# Supplementary material for: Bro̷nsted Acid-Catalyzed Reduction of Furans
Source: J Am Chem Soc. 2025 Feb 19;147(9):7932–8. doi: 10.1021/jacs.4c18485 (PMC11887439; doi:10.1021/jacs.4c18485)
Supplement: Supplementary file 2 — ja4c18485_si_002.zip [file ja4c18485_si_002.zip]

Archive with 765 entries (500 files):
- AllCoordinates/
- AllCoordinates/2-(p-CN-Ph)-Furan/
- AllCoordinates/2-(p-CN-Ph)-Furan/2/
- AllCoordinates/2-(p-CN-Ph)-Furan/2/calc.mpi8.out
- AllCoordinates/2-(p-CN-Ph)-Furan/2/calc.xyz
- AllCoordinates/2-(p-CN-Ph)-Furan/2/SP/
- AllCoordinates/2-(p-CN-Ph)-Furan/2/SP/calc.mpi8.out
- AllCoordinates/2-(p-CN-Ph)-Furan/2/SP/calc.xyz
- AllCoordinates/2-(p-CN-Ph)-Furan/3/
- AllCoordinates/2-(p-CN-Ph)-Furan/3/calc.mpi8.out
- AllCoordinates/2-(p-CN-Ph)-Furan/3/calc.xyz
- AllCoordinates/2-(p-CN-Ph)-Furan/3/SP/
- AllCoordinates/2-(p-CN-Ph)-Furan/3/SP/calc.mpi8.out
- AllCoordinates/2-(p-CN-Ph)-Furan/3/SP/calc.xyz
- AllCoordinates/2-(p-CN-Ph)-Furan/IM/
- AllCoordinates/2-(p-CN-Ph)-Furan/IM/calc.mpi8.out
- AllCoordinates/2-(p-CN-Ph)-Furan/IM/calc.xyz
- AllCoordinates/2-(p-CN-Ph)-Furan/IM/SP/
- AllCoordinates/2-(p-CN-Ph)-Furan/IM/SP/calc.mpi8.out
- AllCoordinates/2-(p-CN-Ph)-Furan/IM/SP/calc.xyz
- AllCoordinates/2-(p-CN-Ph)-Furan/IM_2/
- AllCoordinates/2-(p-CN-Ph)-Furan/IM_2/calc.mpi8.out
- AllCoordinates/2-(p-CN-Ph)-Furan/IM_2/calc.xyz
- AllCoordinates/2-(p-CN-Ph)-Furan/IM_2/SP/
- AllCoordinates/2-(p-CN-Ph)-Furan/IM_2/SP/calc.mpi8.out
- AllCoordinates/2-(p-CN-Ph)-Furan/IM_2/SP/calc.xyz
- AllCoordinates/2-(p-CN-Ph)-Furan/IM_3/
- AllCoordinates/2-(p-CN-Ph)-Furan/IM_3/calc.mpi8.out
- AllCoordinates/2-(p-CN-Ph)-Furan/IM_3/calc.xyz
- AllCoordinates/2-(p-CN-Ph)-Furan/IM_3/SP/
- AllCoordinates/2-(p-CN-Ph)-Furan/IM_3/SP/calc.mpi8.out
- AllCoordinates/2-(p-CN-Ph)-Furan/IM_3/SP/calc.xyz
- AllCoordinates/2-(p-CN-Ph)-Furan/Product/
- AllCoordinates/2-(p-CN-Ph)-Furan/Product/calc.mpi8.out
- AllCoordinates/2-(p-CN-Ph)-Furan/Product/calc.xyz
- AllCoordinates/2-(p-CN-Ph)-Furan/Product/CREST/
- AllCoordinates/2-(p-CN-Ph)-Furan/Product/CREST/calc.out
- AllCoordinates/2-(p-CN-Ph)-Furan/Product/CREST/calc.xyz
- AllCoordinates/2-(p-CN-Ph)-Furan/Product/SP/
- AllCoordinates/2-(p-CN-Ph)-Furan/Product/SP/calc.mpi8.out
- AllCoordinates/2-(p-CN-Ph)-Furan/Product/SP/calc.xyz
- AllCoordinates/2-(p-CN-Ph)-Furan/SM/
- AllCoordinates/2-(p-CN-Ph)-Furan/SM/calc.mpi8.out
- AllCoordinates/2-(p-CN-Ph)-Furan/SM/calc.xyz
- AllCoordinates/2-(p-CN-Ph)-Furan/SM/SP/
- AllCoordinates/2-(p-CN-Ph)-Furan/SM/SP/calc.mpi8.out
- AllCoordinates/2-(p-CN-Ph)-Furan/SM/SP/calc.xyz
- AllCoordinates/2-(p-OMe-Ph)-Furan/
- AllCoordinates/2-(p-OMe-Ph)-Furan/2/
- AllCoordinates/2-(p-OMe-Ph)-Furan/2/calc.mpi8.out
- AllCoordinates/2-(p-OMe-Ph)-Furan/2/calc.xyz
- AllCoordinates/2-(p-OMe-Ph)-Furan/2/SP/
- AllCoordinates/2-(p-OMe-Ph)-Furan/2/SP/calc.mpi8.out
- AllCoordinates/2-(p-OMe-Ph)-Furan/2/SP/calc.xyz
- AllCoordinates/2-(p-OMe-Ph)-Furan/3/
- AllCoordinates/2-(p-OMe-Ph)-Furan/3/calc.mpi8.out
- AllCoordinates/2-(p-OMe-Ph)-Furan/3/calc.xyz
- AllCoordinates/2-(p-OMe-Ph)-Furan/3/SP/
- AllCoordinates/2-(p-OMe-Ph)-Furan/3/SP/calc.mpi8.out
- AllCoordinates/2-(p-OMe-Ph)-Furan/3/SP/calc.xyz
- AllCoordinates/2-(p-OMe-Ph)-Furan/IM/
- AllCoordinates/2-(p-OMe-Ph)-Furan/IM/calc.mpi8.out
- AllCoordinates/2-(p-OMe-Ph)-Furan/IM/calc.xyz
- AllCoordinates/2-(p-OMe-Ph)-Furan/IM/SP/
- AllCoordinates/2-(p-OMe-Ph)-Furan/IM/SP/calc.mpi8.out
- AllCoordinates/2-(p-OMe-Ph)-Furan/IM/SP/calc.xyz
- AllCoordinates/2-(p-OMe-Ph)-Furan/IM_2/
- AllCoordinates/2-(p-OMe-Ph)-Furan/IM_2/calc.mpi8.out
- AllCoordinates/2-(p-OMe-Ph)-Furan/IM_2/calc.xyz
- AllCoordinates/2-(p-OMe-Ph)-Furan/IM_2/SP/
- AllCoordinates/2-(p-OMe-Ph)-Furan/IM_2/SP/calc.mpi8.out
- AllCoordinates/2-(p-OMe-Ph)-Furan/IM_2/SP/calc.xyz
- AllCoordinates/2-(p-OMe-Ph)-Furan/IM_3/
- AllCoordinates/2-(p-OMe-Ph)-Furan/IM_3/calc.mpi8.out
- AllCoordinates/2-(p-OMe-Ph)-Furan/IM_3/calc.xyz
- AllCoordinates/2-(p-OMe-Ph)-Furan/IM_3/SP/
- AllCoordinates/2-(p-OMe-Ph)-Furan/IM_3/SP/calc.mpi8.out
- AllCoordinates/2-(p-OMe-Ph)-Furan/IM_3/SP/calc.xyz
- AllCoordinates/2-(p-OMe-Ph)-Furan/Product/
- AllCoordinates/2-(p-OMe-Ph)-Furan/Product/calc.mpi8.out
- AllCoordinates/2-(p-OMe-Ph)-Furan/Product/calc.xyz
- AllCoordinates/2-(p-OMe-Ph)-Furan/Product/CREST/
- AllCoordinates/2-(p-OMe-Ph)-Furan/Product/CREST/calc.out
- AllCoordinates/2-(p-OMe-Ph)-Furan/Product/CREST/calc.xyz
- AllCoordinates/2-(p-OMe-Ph)-Furan/Product/SP/
- AllCoordinates/2-(p-OMe-Ph)-Furan/Product/SP/calc.mpi8.out
- AllCoordinates/2-(p-OMe-Ph)-Furan/Product/SP/calc.xyz
- AllCoordinates/2-(p-OMe-Ph)-Furan/SM/
- AllCoordinates/2-(p-OMe-Ph)-Furan/SM/calc.mpi8.out
- AllCoordinates/2-(p-OMe-Ph)-Furan/SM/calc.xyz
- AllCoordinates/2-(p-OMe-Ph)-Furan/SM/SP/
- AllCoordinates/2-(p-OMe-Ph)-Furan/SM/SP/calc.mpi8.out
- AllCoordinates/2-(p-OMe-Ph)-Furan/SM/SP/calc.xyz
- AllCoordinates/2-Methyl-Furan/
- AllCoordinates/2-Methyl-Furan/2_3dihydro/
- AllCoordinates/2-Methyl-Furan/2_3dihydro/calc.out
- AllCoordinates/2-Methyl-Furan/2_3dihydro/calc.xyz
- AllCoordinates/2-Methyl-Furan/2_3dihydro/SP/
- AllCoordinates/2-Methyl-Furan/2_3dihydro/SP/calc.mpi8.out
- AllCoordinates/2-Methyl-Furan/2_5dihydro/
- AllCoordinates/2-Methyl-Furan/2_5dihydro/calc.out
- AllCoordinates/2-Methyl-Furan/2_5dihydro/calc.xyz
- AllCoordinates/2-Methyl-Furan/2_5dihydro/SP/
- AllCoordinates/2-Methyl-Furan/2_5dihydro/SP/calc.mpi8.out
- AllCoordinates/2-Methylester-Furan/
- AllCoordinates/2-Methylester-Furan/2/
- AllCoordinates/2-Methylester-Furan/2/calc.out
- AllCoordinates/2-Methylester-Furan/2/calc.xyz
- AllCoordinates/2-Methylester-Furan/2/SP2/
- AllCoordinates/2-Methylester-Furan/2/SP2/calc.mpi8.out
- AllCoordinates/2-Methylester-Furan/2/SP2/calc.xyz
- AllCoordinates/2-Methylester-Furan/2_2/
- AllCoordinates/2-Methylester-Furan/2_2/calc.out
- AllCoordinates/2-Methylester-Furan/2_2/calc.xyz
- AllCoordinates/2-Methylester-Furan/2_2/SP/
- AllCoordinates/2-Methylester-Furan/2_2/SP/calc.mpi8.out
- AllCoordinates/2-Methylester-Furan/2_2/SP/calc.xyz
- AllCoordinates/2-Methylester-Furan/2_3/
- AllCoordinates/2-Methylester-Furan/2_3/calc.mpi8.out
- AllCoordinates/2-Methylester-Furan/2_3/calc.xyz
- AllCoordinates/2-Methylester-Furan/2_3/SP/
- AllCoordinates/2-Methylester-Furan/2_3/SP/calc.mpi8.out
- AllCoordinates/2-Methylester-Furan/2_3/SP/calc.xyz
- AllCoordinates/2-Methylester-Furan/2_4/
- AllCoordinates/2-Methylester-Furan/2_4/calc.mpi8.out
- AllCoordinates/2-Methylester-Furan/2_4/calc.xyz
- AllCoordinates/2-Methylester-Furan/2_4/SP/
- AllCoordinates/2-Methylester-Furan/2_4/SP/calc.mpi8.out
- AllCoordinates/2-Methylester-Furan/2_4/SP/calc.xyz
- AllCoordinates/2-Methylester-Furan/3/
- AllCoordinates/2-Methylester-Furan/3/calc.mpi4.out
- AllCoordinates/2-Methylester-Furan/3/calc.xyz
- AllCoordinates/2-Methylester-Furan/3/SP/
- AllCoordinates/2-Methylester-Furan/3/SP/calc.mpi8.out
- AllCoordinates/2-Methylester-Furan/3/SP/calc.xyz
- AllCoordinates/2-Methylester-Furan/IM/
- AllCoordinates/2-Methylester-Furan/IM/calc.mpi8.out
- AllCoordinates/2-Methylester-Furan/IM/calc.xyz
- AllCoordinates/2-Methylester-Furan/IM/SP/
- AllCoordinates/2-Methylester-Furan/IM/SP/calc.mpi8.out
- AllCoordinates/2-Methylester-Furan/IM/SP/calc.xyz
- AllCoordinates/2-Methylester-Furan/IM_2/
- AllCoordinates/2-Methylester-Furan/IM_2/calc.mpi8.out
- AllCoordinates/2-Methylester-Furan/IM_2/calc.xyz
- AllCoordinates/2-Methylester-Furan/IM_2/SP/
- AllCoordinates/2-Methylester-Furan/IM_2/SP/calc.mpi8.out
- AllCoordinates/2-Methylester-Furan/IM_2/SP/calc.xyz
- AllCoordinates/2-Methylester-Furan/Product/
- AllCoordinates/2-Methylester-Furan/Product/calc.mpi4.out
- AllCoordinates/2-Methylester-Furan/Product/calc.xyz
- AllCoordinates/2-Methylester-Furan/Product/SP/
- AllCoordinates/2-Methylester-Furan/Product/SP/calc.mpi8.out
- AllCoordinates/2-Methylester-Furan/Product/SP/calc.xyz
- AllCoordinates/2-Methylester-Furan/SM/
- AllCoordinates/2-Methylester-Furan/SM/calc.out
- AllCoordinates/2-Methylester-Furan/SM/calc.xyz
- AllCoordinates/2-Methylester-Furan/SM/CREST/
- AllCoordinates/2-Methylester-Furan/SM/CREST/calc.out
- AllCoordinates/2-Methylester-Furan/SM/CREST/calc.xyz
- AllCoordinates/2-Methylester-Furan/SM/SP/
- AllCoordinates/2-Methylester-Furan/SM/SP/calc.mpi8.out
- AllCoordinates/2-Methylester-Furan/SM/SP/calc.xyz
- AllCoordinates/2-Ph-Furan/
- AllCoordinates/2-Ph-Furan/2/
- AllCoordinates/2-Ph-Furan/2/calc.mpi8.out
- AllCoordinates/2-Ph-Furan/2/calc.xyz
- AllCoordinates/2-Ph-Furan/2/SP/
- AllCoordinates/2-Ph-Furan/2/SP/calc.mpi8.out
- AllCoordinates/2-Ph-Furan/2/SP/calc.xyz
- AllCoordinates/2-Ph-Furan/2_2/
- AllCoordinates/2-Ph-Furan/2_2/calc.mpi8.out
- AllCoordinates/2-Ph-Furan/2_2/calc.xyz
- AllCoordinates/2-Ph-Furan/2_2/SP/
- AllCoordinates/2-Ph-Furan/2_2/SP/calc.mpi8.out
- AllCoordinates/2-Ph-Furan/2_2/SP/calc.xyz
- AllCoordinates/2-Ph-Furan/2_3/
- AllCoordinates/2-Ph-Furan/2_3/calc.mpi8.out
- AllCoordinates/2-Ph-Furan/2_3/calc.xyz
- AllCoordinates/2-Ph-Furan/2_3/SP/
- AllCoordinates/2-Ph-Furan/2_3/SP/calc.mpi8.out
- AllCoordinates/2-Ph-Furan/2_3/SP/calc.xyz
- AllCoordinates/2-Ph-Furan/2_4/
- AllCoordinates/2-Ph-Furan/2_4/calc.mpi8.out
- AllCoordinates/2-Ph-Furan/2_4/calc.xyz
- AllCoordinates/2-Ph-Furan/2_4/SP/
- AllCoordinates/2-Ph-Furan/2_4/SP/calc.mpi8.out
- AllCoordinates/2-Ph-Furan/2_4/SP/calc.xyz
- AllCoordinates/2-Ph-Furan/3/
- AllCoordinates/2-Ph-Furan/3/calc.mpi8.out
- AllCoordinates/2-Ph-Furan/3/calc.xyz
- AllCoordinates/2-Ph-Furan/3/SP/
- AllCoordinates/2-Ph-Furan/3/SP/calc.mpi8.out
- AllCoordinates/2-Ph-Furan/3/SP/calc.xyz
- AllCoordinates/2-Ph-Furan/IM/
- AllCoordinates/2-Ph-Furan/IM/calc.mpi8.out
- AllCoordinates/2-Ph-Furan/IM/calc.xyz
- AllCoordinates/2-Ph-Furan/IM/SP/
- AllCoordinates/2-Ph-Furan/IM/SP/calc.mpi8.out
- AllCoordinates/2-Ph-Furan/IM/SP/calc.xyz
- AllCoordinates/2-Ph-Furan/IM_2/
- AllCoordinates/2-Ph-Furan/IM_2/calc.mpi8.out
- AllCoordinates/2-Ph-Furan/IM_2/calc.xyz
- AllCoordinates/2-Ph-Furan/IM_2/CREST/
- AllCoordinates/2-Ph-Furan/IM_2/CREST/calc.out
- AllCoordinates/2-Ph-Furan/IM_2/CREST/calc.xyz
- AllCoordinates/2-Ph-Furan/IM_2/SP/
- AllCoordinates/2-Ph-Furan/IM_2/SP/calc.mpi8.out
- AllCoordinates/2-Ph-Furan/IM_2/SP/calc.xyz
- AllCoordinates/2-Ph-Furan/IM_3/
- AllCoordinates/2-Ph-Furan/IM_3/calc.mpi8.out
- AllCoordinates/2-Ph-Furan/IM_3/calc.xyz
- AllCoordinates/2-Ph-Furan/Product/
- AllCoordinates/2-Ph-Furan/Product/calc.mpi8.out
- AllCoordinates/2-Ph-Furan/Product/calc.xyz
- AllCoordinates/2-Ph-Furan/Product/CREST/
- AllCoordinates/2-Ph-Furan/Product/CREST/calc.out
- AllCoordinates/2-Ph-Furan/Product/CREST/calc.xyz
- AllCoordinates/2-Ph-Furan/Product/SP/
- AllCoordinates/2-Ph-Furan/Product/SP/calc.mpi8.out
- AllCoordinates/2-Ph-Furan/Product/SP/calc.xyz
- AllCoordinates/2-Ph-Furan/SM/
- AllCoordinates/2-Ph-Furan/SM/calc.mpi8.out
- AllCoordinates/2-Ph-Furan/SM/calc.xyz
- AllCoordinates/2-Ph-Furan/SM/SP/
- AllCoordinates/2-Ph-Furan/SM/SP/calc.mpi8.out
- AllCoordinates/2-Ph-Furan/SM/SP/calc.xyz
- AllCoordinates/23-Dimethyl-Furan/
- AllCoordinates/23-Dimethyl-Furan/2/
- AllCoordinates/23-Dimethyl-Furan/2/calc.mpi8.out
- AllCoordinates/23-Dimethyl-Furan/2/calc.xyz
- AllCoordinates/23-Dimethyl-Furan/2/SP/
- AllCoordinates/23-Dimethyl-Furan/2/SP/calc.mpi8.out
- AllCoordinates/23-Dimethyl-Furan/2/SP/calc.xyz
- AllCoordinates/23-Dimethyl-Furan/2_2/
- AllCoordinates/23-Dimethyl-Furan/2_2/calc.mpi8.out
- AllCoordinates/23-Dimethyl-Furan/2_2/calc.xyz
- AllCoordinates/23-Dimethyl-Furan/2_2/SP/
- AllCoordinates/23-Dimethyl-Furan/2_2/SP/calc.mpi8.out
- AllCoordinates/23-Dimethyl-Furan/2_2/SP/calc.xyz
- AllCoordinates/23-Dimethyl-Furan/2_3/
- AllCoordinates/23-Dimethyl-Furan/2_3/calc.mpi8.out
- AllCoordinates/23-Dimethyl-Furan/2_3/calc.xyz
- AllCoordinates/23-Dimethyl-Furan/2_3/SP/
- AllCoordinates/23-Dimethyl-Furan/2_3/SP/calc.mpi8.out
- AllCoordinates/23-Dimethyl-Furan/2_3/SP/calc.xyz
- AllCoordinates/23-Dimethyl-Furan/2_4/
- AllCoordinates/23-Dimethyl-Furan/2_4/calc.mpi8.out
- AllCoordinates/23-Dimethyl-Furan/2_4/calc.xyz
- AllCoordinates/23-Dimethyl-Furan/2_4/SP/
- AllCoordinates/23-Dimethyl-Furan/2_4/SP/calc.mpi8.out
- AllCoordinates/23-Dimethyl-Furan/2_4/SP/calc.xyz
- AllCoordinates/23-Dimethyl-Furan/3/
- AllCoordinates/23-Dimethyl-Furan/3/calc.mpi8.out
- AllCoordinates/23-Dimethyl-Furan/3/calc.xyz
- AllCoordinates/23-Dimethyl-Furan/3/SP/
- AllCoordinates/23-Dimethyl-Furan/3/SP/calc.mpi8.out
- AllCoordinates/23-Dimethyl-Furan/3/SP/calc.xyz
- AllCoordinates/23-Dimethyl-Furan/3_2/
- AllCoordinates/23-Dimethyl-Furan/3_2/calc.mpi8.out
- AllCoordinates/23-Dimethyl-Furan/3_2/calc.xyz
- AllCoordinates/23-Dimethyl-Furan/3_2/SP/
- AllCoordinates/23-Dimethyl-Furan/3_2/SP/calc.mpi8.out
- AllCoordinates/23-Dimethyl-Furan/3_2/SP/calc.xyz
- AllCoordinates/23-Dimethyl-Furan/IM/
- AllCoordinates/23-Dimethyl-Furan/IM/calc.mpi8.out
- AllCoordinates/23-Dimethyl-Furan/IM/calc.xyz
- AllCoordinates/23-Dimethyl-Furan/IM/SP/
- AllCoordinates/23-Dimethyl-Furan/IM/SP/calc.mpi8.out
- AllCoordinates/23-Dimethyl-Furan/IM/SP/calc.xyz
- AllCoordinates/23-Dimethyl-Furan/IM_2/
- AllCoordinates/23-Dimethyl-Furan/IM_2/calc.mpi8.out
- AllCoordinates/23-Dimethyl-Furan/IM_2/calc.xyz
- AllCoordinates/23-Dimethyl-Furan/IM_2/SP/
- AllCoordinates/23-Dimethyl-Furan/IM_2/SP/calc.mpi8.out
- AllCoordinates/23-Dimethyl-Furan/IM_2/SP/calc.xyz
- AllCoordinates/23-Dimethyl-Furan/IM_3/
- AllCoordinates/23-Dimethyl-Furan/IM_3/calc.mpi8.out
- AllCoordinates/23-Dimethyl-Furan/IM_3/calc.xyz
- AllCoordinates/23-Dimethyl-Furan/IM_3/SP/
- AllCoordinates/23-Dimethyl-Furan/IM_3/SP/calc.mpi8.out
- AllCoordinates/23-Dimethyl-Furan/IM_3/SP/calc.xyz
- AllCoordinates/23-Dimethyl-Furan/Product/
- AllCoordinates/23-Dimethyl-Furan/Product/calc.mpi8.out
- AllCoordinates/23-Dimethyl-Furan/Product/calc.xyz
- AllCoordinates/23-Dimethyl-Furan/Product/CREST/
- AllCoordinates/23-Dimethyl-Furan/Product/CREST/calc.out
- AllCoordinates/23-Dimethyl-Furan/Product/CREST/calc.xyz
- AllCoordinates/23-Dimethyl-Furan/Product/SP/
- AllCoordinates/23-Dimethyl-Furan/Product/SP/calc.mpi8.out
- AllCoordinates/23-Dimethyl-Furan/Product/SP/calc.xyz
- AllCoordinates/23-Dimethyl-Furan/Product_Dia/
- AllCoordinates/23-Dimethyl-Furan/Product_Dia/calc.mpi8.out
- AllCoordinates/23-Dimethyl-Furan/Product_Dia/calc.xyz
- AllCoordinates/23-Dimethyl-Furan/Product_Dia/CREST/
- AllCoordinates/23-Dimethyl-Furan/Product_Dia/CREST/calc.out
- AllCoordinates/23-Dimethyl-Furan/Product_Dia/CREST/calc.xyz
- AllCoordinates/23-Dimethyl-Furan/Product_Dia/SP/
- AllCoordinates/23-Dimethyl-Furan/Product_Dia/SP/calc.mpi8.out
- AllCoordinates/23-Dimethyl-Furan/Product_Dia/SP/calc.xyz
- AllCoordinates/23-Dimethyl-Furan/SM/
[truncated: 465 more entries]
