# Supplementary material for: Bro̷nsted Acid-Catalyzed Reduction of Furans
Source: J Am Chem Soc. 2025 Feb 19;147(9):7932–8. doi: 10.1021/jacs.4c18485 (PMC11887439; doi:10.1021/jacs.4c18485)
Supplement: Supplementary file 2 — ja4c18485_si_002.zip [file ja4c18485_si_002.zip › AllCoordinates/2-(p-CN-Ph)-Furan/2/calc.mpi8.out]

! Job execution by suborca V 10.00 !
Job started from head1.mpi-muelheim.mpg.de, running /hsnfs/software/orca/orca_stable_directory/orca_stable_20240801/orca on xe31th1.mpi-muelheim.mpg.de in /usr/scratch/frank/calc__8533772 (/bin/ksh)
Job execution start: Thu Aug  1 20:32:43 CEST 2024
Shared library path: /hsnfs/software/openmpi-4.1.0/lib:/hsnfs/software/orca/orca_stable_directory/orca_stable_20240801:/hsnfs/software/themis/llvm-14.0.1/lib::/hsnfs/software/cfour-2.1/lib:/hsnfs/software/orca/orca_stable:/usr/users/openmpi-2.0.4/lib:/opt/intel/lib/intel64:/opt/intel/mkl/lib/intel64
SLURM Job ID is: 8533772
SLURM_JOB_NODELIST: xe31th1
Maxcore enforced by SLURM: 9600 MB per core
Expanded nodelist (1 nodes):
xe31th1

                                 *****************
                                 * O   R   C   A *
                                 *****************

                                            #,                                       
                                            ###                                      
                                            ####                                     
                                            #####                                    
                                            ######                                   
                                           ########,                                 
                                     ,,################,,,,,                         
                               ,,#################################,,                 
                          ,,##########################################,,             
                       ,#########################################, ''#####,          
                    ,#############################################,,   '####,        
                  ,##################################################,,,,####,       
                ,###########''''           ''''###############################       
              ,#####''   ,,,,##########,,,,          '''####'''          '####       
            ,##' ,,,,###########################,,,                        '##       
           ' ,,###''''                  '''############,,,                           
         ,,##''                                '''############,,,,        ,,,,,,###''
      ,#''                                            '''#######################'''  
     '                                                          ''''####''''         
             ,#######,   #######,   ,#######,      ##                                
            ,#'     '#,  ##    ##  ,#'     '#,    #''#        ,####,   ,####,        
            ##       ##  ##   ,#'  ##            #'  '#       #'       #'  '#        
            ##       ##  #######   ##           ,######,      #####,   #    #        
            '#,     ,#'  ##    ##  '#,     ,#' ,#      #,     #,   #   #,  ,#        
             '#######'   ##     ##  '#######'  #'      '#     '####' # '####'        


                #########################################################
                #                        -***-                          #
                #          Department of theory and spectroscopy        #
                #                                                       #
                #                      Frank Neese                      #
                #                                                       #
                #     Directorship, Architecture, Infrastructure        #
                #                    SHARK, DRIVERS                     #
                #        Core code/Algorithms in most modules           #
                #                                                       #
                #        Max Planck Institute fuer Kohlenforschung      #
                #                Kaiser Wilhelm Platz 1                 #
                #                 D-45470 Muelheim/Ruhr                 #
                #                      Germany                          #
                #                                                       #
                #                  All rights reserved                  #
                #                        -***-                          #
                #########################################################


                         Program Version 6.0.x  -   STABLE   -
                                (GIT: $1d7af750$)
                ($2024-07-31 13:37:23 +0200 $)

                         (BUILD: $Thu 01 Aug 2024 01:04:57 AM CEST$)


 With contributions from (in alphabetic order):
   Daniel Aravena         : Magnetic Suceptibility
   Michael Atanasov       : Ab Initio Ligand Field Theory (pilot matlab implementation)
   Alexander A. Auer      : GIAO ZORA, VPT2 properties, NMR spectrum
   Ute Becker             : All parallelization in ORCA, NUMFREQ, NUMCALC
   Giovanni Bistoni       : ED, misc. LED, open-shell LED, HFLD
   Martin Brehm           : Molecular dynamics
   Dmytro Bykov           : pre 5.0 version of the SCF Hessian
   Marcos Casanova-Páez   : Triplet and SCS-CIS(D). UHF-(DLPNO)-IP/EA/STEOM-CCSD. UHF-CVS-IP/STEOM-CCSD
   Vijay G. Chilkuri      : MRCI spin determinant printing, contributions to CSF-ICE
   Pauline Colinet        : FMM embedding
   Dipayan Datta          : RHF DLPNO-CCSD density
   Achintya Kumar Dutta   : EOM-CC, STEOM-CC
   Nicolas Foglia         : Exact transition moments, OPA infrastructure, MCD improvements
   Dmitry Ganyushin       : Spin-Orbit,Spin-Spin,Magnetic field MRCI
   Miquel Garcia          : C-PCM and meta-GGA Hessian, CCSD/C-PCM, Gaussian charge scheme
   Tiago L. C. Gouveia    : GS-ROHF, GS-ROCIS
   Yang Guo               : DLPNO-NEVPT2, F12-NEVPT2, CIM, IAO-localization
   Andreas Hansen         : Spin unrestricted coupled pair/coupled cluster methods
   Ingolf Harden          : AUTO-CI MPn and infrastructure 
   Benjamin Helmich-Paris : MC-RPA, TRAH-(SCF,CASSCF), AVAS, COSX integrals, SCF dyn. polar.
   Lee Huntington         : MR-EOM, pCC
   Robert Izsak           : Overlap fitted RIJCOSX, COSX-SCS-MP3, EOM
   Riya Kayal             : Wick's Theorem for AUTO-CI, AUTO-CI UHF-CCSDT
   Emily Kempfer          : AUTO-CI, RHF CISDT and CCSDT
   Christian Kollmar      : KDIIS, OOCD, Brueckner-CCSD(T), CCSD density, CASPT2, CASPT2-K, improved NEVPT2
   Axel Koslowski         : Symmetry handling
   Simone Kossmann        : Meta GGA functionals, TD-DFT gradient, OOMP2, (MP2 Hessian; deprecated post 5.0)
   Lucas Lang             : DCDCAS
   Marvin Lechner         : AUTO-CI (C++ implementation), FIC-MRCC
   Spencer Leger          : CASSCF response
   Dagmar Lenk            : GEPOL surface, SMD, ORCA-2-JSON
   Dimitrios Liakos       : Extrapolation schemes; Compound Job, initial MDCI parallelization
   Dimitrios Manganas     : Further ROCIS development; embedding schemes. LFT, Crystal Embedding
   Dimitrios Pantazis     : SARC Basis sets
   Anastasios Papadopoulos: AUTO-CI, single reference methods and gradients
   Taras Petrenko         : pre 6.0 DFT Hessian and TD-DFT gradient, (ASA, deprecated), ECA, 1-Electron XAS/XES, NRVS
   Peter Pinski           : DLPNO-MP2, DLPNO-MP2 Gradient
   Christoph Reimann      : Effective Core Potentials
   Marius Retegan         : Local ZFS, SOC
   Christoph Riplinger    : Optimizer, TS searches, QM/MM, DLPNO-CCSD(T), (RO)-DLPNO pert. Triples
   Michael Roemelt        : Original ROCIS implementation
   Masaaki Saitow         : Open-shell DLPNO-CCSD energy and density
   Barbara Sandhoefer     : DKH picture change effects
   Kantharuban Sivalingam : CASSCF convergence/infrastructure, NEVPT2 and variants, FIC-MRCI
   Bernardo de Souza      : ESD, SOC TD-DFT
   Georgi Stoychev        : AutoAux, RI-MP2 NMR, DLPNO-MP2 response, X2C
   Van Anh Tran           : RI-MP2 g-tensors
   Willem Van den Heuvel  : Paramagnetic NMR
   Zikuan Wang            : NOTCH, Electric field optimization 
   Frank Wennmohs         : Technical directorship and infrastructure
   Hang Xu                : AUTO-CI-Response properties 


 We gratefully acknowledge several colleagues who have allowed us to
 interface, adapt or use parts of their codes:
   Stefan Grimme, W. Hujo, H. Kruse, P. Pracht,  : VdW corrections, initial TS optimization,
                  C. Bannwarth, S. Ehlert,         DFT functionals, gCP, sTDA/sTD-DF
                  L. Wittmann, M. Mueller
   Ed Valeev, F. Pavosevic, A. Kumar             : LibInt (2-el integral package), F12 methods
   Garnet Chan, S. Sharma, J. Yang, R. Olivares  : DMRG
   Ulf Ekstrom                                   : XCFun DFT Library
   Mihaly Kallay                                 : mrcc  (arbitrary order and MRCC methods)
   Frank Weinhold                                : gennbo (NPA and NBO analysis)
   Simon Mueller                                 : openCOSMO-RS
   Christopher J. Cramer and Donald G. Truhlar   : smd solvation model
   Lars Goerigk                                  : TD-DFT with DH, B97 family of functionals
   V. Asgeirsson, H. Jonsson                     : NEB implementation
   FAccTs GmbH                                   : IRC, NEB, NEB-TS, DLPNO-Multilevel, CI-OPT
                                                   MM, QMMM, 2- and 3-layer-ONIOM, Crystal-QMMM,
                                                   LR-CPCM, SF, NACMEs, symmetry and pop. for TD-DFT,
                                                   nearIR, NL-DFT gradient (VV10), updates on ESD,
                                                   ML-optimized integration grids, MBIS, APM,
                                                   GOAT, DOCKER, SOLVATOR, interface openCOSMO-RS
   S Lehtola, MJT Oliveira, MAL Marques          : LibXC Library
   Liviu Ungur et al                             : ANISO software


 Your calculation uses the libint2 library for the computation of 2-el integrals
 For citations please refer to: http://libint.valeyev.net

 Your ORCA version has been built with support for libXC version: 6.2.2
 For citations please refer to: https://libxc.gitlab.io

 This ORCA versions uses:
   CBLAS   interface :  Fast vector & matrix operations
   LAPACKE interface :  Fast linear algebra routines
   SCALAPACK package :  Parallel linear algebra routines
   Shared memory     :  Shared parallel matrices
   BLAS/LAPACK       :  OpenBLAS 0.3.26  USE64BITINT DYNAMIC_ARCH NO_AFFINITY Haswell SINGLE_THREADED
        Core in use  :  Haswell
   Copyright (c) 2011-2014, The OpenBLAS Project


NOTE: MaxCore=8000 MB was set to SCF,MP2,MDCI,CIPSI,MRCI and CIS
      => If you want to overwrite this, your respective input block should be placed after the MaxCore statement
Your calculation utilizes the atom-pairwise dispersion correction
with the Becke-Johnson damping scheme (D3BJ)


================================================================================

----- Orbital basis set information -----
Your calculation utilizes the basis: def2-SVP
   F. Weigend and R. Ahlrichs, Phys. Chem. Chem. Phys. 7, 3297 (2005).

----- AuxJ basis set information -----
Your calculation utilizes the auxiliary basis: def2/J
   F. Weigend, Phys. Chem. Chem. Phys. 8, 1057 (2006).

----- AuxC basis set information -----
Your calculation utilizes the auxiliary basis: def2-SVP/C
  H-La, Hf-Rn : A. Hellweg, C. Hattig, S. Hofener and W. Klopper, Theor. Chem. Acc. 117, 587 (2007).
        Ce-Lu : J. Chmela and M. E. Harding, Mol. Phys. (2018).

================================================================================
                                        WARNINGS
                       Please study these warnings very carefully!
================================================================================


WARNING: The frozen-core approximation for MP2-gradient calculations is turned on by default.

WARNING: Geometry Optimization
  ===> : Switching off AutoStart
         For restart on a previous wavefunction, please use MOREAD

WARNING: The frozen-core approximation is turned on by default for 
         the MP2 part of double-hybrid DFT.

================================================================================
                                       INPUT FILE
================================================================================
NAME = calc.inp
|  1> ! RI-B2PLYP D3BJ  def2-SVP def2-SVP/C RIJCOSX def2/J  TightOpt NumFreq
|  2> 
|  3> %cpcm
|  4> epsilon 16.7                    # Dielectric constant
|  5> refrac 1.275   
|  6> SURFACETYPE VDW_GAUSSIAN
|  7> end
|  8> 
|  9> %geom
| 10> MaxIter 100
| 11> end
| 12> 
| 13> %PAL NPROCS 8 END
| 14> 
| 15> %maxcore 8000
| 16> 
| 17> 
| 18> * xyz 1 1
| 19> C        1.9034587192     -0.3042268244      0.7013983631                 
| 20> C        2.8562612068      0.4176857226      1.4909249094                 
| 21> C        2.6904845817      1.7884270198      1.7205458358                 
| 22> C        3.5475270412      2.4584924289      2.5940751599                 
| 23> C        3.9124355729     -0.2706032660      2.0928078153                 
| 24> C        4.7695497624      0.3957677248      2.9661451419                 
| 25> C        4.5829006122      1.7620855443      3.2440701934                 
| 26> C        5.4635179293      2.4170689902      4.2354644412                 
| 27> C        5.4011544917      3.6832072205      4.6288812395                 
| 28> C        6.4590622348      3.8797081865      5.6332035994                 
| 29> C        7.1334327976      2.5270577264      5.7540749422                 
| 30> O        6.4408326172      1.7361766938      4.8685245767                 
| 31> H        1.8811832574      2.3343222002      1.2515087392                 
| 32> H        3.3742563520      3.5093455019      2.7764727465                 
| 33> H        4.0531833373     -1.3297205651      1.9116412897                 
| 34> H        5.5598337587     -0.1694188004      3.4458939061                 
| 35> H        4.7103186763      4.4443739569      4.2932723498                 
| 36> H        6.7058839812      4.8198473294      6.1655438582                 
| 37> H        7.0298150083      2.1250625757      6.7831677168                 
| 38> H        8.1960058144      2.5854191608      5.4438221429                 
| 39> N        1.1054757849     -0.9056253843      0.1138393355                 
| 40> *
| 41> 
| 42>                          ****END OF INPUT****
================================================================================

                       *****************************
                       * Geometry Optimization Run *
                       *****************************

Geometry optimization settings:
Update method            Update   .... BFGS
Choice of coordinates    CoordSys .... (2022) Redundant Internals
Initial Hessian          InHess   .... Almloef's Model
Max. no of cycles        MaxIter  .... 100

Convergence Tolerances:
Energy Change            TolE     ....  1.0000e-06 Eh
Max. Gradient            TolMAXG  ....  1.0000e-04 Eh/bohr
RMS Gradient             TolRMSG  ....  3.0000e-05 Eh/bohr
Max. Displacement        TolMAXD  ....  1.0000e-03 bohr
RMS Displacement         TolRMSD  ....  6.0000e-04 bohr
Strict Convergence                .... False

------------------------------------------------------------------------------
                        ORCA OPTIMIZATION COORDINATE SETUP
------------------------------------------------------------------------------

The optimization will be done in redundant internal coordinates (2022)
Making redundant internal coordinates   ...  (2022 redundants) done
Evaluating the initial hessian          ...  (Almloef) done
Evaluating the coordinates              ...  done
Calculating the B-matrix                .... done
Calculating the G-matrix                .... done
Diagonalizing the G-matrix              .... done
Small eigenvalue found = 1.316e-02
The first mode is                       ....   47
The number of degrees of freedom        ....   57

    -----------------------------------------------------------------
                    Redundant Internal Coordinates


    -----------------------------------------------------------------
         Definition                    Initial Value    Approx d2E/dq
    -----------------------------------------------------------------
      1. B(C   1,C   0)                  1.4326         0.534285   
      2. B(C   2,C   1)                  1.3997         0.602941   
      3. B(C   3,C   2)                  1.3952         0.612991   
      4. B(C   4,C   1)                  1.3970         0.609014   
      5. B(C   5,C   4)                  1.3933         0.617163   
      6. B(C   6,C   5)                  1.4067         0.587541   
      7. B(C   6,C   3)                  1.4069         0.587104   
      8. B(C   7,C   6)                  1.4790         0.450601   
      9. B(C   8,C   7)                  1.3273         0.786583   
     10. B(C   9,C   8)                  1.4719         0.462484   
     11. B(C  10,C   9)                  1.5163         0.392913   
     12. B(O  11,C  10)                  1.3745         0.592277   
     13. B(O  11,C   7)                  1.3489         0.650807   
     14. B(H  12,C   2)                  1.0830         0.369432   
     15. B(H  13,C   3)                  1.0805         0.372824   
     16. B(H  14,C   4)                  1.0837         0.368559   
     17. B(H  15,C   5)                  1.0836         0.368695   
     18. B(H  16,C   8)                  1.0813         0.371762   
     19. B(H  17,C   9)                  1.1082         0.336777   
     20. B(H  18,C  10)                  1.1097         0.334996   
     21. B(H  19,C  10)                  1.1085         0.336467   
     22. B(N  20,C   0)                  1.1592         1.306607   
     23. L(C   1,C   0,N  20,C   4, 1) 179.3377         0.480711   
     24. L(C   1,C   0,N  20,C   4, 2) 174.1968         0.480711   
     25. A(C   2,C   1,C   4)          120.0911         0.430509   
     26. A(C   0,C   1,C   2)          120.3403         0.420539   
     27. A(C   0,C   1,C   4)          119.4724         0.421292   
     28. A(C   3,C   2,H  12)          119.2157         0.353759   
     29. A(C   1,C   2,H  12)          120.7353         0.352771   
     30. A(C   1,C   2,C   3)          120.0193         0.431013   
     31. A(C   2,C   3,C   6)          120.2374         0.428958   
     32. A(C   2,C   3,H  13)          118.3107         0.354308   
     33. A(C   6,C   3,H  13)          121.4261         0.351729   
     34. A(C   5,C   4,H  14)          119.4920         0.354024   
     35. A(C   1,C   4,H  14)          120.5110         0.353228   
     36. A(C   1,C   4,C   5)          119.9669         0.432316   
     37. A(C   6,C   5,H  15)          121.0579         0.351112   
     38. A(C   4,C   5,H  15)          118.4701         0.354046   
     39. A(C   4,C   5,C   6)          120.4460         0.429538   
     40. A(C   5,C   6,C   7)          118.9190         0.406136   
     41. A(C   3,C   6,C   7)          121.9146         0.406083   
     42. A(C   3,C   6,C   5)          119.1519         0.425711   
     43. A(C   8,C   7,O  11)          112.1138         0.454152   
     44. A(C   6,C   7,O  11)          121.4968         0.410892   
     45. A(C   6,C   7,C   8)          126.3816         0.427785   
     46. A(C   9,C   8,H  16)          125.2392         0.337757   
     47. A(C   7,C   8,H  16)          127.5533         0.369530   
     48. A(C   7,C   8,C   9)          107.2070         0.429787   
     49. A(C  10,C   9,H  17)          128.2753         0.323442   
     50. A(C   8,C   9,H  17)          126.9483         0.332254   
     51. A(C   8,C   9,C  10)          104.7714         0.380242   
     52. A(O  11,C  10,H  18)          109.9974         0.343839   
     53. A(C   9,C  10,H  18)          110.8286         0.323161   
     54. A(H  18,C  10,H  19)          111.6016         0.284538   
     55. A(O  11,C  10,H  19)          109.4499         0.344092   
     56. A(C   9,C  10,H  19)          110.9197         0.323393   
     57. A(C   9,C  10,O  11)          103.7585         0.394479   
     58. A(C   7,O  11,C  10)          112.1475         0.428622   
     59. D(H  12,C   2,C   1,C   0)     -4.1968         0.025075   
     60. D(C   3,C   2,C   1,C   0)    173.8035         0.025075   
     61. D(H  12,C   2,C   1,C   4)    179.3894         0.025075   
     62. D(C   3,C   2,C   1,C   4)     -2.6103         0.025075   
     63. D(H  13,C   3,C   2,C   1)   -177.9916         0.025966   
     64. D(H  13,C   3,C   2,H  12)      0.0391         0.025966   
     65. D(C   6,C   3,C   2,H  12)    178.2184         0.025966   
     66. D(C   6,C   3,C   2,C   1)      0.1877         0.025966   
     67. D(H  14,C   4,C   1,C   2)   -179.3673         0.025611   
     68. D(H  14,C   4,C   1,C   0)      4.1878         0.025611   
     69. D(C   5,C   4,C   1,C   0)   -173.8062         0.025611   
     70. D(C   5,C   4,C   1,C   2)      2.6387         0.025611   
     71. D(H  15,C   5,C   4,C   1)    177.9157         0.026342   
     72. D(C   6,C   5,C   4,H  14)   -178.2612         0.026342   
     73. D(C   6,C   5,C   4,C   1)     -0.2467         0.026342   
     74. D(H  15,C   5,C   4,H  14)     -0.0988         0.026342   
     75. D(C   7,C   6,C   5,H  15)     -1.6214         0.023746   
     76. D(C   3,C   6,C   5,H  15)    179.7397         0.023746   
     77. D(C   3,C   6,C   5,C   4)     -2.1460         0.023746   
     78. D(C   7,C   6,C   3,H  13)      1.6963         0.023709   
     79. D(C   7,C   6,C   3,C   2)   -176.4252         0.023709   
     80. D(C   7,C   6,C   5,C   4)    176.4929         0.023746   
     81. D(C   5,C   6,C   3,H  13)   -179.7073         0.023709   
     82. D(C   5,C   6,C   3,C   2)      2.1712         0.023709   
     83. D(O  11,C   7,C   6,C   5)      0.3882         0.013840   
     84. D(O  11,C   7,C   6,C   3)    178.9878         0.013840   
     85. D(C   8,C   7,C   6,C   5)   -178.5157         0.013840   
     86. D(C   8,C   7,C   6,C   3)      0.0839         0.013840   
     87. D(H  16,C   8,C   7,C   6)     -0.4027         0.044549   
     88. D(C   9,C   8,C   7,O  11)      0.3571         0.044549   
     89. D(C   9,C   8,C   7,C   6)    179.3484         0.044549   
     90. D(H  16,C   8,C   7,O  11)   -179.3939         0.044549   
     91. D(H  17,C   9,C   8,H  16)     -1.1214         0.014569   
     92. D(H  17,C   9,C   8,C   7)    179.1202         0.014569   
     93. D(C  10,C   9,C   8,H  16)    179.6396         0.014569   
     94. D(C  10,C   9,C   8,C   7)     -0.1188         0.014569   
     95. D(H  19,C  10,C   9,C   8)    117.2809         0.011477   
     96. D(H  18,C  10,C   9,H  17)     62.6047         0.011477   
     97. D(H  18,C  10,C   9,C   8)   -118.1700         0.011477   
     98. D(O  11,C  10,C   9,H  17)   -179.3708         0.011477   
     99. D(O  11,C  10,C   9,C   8)     -0.1455         0.011477   
    100. D(C   7,O  11,C  10,H  19)   -118.0773         0.028215   
    101. D(C   7,O  11,C  10,H  18)    118.9668         0.028215   
    102. D(C   7,O  11,C  10,C   9)      0.3681         0.028215   
    103. D(C  10,O  11,C   7,C   8)     -0.4829         0.031309   
    104. D(C  10,O  11,C   7,C   6)   -179.5304         0.031309   
    -----------------------------------------------------------------

Number of atoms                         .... 21
Number of degrees of freedom            .... 104


         *************************************************************
         *                GEOMETRY OPTIMIZATION CYCLE   1            *
         *************************************************************
---------------------------------
CARTESIAN COORDINATES (ANGSTROEM)
---------------------------------
  C      1.903459   -0.304227    0.701398
  C      2.856261    0.417686    1.490925
  C      2.690485    1.788427    1.720546
  C      3.547527    2.458492    2.594075
  C      3.912436   -0.270603    2.092808
  C      4.769550    0.395768    2.966145
  C      4.582901    1.762086    3.244070
  C      5.463518    2.417069    4.235464
  C      5.401154    3.683207    4.628881
  C      6.459062    3.879708    5.633204
  C      7.133433    2.527058    5.754075
  O      6.440833    1.736177    4.868525
  H      1.881183    2.334322    1.251509
  H      3.374256    3.509346    2.776473
  H      4.053183   -1.329721    1.911641
  H      5.559834   -0.169419    3.445894
  H      4.710319    4.444374    4.293272
  H      6.705884    4.819847    6.165544
  H      7.029815    2.125063    6.783168
  H      8.196006    2.585419    5.443822
  N      1.105476   -0.905625    0.113839

----------------------------
CARTESIAN COORDINATES (A.U.)
----------------------------
  NO LB      ZA    FRAG     MASS         X           Y           Z
   0 C     6.0000    0    12.011    3.597016   -0.574905    1.325451
   1 C     6.0000    0    12.011    5.397551    0.789312    2.817440
   2 C     6.0000    0    12.011    5.084279    3.379637    3.251360
   3 C     6.0000    0    12.011    6.703855    4.645877    4.902092
   4 C     6.0000    0    12.011    7.393432   -0.511366    3.954834
   5 C     6.0000    0    12.011    9.013143    0.747893    5.605202
   6 C     6.0000    0    12.011    8.660427    3.329859    6.130404
   7 C     6.0000    0    12.011   10.324553    4.567598    8.003868
   8 C     6.0000    0    12.011   10.206703    6.960253    8.747318
   9 C     6.0000    0    12.011   12.205859    7.331586   10.645212
  10 C     6.0000    0    12.011   13.480234    4.775447   10.873626
  11 O     8.0000    0    15.999   12.171410    3.280898    9.200178
  12 H     1.0000    0     1.008    3.554921    4.411230    2.365009
  13 H     1.0000    0     1.008    6.376420    6.631702    5.246773
  14 H     1.0000    0     1.008    7.659406   -2.512808    3.612479
  15 H     1.0000    0     1.008   10.506563   -0.320155    6.511796
  16 H     1.0000    0     1.008    8.901212    8.398650    8.113109
  17 H     1.0000    0     1.008   12.672284    9.108191   11.651189
  18 H     1.0000    0     1.008   13.284425    4.015786   12.818329
  19 H     1.0000    0     1.008   15.488206    4.885734   10.287333
  20 N     7.0000    0    14.007    2.089046   -1.711384    0.215125

--------------------------------
INTERNAL COORDINATES (ANGSTROEM)
--------------------------------
 C      0   0   0     0.000000000000     0.00000000     0.00000000
 C      1   0   0     1.432599899904     0.00000000     0.00000000
 C      2   1   0     1.399692595937   120.34025947     0.00000000
 C      3   2   1     1.395192785933   120.01927295   173.80351502
 C      2   1   3     1.396964228550   119.47240218   176.43591942
 C      5   2   1     1.393346014906   119.96689130   186.19376417
 C      6   5   2     1.406735448976   120.44596827   359.75328073
 C      7   6   5     1.478970157965   118.91899633   176.49289441
 C      8   7   6     1.327317593405   126.38164219   181.48428607
 C      9   8   7     1.471884786641   107.20697963   179.34835002
 C     10   9   8     1.516261456573   104.77143872   359.88123618
 O      8   7   6     1.348897124929   121.49682641     0.38821324
 H      3   2   1     1.083035539345   120.73530258   355.80317082
 H      4   3   2     1.080547913036   118.31066984   182.00840365
 H      5   2   1     1.083679240566   120.51095205     4.18777795
 H      6   5   2     1.083579014113   118.47010878   177.91568225
 H      9   8   7     1.081324304400   127.55333757   359.59728448
 H     10   9   8     1.108227744486   126.94826624   179.12024567
 H     11  10   9     1.109670530464   110.82858016   241.83003824
 H     11  10   9     1.108478359072   110.91969777   117.28092919
 N      1   2   3     1.159173240805   177.00997768   263.29089098

---------------------------
INTERNAL COORDINATES (A.U.)
---------------------------
 C      0   0   0     0.000000000000     0.00000000     0.00000000
 C      1   0   0     2.707221470302     0.00000000     0.00000000
 C      2   1   0     2.645035677998   120.34025947     0.00000000
 C      3   2   1     2.636532269437   120.01927295   173.80351502
 C      2   1   3     2.639879810845   119.47240218   176.43591942
 C      5   2   1     2.633042377963   119.96689130   186.19376417
 C      6   5   2     2.658344741443   120.44596827   359.75328073
 C      7   6   5     2.794848558796   118.91899633   176.49289441
 C      8   7   6     2.508266744270   126.38164219   181.48428607
 C      9   8   7     2.781459147436   107.20697963   179.34835002
 C     10   9   8     2.865318900344   104.77143872   359.88123618
 O      8   7   6     2.549046148949   121.49682641     0.38821324
 H      3   2   1     2.046640562666   120.73530258   355.80317082
 H      4   3   2     2.041939630219   118.31066984   182.00840365
 H      5   2   1     2.047856981686   120.51095205     4.18777795
 H      6   5   2     2.047667581139   118.47010878   177.91568225
 H      9   8   7     2.043406797270   127.55333757   359.59728448
 H     10   9   8     2.094246931091   126.94826624   179.12024567
 H     11  10   9     2.096973401460   110.82858016   241.83003824
 H     11  10   9     2.094720524024   110.91969777   117.28092919
 N      1   2   3     2.190519966891   177.00997768   263.29089098

---------------------
BASIS SET INFORMATION
---------------------
There are 4 groups of distinct atoms

 Group   1 Type C   : 7s4p1d contracted to 3s2p1d pattern {511/31/1}
 Group   2 Type O   : 7s4p1d contracted to 3s2p1d pattern {511/31/1}
 Group   3 Type H   : 4s1p contracted to 2s1p pattern {31/1}
 Group   4 Type N   : 7s4p1d contracted to 3s2p1d pattern {511/31/1}

Atom   0C    basis set group =>   1
Atom   1C    basis set group =>   1
Atom   2C    basis set group =>   1
Atom   3C    basis set group =>   1
Atom   4C    basis set group =>   1
Atom   5C    basis set group =>   1
Atom   6C    basis set group =>   1
Atom   7C    basis set group =>   1
Atom   8C    basis set group =>   1
Atom   9C    basis set group =>   1
Atom  10C    basis set group =>   1
Atom  11O    basis set group =>   2
Atom  12H    basis set group =>   3
Atom  13H    basis set group =>   3
Atom  14H    basis set group =>   3
Atom  15H    basis set group =>   3
Atom  16H    basis set group =>   3
Atom  17H    basis set group =>   3
Atom  18H    basis set group =>   3
Atom  19H    basis set group =>   3
Atom  20N    basis set group =>   4
---------------------------------
AUXILIARY/J BASIS SET INFORMATION
---------------------------------
There are 4 groups of distinct atoms

 Group   1 Type C   : 12s5p4d2f1g contracted to 6s4p3d1f1g pattern {711111/2111/211/2/1}
 Group   2 Type O   : 12s5p4d2f1g contracted to 6s4p3d1f1g pattern {711111/2111/211/2/1}
 Group   3 Type H   : 5s2p1d contracted to 3s1p1d pattern {311/2/1}
 Group   4 Type N   : 12s5p4d2f1g contracted to 6s4p3d1f1g pattern {711111/2111/211/2/1}

Atom   0C    basis set group =>   1
Atom   1C    basis set group =>   1
Atom   2C    basis set group =>   1
Atom   3C    basis set group =>   1
Atom   4C    basis set group =>   1
Atom   5C    basis set group =>   1
Atom   6C    basis set group =>   1
Atom   7C    basis set group =>   1
Atom   8C    basis set group =>   1
Atom   9C    basis set group =>   1
Atom  10C    basis set group =>   1
Atom  11O    basis set group =>   2
Atom  12H    basis set group =>   3
Atom  13H    basis set group =>   3
Atom  14H    basis set group =>   3
Atom  15H    basis set group =>   3
Atom  16H    basis set group =>   3
Atom  17H    basis set group =>   3
Atom  18H    basis set group =>   3
Atom  19H    basis set group =>   3
Atom  20N    basis set group =>   4
---------------------------------
AUXILIARY/C BASIS SET INFORMATION
---------------------------------
There are 4 groups of distinct atoms

 Group   1 Type C   : 8s6p5d3f contracted to 6s5p4d1f pattern {311111/21111/2111/3}
 Group   2 Type O   : 8s6p5d3f contracted to 6s5p4d1f pattern {311111/21111/2111/3}
 Group   3 Type H   : 4s3p2d contracted to 3s2p1d pattern {211/21/2}
 Group   4 Type N   : 8s6p5d3f contracted to 6s5p4d1f pattern {311111/21111/2111/3}

Atom   0C    basis set group =>   1
Atom   1C    basis set group =>   1
Atom   2C    basis set group =>   1
Atom   3C    basis set group =>   1
Atom   4C    basis set group =>   1
Atom   5C    basis set group =>   1
Atom   6C    basis set group =>   1
Atom   7C    basis set group =>   1
Atom   8C    basis set group =>   1
Atom   9C    basis set group =>   1
Atom  10C    basis set group =>   1
Atom  11O    basis set group =>   2
Atom  12H    basis set group =>   3
Atom  13H    basis set group =>   3
Atom  14H    basis set group =>   3
Atom  15H    basis set group =>   3
Atom  16H    basis set group =>   3
Atom  17H    basis set group =>   3
Atom  18H    basis set group =>   3
Atom  19H    basis set group =>   3
Atom  20N    basis set group =>   4


           ************************************************************
           *        Program running with 8 parallel MPI-processes     *
           *              working on a common directory               *
           ************************************************************
------------------------------------------------------------------------------
                             ORCA STARTUP CALCULATIONS
                           -- RI-GTO INTEGRALS CHOSEN --
------------------------------------------------------------------------------
------------------------------------------------------------------------------
                   ___                                                        
                  /   \      - P O W E R E D   B Y -                         
                 /     \                                                     
                 |  |  |   _    _      __       _____    __    __             
                 |  |  |  | |  | |    /  \     |  _  \  |  |  /  |          
                  \  \/   | |  | |   /    \    | | | |  |  | /  /          
                 / \  \   | |__| |  /  /\  \   | |_| |  |  |/  /          
                |  |  |   |  __  | /  /__\  \  |    /   |      \           
                |  |  |   | |  | | |   __   |  |    \   |  |\   \          
                \     /   | |  | | |  |  |  |  | |\  \  |  | \   \       
                 \___/    |_|  |_| |__|  |__|  |_| \__\ |__|  \__/        
                                                                              
                      - O R C A' S   B I G   F R I E N D -                    
                                      &                                       
                       - I N T E G R A L  F E E D E R -                       
                                                                              
 v1 FN, 2020, v2 2021, v3 2022-2024                                           
------------------------------------------------------------------------------


----------------------
SHARK INTEGRAL PACKAGE
----------------------

Number of atoms                             ...     21
Number of basis functions                   ...    222
Number of shells                            ...    102
Maximum angular momentum                    ...      2
Integral batch strategy                     ... SHARK/LIBINT Hybrid
RI-J (if used) integral strategy            ... SPLIT-RIJ (Revised 2003 algorithm where possible)
Printlevel                                  ...      1
Contraction scheme used                     ... SEGMENTED contraction
Prescreening option                         ... SCHWARTZ
   Thresh                                   ... 1.000e-12
   Tcut                                     ... 1.000e-14
   Tpresel                                  ... 1.000e-14 
Coulomb Range Separation                    ... NOT USED
Exchange Range Separation                   ... NOT USED
Multipole approximations                    ... NOT USED
Finite Nucleus Model                        ... NOT USED
CABS basis                                  ... NOT available
Auxiliary Coulomb fitting basis             ... AVAILABLE
   # of basis functions in Aux-J            ...    725
   # of shells in Aux-J                     ...    235
   Maximum angular momentum in Aux-J        ...      4
Auxiliary J/K fitting basis                 ... NOT available
Auxiliary Correlation fitting basis         ... AVAILABLE
   # of basis functions in Aux-C            ...    736
   # of shells in Aux-C                     ...    256
   Maximum angular momentum in Aux-C        ...      3
Auxiliary 'external' fitting basis          ... NOT available

Checking pre-screening integrals            ... done (  0.0 sec) Dimension = 102
Check shell pair data                       ... done (  0.0 sec)
Shell pair information
Shell pair cut-off parameter TPreSel        ...   1.0e-14
Total number of shell pairs                 ...      5253
Shell pairs after pre-screening             ...      4554
Total number of primitive shell pairs       ...     19499
Primitive shell pairs kept                  ...     11924
          la=0 lb=0:   1336 shell pairs
          la=1 lb=0:   1645 shell pairs
          la=1 lb=1:    534 shell pairs
          la=2 lb=0:    597 shell pairs
          la=2 lb=1:    370 shell pairs
          la=2 lb=2:     72 shell pairs

Calculating one electron integrals          ... done (  0.1 sec)
Calculating RI/J V-Matrix + Cholesky decomp.... done (  1.0 sec)
Calculating RI/C V-Matrix + Cholesky decomp.... done (  0.7 sec)
Calculating Nuclear repulsion               ... done (  0.0 sec) ENN=    674.748858304058 Eh

Diagonalization of the overlap matrix:
Smallest eigenvalue                        ... 2.879e-04
Time for diagonalization                   ...    0.021 sec
Threshold for overlap eigenvalues          ... 1.000e-07
Number of eigenvalues below threshold      ... 0
Time for construction of square roots      ...    0.042 sec
Total time needed                          ...    0.076 sec

-------------------
DFT GRID GENERATION
-------------------

General Integration Accuracy     IntAcc      ... 4.388
Radial Grid Type                 RadialGrid  ... OptM3 with GC (2021)
Angular Grid (max. ang.)         AngularGrid ... 4 (Lebedev-302)
Angular grid pruning method      GridPruning ... 4 (adaptive)
Weight generation scheme         WeightScheme... mBecke (2022)
Basis function cutoff            BFCut       ... 1.0000e-12
Integration weight cutoff        WCut        ... 1.0000e-14
Partially contracted basis set               ... off
Rotationally invariant grid construction     ... off
Angular grids for H and He will be reduced by one unit

Total number of grid points                  ...   103957
Total number of batches                      ...     1635
Average number of points per batch           ...       63
Average number of grid points per atom       ...     4950

--------------------
COSX GRID GENERATION
--------------------

GRIDX 1
-------
General Integration Accuracy     IntAcc      ... 3.816
Radial Grid Type                 RadialGrid  ... OptM3 with GC (2021)
Angular Grid (max. ang.)         AngularGrid ... 1 (Lebedev-50)
Angular grid pruning method      GridPruning ... 4 (adaptive)
Weight generation scheme         WeightScheme... mBecke (2022)
Basis function cutoff            BFCut       ... 1.0000e-12
Integration weight cutoff        WCut        ... 1.0000e-14
Partially contracted basis set               ... on
Rotationally invariant grid construction     ... off
Angular grids for H and He will be reduced by one unit

Total number of grid points                  ...    13216
Total number of batches                      ...      114
Average number of points per batch           ...      115
Average number of grid points per atom       ...      629
UseSFitting                                  ... on

GRIDX 2
-------
General Integration Accuracy     IntAcc      ... 4.020
Radial Grid Type                 RadialGrid  ... OptM3 with GC (2021)
Angular Grid (max. ang.)         AngularGrid ... 2 (Lebedev-110)
Angular grid pruning method      GridPruning ... 4 (adaptive)
Weight generation scheme         WeightScheme... mBecke (2022)
Basis function cutoff            BFCut       ... 1.0000e-12
Integration weight cutoff        WCut        ... 1.0000e-14
Partially contracted basis set               ... on
Rotationally invariant grid construction     ... off
Angular grids for H and He will be reduced by one unit

Total number of grid points                  ...    29380
Total number of batches                      ...      241
Average number of points per batch           ...      121
Average number of grid points per atom       ...     1399
UseSFitting                                  ... on

GRIDX 3
-------
General Integration Accuracy     IntAcc      ... 4.338
Radial Grid Type                 RadialGrid  ... OptM3 with GC (2021)
Angular Grid (max. ang.)         AngularGrid ... 3 (Lebedev-194)
Angular grid pruning method      GridPruning ... 4 (adaptive)
Weight generation scheme         WeightScheme... mBecke (2022)
Basis function cutoff            BFCut       ... 1.0000e-12
Integration weight cutoff        WCut        ... 1.0000e-14
Partially contracted basis set               ... on
Rotationally invariant grid construction     ... off
Angular grids for H and He will be reduced by one unit

Total number of grid points                  ...    64642
Total number of batches                      ...      518
Average number of points per batch           ...      124
Average number of grid points per atom       ...     3078
UseSFitting                                  ... on
Initializing property integral containers    ... done (  0.1 sec)

SHARK setup successfully completed in   8.3 seconds

Maximum memory used throughout the entire STARTUP-calculation: 27.8 MB


           ************************************************************
           *        Program running with 8 parallel MPI-processes     *
           *              working on a common directory               *
           ************************************************************
-------------------------------------------------------------------------------
                                 ORCA GUESS
                   Start orbitals & Density for SCF / CASSCF
-------------------------------------------------------------------------------

------------
SCF SETTINGS
------------
Hamiltonian:
 Density Functional     Method          .... DFT(GTOs)
 Exchange Functional    Exchange        .... B88
   X-Alpha parameter    XAlpha          ....  0.666667
   Becke's b parameter  XBeta           ....  0.004200
 Correlation Functional Correlation     .... LYP
 LDA part of GGA corr.  LDAOpt          .... VWN-3
 Gradients option       PostSCFGGA      .... off
 Hybrid DFT is turned on
   Fraction HF Exchange ScalHFX         ....  0.530000
   Scaling of DF-GGA-X  ScalDFX         ....  0.470000
   Scaling of DF-GGA-C  ScalDFC         ....  0.730000
   Scaling of DF-LDA-C  ScalLDAC        ....  0.730000
   Perturbative correction              ....  0.270000
   NL short-range parameter             ....  7.800000
 RI-approximation to the Coulomb term is turned on
   Number of AuxJ basis functions       .... 725
   RIJ-COSX (HFX calculated with COS-X)).... on


General Settings:
 Integral files         IntName         .... calc
 Hartree-Fock type      HFTyp           .... RHF
 Total Charge           Charge          ....    1
 Multiplicity           Mult            ....    1
 Number of Electrons    NEL             ....   88
 Basis Dimension        Dim             ....  222
 Nuclear Repulsion      ENuc            ....    674.7488583041 Eh

Convergence Acceleration:
 AO-DIIS                CNVDIIS         .... on
   Start iteration      DIISMaxIt       ....    12
   Startup error        DIISStart       ....  0.200000
   # of expansion vecs  DIISMaxEq       ....     5
   Bias factor          DIISBfac        ....   1.050
   Max. coefficient     DIISMaxC        ....  10.000
 MO-DIIS                CNVKDIIS        .... off
 Trust-Rad. Augm. Hess. CNVTRAH         .... auto
   Auto Start mean grad. ratio tolernc. ....  1.125000
   Auto Start start iteration           ....    50
   Auto Start num. interpolation iter.  ....    10
   Max. Number of Micro iterations      ....    24
   Max. Number of Macro iterations      .... Maxiter - #DIIS iter
   Number of Davidson start vectors     ....     2
   Converg. threshold    (grad. norm)   ....   2.000e-06
   Grad. Scal. Fac. for Micro threshold ....   0.100
   Minimum threshold for Micro iter.    ....   1.000e-02
   NR start threshold (gradient norm)   ....   1.000e-04
   Initial trust radius                 ....   0.400
   Minimum AH scaling param. (alpha)    ....   1.000
   Maximum AH scaling param. (alpha)    .... 1000.000
   Quad. conv. algorithm                .... NR
   White noise on init. David. guess    .... on
   Maximum white noise                  ....   0.010
   Pseudo random numbers                .... off
   Inactive MOs                         .... canonical
   Orbital update algorithm             .... Taylor
   Preconditioner                       .... Diag
   Full preconditioner red. dimension   ....   250
 SOSCF                  CNVSOSCF        .... on
   Start iteration      SOSCFMaxIt      ....   150
   Startup grad/error   SOSCFStart      ....  0.003300
   Hessian update       SOSCFHessUp     .... L-BFGS
 Level Shifting         CNVShift        .... on
   Level shift para.    LevelShift      ....    0.2500
   Turn off err/grad.   ShiftErr        ....    0.0010
 Zerner damping         CNVZerner       .... off
 Static damping         CNVDamp         .... on
   Fraction old density DampFac         ....    0.7000
   Max. Damping (<1)    DampMax         ....    0.9800
   Min. Damping (>=0)   DampMin         ....    0.0000
   Turn off err/grad.   DampErr         ....    0.1000

SCF Procedure:
 Maximum # iterations   MaxIter         ....   125
 SCF integral mode      SCFMode         .... Direct
   Integral package                     .... SHARK and LIBINT hybrid scheme
 Reset frequency        DirectResetFreq ....    20
 Integral Threshold     Thresh          ....  1.000e-12 Eh
 Primitive CutOff       TCut            ....  1.000e-14 Eh

Convergence Tolerance:
 Convergence Check Mode ConvCheckMode   .... Total+1el-Energy
 Convergence forced     ConvForced      .... 0
 Energy Change          TolE            ....  1.000e-09 Eh
 1-El. energy change                    ....  1.000e-06 Eh
 Orbital Gradient       TolG            ....  2.000e-06
 Orbital Rotation angle TolX            ....  2.000e-06
 DIIS Error             TolErr          ....  1.000e-08

------------------------------
INITIAL GUESS: MODEL POTENTIAL
------------------------------
Loading Hartree-Fock densities                     ... done
Calculating cut-offs                               ... done
Initializing the effective Hamiltonian             ... done
Setting up the integral package (SHARK)            ... done
Starting the Coulomb interaction                   ... done (   0.2 sec)
Making the grid                                    ... done (   0.7 sec)
Mapping shells                                     ... done
Starting the XC term evaluation                    ... done (   0.2 sec)
  promolecular density results
     # of electrons  =     89.001402882
     EX              =    -73.646939102
     EC              =     -1.001407433
     EX+EC           =    -74.648346536
Transforming the Hamiltonian                       ... done (   0.0 sec)
Diagonalizing the Hamiltonian                      ... done (   0.0 sec)
Back transforming the eigenvectors                 ... done (   0.0 sec)
Now organizing SCF variables                       ... done
                      ------------------
                      INITIAL GUESS DONE (   1.3 sec)
                      ------------------
             **** ENERGY FILE WAS UPDATED (calc.en.tmp) ****
Finished Guess after   2.3 sec
Maximum memory used throughout the entire GUESS-calculation: 15.9 MB


           ************************************************************
           *        Program running with 8 parallel MPI-processes     *
           *              working on a common directory               *
           ************************************************************

-------------------------------------------------------------------------------------------
                                      ORCA LEAN-SCF
                              memory conserving SCF solver
-------------------------------------------------------------------------------------------

--------------------
CPCM SOLVATION MODEL
--------------------
CPCM parameters:
  Epsilon                                         ...      16.7000
  Refrac                                          ...       1.2750
  Rsolv                                           ...       1.3000
  Surface type                                    ... GAUSSIAN VDW
  Discretization scheme                           ... Constant charge density
    Threshold for H atoms                         ...       5.0000 (charges/Ang^2)
    Threshold for non-H atoms                     ...       5.0000 (charges/Ang^2)
  Epsilon function type                           ...         CPCM
Solvent:                                          ... CUSTOM
Radii:
  Scheme                                          ... Element-dependent radii
  Radius for C  used is    3.8550 Bohr (=   2.0400 Ang.)
  Radius for O  used is    3.4469 Bohr (=   1.8240 Ang.)
  Radius for H  used is    2.4944 Bohr (=   1.3200 Ang.)
  Radius for N  used is    3.5149 Bohr (=   1.8600 Ang.)
Calculating surface                               ...        done! (  0.0s)
Cavity surface points                             ...         2051
Cavity Volume                                     ...    1435.7534
Cavity Surface-area                               ...     775.0605
Calculating surface distance matrix               ...        done! (  0.2s)
Performing Cholesky decomposition & store         ...        done! (  1.3s)
Overall time for CPCM initialization              ...                 1.6s

----------------------------------------D-I-I-S--------------------------------------------
Iteration    Energy (Eh)           Delta-E    RMSDP     MaxDP     DIISErr   Damp  Time(sec)
-------------------------------------------------------------------------------------------
               ***  Starting incremental Fock matrix formation  ***
    1    -551.9677847855994060     0.00e+00  3.28e-03  7.86e-02  2.03e-01  0.700   5.0
    2    -552.0522964841870817    -8.45e-02  2.48e-03  4.41e-02  1.04e-01  0.700   3.1
                               ***Turning on AO-DIIS***
    3    -552.0945991787409639    -4.23e-02  1.62e-03  2.98e-02  4.24e-02  0.700   3.9
    4    -552.1208302952998110    -2.62e-02  3.69e-03  7.21e-02  2.81e-02  0.000   3.6
    5    -552.1783657770956779    -5.75e-02  2.27e-04  8.05e-03  4.76e-03  0.000   5.7
                              *** Initializing SOSCF ***
---------------------------------------S-O-S-C-F--------------------------------------
Iteration    Energy (Eh)           Delta-E    RMSDP     MaxDP     MaxGrad    Time(sec)
--------------------------------------------------------------------------------------
    6    -552.1786106792990267    -2.45e-04  9.63e-05  2.43e-03  1.84e-03     5.6
               *** Restarting incremental Fock matrix formation ***
    7    -552.1787900140975580    -1.79e-04  6.02e-05  1.12e-03  5.65e-04     4.0
    8    -552.1788017999954263    -1.18e-05  5.02e-05  9.32e-04  5.53e-04     4.7
    9    -552.1788052339138630    -3.43e-06  2.20e-05  3.20e-04  2.85e-04     4.0
   10    -552.1788065064797593    -1.27e-06  7.29e-06  1.98e-04  3.73e-05     3.5
   11    -552.1788065692896907    -6.28e-08  3.03e-06  7.50e-05  2.55e-05     3.7
   12    -552.1788066116371283    -4.23e-08  8.37e-07  2.15e-05  6.83e-06     5.1
   13    -552.1788066123656336    -7.29e-10  4.15e-07  1.29e-05  4.61e-06     2.8
                 **** Energy Check signals convergence ****

               *****************************************************
               *                     SUCCESS                       *
               *           SCF CONVERGED AFTER  13 CYCLES          *
               *****************************************************

Recomputing exchange energy using gridx3       ... done (    3.543 sec)
Old exchange energy                            :    -39.342731606 Eh
New exchange energy                            :    -39.342725538 Eh
Exchange energy change after final integration :      0.000006068 Eh
Total energy after final integration           :   -552.178800544 Eh
             **** ENERGY FILE WAS UPDATED (calc.en.tmp) ****

----------------
TOTAL SCF ENERGY
----------------

Total Energy       :       -552.17880054444379 Eh          -15025.54905 eV

Components:
Nuclear Repulsion  :        674.74885830405788 Eh           18360.84988 eV
Electronic Energy  :      -1226.83030205608088 Eh          -33383.74972 eV
One Electron Energy:      -2069.77181967132856 Eh          -56321.35454 eV
Two Electron Energy:        842.94151761524768 Eh           22937.60482 eV
CPCM Dielectric    :         -0.09736286034259 Eh              -2.64938 eV

Virial components:
Potential Energy   :      -1099.60041038749137 Eh          -29921.64835 eV
Kinetic Energy     :        547.42160984304758 Eh           14896.09931 eV
Virial Ratio       :          2.00869017703331

DFT components:
N(Alpha)           :       44.000002765093 electrons
N(Beta)            :       44.000002765093 electrons
N(Total)           :       88.000005530186 electrons
E(X)               :      -34.992474773761 Eh       
E(C)               :       -2.188029728456 Eh       
E(XC)              :      -37.180504502217 Eh       

CPCM Solvation Model Properties:
Surface-charge          :         -1.01489001436370
Corrected charge        :         -1.00000000000000
Outlying charge corr.   :          0.00001343171290 Eh               0.00037 eV
Free-energy (cav+disp)  :  This term is not implemented in the current solvation scheme

---------------
SCF CONVERGENCE
---------------

  Last Energy change         ...    7.2851e-10  Tolerance :   1.0000e-09
  Last MAX-Density change    ...    1.2861e-05  Tolerance :   1.0000e-08
  Last RMS-Density change    ...    4.1516e-07  Tolerance :   1.0000e-09
  Last DIIS Error            ...    1.8408e-03  Tolerance :   1.0000e-08
  Last Orbital Gradient      ...    4.6066e-06  Tolerance :   2.0000e-06
  Last Orbital Rotation      ...    9.6100e-06  Tolerance :   2.0000e-06


----------------
ORBITAL ENERGIES
----------------

  NO   OCC          E(Eh)            E(eV) 
   0   2.0000     -19.845486      -540.0231 
   1   2.0000     -14.878601      -404.8673 
   2   2.0000     -10.793829      -293.7150 
   3   2.0000     -10.755385      -292.6689 
   4   2.0000     -10.745382      -292.3967 
   5   2.0000     -10.707803      -291.3741 
   6   2.0000     -10.700134      -291.1655 
   7   2.0000     -10.698884      -291.1314 
   8   2.0000     -10.693555      -290.9864 
   9   2.0000     -10.683857      -290.7225 
  10   2.0000     -10.680194      -290.6229 
  11   2.0000     -10.678512      -290.5771 
  12   2.0000     -10.676921      -290.5338 
  13   2.0000      -1.310538       -35.6616 
  14   2.0000      -1.059061       -28.8185 
  15   2.0000      -1.030532       -28.0422 
  16   2.0000      -0.985033       -26.8041 
  17   2.0000      -0.954631       -25.9768 
  18   2.0000      -0.901344       -24.5268 
  19   2.0000      -0.898506       -24.4496 
  20   2.0000      -0.791786       -21.5456 
  21   2.0000      -0.769206       -20.9312 
  22   2.0000      -0.732068       -19.9206 
  23   2.0000      -0.706915       -19.2361 
  24   2.0000      -0.675888       -18.3918 
  25   2.0000      -0.666260       -18.1299 
  26   2.0000      -0.632927       -17.2228 
  27   2.0000      -0.601013       -16.3544 
  28   2.0000      -0.586882       -15.9699 
  29   2.0000      -0.556679       -15.1480 
  30   2.0000      -0.548835       -14.9346 
  31   2.0000      -0.539522       -14.6811 
  32   2.0000      -0.521124       -14.1805 
  33   2.0000      -0.505176       -13.7465 
  34   2.0000      -0.493561       -13.4305 
  35   2.0000      -0.485615       -13.2142 
  36   2.0000      -0.479518       -13.0484 
  37   2.0000      -0.469686       -12.7808 
  38   2.0000      -0.459576       -12.5057 
  39   2.0000      -0.433019       -11.7831 
  40   2.0000      -0.419500       -11.4152 
  41   2.0000      -0.393981       -10.7208 
  42   2.0000      -0.335076        -9.1179 
  43   2.0000      -0.333445        -9.0735 
  44   0.0000      -0.110436        -3.0051 
  45   0.0000      -0.024176        -0.6579 
  46   0.0000       0.007526         0.2048 
  47   0.0000       0.068869         1.8740 
  48   0.0000       0.079818         2.1720 
  49   0.0000       0.099054         2.6954 
  50   0.0000       0.111828         3.0430 
  51   0.0000       0.124611         3.3908 
  52   0.0000       0.139003         3.7825 
  53   0.0000       0.143868         3.9149 
  54   0.0000       0.149978         4.0811 
*Only the first 10 virtual orbitals were printed.

                    ********************************
                    * MULLIKEN POPULATION ANALYSIS *
                    ********************************

-----------------------
MULLIKEN ATOMIC CHARGES
-----------------------
   0 C :    0.004716
   1 C :   -0.113698
   2 C :    0.054481
   3 C :    0.015150
   4 C :    0.048026
   5 C :    0.028956
   6 C :   -0.015360
   7 C :    0.358059
   8 C :   -0.090101
   9 C :    0.034407
  10 C :    0.264733
  11 O :   -0.325348
  12 H :    0.056673
  13 H :    0.060829
  14 H :    0.057982
  15 H :    0.060781
  16 H :    0.100572
  17 H :    0.151825
  18 H :    0.152547
  19 H :    0.152738
  20 N :   -0.057968
Sum of atomic charges:    1.0000000

--------------------------------
MULLIKEN REDUCED ORBITAL CHARGES
--------------------------------
  0 C s       :     3.078521  s :     3.078521
      pz      :     0.953110  p :     2.865874
      px      :     0.966239
      py      :     0.946526
      dz2     :     0.011069  d :     0.050889
      dxz     :     0.009862
      dyz     :     0.007634
      dx2y2   :     0.012530
      dxy     :     0.009794

  1 C s       :     3.032794  s :     3.032794
      pz      :     1.000504  p :     3.032217
      px      :     1.012643
      py      :     1.019070
      dz2     :     0.005764  d :     0.048687
      dxz     :     0.007399
      dyz     :     0.010145
      dx2y2   :     0.011793
      dxy     :     0.013585

  2 C s       :     3.201398  s :     3.201398
      pz      :     0.919216  p :     2.706464
      px      :     0.895054
      py      :     0.892194
      dz2     :     0.005471  d :     0.037657
      dxz     :     0.005244
      dyz     :     0.008056
      dx2y2   :     0.009700
      dxy     :     0.009185

  3 C s       :     3.202842  s :     3.202842
      pz      :     0.923842  p :     2.744166
      px      :     0.931242
      py      :     0.889082
      dz2     :     0.006617  d :     0.037842
      dxz     :     0.006531
      dyz     :     0.006819
      dx2y2   :     0.009454
      dxy     :     0.008420

  4 C s       :     3.201237  s :     3.201237
      pz      :     0.925154  p :     2.712859
      px      :     0.920834
      py      :     0.866871
      dz2     :     0.006052  d :     0.037878
      dxz     :     0.006637
      dyz     :     0.006792
      dx2y2   :     0.009504
      dxy     :     0.008892

  5 C s       :     3.228908  s :     3.228908
      pz      :     0.900868  p :     2.704358
      px      :     0.888113
      py      :     0.915377
      dz2     :     0.005687  d :     0.037778
      dxz     :     0.005394
      dyz     :     0.008081
      dx2y2   :     0.009242
      dxy     :     0.009372

  6 C s       :     3.041527  s :     3.041527
      pz      :     0.983282  p :     2.930524
      px      :     0.978156
      py      :     0.969086
      dz2     :     0.005400  d :     0.043309
      dxz     :     0.007252
      dyz     :     0.009625
      dx2y2   :     0.010007
      dxy     :     0.011024

  7 C s       :     3.048277  s :     3.048277
      pz      :     0.830826  p :     2.508298
      px      :     0.793316
      py      :     0.884156
      dz2     :     0.013686  d :     0.085367
      dxz     :     0.014036
      dyz     :     0.018159
      dx2y2   :     0.018981
      dxy     :     0.020504

  8 C s       :     3.242699  s :     3.242699
      pz      :     0.960490  p :     2.812864
      px      :     0.937431
      py      :     0.914943
      dz2     :     0.003795  d :     0.034538
      dxz     :     0.006143
      dyz     :     0.007471
      dx2y2   :     0.010896
      dxy     :     0.006234

  9 C s       :     3.319444  s :     3.319444
      pz      :     0.791172  p :     2.612539
      px      :     0.825645
      py      :     0.995722
      dz2     :     0.006718  d :     0.033610
      dxz     :     0.005015
      dyz     :     0.006187
      dx2y2   :     0.007861
      dxy     :     0.007829

 10 C s       :     2.975641  s :     2.975641
      pz      :     0.921638  p :     2.693553
      px      :     0.963984
      py      :     0.807932
      dz2     :     0.013974  d :     0.066073
      dxz     :     0.011915
      dyz     :     0.014542
      dx2y2   :     0.011466
      dxy     :     0.014175

 11 O s       :     3.754145  s :     3.754145
      pz      :     1.493139  p :     4.551074
      px      :     1.432155
      py      :     1.625780
      dz2     :     0.002930  d :     0.020130
      dxz     :     0.002339
      dyz     :     0.005541
      dx2y2   :     0.003539
      dxy     :     0.005780

 12 H s       :     0.918095  s :     0.918095
      pz      :     0.006437  p :     0.025232
      px      :     0.011960
      py      :     0.006835

 13 H s       :     0.913836  s :     0.913836
      pz      :     0.003868  p :     0.025335
      px      :     0.003844
      py      :     0.017623

 14 H s       :     0.916850  s :     0.916850
      pz      :     0.003909  p :     0.025168
      px      :     0.003437
      py      :     0.017822

 15 H s       :     0.913925  s :     0.913925
      pz      :     0.006467  p :     0.025293
      px      :     0.011533
      py      :     0.007294

 16 H s       :     0.873457  s :     0.873457
      pz      :     0.004601  p :     0.025972
      px      :     0.009544
      py      :     0.011827

 17 H s       :     0.823765  s :     0.823765
      pz      :     0.006249  p :     0.024410
      px      :     0.003090
      py      :     0.015071

 18 H s       :     0.823238  s :     0.823238
      pz      :     0.016045  p :     0.024215
      px      :     0.003368
      py      :     0.004802

 19 H s       :     0.823046  s :     0.823046
      pz      :     0.003979  p :     0.024216
      px      :     0.017099
      py      :     0.003138

 20 N s       :     3.573690  s :     3.573690
      pz      :     1.140181  p :     3.450482
      px      :     1.179503
      py      :     1.130798
      dz2     :     0.006283  d :     0.033795
      dxz     :     0.007097
      dyz     :     0.005218
      dx2y2   :     0.008054
      dxy     :     0.007143


                     *******************************
                     * LOEWDIN POPULATION ANALYSIS *
                     *******************************

----------------------
LOEWDIN ATOMIC CHARGES
----------------------
   0 C :    0.023988
   1 C :   -0.040289
   2 C :    0.028756
   3 C :    0.039984
   4 C :    0.027848
   5 C :    0.041517
   6 C :   -0.045828
   7 C :    0.211490
   8 C :   -0.039152
   9 C :    0.219697
  10 C :    0.118557
  11 O :   -0.040217
  12 H :    0.057564
  13 H :    0.054833
  14 H :    0.057058
  15 H :    0.053724
  16 H :    0.070521
  17 H :    0.088197
  18 H :    0.092026
  19 H :    0.092074
  20 N :   -0.112349

-------------------------------
LOEWDIN REDUCED ORBITAL CHARGES
-------------------------------
  0 C s       :     2.905132  s :     2.905132
      pz      :     0.976766  p :     2.957854
      px      :     1.020657
      py      :     0.960431
      dz2     :     0.021977  d :     0.113026
      dxz     :     0.023876
      dyz     :     0.017728
      dx2y2   :     0.025507
      dxy     :     0.023938

  1 C s       :     2.838878  s :     2.838878
      pz      :     0.986932  p :     3.083059
      px      :     1.023768
      py      :     1.072359
      dz2     :     0.012582  d :     0.118352
      dxz     :     0.017899
      dyz     :     0.023751
      dx2y2   :     0.029437
      dxy     :     0.034684

  2 C s       :     2.854544  s :     2.854544
      pz      :     0.983034  p :     3.025067
      px      :     1.012209
      py      :     1.029825
      dz2     :     0.011502  d :     0.091633
      dxz     :     0.012221
      dyz     :     0.019931
      dx2y2   :     0.024666
      dxy     :     0.023313

  3 C s       :     2.856011  s :     2.856011
      pz      :     0.970841  p :     3.012490
      px      :     0.992645
      py      :     1.049004
      dz2     :     0.014115  d :     0.091516
      dxz     :     0.016723
      dyz     :     0.016137
      dx2y2   :     0.023570
      dxy     :     0.020970

  4 C s       :     2.854553  s :     2.854553
      pz      :     0.977764  p :     3.025258
      px      :     0.999712
      py      :     1.047782
      dz2     :     0.012937  d :     0.092340
      dxz     :     0.017154
      dyz     :     0.015882
      dx2y2   :     0.024225
      dxy     :     0.022142

  5 C s       :     2.858044  s :     2.858044
      pz      :     0.969866  p :     3.008860
      px      :     1.002773
      py      :     1.036221
      dz2     :     0.011876  d :     0.091580
      dxz     :     0.012498
      dyz     :     0.020444
      dx2y2   :     0.023310
      dxy     :     0.023451

  6 C s       :     2.842993  s :     2.842993
      pz      :     1.007603  p :     3.095739
      px      :     1.024896
      py      :     1.063240
      dz2     :     0.012387  d :     0.107096
      dxz     :     0.017832
      dyz     :     0.023418
      dx2y2   :     0.025683
      dxy     :     0.027776

  7 C s       :     2.850854  s :     2.850854
      pz      :     0.874594  p :     2.754386
      px      :     0.845234
      py      :     1.034558
      dz2     :     0.026509  d :     0.183270
      dxz     :     0.028697
      dyz     :     0.040061
      dx2y2   :     0.042059
      dxy     :     0.045943

  8 C s       :     2.863357  s :     2.863357
      pz      :     1.010369  p :     3.088101
      px      :     1.024185
      py      :     1.053547
      dz2     :     0.009660  d :     0.087695
      dxz     :     0.015143
      dyz     :     0.017984
      dx2y2   :     0.027651
      dxy     :     0.017256

  9 C s       :     2.950771  s :     2.950771
      pz      :     0.836192  p :     2.758205
      px      :     0.879402
      py      :     1.042611
      dz2     :     0.012365  d :     0.071327
      dxz     :     0.011422
      dyz     :     0.012771
      dx2y2   :     0.017665
      dxy     :     0.017103

 10 C s       :     2.841160  s :     2.841160
      pz      :     0.964937  p :     2.894613
      px      :     1.003138
      py      :     0.926537
      dz2     :     0.033182  d :     0.145669
      dxz     :     0.022191
      dyz     :     0.031416
      dx2y2   :     0.027441
      dxy     :     0.031440

 11 O s       :     3.423257  s :     3.423257
      pz      :     1.494416  p :     4.581405
      px      :     1.444976
      py      :     1.642013
      dz2     :     0.005150  d :     0.035555
      dxz     :     0.005526
      dyz     :     0.009091
      dx2y2   :     0.005490
      dxy     :     0.010298

 12 H s       :     0.871238  s :     0.871238
      pz      :     0.018799  p :     0.071198
      px      :     0.032273
      py      :     0.020125

 13 H s       :     0.873045  s :     0.873045
      pz      :     0.012875  p :     0.072122
      px      :     0.012792
      py      :     0.046454

 14 H s       :     0.871942  s :     0.871942
      pz      :     0.012739  p :     0.070999
      px      :     0.011671
      py      :     0.046589

 15 H s       :     0.874347  s :     0.874347
      pz      :     0.019090  p :     0.071928
      px      :     0.031463
      py      :     0.021375

 16 H s       :     0.854597  s :     0.854597
      pz      :     0.015838  p :     0.074882
      px      :     0.028111
      py      :     0.030933

 17 H s       :     0.839707  s :     0.839707
      pz      :     0.018388  p :     0.072097
      px      :     0.010665
      py      :     0.043043

 18 H s       :     0.840365  s :     0.840365
      pz      :     0.043288  p :     0.067609
      px      :     0.010558
      py      :     0.013763

 19 H s       :     0.840143  s :     0.840143
      pz      :     0.011952  p :     0.067783
      px      :     0.046116
      py      :     0.009715

 20 N s       :     3.421491  s :     3.421491
      pz      :     1.185385  p :     3.637084
      px      :     1.267507
      py      :     1.184193
      dz2     :     0.008464  d :     0.053774
      dxz     :     0.012651
      dyz     :     0.008759
      dx2y2   :     0.010944
      dxy     :     0.012955


                      *****************************
                      * MAYER POPULATION ANALYSIS *
                      *****************************

  NA   - Mulliken gross atomic population
  ZA   - Total nuclear charge
  QA   - Mulliken gross atomic charge
  VA   - Mayer's total valence
  BVA  - Mayer's bonded valence
  FA   - Mayer's free valence

  ATOM       NA         ZA         QA         VA         BVA        FA
  0 C      5.9953     6.0000     0.0047     4.0321     4.0321     0.0000
  1 C      6.1137     6.0000    -0.1137     3.8799     3.8799    -0.0000
  2 C      5.9455     6.0000     0.0545     3.9058     3.9058    -0.0000
  3 C      5.9849     6.0000     0.0151     3.8989     3.8989     0.0000
  4 C      5.9520     6.0000     0.0480     3.8959     3.8959    -0.0000
  5 C      5.9710     6.0000     0.0290     3.8620     3.8620    -0.0000
  6 C      6.0154     6.0000    -0.0154     3.7551     3.7551    -0.0000
  7 C      5.6419     6.0000     0.3581     3.8214     3.8214     0.0000
  8 C      6.0901     6.0000    -0.0901     3.8307     3.8307     0.0000
  9 C      5.9656     6.0000     0.0344     3.7826     3.7826    -0.0000
 10 C      5.7353     6.0000     0.2647     3.7844     3.7844    -0.0000
 11 O      8.3253     8.0000    -0.3253     2.2431     2.2431    -0.0000
 12 H      0.9433     1.0000     0.0567     0.9899     0.9899    -0.0000
 13 H      0.9392     1.0000     0.0608     0.9881     0.9881    -0.0000
 14 H      0.9420     1.0000     0.0580     0.9896     0.9896    -0.0000
 15 H      0.9392     1.0000     0.0608     0.9966     0.9966     0.0000
 16 H      0.8994     1.0000     0.1006     0.9884     0.9884     0.0000
 17 H      0.8482     1.0000     0.1518     0.9760     0.9760    -0.0000
 18 H      0.8475     1.0000     0.1525     0.9726     0.9726    -0.0000
 19 H      0.8473     1.0000     0.1527     0.9726     0.9726    -0.0000
 20 N      7.0580     7.0000    -0.0580     3.1162     3.1162    -0.0000

  Mayer bond orders larger than 0.100000
B(  0-C ,  1-C ) :   1.0551 B(  0-C , 20-N ) :   3.0136 B(  1-C ,  2-C ) :   1.3517 
B(  1-C ,  4-C ) :   1.3595 B(  2-C ,  3-C ) :   1.4308 B(  2-C , 12-H ) :   0.9974 
B(  3-C ,  6-C ) :   1.3365 B(  3-C , 13-H ) :   0.9924 B(  4-C ,  5-C ) :   1.4149 
B(  4-C , 14-H ) :   0.9993 B(  5-C ,  6-C ) :   1.3183 B(  5-C , 15-H ) :   1.0028 
B(  6-C ,  7-C ) :   1.0622 B(  7-C ,  8-C ) :   1.3656 B(  7-C ,  9-C ) :   0.1047 
B(  7-C , 11-O ) :   1.2310 B(  8-C ,  9-C ) :   1.4789 B(  8-C , 16-H ) :   0.9915 
B(  9-C , 10-C ) :   1.0634 B(  9-C , 17-H ) :   0.9648 B( 10-C , 11-O ) :   0.9024 
B( 10-C , 18-H ) :   0.9089 B( 10-C , 19-H ) :   0.9084 

-------
TIMINGS
-------

Total SCF time: 0 days 0 hours 1 min 1 sec 

Total time                  ....      61.567 sec
Sum of individual times     ....      61.319 sec  ( 99.6%)

SCF preparation             ....       2.863 sec  (  4.7%)
Fock matrix formation       ....      53.646 sec  ( 87.1%)
  Startup                   ....       0.703 sec  (  1.3% of F)
  Split-RI-J                ....       8.469 sec  ( 15.8% of F)
  Chain of spheres X        ....      24.640 sec  ( 45.9% of F)
  XC integration            ....       5.936 sec  ( 11.1% of F)
    XC Preparation          ....       0.000 sec  (  0.0% of XC)
    Basis function eval.    ....       1.265 sec  ( 21.3% of XC)
    Density eval.           ....       0.714 sec  ( 12.0% of XC)
    XC-Functional eval.     ....       0.122 sec  (  2.1% of XC)
    XC-Potential eval.      ....       0.712 sec  ( 12.0% of XC)
  CPCM terms                ....      10.711 sec  ( 20.0% of F)
Diagonalization             ....       0.000 sec  (  0.0%)
Density matrix formation    ....       1.231 sec  (  2.0%)
Total Energy calculation    ....       0.576 sec  (  0.9%)
Population analysis         ....       0.100 sec  (  0.2%)
Orbital Transformation      ....       0.305 sec  (  0.5%)
Orbital Orthonormalization  ....       0.000 sec  (  0.0%)
DIIS solution               ....       1.740 sec  (  2.8%)
SOSCF solution              ....       0.843 sec  (  1.4%)
Finished LeanSCF after  61.7 sec

Maximum memory used throughout the entire LEANSCF-calculation: 24.1 MB


           ************************************************************
           *        Program running with 8 parallel MPI-processes     *
           *              working on a common directory               *
           ************************************************************

------------------------------------------------------------------------------
                                ORCA  MP2 
------------------------------------------------------------------------------

Freezing NCore=26 chemical core electrons

----------------------
RI-MP2 ENERGY+GRADIENT
----------------------
Dimension of the orbital basis            ...  222
Dimension of the AuxC basis               ...  736
Memory devoted to MP2                     ... 8000 MB   
Data format for matrix containers         ... DOUBLE
Compression type for matrix containers    ... UNCOMPRESSED
Overall scaling of the MP2 energy         ...   2.700e-01

-----------------------
SHARK RI TRANSFORMATION
-----------------------

Number of basis functions                ...    222
Number of aux functions                  ...    736
Number of operators                      ...      1
Generation of IJK                        ... YES
Generation of IAK                        ... YES
Generation of ABK                        ... NO
Orbital Range Operator  0:    0-  43 to   44- 221

Aux basis identifier                     ...   AUXC
Contraction scheme used                  ... SEGMENTED
Do orthogonalization                     ... YES
All operator combinations                ... NO
Transpose (ia|K)                         ... NO
Integral generator used                  ... LIBINT
Starting integral generation + trafo... 
Half trafo (segmented) done. Total time =  7.0 sec. integrals=  5.7 sec trafo=  1.2 sec
Integral generation and half transformation done (  7.0 sec)

Reading or making V^(-1/2)          ... done (  0.6 sec)
Sorting IJK integrals               ... done (  0.5 sec)
Sorting IAK integrals               ... done (  1.8 sec)

SHARK RI integral transformation done. Total time =  9.5 sec.

Opening buffers                              ... done
Frozen core precalculation                   ... done

Starting loop over batches of integrals:

Operator 0  - window                       ... ( 13- 43)x( 44-221)
Operator 0  - Memory available             ...  8000 MB
Operator 0  - Memory needed per MO         ...   1.0 MB
Operator 0  - Number of orbitals per batch ... 4
Operator 0  - Number of batches            ... 1

OPERATOR  0   PASS   0:  MOs    13 ...   16 +   17 ...   20 +   21 ...   24 +   25 ...   28
                            +   29 ...   32 +   33 ...   36 +   37 ...   40 +   41 ...   43
  Reading integrals       ... ok
  Internal MO  15
Closing buffer GIPV ( 0.04 GB; CompressionRatio= 1.00)
Time spent in pair loops =    10.081 sec
Deleting buffers (Ka|jb) ...done

-----------------------------------------------
 RI-MP2 CORRELATION ENERGY:     -0.578863061 Eh
-----------------------------------------------


---------------------
MP2 DENSITY FORMATION
---------------------

Completing the external part of the density      ... done
Storing the unrelaxed density                    ... done

Re-sorting 3-index density container for op 0    ... done
Computing external part of the Lagrangian        ... done
Calculating the xc-kernel                        ... done
Calculating G(D)                                 ... done
Completing the Lagrangian                        ... done
Solving the Z-vector equations                   ... Using XC Grid                  ... (calc.grid_cpscf.tmp) 
Recalculating density on grid  ... (calc.grho_cpscf0.tmp) done
Calculating the xc-kernel      ... (calc.fxc_cpscf0.tmp) done

-------------------
SHARK CP-SCF DRIVER
-------------------

Dimension of the orbital basis          ...    222
Dimension of the CPSCF-problem          ...   7832
Number of operators                     ...      1
Max. number of iterations               ...    128
Convergence Tolerance                   ... 3.0e-05
Number of perturbations                 ...      1
Perturbation type                       ... REAL

----------------------------
POPLE LINEAR EQUATION SOLVER
----------------------------

  ITERATION   0:   ||err||_max =   6.7296e-02 (  13.8 sec)
  ITERATION   1:   ||err||_max =   2.9042e-02 (  14.3 sec)
  ITERATION   2:   ||err||_max =   1.3065e-02 (  14.1 sec)
  ITERATION   3:   ||err||_max =   5.0817e-03 (  14.8 sec)
  ITERATION   4:   ||err||_max =   1.5568e-03 (  14.4 sec)
  ITERATION   5:   ||err||_max =   5.7387e-04 (  13.2 sec)
  ITERATION   6:   ||err||_max =   2.0043e-04 (  13.8 sec)
  ITERATION   7:   ||err||_max =   7.4709e-05 (  13.4 sec)
  ITERATION   8:   ||err||_max =   2.8025e-05 (  13.6 sec)
done
Finalizing the relaxed density                   ... done
Transforming P to the AO basis                   ... done
Storing the relaxed density                      ... done

------------------------------------
ENERGY WEIGHTED DENSITY FINALIZATION
------------------------------------

Gathering the parts of the W-matrix              ... done
Forming the Z-density                            ... done
Transforming Z to the AO basis                   ... done
Calculating G(Z)                                 ... done
Finalizing the W-matrix                          ... done
Transforming W to the AO basis and storing       ... done

----------------------------------
MP2 DERIVATIVE INTEGRAL GENERATION
----------------------------------

Input SCF Electron Density              ... calc.scfp
Input Correlated Electron Density       ... calc.pmp2re
Input Energy Weighted Density           ... calc.wmp2.tmp

Nuclear repulsion gradient              ... done (  0.0 sec)
HCore & Overlap gradient  (SHARK)       ... done (  1.2 sec)
Two-electron RIJ gradient terms         ... done ( 10.8 sec)

-----------------------------------------------------------
MP2 COSX Grid Generation
-----------------------------------------------------------

General Integration Accuracy     IntAcc      ... 4.871
Radial Grid Type                 RadialGrid  ... OptM3 with GC (2021)
Angular Grid (max. ang.)         AngularGrid ... 4 (Lebedev-302)
Angular grid pruning method      GridPruning ... 4 (adaptive)
Weight generation scheme         WeightScheme... mBecke (2022)
Basis function cutoff            BFCut       ... 1.0000e-12
Integration weight cutoff        WCut        ... 1.0000e-14
Partially contracted basis set               ... on
Rotationally invariant grid construction     ... off
Angular grids for H and He will be reduced by one unit

Total number of grid points                  ...   120219
Total number of batches                      ...      951
Average number of points per batch           ...      126
Average number of grid points per atom       ...     5725
UseSFitting                                  ... on
Two-electron COSX gradient terms        ... 
Integration Timings:
Total Time                  =    86.0 sec
Basis fcn evaluation        =     4.3 sec
Density evaluation          =     3.4 sec
A evaluation                =    67.6 sec
A derivative evaluation     =     0.0 sec
S-fit derivative evaluation =     0.2 sec
anal. over. der. evaluation =     0.1 sec
num. over. der. evaluation  =     2.5 sec
K(P) evaluation             =     2.6 sec
finalize                    =     0.0 sec

done ( 90.2 sec)
CPCM gradient                           ... done (  1.1 sec)
DFT XC gradient                         ... Exchange-correlation gradient    ... done
done (  8.8 sec)
Empirical dispersion gradient           ... 
-------------------
DISPERSION GRADIENT
-------------------

   1   C   :   -0.000174805   -0.000137594   -0.000162573
   2   C   :   -0.000037319   -0.000033875   -0.000047787
   3   C   :   -0.000086110    0.000051192   -0.000069606
   4   C   :   -0.000070288    0.000057812   -0.000056764
   5   C   :    0.000018948   -0.000112290   -0.000032702
   6   C   :    0.000042204   -0.000101632   -0.000012276
   7   C   :   -0.000058663   -0.000039823   -0.000076002
   8   C   :    0.000394867    0.000255610    0.000431291
   9   C   :    0.000087124    0.000154142    0.000126035
  10   C   :   -0.000057117   -0.000124132   -0.000096577
  11   C   :   -0.000094032    0.000031896   -0.000073969
  12   O   :    0.000105917    0.000034393    0.000101795
  13   H   :   -0.000080221    0.000098615   -0.000041902
  14   H   :   -0.000077750    0.000114250   -0.000035477
  15   H   :    0.000052942   -0.000121106   -0.000000005
  16   H   :    0.000063474   -0.000129712    0.000005739
  17   H   :   -0.000020560    0.000125726    0.000024453
  18   H   :    0.000025479    0.000084352    0.000051605
  19   H   :    0.000063590   -0.000034790    0.000095356
  20   H   :    0.000111305   -0.000016024    0.000040604
  21   N   :   -0.000208983   -0.000157010   -0.000171239

Difference to translation invariance:
           :   -0.0000000000    0.0000000000   -0.0000000000

Difference to rotation invariance:
           :   -0.0000000000    0.0000000000    0.0000000000

Norm of the Dispersion gradient    ...    0.0009460445
RMS gradient                       ...    0.0001191904
MAX gradient                       ...    0.0004312910
done (  1.2 sec)

                *********************************************
                * UNRELAXED MP2 DENSITY POPULATION ANALYSIS *
                *********************************************

------------------------------------------------------------------------------
                           ORCA POPULATION ANALYSIS
------------------------------------------------------------------------------
Input electron density              ... calc.pmp2ur
BaseName (.gbw .S,...)              ... calc

                    ********************************
                    * MULLIKEN POPULATION ANALYSIS *
                    ********************************

-----------------------
MULLIKEN ATOMIC CHARGES
-----------------------
   0 C :    0.002535
   1 C :   -0.114643
   2 C :    0.053661
   3 C :    0.013526
   4 C :    0.047202
   5 C :    0.027441
   6 C :   -0.014848
   7 C :    0.348933
   8 C :   -0.084645
   9 C :    0.026039
  10 C :    0.261002
  11 O :   -0.313537
  12 H :    0.057922
  13 H :    0.062055
  14 H :    0.059213
  15 H :    0.061804
  16 H :    0.101777
  17 H :    0.152523
  18 H :    0.153286
  19 H :    0.153483
  20 N :   -0.054728
Sum of atomic charges:    1.0000000

--------------------------------
MULLIKEN REDUCED ORBITAL CHARGES
--------------------------------
  0 C s       :     3.078655  s :     3.078655
      pz      :     0.952402  p :     2.862820
      px      :     0.964526
      py      :     0.945891
      dz2     :     0.012134  d :     0.055991
      dxz     :     0.010861
      dyz     :     0.008626
      dx2y2   :     0.013561
      dxy     :     0.010809
  1 C s       :     3.032993  s :     3.032993
      pz      :     0.998627  p :     3.026425
      px      :     1.010601
      py      :     1.017197
      dz2     :     0.007071  d :     0.055225
      dxz     :     0.008539
      dyz     :     0.011511
      dx2y2   :     0.013188
      dxy     :     0.014916
  2 C s       :     3.201206  s :     3.201206
      pz      :     0.917455  p :     2.701407
      px      :     0.893426
      py      :     0.890527
      dz2     :     0.006698  d :     0.043726
      dxz     :     0.006304
      dyz     :     0.009354
      dx2y2   :     0.010874
      dxy     :     0.010497
  3 C s       :     3.202412  s :     3.202412
      pz      :     0.922602  p :     2.740195
      px      :     0.929850
      py      :     0.887744
      dz2     :     0.007930  d :     0.043867
      dxz     :     0.007625
      dyz     :     0.007956
      dx2y2   :     0.010774
      dxy     :     0.009582
  4 C s       :     3.201009  s :     3.201009
      pz      :     0.923321  p :     2.707831
      px      :     0.918932
      py      :     0.865578
      dz2     :     0.007395  d :     0.043958
      dxz     :     0.007756
      dyz     :     0.007935
      dx2y2   :     0.010822
      dxy     :     0.010051
  5 C s       :     3.228195  s :     3.228195
      pz      :     0.899852  p :     2.700561
      px      :     0.887092
      py      :     0.913617
      dz2     :     0.006902  d :     0.043802
      dxz     :     0.006440
      dyz     :     0.009352
      dx2y2   :     0.010423
      dxy     :     0.010686
  6 C s       :     3.041984  s :     3.041984
      pz      :     0.980171  p :     2.922926
      px      :     0.975489
      py      :     0.967267
      dz2     :     0.006793  d :     0.049938
      dxz     :     0.008405
      dyz     :     0.010998
      dx2y2   :     0.011358
      dxy     :     0.012384
  7 C s       :     3.047909  s :     3.047909
      pz      :     0.833509  p :     2.512568
      px      :     0.795906
      py      :     0.883154
      dz2     :     0.014785  d :     0.090590
      dxz     :     0.014911
      dyz     :     0.019243
      dx2y2   :     0.020029
      dxy     :     0.021622
  8 C s       :     3.242724  s :     3.242724
      pz      :     0.955004  p :     2.800948
      px      :     0.932806
      py      :     0.913137
      dz2     :     0.005215  d :     0.040973
      dxz     :     0.007254
      dyz     :     0.008793
      dx2y2   :     0.012005
      dxy     :     0.007707
  9 C s       :     3.317868  s :     3.317868
      pz      :     0.794856  p :     2.617340
      px      :     0.828043
      py      :     0.994441
      dz2     :     0.007665  d :     0.038753
      dxz     :     0.005883
      dyz     :     0.007337
      dx2y2   :     0.008965
      dxy     :     0.008904
 10 C s       :     2.976128  s :     2.976128
      pz      :     0.920919  p :     2.691492
      px      :     0.962671
      py      :     0.807902
      dz2     :     0.015013  d :     0.071378
      dxz     :     0.012934
      dyz     :     0.015622
      dx2y2   :     0.012598
      dxy     :     0.015211
 11 O s       :     3.753366  s :     3.753366
      pz      :     1.486960  p :     4.533613
      px      :     1.426574
      py      :     1.620079
      dz2     :     0.004272  d :     0.026558
      dxz     :     0.003637
      dyz     :     0.006779
      dx2y2   :     0.004857
      dxy     :     0.007013
 12 H s       :     0.915767  s :     0.915767
      pz      :     0.006857  p :     0.026311
      px      :     0.012235
      py      :     0.007218
 13 H s       :     0.911494  s :     0.911494
      pz      :     0.004366  p :     0.026451
      px      :     0.004328
      py      :     0.017758
 14 H s       :     0.914538  s :     0.914538
      pz      :     0.004390  p :     0.026250
      px      :     0.003919
      py      :     0.017940
 15 H s       :     0.911809  s :     0.911809
      pz      :     0.006893  p :     0.026387
      px      :     0.011822
      py      :     0.007671
 16 H s       :     0.871257  s :     0.871257
      pz      :     0.005039  p :     0.026966
      px      :     0.009850
      py      :     0.012077
 17 H s       :     0.822119  s :     0.822119
      pz      :     0.006623  p :     0.025359
      px      :     0.003536
      py      :     0.015200
 18 H s       :     0.821462  s :     0.821462
      pz      :     0.016189  p :     0.025253
      px      :     0.003812
      py      :     0.005252
 19 H s       :     0.821262  s :     0.821262
      pz      :     0.004405  p :     0.025255
      px      :     0.017204
      py      :     0.003646
 20 N s       :     3.572811  s :     3.572811
      pz      :     1.137778  p :     3.443165
      px      :     1.176926
      py      :     1.128462
      dz2     :     0.007283  d :     0.038752
      dxz     :     0.008088
      dyz     :     0.006208
      dx2y2   :     0.009043
      dxy     :     0.008130


                     *******************************
                     * LOEWDIN POPULATION ANALYSIS *
                     *******************************

----------------------
LOEWDIN ATOMIC CHARGES
----------------------
   0 C :    0.018822
   1 C :   -0.040847
   2 C :    0.029418
   3 C :    0.039696
   4 C :    0.028482
   5 C :    0.041160
   6 C :   -0.044576
   7 C :    0.202094
   8 C :   -0.032346
   9 C :    0.211382
  10 C :    0.117000
  11 O :   -0.029443
  12 H :    0.057539
  13 H :    0.054764
  14 H :    0.057023
  15 H :    0.053540
  16 H :    0.070695
  17 H :    0.088153
  18 H :    0.092060
  19 H :    0.092108
  20 N :   -0.106720

-------------------------------
LOEWDIN REDUCED ORBITAL CHARGES
-------------------------------
  0 C s       :     2.905054  s :     2.905054
      pz      :     0.976150  p :     2.955789
      px      :     1.019363
      py      :     0.960275
      dz2     :     0.023158  d :     0.120336
      dxz     :     0.025609
      dyz     :     0.019157
      dx2y2   :     0.026742
      dxy     :     0.025670
  1 C s       :     2.839275  s :     2.839275
      pz      :     0.984723  p :     3.074926
      px      :     1.021073
      py      :     1.069131
      dz2     :     0.014138  d :     0.126647
      dxz     :     0.019520
      dyz     :     0.025364
      dx2y2   :     0.031279
      dxy     :     0.036346
  2 C s       :     2.854659  s :     2.854659
      pz      :     0.980381  p :     3.016694
      px      :     1.009442
      py      :     1.026871
      dz2     :     0.012925  d :     0.099229
      dxz     :     0.013710
      dyz     :     0.021511
      dx2y2   :     0.026152
      dxy     :     0.024930
  3 C s       :     2.856052  s :     2.856052
      pz      :     0.968863  p :     3.005214
      px      :     0.990280
      py      :     1.046071
      dz2     :     0.015600  d :     0.099037
      dxz     :     0.018380
      dyz     :     0.017494
      dx2y2   :     0.025125
      dxy     :     0.022439
  4 C s       :     2.854659  s :     2.854659
      pz      :     0.975125  p :     3.016904
      px      :     0.996948
      py      :     1.044831
      dz2     :     0.014491  d :     0.099955
      dxz     :     0.018832
      dyz     :     0.017232
      dx2y2   :     0.025801
      dxy     :     0.023599
  5 C s       :     2.858064  s :     2.858064
      pz      :     0.967962  p :     3.001678
      px      :     1.000483
      py      :     1.033233
      dz2     :     0.013262  d :     0.099099
      dxz     :     0.013975
      dyz     :     0.022007
      dx2y2   :     0.024791
      dxy     :     0.025065
  6 C s       :     2.843483  s :     2.843483
      pz      :     1.004157  p :     3.085634
      px      :     1.021517
      py      :     1.059960
      dz2     :     0.014022  d :     0.115459
      dxz     :     0.019497
      dyz     :     0.025064
      dx2y2   :     0.027435
      dxy     :     0.029441
  7 C s       :     2.851153  s :     2.851153
      pz      :     0.876825  p :     2.757101
      px      :     0.847443
      py      :     1.032833
      dz2     :     0.027713  d :     0.189652
      dxz     :     0.029947
      dyz     :     0.041360
      dx2y2   :     0.043390
      dxy     :     0.047242
  8 C s       :     2.863539  s :     2.863539
      pz      :     1.004251  p :     3.073001
      px      :     1.018690
      py      :     1.050060
      dz2     :     0.011327  d :     0.095806
      dxz     :     0.016730
      dyz     :     0.019595
      dx2y2   :     0.029127
      dxy     :     0.019028
  9 C s       :     2.950250  s :     2.950250
      pz      :     0.839186  p :     2.760770
      px      :     0.881084
      py      :     1.040500
      dz2     :     0.013400  d :     0.077598
      dxz     :     0.012704
      dyz     :     0.014105
      dx2y2   :     0.019021
      dxy     :     0.018367
 10 C s       :     2.841460  s :     2.841460
      pz      :     0.963343  p :     2.889703
      px      :     1.001000
      py      :     0.925360
      dz2     :     0.034413  d :     0.151837
      dxz     :     0.023327
      dyz     :     0.032670
      dx2y2   :     0.028842
      dxy     :     0.032585
 11 O s       :     3.422716  s :     3.422716
      pz      :     1.488209  p :     4.564019
      px      :     1.439324
      py      :     1.636485
      dz2     :     0.006532  d :     0.042709
      dxz     :     0.007064
      dyz     :     0.010506
      dx2y2   :     0.006870
      dxy     :     0.011737
 12 H s       :     0.868905  s :     0.868905
      pz      :     0.019520  p :     0.073556
      px      :     0.033127
      py      :     0.020909
 13 H s       :     0.870676  s :     0.870676
      pz      :     0.013584  p :     0.074560
      px      :     0.013501
      py      :     0.047475
 14 H s       :     0.869615  s :     0.869615
      pz      :     0.013413  p :     0.073362
      px      :     0.012361
      py      :     0.047589
 15 H s       :     0.872115  s :     0.872115
      pz      :     0.019847  p :     0.074345
      px      :     0.032329
      py      :     0.022169
 16 H s       :     0.852343  s :     0.852343
      pz      :     0.016454  p :     0.076962
      px      :     0.028811
      py      :     0.031697
 17 H s       :     0.837679  s :     0.837679
      pz      :     0.019088  p :     0.074168
      px      :     0.011322
      py      :     0.043758
 18 H s       :     0.838272  s :     0.838272
      pz      :     0.044111  p :     0.069668
      px      :     0.011146
      py      :     0.014411
 19 H s       :     0.838044  s :     0.838044
      pz      :     0.012558  p :     0.069848
      px      :     0.046940
      py      :     0.010350
 20 N s       :     3.419328  s :     3.419328
      pz      :     1.182325  p :     3.627282
      px      :     1.263868
      py      :     1.181089
      dz2     :     0.009630  d :     0.060110
      dxz     :     0.014013
      dyz     :     0.009989
      dx2y2   :     0.012155
      dxy     :     0.014324


                      *****************************
                      * MAYER POPULATION ANALYSIS *
                      *****************************

  NA   - Mulliken gross atomic population
  ZA   - Total nuclear charge
  QA   - Mulliken gross atomic charge
  VA   - Mayer's total valence
  BVA  - Mayer's bonded valence
  FA   - Mayer's free valence

  ATOM       NA         ZA         QA         VA         BVA        FA
  0 C      5.9975     6.0000     0.0025     4.0519     3.8755     0.1764
  1 C      6.1146     6.0000    -0.1146     3.9079     3.7548     0.1531
  2 C      5.9463     6.0000     0.0537     3.9301     3.7842     0.1460
  3 C      5.9865     6.0000     0.0135     3.9243     3.7770     0.1473
  4 C      5.9528     6.0000     0.0472     3.9204     3.7746     0.1458
  5 C      5.9726     6.0000     0.0274     3.8867     3.7405     0.1462
  6 C      6.0148     6.0000    -0.0148     3.7833     3.6269     0.1564
  7 C      5.6511     6.0000     0.3489     3.8417     3.7024     0.1393
  8 C      6.0846     6.0000    -0.0846     3.8621     3.7144     0.1476
  9 C      5.9740     6.0000     0.0260     3.8154     3.6598     0.1556
 10 C      5.7390     6.0000     0.2610     3.8130     3.7045     0.1085
 11 O      8.3135     8.0000    -0.3135     2.3404     2.1759     0.1645
 12 H      0.9421     1.0000     0.0579     0.9933     0.9729     0.0204
 13 H      0.9379     1.0000     0.0621     0.9916     0.9711     0.0204
 14 H      0.9408     1.0000     0.0592     0.9931     0.9726     0.0204
 15 H      0.9382     1.0000     0.0618     1.0002     0.9795     0.0207
 16 H      0.8982     1.0000     0.1018     0.9911     0.9721     0.0191
 17 H      0.8475     1.0000     0.1525     0.9784     0.9598     0.0186
 18 H      0.8467     1.0000     0.1533     0.9750     0.9543     0.0207
 19 H      0.8465     1.0000     0.1535     0.9750     0.9543     0.0207
 20 N      7.0547     7.0000    -0.0547     3.1806     2.9737     0.2069

  Mayer bond orders larger than 0.100000
B(  0-C ,  1-C ) :   1.0327 B(  0-C , 20-N ) :   2.8819 B(  1-C ,  2-C ) :   1.3095 
B(  1-C ,  4-C ) :   1.3170 B(  2-C ,  3-C ) :   1.3851 B(  2-C , 12-H ) :   0.9820 
B(  3-C ,  6-C ) :   1.2950 B(  3-C , 13-H ) :   0.9769 B(  4-C ,  5-C ) :   1.3698 
B(  4-C , 14-H ) :   0.9838 B(  5-C ,  6-C ) :   1.2765 B(  5-C , 15-H ) :   0.9871 
B(  6-C ,  7-C ) :   1.0351 B(  7-C ,  8-C ) :   1.3278 B(  7-C , 11-O ) :   1.1975 
B(  8-C ,  9-C ) :   1.4226 B(  8-C , 16-H ) :   0.9765 B(  9-C , 10-C ) :   1.0370 
B(  9-C , 17-H ) :   0.9501 B( 10-C , 11-O ) :   0.8818 B( 10-C , 18-H ) :   0.8943 
B( 10-C , 19-H ) :   0.8938 


                *******************************************
                * RELAXED MP2 DENSITY POPULATION ANALYSIS *
                *******************************************

------------------------------------------------------------------------------
                           ORCA POPULATION ANALYSIS
------------------------------------------------------------------------------
Input electron density              ... calc.pmp2re
BaseName (.gbw .S,...)              ... calc

                    ********************************
                    * MULLIKEN POPULATION ANALYSIS *
                    ********************************

-----------------------
MULLIKEN ATOMIC CHARGES
-----------------------
   0 C :   -0.022365
   1 C :   -0.105723
   2 C :    0.056748
   3 C :    0.009715
   4 C :    0.050432
   5 C :    0.021729
   6 C :    0.021545
   7 C :    0.299378
   8 C :   -0.050881
   9 C :    0.004983
  10 C :    0.238493
  11 O :   -0.250892
  12 H :    0.048019
  13 H :    0.051505
  14 H :    0.049164
  15 H :    0.050336
  16 H :    0.095529
  17 H :    0.136506
  18 H :    0.154580
  19 H :    0.154754
  20 N :   -0.013557
Sum of atomic charges:    1.0000000

--------------------------------
MULLIKEN REDUCED ORBITAL CHARGES
--------------------------------
  0 C s       :     3.089135  s :     3.089135
      pz      :     0.957682  p :     2.881154
      px      :     0.971261
      py      :     0.952211
      dz2     :     0.011173  d :     0.052076
      dxz     :     0.010185
      dyz     :     0.008066
      dx2y2   :     0.012532
      dxy     :     0.010120
  1 C s       :     3.041723  s :     3.041723
      pz      :     0.995754  p :     3.010268
      px      :     1.006185
      py      :     1.008329
      dz2     :     0.007045  d :     0.053733
      dxz     :     0.008237
      dyz     :     0.011160
      dx2y2   :     0.012885
      dxy     :     0.014406
  2 C s       :     3.208449  s :     3.208449
      pz      :     0.915113  p :     2.692566
      px      :     0.885415
      py      :     0.892038
      dz2     :     0.006456  d :     0.042238
      dxz     :     0.006040
      dyz     :     0.009082
      dx2y2   :     0.010407
      dxy     :     0.010253
  3 C s       :     3.211722  s :     3.211722
      pz      :     0.927222  p :     2.736222
      px      :     0.934543
      py      :     0.874457
      dz2     :     0.007712  d :     0.042340
      dxz     :     0.007312
      dyz     :     0.007581
      dx2y2   :     0.010593
      dxy     :     0.009142
  4 C s       :     3.208357  s :     3.208357
      pz      :     0.924494  p :     2.698721
      px      :     0.922251
      py      :     0.851976
      dz2     :     0.007222  d :     0.042490
      dxz     :     0.007443
      dyz     :     0.007585
      dx2y2   :     0.010654
      dxy     :     0.009586
  5 C s       :     3.237497  s :     3.237497
      pz      :     0.902369  p :     2.698511
      px      :     0.881845
      py      :     0.914298
      dz2     :     0.006632  d :     0.042263
      dxz     :     0.006159
      dyz     :     0.009078
      dx2y2   :     0.010007
      dxy     :     0.010386
  6 C s       :     3.048245  s :     3.048245
      pz      :     0.970426  p :     2.881928
      px      :     0.962172
      py      :     0.949330
      dz2     :     0.006742  d :     0.048282
      dxz     :     0.008008
      dyz     :     0.010644
      dx2y2   :     0.010934
      dxy     :     0.011953
  7 C s       :     3.053548  s :     3.053548
      pz      :     0.856168  p :     2.559565
      px      :     0.816980
      py      :     0.886418
      dz2     :     0.014405  d :     0.087509
      dxz     :     0.014314
      dyz     :     0.018462
      dx2y2   :     0.019374
      dxy     :     0.020954
  8 C s       :     3.247649  s :     3.247649
      pz      :     0.936811  p :     2.763477
      px      :     0.913493
      py      :     0.913174
      dz2     :     0.005261  d :     0.039755
      dxz     :     0.006762
      dyz     :     0.008625
      dx2y2   :     0.011386
      dxy     :     0.007720
  9 C s       :     3.315147  s :     3.315147
      pz      :     0.822396  p :     2.643030
      px      :     0.845602
      py      :     0.975032
      dz2     :     0.007061  d :     0.036840
      dxz     :     0.005539
      dyz     :     0.007200
      dx2y2   :     0.008508
      dxy     :     0.008533
 10 C s       :     2.978146  s :     2.978146
      pz      :     0.921715  p :     2.714317
      px      :     0.966072
      py      :     0.826530
      dz2     :     0.014144  d :     0.069044
      dxz     :     0.012548
      dyz     :     0.015519
      dx2y2   :     0.012211
      dxy     :     0.014624
 11 O s       :     3.747784  s :     3.747784
      pz      :     1.461527  p :     4.476736
      px      :     1.407016
      py      :     1.608193
      dz2     :     0.004374  d :     0.026372
      dxz     :     0.003605
      dyz     :     0.006614
      dx2y2   :     0.004958
      dxy     :     0.006821
 12 H s       :     0.926327  s :     0.926327
      pz      :     0.006777  p :     0.025653
      px      :     0.011789
      py      :     0.007087
 13 H s       :     0.922652  s :     0.922652
      pz      :     0.004485  p :     0.025843
      px      :     0.004441
      py      :     0.016917
 14 H s       :     0.925242  s :     0.925242
      pz      :     0.004472  p :     0.025594
      px      :     0.004032
      py      :     0.017090
 15 H s       :     0.923918  s :     0.923918
      pz      :     0.006818  p :     0.025745
      px      :     0.011395
      py      :     0.007532
 16 H s       :     0.878119  s :     0.878119
      pz      :     0.005031  p :     0.026352
      px      :     0.009556
      py      :     0.011765
 17 H s       :     0.838914  s :     0.838914
      pz      :     0.006577  p :     0.024579
      px      :     0.003694
      py      :     0.014309
 18 H s       :     0.820657  s :     0.820657
      pz      :     0.015603  p :     0.024762
      px      :     0.003922
      py      :     0.005238
 19 H s       :     0.820472  s :     0.820472
      pz      :     0.004421  p :     0.024774
      px      :     0.016543
      py      :     0.003809
 20 N s       :     3.552438  s :     3.552438
      pz      :     1.128567  p :     3.423920
      px      :     1.171363
      py      :     1.123990
      dz2     :     0.006907  d :     0.037199
      dxz     :     0.007847
      dyz     :     0.005998
      dx2y2   :     0.008552
      dxy     :     0.007895


                     *******************************
                     * LOEWDIN POPULATION ANALYSIS *
                     *******************************

----------------------
LOEWDIN ATOMIC CHARGES
----------------------
   0 C :    0.011031
   1 C :   -0.037441
   2 C :    0.029951
   3 C :    0.036923
   4 C :    0.029001
   5 C :    0.037991
   6 C :   -0.038996
   7 C :    0.179616
   8 C :   -0.011122
   9 C :    0.175566
  10 C :    0.107259
  11 O :    0.005432
  12 H :    0.056677
  13 H :    0.053666
  14 H :    0.056088
  15 H :    0.051814
  16 H :    0.071863
  17 H :    0.082985
  18 H :    0.095725
  19 H :    0.095802
  20 N :   -0.089830

-------------------------------
LOEWDIN REDUCED ORBITAL CHARGES
-------------------------------
  0 C s       :     2.907378  s :     2.907378
      pz      :     0.979526  p :     2.965101
      px      :     1.021011
      py      :     0.964564
      dz2     :     0.022036  d :     0.116490
      dxz     :     0.025077
      dyz     :     0.018648
      dx2y2   :     0.025608
      dxy     :     0.025122
  1 C s       :     2.841567  s :     2.841567
      pz      :     0.982491  p :     3.070175
      px      :     1.019982
      py      :     1.067702
      dz2     :     0.014255  d :     0.125699
      dxz     :     0.019169
      dyz     :     0.025032
      dx2y2   :     0.031332
      dxy     :     0.035911
  2 C s       :     2.856611  s :     2.856611
      pz      :     0.979649  p :     3.015672
      px      :     1.008683
      py      :     1.027341
      dz2     :     0.012710  d :     0.097766
      dxz     :     0.013442
      dyz     :     0.021254
      dx2y2   :     0.025655
      dxy     :     0.024704
  3 C s       :     2.857585  s :     2.857585
      pz      :     0.971406  p :     3.007923
      px      :     0.991565
      py      :     1.044952
      dz2     :     0.015366  d :     0.097570
      dxz     :     0.018134
      dyz     :     0.017123
      dx2y2   :     0.024929
      dxy     :     0.022018
  4 C s       :     2.856599  s :     2.856599
      pz      :     0.974742  p :     3.015866
      px      :     0.997176
      py      :     1.043947
      dz2     :     0.014332  d :     0.098534
      dxz     :     0.018572
      dyz     :     0.016872
      dx2y2   :     0.025623
      dxy     :     0.023133
  5 C s       :     2.859489  s :     2.859489
      pz      :     0.970724  p :     3.004866
      px      :     1.001472
      py      :     1.032671
      dz2     :     0.013001  d :     0.097654
      dxz     :     0.013708
      dyz     :     0.021769
      dx2y2   :     0.024417
      dxy     :     0.024759
  6 C s       :     2.846177  s :     2.846177
      pz      :     1.000449  p :     3.078542
      px      :     1.018614
      py      :     1.059479
      dz2     :     0.014152  d :     0.114277
      dxz     :     0.019053
      dyz     :     0.024790
      dx2y2   :     0.027163
      dxy     :     0.029120
  7 C s       :     2.851818  s :     2.851818
      pz      :     0.892315  p :     2.781771
      px      :     0.858886
      py      :     1.030570
      dz2     :     0.027211  d :     0.186795
      dxz     :     0.029385
      dyz     :     0.040587
      dx2y2   :     0.042821
      dxy     :     0.046791
  8 C s       :     2.868279  s :     2.868279
      pz      :     0.990042  p :     3.048287
      px      :     1.007596
      py      :     1.050650
      dz2     :     0.011593  d :     0.094556
      dxz     :     0.016053
      dyz     :     0.019489
      dx2y2   :     0.028321
      dxy     :     0.019100
  9 C s       :     2.946685  s :     2.946685
      pz      :     0.867213  p :     2.801417
      px      :     0.898658
      py      :     1.035546
      dz2     :     0.012760  d :     0.076332
      dxz     :     0.012636
      dyz     :     0.013996
      dx2y2   :     0.018742
      dxy     :     0.018197
 10 C s       :     2.844445  s :     2.844445
      pz      :     0.962579  p :     2.900115
      px      :     1.002113
      py      :     0.935424
      dz2     :     0.032809  d :     0.148181
      dxz     :     0.022849
      dyz     :     0.032636
      dx2y2   :     0.028170
      dxy     :     0.031717
 11 O s       :     3.426445  s :     3.426445
      pz      :     1.468948  p :     4.525172
      px      :     1.425389
      py      :     1.630836
      dz2     :     0.006685  d :     0.042951
      dxz     :     0.007139
      dyz     :     0.010459
      dx2y2   :     0.007049
      dxy     :     0.011619
 12 H s       :     0.870227  s :     0.870227
      pz      :     0.019461  p :     0.073096
      px      :     0.032744
      py      :     0.020891
 13 H s       :     0.872107  s :     0.872107
      pz      :     0.013796  p :     0.074228
      px      :     0.013706
      py      :     0.046726
 14 H s       :     0.871006  s :     0.871006
      pz      :     0.013513  p :     0.072906
      px      :     0.012539
      py      :     0.046853
 15 H s       :     0.874207  s :     0.874207
      pz      :     0.019864  p :     0.073979
      px      :     0.031980
      py      :     0.022136
 16 H s       :     0.851760  s :     0.851760
      pz      :     0.016250  p :     0.076377
      px      :     0.028470
      py      :     0.031657
 17 H s       :     0.843725  s :     0.843725
      pz      :     0.019279  p :     0.073290
      px      :     0.011692
      py      :     0.042319
 18 H s       :     0.834590  s :     0.834590
      pz      :     0.043811  p :     0.069685
      px      :     0.011273
      py      :     0.014601
 19 H s       :     0.834328  s :     0.834328
      pz      :     0.012587  p :     0.069870
      px      :     0.046546
      py      :     0.010738
 20 N s       :     3.420106  s :     3.420106
      pz      :     1.174863  p :     3.610643
      px      :     1.259007
      py      :     1.176772
      dz2     :     0.009368  d :     0.059081
      dxz     :     0.013879
      dyz     :     0.009862
      dx2y2   :     0.011782
      dxy     :     0.014189


                      *****************************
                      * MAYER POPULATION ANALYSIS *
                      *****************************

  NA   - Mulliken gross atomic population
  ZA   - Total nuclear charge
  QA   - Mulliken gross atomic charge
  VA   - Mayer's total valence
  BVA  - Mayer's bonded valence
  FA   - Mayer's free valence

  ATOM       NA         ZA         QA         VA         BVA        FA
  0 C      6.0224     6.0000    -0.0224     4.0781     3.9032     0.1749
  1 C      6.1057     6.0000    -0.1057     3.9265     3.7748     0.1517
  2 C      5.9433     6.0000     0.0567     3.9196     3.7744     0.1452
  3 C      5.9903     6.0000     0.0097     3.9160     3.7696     0.1464
  4 C      5.9496     6.0000     0.0504     3.9107     3.7656     0.1450
  5 C      5.9783     6.0000     0.0217     3.8794     3.7340     0.1454
  6 C      5.9785     6.0000     0.0215     3.7837     3.6292     0.1546
  7 C      5.7006     6.0000     0.2994     3.8746     3.7395     0.1351
  8 C      6.0509     6.0000    -0.0509     3.8575     3.7141     0.1434
  9 C      5.9950     6.0000     0.0050     3.8646     3.7162     0.1484
 10 C      5.7615     6.0000     0.2385     3.8293     3.7216     0.1077
 11 O      8.2509     8.0000    -0.2509     2.4305     2.2712     0.1593
 12 H      0.9520     1.0000     0.0480     0.9921     0.9717     0.0204
 13 H      0.9485     1.0000     0.0515     0.9908     0.9704     0.0204
 14 H      0.9508     1.0000     0.0492     0.9918     0.9714     0.0204
 15 H      0.9497     1.0000     0.0503     1.0003     0.9796     0.0207
 16 H      0.9045     1.0000     0.0955     0.9912     0.9722     0.0191
 17 H      0.8635     1.0000     0.1365     0.9816     0.9632     0.0184
 18 H      0.8454     1.0000     0.1546     0.9745     0.9541     0.0204
 19 H      0.8452     1.0000     0.1548     0.9745     0.9541     0.0204
 20 N      7.0136     7.0000    -0.0136     3.2017     2.9965     0.2052

  Mayer bond orders larger than 0.100000
B(  0-C ,  1-C ) :   1.0448 B(  0-C , 20-N ) :   2.8946 B(  1-C ,  2-C ) :   1.3066 
B(  1-C ,  4-C ) :   1.3119 B(  2-C ,  3-C ) :   1.3771 B(  2-C , 12-H ) :   0.9782 
B(  3-C ,  6-C ) :   1.2895 B(  3-C , 13-H ) :   0.9730 B(  4-C ,  5-C ) :   1.3645 
B(  4-C , 14-H ) :   0.9801 B(  5-C ,  6-C ) :   1.2681 B(  5-C , 15-H ) :   0.9835 
B(  6-C ,  7-C ) :   1.0387 B(  7-C ,  8-C ) :   1.3008 B(  7-C , 11-O ) :   1.2383 
B(  8-C ,  9-C ) :   1.4453 B(  8-C , 16-H ) :   0.9743 B(  9-C , 10-C ) :   1.0402 
B(  9-C , 17-H ) :   0.9513 B( 10-C , 11-O ) :   0.9022 B( 10-C , 18-H ) :   0.8861 
B( 10-C , 19-H ) :   0.8855 


-------
TIMINGS
-------

Total time                :  321.992 sec
Integral trafo            :    9.525 sec (  3.0%)
FC preparation            :    1.424 sec (  0.4%)
I/O of integrals          :    3.601 sec (  1.1%)
K(i,j) operators          :    1.044 sec (  0.3%)
T(i,j) pair energies      :    0.438 sec (  0.1%)
V**(-1/2)                 :    2.475 sec (  0.8%)
Gamma(ia|P)               :    1.287 sec (  0.4%)
Gamma-Trafo               :    0.508 sec (  0.2%)
D(virtual)                :    0.027 sec (  0.0%)
D(internal)               :    3.481 sec (  1.1%)
W(virtual)                :    0.044 sec (  0.0%)
W(internal)               :    1.803 sec (  0.6%)
L(virtual)                :   12.596 sec (  3.9%)
L(internal)               :    0.138 sec (  0.0%)
XC kernel                 :    0.321 sec (  0.1%)
G(D)                      :   19.505 sec (  6.1%)
G(Z)                      :   12.392 sec (  3.8%)
Z-vector solution         :  126.031 sec ( 39.1%)
3-index derivative        :    5.285 sec (  1.6%)
2-index derivative        :    0.151 sec (  0.0%)
Fock matrix gradient      :  113.822 sec ( 35.3%)


---------------------------------------
MP2 TOTAL ENERGY:     -552.757663605 Eh
---------------------------------------

The final MP2 gradient
  0:  -0.00834205  -0.00715828  -0.00622743
  1:   0.00191768  -0.00027649   0.00064155
  2:  -0.00369064  -0.00662893  -0.00600707
  3:   0.00171209   0.00334274   0.00115421
  4:  -0.00757900   0.00034918  -0.00692192
  5:   0.00386840   0.00402680   0.00345588
  6:  -0.01683404   0.00638121  -0.01174152
  7:  -0.00941882   0.08268417   0.01988760
  8:  -0.05154310  -0.09487554  -0.07899263
  9:   0.04019553   0.01980783   0.04411091
 10:   0.00444763  -0.04797093  -0.01341264
 11:   0.03473081   0.02777213   0.04065314
 12:   0.00374398  -0.00155830   0.00255970
 13:   0.00016641  -0.00657557  -0.00094477
 14:   0.00003649   0.00415437   0.00123633
 15:  -0.00410947  -0.00003202  -0.00269979
 16:   0.00176122  -0.00296286   0.00089217
 17:   0.00152439   0.00984303   0.00393569
 18:  -0.00410919  -0.00002962   0.00333585
 19:   0.00131743   0.00177233  -0.00439278
 20:   0.01026782   0.00788487   0.00949275

-----------------------------------
NORM OF THE MP2 GRADIENT:  0.191663
-----------------------------------

Maximum memory used throughout the entire MP2-calculation: 55.6 MB


-------------------------------------------------------------------------------
                          DFT DISPERSION CORRECTION                            
                                                                               
                              DFTD3 V3.1  Rev 1                                
                          USING Becke-Johnson damping                          
-------------------------------------------------------------------------------
The B2PLYP functional is recognized
Active option DFTDOPT                   ...         4   

molecular C6(AA) [au] = 5857.114656 


            DFT-D V3
 parameters
 s6 scaling factor         :     0.6400 
 a1 scaling factor         :     0.3065 
 s8 scaling factor         :     0.9147 
 a2 scaling factor         :     5.0570 
 ad hoc parameters k1-k3   :    16.0000     1.3333    -4.0000 

 Edisp/kcal,au: -12.066655767673  -0.019229437928 
 E6   /kcal   :  -6.699180728 
 E8   /kcal   :  -5.367475040 
 % E8         :  44.481877525 

-------------------------   ----------------
Dispersion correction           -0.019229438
-------------------------   ----------------


-------------------------   --------------------
FINAL SINGLE POINT ENERGY      -552.776893043204
-------------------------   --------------------

------------------------------------------------------------------------------
                         ORCA GEOMETRY RELAXATION STEP
------------------------------------------------------------------------------

Reading the OPT-File                    .... done
Getting information on internals        .... done
Copying old internal coords+grads       .... done
Making the new internal coordinates     .... (2022 redundants) done
Validating the new internal coordinates .... (2022 redundants) done
Calculating the B-matrix                .... done
Calculating the G,G- and P matrices     .... done
Transforming gradient to internals      .... done
Projecting the internal gradient        .... done
Number of atoms                         ....  21
Number of internal coordinates          .... 104
Current Energy                          ....  -552.776893043 Eh
Current gradient norm                   ....     0.191662502 Eh/bohr
Maximum allowed component of the step   ....  0.300
Current trust radius                    ....  0.300
Evaluating the initial hessian          ....  (Almloef) done
Projecting the Hessian                  .... done
Forming the augmented Hessian           .... done
Diagonalizing the augmented Hessian     .... done
Last element of RFO vector              ....  0.971233949
Lowest eigenvalues of augmented Hessian:
 -0.030224319  0.012986732  0.013840529  0.018757621  0.020819290
Length of the computed step             ....  0.245180177
The final length of the internal step   ....  0.245180177
Converting the step to Cartesian space:
 Initial RMS(Int)=    0.0240418944
Transforming coordinates:
 Iter   0:  RMS(Cart)=    0.0517229038 RMS(Int)=    0.0240207641
 Iter   5:  RMS(Cart)=    0.0000042368 RMS(Int)=    0.0000033654
 Iter  10:  RMS(Cart)=    0.0000001327 RMS(Int)=    0.0000001054
done
Storing new coordinates                 .... done

                                .--------------------.
          ----------------------|Geometry convergence|-------------------------
          Item                value                   Tolerance       Converged
          ---------------------------------------------------------------------
          RMS gradient        0.0131771879            0.0000300000      NO
          MAX gradient        0.0863274054            0.0001000000      NO
          RMS step            0.0240418944            0.0006000000      NO
          MAX step            0.1443676282            0.0010000000      NO
          ........................................................
          Max(Bonds)      0.0764      Max(Angles)    3.23
          Max(Dihed)        2.21      Max(Improp)    0.00
          ---------------------------------------------------------------------

The optimization has not yet converged - more geometry cycles are needed


    ---------------------------------------------------------------------------
                         Redundant Internal Coordinates
                            (Angstroem and degrees)

        Definition                    Value    dE/dq     Step     New-Value
    ----------------------------------------------------------------------------
     1. B(C   1,C   0)                1.4326 -0.003478  0.0033    1.4359   
     2. B(C   2,C   1)                1.3997 -0.006699  0.0057    1.4054   
     3. B(C   3,C   2)                1.3952  0.004251 -0.0036    1.3916   
     4. B(C   4,C   1)                1.3970 -0.009244  0.0078    1.4048   
     5. B(C   5,C   4)                1.3933  0.002821 -0.0022    1.3911   
     6. B(C   6,C   5)                1.4067 -0.002328  0.0019    1.4086   
     7. B(C   6,C   3)                1.4069 -0.000697  0.0004    1.4074   
     8. B(C   7,C   6)                1.4790  0.020230 -0.0223    1.4567   
     9. B(C   8,C   7)                1.3273 -0.086327  0.0579    1.3852   
    10. B(C   9,C   8)                1.4719  0.071731 -0.0764    1.3955   
    11. B(C  10,C   9)                1.5163  0.015700 -0.0231    1.4931   
    12. B(O  11,C  10)                1.3745 -0.032363  0.0258    1.4004   
    13. B(O  11,C   7)                1.3489  0.034622 -0.0258    1.3231   
    14. B(H  12,C   2)                1.0830 -0.004689  0.0062    1.0892   
    15. B(H  13,C   3)                1.0805 -0.006580  0.0086    1.0892   
    16. B(H  14,C   4)                1.0837 -0.004263  0.0057    1.0893   
    17. B(H  15,C   5)                1.0836 -0.004178  0.0055    1.0891   
    18. B(H  16,C   8)                1.0813 -0.003482  0.0046    1.0859   
    19. B(H  17,C   9)                1.1082  0.010582 -0.0153    1.0930   
    20. B(H  18,C  10)                1.1097  0.003494 -0.0051    1.1046   
    21. B(H  19,C  10)                1.1085  0.002574 -0.0037    1.1048   
    22. B(N  20,C   0)                1.1592 -0.015970  0.0063    1.1655   
    23. L(C   1,C   0,N  20,C   4, 1) 179.34 -0.000825    0.09    179.43   
    24. L(C   1,C   0,N  20,C   4, 2) 174.20 -0.000876    0.10    174.30   
    25. A(C   2,C   1,C   4)          120.09 -0.001638    0.27    120.36   
    26. A(C   0,C   1,C   2)          120.34  0.002248   -0.28    120.06   
    27. A(C   0,C   1,C   4)          119.47 -0.000687    0.09    119.56   
    28. A(C   3,C   2,H  12)          119.22 -0.001598    0.23    119.45   
    29. A(C   1,C   2,H  12)          120.74  0.000462   -0.08    120.66   
    30. A(C   1,C   2,C   3)          120.02  0.001107   -0.13    119.89   
    31. A(C   2,C   3,C   6)          120.24  0.001875   -0.27    119.97   
    32. A(C   2,C   3,H  13)          118.31 -0.001558    0.24    118.55   
    33. A(C   6,C   3,H  13)          121.43 -0.000344    0.06    121.49   
    34. A(C   5,C   4,H  14)          119.49 -0.002109    0.28    119.77   
    35. A(C   1,C   4,H  14)          120.51 -0.000459    0.04    120.55   
    36. A(C   1,C   4,C   5)          119.97  0.002541   -0.29    119.68   
    37. A(C   6,C   5,H  15)          121.06  0.001604   -0.25    120.81   
    38. A(C   4,C   5,H  15)          118.47 -0.003615    0.53    119.00   
    39. A(C   4,C   5,C   6)          120.45  0.001988   -0.26    120.19   
    40. A(C   5,C   6,C   7)          118.92 -0.000890    0.15    119.07   
    41. A(C   3,C   6,C   7)          121.91  0.006810   -0.86    121.05   
    42. A(C   3,C   6,C   5)          119.15 -0.005927    0.72    119.87   
    43. A(C   8,C   7,O  11)          112.11  0.000845    0.32    112.43   
    44. A(C   6,C   7,O  11)          121.50  0.016361   -2.30    119.20   
    45. A(C   6,C   7,C   8)          126.38 -0.017214    1.99    128.37   
    46. A(C   9,C   8,H  16)          125.24 -0.000861   -0.07    125.16   
    47. A(C   7,C   8,H  16)          127.55 -0.002201    0.12    127.68   
    48. A(C   7,C   8,C   9)          107.21  0.003063   -0.05    107.16   
    49. A(C  10,C   9,H  17)          128.28  0.007288   -0.88    127.40   
    50. A(C   8,C   9,H  17)          126.95  0.003992   -0.33    126.61   
    51. A(C   8,C   9,C  10)          104.77 -0.011270    1.22    105.99   
    52. A(O  11,C  10,H  18)          110.00  0.004826   -0.30    109.69   
    53. A(C   9,C  10,H  18)          110.83  0.001919    0.10    110.93   
    54. A(H  18,C  10,H  19)          111.60  0.003311   -1.31    110.29   
    55. A(O  11,C  10,H  19)          109.45  0.002725   -0.01    109.44   
    56. A(C   9,C  10,H  19)          110.92  0.002383   -0.01    110.91   
    57. A(C   9,C  10,O  11)          103.76 -0.016356    1.75    105.50   
    58. A(C   7,O  11,C  10)          112.15  0.023717   -3.23    108.92   
    59. D(H  12,C   2,C   1,C   0)     -4.20 -0.001178    1.19     -3.00   
    60. D(C   3,C   2,C   1,C   0)    173.80 -0.002178    2.21    176.01   
    61. D(H  12,C   2,C   1,C   4)    179.39  0.000285   -0.31    179.08   
    62. D(C   3,C   2,C   1,C   4)     -2.61 -0.000714    0.71     -1.90   
    63. D(H  13,C   3,C   2,C   1)   -177.99  0.000917   -0.98   -178.97   
    64. D(H  13,C   3,C   2,H  12)      0.04 -0.000027    0.01      0.05   
    65. D(C   6,C   3,C   2,H  12)    178.22 -0.000995    1.00    179.22   
    66. D(C   6,C   3,C   2,C   1)      0.19 -0.000051    0.00      0.19   
    67. D(H  14,C   4,C   1,C   2)   -179.37 -0.000195    0.27   -179.10   
    68. D(H  14,C   4,C   1,C   0)      4.19  0.001149   -1.21      2.98   
    69. D(C   5,C   4,C   1,C   0)   -173.81  0.002098   -2.20   -176.00   
    70. D(C   5,C   4,C   1,C   2)      2.64  0.000753   -0.72      1.92   
    71. D(H  15,C   5,C   4,C   1)    177.92 -0.000786    0.90    178.81   
    72. D(C   6,C   5,C   4,H  14)   -178.26  0.000925   -0.95   -179.21   
    73. D(C   6,C   5,C   4,C   1)     -0.25  0.000018    0.02     -0.23   
    74. D(H  15,C   5,C   4,H  14)     -0.10  0.000121   -0.08     -0.18   
    75. D(C   7,C   6,C   5,H  15)     -1.62 -0.000010    0.13     -1.49   
    76. D(C   3,C   6,C   5,H  15)    179.74  0.000254   -0.24    179.50   
    77. D(C   3,C   6,C   5,C   4)     -2.15 -0.000668    0.67     -1.47   
    78. D(C   7,C   6,C   3,H  13)      1.70  0.000032   -0.06      1.64   
    79. D(C   7,C   6,C   3,C   2)   -176.43  0.001052   -1.08   -177.50   
    80. D(C   7,C   6,C   5,C   4)    176.49 -0.000931    1.04    177.53   
    81. D(C   5,C   6,C   3,H  13)   -179.71 -0.000355    0.34   -179.37   
    82. D(C   5,C   6,C   3,C   2)      2.17  0.000664   -0.68      1.49   
    83. D(O  11,C   7,C   6,C   5)      0.39 -0.000117    0.12      0.51   
    84. D(O  11,C   7,C   6,C   3)    178.99 -0.000573    0.52    179.51   
    85. D(C   8,C   7,C   6,C   5)   -178.52  0.000396   -0.29   -178.81   
    86. D(C   8,C   7,C   6,C   3)      0.08 -0.000059    0.11      0.20   
    87. D(H  16,C   8,C   7,C   6)     -0.40  0.000025    0.11     -0.29   
    88. D(C   9,C   8,C   7,O  11)      0.36  0.000345   -0.22      0.14   
    89. D(C   9,C   8,C   7,C   6)    179.35  0.000043    0.13    179.48   
    90. D(H  16,C   8,C   7,O  11)   -179.39  0.000327   -0.24   -179.63   
    91. D(H  17,C   9,C   8,H  16)     -1.12  0.000342    0.22     -0.90   
    92. D(H  17,C   9,C   8,C   7)    179.12  0.000328    0.20    179.32   
    93. D(C  10,C   9,C   8,H  16)    179.64 -0.000438    0.15    179.79   
    94. D(C  10,C   9,C   8,C   7)     -0.12 -0.000451    0.12      0.00   
    95. D(H  19,C  10,C   9,C   8)    117.28 -0.004551    0.97    118.25   
    96. D(H  18,C  10,C   9,H  17)     62.60  0.002095   -0.74     61.87   
    97. D(H  18,C  10,C   9,C   8)   -118.17  0.002852   -0.65   -118.82   
    98. D(O  11,C  10,C   9,H  17)   -179.37 -0.000506   -0.06   -179.43   
    99. D(O  11,C  10,C   9,C   8)     -0.15  0.000251    0.02     -0.13   
   100. D(C   7,O  11,C  10,H  19)   -118.08  0.004642   -1.07   -119.15   
   101. D(C   7,O  11,C  10,H  18)    118.97 -0.004475    0.78    119.74   
   102. D(C   7,O  11,C  10,C   9)      0.37 -0.000053   -0.16      0.21   
   103. D(C  10,O  11,C   7,C   8)     -0.48 -0.000386    0.27     -0.22   
   104. D(C  10,O  11,C   7,C   6)   -179.53  0.000277   -0.11   -179.64   
    ----------------------------------------------------------------------------

Geometry step timings:
Preparation and reading OPT file:      0.000 s ( 8.310 %)
Internal coordinates            :      0.000 s ( 6.237 %)
B/P matrices and projection     :      0.002 s (27.516 %)
Hessian update/contruction      :      0.001 s (14.352 %)
Making the step                 :      0.001 s (20.801 %)
Converting the step to Cartesian:      0.000 s ( 4.075 %)
Storing new data                :      0.000 s ( 1.187 %)
Checking convergence            :      0.000 s ( 0.089 %)
Final printing                  :      0.001 s (16.531 %)
Total time                      :      0.006 s

Time for energy+gradient        :    398.234 s
Time for complete geometry iter :    398.883 s

         *************************************************************
         *                GEOMETRY OPTIMIZATION CYCLE   2            *
         *************************************************************
---------------------------------
CARTESIAN COORDINATES (ANGSTROEM)
---------------------------------
  C      1.932599   -0.291242    0.673735
  C      2.861509    0.414193    1.511101
  C      2.690429    1.788563    1.749829
  C      3.543080    2.451471    2.627438
  C      3.913768   -0.287158    2.122878
  C      4.765364    0.376220    3.000298
  C      4.576878    1.745722    3.270748
  C      5.449032    2.403385    4.234501
  C      5.421755    3.721593    4.659203
  C      6.445078    3.873228    5.595602
  C      7.100649    2.536431    5.707753
  O      6.403236    1.702217    4.825096
  H      1.885175    2.340227    1.266418
  H      3.380166    3.512933    2.809332
  H      4.057897   -1.349276    1.928495
  H      5.565589   -0.182759    3.483379
  H      4.741803    4.506991    4.342956
  H      6.713395    4.790799    6.125367
  H      7.018323    2.141682    6.736127
  H      8.160867    2.590520    5.401952
  N      1.149981   -0.881286    0.043071

----------------------------
CARTESIAN COORDINATES (A.U.)
----------------------------
  NO LB      ZA    FRAG     MASS         X           Y           Z
   0 C     6.0000    0    12.011    3.652082   -0.550368    1.273175
   1 C     6.0000    0    12.011    5.407468    0.782711    2.855566
   2 C     6.0000    0    12.011    5.084174    3.379895    3.306697
   3 C     6.0000    0    12.011    6.695451    4.632609    4.965137
   4 C     6.0000    0    12.011    7.395951   -0.542649    4.011658
   5 C     6.0000    0    12.011    9.005233    0.710952    5.669742
   6 C     6.0000    0    12.011    8.649047    3.298936    6.180818
   7 C     6.0000    0    12.011   10.297178    4.541739    8.002048
   8 C     6.0000    0    12.011   10.245633    7.032792    8.804618
   9 C     6.0000    0    12.011   12.179432    7.319340   10.574155
  10 C     6.0000    0    12.011   13.418282    4.793161   10.786090
  11 O     8.0000    0    15.999   12.100362    3.216724    9.118110
  12 H     1.0000    0     1.008    3.562464    4.422388    2.393182
  13 H     1.0000    0     1.008    6.387588    6.638481    5.308868
  14 H     1.0000    0     1.008    7.668315   -2.549763    3.644327
  15 H     1.0000    0     1.008   10.517440   -0.345365    6.582632
  16 H     1.0000    0     1.008    8.960710    8.516979    8.206997
  17 H     1.0000    0     1.008   12.686477    9.053298   11.575267
  18 H     1.0000    0     1.008   13.262709    4.047193   12.729436
  19 H     1.0000    0     1.008   15.421804    4.895373   10.208211
  20 N     7.0000    0    14.007    2.173149   -1.665389    0.081392

--------------------------------
INTERNAL COORDINATES (ANGSTROEM)
--------------------------------
 C      0   0   0     0.000000000000     0.00000000     0.00000000
 C      1   0   0     1.435859769979     0.00000000     0.00000000
 C      2   1   0     1.405401862456   120.05031745     0.00000000
 C      3   2   1     1.391638726457   119.89227854   176.00896874
 C      2   1   3     1.404782879978   119.55633667   177.93031526
 C      5   2   1     1.391096779552   119.67994486   183.99547588
 C      4   3   2     1.407362542611   119.96377380     0.19056306
 C      7   4   3     1.456706286755   121.05189026   182.49988323
 C      8   7   4     1.385203474890   128.36674051     0.19503643
 C      9   8   7     1.395358087340   107.14114598   179.48468762
 C     10   9   8     1.493109941940   105.96867340     0.00000000
 O      8   7   4     1.323232041964   119.19621782   179.50493315
 H      3   2   1     1.089244700795   120.65634284   356.99698723
 H      4   3   2     1.089186714620   118.54813291   181.02674571
 H      5   2   1     1.089336670753   120.54268872     2.97740152
 H      6   5   2     1.089121340859   118.99985461   178.81645914
 H      9   8   7     1.085908686349   127.68522873   359.70894975
 H     10   9   8     1.092969407204   126.62291878   179.31669079
 H     11  10   9     1.104607404808   110.92583483   241.17089411
 H     11  10   9     1.104763279796   110.89985334   118.25811569
 N      1   2   3     1.165494968510   177.08018945   263.29642140

---------------------------
INTERNAL COORDINATES (A.U.)
---------------------------
 C      0   0   0     0.000000000000     0.00000000     0.00000000
 C      1   0   0     2.713381731975     0.00000000     0.00000000
 C      2   1   0     2.655824628145   120.05031745     0.00000000
 C      3   2   1     2.629816070363   119.89227854   176.00896874
 C      2   1   3     2.654654920779   119.55633667   177.93031526
 C      5   2   1     2.628791939134   119.67994486   183.99547588
 C      4   3   2     2.659529776673   119.96377380     0.19056306
 C      7   4   3     2.752775939529   121.05189026   182.49988323
 C      8   7   4     2.617655207299   128.36674051     0.19503643
 C      9   8   7     2.636844643825   107.14114598   179.48468762
 C     10   9   8     2.821568878102   105.96867340     0.00000000
 O      8   7   4     2.500546170941   119.19621782   179.50493315
 H      3   2   1     2.058374177327   120.65634284   356.99698723
 H      4   3   2     2.058264599338   118.54813291   181.02674571
 H      5   2   1     2.058547975361   120.54268872     2.97740152
 H      6   5   2     2.058141060833   118.99985461   178.81645914
 H      9   8   7     2.052070023646   127.68522873   359.70894975
 H     10   9   8     2.065412852370   126.62291878   179.31669079
 H     11  10   9     2.087405480589   110.92583483   241.17089411
 H     11  10   9     2.087700041626   110.89985334   118.25811569
 N      1   2   3     2.202466300947   177.08018945   263.29642140


           ************************************************************
           *        Program running with 8 parallel MPI-processes     *
           *              working on a common directory               *
           ************************************************************
------------------------------------------------------------------------------
                   ___                                                        
                  /   \      - P O W E R E D   B Y -                         
                 /     \                                                     
                 |  |  |   _    _      __       _____    __    __             
                 |  |  |  | |  | |    /  \     |  _  \  |  |  /  |          
                  \  \/   | |  | |   /    \    | | | |  |  | /  /          
                 / \  \   | |__| |  /  /\  \   | |_| |  |  |/  /          
                |  |  |   |  __  | /  /__\  \  |    /   |      \           
                |  |  |   | |  | | |   __   |  |    \   |  |\   \          
                \     /   | |  | | |  |  |  |  | |\  \  |  | \   \       
                 \___/    |_|  |_| |__|  |__|  |_| \__\ |__|  \__/        
                                                                              
                      - O R C A' S   B I G   F R I E N D -                    
                                      &                                       
                       - I N T E G R A L  F E E D E R -                       
                                                                              
 v1 FN, 2020, v2 2021, v3 2022-2024                                           
------------------------------------------------------------------------------


----------------------
SHARK INTEGRAL PACKAGE
----------------------

Number of atoms                             ...     21
Number of basis functions                   ...    222
Number of shells                            ...    102
Maximum angular momentum                    ...      2
Integral batch strategy                     ... SHARK/LIBINT Hybrid
RI-J (if used) integral strategy            ... SPLIT-RIJ (Revised 2003 algorithm where possible)
Printlevel                                  ...      1
Contraction scheme used                     ... SEGMENTED contraction
Prescreening option                         ... SCHWARTZ
   Thresh                                   ... 1.000e-12
   Tcut                                     ... 1.000e-14
   Tpresel                                  ... 1.000e-14 
Coulomb Range Separation                    ... NOT USED
Exchange Range Separation                   ... NOT USED
Multipole approximations                    ... NOT USED
Finite Nucleus Model                        ... NOT USED
CABS basis                                  ... NOT available
Auxiliary Coulomb fitting basis             ... AVAILABLE
   # of basis functions in Aux-J            ...    725
   # of shells in Aux-J                     ...    235
   Maximum angular momentum in Aux-J        ...      4
Auxiliary J/K fitting basis                 ... NOT available
Auxiliary Correlation fitting basis         ... AVAILABLE
   # of basis functions in Aux-C            ...    736
   # of shells in Aux-C                     ...    256
   Maximum angular momentum in Aux-C        ...      3
Auxiliary 'external' fitting basis          ... NOT available

Checking pre-screening integrals            ... done (  0.0 sec) Dimension = 102
Check shell pair data                       ... done (  0.0 sec)
Shell pair information
Shell pair cut-off parameter TPreSel        ...   1.0e-14
Total number of shell pairs                 ...      5253
Shell pairs after pre-screening             ...      4564
Total number of primitive shell pairs       ...     19499
Primitive shell pairs kept                  ...     11956
          la=0 lb=0:   1337 shell pairs
          la=1 lb=0:   1654 shell pairs
          la=1 lb=1:    536 shell pairs
          la=2 lb=0:    597 shell pairs
          la=2 lb=1:    369 shell pairs
          la=2 lb=2:     71 shell pairs

Calculating one electron integrals          ... done (  0.1 sec)
Calculating RI/J V-Matrix + Cholesky decomp.... done (  0.2 sec)
Calculating RI/C V-Matrix + Cholesky decomp.... done (  0.5 sec)
Calculating Nuclear repulsion               ... done (  0.0 sec) ENN=    676.541029573064 Eh

Diagonalization of the overlap matrix:
Smallest eigenvalue                        ... 2.904e-04
Time for diagonalization                   ...    0.008 sec
Threshold for overlap eigenvalues          ... 1.000e-07
Number of eigenvalues below threshold      ... 0
Time for construction of square roots      ...    0.042 sec
Total time needed                          ...    0.065 sec

-------------------
DFT GRID GENERATION
-------------------

General Integration Accuracy     IntAcc      ... 4.388
Radial Grid Type                 RadialGrid  ... OptM3 with GC (2021)
Angular Grid (max. ang.)         AngularGrid ... 4 (Lebedev-302)
Angular grid pruning method      GridPruning ... 4 (adaptive)
Weight generation scheme         WeightScheme... mBecke (2022)
Basis function cutoff            BFCut       ... 1.0000e-12
Integration weight cutoff        WCut        ... 1.0000e-14
Partially contracted basis set               ... off
Rotationally invariant grid construction     ... off
Angular grids for H and He will be reduced by one unit

Total number of grid points                  ...   103947
Total number of batches                      ...     1634
Average number of points per batch           ...       63
Average number of grid points per atom       ...     4950

--------------------
COSX GRID GENERATION
--------------------

GRIDX 1
-------
General Integration Accuracy     IntAcc      ... 3.816
Radial Grid Type                 RadialGrid  ... OptM3 with GC (2021)
Angular Grid (max. ang.)         AngularGrid ... 1 (Lebedev-50)
Angular grid pruning method      GridPruning ... 4 (adaptive)
Weight generation scheme         WeightScheme... mBecke (2022)
Basis function cutoff            BFCut       ... 1.0000e-12
Integration weight cutoff        WCut        ... 1.0000e-14
Partially contracted basis set               ... on
Rotationally invariant grid construction     ... off
Angular grids for H and He will be reduced by one unit

Total number of grid points                  ...    13215
Total number of batches                      ...      114
Average number of points per batch           ...      115
Average number of grid points per atom       ...      629
UseSFitting                                  ... on

GRIDX 2
-------
General Integration Accuracy     IntAcc      ... 4.020
Radial Grid Type                 RadialGrid  ... OptM3 with GC (2021)
Angular Grid (max. ang.)         AngularGrid ... 2 (Lebedev-110)
Angular grid pruning method      GridPruning ... 4 (adaptive)
Weight generation scheme         WeightScheme... mBecke (2022)
Basis function cutoff            BFCut       ... 1.0000e-12
Integration weight cutoff        WCut        ... 1.0000e-14
Partially contracted basis set               ... on
Rotationally invariant grid construction     ... off
Angular grids for H and He will be reduced by one unit

Total number of grid points                  ...    29374
Total number of batches                      ...      239
Average number of points per batch           ...      122
Average number of grid points per atom       ...     1399
UseSFitting                                  ... on

GRIDX 3
-------
General Integration Accuracy     IntAcc      ... 4.338
Radial Grid Type                 RadialGrid  ... OptM3 with GC (2021)
Angular Grid (max. ang.)         AngularGrid ... 3 (Lebedev-194)
Angular grid pruning method      GridPruning ... 4 (adaptive)
Weight generation scheme         WeightScheme... mBecke (2022)
Basis function cutoff            BFCut       ... 1.0000e-12
Integration weight cutoff        WCut        ... 1.0000e-14
Partially contracted basis set               ... on
Rotationally invariant grid construction     ... off
Angular grids for H and He will be reduced by one unit

Total number of grid points                  ...    64611
Total number of batches                      ...      516
Average number of points per batch           ...      125
Average number of grid points per atom       ...     3077
UseSFitting                                  ... on
Initializing property integral containers    ... done (  0.0 sec)

SHARK setup successfully completed in   6.9 seconds

Maximum memory used throughout the entire STARTUP-calculation: 28.2 MB


           ************************************************************
           *        Program running with 8 parallel MPI-processes     *
           *              working on a common directory               *
           ************************************************************
Occupation numbers will be reassigned to an Aufbau configuration
             **** ENERGY FILE WAS UPDATED (calc.en.tmp) ****
Finished Guess after   1.6 sec
Maximum memory used throughout the entire GUESS-calculation: 12.1 MB


           ************************************************************
           *        Program running with 8 parallel MPI-processes     *
           *              working on a common directory               *
           ************************************************************
--------------------
CPCM SOLVATION MODEL
--------------------
CPCM parameters:
  Epsilon                                         ...      16.7000
  Refrac                                          ...       1.2750
  Rsolv                                           ...       1.3000
  Surface type                                    ... GAUSSIAN VDW
  Discretization scheme                           ... Constant charge density
    Threshold for H atoms                         ...       5.0000 (charges/Ang^2)
    Threshold for non-H atoms                     ...       5.0000 (charges/Ang^2)
  Epsilon function type                           ...         CPCM
Solvent:                                          ... CUSTOM
Radii:
  Scheme                                          ... Element-dependent radii
  Radius for C  used is    3.8550 Bohr (=   2.0400 Ang.)
  Radius for O  used is    3.4469 Bohr (=   1.8240 Ang.)
  Radius for H  used is    2.4944 Bohr (=   1.3200 Ang.)
  Radius for N  used is    3.5149 Bohr (=   1.8600 Ang.)
Calculating surface                               ...        done! (  0.0s)
Cavity surface points                             ...         2045
Cavity Volume                                     ...    1432.8405
Cavity Surface-area                               ...     772.2466
Calculating surface distance matrix               ...        done! (  0.2s)
Performing Cholesky decomposition & store         ...        done! (  1.0s)
Overall time for CPCM initialization              ...                 1.2s

----------------------------------------D-I-I-S--------------------------------------------
Iteration    Energy (Eh)           Delta-E    RMSDP     MaxDP     DIISErr   Damp  Time(sec)
-------------------------------------------------------------------------------------------
               ***  Starting incremental Fock matrix formation  ***
    1    -552.1913134112451189     0.00e+00  3.36e-04  6.23e-03  2.27e-02  0.700   7.5
    2    -552.1932945611872583    -1.98e-03  2.88e-04  4.97e-03  1.83e-02  0.700   4.7
                               ***Turning on AO-DIIS***
    3    -552.1948526705621134    -1.56e-03  2.38e-04  4.47e-03  1.42e-02  0.700   5.0
    4    -552.1960295371384291    -1.18e-03  6.15e-04  1.22e-02  1.06e-02  0.000   4.8
                              *** Initializing SOSCF ***
---------------------------------------S-O-S-C-F--------------------------------------
Iteration    Energy (Eh)           Delta-E    RMSDP     MaxDP     MaxGrad    Time(sec)
--------------------------------------------------------------------------------------
    5    -552.1992658336776003    -3.24e-03  7.05e-05  1.82e-03  1.59e-03     5.3
               *** Restarting incremental Fock matrix formation ***
    6    -552.1993356825573755    -6.98e-05  6.39e-05  1.87e-03  1.06e-03     8.5
    7    -552.1993675874607561    -3.19e-05  5.56e-05  1.29e-03  4.67e-04     8.3
    8    -552.1993750268559324    -7.44e-06  1.31e-05  5.03e-04  1.19e-04     8.1
    9    -552.1993754234490552    -3.97e-07  6.20e-06  2.27e-04  8.78e-05     6.7
   10    -552.1993756824099364    -2.59e-07  1.70e-06  4.84e-05  9.48e-06     6.0
   11    -552.1993756932590713    -1.08e-08  7.50e-07  2.00e-05  1.05e-05     6.6
   12    -552.1993756960507653    -2.79e-09  2.52e-07  8.85e-06  1.68e-06     6.2
   13    -552.1993756951426349     9.08e-10  1.14e-07  4.02e-06  1.91e-06     6.3
                 **** Energy Check signals convergence ****

               *****************************************************
               *                     SUCCESS                       *
               *           SCF CONVERGED AFTER  13 CYCLES          *
               *****************************************************

Recomputing exchange energy using gridx3       ... done (    7.709 sec)
Old exchange energy                            :    -39.348839440 Eh
New exchange energy                            :    -39.348826922 Eh
Exchange energy change after final integration :      0.000012518 Eh
Total energy after final integration           :   -552.199363177 Eh
             **** ENERGY FILE WAS UPDATED (calc.en.tmp) ****

----------------
TOTAL SCF ENERGY
----------------

Total Energy       :       -552.19936317700376 Eh          -15026.10858 eV

Components:
Nuclear Repulsion  :        676.54102957306372 Eh           18409.61734 eV
Electronic Energy  :      -1228.64458179605367 Eh          -33433.11878 eV
One Electron Energy:      -2073.16546536117812 Eh          -56413.70033 eV
Two Electron Energy:        844.52088356512445 Eh           22980.58155 eV
CPCM Dielectric    :         -0.09582347215270 Eh              -2.60749 eV

Virial components:
Potential Energy   :      -1099.64675733242530 Eh          -29922.90952 eV
Kinetic Energy     :        547.44739415542153 Eh           14896.80093 eV
Virial Ratio       :          2.00868022950208

DFT components:
N(Alpha)           :       44.000001391055 electrons
N(Beta)            :       44.000001391055 electrons
N(Total)           :       88.000002782110 electrons
E(X)               :      -34.996619425114 Eh       
E(C)               :       -2.188765453427 Eh       
E(XC)              :      -37.185384878541 Eh       

CPCM Solvation Model Properties:
Surface-charge          :         -1.01495871586767
Corrected charge        :         -1.00000000000000
Outlying charge corr.   :          0.00001358067289 Eh               0.00037 eV
Free-energy (cav+disp)  :  This term is not implemented in the current solvation scheme

---------------
SCF CONVERGENCE
---------------

  Last Energy change         ...   -9.0813e-10  Tolerance :   1.0000e-09
  Last MAX-Density change    ...    4.0168e-06  Tolerance :   1.0000e-08
  Last RMS-Density change    ...    1.1391e-07  Tolerance :   1.0000e-09
  Last DIIS Error            ...    1.5920e-03  Tolerance :   1.0000e-08
  Last Orbital Gradient      ...    1.9074e-06  Tolerance :   2.0000e-06
  Last Orbital Rotation      ...    3.4214e-06  Tolerance :   2.0000e-06


Total SCF time: 0 days 0 hours 1 min 35 sec 
Finished LeanSCF after  95.5 sec

Maximum memory used throughout the entire LEANSCF-calculation: 24.5 MB


           ************************************************************
           *        Program running with 8 parallel MPI-processes     *
           *              working on a common directory               *
           ************************************************************

------------------------------------------------------------------------------
                                ORCA  MP2 
------------------------------------------------------------------------------

Freezing NCore=26 chemical core electrons

----------------------
RI-MP2 ENERGY+GRADIENT
----------------------
Dimension of the orbital basis            ...  222
Dimension of the AuxC basis               ...  736
Memory devoted to MP2                     ... 8000 MB   
Data format for matrix containers         ... DOUBLE
Compression type for matrix containers    ... UNCOMPRESSED
Overall scaling of the MP2 energy         ...   2.700e-01

-----------------------
SHARK RI TRANSFORMATION
-----------------------

Number of basis functions                ...    222
Number of aux functions                  ...    736
Number of operators                      ...      1
Generation of IJK                        ... YES
Generation of IAK                        ... YES
Generation of ABK                        ... NO
Orbital Range Operator  0:    0-  43 to   44- 221

Aux basis identifier                     ...   AUXC
Contraction scheme used                  ... SEGMENTED
Do orthogonalization                     ... YES
All operator combinations                ... NO
Transpose (ia|K)                         ... NO
Integral generator used                  ... LIBINT
Starting integral generation + trafo... 
Half trafo (segmented) done. Total time =  4.8 sec. integrals=  0.1 sec trafo=  0.1 sec
Integral generation and half transformation done (  4.8 sec)

Reading or making V^(-1/2)          ... done (  0.0 sec)
Sorting IJK integrals               ... done (  0.4 sec)
Sorting IAK integrals               ... done (  1.2 sec)

SHARK RI integral transformation done. Total time =  6.0 sec.

Opening buffers                              ... done
Frozen core precalculation                   ... done

Starting loop over batches of integrals:

Operator 0  - window                       ... ( 13- 43)x( 44-221)
Operator 0  - Memory available             ...  8000 MB
Operator 0  - Memory needed per MO         ...   1.0 MB
Operator 0  - Number of orbitals per batch ... 4
Operator 0  - Number of batches            ... 1

OPERATOR  0   PASS   0:  MOs    13 ...   16 +   17 ...   20 +   21 ...   24 +   25 ...   28
                            +   29 ...   32 +   33 ...   36 +   37 ...   40 +   41 ...   43
  Reading integrals       ... ok
  Internal MO  15
Closing buffer GIPV ( 0.04 GB; CompressionRatio= 1.00)
Time spent in pair loops =    29.032 sec
Deleting buffers (Ka|jb) ...done

-----------------------------------------------
 RI-MP2 CORRELATION ENERGY:     -0.578899566 Eh
-----------------------------------------------


---------------------
MP2 DENSITY FORMATION
---------------------

Completing the external part of the density      ... done
Storing the unrelaxed density                    ... done

Re-sorting 3-index density container for op 0    ... done
Computing external part of the Lagrangian        ... done
Calculating the xc-kernel                        ... done
Calculating G(D)                                 ... done
Completing the Lagrangian                        ... done
Solving the Z-vector equations                   ... Using XC Grid                  ... (calc.grid_cpscf.tmp) 
Recalculating density on grid  ... (calc.grho_cpscf0.tmp) done
Calculating the xc-kernel      ... (calc.fxc_cpscf0.tmp) done

-------------------
SHARK CP-SCF DRIVER
-------------------

Dimension of the orbital basis          ...    222
Dimension of the CPSCF-problem          ...   7832
Number of operators                     ...      1
Max. number of iterations               ...    128
Convergence Tolerance                   ... 3.0e-05
Number of perturbations                 ...      1
Perturbation type                       ... REAL

----------------------------
POPLE LINEAR EQUATION SOLVER
----------------------------

  ITERATION   0:   ||err||_max =   6.2604e-02 (   6.7 sec)
  ITERATION   1:   ||err||_max =   2.3255e-02 (   6.5 sec)
  ITERATION   2:   ||err||_max =   1.0349e-02 (   7.8 sec)
  ITERATION   3:   ||err||_max =   4.2359e-03 (   4.9 sec)
  ITERATION   4:   ||err||_max =   1.1978e-03 (   6.8 sec)
  ITERATION   5:   ||err||_max =   4.3327e-04 (   6.1 sec)
  ITERATION   6:   ||err||_max =   1.4364e-04 (   5.8 sec)
  ITERATION   7:   ||err||_max =   5.5429e-05 (   4.5 sec)
  ITERATION   8:   ||err||_max =   1.7929e-05 (   3.4 sec)
done
Finalizing the relaxed density                   ... done
Transforming P to the AO basis                   ... done
Storing the relaxed density                      ... done

------------------------------------
ENERGY WEIGHTED DENSITY FINALIZATION
------------------------------------

Gathering the parts of the W-matrix              ... done
Forming the Z-density                            ... done
Transforming Z to the AO basis                   ... done
Calculating G(Z)                                 ... done
Finalizing the W-matrix                          ... done
Transforming W to the AO basis and storing       ... done

----------------------------------
MP2 DERIVATIVE INTEGRAL GENERATION
----------------------------------

Input SCF Electron Density              ... calc.scfp
Input Correlated Electron Density       ... calc.pmp2re
Input Energy Weighted Density           ... calc.wmp2.tmp

Nuclear repulsion gradient              ... done (  0.0 sec)
HCore & Overlap gradient  (SHARK)       ... done (  0.2 sec)
Two-electron RIJ gradient terms         ... done (  1.1 sec)

-----------------------------------------------------------
MP2 COSX Grid Generation
-----------------------------------------------------------

General Integration Accuracy     IntAcc      ... 4.871
Radial Grid Type                 RadialGrid  ... OptM3 with GC (2021)
Angular Grid (max. ang.)         AngularGrid ... 4 (Lebedev-302)
Angular grid pruning method      GridPruning ... 4 (adaptive)
Weight generation scheme         WeightScheme... mBecke (2022)
Basis function cutoff            BFCut       ... 1.0000e-12
Integration weight cutoff        WCut        ... 1.0000e-14
Partially contracted basis set               ... on
Rotationally invariant grid construction     ... off
Angular grids for H and He will be reduced by one unit

Total number of grid points                  ...   120178
Total number of batches                      ...      949
Average number of points per batch           ...      126
Average number of grid points per atom       ...     5723
UseSFitting                                  ... on
Two-electron COSX gradient terms        ... 
Integration Timings:
Total Time                  =     8.4 sec
Basis fcn evaluation        =     0.1 sec
Density evaluation          =     0.2 sec
A evaluation                =     5.1 sec
A derivative evaluation     =     0.0 sec
S-fit derivative evaluation =     0.1 sec
anal. over. der. evaluation =     0.0 sec
num. over. der. evaluation  =     0.6 sec
K(P) evaluation             =     0.1 sec
finalize                    =     0.0 sec

done ( 11.4 sec)
CPCM gradient                           ... done (  0.7 sec)
DFT XC gradient                         ... Exchange-correlation gradient    ... done
done (  1.2 sec)
Empirical dispersion gradient           ... 
-------------------
DISPERSION GRADIENT
-------------------

   1   C   :   -0.000176736   -0.000137174   -0.000170712
   2   C   :   -0.000038488   -0.000033579   -0.000046548
   3   C   :   -0.000092109    0.000062603   -0.000067187
   4   C   :   -0.000055486    0.000062120   -0.000037948
   5   C   :    0.000024423   -0.000124435   -0.000027967
   6   C   :    0.000054903   -0.000080187    0.000010644
   7   C   :   -0.000067717   -0.000061680   -0.000085773
   8   C   :    0.000533783    0.000330320    0.000568860
   9   C   :    0.000106446    0.000150994    0.000139697
  10   C   :   -0.000104244   -0.000201324   -0.000160134
  11   C   :   -0.000226939    0.000038387   -0.000184700
  12   O   :    0.000106691    0.000022537    0.000096868
  13   H   :   -0.000079105    0.000097872   -0.000039961
  14   H   :   -0.000079247    0.000110010   -0.000036857
  15   H   :    0.000051782   -0.000120826    0.000000978
  16   H   :    0.000061205   -0.000127407    0.000006618
  17   H   :   -0.000016560    0.000128663    0.000028331
  18   H   :    0.000025629    0.000083638    0.000050073
  19   H   :    0.000064221   -0.000032684    0.000095285
  20   H   :    0.000111345   -0.000014167    0.000039955
  21   N   :   -0.000203798   -0.000153679   -0.000179523

Difference to translation invariance:
           :   -0.0000000000   -0.0000000000    0.0000000000

Difference to rotation invariance:
           :   -0.0000000000   -0.0000000000    0.0000000000

Norm of the Dispersion gradient    ...    0.0011559555
RMS gradient                       ...    0.0001456367
MAX gradient                       ...    0.0005688599
done (  0.1 sec)

-------
TIMINGS
-------

Total time                :  131.685 sec
Integral trafo            :    6.036 sec (  4.6%)
FC preparation            :    1.089 sec (  0.8%)
I/O of integrals          :    0.298 sec (  0.2%)
K(i,j) operators          :    0.362 sec (  0.3%)
T(i,j) pair energies      :    0.068 sec (  0.1%)
V**(-1/2)                 :    0.269 sec (  0.2%)
Gamma(ia|P)               :    0.348 sec (  0.3%)
Gamma-Trafo               :    0.178 sec (  0.1%)
D(virtual)                :    0.018 sec (  0.0%)
D(internal)               :    1.128 sec (  0.9%)
W(virtual)                :    0.031 sec (  0.0%)
W(internal)               :    0.779 sec (  0.6%)
L(virtual)                :   12.652 sec (  9.6%)
L(internal)               :    0.079 sec (  0.1%)
XC kernel                 :    0.392 sec (  0.3%)
G(D)                      :    7.415 sec (  5.6%)
G(Z)                      :    4.553 sec (  3.5%)
Z-vector solution         :   52.981 sec ( 40.2%)
3-index derivative        :    0.335 sec (  0.3%)
2-index derivative        :    0.130 sec (  0.1%)
Fock matrix gradient      :   14.790 sec ( 11.2%)


---------------------------------------
MP2 TOTAL ENERGY:     -552.778262743 Eh
---------------------------------------

The final MP2 gradient
  0:  -0.00003845  -0.00068882  -0.00176258
  1:   0.00011433  -0.00060045   0.00037575
  2:   0.00025856  -0.00289738  -0.00116892
  3:   0.00185061  -0.00093069   0.00080327
  4:  -0.00309096   0.00074013  -0.00279322
  5:   0.00141086   0.00428560   0.00204986
  6:  -0.00753952   0.00242512  -0.00537844
  7:   0.00077328   0.03447336   0.01209347
  8:  -0.02042622  -0.03912706  -0.03111520
  9:   0.01966426   0.01568986   0.02362052
 10:  -0.00935458  -0.02625693  -0.01683912
 11:   0.01837883   0.00307217   0.01710154
 12:   0.00081374   0.00083002   0.00062380
 13:  -0.00078608  -0.00061549  -0.00052210
 14:   0.00080261   0.00039634   0.00048419
 15:  -0.00069971  -0.00138751  -0.00076231
 16:   0.00147578   0.00133859   0.00203831
 17:  -0.00154474   0.00281456  -0.00108019
 18:  -0.00285118   0.00246405   0.00186712
 19:   0.00031814   0.00339338  -0.00214737
 20:   0.00050638   0.00058416   0.00251916

-----------------------------------
NORM OF THE MP2 GRADIENT:  0.085808
-----------------------------------

Maximum memory used throughout the entire MP2-calculation: 55.8 MB


-------------------------------------------------------------------------------
                          DFT DISPERSION CORRECTION                            
                                                                               
                              DFTD3 V3.1  Rev 1                                
                          USING Becke-Johnson damping                          
-------------------------------------------------------------------------------
-------------------------   ----------------
Dispersion correction           -0.019229193
-------------------------   ----------------


-------------------------   --------------------
FINAL SINGLE POINT ENERGY      -552.797491935546
-------------------------   --------------------

------------------------------------------------------------------------------
                         ORCA GEOMETRY RELAXATION STEP
------------------------------------------------------------------------------

Reading the OPT-File                    .... done
Getting information on internals        .... done
Copying old internal coords+grads       .... done
Making the new internal coordinates     .... (2022 redundants) done
Validating the new internal coordinates .... (2022 redundants) done
Calculating the B-matrix                .... done
Calculating the G,G- and P matrices     .... done
Transforming gradient to internals      .... done
Projecting the internal gradient        .... done
Number of atoms                         ....  21
Number of internal coordinates          .... 104
Current Energy                          ....  -552.797491936 Eh
Current gradient norm                   ....     0.085807978 Eh/bohr
Maximum allowed component of the step   ....  0.300
Current trust radius                    ....  0.300
Updating the Hessian (BFGS)             .... done
Forming the augmented Hessian           .... done
Diagonalizing the augmented Hessian     .... done
Last element of RFO vector              ....  0.984164169
Lowest eigenvalues of augmented Hessian:
 -0.007600618  0.012992257  0.013840428  0.018757634  0.020819359
Length of the computed step             ....  0.180111597
The final length of the internal step   ....  0.180111597
Converting the step to Cartesian space:
 Initial RMS(Int)=    0.0176613951
Transforming coordinates:
 Iter   0:  RMS(Cart)=    0.0431120142 RMS(Int)=    1.3749661259
 Iter   5:  RMS(Cart)=    0.0000057919 RMS(Int)=    0.0000046102
 Iter  10:  RMS(Cart)=    0.0000001759 RMS(Int)=    0.0000001401
done
Storing new coordinates                 .... done
The predicted energy change is          ....    -0.003923592
Previously predicted energy change      ....    -0.016020601
Actually observed energy change         ....    -0.020598892
Ratio of predicted to observed change   ....     1.285775230
New trust radius                        ....     0.300000000

                                .--------------------.
          ----------------------|Geometry convergence|-------------------------
          Item                value                   Tolerance       Converged
          ---------------------------------------------------------------------
          Energy change      -0.0205988923            0.0000010000      NO
          RMS gradient        0.0049558550            0.0000300000      NO
          MAX gradient        0.0312563555            0.0001000000      NO
          RMS step            0.0176613951            0.0006000000      NO
          MAX step            0.0827337162            0.0010000000      NO
          ........................................................
          Max(Bonds)      0.0438      Max(Angles)    2.11
          Max(Dihed)        2.45      Max(Improp)    0.00
          ---------------------------------------------------------------------

The optimization has not yet converged - more geometry cycles are needed


    ---------------------------------------------------------------------------
                         Redundant Internal Coordinates
                            (Angstroem and degrees)

        Definition                    Value    dE/dq     Step     New-Value
    ----------------------------------------------------------------------------
     1. B(C   1,C   0)                1.4359 -0.000725  0.0012    1.4371   
     2. B(C   2,C   1)                1.4054 -0.001445  0.0022    1.4076   
     3. B(C   3,C   2)                1.3916  0.000952 -0.0014    1.3902   
     4. B(C   4,C   1)                1.4048 -0.002976  0.0043    1.4091   
     5. B(C   5,C   4)                1.3911  0.001312 -0.0018    1.3893   
     6. B(C   6,C   5)                1.4086 -0.001941  0.0027    1.4113   
     7. B(C   6,C   3)                1.4074 -0.001536  0.0021    1.4094   
     8. B(C   7,C   6)                1.4567  0.006540 -0.0123    1.4444   
     9. B(C   8,C   7)                1.3852 -0.031256  0.0354    1.4206   
    10. B(C   9,C   8)                1.3954  0.023724 -0.0438    1.3516   
    11. B(C  10,C   9)                1.4931  0.007156 -0.0167    1.4764   
    12. B(O  11,C  10)                1.4005 -0.018264  0.0252    1.4257   
    13. B(O  11,C   7)                1.3232  0.013047 -0.0164    1.3068   
    14. B(H  12,C   2)                1.0892 -0.000457  0.0012    1.0904   
    15. B(H  13,C   3)                1.0892 -0.000570  0.0015    1.0907   
    16. B(H  14,C   4)                1.0893 -0.000366  0.0010    1.0903   
    17. B(H  15,C   5)                1.0891 -0.000141  0.0005    1.0896   
    18. B(H  16,C   8)                1.0859 -0.000548  0.0013    1.0872   
    19. B(H  17,C   9)                1.0930  0.001460 -0.0039    1.0891   
    20. B(H  18,C  10)                1.1046  0.001076 -0.0027    1.1019   
    21. B(H  19,C  10)                1.1048  0.001058 -0.0026    1.1022   
    22. B(N  20,C   0)                1.1655 -0.001998  0.0016    1.1671   
    23. L(C   1,C   0,N  20,C   4, 1) 179.43 -0.000751    0.14    179.57   
    24. L(C   1,C   0,N  20,C   4, 2) 174.30 -0.000936    0.17    174.46   
    25. A(C   2,C   1,C   4)          120.36 -0.001378    0.31    120.67   
    26. A(C   0,C   1,C   2)          120.05  0.001535   -0.30    119.75   
    27. A(C   0,C   1,C   4)          119.56 -0.000181    0.06    119.61   
    28. A(C   3,C   2,H  12)          119.44 -0.001713    0.41    119.85   
    29. A(C   1,C   2,H  12)          120.66  0.000811   -0.21    120.45   
    30. A(C   1,C   2,C   3)          119.89  0.000895   -0.18    119.71   
    31. A(C   2,C   3,C   6)          119.96  0.000429   -0.09    119.87   
    32. A(C   2,C   3,H  13)          118.55 -0.001195    0.29    118.84   
    33. A(C   6,C   3,H  13)          121.48  0.000760   -0.18    121.30   
    34. A(C   5,C   4,H  14)          119.77 -0.001306    0.31    120.08   
    35. A(C   1,C   4,H  14)          120.54  0.000614   -0.15    120.39   
    36. A(C   1,C   4,C   5)          119.68  0.000685   -0.14    119.54   
    37. A(C   6,C   5,H  15)          120.81  0.001317   -0.33    120.47   
    38. A(C   4,C   5,H  15)          119.00 -0.002224    0.54    119.54   
    39. A(C   4,C   5,C   6)          120.19  0.000901   -0.18    120.00   
    40. A(C   5,C   6,C   7)          119.07 -0.002199    0.47    119.54   
    41. A(C   3,C   6,C   7)          121.05  0.003753   -0.81    120.24   
    42. A(C   3,C   6,C   5)          119.87 -0.001558    0.35    120.22   
    43. A(C   8,C   7,O  11)          112.43  0.004832   -0.71    111.72   
    44. A(C   6,C   7,O  11)          119.20  0.002552   -0.72    118.47   
    45. A(C   6,C   7,C   8)          128.37 -0.007386    1.44    129.81   
    46. A(C   9,C   8,H  16)          125.17 -0.003697    0.83    126.00   
    47. A(C   7,C   8,H  16)          127.69  0.002021   -0.53    127.15   
    48. A(C   7,C   8,C   9)          107.14  0.001676   -0.30    106.84   
    49. A(C  10,C   9,H  17)          127.40  0.008118   -1.87    125.53   
    50. A(C   8,C   9,H  17)          126.62  0.001878   -0.23    126.39   
    51. A(C   8,C   9,C  10)          105.97 -0.010001    2.11    108.08   
    52. A(O  11,C  10,H  18)          109.68  0.000756   -0.43    109.25   
    53. A(C   9,C  10,H  18)          110.93 -0.003971    1.37    112.29   
    54. A(H  18,C  10,H  19)          110.29  0.003117   -1.07    109.22   
    55. A(O  11,C  10,H  19)          109.43  0.000530   -0.23    109.20   
    56. A(C   9,C  10,H  19)          110.90 -0.003567    1.25    112.15   
    57. A(C   9,C  10,O  11)          105.50  0.003173   -0.91    104.59   
    58. A(C   7,O  11,C  10)          108.95  0.000319   -0.19    108.76   
    59. D(H  12,C   2,C   1,C   0)     -3.00 -0.000791    1.58     -1.42   
    60. D(C   3,C   2,C   1,C   0)    176.01 -0.001296    2.45    178.45   
    61. D(H  12,C   2,C   1,C   4)    179.08 -0.000006    0.17    179.25   
    62. D(C   3,C   2,C   1,C   4)     -1.90 -0.000511    1.03     -0.87   
    63. D(H  13,C   3,C   2,C   1)   -178.97  0.000502   -0.93   -179.90   
    64. D(H  13,C   3,C   2,H  12)      0.05  0.000029   -0.08     -0.03   
    65. D(C   6,C   3,C   2,H  12)    179.21 -0.000455    0.79    180.01   
    66. D(C   6,C   3,C   2,C   1)      0.19  0.000018   -0.05      0.14   
    67. D(H  14,C   4,C   1,C   2)   -179.10  0.000018   -0.15   -179.25   
    68. D(H  14,C   4,C   1,C   0)      2.98  0.000764   -1.54      1.43   
    69. D(C   5,C   4,C   1,C   0)   -176.00  0.001257   -2.43   -178.43   
    70. D(C   5,C   4,C   1,C   2)      1.92  0.000511   -1.04      0.88   
    71. D(H  15,C   5,C   4,C   1)    178.82 -0.000469    0.91    179.73   
    72. D(C   6,C   5,C   4,H  14)   -179.22  0.000438   -0.81   -180.02   
    73. D(C   6,C   5,C   4,C   1)     -0.23 -0.000031    0.06     -0.17   
    74. D(H  15,C   5,C   4,H  14)     -0.17  0.000001    0.05     -0.13   
    75. D(C   7,C   6,C   5,H  15)     -1.49 -0.000166    0.51     -0.98   
    76. D(C   3,C   6,C   5,H  15)    179.50  0.000016    0.03    179.53   
    77. D(C   3,C   6,C   5,C   4)     -1.47 -0.000464    0.92     -0.55   
    78. D(C   7,C   6,C   3,H  13)      1.64  0.000193   -0.52      1.12   
    79. D(C   7,C   6,C   3,C   2)   -177.50  0.000709   -1.43   -178.93   
    80. D(C   7,C   6,C   5,C   4)    177.54 -0.000646    1.40    178.94   
    81. D(C   5,C   6,C   3,H  13)   -179.37 -0.000054   -0.01   -179.38   
    82. D(C   5,C   6,C   3,C   2)      1.49  0.000461   -0.92      0.57   
    83. D(O  11,C   7,C   6,C   5)      0.51 -0.000038    0.09      0.60   
    84. D(O  11,C   7,C   6,C   3)    179.50 -0.000278    0.60    180.10   
    85. D(C   8,C   7,C   6,C   5)   -178.80  0.000177   -0.34   -179.14   
    86. D(C   8,C   7,C   6,C   3)      0.20 -0.000063    0.17      0.36   
    87. D(H  16,C   8,C   7,C   6)     -0.29 -0.000117    0.17     -0.12   
    88. D(C   9,C   8,C   7,O  11)      0.14  0.000119   -0.19     -0.05   
    89. D(C   9,C   8,C   7,C   6)    179.48 -0.000091    0.21    179.69   
    90. D(H  16,C   8,C   7,O  11)   -179.64  0.000093   -0.23   -179.87   
    91. D(H  17,C   9,C   8,H  16)     -0.90 -0.000381    0.84     -0.06   
    92. D(H  17,C   9,C   8,C   7)    179.32 -0.000422    0.81    180.13   
    93. D(C  10,C   9,C   8,H  16)    179.79 -0.000008    0.12    179.91   
    94. D(C  10,C   9,C   8,C   7)      0.00 -0.000049    0.09      0.09   
    95. D(H  19,C  10,C   9,C   8)    118.26  0.000571   -0.14    118.12   
    96. D(H  18,C  10,C   9,H  17)     61.86 -0.000298   -0.37     61.49   
    97. D(H  18,C  10,C   9,C   8)   -118.83 -0.000733    0.38   -118.45   
    98. D(O  11,C  10,C   9,H  17)   -179.43  0.000382   -0.71   -180.15   
    99. D(O  11,C  10,C   9,C   8)     -0.13 -0.000053    0.04     -0.09   
   100. D(C   7,O  11,C  10,H  19)   -119.16  0.002271   -1.01   -120.16   
   101. D(C   7,O  11,C  10,H  18)    119.74 -0.002384    0.75    120.49   
   102. D(C   7,O  11,C  10,C   9)      0.21  0.000117   -0.15      0.06   
   103. D(C  10,O  11,C   7,C   8)     -0.22 -0.000172    0.22      0.00   
   104. D(C  10,O  11,C   7,C   6)   -179.64  0.000090   -0.17   -179.80   
    ----------------------------------------------------------------------------

Geometry step timings:
Preparation and reading OPT file:      0.001 s ( 6.841 %)
Internal coordinates            :      0.000 s ( 5.242 %)
B/P matrices and projection     :      0.003 s (36.283 %)
Hessian update/contruction      :      0.001 s (17.372 %)
Making the step                 :      0.001 s (17.231 %)
Converting the step to Cartesian:      0.000 s ( 2.915 %)
Storing new data                :      0.000 s ( 0.776 %)
Checking convergence            :      0.000 s ( 0.259 %)
Final printing                  :      0.001 s (12.565 %)
Total time                      :      0.009 s

Time for energy+gradient        :    239.470 s
Time for complete geometry iter :    240.071 s

         *************************************************************
         *                GEOMETRY OPTIMIZATION CYCLE   3            *
         *************************************************************
---------------------------------
CARTESIAN COORDINATES (ANGSTROEM)
---------------------------------
  C      1.963415   -0.275688    0.632953
  C      2.859679    0.410402    1.522449
  C      2.679813    1.783968    1.772081
  C      3.527206    2.440042    2.657631
  C      3.901820   -0.303117    2.147185
  C      4.747498    0.354137    3.032092
  C      4.561750    1.727824    3.297065
  C      5.432328    2.395943    4.236183
  C      5.432680    3.747530    4.673288
  C      6.443417    3.871378    5.562078
  C      7.105056    2.557622    5.690083
  O      6.381429    1.703003    4.807682
  H      1.879613    2.335337    1.277377
  H      3.373990    3.504114    2.841776
  H      4.044450   -1.364250    1.941141
  H      5.550693   -0.198709    3.518432
  H      4.754117    4.538232    4.362790
  H      6.726980    4.777389    6.095800
  H      7.044292    2.157000    6.714825
  H      8.161068    2.591870    5.376224
  N      1.205280   -0.849573   -0.043857

----------------------------
CARTESIAN COORDINATES (A.U.)
----------------------------
  NO LB      ZA    FRAG     MASS         X           Y           Z
   0 C     6.0000    0    12.011    3.710318   -0.520975    1.196108
   1 C     6.0000    0    12.011    5.404010    0.775547    2.877012
   2 C     6.0000    0    12.011    5.064113    3.371211    3.348748
   3 C     6.0000    0    12.011    6.665453    4.611011    5.022194
   4 C     6.0000    0    12.011    7.373372   -0.572809    4.057591
   5 C     6.0000    0    12.011    8.971472    0.669221    5.729823
   6 C     6.0000    0    12.011    8.620458    3.265113    6.230549
   7 C     6.0000    0    12.011   10.265612    4.527676    8.005226
   8 C     6.0000    0    12.011   10.266277    7.081806    8.831234
   9 C     6.0000    0    12.011   12.176294    7.315844   10.510805
  10 C     6.0000    0    12.011   13.426610    4.833204   10.752699
  11 O     8.0000    0    15.999   12.059152    3.218210    9.085202
  12 H     1.0000    0     1.008    3.551953    4.413148    2.413893
  13 H     1.0000    0     1.008    6.375918    6.621816    5.370179
  14 H     1.0000    0     1.008    7.642904   -2.578059    3.668225
  15 H     1.0000    0     1.008   10.489290   -0.375505    6.648872
  16 H     1.0000    0     1.008    8.983979    8.576016    8.244478
  17 H     1.0000    0     1.008   12.712149    9.027956   11.519393
  18 H     1.0000    0     1.008   13.311782    4.076139   12.689180
  19 H     1.0000    0     1.008   15.422183    4.897925   10.159592
  20 N     7.0000    0    14.007    2.277648   -1.605460   -0.082878

--------------------------------
INTERNAL COORDINATES (ANGSTROEM)
--------------------------------
 C      0   0   0     0.000000000000     0.00000000     0.00000000
 C      1   0   0     1.437084582171     0.00000000     0.00000000
 C      2   1   0     1.407604698622   119.73236833     0.00000000
 C      3   2   1     1.390217878237   119.70853061   178.44621576
 C      2   1   3     1.409064467597   119.59965268   179.32892215
 C      5   2   1     1.389321718940   119.54021865   181.56587387
 C      4   3   2     1.409401432913   119.86369968     0.14113608
 C      7   4   3     1.444379795499   120.24252535   181.07644331
 C      8   7   4     1.420510185537   129.81716984     0.35869533
 C      9   8   7     1.351620018913   106.84061001   179.69779496
 C     10   9   8     1.476518297282   108.09374730     0.09172016
 O      8   7   4     1.306739474308   118.47933981   180.09717374
 H      3   2   1     1.090440441553   120.44593682   358.57652264
 H      4   3   2     1.090703351228   118.83690927   180.09749498
 H      5   2   1     1.090321363038   120.38358701     1.42740467
 H      6   5   2     1.089626436848   119.53474211   179.73755263
 H      9   8   7     1.087228487218   127.15292728   359.88374684
 H     10   9   8     1.089092542104   126.38284622   180.13574983
 H     11  10   9     1.101946185834   112.29602014   241.53902277
 H     11  10   9     1.102198331225   112.14767811   118.12137552
 N      1   2   3     1.167126715722   177.19199584   264.19807977

---------------------------
INTERNAL COORDINATES (A.U.)
---------------------------
 C      0   0   0     0.000000000000     0.00000000     0.00000000
 C      1   0   0     2.715696291583     0.00000000     0.00000000
 C      2   1   0     2.659987385216   119.73236833     0.00000000
 C      3   2   1     2.627131056348   119.70853061   178.44621576
 C      2   1   3     2.662745948798   119.59965268   179.32892215
 C      5   2   1     2.625437560706   119.54021865   181.56587387
 C      4   3   2     2.663382720963   119.86369968     0.14113608
 C      7   4   3     2.729482246863   120.24252535   181.07644331
 C      8   7   4     2.684375221110   129.81716984     0.35869533
 C      9   8   7     2.554191672872   106.84061001   179.69779496
 C     10   9   8     2.790215213586   108.09374730     0.09172016
 O      8   7   4     2.469379734826   118.47933981   180.09717374
 H      3   2   1     2.060633799886   120.44593682   358.57652264
 H      4   3   2     2.061130627170   118.83690927   180.09749498
 H      5   2   1     2.060408774106   120.38358701     1.42740467
 H      6   5   2     2.059095553922   119.53474211   179.73755263
 H      9   8   7     2.054564085839   127.15292728   359.88374684
 H     10   9   8     2.058086639072   126.38284622   180.13574983
 H     11  10   9     2.082376505545   112.29602014   241.53902277
 H     11  10   9     2.082852991280   112.14767811   118.12137552
 N      1   2   3     2.205549856297   177.19199584   264.19807977


           ************************************************************
           *        Program running with 8 parallel MPI-processes     *
           *              working on a common directory               *
           ************************************************************
------------------------------------------------------------------------------
                   ___                                                        
                  /   \      - P O W E R E D   B Y -                         
                 /     \                                                     
                 |  |  |   _    _      __       _____    __    __             
                 |  |  |  | |  | |    /  \     |  _  \  |  |  /  |          
                  \  \/   | |  | |   /    \    | | | |  |  | /  /          
                 / \  \   | |__| |  /  /\  \   | |_| |  |  |/  /          
                |  |  |   |  __  | /  /__\  \  |    /   |      \           
                |  |  |   | |  | | |   __   |  |    \   |  |\   \          
                \     /   | |  | | |  |  |  |  | |\  \  |  | \   \       
                 \___/    |_|  |_| |__|  |__|  |_| \__\ |__|  \__/        
                                                                              
                      - O R C A' S   B I G   F R I E N D -                    
                                      &                                       
                       - I N T E G R A L  F E E D E R -                       
                                                                              
 v1 FN, 2020, v2 2021, v3 2022-2024                                           
------------------------------------------------------------------------------


----------------------
SHARK INTEGRAL PACKAGE
----------------------

Number of atoms                             ...     21
Number of basis functions                   ...    222
Number of shells                            ...    102
Maximum angular momentum                    ...      2
Integral batch strategy                     ... SHARK/LIBINT Hybrid
RI-J (if used) integral strategy            ... SPLIT-RIJ (Revised 2003 algorithm where possible)
Printlevel                                  ...      1
Contraction scheme used                     ... SEGMENTED contraction
Prescreening option                         ... SCHWARTZ
   Thresh                                   ... 1.000e-12
   Tcut                                     ... 1.000e-14
   Tpresel                                  ... 1.000e-14 
Coulomb Range Separation                    ... NOT USED
Exchange Range Separation                   ... NOT USED
Multipole approximations                    ... NOT USED
Finite Nucleus Model                        ... NOT USED
CABS basis                                  ... NOT available
Auxiliary Coulomb fitting basis             ... AVAILABLE
   # of basis functions in Aux-J            ...    725
   # of shells in Aux-J                     ...    235
   Maximum angular momentum in Aux-J        ...      4
Auxiliary J/K fitting basis                 ... NOT available
Auxiliary Correlation fitting basis         ... AVAILABLE
   # of basis functions in Aux-C            ...    736
   # of shells in Aux-C                     ...    256
   Maximum angular momentum in Aux-C        ...      3
Auxiliary 'external' fitting basis          ... NOT available

Checking pre-screening integrals            ... done (  0.0 sec) Dimension = 102
Check shell pair data                       ... done (  0.0 sec)
Shell pair information
Shell pair cut-off parameter TPreSel        ...   1.0e-14
Total number of shell pairs                 ...      5253
Shell pairs after pre-screening             ...      4566
Total number of primitive shell pairs       ...     19499
Primitive shell pairs kept                  ...     11967
          la=0 lb=0:   1337 shell pairs
          la=1 lb=0:   1653 shell pairs
          la=1 lb=1:    536 shell pairs
          la=2 lb=0:    598 shell pairs
          la=2 lb=1:    370 shell pairs
          la=2 lb=2:     72 shell pairs

Calculating one electron integrals          ... done (  0.1 sec)
Calculating RI/J V-Matrix + Cholesky decomp.... done (  0.6 sec)
Calculating RI/C V-Matrix + Cholesky decomp.... done (  0.4 sec)
Calculating Nuclear repulsion               ... done (  0.0 sec) ENN=    677.133870093599 Eh

Diagonalization of the overlap matrix:
Smallest eigenvalue                        ... 2.924e-04
Time for diagonalization                   ...    0.009 sec
Threshold for overlap eigenvalues          ... 1.000e-07
Number of eigenvalues below threshold      ... 0
Time for construction of square roots      ...    0.034 sec
Total time needed                          ...    0.054 sec

-------------------
DFT GRID GENERATION
-------------------

General Integration Accuracy     IntAcc      ... 4.388
Radial Grid Type                 RadialGrid  ... OptM3 with GC (2021)
Angular Grid (max. ang.)         AngularGrid ... 4 (Lebedev-302)
Angular grid pruning method      GridPruning ... 4 (adaptive)
Weight generation scheme         WeightScheme... mBecke (2022)
Basis function cutoff            BFCut       ... 1.0000e-12
Integration weight cutoff        WCut        ... 1.0000e-14
Partially contracted basis set               ... off
Rotationally invariant grid construction     ... off
Angular grids for H and He will be reduced by one unit

Total number of grid points                  ...   103936
Total number of batches                      ...     1634
Average number of points per batch           ...       63
Average number of grid points per atom       ...     4949

--------------------
COSX GRID GENERATION
--------------------

GRIDX 1
-------
General Integration Accuracy     IntAcc      ... 3.816
Radial Grid Type                 RadialGrid  ... OptM3 with GC (2021)
Angular Grid (max. ang.)         AngularGrid ... 1 (Lebedev-50)
Angular grid pruning method      GridPruning ... 4 (adaptive)
Weight generation scheme         WeightScheme... mBecke (2022)
Basis function cutoff            BFCut       ... 1.0000e-12
Integration weight cutoff        WCut        ... 1.0000e-14
Partially contracted basis set               ... on
Rotationally invariant grid construction     ... off
Angular grids for H and He will be reduced by one unit

Total number of grid points                  ...    13209
Total number of batches                      ...      115
Average number of points per batch           ...      114
Average number of grid points per atom       ...      629
UseSFitting                                  ... on

GRIDX 2
-------
General Integration Accuracy     IntAcc      ... 4.020
Radial Grid Type                 RadialGrid  ... OptM3 with GC (2021)
Angular Grid (max. ang.)         AngularGrid ... 2 (Lebedev-110)
Angular grid pruning method      GridPruning ... 4 (adaptive)
Weight generation scheme         WeightScheme... mBecke (2022)
Basis function cutoff            BFCut       ... 1.0000e-12
Integration weight cutoff        WCut        ... 1.0000e-14
Partially contracted basis set               ... on
Rotationally invariant grid construction     ... off
Angular grids for H and He will be reduced by one unit

Total number of grid points                  ...    29388
Total number of batches                      ...      239
Average number of points per batch           ...      122
Average number of grid points per atom       ...     1399
UseSFitting                                  ... on

GRIDX 3
-------
General Integration Accuracy     IntAcc      ... 4.338
Radial Grid Type                 RadialGrid  ... OptM3 with GC (2021)
Angular Grid (max. ang.)         AngularGrid ... 3 (Lebedev-194)
Angular grid pruning method      GridPruning ... 4 (adaptive)
Weight generation scheme         WeightScheme... mBecke (2022)
Basis function cutoff            BFCut       ... 1.0000e-12
Integration weight cutoff        WCut        ... 1.0000e-14
Partially contracted basis set               ... on
Rotationally invariant grid construction     ... off
Angular grids for H and He will be reduced by one unit

Total number of grid points                  ...    64594
Total number of batches                      ...      517
Average number of points per batch           ...      124
Average number of grid points per atom       ...     3076
UseSFitting                                  ... on
Initializing property integral containers    ... done (  0.0 sec)

SHARK setup successfully completed in   6.8 seconds

Maximum memory used throughout the entire STARTUP-calculation: 28.2 MB


           ************************************************************
           *        Program running with 8 parallel MPI-processes     *
           *              working on a common directory               *
           ************************************************************
Occupation numbers will be reassigned to an Aufbau configuration
             **** ENERGY FILE WAS UPDATED (calc.en.tmp) ****
Finished Guess after   1.1 sec
Maximum memory used throughout the entire GUESS-calculation: 12.1 MB


           ************************************************************
           *        Program running with 8 parallel MPI-processes     *
           *              working on a common directory               *
           ************************************************************
--------------------
CPCM SOLVATION MODEL
--------------------
CPCM parameters:
  Epsilon                                         ...      16.7000
  Refrac                                          ...       1.2750
  Rsolv                                           ...       1.3000
  Surface type                                    ... GAUSSIAN VDW
  Discretization scheme                           ... Constant charge density
    Threshold for H atoms                         ...       5.0000 (charges/Ang^2)
    Threshold for non-H atoms                     ...       5.0000 (charges/Ang^2)
  Epsilon function type                           ...         CPCM
Solvent:                                          ... CUSTOM
Radii:
  Scheme                                          ... Element-dependent radii
  Radius for C  used is    3.8550 Bohr (=   2.0400 Ang.)
  Radius for O  used is    3.4469 Bohr (=   1.8240 Ang.)
  Radius for H  used is    2.4944 Bohr (=   1.3200 Ang.)
  Radius for N  used is    3.5149 Bohr (=   1.8600 Ang.)
Calculating surface                               ...        done! (  0.0s)
Cavity surface points                             ...         2035
Cavity Volume                                     ...    1430.9957
Cavity Surface-area                               ...     771.2267
Calculating surface distance matrix               ...        done! (  0.2s)
Performing Cholesky decomposition & store         ...        done! (  0.8s)
Overall time for CPCM initialization              ...                 1.0s

----------------------------------------D-I-I-S--------------------------------------------
Iteration    Energy (Eh)           Delta-E    RMSDP     MaxDP     DIISErr   Damp  Time(sec)
-------------------------------------------------------------------------------------------
               ***  Starting incremental Fock matrix formation  ***
    1    -552.1988582714279801     0.00e+00  2.24e-04  5.91e-03  2.67e-02  0.700   7.6
    2    -552.2001329214760972    -1.27e-03  1.94e-04  5.40e-03  2.15e-02  0.700   5.9
                               ***Turning on AO-DIIS***
    3    -552.2011526715123182    -1.02e-03  1.64e-04  4.78e-03  1.67e-02  0.700   6.3
    4    -552.2019329077631937    -7.80e-04  4.27e-04  1.26e-02  1.25e-02  0.000   6.3
                              *** Initializing SOSCF ***
---------------------------------------S-O-S-C-F--------------------------------------
Iteration    Energy (Eh)           Delta-E    RMSDP     MaxDP     MaxGrad    Time(sec)
--------------------------------------------------------------------------------------
    5    -552.2040954928920655    -2.16e-03  5.04e-05  1.30e-03  1.28e-03     6.0
               *** Restarting incremental Fock matrix formation ***
    6    -552.2041299184763830    -3.44e-05  4.21e-05  1.18e-03  6.80e-04     8.6
    7    -552.2041443166240242    -1.44e-05  3.33e-05  7.35e-04  3.14e-04     7.4
    8    -552.2041473772230802    -3.06e-06  8.32e-06  3.95e-04  9.24e-05     6.4
    9    -552.2041475268424620    -1.50e-07  3.96e-06  1.72e-04  5.49e-05     6.0
   10    -552.2041476264232642    -9.96e-08  9.88e-07  4.05e-05  7.15e-06     5.9
   11    -552.2041476308240817    -4.40e-09  4.44e-07  1.48e-05  7.33e-06     6.6
   12    -552.2041476320287074    -1.20e-09  2.17e-07  6.95e-06  3.52e-06     7.4
   13    -552.2041476313484054     6.80e-10  1.01e-07  4.12e-06  2.73e-06     7.5
                 **** Energy Check signals convergence ****

               *****************************************************
               *                     SUCCESS                       *
               *           SCF CONVERGED AFTER  13 CYCLES          *
               *****************************************************

Recomputing exchange energy using gridx3       ... done (    9.647 sec)
Old exchange energy                            :    -39.356762009 Eh
New exchange energy                            :    -39.356731680 Eh
Exchange energy change after final integration :      0.000030329 Eh
Total energy after final integration           :   -552.204117302 Eh
             **** ENERGY FILE WAS UPDATED (calc.en.tmp) ****

----------------
TOTAL SCF ENERGY
----------------

Total Energy       :       -552.20411730207195 Eh          -15026.23795 eV

Components:
Nuclear Repulsion  :        677.13387009359872 Eh           18425.74935 eV
Electronic Energy  :      -1229.24310456502212 Eh          -33449.40541 eV
One Electron Energy:      -2074.26989791304504 Eh          -56443.75347 eV
Two Electron Energy:        845.02679334802292 Eh           22994.34806 eV
CPCM Dielectric    :         -0.09491315992504 Eh              -2.58272 eV

Virial components:
Potential Energy   :      -1099.71139626775812 Eh          -29924.66843 eV
Kinetic Energy     :        547.50727896568628 Eh           14898.43048 eV
Virial Ratio       :          2.00857858610621

DFT components:
N(Alpha)           :       43.999996177621 electrons
N(Beta)            :       43.999996177621 electrons
N(Total)           :       87.999992355243 electrons
E(X)               :      -35.002449550268 Eh       
E(C)               :       -2.189181792376 Eh       
E(XC)              :      -37.191631342644 Eh       

CPCM Solvation Model Properties:
Surface-charge          :         -1.01499265733301
Corrected charge        :         -1.00000000000000
Outlying charge corr.   :          0.00001365042468 Eh               0.00037 eV
Free-energy (cav+disp)  :  This term is not implemented in the current solvation scheme

---------------
SCF CONVERGENCE
---------------

  Last Energy change         ...   -6.8030e-10  Tolerance :   1.0000e-09
  Last MAX-Density change    ...    4.1211e-06  Tolerance :   1.0000e-08
  Last RMS-Density change    ...    1.0067e-07  Tolerance :   1.0000e-09
  Last DIIS Error            ...    1.2799e-03  Tolerance :   1.0000e-08
  Last Orbital Gradient      ...    2.7289e-06  Tolerance :   2.0000e-06
  Last Orbital Rotation      ...    1.8506e-06  Tolerance :   2.0000e-06


Total SCF time: 0 days 0 hours 1 min 40 sec 
Finished LeanSCF after 100.9 sec

Maximum memory used throughout the entire LEANSCF-calculation: 24.6 MB


           ************************************************************
           *        Program running with 8 parallel MPI-processes     *
           *              working on a common directory               *
           ************************************************************

------------------------------------------------------------------------------
                                ORCA  MP2 
------------------------------------------------------------------------------

Freezing NCore=26 chemical core electrons

----------------------
RI-MP2 ENERGY+GRADIENT
----------------------
Dimension of the orbital basis            ...  222
Dimension of the AuxC basis               ...  736
Memory devoted to MP2                     ... 8000 MB   
Data format for matrix containers         ... DOUBLE
Compression type for matrix containers    ... UNCOMPRESSED
Overall scaling of the MP2 energy         ...   2.700e-01

-----------------------
SHARK RI TRANSFORMATION
-----------------------

Number of basis functions                ...    222
Number of aux functions                  ...    736
Number of operators                      ...      1
Generation of IJK                        ... YES
Generation of IAK                        ... YES
Generation of ABK                        ... NO
Orbital Range Operator  0:    0-  43 to   44- 221

Aux basis identifier                     ...   AUXC
Contraction scheme used                  ... SEGMENTED
Do orthogonalization                     ... YES
All operator combinations                ... NO
Transpose (ia|K)                         ... NO
Integral generator used                  ... LIBINT
Starting integral generation + trafo... 
Half trafo (segmented) done. Total time =  7.5 sec. integrals=  0.2 sec trafo=  0.1 sec
Integral generation and half transformation done (  7.5 sec)

Reading or making V^(-1/2)          ... done (  0.0 sec)
Sorting IJK integrals               ... done (  0.2 sec)
Sorting IAK integrals               ... done (  0.7 sec)

SHARK RI integral transformation done. Total time =  8.2 sec.

Opening buffers                              ... done
Frozen core precalculation                   ... done

Starting loop over batches of integrals:

Operator 0  - window                       ... ( 13- 43)x( 44-221)
Operator 0  - Memory available             ...  8000 MB
Operator 0  - Memory needed per MO         ...   1.0 MB
Operator 0  - Number of orbitals per batch ... 4
Operator 0  - Number of batches            ... 1

OPERATOR  0   PASS   0:  MOs    13 ...   16 +   17 ...   20 +   21 ...   24 +   25 ...   28
                            +   29 ...   32 +   33 ...   36 +   37 ...   40 +   41 ...   43
  Reading integrals       ... ok
  Internal MO  15
Closing buffer GIPV ( 0.04 GB; CompressionRatio= 1.00)
Time spent in pair loops =    25.250 sec
Deleting buffers (Ka|jb) ...done

-----------------------------------------------
 RI-MP2 CORRELATION ENERGY:     -0.578365419 Eh
-----------------------------------------------


---------------------
MP2 DENSITY FORMATION
---------------------

Completing the external part of the density      ... done
Storing the unrelaxed density                    ... done

Re-sorting 3-index density container for op 0    ... done
Computing external part of the Lagrangian        ... done
Calculating the xc-kernel                        ... done
Calculating G(D)                                 ... done
Completing the Lagrangian                        ... done
Solving the Z-vector equations                   ... Using XC Grid                  ... (calc.grid_cpscf.tmp) 
Recalculating density on grid  ... (calc.grho_cpscf0.tmp) done
Calculating the xc-kernel      ... (calc.fxc_cpscf0.tmp) done

-------------------
SHARK CP-SCF DRIVER
-------------------

Dimension of the orbital basis          ...    222
Dimension of the CPSCF-problem          ...   7832
Number of operators                     ...      1
Max. number of iterations               ...    128
Convergence Tolerance                   ... 3.0e-05
Number of perturbations                 ...      1
Perturbation type                       ... REAL

----------------------------
POPLE LINEAR EQUATION SOLVER
----------------------------

  ITERATION   0:   ||err||_max =   6.1290e-02 (   6.6 sec)
  ITERATION   1:   ||err||_max =   2.1348e-02 (   6.4 sec)
  ITERATION   2:   ||err||_max =   9.2107e-03 (   6.2 sec)
  ITERATION   3:   ||err||_max =   3.9305e-03 (   7.1 sec)
  ITERATION   4:   ||err||_max =   1.0647e-03 (   6.1 sec)
  ITERATION   5:   ||err||_max =   3.7962e-04 (   6.2 sec)
  ITERATION   6:   ||err||_max =   1.3181e-04 (   7.6 sec)
  ITERATION   7:   ||err||_max =   4.7792e-05 (   7.5 sec)
  ITERATION   8:   ||err||_max =   1.5642e-05 (   7.6 sec)
done
Finalizing the relaxed density                   ... done
Transforming P to the AO basis                   ... done
Storing the relaxed density                      ... done

------------------------------------
ENERGY WEIGHTED DENSITY FINALIZATION
------------------------------------

Gathering the parts of the W-matrix              ... done
Forming the Z-density                            ... done
Transforming Z to the AO basis                   ... done
Calculating G(Z)                                 ... done
Finalizing the W-matrix                          ... done
Transforming W to the AO basis and storing       ... done

----------------------------------
MP2 DERIVATIVE INTEGRAL GENERATION
----------------------------------

Input SCF Electron Density              ... calc.scfp
Input Correlated Electron Density       ... calc.pmp2re
Input Energy Weighted Density           ... calc.wmp2.tmp

Nuclear repulsion gradient              ... done (  0.0 sec)
HCore & Overlap gradient  (SHARK)       ... done (  0.9 sec)
Two-electron RIJ gradient terms         ... done (  7.6 sec)

-----------------------------------------------------------
MP2 COSX Grid Generation
-----------------------------------------------------------

General Integration Accuracy     IntAcc      ... 4.871
Radial Grid Type                 RadialGrid  ... OptM3 with GC (2021)
Angular Grid (max. ang.)         AngularGrid ... 4 (Lebedev-302)
Angular grid pruning method      GridPruning ... 4 (adaptive)
Weight generation scheme         WeightScheme... mBecke (2022)
Basis function cutoff            BFCut       ... 1.0000e-12
Integration weight cutoff        WCut        ... 1.0000e-14
Partially contracted basis set               ... on
Rotationally invariant grid construction     ... off
Angular grids for H and He will be reduced by one unit

Total number of grid points                  ...   120198
Total number of batches                      ...      949
Average number of points per batch           ...      126
Average number of grid points per atom       ...     5724
UseSFitting                                  ... on
Two-electron COSX gradient terms        ... 
Integration Timings:
Total Time                  =   101.5 sec
Basis fcn evaluation        =     0.3 sec
Density evaluation          =     0.3 sec
A evaluation                =     6.6 sec
A derivative evaluation     =     0.0 sec
S-fit derivative evaluation =     0.2 sec
anal. over. der. evaluation =     0.1 sec
num. over. der. evaluation  =     2.8 sec
K(P) evaluation             =     0.1 sec
finalize                    =     0.1 sec

done (105.9 sec)
CPCM gradient                           ... done (  0.8 sec)
DFT XC gradient                         ... Exchange-correlation gradient    ... done
done (  1.4 sec)
Empirical dispersion gradient           ... 
-------------------
DISPERSION GRADIENT
-------------------

   1   C   :   -0.000174832   -0.000134679   -0.000177776
   2   C   :   -0.000039514   -0.000032768   -0.000044755
   3   C   :   -0.000097580    0.000067248   -0.000065515
   4   C   :   -0.000049567    0.000062239   -0.000027108
   5   C   :    0.000026186   -0.000131096   -0.000023304
   6   C   :    0.000057829   -0.000078924    0.000019442
   7   C   :   -0.000072471   -0.000075389   -0.000087610
   8   C   :    0.000546798    0.000375066    0.000577834
   9   C   :    0.000115936    0.000148090    0.000143618
  10   C   :   -0.000126800   -0.000236283   -0.000183412
  11   C   :   -0.000234787    0.000039660   -0.000184773
  12   O   :    0.000106982    0.000023114    0.000095570
  13   H   :   -0.000079473    0.000097430   -0.000038592
  14   H   :   -0.000080607    0.000108253   -0.000036433
  15   H   :    0.000050421   -0.000121580    0.000002149
  16   H   :    0.000060231   -0.000127054    0.000008881
  17   H   :   -0.000014578    0.000130470    0.000029621
  18   H   :    0.000025450    0.000081555    0.000047824
  19   H   :    0.000065746   -0.000031606    0.000094773
  20   H   :    0.000111941   -0.000013623    0.000039072
  21   N   :   -0.000197310   -0.000150123   -0.000189505

Difference to translation invariance:
           :   -0.0000000000    0.0000000000    0.0000000000

Difference to rotation invariance:
           :   -0.0000000000   -0.0000000000    0.0000000000

Norm of the Dispersion gradient    ...    0.0011966717
RMS gradient                       ...    0.0001507665
MAX gradient                       ...    0.0005778340
done (  0.1 sec)

-------
TIMINGS
-------

Total time                :  257.068 sec
Integral trafo            :    8.210 sec (  3.2%)
FC preparation            :    0.621 sec (  0.2%)
I/O of integrals          :    0.318 sec (  0.1%)
K(i,j) operators          :    0.410 sec (  0.2%)
T(i,j) pair energies      :    0.065 sec (  0.0%)
V**(-1/2)                 :    0.306 sec (  0.1%)
Gamma(ia|P)               :    0.408 sec (  0.2%)
Gamma-Trafo               :    0.164 sec (  0.1%)
D(virtual)                :    0.010 sec (  0.0%)
D(internal)               :    1.283 sec (  0.5%)
W(virtual)                :    0.019 sec (  0.0%)
W(internal)               :    0.995 sec (  0.4%)
L(virtual)                :   15.017 sec (  5.8%)
L(internal)               :    0.066 sec (  0.0%)
XC kernel                 :    0.435 sec (  0.2%)
G(D)                      :    9.024 sec (  3.5%)
G(Z)                      :    8.818 sec (  3.4%)
Z-vector solution         :   62.164 sec ( 24.2%)
3-index derivative        :    0.445 sec (  0.2%)
2-index derivative        :    0.185 sec (  0.1%)
Fock matrix gradient      :  118.136 sec ( 46.0%)


---------------------------------------
MP2 TOTAL ENERGY:     -552.782482721 Eh
---------------------------------------

The final MP2 gradient
  0:   0.00233046   0.00123431  -0.00146382
  1:  -0.00106663  -0.00062663   0.00059347
  2:   0.00062589  -0.00045486   0.00046271
  3:   0.00063914  -0.00056898   0.00052729
  4:  -0.00050792  -0.00031471  -0.00046937
  5:   0.00069549   0.00167894   0.00118546
  6:  -0.00024091   0.00080655  -0.00025555
  7:   0.00115185   0.01006119   0.00448421
  8:   0.00773192  -0.01192449   0.00256216
  9:  -0.00375510   0.00195530  -0.00254155
 10:  -0.00789799  -0.00921703  -0.00940249
 11:   0.00370046   0.00057881   0.00333007
 12:   0.00016563   0.00092231   0.00005918
 13:  -0.00059394   0.00037984  -0.00054103
 14:   0.00073695  -0.00021697   0.00015522
 15:  -0.00004045  -0.00088427  -0.00043412
 16:   0.00115250   0.00207121   0.00172409
 17:  -0.00210070   0.00027856  -0.00163157
 18:  -0.00078771   0.00255833   0.00098408
 19:  -0.00001643   0.00284998   0.00000810
 20:  -0.00189401  -0.00115339   0.00067094

-----------------------------------
NORM OF THE MP2 GRADIENT:  0.025999
-----------------------------------

Maximum memory used throughout the entire MP2-calculation: 56.0 MB


-------------------------------------------------------------------------------
                          DFT DISPERSION CORRECTION                            
                                                                               
                              DFTD3 V3.1  Rev 1                                
                          USING Becke-Johnson damping                          
-------------------------------------------------------------------------------
-------------------------   ----------------
Dispersion correction           -0.019223988
-------------------------   ----------------


-------------------------   --------------------
FINAL SINGLE POINT ENERGY      -552.801706709498
-------------------------   --------------------

------------------------------------------------------------------------------
                         ORCA GEOMETRY RELAXATION STEP
------------------------------------------------------------------------------

Reading the OPT-File                    .... done
Getting information on internals        .... done
Copying old internal coords+grads       .... done
Making the new internal coordinates     .... (2022 redundants) done
Validating the new internal coordinates .... (2022 redundants) done
Calculating the B-matrix                .... done
Calculating the G,G- and P matrices     .... done
Transforming gradient to internals      .... done
Projecting the internal gradient        .... done
Number of atoms                         ....  21
Number of internal coordinates          .... 104
Current Energy                          ....  -552.801706709 Eh
Current gradient norm                   ....     0.025998656 Eh/bohr
Maximum allowed component of the step   ....  0.300
Current trust radius                    ....  0.300
Updating the Hessian (BFGS)             .... done
Forming the augmented Hessian           .... done
Diagonalizing the augmented Hessian     .... done
Last element of RFO vector              ....  0.996928507
Lowest eigenvalues of augmented Hessian:
 -0.001054724  0.012999583  0.013840190  0.018758032  0.020800425
Length of the computed step             ....  0.078558291
The final length of the internal step   ....  0.078558291
Converting the step to Cartesian space:
 Initial RMS(Int)=    0.0077032742
Transforming coordinates:
 Iter   0:  RMS(Cart)=    0.0254053031 RMS(Int)=    1.2314004546
 Iter   5:  RMS(Cart)=    0.0000049578 RMS(Int)=    0.0000039568
 Iter  10:  RMS(Cart)=    0.0000001517 RMS(Int)=    0.0000001211
done
Storing new coordinates                 .... done
The predicted energy change is          ....    -0.000530616
Previously predicted energy change      ....    -0.003923592
Actually observed energy change         ....    -0.004214774
Ratio of predicted to observed change   ....     1.074213164
New trust radius                        ....     0.450000000

                                .--------------------.
          ----------------------|Geometry convergence|-------------------------
          Item                value                   Tolerance       Converged
          ---------------------------------------------------------------------
          Energy change      -0.0042147740            0.0000010000      NO
          RMS gradient        0.0019896694            0.0000300000      NO
          MAX gradient        0.0116407396            0.0001000000      NO
          RMS step            0.0077032742            0.0006000000      NO
          MAX step            0.0232063310            0.0010000000      NO
          ........................................................
          Max(Bonds)      0.0123      Max(Angles)    0.91
          Max(Dihed)        1.22      Max(Improp)    0.00
          ---------------------------------------------------------------------

The optimization has not yet converged - more geometry cycles are needed


    ---------------------------------------------------------------------------
                         Redundant Internal Coordinates
                            (Angstroem and degrees)

        Definition                    Value    dE/dq     Step     New-Value
    ----------------------------------------------------------------------------
     1. B(C   1,C   0)                1.4371  0.000147  0.0001    1.4372   
     2. B(C   2,C   1)                1.4076  0.000610 -0.0002    1.4075   
     3. B(C   3,C   2)                1.3902 -0.000353  0.0001    1.3903   
     4. B(C   4,C   1)                1.4091  0.000254  0.0005    1.4095   
     5. B(C   5,C   4)                1.3893  0.000408 -0.0007    1.3887   
     6. B(C   6,C   5)                1.4113 -0.000343  0.0007    1.4120   
     7. B(C   6,C   3)                1.4094 -0.000636  0.0009    1.4103   
     8. B(C   7,C   6)                1.4444 -0.001186 -0.0006    1.4438   
     9. B(C   8,C   7)                1.4205 -0.008771  0.0123    1.4328   
    10. B(C   9,C   8)                1.3516 -0.011641  0.0070    1.3586   
    11. B(C  10,C   9)                1.4765 -0.001281 -0.0010    1.4755   
    12. B(O  11,C  10)                1.4257 -0.007832  0.0111    1.4368   
    13. B(O  11,C   7)                1.3067 -0.000575 -0.0020    1.3048   
    14. B(H  12,C   2)                1.0904  0.000319 -0.0001    1.0903   
    15. B(H  13,C   3)                1.0907  0.000362 -0.0001    1.0906   
    16. B(H  14,C   4)                1.0903  0.000279 -0.0001    1.0902   
    17. B(H  15,C   5)                1.0896  0.000224 -0.0001    1.0895   
    18. B(H  16,C   8)                1.0872  0.000295 -0.0001    1.0871   
    19. B(H  17,C   9)                1.0891 -0.001116  0.0009    1.0900   
    20. B(H  18,C  10)                1.1019  0.000032 -0.0005    1.1014   
    21. B(H  19,C  10)                1.1022  0.000066 -0.0005    1.1017   
    22. B(N  20,C   0)                1.1671  0.001410 -0.0002    1.1669   
    23. L(C   1,C   0,N  20,C   4, 1) 179.57 -0.000651    0.10    179.67   
    24. L(C   1,C   0,N  20,C   4, 2) 174.46 -0.001010    0.15    174.62   
    25. A(C   2,C   1,C   4)          120.66 -0.000636    0.14    120.80   
    26. A(C   0,C   1,C   2)          119.73  0.000582   -0.12    119.61   
    27. A(C   0,C   1,C   4)          119.60  0.000053    0.01    119.61   
    28. A(C   3,C   2,H  12)          119.85 -0.001138    0.24    120.09   
    29. A(C   1,C   2,H  12)          120.45  0.000601   -0.14    120.31   
    30. A(C   1,C   2,C   3)          119.71  0.000537   -0.10    119.61   
    31. A(C   2,C   3,C   6)          119.86 -0.000118    0.01    119.87   
    32. A(C   2,C   3,H  13)          118.84 -0.000768    0.17    119.01   
    33. A(C   6,C   3,H  13)          121.30  0.000886   -0.17    121.12   
    34. A(C   5,C   4,H  14)          120.08 -0.000627    0.16    120.23   
    35. A(C   1,C   4,H  14)          120.38  0.000763   -0.14    120.24   
    36. A(C   1,C   4,C   5)          119.54 -0.000136   -0.01    119.53   
    37. A(C   6,C   5,H  15)          120.47  0.000864   -0.20    120.27   
    38. A(C   4,C   5,H  15)          119.53 -0.001104    0.26    119.80   
    39. A(C   4,C   5,C   6)          120.00  0.000239   -0.06    119.94   
    40. A(C   5,C   6,C   7)          119.54 -0.001335    0.25    119.79   
    41. A(C   3,C   6,C   7)          120.24  0.001223   -0.30    119.94   
    42. A(C   3,C   6,C   5)          120.22  0.000111    0.06    120.28   
    43. A(C   8,C   7,O  11)          111.70  0.001968   -0.28    111.42   
    44. A(C   6,C   7,O  11)          118.48 -0.001997    0.10    118.58   
    45. A(C   6,C   7,C   8)          129.82  0.000029    0.18    130.00   
    46. A(C   9,C   8,H  16)          126.01 -0.004130    0.78    126.79   
    47. A(C   7,C   8,H  16)          127.15  0.001858   -0.41    126.74   
    48. A(C   7,C   8,C   9)          106.84  0.002272   -0.37    106.47   
    49. A(C  10,C   9,H  17)          125.52  0.003566   -0.86    124.66   
    50. A(C   8,C   9,H  17)          126.38 -0.001438    0.27    126.66   
    51. A(C   8,C   9,C  10)          108.09 -0.002128    0.59    108.68   
    52. A(O  11,C  10,H  18)          109.25  0.000971   -0.49    108.76   
    53. A(C   9,C  10,H  18)          112.30 -0.003089    0.91    113.21   
    54. A(H  18,C  10,H  19)          109.20  0.001298   -0.37    108.83   
    55. A(O  11,C  10,H  19)          109.19  0.001418   -0.45    108.74   
    56. A(C   9,C  10,H  19)          112.15 -0.003048    0.90    113.04   
    57. A(C   9,C  10,O  11)          104.61  0.002691   -0.53    104.08   
    58. A(C   7,O  11,C  10)          108.75 -0.004804    0.59    109.35   
    59. D(H  12,C   2,C   1,C   0)     -1.42 -0.000328    0.95     -0.47   
    60. D(C   3,C   2,C   1,C   0)    178.45 -0.000386    1.21    179.65   
    61. D(H  12,C   2,C   1,C   4)    179.25 -0.000158    0.37    179.62   
    62. D(C   3,C   2,C   1,C   4)     -0.88 -0.000216    0.62     -0.25   
    63. D(H  13,C   3,C   2,C   1)   -179.90  0.000086   -0.32   -180.22   
    64. D(H  13,C   3,C   2,H  12)     -0.03  0.000031   -0.08     -0.11   
    65. D(C   6,C   3,C   2,H  12)   -179.99 -0.000041    0.21   -179.78   
    66. D(C   6,C   3,C   2,C   1)      0.14  0.000014   -0.03      0.11   
    67. D(H  14,C   4,C   1,C   2)   -179.25  0.000156   -0.36   -179.61   
    68. D(H  14,C   4,C   1,C   0)      1.43  0.000322   -0.94      0.49   
    69. D(C   5,C   4,C   1,C   0)   -178.43  0.000386   -1.22   -179.65   
    70. D(C   5,C   4,C   1,C   2)      0.89  0.000220   -0.64      0.25   
    71. D(H  15,C   5,C   4,C   1)    179.74 -0.000105    0.37    180.10   
    72. D(C   6,C   5,C   4,H  14)    179.97  0.000030   -0.20    179.77   
    73. D(C   6,C   5,C   4,C   1)     -0.17 -0.000032    0.07     -0.10   
    74. D(H  15,C   5,C   4,H  14)     -0.12 -0.000043    0.10     -0.03   
    75. D(C   7,C   6,C   5,H  15)     -0.96 -0.000213    0.61     -0.36   
    76. D(C   3,C   6,C   5,H  15)    179.54 -0.000099    0.21    179.74   
    77. D(C   3,C   6,C   5,C   4)     -0.56 -0.000174    0.52     -0.04   
    78. D(C   7,C   6,C   3,H  13)      1.12  0.000237   -0.65      0.47   
    79. D(C   7,C   6,C   3,C   2)   -178.92  0.000310   -0.95   -179.87   
    80. D(C   7,C   6,C   5,C   4)    178.94 -0.000288    0.91    179.86   
    81. D(C   5,C   6,C   3,H  13)   -179.38  0.000110   -0.23   -179.61   
    82. D(C   5,C   6,C   3,C   2)      0.57  0.000183   -0.53      0.04   
    83. D(O  11,C   7,C   6,C   5)      0.60  0.000016   -0.01      0.59   
    84. D(O  11,C   7,C   6,C   3)   -179.90 -0.000103    0.41   -179.50   
    85. D(C   8,C   7,C   6,C   5)   -179.14  0.000079   -0.28   -179.42   
    86. D(C   8,C   7,C   6,C   3)      0.36 -0.000040    0.14      0.49   
    87. D(H  16,C   8,C   7,C   6)     -0.12 -0.000097    0.10     -0.02   
    88. D(C   9,C   8,C   7,O  11)     -0.05 -0.000049   -0.06     -0.11   
    89. D(C   9,C   8,C   7,C   6)    179.70 -0.000116    0.20    179.89   
    90. D(H  16,C   8,C   7,O  11)   -179.87 -0.000030   -0.16   -180.03   
    91. D(H  17,C   9,C   8,H  16)     -0.05 -0.000296    0.15      0.10   
    92. D(H  17,C   9,C   8,C   7)   -179.86 -0.000292    0.05   -179.81   
    93. D(C  10,C   9,C   8,H  16)    179.91  0.000075    0.14    180.05   
    94. D(C  10,C   9,C   8,C   7)      0.09  0.000079    0.05      0.14   
    95. D(H  19,C  10,C   9,C   8)    118.12  0.001659   -0.42    117.70   
    96. D(H  18,C  10,C   9,H  17)     61.50 -0.000921    0.39     61.89   
    97. D(H  18,C  10,C   9,C   8)   -118.46 -0.001285    0.41   -118.05   
    98. D(O  11,C  10,C   9,H  17)    179.86  0.000277   -0.04    179.82   
    99. D(O  11,C  10,C   9,C   8)     -0.10 -0.000088   -0.02     -0.12   
   100. D(C   7,O  11,C  10,H  19)   -120.15  0.001425   -0.55   -120.70   
   101. D(C   7,O  11,C  10,H  18)    120.48 -0.001577    0.53    121.01   
   102. D(C   7,O  11,C  10,C   9)      0.06  0.000057   -0.01      0.05   
   103. D(C  10,O  11,C   7,C   8)     -0.01 -0.000011    0.04      0.03   
   104. D(C  10,O  11,C   7,C   6)   -179.79  0.000044   -0.20   -179.99   
    ----------------------------------------------------------------------------

Geometry step timings:
Preparation and reading OPT file:      0.001 s (10.527 %)
Internal coordinates            :      0.000 s ( 5.694 %)
B/P matrices and projection     :      0.001 s (24.839 %)
Hessian update/contruction      :      0.001 s (13.366 %)
Making the step                 :      0.001 s (18.199 %)
Converting the step to Cartesian:      0.000 s ( 6.489 %)
Storing new data                :      0.000 s ( 0.896 %)
Checking convergence            :      0.000 s ( 0.372 %)
Final printing                  :      0.001 s (18.976 %)
Total time                      :      0.006 s

Time for energy+gradient        :    369.654 s
Time for complete geometry iter :    370.261 s

         *************************************************************
         *                GEOMETRY OPTIMIZATION CYCLE   4            *
         *************************************************************
---------------------------------
CARTESIAN COORDINATES (ANGSTROEM)
---------------------------------
  C      1.981623   -0.268275    0.606196
  C      2.857502    0.408174    1.523108
  C      2.671160    1.779517    1.779273
  C      3.513889    2.432193    2.671859
  C      3.891616   -0.310212    2.156593
  C      4.732540    0.343237    3.047795
  C      4.548452    1.718161    3.311152
  C      5.422648    2.393805    4.240575
  C      5.427993    3.759694    4.673261
  C      6.453706    3.880254    5.556055
  C      7.119337    2.570139    5.689088
  O      6.377216    1.710046    4.809463
  H      1.872479    2.328939    1.280254
  H      3.363042    3.495785    2.860298
  H      4.031730   -1.370820    1.946747
  H      5.534437   -0.207411    3.538572
  H      4.744721    4.544302    4.358167
  H      6.751249    4.783674    6.088410
  H      7.070072    2.160120    6.710168
  H      8.171668    2.586193    5.363433
  N      1.239492   -0.833060   -0.095191

----------------------------
CARTESIAN COORDINATES (A.U.)
----------------------------
  NO LB      ZA    FRAG     MASS         X           Y           Z
   0 C     6.0000    0    12.011    3.744724   -0.506967    1.145545
   1 C     6.0000    0    12.011    5.399897    0.771337    2.878256
   2 C     6.0000    0    12.011    5.047761    3.362799    3.362339
   3 C     6.0000    0    12.011    6.640289    4.596178    5.049081
   4 C     6.0000    0    12.011    7.354088   -0.586216    4.075371
   5 C     6.0000    0    12.011    8.943205    0.648624    5.759498
   6 C     6.0000    0    12.011    8.595328    3.246853    6.257171
   7 C     6.0000    0    12.011   10.247320    4.523636    8.013526
   8 C     6.0000    0    12.011   10.257420    7.104791    8.831184
   9 C     6.0000    0    12.011   12.195736    7.332617   10.499422
  10 C     6.0000    0    12.011   13.453596    4.856859   10.750819
  11 O     8.0000    0    15.999   12.051192    3.231518    9.088569
  12 H     1.0000    0     1.008    3.538472    4.401056    2.419330
  13 H     1.0000    0     1.008    6.355228    6.606076    5.405181
  14 H     1.0000    0     1.008    7.618866   -2.590474    3.678819
  15 H     1.0000    0     1.008   10.458571   -0.391949    6.686932
  16 H     1.0000    0     1.008    8.966224    8.587486    8.235742
  17 H     1.0000    0     1.008   12.758012    9.039834   11.505428
  18 H     1.0000    0     1.008   13.360500    4.082036   12.680379
  19 H     1.0000    0     1.008   15.442215    4.887197   10.135419
  20 N     7.0000    0    14.007    2.342301   -1.574255   -0.179884

--------------------------------
INTERNAL COORDINATES (ANGSTROEM)
--------------------------------
 C      0   0   0     0.000000000000     0.00000000     0.00000000
 C      1   0   0     1.437175887341     0.00000000     0.00000000
 C      2   1   0     1.407453420585   119.60605919     0.00000000
 C      3   2   1     1.390283372495   119.60440817   179.64827007
 C      2   1   3     1.409529415985   119.60193589   179.90488663
 C      5   2   1     1.388664605144   119.53008976   180.34700506
 C      4   3   2     1.410268175725   119.86891078     0.10752906
 C      7   4   3     1.443794201656   119.93779957   180.13520034
 C      8   7   4     1.432793561205   129.99879833     0.49291708
 C      9   8   7     1.358655910367   106.47670859   179.89896273
 C     10   9   8     1.475521142302   108.68486917     0.13913789
 O      8   7   4     1.304745148960   118.58225991   180.50197192
 H      3   2   1     1.090310149752   120.30927426   359.53024032
 H      4   3   2     1.090638702280   119.00607457   179.77423512
 H      5   2   1     1.090209271510   120.23896294     0.48334428
 H      6   5   2     1.089547394107   119.79853811   180.10958073
 H      9   8   7     1.087085420099   126.73929341     0.00000000
 H     10   9   8     1.090001066913   126.65300027   180.19480687
 H     11  10   9     1.101428829529   113.19962511   241.95624214
 H     11  10   9     1.101685809341   113.03644410   117.68234809
 N      1   2   3     1.166911858524   177.28470155   265.40694277

---------------------------
INTERNAL COORDINATES (A.U.)
---------------------------
 C      0   0   0     0.000000000000     0.00000000     0.00000000
 C      1   0   0     2.715868833349     0.00000000     0.00000000
 C      2   1   0     2.659701511156   119.60605919     0.00000000
 C      3   2   1     2.627254822560   119.60440817   179.64827007
 C      2   1   3     2.663624573917   119.60193589   179.90488663
 C      5   2   1     2.624195795592   119.53008976   180.34700506
 C      4   3   2     2.665020627505   119.86891078     0.10752906
 C      7   4   3     2.728375634873   119.93779957   180.13520034
 C      8   7   4     2.707587437122   129.99879833     0.49291708
 C      9   8   7     2.567487580828   106.47670859   179.89896273
 C     10   9   8     2.788330863762   108.68486917     0.13913789
 O      8   7   4     2.465611006096   118.58225991   180.50197192
 H      3   2   1     2.060387584065   120.30927426   359.53024032
 H      4   3   2     2.061008458364   119.00607457   179.77423512
 H      5   2   1     2.060196951815   120.23896294     0.48334428
 H      6   5   2     2.058946184790   119.79853811   180.10958073
 H      9   8   7     2.054293728166   126.73929341     0.00000000
 H     10   9   8     2.059803502147   126.65300027   180.19480687
 H     11  10   9     2.081398843815   113.19962511   241.95624214
 H     11  10   9     2.081884465282   113.03644410   117.68234809
 N      1   2   3     2.205143835035   177.28470155   265.40694277


           ************************************************************
           *        Program running with 8 parallel MPI-processes     *
           *              working on a common directory               *
           ************************************************************
------------------------------------------------------------------------------
                   ___                                                        
                  /   \      - P O W E R E D   B Y -                         
                 /     \                                                     
                 |  |  |   _    _      __       _____    __    __             
                 |  |  |  | |  | |    /  \     |  _  \  |  |  /  |          
                  \  \/   | |  | |   /    \    | | | |  |  | /  /          
                 / \  \   | |__| |  /  /\  \   | |_| |  |  |/  /          
                |  |  |   |  __  | /  /__\  \  |    /   |      \           
                |  |  |   | |  | | |   __   |  |    \   |  |\   \          
                \     /   | |  | | |  |  |  |  | |\  \  |  | \   \       
                 \___/    |_|  |_| |__|  |__|  |_| \__\ |__|  \__/        
                                                                              
                      - O R C A' S   B I G   F R I E N D -                    
                                      &                                       
                       - I N T E G R A L  F E E D E R -                       
                                                                              
 v1 FN, 2020, v2 2021, v3 2022-2024                                           
------------------------------------------------------------------------------


----------------------
SHARK INTEGRAL PACKAGE
----------------------

Number of atoms                             ...     21
Number of basis functions                   ...    222
Number of shells                            ...    102
Maximum angular momentum                    ...      2
Integral batch strategy                     ... SHARK/LIBINT Hybrid
RI-J (if used) integral strategy            ... SPLIT-RIJ (Revised 2003 algorithm where possible)
Printlevel                                  ...      1
Contraction scheme used                     ... SEGMENTED contraction
Prescreening option                         ... SCHWARTZ
   Thresh                                   ... 1.000e-12
   Tcut                                     ... 1.000e-14
   Tpresel                                  ... 1.000e-14 
Coulomb Range Separation                    ... NOT USED
Exchange Range Separation                   ... NOT USED
Multipole approximations                    ... NOT USED
Finite Nucleus Model                        ... NOT USED
CABS basis                                  ... NOT available
Auxiliary Coulomb fitting basis             ... AVAILABLE
   # of basis functions in Aux-J            ...    725
   # of shells in Aux-J                     ...    235
   Maximum angular momentum in Aux-J        ...      4
Auxiliary J/K fitting basis                 ... NOT available
Auxiliary Correlation fitting basis         ... AVAILABLE
   # of basis functions in Aux-C            ...    736
   # of shells in Aux-C                     ...    256
   Maximum angular momentum in Aux-C        ...      3
Auxiliary 'external' fitting basis          ... NOT available

Checking pre-screening integrals            ... done (  0.0 sec) Dimension = 102
Check shell pair data                       ... done (  0.0 sec)
Shell pair information
Shell pair cut-off parameter TPreSel        ...   1.0e-14
Total number of shell pairs                 ...      5253
Shell pairs after pre-screening             ...      4564
Total number of primitive shell pairs       ...     19499
Primitive shell pairs kept                  ...     11954
          la=0 lb=0:   1336 shell pairs
          la=1 lb=0:   1653 shell pairs
          la=1 lb=1:    536 shell pairs
          la=2 lb=0:    597 shell pairs
          la=2 lb=1:    370 shell pairs
          la=2 lb=2:     72 shell pairs

Calculating one electron integrals          ... done (  0.1 sec)
Calculating RI/J V-Matrix + Cholesky decomp.... done (  0.2 sec)
Calculating RI/C V-Matrix + Cholesky decomp.... done (  0.2 sec)
Calculating Nuclear repulsion               ... done (  0.0 sec) ENN=    676.317153333254 Eh

Diagonalization of the overlap matrix:
Smallest eigenvalue                        ... 2.927e-04
Time for diagonalization                   ...    0.009 sec
Threshold for overlap eigenvalues          ... 1.000e-07
Number of eigenvalues below threshold      ... 0
Time for construction of square roots      ...    0.057 sec
Total time needed                          ...    0.084 sec

-------------------
DFT GRID GENERATION
-------------------

General Integration Accuracy     IntAcc      ... 4.388
Radial Grid Type                 RadialGrid  ... OptM3 with GC (2021)
Angular Grid (max. ang.)         AngularGrid ... 4 (Lebedev-302)
Angular grid pruning method      GridPruning ... 4 (adaptive)
Weight generation scheme         WeightScheme... mBecke (2022)
Basis function cutoff            BFCut       ... 1.0000e-12
Integration weight cutoff        WCut        ... 1.0000e-14
Partially contracted basis set               ... off
Rotationally invariant grid construction     ... off
Angular grids for H and He will be reduced by one unit

Total number of grid points                  ...   103955
Total number of batches                      ...     1635
Average number of points per batch           ...       63
Average number of grid points per atom       ...     4950

--------------------
COSX GRID GENERATION
--------------------

GRIDX 1
-------
General Integration Accuracy     IntAcc      ... 3.816
Radial Grid Type                 RadialGrid  ... OptM3 with GC (2021)
Angular Grid (max. ang.)         AngularGrid ... 1 (Lebedev-50)
Angular grid pruning method      GridPruning ... 4 (adaptive)
Weight generation scheme         WeightScheme... mBecke (2022)
Basis function cutoff            BFCut       ... 1.0000e-12
Integration weight cutoff        WCut        ... 1.0000e-14
Partially contracted basis set               ... on
Rotationally invariant grid construction     ... off
Angular grids for H and He will be reduced by one unit

Total number of grid points                  ...    13211
Total number of batches                      ...      115
Average number of points per batch           ...      114
Average number of grid points per atom       ...      629
UseSFitting                                  ... on

GRIDX 2
-------
General Integration Accuracy     IntAcc      ... 4.020
Radial Grid Type                 RadialGrid  ... OptM3 with GC (2021)
Angular Grid (max. ang.)         AngularGrid ... 2 (Lebedev-110)
Angular grid pruning method      GridPruning ... 4 (adaptive)
Weight generation scheme         WeightScheme... mBecke (2022)
Basis function cutoff            BFCut       ... 1.0000e-12
Integration weight cutoff        WCut        ... 1.0000e-14
Partially contracted basis set               ... on
Rotationally invariant grid construction     ... off
Angular grids for H and He will be reduced by one unit

Total number of grid points                  ...    29386
Total number of batches                      ...      239
Average number of points per batch           ...      122
Average number of grid points per atom       ...     1399
UseSFitting                                  ... on

GRIDX 3
-------
General Integration Accuracy     IntAcc      ... 4.338
Radial Grid Type                 RadialGrid  ... OptM3 with GC (2021)
Angular Grid (max. ang.)         AngularGrid ... 3 (Lebedev-194)
Angular grid pruning method      GridPruning ... 4 (adaptive)
Weight generation scheme         WeightScheme... mBecke (2022)
Basis function cutoff            BFCut       ... 1.0000e-12
Integration weight cutoff        WCut        ... 1.0000e-14
Partially contracted basis set               ... on
Rotationally invariant grid construction     ... off
Angular grids for H and He will be reduced by one unit

Total number of grid points                  ...    64598
Total number of batches                      ...      517
Average number of points per batch           ...      124
Average number of grid points per atom       ...     3076
UseSFitting                                  ... on
Initializing property integral containers    ... done (  0.0 sec)

SHARK setup successfully completed in   6.4 seconds

Maximum memory used throughout the entire STARTUP-calculation: 28.2 MB


           ************************************************************
           *        Program running with 8 parallel MPI-processes     *
           *              working on a common directory               *
           ************************************************************
Occupation numbers will be reassigned to an Aufbau configuration
             **** ENERGY FILE WAS UPDATED (calc.en.tmp) ****
Finished Guess after   1.2 sec
Maximum memory used throughout the entire GUESS-calculation: 12.1 MB


           ************************************************************
           *        Program running with 8 parallel MPI-processes     *
           *              working on a common directory               *
           ************************************************************
--------------------
CPCM SOLVATION MODEL
--------------------
CPCM parameters:
  Epsilon                                         ...      16.7000
  Refrac                                          ...       1.2750
  Rsolv                                           ...       1.3000
  Surface type                                    ... GAUSSIAN VDW
  Discretization scheme                           ... Constant charge density
    Threshold for H atoms                         ...       5.0000 (charges/Ang^2)
    Threshold for non-H atoms                     ...       5.0000 (charges/Ang^2)
  Epsilon function type                           ...         CPCM
Solvent:                                          ... CUSTOM
Radii:
  Scheme                                          ... Element-dependent radii
  Radius for C  used is    3.8550 Bohr (=   2.0400 Ang.)
  Radius for O  used is    3.4469 Bohr (=   1.8240 Ang.)
  Radius for H  used is    2.4944 Bohr (=   1.3200 Ang.)
  Radius for N  used is    3.5149 Bohr (=   1.8600 Ang.)
Calculating surface                               ...        done! (  0.0s)
Cavity surface points                             ...         2035
Cavity Volume                                     ...    1432.6839
Cavity Surface-area                               ...     772.1418
Calculating surface distance matrix               ...        done! (  0.1s)
Performing Cholesky decomposition & store         ...        done! (  0.9s)
Overall time for CPCM initialization              ...                 1.0s

----------------------------------------D-I-I-S--------------------------------------------
Iteration    Energy (Eh)           Delta-E    RMSDP     MaxDP     DIISErr   Damp  Time(sec)
-------------------------------------------------------------------------------------------
               ***  Starting incremental Fock matrix formation  ***
    1    -552.2033487911654674     0.00e+00  9.59e-05  3.32e-03  1.52e-02  0.700   7.3
    2    -552.2036397649602577    -2.91e-04  8.34e-05  3.03e-03  1.22e-02  0.700   5.3
                               ***Turning on AO-DIIS***
    3    -552.2038743959955127    -2.35e-04  7.06e-05  2.73e-03  9.51e-03  0.700   5.2
    4    -552.2040551614969672    -1.81e-04  1.82e-04  7.16e-03  7.05e-03  0.000   4.8
                              *** Initializing SOSCF ***
---------------------------------------S-O-S-C-F--------------------------------------
Iteration    Energy (Eh)           Delta-E    RMSDP     MaxDP     MaxGrad    Time(sec)
--------------------------------------------------------------------------------------
    5    -552.2045531264526517    -4.98e-04  1.89e-05  5.50e-04  6.78e-04     5.6
               *** Restarting incremental Fock matrix formation ***
    6    -552.2045562232832481    -3.10e-06  1.23e-05  3.34e-04  1.93e-04     9.1
    7    -552.2045574479622019    -1.22e-06  8.99e-06  2.22e-04  6.14e-05     5.5
    8    -552.2045576535800819    -2.06e-07  2.64e-06  1.06e-04  2.83e-05     6.6
    9    -552.2045576868646322    -3.33e-08  9.91e-07  3.91e-05  1.12e-05     5.7
   10    -552.2045576878616657    -9.97e-10  4.78e-07  1.42e-05  1.03e-05     5.9
                 **** Energy Check signals convergence ****

               *****************************************************
               *                     SUCCESS                       *
               *           SCF CONVERGED AFTER  10 CYCLES          *
               *****************************************************

Recomputing exchange energy using gridx3       ... done (    8.575 sec)
Old exchange energy                            :    -39.348821984 Eh
New exchange energy                            :    -39.348781272 Eh
Exchange energy change after final integration :      0.000040713 Eh
Total energy after final integration           :   -552.204516975 Eh
             **** ENERGY FILE WAS UPDATED (calc.en.tmp) ****

----------------
TOTAL SCF ENERGY
----------------

Total Energy       :       -552.20451697496230 Eh          -15026.24883 eV

Components:
Nuclear Repulsion  :        676.31715333325417 Eh           18403.52536 eV
Electronic Energy  :      -1228.42698275639373 Eh          -33427.19761 eV
One Electron Energy:      -2072.67071882244181 Eh          -56400.23759 eV
Two Electron Energy:        844.24373606604809 Eh           22973.03999 eV
CPCM Dielectric    :         -0.09472826472218 Eh              -2.57769 eV

Virial components:
Potential Energy   :      -1099.64977424199469 Eh          -29922.99161 eV
Kinetic Energy     :        547.44525726703239 Eh           14896.74279 eV
Virial Ratio       :          2.00869358103802

DFT components:
N(Alpha)           :       43.999991867472 electrons
N(Beta)            :       43.999991867472 electrons
N(Total)           :       87.999983734945 electrons
E(X)               :      -34.996186064966 Eh       
E(C)               :       -2.188536431295 Eh       
E(XC)              :      -37.184722496261 Eh       

CPCM Solvation Model Properties:
Surface-charge          :         -1.01500381188402
Corrected charge        :         -1.00000000000000
Outlying charge corr.   :          0.00001366283496 Eh               0.00037 eV
Free-energy (cav+disp)  :  This term is not implemented in the current solvation scheme

---------------
SCF CONVERGENCE
---------------

  Last Energy change         ...    9.9703e-10  Tolerance :   1.0000e-09
  Last MAX-Density change    ...    1.4197e-05  Tolerance :   1.0000e-08
  Last RMS-Density change    ...    4.7828e-07  Tolerance :   1.0000e-09
  Last DIIS Error            ...    6.7844e-04  Tolerance :   1.0000e-08
  Last Orbital Gradient      ...    1.0321e-05  Tolerance :   2.0000e-06
  Last Orbital Rotation      ...    1.0593e-05  Tolerance :   2.0000e-06


Total SCF time: 0 days 0 hours 1 min 13 sec 
Finished LeanSCF after  73.2 sec

Maximum memory used throughout the entire LEANSCF-calculation: 24.7 MB


           ************************************************************
           *        Program running with 8 parallel MPI-processes     *
           *              working on a common directory               *
           ************************************************************

------------------------------------------------------------------------------
                                ORCA  MP2 
------------------------------------------------------------------------------

Freezing NCore=26 chemical core electrons

----------------------
RI-MP2 ENERGY+GRADIENT
----------------------
Dimension of the orbital basis            ...  222
Dimension of the AuxC basis               ...  736
Memory devoted to MP2                     ... 8000 MB   
Data format for matrix containers         ... DOUBLE
Compression type for matrix containers    ... UNCOMPRESSED
Overall scaling of the MP2 energy         ...   2.700e-01

-----------------------
SHARK RI TRANSFORMATION
-----------------------

Number of basis functions                ...    222
Number of aux functions                  ...    736
Number of operators                      ...      1
Generation of IJK                        ... YES
Generation of IAK                        ... YES
Generation of ABK                        ... NO
Orbital Range Operator  0:    0-  43 to   44- 221

Aux basis identifier                     ...   AUXC
Contraction scheme used                  ... SEGMENTED
Do orthogonalization                     ... YES
All operator combinations                ... NO
Transpose (ia|K)                         ... NO
Integral generator used                  ... LIBINT
Starting integral generation + trafo... 
Half trafo (segmented) done. Total time =  7.4 sec. integrals=  0.2 sec trafo=  0.1 sec
Integral generation and half transformation done (  7.4 sec)

Reading or making V^(-1/2)          ... done (  0.0 sec)
Sorting IJK integrals               ... done (  0.4 sec)
Sorting IAK integrals               ... done (  1.3 sec)

SHARK RI integral transformation done. Total time =  8.7 sec.

Opening buffers                              ... done
Frozen core precalculation                   ... done

Starting loop over batches of integrals:

Operator 0  - window                       ... ( 13- 43)x( 44-221)
Operator 0  - Memory available             ...  8000 MB
Operator 0  - Memory needed per MO         ...   1.0 MB
Operator 0  - Number of orbitals per batch ... 4
Operator 0  - Number of batches            ... 1

OPERATOR  0   PASS   0:  MOs    13 ...   16 +   17 ...   20 +   21 ...   24 +   25 ...   28
                            +   29 ...   32 +   33 ...   36 +   37 ...   40 +   41 ...   43
  Reading integrals       ... ok
  Internal MO  15
Closing buffer GIPV ( 0.04 GB; CompressionRatio= 1.00)
Time spent in pair loops =    21.626 sec
Deleting buffers (Ka|jb) ...done

-----------------------------------------------
 RI-MP2 CORRELATION ENERGY:     -0.578649565 Eh
-----------------------------------------------


---------------------
MP2 DENSITY FORMATION
---------------------

Completing the external part of the density      ... done
Storing the unrelaxed density                    ... done

Re-sorting 3-index density container for op 0    ... done
Computing external part of the Lagrangian        ... done
Calculating the xc-kernel                        ... done
Calculating G(D)                                 ... done
Completing the Lagrangian                        ... done
Solving the Z-vector equations                   ... Using XC Grid                  ... (calc.grid_cpscf.tmp) 
Recalculating density on grid  ... (calc.grho_cpscf0.tmp) done
Calculating the xc-kernel      ... (calc.fxc_cpscf0.tmp) done

-------------------
SHARK CP-SCF DRIVER
-------------------

Dimension of the orbital basis          ...    222
Dimension of the CPSCF-problem          ...   7832
Number of operators                     ...      1
Max. number of iterations               ...    128
Convergence Tolerance                   ... 3.0e-05
Number of perturbations                 ...      1
Perturbation type                       ... REAL

----------------------------
POPLE LINEAR EQUATION SOLVER
----------------------------

  ITERATION   0:   ||err||_max =   6.1592e-02 (   7.6 sec)
  ITERATION   1:   ||err||_max =   2.1375e-02 (   6.4 sec)
  ITERATION   2:   ||err||_max =   9.1814e-03 (   6.0 sec)
  ITERATION   3:   ||err||_max =   3.9305e-03 (   6.7 sec)
  ITERATION   4:   ||err||_max =   1.0735e-03 (   7.4 sec)
  ITERATION   5:   ||err||_max =   3.8692e-04 (   7.5 sec)
  ITERATION   6:   ||err||_max =   1.3519e-04 (   6.7 sec)
  ITERATION   7:   ||err||_max =   4.8784e-05 (   5.5 sec)
  ITERATION   8:   ||err||_max =   1.6026e-05 (   5.9 sec)
done
Finalizing the relaxed density                   ... done
Transforming P to the AO basis                   ... done
Storing the relaxed density                      ... done

------------------------------------
ENERGY WEIGHTED DENSITY FINALIZATION
------------------------------------

Gathering the parts of the W-matrix              ... done
Forming the Z-density                            ... done
Transforming Z to the AO basis                   ... done
Calculating G(Z)                                 ... done
Finalizing the W-matrix                          ... done
Transforming W to the AO basis and storing       ... done

----------------------------------
MP2 DERIVATIVE INTEGRAL GENERATION
----------------------------------

Input SCF Electron Density              ... calc.scfp
Input Correlated Electron Density       ... calc.pmp2re
Input Energy Weighted Density           ... calc.wmp2.tmp

Nuclear repulsion gradient              ... done (  0.0 sec)
HCore & Overlap gradient  (SHARK)       ... done (  1.2 sec)
Two-electron RIJ gradient terms         ... done (  7.8 sec)

-----------------------------------------------------------
MP2 COSX Grid Generation
-----------------------------------------------------------

General Integration Accuracy     IntAcc      ... 4.871
Radial Grid Type                 RadialGrid  ... OptM3 with GC (2021)
Angular Grid (max. ang.)         AngularGrid ... 4 (Lebedev-302)
Angular grid pruning method      GridPruning ... 4 (adaptive)
Weight generation scheme         WeightScheme... mBecke (2022)
Basis function cutoff            BFCut       ... 1.0000e-12
Integration weight cutoff        WCut        ... 1.0000e-14
Partially contracted basis set               ... on
Rotationally invariant grid construction     ... off
Angular grids for H and He will be reduced by one unit

Total number of grid points                  ...   120227
Total number of batches                      ...      950
Average number of points per batch           ...      126
Average number of grid points per atom       ...     5725
UseSFitting                                  ... on
Two-electron COSX gradient terms        ... 
Integration Timings:
Total Time                  =    90.9 sec
Basis fcn evaluation        =     0.1 sec
Density evaluation          =     0.1 sec
A evaluation                =     4.8 sec
A derivative evaluation     =     0.0 sec
S-fit derivative evaluation =     0.2 sec
anal. over. der. evaluation =     0.1 sec
num. over. der. evaluation  =     2.8 sec
K(P) evaluation             =     0.1 sec
finalize                    =     0.0 sec

done ( 95.5 sec)
CPCM gradient                           ... done (  1.1 sec)
DFT XC gradient                         ... Exchange-correlation gradient    ... done
done ( 12.4 sec)
Empirical dispersion gradient           ... 
-------------------
DISPERSION GRADIENT
-------------------

   1   C   :   -0.000172305   -0.000133024   -0.000181120
   2   C   :   -0.000039783   -0.000032280   -0.000043764
   3   C   :   -0.000100342    0.000067114   -0.000065287
   4   C   :   -0.000053585    0.000061321   -0.000027264
   5   C   :    0.000025589   -0.000132660   -0.000021330
   6   C   :    0.000055205   -0.000087001    0.000018370
   7   C   :   -0.000074749   -0.000080109   -0.000086990
   8   C   :    0.000485575    0.000345724    0.000507495
   9   C   :    0.000106920    0.000159022    0.000137903
  10   C   :   -0.000103593   -0.000197083   -0.000147122
  11   C   :   -0.000184285    0.000034618   -0.000140772
  12   O   :    0.000109817    0.000018576    0.000095692
  13   H   :   -0.000080007    0.000097121   -0.000038070
  14   H   :   -0.000080952    0.000107807   -0.000035240
  15   H   :    0.000049601   -0.000121958    0.000002872
  16   H   :    0.000059689   -0.000127171    0.000010424
  17   H   :   -0.000016207    0.000132351    0.000028382
  18   H   :    0.000026759    0.000082280    0.000048067
  19   H   :    0.000067032   -0.000032020    0.000094586
  20   H   :    0.000112928   -0.000014291    0.000038366
  21   N   :   -0.000193308   -0.000148335   -0.000195199

Difference to translation invariance:
           :    0.0000000000    0.0000000000   -0.0000000000

Difference to rotation invariance:
           :   -0.0000000000    0.0000000000    0.0000000000

Norm of the Dispersion gradient    ...    0.0010977990
RMS gradient                       ...    0.0001383097
MAX gradient                       ...    0.0005074950
done (  0.1 sec)

-------
TIMINGS
-------

Total time                :  248.475 sec
Integral trafo            :    8.739 sec (  3.5%)
FC preparation            :    1.359 sec (  0.5%)
I/O of integrals          :    0.269 sec (  0.1%)
K(i,j) operators          :    0.346 sec (  0.1%)
T(i,j) pair energies      :    0.078 sec (  0.0%)
V**(-1/2)                 :    0.262 sec (  0.1%)
Gamma(ia|P)               :    0.364 sec (  0.1%)
Gamma-Trafo               :    0.134 sec (  0.1%)
D(virtual)                :    0.013 sec (  0.0%)
D(internal)               :    1.225 sec (  0.5%)
W(virtual)                :    0.025 sec (  0.0%)
W(internal)               :    1.075 sec (  0.4%)
L(virtual)                :    9.210 sec (  3.7%)
L(internal)               :    0.049 sec (  0.0%)
XC kernel                 :    0.272 sec (  0.1%)
G(D)                      :    7.685 sec (  3.1%)
G(Z)                      :    8.857 sec (  3.6%)
Z-vector solution         :   60.443 sec ( 24.3%)
3-index derivative        :    0.331 sec (  0.1%)
2-index derivative        :    0.170 sec (  0.1%)
Fock matrix gradient      :  119.602 sec ( 48.1%)


---------------------------------------
MP2 TOTAL ENERGY:     -552.783166540 Eh
---------------------------------------

The final MP2 gradient
  0:   0.00241776   0.00126455  -0.00220297
  1:  -0.00123622  -0.00049596   0.00096292
  2:   0.00023847  -0.00016079   0.00035498
  3:   0.00018627  -0.00020039   0.00034503
  4:  -0.00003795  -0.00036246   0.00004455
  5:   0.00018615   0.00049544   0.00051000
  6:   0.00079965  -0.00002290   0.00034579
  7:  -0.00135606   0.00198078  -0.00026928
  8:   0.00137731  -0.00333156   0.00006938
  9:   0.00100840   0.00025029   0.00085321
 10:  -0.00276497  -0.00464025  -0.00360623
 11:   0.00094424   0.00111920   0.00103355
 12:   0.00004200   0.00054773   0.00000846
 13:  -0.00028288   0.00039107  -0.00036436
 14:   0.00045739  -0.00016261   0.00008945
 15:   0.00002895  -0.00051329  -0.00031930
 16:   0.00062406   0.00134001   0.00090014
 17:  -0.00115457   0.00014703  -0.00080405
 18:   0.00011808   0.00163410   0.00051889
 19:   0.00007105   0.00163123   0.00058890
 20:  -0.00163354  -0.00091115   0.00094245

-----------------------------------
NORM OF THE MP2 GRADIENT:  0.009975
-----------------------------------

Maximum memory used throughout the entire MP2-calculation: 56.1 MB


-------------------------------------------------------------------------------
                          DFT DISPERSION CORRECTION                            
                                                                               
                              DFTD3 V3.1  Rev 1                                
                          USING Becke-Johnson damping                          
-------------------------------------------------------------------------------
-------------------------   ----------------
Dispersion correction           -0.019225355
-------------------------   ----------------


-------------------------   --------------------
FINAL SINGLE POINT ENERGY      -552.802391894864
-------------------------   --------------------

------------------------------------------------------------------------------
                         ORCA GEOMETRY RELAXATION STEP
------------------------------------------------------------------------------

Reading the OPT-File                    .... done
Getting information on internals        .... done
Copying old internal coords+grads       .... done
Making the new internal coordinates     .... (2022 redundants) done
Validating the new internal coordinates .... (2022 redundants) done
Calculating the B-matrix                .... done
Calculating the G,G- and P matrices     .... done
Transforming gradient to internals      .... done
Projecting the internal gradient        .... done
Number of atoms                         ....  21
Number of internal coordinates          .... 104
Current Energy                          ....  -552.802391895 Eh
Current gradient norm                   ....     0.009975030 Eh/bohr
Maximum allowed component of the step   ....  0.300
Current trust radius                    ....  0.450
Updating the Hessian (BFGS)             .... done
Forming the augmented Hessian           .... done
Diagonalizing the augmented Hessian     .... done
Last element of RFO vector              ....  0.998853209
Lowest eigenvalues of augmented Hessian:
 -0.000239441  0.012995317  0.013843015  0.018759524  0.020716307
Length of the computed step             ....  0.047932594
The final length of the internal step   ....  0.047932594
Converting the step to Cartesian space:
 Initial RMS(Int)=    0.0047001775
Transforming coordinates:
 Iter   0:  RMS(Cart)=    0.0114000942 RMS(Int)=    1.6285427733
 Iter   5:  RMS(Cart)=    0.0000067351 RMS(Int)=    0.0000053962
 Iter  10:  RMS(Cart)=    0.0000002063 RMS(Int)=    0.0000001653
done
Storing new coordinates                 .... done
The predicted energy change is          ....    -0.000119995
Previously predicted energy change      ....    -0.000530616
Actually observed energy change         ....    -0.000685185
Ratio of predicted to observed change   ....     1.291300911
New trust radius                        ....     0.450000000

                                .--------------------.
          ----------------------|Geometry convergence|-------------------------
          Item                value                   Tolerance       Converged
          ---------------------------------------------------------------------
          Energy change      -0.0006851854            0.0000010000      NO
          RMS gradient        0.0006588772            0.0000300000      NO
          MAX gradient        0.0021765730            0.0001000000      NO
          RMS step            0.0047001775            0.0006000000      NO
          MAX step            0.0121173772            0.0010000000      NO
          ........................................................
          Max(Bonds)      0.0057      Max(Angles)    0.69
          Max(Dihed)        0.63      Max(Improp)    0.00
          ---------------------------------------------------------------------

The optimization has not yet converged - more geometry cycles are needed


    ---------------------------------------------------------------------------
                         Redundant Internal Coordinates
                            (Angstroem and degrees)

        Definition                    Value    dE/dq     Step     New-Value
    ----------------------------------------------------------------------------
     1. B(C   1,C   0)                1.4372  0.000126 -0.0001    1.4371   
     2. B(C   2,C   1)                1.4075  0.000458 -0.0004    1.4070   
     3. B(C   3,C   2)                1.3903 -0.000248  0.0002    1.3905   
     4. B(C   4,C   1)                1.4095  0.000558 -0.0003    1.4092   
     5. B(C   5,C   4)                1.3887  0.000108 -0.0003    1.3883   
     6. B(C   6,C   5)                1.4120  0.000229 -0.0001    1.4119   
     7. B(C   6,C   3)                1.4103 -0.000120  0.0004    1.4106   
     8. B(C   7,C   6)                1.4438 -0.001094  0.0009    1.4447   
     9. B(C   8,C   7)                1.4328 -0.001452  0.0054    1.4382   
    10. B(C   9,C   8)                1.3587 -0.002056  0.0012    1.3598   
    11. B(C  10,C   9)                1.4755 -0.000962  0.0007    1.4762   
    12. B(O  11,C  10)                1.4367 -0.002177  0.0057    1.4424   
    13. B(O  11,C   7)                1.3047  0.000087 -0.0014    1.3033   
    14. B(H  12,C   2)                1.0903  0.000242 -0.0004    1.0900   
    15. B(H  13,C   3)                1.0906  0.000357 -0.0005    1.0901   
    16. B(H  14,C   4)                1.0902  0.000200 -0.0003    1.0899   
    17. B(H  15,C   5)                1.0895  0.000136 -0.0002    1.0894   
    18. B(H  16,C   8)                1.0871  0.000316 -0.0005    1.0866   
    19. B(H  17,C   9)                1.0900 -0.000586  0.0010    1.0910   
    20. B(H  18,C  10)                1.1014 -0.000133  0.0000    1.1015   
    21. B(H  19,C  10)                1.1017 -0.000084 -0.0000    1.1016   
    22. B(N  20,C   0)                1.1669  0.000915 -0.0004    1.1665   
    23. L(C   1,C   0,N  20,C   4, 1) 179.67 -0.000574    0.12    179.79   
    24. L(C   1,C   0,N  20,C   4, 2) 174.62 -0.001038    0.21    174.82   
    25. A(C   2,C   1,C   4)          120.79 -0.000241    0.07    120.86   
    26. A(C   0,C   1,C   2)          119.61  0.000179   -0.08    119.53   
    27. A(C   0,C   1,C   4)          119.60  0.000062   -0.02    119.59   
    28. A(C   3,C   2,H  12)          120.09 -0.000618    0.18    120.27   
    29. A(C   1,C   2,H  12)          120.31  0.000353   -0.12    120.19   
    30. A(C   1,C   2,C   3)          119.60  0.000264   -0.07    119.53   
    31. A(C   2,C   3,C   6)          119.87 -0.000076    0.01    119.88   
    32. A(C   2,C   3,H  13)          119.01 -0.000428    0.13    119.14   
    33. A(C   6,C   3,H  13)          121.12  0.000504   -0.15    120.97   
    34. A(C   5,C   4,H  14)          120.23 -0.000354    0.12    120.35   
    35. A(C   1,C   4,H  14)          120.24  0.000499   -0.14    120.10   
    36. A(C   1,C   4,C   5)          119.53 -0.000144    0.01    119.54   
    37. A(C   6,C   5,H  15)          120.27  0.000548   -0.18    120.09   
    38. A(C   4,C   5,H  15)          119.80 -0.000630    0.21    120.00   
    39. A(C   4,C   5,C   6)          119.93  0.000082   -0.04    119.89   
    40. A(C   5,C   6,C   7)          119.79 -0.000186    0.09    119.88   
    41. A(C   3,C   6,C   7)          119.94  0.000070   -0.10    119.84   
    42. A(C   3,C   6,C   5)          120.27  0.000115    0.02    120.29   
    43. A(C   8,C   7,O  11)          111.42 -0.000355    0.01    111.43   
    44. A(C   6,C   7,O  11)          118.58 -0.001038    0.14    118.73   
    45. A(C   6,C   7,C   8)          130.00  0.001393   -0.16    129.84   
    46. A(C   9,C   8,H  16)          126.78 -0.002044    0.60    127.39   
    47. A(C   7,C   8,H  16)          126.74  0.001450   -0.42    126.32   
    48. A(C   7,C   8,C   9)          106.48  0.000594   -0.19    106.29   
    49. A(C  10,C   9,H  17)          124.66  0.001540   -0.58    124.08   
    50. A(C   8,C   9,H  17)          126.65 -0.001112    0.30    126.95   
    51. A(C   8,C   9,C  10)          108.68 -0.000428    0.28    108.97   
    52. A(O  11,C  10,H  18)          108.76  0.001024   -0.56    108.20   
    53. A(C   9,C  10,H  18)          113.20 -0.001506    0.69    113.89   
    54. A(H  18,C  10,H  19)          108.79  0.000256   -0.10    108.69   
    55. A(O  11,C  10,H  19)          108.73  0.001392   -0.56    108.17   
    56. A(C   9,C  10,H  19)          113.04 -0.001514    0.69    113.73   
    57. A(C   9,C  10,O  11)          104.08  0.000593   -0.23    103.85   
    58. A(C   7,O  11,C  10)          109.34 -0.000403    0.12    109.46   
    59. D(H  12,C   2,C   1,C   0)     -0.47 -0.000054    0.36     -0.11   
    60. D(C   3,C   2,C   1,C   0)    179.65  0.000026    0.18    179.83   
    61. D(H  12,C   2,C   1,C   4)    179.63 -0.000121    0.43    180.05   
    62. D(C   3,C   2,C   1,C   4)     -0.26 -0.000041    0.25     -0.00   
    63. D(H  13,C   3,C   2,C   1)    179.77 -0.000073    0.15    179.92   
    64. D(H  13,C   3,C   2,H  12)     -0.11  0.000006   -0.02     -0.13   
    65. D(C   6,C   3,C   2,H  12)   -179.77  0.000078   -0.18   -179.95   
    66. D(C   6,C   3,C   2,C   1)      0.11 -0.000001   -0.00      0.10   
    67. D(H  14,C   4,C   1,C   2)   -179.61  0.000124   -0.43   -180.04   
    68. D(H  14,C   4,C   1,C   0)      0.48  0.000057   -0.36      0.12   
    69. D(C   5,C   4,C   1,C   0)   -179.65 -0.000018   -0.21   -179.87   
    70. D(C   5,C   4,C   1,C   2)      0.25  0.000049   -0.28     -0.03   
    71. D(H  15,C   5,C   4,C   1)   -179.89  0.000044   -0.05   -179.94   
    72. D(C   6,C   5,C   4,H  14)    179.77 -0.000090    0.21    179.98   
    73. D(C   6,C   5,C   4,C   1)     -0.10 -0.000016    0.06     -0.04   
    74. D(H  15,C   5,C   4,H  14)     -0.03 -0.000030    0.10      0.07   
    75. D(C   7,C   6,C   5,H  15)     -0.35 -0.000134    0.55      0.20   
    76. D(C   3,C   6,C   5,H  15)    179.74 -0.000089    0.30    180.04   
    77. D(C   3,C   6,C   5,C   4)     -0.05 -0.000026    0.19      0.14   
    78. D(C   7,C   6,C   3,H  13)      0.48  0.000157   -0.63     -0.15   
    79. D(C   7,C   6,C   3,C   2)   -179.86  0.000080   -0.47   -180.33   
    80. D(C   7,C   6,C   5,C   4)    179.86 -0.000071    0.44    180.30   
    81. D(C   5,C   6,C   3,H  13)   -179.62  0.000112   -0.37   -179.99   
    82. D(C   5,C   6,C   3,C   2)      0.04  0.000035   -0.21     -0.17   
    83. D(O  11,C   7,C   6,C   5)      0.59  0.000039   -0.15      0.44   
    84. D(O  11,C   7,C   6,C   3)   -179.50 -0.000006    0.10   -179.40   
    85. D(C   8,C   7,C   6,C   5)   -179.41  0.000038   -0.26   -179.68   
    86. D(C   8,C   7,C   6,C   3)      0.49 -0.000007   -0.01      0.48   
    87. D(H  16,C   8,C   7,C   6)     -0.01 -0.000070    0.09      0.08   
    88. D(C   9,C   8,C   7,O  11)     -0.11 -0.000082    0.09     -0.02   
    89. D(C   9,C   8,C   7,C   6)    179.90 -0.000081    0.19    180.09   
    90. D(H  16,C   8,C   7,O  11)    179.98 -0.000071   -0.02    179.96   
    91. D(H  17,C   9,C   8,H  16)      0.11 -0.000176   -0.03      0.07   
    92. D(H  17,C   9,C   8,C   7)   -179.81 -0.000169   -0.13   -179.94   
    93. D(C  10,C   9,C   8,H  16)   -179.95  0.000089    0.03   -179.92   
    94. D(C  10,C   9,C   8,C   7)      0.14  0.000097   -0.07      0.07   
    95. D(H  19,C  10,C   9,C   8)    117.68  0.001184   -0.43    117.25   
    96. D(H  18,C  10,C   9,H  17)     61.90 -0.000651    0.55     62.45   
    97. D(H  18,C  10,C   9,C   8)   -118.04 -0.000908    0.49   -117.56   
    98. D(O  11,C  10,C   9,H  17)    179.82  0.000178    0.09    179.91   
    99. D(O  11,C  10,C   9,C   8)     -0.12 -0.000080    0.03     -0.09   
   100. D(C   7,O  11,C  10,H  19)   -120.68  0.000785   -0.39   -121.07   
   101. D(C   7,O  11,C  10,H  18)    120.99 -0.000896    0.43    121.42   
   102. D(C   7,O  11,C  10,C   9)      0.05  0.000029    0.02      0.07   
   103. D(C  10,O  11,C   7,C   8)      0.03  0.000030   -0.07     -0.04   
   104. D(C  10,O  11,C   7,C   6)   -179.98  0.000029   -0.15   -180.13   
    ----------------------------------------------------------------------------

Geometry step timings:
Preparation and reading OPT file:      0.001 s (14.166 %)
Internal coordinates            :      0.000 s ( 4.294 %)
B/P matrices and projection     :      0.001 s (21.794 %)
Hessian update/contruction      :      0.001 s (16.615 %)
Making the step                 :      0.001 s (16.276 %)
Converting the step to Cartesian:      0.000 s ( 4.560 %)
Storing new data                :      0.000 s ( 0.782 %)
Checking convergence            :      0.000 s ( 0.310 %)
Final printing                  :      0.001 s (20.761 %)
Total time                      :      0.007 s

Time for energy+gradient        :    333.579 s
Time for complete geometry iter :    334.283 s

         *************************************************************
         *                GEOMETRY OPTIMIZATION CYCLE   5            *
         *************************************************************
---------------------------------
CARTESIAN COORDINATES (ANGSTROEM)
---------------------------------
  C      1.989316   -0.263637    0.596103
  C      2.859639    0.409087    1.520914
  C      2.669833    1.778751    1.781188
  C      3.509858    2.428647    2.678667
  C      3.889464   -0.311870    2.157668
  C      4.727853    0.338487    3.052979
  C      4.544001    1.713102    3.317781
  C      5.420677    2.391008    4.244606
  C      5.425084    3.764115    4.672233
  C      6.455676    3.886656    5.550885
  C      7.125087    2.578434    5.690746
  O      6.376324    1.711807    4.813872
  H      1.869249    2.325593    1.283163
  H      3.357876    3.490172    2.874683
  H      4.024864   -1.372709    1.947381
  H      5.527026   -0.211265    3.548798
  H      4.736730    4.540711    4.350250
  H      6.761811    4.789806    6.080896
  H      7.079203    2.160605    6.708855
  H      8.175112    2.579983    5.357481
  N      1.251890   -0.823030   -0.113871

----------------------------
CARTESIAN COORDINATES (A.U.)
----------------------------
  NO LB      ZA    FRAG     MASS         X           Y           Z
   0 C     6.0000    0    12.011    3.759263   -0.498201    1.126471
   1 C     6.0000    0    12.011    5.403935    0.773063    2.874112
   2 C     6.0000    0    12.011    5.045253    3.361352    3.365957
   3 C     6.0000    0    12.011    6.632671    4.589477    5.061948
   4 C     6.0000    0    12.011    7.350021   -0.589349    4.077402
   5 C     6.0000    0    12.011    8.934348    0.639648    5.769294
   6 C     6.0000    0    12.011    8.586917    3.237293    6.269697
   7 C     6.0000    0    12.011   10.243595    4.518350    8.021143
   8 C     6.0000    0    12.011   10.251922    7.113147    8.829241
   9 C     6.0000    0    12.011   12.199460    7.344715   10.489652
  10 C     6.0000    0    12.011   13.464464    4.872534   10.753951
  11 O     8.0000    0    15.999   12.049507    3.234847    9.096900
  12 H     1.0000    0     1.008    3.532369    4.394734    2.424827
  13 H     1.0000    0     1.008    6.345467    6.595468    5.432363
  14 H     1.0000    0     1.008    7.605890   -2.594043    3.680017
  15 H     1.0000    0     1.008   10.444566   -0.399233    6.706257
  16 H     1.0000    0     1.008    8.951122    8.580700    8.220781
  17 H     1.0000    0     1.008   12.777970    9.051421   11.491228
  18 H     1.0000    0     1.008   13.377755    4.082952   12.677899
  19 H     1.0000    0     1.008   15.448724    4.875462   10.124173
  20 N     7.0000    0    14.007    2.365728   -1.555302   -0.215186

--------------------------------
INTERNAL COORDINATES (ANGSTROEM)
--------------------------------
 C      0   0   0     0.000000000000     0.00000000     0.00000000
 C      1   0   0     1.437114069838     0.00000000     0.00000000
 C      2   1   0     1.407034570004   119.53913690     0.00000000
 C      3   2   1     1.390495322283   119.52936138   179.83364754
 C      2   1   3     1.409174532855   119.59506811   179.83868753
 C      5   2   1     1.388323728661   119.54154179   180.13277373
 C      4   3   2     1.410645772624   119.88264995     0.10409719
 C      7   4   3     1.444687777311   119.83492079   179.66781825
 C      8   7   4     1.438161656918   129.83893010     0.48342913
 C      9   8   7     1.359840348119   106.28920072   180.08732137
 C     10   9   8     1.476182902586   108.96778589     0.07064488
 O      8   7   4     1.303318496624   118.72644374   180.60084736
 H      3   2   1     1.089953794766   120.19528314   359.88884650
 H      4   3   2     1.090117091675   119.14083737   179.92593612
 H      5   2   1     1.089923157713   120.10387628     0.11977396
 H      6   5   2     1.089376495853   120.00838996   180.05838938
 H      9   8   7     1.086556683420   126.32372944     0.07691410
 H     10   9   8     1.091013256274   126.95224823   180.06675955
 H     11  10   9     1.101468610070   113.88241680   242.45468941
 H     11  10   9     1.101644440355   113.72315873   117.23765138
 N      1   2   3     1.166525744928   177.40339615   267.67943439

---------------------------
INTERNAL COORDINATES (A.U.)
---------------------------
 C      0   0   0     0.000000000000     0.00000000     0.00000000
 C      1   0   0     2.715752015198     0.00000000     0.00000000
 C      2   1   0     2.658909998268   119.53913690     0.00000000
 C      3   2   1     2.627655349613   119.52936138   179.83364754
 C      2   1   3     2.662953941992   119.59506811   179.83868753
 C      5   2   1     2.623551632394   119.54154179   180.13277373
 C      4   3   2     2.665734182232   119.88264995     0.10409719
 C      7   4   3     2.730064248141   119.83492079   179.66781825
 C      8   7   4     2.717731667881   129.83893010     0.48342913
 C      9   8   7     2.569725843802   106.28920072   180.08732137
 C     10   9   8     2.789581409464   108.96778589     0.07064488
 O      8   7   4     2.462915023893   118.72644374   180.60084736
 H      3   2   1     2.059714170736   120.19528314   359.88884650
 H      4   3   2     2.060022757172   119.14083737   179.92593612
 H      5   2   1     2.059656275096   120.10387628     0.11977396
 H      6   5   2     2.058623233893   120.00838996   180.05838938
 H      9   8   7     2.053294560645   126.32372944     0.07691410
 H     10   9   8     2.061716262836   126.95224823   180.06675955
 H     11  10   9     2.081474018144   113.88241680   242.45468941
 H     11  10   9     2.081806289229   113.72315873   117.23765138
 N      1   2   3     2.204414186082   177.40339615   267.67943439


           ************************************************************
           *        Program running with 8 parallel MPI-processes     *
           *              working on a common directory               *
           ************************************************************
------------------------------------------------------------------------------
                   ___                                                        
                  /   \      - P O W E R E D   B Y -                         
                 /     \                                                     
                 |  |  |   _    _      __       _____    __    __             
                 |  |  |  | |  | |    /  \     |  _  \  |  |  /  |          
                  \  \/   | |  | |   /    \    | | | |  |  | /  /          
                 / \  \   | |__| |  /  /\  \   | |_| |  |  |/  /          
                |  |  |   |  __  | /  /__\  \  |    /   |      \           
                |  |  |   | |  | | |   __   |  |    \   |  |\   \          
                \     /   | |  | | |  |  |  |  | |\  \  |  | \   \       
                 \___/    |_|  |_| |__|  |__|  |_| \__\ |__|  \__/        
                                                                              
                      - O R C A' S   B I G   F R I E N D -                    
                                      &                                       
                       - I N T E G R A L  F E E D E R -                       
                                                                              
 v1 FN, 2020, v2 2021, v3 2022-2024                                           
------------------------------------------------------------------------------


----------------------
SHARK INTEGRAL PACKAGE
----------------------

Number of atoms                             ...     21
Number of basis functions                   ...    222
Number of shells                            ...    102
Maximum angular momentum                    ...      2
Integral batch strategy                     ... SHARK/LIBINT Hybrid
RI-J (if used) integral strategy            ... SPLIT-RIJ (Revised 2003 algorithm where possible)
Printlevel                                  ...      1
Contraction scheme used                     ... SEGMENTED contraction
Prescreening option                         ... SCHWARTZ
   Thresh                                   ... 1.000e-12
   Tcut                                     ... 1.000e-14
   Tpresel                                  ... 1.000e-14 
Coulomb Range Separation                    ... NOT USED
Exchange Range Separation                   ... NOT USED
Multipole approximations                    ... NOT USED
Finite Nucleus Model                        ... NOT USED
CABS basis                                  ... NOT available
Auxiliary Coulomb fitting basis             ... AVAILABLE
   # of basis functions in Aux-J            ...    725
   # of shells in Aux-J                     ...    235
   Maximum angular momentum in Aux-J        ...      4
Auxiliary J/K fitting basis                 ... NOT available
Auxiliary Correlation fitting basis         ... AVAILABLE
   # of basis functions in Aux-C            ...    736
   # of shells in Aux-C                     ...    256
   Maximum angular momentum in Aux-C        ...      3
Auxiliary 'external' fitting basis          ... NOT available

Checking pre-screening integrals            ... done (  0.0 sec) Dimension = 102
Check shell pair data                       ... done (  0.0 sec)
Shell pair information
Shell pair cut-off parameter TPreSel        ...   1.0e-14
Total number of shell pairs                 ...      5253
Shell pairs after pre-screening             ...      4564
Total number of primitive shell pairs       ...     19499
Primitive shell pairs kept                  ...     11953
          la=0 lb=0:   1336 shell pairs
          la=1 lb=0:   1653 shell pairs
          la=1 lb=1:    536 shell pairs
          la=2 lb=0:    597 shell pairs
          la=2 lb=1:    370 shell pairs
          la=2 lb=2:     72 shell pairs

Calculating one electron integrals          ... done (  0.2 sec)
Calculating RI/J V-Matrix + Cholesky decomp.... done (  0.2 sec)
Calculating RI/C V-Matrix + Cholesky decomp.... done (  0.1 sec)
Calculating Nuclear repulsion               ... done (  0.0 sec) ENN=    676.024745994285 Eh

Diagonalization of the overlap matrix:
Smallest eigenvalue                        ... 2.925e-04
Time for diagonalization                   ...    0.009 sec
Threshold for overlap eigenvalues          ... 1.000e-07
Number of eigenvalues below threshold      ... 0
Time for construction of square roots      ...    0.037 sec
Total time needed                          ...    0.054 sec

-------------------
DFT GRID GENERATION
-------------------

General Integration Accuracy     IntAcc      ... 4.388
Radial Grid Type                 RadialGrid  ... OptM3 with GC (2021)
Angular Grid (max. ang.)         AngularGrid ... 4 (Lebedev-302)
Angular grid pruning method      GridPruning ... 4 (adaptive)
Weight generation scheme         WeightScheme... mBecke (2022)
Basis function cutoff            BFCut       ... 1.0000e-12
Integration weight cutoff        WCut        ... 1.0000e-14
Partially contracted basis set               ... off
Rotationally invariant grid construction     ... off
Angular grids for H and He will be reduced by one unit

Total number of grid points                  ...   103958
Total number of batches                      ...     1635
Average number of points per batch           ...       63
Average number of grid points per atom       ...     4950

--------------------
COSX GRID GENERATION
--------------------

GRIDX 1
-------
General Integration Accuracy     IntAcc      ... 3.816
Radial Grid Type                 RadialGrid  ... OptM3 with GC (2021)
Angular Grid (max. ang.)         AngularGrid ... 1 (Lebedev-50)
Angular grid pruning method      GridPruning ... 4 (adaptive)
Weight generation scheme         WeightScheme... mBecke (2022)
Basis function cutoff            BFCut       ... 1.0000e-12
Integration weight cutoff        WCut        ... 1.0000e-14
Partially contracted basis set               ... on
Rotationally invariant grid construction     ... off
Angular grids for H and He will be reduced by one unit

Total number of grid points                  ...    13208
Total number of batches                      ...      114
Average number of points per batch           ...      115
Average number of grid points per atom       ...      629
UseSFitting                                  ... on

GRIDX 2
-------
General Integration Accuracy     IntAcc      ... 4.020
Radial Grid Type                 RadialGrid  ... OptM3 with GC (2021)
Angular Grid (max. ang.)         AngularGrid ... 2 (Lebedev-110)
Angular grid pruning method      GridPruning ... 4 (adaptive)
Weight generation scheme         WeightScheme... mBecke (2022)
Basis function cutoff            BFCut       ... 1.0000e-12
Integration weight cutoff        WCut        ... 1.0000e-14
Partially contracted basis set               ... on
Rotationally invariant grid construction     ... off
Angular grids for H and He will be reduced by one unit

Total number of grid points                  ...    29381
Total number of batches                      ...      240
Average number of points per batch           ...      122
Average number of grid points per atom       ...     1399
UseSFitting                                  ... on

GRIDX 3
-------
General Integration Accuracy     IntAcc      ... 4.338
Radial Grid Type                 RadialGrid  ... OptM3 with GC (2021)
Angular Grid (max. ang.)         AngularGrid ... 3 (Lebedev-194)
Angular grid pruning method      GridPruning ... 4 (adaptive)
Weight generation scheme         WeightScheme... mBecke (2022)
Basis function cutoff            BFCut       ... 1.0000e-12
Integration weight cutoff        WCut        ... 1.0000e-14
Partially contracted basis set               ... on
Rotationally invariant grid construction     ... off
Angular grids for H and He will be reduced by one unit

Total number of grid points                  ...    64603
Total number of batches                      ...      516
Average number of points per batch           ...      125
Average number of grid points per atom       ...     3076
UseSFitting                                  ... on
Initializing property integral containers    ... done (  0.0 sec)

SHARK setup successfully completed in   6.6 seconds

Maximum memory used throughout the entire STARTUP-calculation: 28.2 MB


           ************************************************************
           *        Program running with 8 parallel MPI-processes     *
           *              working on a common directory               *
           ************************************************************
Occupation numbers will be reassigned to an Aufbau configuration
             **** ENERGY FILE WAS UPDATED (calc.en.tmp) ****
Finished Guess after   1.1 sec
Maximum memory used throughout the entire GUESS-calculation: 12.1 MB


           ************************************************************
           *        Program running with 8 parallel MPI-processes     *
           *              working on a common directory               *
           ************************************************************
--------------------
CPCM SOLVATION MODEL
--------------------
CPCM parameters:
  Epsilon                                         ...      16.7000
  Refrac                                          ...       1.2750
  Rsolv                                           ...       1.3000
  Surface type                                    ... GAUSSIAN VDW
  Discretization scheme                           ... Constant charge density
    Threshold for H atoms                         ...       5.0000 (charges/Ang^2)
    Threshold for non-H atoms                     ...       5.0000 (charges/Ang^2)
  Epsilon function type                           ...         CPCM
Solvent:                                          ... CUSTOM
Radii:
  Scheme                                          ... Element-dependent radii
  Radius for C  used is    3.8550 Bohr (=   2.0400 Ang.)
  Radius for O  used is    3.4469 Bohr (=   1.8240 Ang.)
  Radius for H  used is    2.4944 Bohr (=   1.3200 Ang.)
  Radius for N  used is    3.5149 Bohr (=   1.8600 Ang.)
Calculating surface                               ...        done! (  0.0s)
Cavity surface points                             ...         2034
Cavity Volume                                     ...    1433.1217
Cavity Surface-area                               ...     772.3601
Calculating surface distance matrix               ...        done! (  0.2s)
Performing Cholesky decomposition & store         ...        done! (  0.9s)
Overall time for CPCM initialization              ...                 1.1s

----------------------------------------D-I-I-S--------------------------------------------
Iteration    Energy (Eh)           Delta-E    RMSDP     MaxDP     DIISErr   Damp  Time(sec)
-------------------------------------------------------------------------------------------
               ***  Starting incremental Fock matrix formation  ***
    1    -552.2044154403109815     0.00e+00  4.53e-05  1.18e-03  4.76e-03  0.700   7.1
    2    -552.2044692828452526    -5.38e-05  3.92e-05  1.07e-03  3.83e-03  0.700   5.7
                               ***Turning on AO-DIIS***
                              *** Initializing SOSCF ***
---------------------------------------S-O-S-C-F--------------------------------------
Iteration    Energy (Eh)           Delta-E    RMSDP     MaxDP     MaxGrad    Time(sec)
--------------------------------------------------------------------------------------
    3    -552.2045130159891642    -4.37e-05  1.10e-04  3.25e-03  2.98e-03     5.6
               *** Restarting incremental Fock matrix formation ***
    4    -552.2046378529170170    -1.25e-04  1.94e-05  3.81e-04  2.32e-04     8.6
    5    -552.2046409397138405    -3.09e-06  1.51e-05  3.63e-04  7.09e-05     7.0
    6    -552.2046412662913326    -3.27e-07  5.40e-06  1.50e-04  7.63e-05     6.4
    7    -552.2046414887389574    -2.22e-07  1.44e-06  4.28e-05  1.50e-05     6.2
    8    -552.2046414939931083    -5.25e-09  6.77e-07  2.39e-05  1.92e-05     7.3
    9    -552.2046414978555049    -3.86e-09  3.18e-07  1.28e-05  4.20e-06     6.4
   10    -552.2046414975653761     2.90e-10  1.57e-07  6.24e-06  2.38e-06     6.0
                 **** Energy Check signals convergence ****

               *****************************************************
               *                     SUCCESS                       *
               *           SCF CONVERGED AFTER  10 CYCLES          *
               *****************************************************

Recomputing exchange energy using gridx3       ... done (    5.188 sec)
Old exchange energy                            :    -39.346285086 Eh
New exchange energy                            :    -39.346239846 Eh
Exchange energy change after final integration :      0.000045240 Eh
Total energy after final integration           :   -552.204596258 Eh
             **** ENERGY FILE WAS UPDATED (calc.en.tmp) ****

----------------
TOTAL SCF ENERGY
----------------

Total Energy       :       -552.20459625806313 Eh          -15026.25098 eV

Components:
Nuclear Repulsion  :        676.02474599428513 Eh           18395.56855 eV
Electronic Energy  :      -1228.13471440943886 Eh          -33419.24458 eV
One Electron Energy:      -2072.09374350592134 Eh          -56384.53730 eV
Two Electron Energy:        843.95902909648237 Eh           22965.29271 eV
CPCM Dielectric    :         -0.09467308241134 Eh              -2.57619 eV

Virial components:
Potential Energy   :      -1099.63124124941032 Eh          -29922.48730 eV
Kinetic Energy     :        547.42664499134708 Eh           14896.23632 eV
Virial Ratio       :          2.00872802102424

DFT components:
N(Alpha)           :       43.999989746224 electrons
N(Beta)            :       43.999989746224 electrons
N(Total)           :       87.999979492448 electrons
E(X)               :      -34.994158939829 Eh       
E(C)               :       -2.188309327032 Eh       
E(XC)              :      -37.182468266861 Eh       

CPCM Solvation Model Properties:
Surface-charge          :         -1.01500532046743
Corrected charge        :         -1.00000000000000
Outlying charge corr.   :          0.00001366322805 Eh               0.00037 eV
Free-energy (cav+disp)  :  This term is not implemented in the current solvation scheme

---------------
SCF CONVERGENCE
---------------

  Last Energy change         ...   -2.9013e-10  Tolerance :   1.0000e-09
  Last MAX-Density change    ...    6.2406e-06  Tolerance :   1.0000e-08
  Last RMS-Density change    ...    1.5741e-07  Tolerance :   1.0000e-09
  Last DIIS Error            ...    2.9794e-03  Tolerance :   1.0000e-08
  Last Orbital Gradient      ...    2.3755e-06  Tolerance :   2.0000e-06
  Last Orbital Rotation      ...    1.9158e-06  Tolerance :   2.0000e-06


Total SCF time: 0 days 0 hours 1 min 14 sec 
Finished LeanSCF after  75.1 sec

Maximum memory used throughout the entire LEANSCF-calculation: 24.8 MB


           ************************************************************
           *        Program running with 8 parallel MPI-processes     *
           *              working on a common directory               *
           ************************************************************

------------------------------------------------------------------------------
                                ORCA  MP2 
------------------------------------------------------------------------------

Freezing NCore=26 chemical core electrons

----------------------
RI-MP2 ENERGY+GRADIENT
----------------------
Dimension of the orbital basis            ...  222
Dimension of the AuxC basis               ...  736
Memory devoted to MP2                     ... 8000 MB   
Data format for matrix containers         ... DOUBLE
Compression type for matrix containers    ... UNCOMPRESSED
Overall scaling of the MP2 energy         ...   2.700e-01

-----------------------
SHARK RI TRANSFORMATION
-----------------------

Number of basis functions                ...    222
Number of aux functions                  ...    736
Number of operators                      ...      1
Generation of IJK                        ... YES
Generation of IAK                        ... YES
Generation of ABK                        ... NO
Orbital Range Operator  0:    0-  43 to   44- 221

Aux basis identifier                     ...   AUXC
Contraction scheme used                  ... SEGMENTED
Do orthogonalization                     ... YES
All operator combinations                ... NO
Transpose (ia|K)                         ... NO
Integral generator used                  ... LIBINT
Starting integral generation + trafo... 
Half trafo (segmented) done. Total time =  6.8 sec. integrals=  0.2 sec trafo=  0.1 sec
Integral generation and half transformation done (  6.8 sec)

Reading or making V^(-1/2)          ... done (  0.0 sec)
Sorting IJK integrals               ... done (  0.4 sec)
Sorting IAK integrals               ... done (  1.0 sec)

SHARK RI integral transformation done. Total time =  7.8 sec.

Opening buffers                              ... done
Frozen core precalculation                   ... done

Starting loop over batches of integrals:

Operator 0  - window                       ... ( 13- 43)x( 44-221)
Operator 0  - Memory available             ...  8000 MB
Operator 0  - Memory needed per MO         ...   1.0 MB
Operator 0  - Number of orbitals per batch ... 4
Operator 0  - Number of batches            ... 1

OPERATOR  0   PASS   0:  MOs    13 ...   16 +   17 ...   20 +   21 ...   24 +   25 ...   28
                            +   29 ...   32 +   33 ...   36 +   37 ...   40 +   41 ...   43
  Reading integrals       ... ok
  Internal MO  15
Closing buffer GIPV ( 0.04 GB; CompressionRatio= 1.00)
Time spent in pair loops =    24.035 sec
Deleting buffers (Ka|jb) ...done

-----------------------------------------------
 RI-MP2 CORRELATION ENERGY:     -0.578715417 Eh
-----------------------------------------------


---------------------
MP2 DENSITY FORMATION
---------------------

Completing the external part of the density      ... done
Storing the unrelaxed density                    ... done

Re-sorting 3-index density container for op 0    ... done
Computing external part of the Lagrangian        ... done
Calculating the xc-kernel                        ... done
Calculating G(D)                                 ... done
Completing the Lagrangian                        ... done
Solving the Z-vector equations                   ... Using XC Grid                  ... (calc.grid_cpscf.tmp) 
Recalculating density on grid  ... (calc.grho_cpscf0.tmp) done
Calculating the xc-kernel      ... (calc.fxc_cpscf0.tmp) done

-------------------
SHARK CP-SCF DRIVER
-------------------

Dimension of the orbital basis          ...    222
Dimension of the CPSCF-problem          ...   7832
Number of operators                     ...      1
Max. number of iterations               ...    128
Convergence Tolerance                   ... 3.0e-05
Number of perturbations                 ...      1
Perturbation type                       ... REAL

----------------------------
POPLE LINEAR EQUATION SOLVER
----------------------------

  ITERATION   0:   ||err||_max =   6.1757e-02 (   7.6 sec)
  ITERATION   1:   ||err||_max =   2.1343e-02 (   6.6 sec)
  ITERATION   2:   ||err||_max =   9.1267e-03 (   5.9 sec)
  ITERATION   3:   ||err||_max =   3.9136e-03 (   6.0 sec)
  ITERATION   4:   ||err||_max =   1.0740e-03 (   6.0 sec)
  ITERATION   5:   ||err||_max =   3.8890e-04 (   5.9 sec)
  ITERATION   6:   ||err||_max =   1.3628e-04 (   6.7 sec)
  ITERATION   7:   ||err||_max =   4.9121e-05 (   7.1 sec)
  ITERATION   8:   ||err||_max =   1.6186e-05 (   6.9 sec)
done
Finalizing the relaxed density                   ... done
Transforming P to the AO basis                   ... done
Storing the relaxed density                      ... done

------------------------------------
ENERGY WEIGHTED DENSITY FINALIZATION
------------------------------------

Gathering the parts of the W-matrix              ... done
Forming the Z-density                            ... done
Transforming Z to the AO basis                   ... done
Calculating G(Z)                                 ... done
Finalizing the W-matrix                          ... done
Transforming W to the AO basis and storing       ... done

----------------------------------
MP2 DERIVATIVE INTEGRAL GENERATION
----------------------------------

Input SCF Electron Density              ... calc.scfp
Input Correlated Electron Density       ... calc.pmp2re
Input Energy Weighted Density           ... calc.wmp2.tmp

Nuclear repulsion gradient              ... done (  0.0 sec)
HCore & Overlap gradient  (SHARK)       ... done (  1.1 sec)
Two-electron RIJ gradient terms         ... done (  7.0 sec)

-----------------------------------------------------------
MP2 COSX Grid Generation
-----------------------------------------------------------

General Integration Accuracy     IntAcc      ... 4.871
Radial Grid Type                 RadialGrid  ... OptM3 with GC (2021)
Angular Grid (max. ang.)         AngularGrid ... 4 (Lebedev-302)
Angular grid pruning method      GridPruning ... 4 (adaptive)
Weight generation scheme         WeightScheme... mBecke (2022)
Basis function cutoff            BFCut       ... 1.0000e-12
Integration weight cutoff        WCut        ... 1.0000e-14
Partially contracted basis set               ... on
Rotationally invariant grid construction     ... off
Angular grids for H and He will be reduced by one unit

Total number of grid points                  ...   120231
Total number of batches                      ...      949
Average number of points per batch           ...      126
Average number of grid points per atom       ...     5725
UseSFitting                                  ... on
Two-electron COSX gradient terms        ... 
Integration Timings:
Total Time                  =    38.8 sec
Basis fcn evaluation        =     0.1 sec
Density evaluation          =     0.1 sec
A evaluation                =     4.7 sec
A derivative evaluation     =     0.0 sec
S-fit derivative evaluation =     0.1 sec
anal. over. der. evaluation =     0.1 sec
num. over. der. evaluation  =     1.3 sec
K(P) evaluation             =     0.1 sec
finalize                    =     0.0 sec

done ( 43.0 sec)
CPCM gradient                           ... done (  0.9 sec)
DFT XC gradient                         ... Exchange-correlation gradient    ... done
done (  8.1 sec)
Empirical dispersion gradient           ... 
-------------------
DISPERSION GRADIENT
-------------------

   1   C   :   -0.000171048   -0.000132036   -0.000182204
   2   C   :   -0.000039360   -0.000031699   -0.000043218
   3   C   :   -0.000101269    0.000066397   -0.000065474
   4   C   :   -0.000055439    0.000060143   -0.000027654
   5   C   :    0.000025244   -0.000132441   -0.000020787
   6   C   :    0.000054040   -0.000090297    0.000017730
   7   C   :   -0.000075418   -0.000082047   -0.000086578
   8   C   :    0.000467036    0.000340787    0.000486578
   9   C   :    0.000103082    0.000163090    0.000135397
  10   C   :   -0.000096363   -0.000186289   -0.000135796
  11   C   :   -0.000168040    0.000031682   -0.000127047
  12   O   :    0.000111375    0.000016344    0.000096225
  13   H   :   -0.000080321    0.000096982   -0.000037885
  14   H   :   -0.000081171    0.000107801   -0.000034246
  15   H   :    0.000049177   -0.000122138    0.000002975
  16   H   :    0.000059463   -0.000127206    0.000011194
  17   H   :   -0.000017095    0.000132935    0.000027583
  18   H   :    0.000027240    0.000082582    0.000047859
  19   H   :    0.000067516   -0.000032313    0.000094572
  20   H   :    0.000113415   -0.000014757    0.000038086
  21   N   :   -0.000192062   -0.000147521   -0.000197310

Difference to translation invariance:
           :    0.0000000000   -0.0000000000   -0.0000000000

Difference to rotation invariance:
           :    0.0000000000    0.0000000000   -0.0000000000

Norm of the Dispersion gradient    ...    0.0010705346
RMS gradient                       ...    0.0001348747
MAX gradient                       ...    0.0004865776
done (  0.0 sec)

-------
TIMINGS
-------

Total time                :  193.523 sec
Integral trafo            :    7.852 sec (  4.1%)
FC preparation            :    0.470 sec (  0.2%)
I/O of integrals          :    0.258 sec (  0.1%)
K(i,j) operators          :    0.398 sec (  0.2%)
T(i,j) pair energies      :    0.074 sec (  0.0%)
V**(-1/2)                 :    0.266 sec (  0.1%)
Gamma(ia|P)               :    0.352 sec (  0.2%)
Gamma-Trafo               :    0.156 sec (  0.1%)
D(virtual)                :    0.017 sec (  0.0%)
D(internal)               :    1.111 sec (  0.6%)
W(virtual)                :    0.034 sec (  0.0%)
W(internal)               :    0.819 sec (  0.4%)
L(virtual)                :   12.599 sec (  6.5%)
L(internal)               :    0.072 sec (  0.0%)
XC kernel                 :    0.339 sec (  0.2%)
G(D)                      :    7.933 sec (  4.1%)
G(Z)                      :    8.283 sec (  4.3%)
Z-vector solution         :   60.273 sec ( 31.1%)
3-index derivative        :    0.311 sec (  0.2%)
2-index derivative        :    0.191 sec (  0.1%)
Fock matrix gradient      :   61.495 sec ( 31.8%)


---------------------------------------
MP2 TOTAL ENERGY:     -552.783311675 Eh
---------------------------------------

The final MP2 gradient
  0:   0.00200120   0.00089388  -0.00259633
  1:  -0.00097097  -0.00033949   0.00106095
  2:  -0.00004623  -0.00014303  -0.00008193
  3:   0.00005440   0.00019261   0.00014120
  4:   0.00005176  -0.00010217   0.00003028
  5:   0.00000410   0.00002202   0.00002811
  6:   0.00067209  -0.00058868   0.00039262
  7:  -0.00109988  -0.00077450  -0.00125425
  8:  -0.00052096   0.00099596   0.00000171
  9:   0.00082609  -0.00054754   0.00047344
 10:  -0.00063534  -0.00164329  -0.00093800
 11:   0.00032559   0.00067371   0.00041889
 12:   0.00000847   0.00010939   0.00010305
 13:  -0.00006565   0.00007158  -0.00009195
 14:   0.00010804   0.00000139   0.00012107
 15:  -0.00006017  -0.00016437  -0.00011868
 16:   0.00035945   0.00050616   0.00042807
 17:  -0.00039584   0.00032404  -0.00020307
 18:   0.00035989   0.00049661   0.00023201
 19:   0.00016119   0.00045695   0.00045883
 20:  -0.00109746  -0.00044914   0.00139754

-----------------------------------
NORM OF THE MP2 GRADIENT:  0.005529
-----------------------------------

Maximum memory used throughout the entire MP2-calculation: 56.2 MB


-------------------------------------------------------------------------------
                          DFT DISPERSION CORRECTION                            
                                                                               
                              DFTD3 V3.1  Rev 1                                
                          USING Becke-Johnson damping                          
-------------------------------------------------------------------------------
-------------------------   ----------------
Dispersion correction           -0.019227484
-------------------------   ----------------


-------------------------   --------------------
FINAL SINGLE POINT ENERGY      -552.802539159046
-------------------------   --------------------

------------------------------------------------------------------------------
                         ORCA GEOMETRY RELAXATION STEP
------------------------------------------------------------------------------

Reading the OPT-File                    .... done
Getting information on internals        .... done
Copying old internal coords+grads       .... done
Making the new internal coordinates     .... (2022 redundants) done
Validating the new internal coordinates .... (2022 redundants) done
Calculating the B-matrix                .... done
Calculating the G,G- and P matrices     .... done
Transforming gradient to internals      .... done
Projecting the internal gradient        .... done
Number of atoms                         ....  21
Number of internal coordinates          .... 104
Current Energy                          ....  -552.802539159 Eh
Current gradient norm                   ....     0.005529456 Eh/bohr
Maximum allowed component of the step   ....  0.300
Current trust radius                    ....  0.450
Updating the Hessian (BFGS)             .... done
Forming the augmented Hessian           .... done
Diagonalizing the augmented Hessian     .... done
Last element of RFO vector              ....  0.999833491
Lowest eigenvalues of augmented Hessian:
 -0.000038678  0.012988192  0.013807556  0.018761075  0.020661310
Length of the computed step             ....  0.018251037
The final length of the internal step   ....  0.018251037
Converting the step to Cartesian space:
 Initial RMS(Int)=    0.0017896614
Transforming coordinates:
 Iter   0:  RMS(Cart)=    0.0039579309 RMS(Int)=    0.8711292144
 Iter   5:  RMS(Cart)=    0.0000060334 RMS(Int)=    0.0000048474
 Iter  10:  RMS(Cart)=    0.0000001860 RMS(Int)=    0.0000001495
done
Storing new coordinates                 .... done
The predicted energy change is          ....    -0.000019346
Previously predicted energy change      ....    -0.000119995
Actually observed energy change         ....    -0.000147264
Ratio of predicted to observed change   ....     1.227249199
New trust radius                        ....     0.675000000

                                .--------------------.
          ----------------------|Geometry convergence|-------------------------
          Item                value                   Tolerance       Converged
          ---------------------------------------------------------------------
          Energy change      -0.0001472642            0.0000010000      NO
          RMS gradient        0.0003054663            0.0000300000      NO
          MAX gradient        0.0013347406            0.0001000000      NO
          RMS step            0.0017896614            0.0006000000      NO
          MAX step            0.0049623292            0.0010000000      NO
          ........................................................
          Max(Bonds)      0.0017      Max(Angles)    0.28
          Max(Dihed)        0.28      Max(Improp)    0.00
          ---------------------------------------------------------------------

The optimization has not yet converged - more geometry cycles are needed


    ---------------------------------------------------------------------------
                         Redundant Internal Coordinates
                            (Angstroem and degrees)

        Definition                    Value    dE/dq     Step     New-Value
    ----------------------------------------------------------------------------
     1. B(C   1,C   0)                1.4371 -0.000016  0.0000    1.4371   
     2. B(C   2,C   1)                1.4070  0.000013 -0.0001    1.4070   
     3. B(C   3,C   2)                1.3905  0.000007  0.0000    1.3905   
     4. B(C   4,C   1)                1.4092  0.000235 -0.0003    1.4089   
     5. B(C   5,C   4)                1.3883 -0.000041 -0.0000    1.3883   
     6. B(C   6,C   5)                1.4119  0.000142 -0.0001    1.4118   
     7. B(C   6,C   3)                1.4106  0.000092 -0.0000    1.4106   
     8. B(C   7,C   6)                1.4447 -0.000402  0.0007    1.4454   
     9. B(C   8,C   7)                1.4382  0.001335 -0.0000    1.4382   
    10. B(C   9,C   8)                1.3598  0.000228  0.0000    1.3599   
    11. B(C  10,C   9)                1.4762 -0.000051  0.0003    1.4765   
    12. B(O  11,C  10)                1.4424 -0.000400  0.0017    1.4441   
    13. B(O  11,C   7)                1.3033  0.000405 -0.0007    1.3026   
    14. B(H  12,C   2)                1.0900  0.000003 -0.0000    1.0899   
    15. B(H  13,C   3)                1.0901  0.000062 -0.0002    1.0900   
    16. B(H  14,C   4)                1.0899 -0.000011 -0.0000    1.0899   
    17. B(H  15,C   5)                1.0894 -0.000016  0.0000    1.0894   
    18. B(H  16,C   8)                1.0866  0.000010 -0.0001    1.0865   
    19. B(H  17,C   9)                1.0910  0.000059  0.0000    1.0910   
    20. B(H  18,C  10)                1.1015  0.000009 -0.0000    1.1014   
    21. B(H  19,C  10)                1.1016  0.000015 -0.0001    1.1016   
    22. B(N  20,C   0)                1.1665  0.000060 -0.0001    1.1664   
    23. L(C   1,C   0,N  20,C   4, 1) 179.79 -0.000439    0.08    179.87   
    24. L(C   1,C   0,N  20,C   4, 2) 174.82 -0.001011    0.18    175.00   
    25. A(C   2,C   1,C   4)          120.87 -0.000016    0.02    120.88   
    26. A(C   0,C   1,C   2)          119.54 -0.000008   -0.01    119.53   
    27. A(C   0,C   1,C   4)          119.60  0.000024   -0.00    119.59   
    28. A(C   3,C   2,H  12)          120.28 -0.000163    0.07    120.34   
    29. A(C   1,C   2,H  12)          120.20  0.000128   -0.04    120.15   
    30. A(C   1,C   2,C   3)          119.53  0.000035   -0.02    119.51   
    31. A(C   2,C   3,C   6)          119.88 -0.000016    0.00    119.89   
    32. A(C   2,C   3,H  13)          119.14 -0.000107    0.05    119.19   
    33. A(C   6,C   3,H  13)          120.98  0.000123   -0.05    120.93   
    34. A(C   5,C   4,H  14)          120.35 -0.000161    0.06    120.41   
    35. A(C   1,C   4,H  14)          120.10  0.000169   -0.06    120.05   
    36. A(C   1,C   4,C   5)          119.54 -0.000008    0.00    119.54   
    37. A(C   6,C   5,H  15)          120.10  0.000221   -0.07    120.02   
    38. A(C   4,C   5,H  15)          120.01 -0.000211    0.08    120.09   
    39. A(C   4,C   5,C   6)          119.89 -0.000010   -0.01    119.89   
    40. A(C   5,C   6,C   7)          119.88  0.000394   -0.05    119.83   
    41. A(C   3,C   6,C   7)          119.83 -0.000410    0.05    119.88   
    42. A(C   3,C   6,C   5)          120.29  0.000016    0.00    120.29   
    43. A(C   8,C   7,O  11)          111.43 -0.000590    0.07    111.50   
    44. A(C   6,C   7,O  11)          118.73 -0.000404    0.10    118.83   
    45. A(C   6,C   7,C   8)          129.84  0.000994   -0.17    129.67   
    46. A(C   9,C   8,H  16)          127.39 -0.000634    0.25    127.63   
    47. A(C   7,C   8,H  16)          126.32  0.000911   -0.24    126.08   
    48. A(C   7,C   8,C   9)          106.29 -0.000277   -0.01    106.28   
    49. A(C  10,C   9,H  17)          124.08  0.000377   -0.20    123.88   
    50. A(C   8,C   9,H  17)          126.95 -0.000758    0.20    127.15   
    51. A(C   8,C   9,C  10)          108.97  0.000380    0.01    108.97   
    52. A(O  11,C  10,H  18)          108.20  0.000488   -0.28    107.92   
    53. A(C   9,C  10,H  18)          113.88 -0.000337    0.22    114.10   
    54. A(H  18,C  10,H  19)          108.65 -0.000206    0.07    108.72   
    55. A(O  11,C  10,H  19)          108.16  0.000636   -0.28    107.88   
    56. A(C   9,C  10,H  19)          113.72 -0.000365    0.24    113.96   
    57. A(C   9,C  10,O  11)          103.85 -0.000092   -0.02    103.84   
    58. A(C   7,O  11,C  10)          109.45  0.000580   -0.05    109.40   
    59. D(H  12,C   2,C   1,C   0)     -0.11  0.000030    0.01     -0.11   
    60. D(C   3,C   2,C   1,C   0)    179.83  0.000033   -0.00    179.83   
    61. D(H  12,C   2,C   1,C   4)   -179.95  0.000023   -0.00   -179.95   
    62. D(C   3,C   2,C   1,C   4)     -0.00  0.000026   -0.01     -0.02   
    63. D(H  13,C   3,C   2,C   1)    179.93 -0.000028    0.08    180.00   
    64. D(H  13,C   3,C   2,H  12)     -0.13 -0.000025    0.07     -0.06   
    65. D(C   6,C   3,C   2,H  12)   -179.95 -0.000003    0.00   -179.95   
    66. D(C   6,C   3,C   2,C   1)      0.10 -0.000006    0.01      0.12   
    67. D(H  14,C   4,C   1,C   2)    179.96 -0.000022   -0.00    179.95   
    68. D(H  14,C   4,C   1,C   0)      0.12 -0.000028   -0.01      0.11   
    69. D(C   5,C   4,C   1,C   0)   -179.87 -0.000034    0.00   -179.86   
    70. D(C   5,C   4,C   1,C   2)     -0.03 -0.000028    0.01     -0.02   
    71. D(H  15,C   5,C   4,C   1)   -179.94  0.000012   -0.02   -179.96   
    72. D(C   6,C   5,C   4,H  14)    179.98  0.000004    0.00    179.98   
    73. D(C   6,C   5,C   4,C   1)     -0.04  0.000010   -0.02     -0.05   
    74. D(H  15,C   5,C   4,H  14)      0.07  0.000006   -0.00      0.07   
    75. D(C   7,C   6,C   5,H  15)      0.20 -0.000002    0.10      0.30   
    76. D(C   3,C   6,C   5,H  15)   -179.96  0.000007    0.02   -179.94   
    77. D(C   3,C   6,C   5,C   4)      0.14  0.000010    0.02      0.16   
    78. D(C   7,C   6,C   3,H  13)     -0.15  0.000022   -0.17     -0.32   
    79. D(C   7,C   6,C   3,C   2)    179.67 -0.000001   -0.10    179.57   
    80. D(C   7,C   6,C   5,C   4)   -179.70  0.000001    0.10   -179.60   
    81. D(C   5,C   6,C   3,H  13)   -179.99  0.000011   -0.08   -180.07   
    82. D(C   5,C   6,C   3,C   2)     -0.17 -0.000012   -0.02     -0.19   
    83. D(O  11,C   7,C   6,C   5)      0.44  0.000035   -0.19      0.25   
    84. D(O  11,C   7,C   6,C   3)   -179.40  0.000025   -0.11   -179.51   
    85. D(C   8,C   7,C   6,C   5)   -179.68  0.000048   -0.28   -179.96   
    86. D(C   8,C   7,C   6,C   3)      0.48  0.000038   -0.20      0.28   
    87. D(H  16,C   8,C   7,C   6)      0.08 -0.000044    0.08      0.16   
    88. D(C   9,C   8,C   7,O  11)     -0.02 -0.000017   -0.00     -0.03   
    89. D(C   9,C   8,C   7,C   6)   -179.91 -0.000029    0.08   -179.83   
    90. D(H  16,C   8,C   7,O  11)    179.97 -0.000032   -0.00    179.96   
    91. D(H  17,C   9,C   8,H  16)      0.08 -0.000075    0.01      0.08   
    92. D(H  17,C   9,C   8,C   7)   -179.93 -0.000090    0.00   -179.93   
    93. D(C  10,C   9,C   8,H  16)   -179.92  0.000038    0.01   -179.91   
    94. D(C  10,C   9,C   8,C   7)      0.07  0.000023    0.01      0.08   
    95. D(H  19,C  10,C   9,C   8)    117.24  0.000503   -0.24    117.00   
    96. D(H  18,C  10,C   9,H  17)     62.46 -0.000271    0.23     62.68   
    97. D(H  18,C  10,C   9,C   8)   -117.55 -0.000380    0.22   -117.32   
    98. D(O  11,C  10,C   9,H  17)    179.91  0.000088   -0.01    179.91   
    99. D(O  11,C  10,C   9,C   8)     -0.09 -0.000021   -0.01     -0.10   
   100. D(C   7,O  11,C  10,H  19)   -121.06  0.000173   -0.12   -121.18   
   101. D(C   7,O  11,C  10,H  18)    121.41 -0.000192    0.13    121.54   
   102. D(C   7,O  11,C  10,C   9)      0.08  0.000010    0.01      0.09   
   103. D(C  10,O  11,C   7,C   8)     -0.04  0.000004   -0.00     -0.04   
   104. D(C  10,O  11,C   7,C   6)    179.87  0.000016   -0.08    179.79   
    ----------------------------------------------------------------------------

Geometry step timings:
Preparation and reading OPT file:      0.001 s (13.523 %)
Internal coordinates            :      0.000 s ( 5.465 %)
B/P matrices and projection     :      0.001 s (20.284 %)
Hessian update/contruction      :      0.001 s (10.149 %)
Making the step                 :      0.001 s (20.521 %)
Converting the step to Cartesian:      0.000 s ( 3.346 %)
Storing new data                :      0.000 s ( 0.836 %)
Checking convergence            :      0.000 s ( 0.335 %)
Final printing                  :      0.002 s (25.178 %)
Total time                      :      0.007 s

Time for energy+gradient        :    279.789 s
Time for complete geometry iter :    280.414 s

         *************************************************************
         *                GEOMETRY OPTIMIZATION CYCLE   6            *
         *************************************************************
---------------------------------
CARTESIAN COORDINATES (ANGSTROEM)
---------------------------------
  C      1.990591   -0.262595    0.595147
  C      2.860122    0.409591    1.521125
  C      2.669077    1.778747    1.782799
  C      3.508369    2.427946    2.681498
  C      3.890073   -0.311365    2.157065
  C      4.727682    0.338293    3.053570
  C      4.542852    1.712330    3.319930
  C      5.421060    2.389421    4.246935
  C      5.425647    3.763948    4.669998
  C      6.456133    3.889097    5.548468
  C      7.125514    2.581040    5.692644
  O      6.375480    1.710983    4.817490
  H      1.867982    2.324685    1.284702
  H      3.355587    3.488660    2.880339
  H      4.025339   -1.371820    1.944823
  H      5.527358   -0.210387    3.549796
  H      4.735439    4.536519    4.342619
  H      6.765163    4.791958    6.077340
  H      7.078228    2.161261    6.709843
  H      8.174607    2.575967    5.356686
  N      1.254270   -0.819824   -0.117538

----------------------------
CARTESIAN COORDINATES (A.U.)
----------------------------
  NO LB      ZA    FRAG     MASS         X           Y           Z
   0 C     6.0000    0    12.011    3.761672   -0.496232    1.124665
   1 C     6.0000    0    12.011    5.404848    0.774014    2.874510
   2 C     6.0000    0    12.011    5.043825    3.361344    3.369001
   3 C     6.0000    0    12.011    6.629857    4.588153    5.067297
   4 C     6.0000    0    12.011    7.351172   -0.588395    4.076261
   5 C     6.0000    0    12.011    8.934025    0.639281    5.770410
   6 C     6.0000    0    12.011    8.584747    3.235835    6.273758
   7 C     6.0000    0    12.011   10.244318    4.515352    8.025544
   8 C     6.0000    0    12.011   10.252986    7.112831    8.825017
   9 C     6.0000    0    12.011   12.200323    7.349328   10.485086
  10 C     6.0000    0    12.011   13.465269    4.877459   10.757538
  11 O     8.0000    0    15.999   12.047912    3.233288    9.103738
  12 H     1.0000    0     1.008    3.529975    4.393017    2.427734
  13 H     1.0000    0     1.008    6.341140    6.592612    5.443053
  14 H     1.0000    0     1.008    7.606788   -2.592365    3.675182
  15 H     1.0000    0     1.008   10.445193   -0.397573    6.708143
  16 H     1.0000    0     1.008    8.948684    8.572778    8.206361
  17 H     1.0000    0     1.008   12.784305    9.055489   11.484508
  18 H     1.0000    0     1.008   13.375913    4.084191   12.679766
  19 H     1.0000    0     1.008   15.447768    4.867872   10.122670
  20 N     7.0000    0    14.007    2.370227   -1.549243   -0.222115

--------------------------------
INTERNAL COORDINATES (ANGSTROEM)
--------------------------------
 C      0   0   0     0.000000000000     0.00000000     0.00000000
 C      1   0   0     1.437133657898     0.00000000     0.00000000
 C      2   1   0     1.406968471475   119.52702301     0.00000000
 C      3   2   1     1.390514664186   119.50994870   179.82948820
 C      2   1   3     1.408898237416   119.59032358   179.84769687
 C      5   2   1     1.388296545041   119.54306099   180.13748259
 C      4   3   2     1.410622738408   119.88770159     0.11847195
 C      7   4   3     1.445350740275   119.88197825   179.56630867
 C      8   7   4     1.438168329970   129.66812869     0.28440824
 C      9   8   7     1.359880286286   106.28427685   180.16810050
 C     10   9   8     1.476438043789   108.97198564     0.08092421
 O      8   7   4     1.302586516368   118.82526987   180.49097989
 H      3   2   1     1.089908949760   120.14881641   359.89527294
 H      4   3   2     1.089951580482   119.18644588   180.00431682
 H      5   2   1     1.089912239151   120.04732001     0.10855681
 H      6   5   2     1.089390529591   120.08897405   180.04241476
 H      9   8   7     1.086474732367   126.08239824     0.15596181
 H     10   9   8     1.091037695194   127.15195085   180.07180436
 H     11  10   9     1.101428648282   114.10290273   242.67763840
 H     11  10   9     1.101585011426   113.95822545   116.99088871
 N      1   2   3     1.166445011385   177.50384088   269.34896799

---------------------------
INTERNAL COORDINATES (A.U.)
---------------------------
 C      0   0   0     0.000000000000     0.00000000     0.00000000
 C      1   0   0     2.715789031269     0.00000000     0.00000000
 C      2   1   0     2.658785090149   119.52702301     0.00000000
 C      3   2   1     2.627691900512   119.50994870   179.82948820
 C      2   1   3     2.662431819280   119.59032358   179.84769687
 C      5   2   1     2.623500262797   119.54306099   180.13748259
 C      4   3   2     2.665690653873   119.88770159     0.11847195
 C      7   4   3     2.731317066579   119.88197825   179.56630867
 C      8   7   4     2.717744278122   129.66812869     0.28440824
 C      9   8   7     2.569801315998   106.28427685   180.16810050
 C     10   9   8     2.790063556464   108.97198564     0.08092421
 O      8   7   4     2.461531781673   118.82526987   180.49097989
 H      3   2   1     2.059629425956   120.14881641   359.89527294
 H      4   3   2     2.059709986345   119.18644588   180.00431682
 H      5   2   1     2.059635642005   120.04732001     0.10855681
 H      6   5   2     2.058649753815   120.08897405   180.04241476
 H      9   8   7     2.053139695600   126.08239824     0.15596181
 H     10   9   8     2.061762445702   127.15195085   180.07180436
 H     11  10   9     2.081398501308   114.10290273   242.67763840
 H     11  10   9     2.081693984828   113.95822545   116.99088871
 N      1   2   3     2.204261621796   177.50384088   269.34896799


           ************************************************************
           *        Program running with 8 parallel MPI-processes     *
           *              working on a common directory               *
           ************************************************************
------------------------------------------------------------------------------
                   ___                                                        
                  /   \      - P O W E R E D   B Y -                         
                 /     \                                                     
                 |  |  |   _    _      __       _____    __    __             
                 |  |  |  | |  | |    /  \     |  _  \  |  |  /  |          
                  \  \/   | |  | |   /    \    | | | |  |  | /  /          
                 / \  \   | |__| |  /  /\  \   | |_| |  |  |/  /          
                |  |  |   |  __  | /  /__\  \  |    /   |      \           
                |  |  |   | |  | | |   __   |  |    \   |  |\   \          
                \     /   | |  | | |  |  |  |  | |\  \  |  | \   \       
                 \___/    |_|  |_| |__|  |__|  |_| \__\ |__|  \__/        
                                                                              
                      - O R C A' S   B I G   F R I E N D -                    
                                      &                                       
                       - I N T E G R A L  F E E D E R -                       
                                                                              
 v1 FN, 2020, v2 2021, v3 2022-2024                                           
------------------------------------------------------------------------------


----------------------
SHARK INTEGRAL PACKAGE
----------------------

Number of atoms                             ...     21
Number of basis functions                   ...    222
Number of shells                            ...    102
Maximum angular momentum                    ...      2
Integral batch strategy                     ... SHARK/LIBINT Hybrid
RI-J (if used) integral strategy            ... SPLIT-RIJ (Revised 2003 algorithm where possible)
Printlevel                                  ...      1
Contraction scheme used                     ... SEGMENTED contraction
Prescreening option                         ... SCHWARTZ
   Thresh                                   ... 1.000e-12
   Tcut                                     ... 1.000e-14
   Tpresel                                  ... 1.000e-14 
Coulomb Range Separation                    ... NOT USED
Exchange Range Separation                   ... NOT USED
Multipole approximations                    ... NOT USED
Finite Nucleus Model                        ... NOT USED
CABS basis                                  ... NOT available
Auxiliary Coulomb fitting basis             ... AVAILABLE
   # of basis functions in Aux-J            ...    725
   # of shells in Aux-J                     ...    235
   Maximum angular momentum in Aux-J        ...      4
Auxiliary J/K fitting basis                 ... NOT available
Auxiliary Correlation fitting basis         ... AVAILABLE
   # of basis functions in Aux-C            ...    736
   # of shells in Aux-C                     ...    256
   Maximum angular momentum in Aux-C        ...      3
Auxiliary 'external' fitting basis          ... NOT available

Checking pre-screening integrals            ... done (  0.0 sec) Dimension = 102
Check shell pair data                       ... done (  0.0 sec)
Shell pair information
Shell pair cut-off parameter TPreSel        ...   1.0e-14
Total number of shell pairs                 ...      5253
Shell pairs after pre-screening             ...      4567
Total number of primitive shell pairs       ...     19499
Primitive shell pairs kept                  ...     11954
          la=0 lb=0:   1337 shell pairs
          la=1 lb=0:   1654 shell pairs
          la=1 lb=1:    536 shell pairs
          la=2 lb=0:    597 shell pairs
          la=2 lb=1:    371 shell pairs
          la=2 lb=2:     72 shell pairs

Calculating one electron integrals          ... done (  0.1 sec)
Calculating RI/J V-Matrix + Cholesky decomp.... done (  0.8 sec)
Calculating RI/C V-Matrix + Cholesky decomp.... done (  0.9 sec)
Calculating Nuclear repulsion               ... done (  0.0 sec) ENN=    676.013788402495 Eh

Diagonalization of the overlap matrix:
Smallest eigenvalue                        ... 2.924e-04
Time for diagonalization                   ...    0.062 sec
Threshold for overlap eigenvalues          ... 1.000e-07
Number of eigenvalues below threshold      ... 0
Time for construction of square roots      ...    0.106 sec
Total time needed                          ...    0.222 sec

-------------------
DFT GRID GENERATION
-------------------

General Integration Accuracy     IntAcc      ... 4.388
Radial Grid Type                 RadialGrid  ... OptM3 with GC (2021)
Angular Grid (max. ang.)         AngularGrid ... 4 (Lebedev-302)
Angular grid pruning method      GridPruning ... 4 (adaptive)
Weight generation scheme         WeightScheme... mBecke (2022)
Basis function cutoff            BFCut       ... 1.0000e-12
Integration weight cutoff        WCut        ... 1.0000e-14
Partially contracted basis set               ... off
Rotationally invariant grid construction     ... off
Angular grids for H and He will be reduced by one unit

Total number of grid points                  ...   103958
Total number of batches                      ...     1635
Average number of points per batch           ...       63
Average number of grid points per atom       ...     4950

--------------------
COSX GRID GENERATION
--------------------

GRIDX 1
-------
General Integration Accuracy     IntAcc      ... 3.816
Radial Grid Type                 RadialGrid  ... OptM3 with GC (2021)
Angular Grid (max. ang.)         AngularGrid ... 1 (Lebedev-50)
Angular grid pruning method      GridPruning ... 4 (adaptive)
Weight generation scheme         WeightScheme... mBecke (2022)
Basis function cutoff            BFCut       ... 1.0000e-12
Integration weight cutoff        WCut        ... 1.0000e-14
Partially contracted basis set               ... on
Rotationally invariant grid construction     ... off
Angular grids for H and He will be reduced by one unit

Total number of grid points                  ...    13208
Total number of batches                      ...      115
Average number of points per batch           ...      114
Average number of grid points per atom       ...      629
UseSFitting                                  ... on

GRIDX 2
-------
General Integration Accuracy     IntAcc      ... 4.020
Radial Grid Type                 RadialGrid  ... OptM3 with GC (2021)
Angular Grid (max. ang.)         AngularGrid ... 2 (Lebedev-110)
Angular grid pruning method      GridPruning ... 4 (adaptive)
Weight generation scheme         WeightScheme... mBecke (2022)
Basis function cutoff            BFCut       ... 1.0000e-12
Integration weight cutoff        WCut        ... 1.0000e-14
Partially contracted basis set               ... on
Rotationally invariant grid construction     ... off
Angular grids for H and He will be reduced by one unit

Total number of grid points                  ...    29381
Total number of batches                      ...      240
Average number of points per batch           ...      122
Average number of grid points per atom       ...     1399
UseSFitting                                  ... on

GRIDX 3
-------
General Integration Accuracy     IntAcc      ... 4.338
Radial Grid Type                 RadialGrid  ... OptM3 with GC (2021)
Angular Grid (max. ang.)         AngularGrid ... 3 (Lebedev-194)
Angular grid pruning method      GridPruning ... 4 (adaptive)
Weight generation scheme         WeightScheme... mBecke (2022)
Basis function cutoff            BFCut       ... 1.0000e-12
Integration weight cutoff        WCut        ... 1.0000e-14
Partially contracted basis set               ... on
Rotationally invariant grid construction     ... off
Angular grids for H and He will be reduced by one unit

Total number of grid points                  ...    64602
Total number of batches                      ...      516
Average number of points per batch           ...      125
Average number of grid points per atom       ...     3076
UseSFitting                                  ... on
Initializing property integral containers    ... done (  0.0 sec)

SHARK setup successfully completed in   9.7 seconds

Maximum memory used throughout the entire STARTUP-calculation: 28.2 MB


           ************************************************************
           *        Program running with 8 parallel MPI-processes     *
           *              working on a common directory               *
           ************************************************************
Occupation numbers will be reassigned to an Aufbau configuration
             **** ENERGY FILE WAS UPDATED (calc.en.tmp) ****
Finished Guess after   1.0 sec
Maximum memory used throughout the entire GUESS-calculation: 12.1 MB


           ************************************************************
           *        Program running with 8 parallel MPI-processes     *
           *              working on a common directory               *
           ************************************************************
--------------------
CPCM SOLVATION MODEL
--------------------
CPCM parameters:
  Epsilon                                         ...      16.7000
  Refrac                                          ...       1.2750
  Rsolv                                           ...       1.3000
  Surface type                                    ... GAUSSIAN VDW
  Discretization scheme                           ... Constant charge density
    Threshold for H atoms                         ...       5.0000 (charges/Ang^2)
    Threshold for non-H atoms                     ...       5.0000 (charges/Ang^2)
  Epsilon function type                           ...         CPCM
Solvent:                                          ... CUSTOM
Radii:
  Scheme                                          ... Element-dependent radii
  Radius for C  used is    3.8550 Bohr (=   2.0400 Ang.)
  Radius for O  used is    3.4469 Bohr (=   1.8240 Ang.)
  Radius for H  used is    2.4944 Bohr (=   1.3200 Ang.)
  Radius for N  used is    3.5149 Bohr (=   1.8600 Ang.)
Calculating surface                               ...        done! (  0.0s)
Cavity surface points                             ...         2034
Cavity Volume                                     ...    1433.0601
Cavity Surface-area                               ...     772.2841
Calculating surface distance matrix               ...        done! (  0.2s)
Performing Cholesky decomposition & store         ...        done! (  0.7s)
Overall time for CPCM initialization              ...                 0.9s

----------------------------------------D-I-I-S--------------------------------------------
Iteration    Energy (Eh)           Delta-E    RMSDP     MaxDP     DIISErr   Damp  Time(sec)
-------------------------------------------------------------------------------------------
               ***  Starting incremental Fock matrix formation  ***
                              *** Initializing SOSCF ***
---------------------------------------S-O-S-C-F--------------------------------------
Iteration    Energy (Eh)           Delta-E    RMSDP     MaxDP     MaxGrad    Time(sec)
--------------------------------------------------------------------------------------
    1    -552.2046380005617721     0.00e+00  5.85e-05  1.19e-03  1.01e-04     7.8
               *** Restarting incremental Fock matrix formation ***
    2    -552.2046637458772693    -2.57e-05  2.18e-05  4.85e-04  1.83e-04     7.8
    3    -552.2046676798051976    -3.93e-06  8.53e-06  1.64e-04  6.01e-05     6.9
    4    -552.2046680238270255    -3.44e-07  2.56e-06  7.65e-05  2.73e-05     7.8
    5    -552.2046680363075666    -1.25e-08  1.13e-06  3.76e-05  1.67e-05     8.0
    6    -552.2046680491157531    -1.28e-08  2.94e-07  1.03e-05  2.41e-06     7.2
    7    -552.2046680501425726    -1.03e-09  1.35e-07  3.93e-06  1.18e-06     6.5
    8    -552.2046680501384799     4.09e-12  4.30e-08  1.50e-06  3.32e-07     5.9
                 **** Energy Check signals convergence ****

               *****************************************************
               *                     SUCCESS                       *
               *           SCF CONVERGED AFTER   8 CYCLES          *
               *****************************************************

Recomputing exchange energy using gridx3       ... done (    8.005 sec)
Old exchange energy                            :    -39.346234229 Eh
New exchange energy                            :    -39.346188394 Eh
Exchange energy change after final integration :      0.000045834 Eh
Total energy after final integration           :   -552.204622216 Eh
             **** ENERGY FILE WAS UPDATED (calc.en.tmp) ****

----------------
TOTAL SCF ENERGY
----------------

Total Energy       :       -552.20462221576679 Eh          -15026.25169 eV

Components:
Nuclear Repulsion  :        676.01378840249527 Eh           18395.27038 eV
Electronic Energy  :      -1228.12375818828059 Eh          -33418.94645 eV
One Electron Energy:      -2072.07089714093127 Eh          -56383.91561 eV
Two Electron Energy:        843.94713895265068 Eh           22964.96917 eV
CPCM Dielectric    :         -0.09469826435314 Eh              -2.57687 eV

Virial components:
Potential Energy   :      -1099.63141875866199 Eh          -29922.49213 eV
Kinetic Energy     :        547.42679654289520 Eh           14896.24044 eV
Virial Ratio       :          2.00872778918212

DFT components:
N(Alpha)           :       43.999988341034 electrons
N(Beta)            :       43.999988341034 electrons
N(Total)           :       87.999976682068 electrons
E(X)               :      -34.994107358331 Eh       
E(C)               :       -2.188299541898 Eh       
E(XC)              :      -37.182406900230 Eh       

CPCM Solvation Model Properties:
Surface-charge          :         -1.01499893871365
Corrected charge        :         -1.00000000000000
Outlying charge corr.   :          0.00001365181305 Eh               0.00037 eV
Free-energy (cav+disp)  :  This term is not implemented in the current solvation scheme

---------------
SCF CONVERGENCE
---------------

  Last Energy change         ...   -4.0927e-12  Tolerance :   1.0000e-09
  Last MAX-Density change    ...    1.5015e-06  Tolerance :   1.0000e-08
  Last RMS-Density change    ...    4.2982e-08  Tolerance :   1.0000e-09
  Last DIIS Error            ...    1.7488e-03  Tolerance :   1.0000e-08
  Last Orbital Gradient      ...    3.3241e-07  Tolerance :   2.0000e-06
  Last Orbital Rotation      ...    1.2248e-06  Tolerance :   2.0000e-06


Total SCF time: 0 days 0 hours 1 min 9 sec 
Finished LeanSCF after  69.2 sec

Maximum memory used throughout the entire LEANSCF-calculation: 25.0 MB


           ************************************************************
           *        Program running with 8 parallel MPI-processes     *
           *              working on a common directory               *
           ************************************************************

------------------------------------------------------------------------------
                                ORCA  MP2 
------------------------------------------------------------------------------

Freezing NCore=26 chemical core electrons

----------------------
RI-MP2 ENERGY+GRADIENT
----------------------
Dimension of the orbital basis            ...  222
Dimension of the AuxC basis               ...  736
Memory devoted to MP2                     ... 8000 MB   
Data format for matrix containers         ... DOUBLE
Compression type for matrix containers    ... UNCOMPRESSED
Overall scaling of the MP2 energy         ...   2.700e-01

-----------------------
SHARK RI TRANSFORMATION
-----------------------

Number of basis functions                ...    222
Number of aux functions                  ...    736
Number of operators                      ...      1
Generation of IJK                        ... YES
Generation of IAK                        ... YES
Generation of ABK                        ... NO
Orbital Range Operator  0:    0-  43 to   44- 221

Aux basis identifier                     ...   AUXC
Contraction scheme used                  ... SEGMENTED
Do orthogonalization                     ... YES
All operator combinations                ... NO
Transpose (ia|K)                         ... NO
Integral generator used                  ... LIBINT
Starting integral generation + trafo... 
Half trafo (segmented) done. Total time =  1.6 sec. integrals=  0.2 sec trafo=  0.1 sec
Integral generation and half transformation done (  1.6 sec)

Reading or making V^(-1/2)          ... done (  0.3 sec)
Sorting IJK integrals               ... done (  0.4 sec)
Sorting IAK integrals               ... done (  1.1 sec)

SHARK RI integral transformation done. Total time =  3.0 sec.

Opening buffers                              ... done
Frozen core precalculation                   ... done

Starting loop over batches of integrals:

Operator 0  - window                       ... ( 13- 43)x( 44-221)
Operator 0  - Memory available             ...  8000 MB
Operator 0  - Memory needed per MO         ...   1.0 MB
Operator 0  - Number of orbitals per batch ... 4
Operator 0  - Number of batches            ... 1

OPERATOR  0   PASS   0:  MOs    13 ...   16 +   17 ...   20 +   21 ...   24 +   25 ...   28
                            +   29 ...   32 +   33 ...   36 +   37 ...   40 +   41 ...   43
  Reading integrals       ... ok
  Internal MO  15
Closing buffer GIPV ( 0.04 GB; CompressionRatio= 1.00)
Time spent in pair loops =     6.930 sec
Deleting buffers (Ka|jb) ...done

-----------------------------------------------
 RI-MP2 CORRELATION ENERGY:     -0.578716973 Eh
-----------------------------------------------


---------------------
MP2 DENSITY FORMATION
---------------------

Completing the external part of the density      ... done
Storing the unrelaxed density                    ... done

Re-sorting 3-index density container for op 0    ... done
Computing external part of the Lagrangian        ... done
Calculating the xc-kernel                        ... done
Calculating G(D)                                 ... done
Completing the Lagrangian                        ... done
Solving the Z-vector equations                   ... Using XC Grid                  ... (calc.grid_cpscf.tmp) 
Recalculating density on grid  ... (calc.grho_cpscf0.tmp) done
Calculating the xc-kernel      ... (calc.fxc_cpscf0.tmp) done

-------------------
SHARK CP-SCF DRIVER
-------------------

Dimension of the orbital basis          ...    222
Dimension of the CPSCF-problem          ...   7832
Number of operators                     ...      1
Max. number of iterations               ...    128
Convergence Tolerance                   ... 3.0e-05
Number of perturbations                 ...      1
Perturbation type                       ... REAL

----------------------------
POPLE LINEAR EQUATION SOLVER
----------------------------

  ITERATION   0:   ||err||_max =   6.1797e-02 (   5.0 sec)
  ITERATION   1:   ||err||_max =   2.1326e-02 (   2.8 sec)
  ITERATION   2:   ||err||_max =   9.1043e-03 (   2.8 sec)
  ITERATION   3:   ||err||_max =   3.9059e-03 (   2.4 sec)
  ITERATION   4:   ||err||_max =   1.0733e-03 (   2.5 sec)
  ITERATION   5:   ||err||_max =   3.8882e-04 (   7.0 sec)
  ITERATION   6:   ||err||_max =   1.3615e-04 (   3.0 sec)
  ITERATION   7:   ||err||_max =   4.9084e-05 (   2.5 sec)
  ITERATION   8:   ||err||_max =   1.6146e-05 (   2.1 sec)
done
Finalizing the relaxed density                   ... done
Transforming P to the AO basis                   ... done
Storing the relaxed density                      ... done

------------------------------------
ENERGY WEIGHTED DENSITY FINALIZATION
------------------------------------

Gathering the parts of the W-matrix              ... done
Forming the Z-density                            ... done
Transforming Z to the AO basis                   ... done
Calculating G(Z)                                 ... done
Finalizing the W-matrix                          ... done
Transforming W to the AO basis and storing       ... done

----------------------------------
MP2 DERIVATIVE INTEGRAL GENERATION
----------------------------------

Input SCF Electron Density              ... calc.scfp
Input Correlated Electron Density       ... calc.pmp2re
Input Energy Weighted Density           ... calc.wmp2.tmp

Nuclear repulsion gradient              ... done (  0.0 sec)
HCore & Overlap gradient  (SHARK)       ... done (  0.1 sec)
Two-electron RIJ gradient terms         ... done (  1.1 sec)

-----------------------------------------------------------
MP2 COSX Grid Generation
-----------------------------------------------------------

General Integration Accuracy     IntAcc      ... 4.871
Radial Grid Type                 RadialGrid  ... OptM3 with GC (2021)
Angular Grid (max. ang.)         AngularGrid ... 4 (Lebedev-302)
Angular grid pruning method      GridPruning ... 4 (adaptive)
Weight generation scheme         WeightScheme... mBecke (2022)
Basis function cutoff            BFCut       ... 1.0000e-12
Integration weight cutoff        WCut        ... 1.0000e-14
Partially contracted basis set               ... on
Rotationally invariant grid construction     ... off
Angular grids for H and He will be reduced by one unit

Total number of grid points                  ...   120229
Total number of batches                      ...      949
Average number of points per batch           ...      126
Average number of grid points per atom       ...     5725
UseSFitting                                  ... on
Two-electron COSX gradient terms        ... 
Integration Timings:
Total Time                  =     8.5 sec
Basis fcn evaluation        =     0.1 sec
Density evaluation          =     0.2 sec
A evaluation                =     5.0 sec
A derivative evaluation     =     0.0 sec
S-fit derivative evaluation =     0.1 sec
anal. over. der. evaluation =     0.0 sec
num. over. der. evaluation  =     0.7 sec
K(P) evaluation             =     0.1 sec
finalize                    =     0.0 sec

done ( 10.1 sec)
CPCM gradient                           ... done (  0.7 sec)
DFT XC gradient                         ... Exchange-correlation gradient    ... done
done (  2.1 sec)
Empirical dispersion gradient           ... 
-------------------
DISPERSION GRADIENT
-------------------

   1   C   :   -0.000170767   -0.000131871   -0.000182297
   2   C   :   -0.000039143   -0.000031587   -0.000042990
   3   C   :   -0.000101457    0.000066054   -0.000065385
   4   C   :   -0.000056274    0.000059824   -0.000027809
   5   C   :    0.000025161   -0.000132243   -0.000020868
   6   C   :    0.000053934   -0.000090390    0.000017788
   7   C   :   -0.000075526   -0.000081986   -0.000086192
   8   C   :    0.000466941    0.000341884    0.000485548
   9   C   :    0.000102886    0.000163206    0.000134885
  10   C   :   -0.000095996   -0.000186266   -0.000134634
  11   C   :   -0.000167761    0.000030913   -0.000126834
  12   O   :    0.000111626    0.000015923    0.000096523
  13   H   :   -0.000080430    0.000096917   -0.000037806
  14   H   :   -0.000081307    0.000107864   -0.000033817
  15   H   :    0.000049168   -0.000122105    0.000002797
  16   H   :    0.000059488   -0.000127134    0.000011203
  17   H   :   -0.000017121    0.000132830    0.000027100
  18   H   :    0.000027435    0.000082766    0.000047770
  19   H   :    0.000067475   -0.000032347    0.000094666
  20   H   :    0.000113516   -0.000014926    0.000038102
  21   N   :   -0.000191849   -0.000147327   -0.000197750

Difference to translation invariance:
           :    0.0000000000   -0.0000000000   -0.0000000000

Difference to rotation invariance:
           :    0.0000000000    0.0000000000   -0.0000000000

Norm of the Dispersion gradient    ...    0.0010700004
RMS gradient                       ...    0.0001348074
MAX gradient                       ...    0.0004855484
done (  0.2 sec)

-------
TIMINGS
-------

Total time                :   70.720 sec
Integral trafo            :    2.992 sec (  4.2%)
FC preparation            :    1.089 sec (  1.5%)
I/O of integrals          :    0.367 sec (  0.5%)
K(i,j) operators          :    0.530 sec (  0.7%)
T(i,j) pair energies      :    0.103 sec (  0.1%)
V**(-1/2)                 :    0.637 sec (  0.9%)
Gamma(ia|P)               :    0.546 sec (  0.8%)
Gamma-Trafo               :    0.161 sec (  0.2%)
D(virtual)                :    0.010 sec (  0.0%)
D(internal)               :    1.202 sec (  1.7%)
W(virtual)                :    0.026 sec (  0.0%)
W(internal)               :    0.675 sec (  1.0%)
L(virtual)                :    2.112 sec (  3.0%)
L(internal)               :    0.082 sec (  0.1%)
XC kernel                 :    0.227 sec (  0.3%)
G(D)                      :    5.934 sec (  8.4%)
G(Z)                      :    4.073 sec (  5.8%)
Z-vector solution         :   30.554 sec ( 43.2%)
3-index derivative        :    0.343 sec (  0.5%)
2-index derivative        :    0.043 sec (  0.1%)
Fock matrix gradient      :   14.392 sec ( 20.4%)


---------------------------------------
MP2 TOTAL ENERGY:     -552.783339189 Eh
---------------------------------------

The final MP2 gradient
  0:   0.00186336   0.00070958  -0.00257686
  1:  -0.00085053  -0.00033553   0.00113895
  2:  -0.00007367  -0.00010843  -0.00013712
  3:   0.00001266   0.00017802   0.00003631
  4:  -0.00000237   0.00009132  -0.00001979
  5:  -0.00004957  -0.00001002  -0.00004852
  6:   0.00033218  -0.00048697   0.00019600
  7:  -0.00044294  -0.00086846  -0.00067196
  8:  -0.00061806   0.00119349  -0.00008149
  9:   0.00048692  -0.00035231   0.00028110
 10:  -0.00020090  -0.00042976  -0.00027161
 11:   0.00022282   0.00039242   0.00024531
 12:   0.00000240  -0.00000425   0.00004568
 13:   0.00002156  -0.00001351   0.00001370
 14:   0.00001669   0.00001660   0.00005221
 15:  -0.00003015  -0.00003803  -0.00002276
 16:   0.00016221   0.00017291   0.00017479
 17:  -0.00017113   0.00016461  -0.00005782
 18:   0.00024491   0.00003728   0.00004902
 19:   0.00008827  -0.00000069   0.00022313
 20:  -0.00097310  -0.00031885   0.00143763

-----------------------------------
NORM OF THE MP2 GRADIENT:  0.004564
-----------------------------------

Maximum memory used throughout the entire MP2-calculation: 56.4 MB


-------------------------------------------------------------------------------
                          DFT DISPERSION CORRECTION                            
                                                                               
                              DFTD3 V3.1  Rev 1                                
                          USING Becke-Johnson damping                          
-------------------------------------------------------------------------------
-------------------------   ----------------
Dispersion correction           -0.019229882
-------------------------   ----------------


-------------------------   --------------------
FINAL SINGLE POINT ENERGY      -552.802569070717
-------------------------   --------------------

------------------------------------------------------------------------------
                         ORCA GEOMETRY RELAXATION STEP
------------------------------------------------------------------------------

Reading the OPT-File                    .... done
Getting information on internals        .... done
Copying old internal coords+grads       .... done
Making the new internal coordinates     .... (2022 redundants) done
Validating the new internal coordinates .... (2022 redundants) done
Calculating the B-matrix                .... done
Calculating the G,G- and P matrices     .... done
Transforming gradient to internals      .... done
Projecting the internal gradient        .... done
Number of atoms                         ....  21
Number of internal coordinates          .... 104
Current Energy                          ....  -552.802569071 Eh
Current gradient norm                   ....     0.004563764 Eh/bohr
Maximum allowed component of the step   ....  0.300
Current trust radius                    ....  0.675
Updating the Hessian (BFGS)             .... done
Forming the augmented Hessian           .... done
Diagonalizing the augmented Hessian     .... done
Last element of RFO vector              ....  0.999878929
Lowest eigenvalues of augmented Hessian:
 -0.000017289  0.012879272  0.013314075  0.018774917  0.020783391
Length of the computed step             ....  0.015562321
The final length of the internal step   ....  0.015562321
Converting the step to Cartesian space:
 Initial RMS(Int)=    0.0015260111
Transforming coordinates:
 Iter   0:  RMS(Cart)=    0.0043564484 RMS(Int)=    0.6155886194
 Iter   5:  RMS(Cart)=    0.0000077704 RMS(Int)=    0.0000062598
 Iter  10:  RMS(Cart)=    0.0000002396 RMS(Int)=    0.0000001930
done
Storing new coordinates                 .... done
The predicted energy change is          ....    -0.000008647
Previously predicted energy change      ....    -0.000019346
Actually observed energy change         ....    -0.000029912
Ratio of predicted to observed change   ....     1.546172448
New trust radius                        ....     0.450000000

                                .--------------------.
          ----------------------|Geometry convergence|-------------------------
          Item                value                   Tolerance       Converged
          ---------------------------------------------------------------------
          Energy change      -0.0000299117            0.0000010000      NO
          RMS gradient        0.0001985549            0.0000300000      NO
          MAX gradient        0.0011388474            0.0001000000      NO
          RMS step            0.0015260111            0.0006000000      NO
          MAX step            0.0054568220            0.0010000000      NO
          ........................................................
          Max(Bonds)      0.0011      Max(Angles)    0.24
          Max(Dihed)        0.31      Max(Improp)    0.00
          ---------------------------------------------------------------------

The optimization has not yet converged - more geometry cycles are needed


    ---------------------------------------------------------------------------
                         Redundant Internal Coordinates
                            (Angstroem and degrees)

        Definition                    Value    dE/dq     Step     New-Value
    ----------------------------------------------------------------------------
     1. B(C   1,C   0)                1.4371 -0.000017  0.0000    1.4372   
     2. B(C   2,C   1)                1.4070 -0.000093  0.0001    1.4070   
     3. B(C   3,C   2)                1.3905  0.000074 -0.0001    1.3904   
     4. B(C   4,C   1)                1.4089  0.000021 -0.0001    1.4088   
     5. B(C   5,C   4)                1.3883 -0.000041  0.0000    1.3883   
     6. B(C   6,C   5)                1.4118 -0.000012 -0.0000    1.4117   
     7. B(C   6,C   3)                1.4106  0.000088 -0.0001    1.4105   
     8. B(C   7,C   6)                1.4454 -0.000074  0.0004    1.4458   
     9. B(C   8,C   7)                1.4382  0.001139 -0.0011    1.4370   
    10. B(C   9,C   8)                1.3599  0.000448 -0.0003    1.3596   
    11. B(C  10,C   9)                1.4764  0.000136  0.0001    1.4765   
    12. B(O  11,C  10)                1.4441 -0.000179  0.0009    1.4451   
    13. B(O  11,C   7)                1.3026  0.000217 -0.0004    1.3021   
    14. B(H  12,C   2)                1.0899 -0.000024  0.0000    1.0899   
    15. B(H  13,C   3)                1.0900 -0.000014 -0.0000    1.0899   
    16. B(H  14,C   4)                1.0899 -0.000024  0.0000    1.0899   
    17. B(H  15,C   5)                1.0894 -0.000014  0.0000    1.0894   
    18. B(H  16,C   8)                1.0865 -0.000030  0.0000    1.0865   
    19. B(H  17,C   9)                1.0910  0.000060 -0.0000    1.0910   
    20. B(H  18,C  10)                1.1014  0.000017 -0.0000    1.1014   
    21. B(H  19,C  10)                1.1016  0.000016 -0.0000    1.1015   
    22. B(N  20,C   0)                1.1664 -0.000110  0.0000    1.1665   
    23. L(C   1,C   0,N  20,C   4, 1) 179.87 -0.000318    0.09    179.96   
    24. L(C   1,C   0,N  20,C   4, 2) 175.00 -0.000973    0.24    175.24   
    25. A(C   2,C   1,C   4)          120.88  0.000025    0.00    120.88   
    26. A(C   0,C   1,C   2)          119.53 -0.000014   -0.00    119.52   
    27. A(C   0,C   1,C   4)          119.59 -0.000011   -0.00    119.59   
    28. A(C   3,C   2,H  12)          120.34  0.000003    0.02    120.37   
    29. A(C   1,C   2,H  12)          120.15  0.000038   -0.03    120.12   
    30. A(C   1,C   2,C   3)          119.51 -0.000041    0.00    119.51   
    31. A(C   2,C   3,C   6)          119.89  0.000009   -0.00    119.89   
    32. A(C   2,C   3,H  13)          119.19  0.000019    0.01    119.20   
    33. A(C   6,C   3,H  13)          120.93 -0.000028   -0.01    120.91   
    34. A(C   5,C   4,H  14)          120.41 -0.000071    0.04    120.45   
    35. A(C   1,C   4,H  14)          120.05  0.000023   -0.03    120.02   
    36. A(C   1,C   4,C   5)          119.54  0.000048   -0.01    119.54   
    37. A(C   6,C   5,H  15)          120.02  0.000068   -0.04    119.98   
    38. A(C   4,C   5,H  15)          120.09 -0.000035    0.04    120.13   
    39. A(C   4,C   5,C   6)          119.89 -0.000034    0.01    119.89   
    40. A(C   5,C   6,C   7)          119.83  0.000345   -0.08    119.74   
    41. A(C   3,C   6,C   7)          119.88 -0.000337    0.08    119.97   
    42. A(C   3,C   6,C   5)          120.29 -0.000008   -0.00    120.29   
    43. A(C   8,C   7,O  11)          111.51 -0.000303    0.06    111.57   
    44. A(C   6,C   7,O  11)          118.83 -0.000083    0.07    118.89   
    45. A(C   6,C   7,C   8)          129.67  0.000387   -0.13    129.54   
    46. A(C   9,C   8,H  16)          127.63 -0.000134    0.14    127.77   
    47. A(C   7,C   8,H  16)          126.08  0.000464   -0.18    125.90   
    48. A(C   7,C   8,C   9)          106.28 -0.000330    0.04    106.33   
    49. A(C  10,C   9,H  17)          123.88  0.000110   -0.12    123.76   
    50. A(C   8,C   9,H  17)          127.15 -0.000385    0.16    127.31   
    51. A(C   8,C   9,C  10)          108.97  0.000275   -0.04    108.93   
    52. A(O  11,C  10,H  18)          107.92  0.000111   -0.16    107.77   
    53. A(C   9,C  10,H  18)          114.10  0.000029    0.07    114.17   
    54. A(H  18,C  10,H  19)          108.71 -0.000206    0.10    108.81   
    55. A(O  11,C  10,H  19)          107.88  0.000156   -0.16    107.72   
    56. A(C   9,C  10,H  19)          113.96  0.000014    0.08    114.04   
    57. A(C   9,C  10,O  11)          103.84 -0.000073    0.01    103.85   
    58. A(C   7,O  11,C  10)          109.40  0.000431   -0.08    109.33   
    59. D(H  12,C   2,C   1,C   0)     -0.10  0.000026   -0.06     -0.17   
    60. D(C   3,C   2,C   1,C   0)    179.83  0.000019   -0.05    179.78   
    61. D(H  12,C   2,C   1,C   4)   -179.95  0.000016   -0.03   -179.99   
    62. D(C   3,C   2,C   1,C   4)     -0.02  0.000010   -0.02     -0.04   
    63. D(H  13,C   3,C   2,C   1)   -180.00 -0.000006    0.05   -179.95   
    64. D(H  13,C   3,C   2,H  12)     -0.06 -0.000013    0.06     -0.00   
    65. D(C   6,C   3,C   2,H  12)   -179.95 -0.000005    0.01   -179.93   
    66. D(C   6,C   3,C   2,C   1)      0.12  0.000001   -0.00      0.12   
    67. D(H  14,C   4,C   1,C   2)    179.95 -0.000019    0.04    180.00   
    68. D(H  14,C   4,C   1,C   0)      0.11 -0.000029    0.07      0.18   
    69. D(C   5,C   4,C   1,C   0)   -179.86 -0.000022    0.05   -179.81   
    70. D(C   5,C   4,C   1,C   2)     -0.02 -0.000012    0.03      0.01   
    71. D(H  15,C   5,C   4,C   1)   -179.96 -0.000001    0.00   -179.95   
    72. D(C   6,C   5,C   4,H  14)    179.98  0.000010   -0.03    179.95   
    73. D(C   6,C   5,C   4,C   1)     -0.05  0.000004   -0.01     -0.07   
    74. D(H  15,C   5,C   4,H  14)      0.07  0.000005   -0.01      0.06   
    75. D(C   7,C   6,C   5,H  15)      0.31  0.000022   -0.03      0.28   
    76. D(C   3,C   6,C   5,H  15)   -179.94  0.000012   -0.03   -179.96   
    77. D(C   3,C   6,C   5,C   4)      0.16  0.000007   -0.01      0.15   
    78. D(C   7,C   6,C   3,H  13)     -0.32 -0.000010   -0.03     -0.35   
    79. D(C   7,C   6,C   3,C   2)    179.57 -0.000018    0.02    179.58   
    80. D(C   7,C   6,C   5,C   4)   -179.60  0.000017   -0.01   -179.61   
    81. D(C   5,C   6,C   3,H  13)    179.93 -0.000002   -0.03    179.89   
    82. D(C   5,C   6,C   3,C   2)     -0.19 -0.000010    0.01     -0.17   
    83. D(O  11,C   7,C   6,C   5)      0.25  0.000038   -0.29     -0.05   
    84. D(O  11,C   7,C   6,C   3)   -179.51  0.000047   -0.30   -179.81   
    85. D(C   8,C   7,C   6,C   5)   -179.96  0.000031   -0.31   -180.27   
    86. D(C   8,C   7,C   6,C   3)      0.28  0.000040   -0.31     -0.03   
    87. D(H  16,C   8,C   7,C   6)      0.16 -0.000009    0.03      0.19   
    88. D(C   9,C   8,C   7,O  11)     -0.03 -0.000013    0.03      0.00   
    89. D(C   9,C   8,C   7,C   6)   -179.83 -0.000007    0.05   -179.79   
    90. D(H  16,C   8,C   7,O  11)    179.96 -0.000015    0.02    179.98   
    91. D(H  17,C   9,C   8,H  16)      0.08 -0.000016   -0.03      0.05   
    92. D(H  17,C   9,C   8,C   7)   -179.93 -0.000019   -0.04   -179.97   
    93. D(C  10,C   9,C   8,H  16)   -179.91  0.000017   -0.02   -179.93   
    94. D(C  10,C   9,C   8,C   7)      0.08  0.000014   -0.03      0.05   
    95. D(H  19,C  10,C   9,C   8)    116.99  0.000138   -0.12    116.87   
    96. D(H  18,C  10,C   9,H  17)     62.69 -0.000082    0.17     62.86   
    97. D(H  18,C  10,C   9,C   8)   -117.32 -0.000113    0.16   -117.16   
    98. D(O  11,C  10,C   9,H  17)    179.91  0.000020    0.03    179.94   
    99. D(O  11,C  10,C   9,C   8)     -0.10 -0.000011    0.02     -0.08   
   100. D(C   7,O  11,C  10,H  19)   -121.17 -0.000050   -0.03   -121.20   
   101. D(C   7,O  11,C  10,H  18)    121.53  0.000052    0.01    121.54   
   102. D(C   7,O  11,C  10,C   9)      0.09  0.000003   -0.01      0.08   
   103. D(C  10,O  11,C   7,C   8)     -0.04  0.000005   -0.02     -0.06   
   104. D(C  10,O  11,C   7,C   6)    179.79  0.000002   -0.03    179.76   
    ----------------------------------------------------------------------------

Geometry step timings:
Preparation and reading OPT file:      0.001 s (15.358 %)
Internal coordinates            :      0.000 s ( 4.585 %)
B/P matrices and projection     :      0.002 s (22.392 %)
Hessian update/contruction      :      0.001 s (11.025 %)
Making the step                 :      0.001 s (15.967 %)
Converting the step to Cartesian:      0.000 s ( 4.363 %)
Storing new data                :      0.000 s ( 1.054 %)
Checking convergence            :      0.000 s ( 1.855 %)
Final printing                  :      0.002 s (23.030 %)
Total time                      :      0.007 s

Time for energy+gradient        :    154.493 s
Time for complete geometry iter :    155.143 s

         *************************************************************
         *                GEOMETRY OPTIMIZATION CYCLE   7            *
         *************************************************************
---------------------------------
CARTESIAN COORDINATES (ANGSTROEM)
---------------------------------
  C      1.990121   -0.262777    0.596517
  C      2.860298    0.409793    1.521637
  C      2.667737    1.778523    1.784828
  C      3.506936    2.427887    2.683375
  C      3.891858   -0.310365    2.155573
  C      4.729295    0.339573    3.052102
  C      4.542786    1.713022    3.320169
  C      5.422027    2.388643    4.247933
  C      5.427841    3.763177    4.667058
  C      6.456923    3.890296    5.546461
  C      7.123995    2.581549    5.695467
  O      6.373723    1.709390    4.821051
  H      1.865531    2.323588    1.287538
  H      3.352700    3.487986    2.884087
  H      4.028277   -1.370287    1.941282
  H      5.530577   -0.207814    3.547204
  H      4.737527    4.533509    4.334638
  H      6.768444    4.793115    6.073851
  H      7.072934    2.162504    6.712747
  H      8.172971    2.571654    5.359398
  N      1.254074   -0.818512   -0.117640

----------------------------
CARTESIAN COORDINATES (A.U.)
----------------------------
  NO LB      ZA    FRAG     MASS         X           Y           Z
   0 C     6.0000    0    12.011    3.760784   -0.496577    1.127255
   1 C     6.0000    0    12.011    5.405179    0.774397    2.875478
   2 C     6.0000    0    12.011    5.041291    3.360921    3.372835
   3 C     6.0000    0    12.011    6.627149    4.588041    5.070844
   4 C     6.0000    0    12.011    7.354546   -0.586504    4.073443
   5 C     6.0000    0    12.011    8.937072    0.641700    5.767637
   6 C     6.0000    0    12.011    8.584621    3.237143    6.274210
   7 C     6.0000    0    12.011   10.246147    4.513881    8.027429
   8 C     6.0000    0    12.011   10.257133    7.111373    8.819462
   9 C     6.0000    0    12.011   12.201816    7.351595   10.481292
  10 C     6.0000    0    12.011   13.462399    4.878420   10.762874
  11 O     8.0000    0    15.999   12.044591    3.230280    9.110466
  12 H     1.0000    0     1.008    3.525343    4.390946    2.433094
  13 H     1.0000    0     1.008    6.335684    6.591339    5.450135
  14 H     1.0000    0     1.008    7.612340   -2.589467    3.668492
  15 H     1.0000    0     1.008   10.451276   -0.392712    6.703244
  16 H     1.0000    0     1.008    8.952629    8.567090    8.191279
  17 H     1.0000    0     1.008   12.790505    9.057674   11.477916
  18 H     1.0000    0     1.008   13.365908    4.086539   12.685253
  19 H     1.0000    0     1.008   15.444677    4.859721   10.127795
  20 N     7.0000    0    14.007    2.369857   -1.546763   -0.222307

--------------------------------
INTERNAL COORDINATES (ANGSTROEM)
--------------------------------
 C      0   0   0     0.000000000000     0.00000000     0.00000000
 C      1   0   0     1.437151837339     0.00000000     0.00000000
 C      2   1   0     1.407043054070   119.52413184     0.00000000
 C      3   2   1     1.390437687721   119.51059752   179.78202368
 C      2   1   3     1.408765129387   119.59057286   179.82020362
 C      5   2   1     1.388338267168   119.53527123   180.19217119
 C      4   3   2     1.410503982562   119.88733478     0.11757443
 C      7   4   3     1.445777946018   119.96565230   179.58282329
 C      8   7   4     1.437025970364   129.53916728   359.97184278
 C      9   8   7     1.359602371028   106.32846542   180.21205955
 C     10   9   8     1.476484900522   108.92709085     0.05126692
 O      8   7   4     1.302141827555   118.89098928   180.19491069
 H      3   2   1     1.089920740633   120.12330002   359.83268134
 H      4   3   2     1.089901741668   119.19921474   180.04972416
 H      5   2   1     1.089938474340   120.01961830     0.17944408
 H      6   5   2     1.089409115497   120.12668899   180.04701063
 H      9   8   7     1.086484444367   125.90006587     0.19012867
 H     10   9   8     1.090993380608   127.31271856   180.03050598
 H     11  10   9     1.101391766616   114.17420284   242.84084863
 H     11  10   9     1.101540874444   114.04228373   116.87118494
 N      1   2   3     1.166458568094   177.62828917   271.18982730

---------------------------
INTERNAL COORDINATES (A.U.)
---------------------------
 C      0   0   0     0.000000000000     0.00000000     0.00000000
 C      1   0   0     2.715823385433     0.00000000     0.00000000
 C      2   1   0     2.658926030828   119.52413184     0.00000000
 C      3   2   1     2.627546436076   119.51059752   179.78202368
 C      2   1   3     2.662180281559   119.59057286   179.82020362
 C      5   2   1     2.623579106190   119.53527123   180.19217119
 C      4   3   2     2.665466237848   119.88733478     0.11757443
 C      7   4   3     2.732124368437   119.96565230   179.58282329
 C      8   7   4     2.715585531321   129.53916728   359.97184278
 C      9   8   7     2.569276132272   106.32846542   180.21205955
 C     10   9   8     2.790152102856   108.92709085     0.05126692
 O      8   7   4     2.460691441602   118.89098928   180.19491069
 H      3   2   1     2.059651707477   120.12330002   359.83268134
 H      4   3   2     2.059615804636   119.19921474   180.04972416
 H      5   2   1     2.059685219327   120.01961830     0.17944408
 H      6   5   2     2.058684876086   120.12668899   180.04701063
 H      9   8   7     2.053158048619   125.90006587     0.19012867
 H     10   9   8     2.061678703270   127.31271856   180.03050598
 H     11  10   9     2.081328805061   114.17420284   242.84084863
 H     11  10   9     2.081610578020   114.04228373   116.87118494
 N      1   2   3     2.204287240263   177.62828917   271.18982730


           ************************************************************
           *        Program running with 8 parallel MPI-processes     *
           *              working on a common directory               *
           ************************************************************
------------------------------------------------------------------------------
                   ___                                                        
                  /   \      - P O W E R E D   B Y -                         
                 /     \                                                     
                 |  |  |   _    _      __       _____    __    __             
                 |  |  |  | |  | |    /  \     |  _  \  |  |  /  |          
                  \  \/   | |  | |   /    \    | | | |  |  | /  /          
                 / \  \   | |__| |  /  /\  \   | |_| |  |  |/  /          
                |  |  |   |  __  | /  /__\  \  |    /   |      \           
                |  |  |   | |  | | |   __   |  |    \   |  |\   \          
                \     /   | |  | | |  |  |  |  | |\  \  |  | \   \       
                 \___/    |_|  |_| |__|  |__|  |_| \__\ |__|  \__/        
                                                                              
                      - O R C A' S   B I G   F R I E N D -                    
                                      &                                       
                       - I N T E G R A L  F E E D E R -                       
                                                                              
 v1 FN, 2020, v2 2021, v3 2022-2024                                           
------------------------------------------------------------------------------


----------------------
SHARK INTEGRAL PACKAGE
----------------------

Number of atoms                             ...     21
Number of basis functions                   ...    222
Number of shells                            ...    102
Maximum angular momentum                    ...      2
Integral batch strategy                     ... SHARK/LIBINT Hybrid
RI-J (if used) integral strategy            ... SPLIT-RIJ (Revised 2003 algorithm where possible)
Printlevel                                  ...      1
Contraction scheme used                     ... SEGMENTED contraction
Prescreening option                         ... SCHWARTZ
   Thresh                                   ... 1.000e-12
   Tcut                                     ... 1.000e-14
   Tpresel                                  ... 1.000e-14 
Coulomb Range Separation                    ... NOT USED
Exchange Range Separation                   ... NOT USED
Multipole approximations                    ... NOT USED
Finite Nucleus Model                        ... NOT USED
CABS basis                                  ... NOT available
Auxiliary Coulomb fitting basis             ... AVAILABLE
   # of basis functions in Aux-J            ...    725
   # of shells in Aux-J                     ...    235
   Maximum angular momentum in Aux-J        ...      4
Auxiliary J/K fitting basis                 ... NOT available
Auxiliary Correlation fitting basis         ... AVAILABLE
   # of basis functions in Aux-C            ...    736
   # of shells in Aux-C                     ...    256
   Maximum angular momentum in Aux-C        ...      3
Auxiliary 'external' fitting basis          ... NOT available

Checking pre-screening integrals            ... done (  0.0 sec) Dimension = 102
Check shell pair data                       ... done (  0.0 sec)
Shell pair information
Shell pair cut-off parameter TPreSel        ...   1.0e-14
Total number of shell pairs                 ...      5253
Shell pairs after pre-screening             ...      4567
Total number of primitive shell pairs       ...     19499
Primitive shell pairs kept                  ...     11955
          la=0 lb=0:   1337 shell pairs
          la=1 lb=0:   1654 shell pairs
          la=1 lb=1:    536 shell pairs
          la=2 lb=0:    597 shell pairs
          la=2 lb=1:    371 shell pairs
          la=2 lb=2:     72 shell pairs

Calculating one electron integrals          ... done (  0.1 sec)
Calculating RI/J V-Matrix + Cholesky decomp.... done (  0.2 sec)
Calculating RI/C V-Matrix + Cholesky decomp.... done (  0.2 sec)
Calculating Nuclear repulsion               ... done (  0.0 sec) ENN=    676.053235614222 Eh

Diagonalization of the overlap matrix:
Smallest eigenvalue                        ... 2.923e-04
Time for diagonalization                   ...    0.009 sec
Threshold for overlap eigenvalues          ... 1.000e-07
Number of eigenvalues below threshold      ... 0
Time for construction of square roots      ...    0.032 sec
Total time needed                          ...    0.055 sec

-------------------
DFT GRID GENERATION
-------------------

General Integration Accuracy     IntAcc      ... 4.388
Radial Grid Type                 RadialGrid  ... OptM3 with GC (2021)
Angular Grid (max. ang.)         AngularGrid ... 4 (Lebedev-302)
Angular grid pruning method      GridPruning ... 4 (adaptive)
Weight generation scheme         WeightScheme... mBecke (2022)
Basis function cutoff            BFCut       ... 1.0000e-12
Integration weight cutoff        WCut        ... 1.0000e-14
Partially contracted basis set               ... off
Rotationally invariant grid construction     ... off
Angular grids for H and He will be reduced by one unit

Total number of grid points                  ...   103955
Total number of batches                      ...     1635
Average number of points per batch           ...       63
Average number of grid points per atom       ...     4950

--------------------
COSX GRID GENERATION
--------------------

GRIDX 1
-------
General Integration Accuracy     IntAcc      ... 3.816
Radial Grid Type                 RadialGrid  ... OptM3 with GC (2021)
Angular Grid (max. ang.)         AngularGrid ... 1 (Lebedev-50)
Angular grid pruning method      GridPruning ... 4 (adaptive)
Weight generation scheme         WeightScheme... mBecke (2022)
Basis function cutoff            BFCut       ... 1.0000e-12
Integration weight cutoff        WCut        ... 1.0000e-14
Partially contracted basis set               ... on
Rotationally invariant grid construction     ... off
Angular grids for H and He will be reduced by one unit

Total number of grid points                  ...    13210
Total number of batches                      ...      115
Average number of points per batch           ...      114
Average number of grid points per atom       ...      629
UseSFitting                                  ... on

GRIDX 2
-------
General Integration Accuracy     IntAcc      ... 4.020
Radial Grid Type                 RadialGrid  ... OptM3 with GC (2021)
Angular Grid (max. ang.)         AngularGrid ... 2 (Lebedev-110)
Angular grid pruning method      GridPruning ... 4 (adaptive)
Weight generation scheme         WeightScheme... mBecke (2022)
Basis function cutoff            BFCut       ... 1.0000e-12
Integration weight cutoff        WCut        ... 1.0000e-14
Partially contracted basis set               ... on
Rotationally invariant grid construction     ... off
Angular grids for H and He will be reduced by one unit

Total number of grid points                  ...    29382
Total number of batches                      ...      240
Average number of points per batch           ...      122
Average number of grid points per atom       ...     1399
UseSFitting                                  ... on

GRIDX 3
-------
General Integration Accuracy     IntAcc      ... 4.338
Radial Grid Type                 RadialGrid  ... OptM3 with GC (2021)
Angular Grid (max. ang.)         AngularGrid ... 3 (Lebedev-194)
Angular grid pruning method      GridPruning ... 4 (adaptive)
Weight generation scheme         WeightScheme... mBecke (2022)
Basis function cutoff            BFCut       ... 1.0000e-12
Integration weight cutoff        WCut        ... 1.0000e-14
Partially contracted basis set               ... on
Rotationally invariant grid construction     ... off
Angular grids for H and He will be reduced by one unit

Total number of grid points                  ...    64596
Total number of batches                      ...      516
Average number of points per batch           ...      125
Average number of grid points per atom       ...     3076
UseSFitting                                  ... on
Initializing property integral containers    ... done (  0.0 sec)

SHARK setup successfully completed in   7.2 seconds

Maximum memory used throughout the entire STARTUP-calculation: 28.2 MB


           ************************************************************
           *        Program running with 8 parallel MPI-processes     *
           *              working on a common directory               *
           ************************************************************
Occupation numbers will be reassigned to an Aufbau configuration
             **** ENERGY FILE WAS UPDATED (calc.en.tmp) ****
Finished Guess after   1.4 sec
Maximum memory used throughout the entire GUESS-calculation: 12.1 MB


           ************************************************************
           *        Program running with 8 parallel MPI-processes     *
           *              working on a common directory               *
           ************************************************************
--------------------
CPCM SOLVATION MODEL
--------------------
CPCM parameters:
  Epsilon                                         ...      16.7000
  Refrac                                          ...       1.2750
  Rsolv                                           ...       1.3000
  Surface type                                    ... GAUSSIAN VDW
  Discretization scheme                           ... Constant charge density
    Threshold for H atoms                         ...       5.0000 (charges/Ang^2)
    Threshold for non-H atoms                     ...       5.0000 (charges/Ang^2)
  Epsilon function type                           ...         CPCM
Solvent:                                          ... CUSTOM
Radii:
  Scheme                                          ... Element-dependent radii
  Radius for C  used is    3.8550 Bohr (=   2.0400 Ang.)
  Radius for O  used is    3.4469 Bohr (=   1.8240 Ang.)
  Radius for H  used is    2.4944 Bohr (=   1.3200 Ang.)
  Radius for N  used is    3.5149 Bohr (=   1.8600 Ang.)
Calculating surface                               ...        done! (  0.0s)
Cavity surface points                             ...         2038
Cavity Volume                                     ...    1432.8659
Cavity Surface-area                               ...     772.1598
Calculating surface distance matrix               ...        done! (  0.2s)
Performing Cholesky decomposition & store         ...        done! (  0.9s)
Overall time for CPCM initialization              ...                 1.1s

----------------------------------------D-I-I-S--------------------------------------------
Iteration    Energy (Eh)           Delta-E    RMSDP     MaxDP     DIISErr   Damp  Time(sec)
-------------------------------------------------------------------------------------------
               ***  Starting incremental Fock matrix formation  ***
                              *** Initializing SOSCF ***
---------------------------------------S-O-S-C-F--------------------------------------
Iteration    Energy (Eh)           Delta-E    RMSDP     MaxDP     MaxGrad    Time(sec)
--------------------------------------------------------------------------------------
    1    -552.2046573324638530     0.00e+00  5.33e-05  1.03e-03  1.06e-04     7.9
               *** Restarting incremental Fock matrix formation ***
    2    -552.2046828438270722    -2.55e-05  2.27e-05  4.72e-04  1.76e-04     7.7
    3    -552.2046872061820295    -4.36e-06  9.73e-06  1.65e-04  6.66e-05     6.3
    4    -552.2046875592660626    -3.53e-07  3.62e-06  1.23e-04  3.68e-05     5.2
    5    -552.2046876037599077    -4.45e-08  1.53e-06  3.43e-05  1.78e-05     6.3
    6    -552.2046876206046591    -1.68e-08  4.44e-07  1.45e-05  3.45e-06     7.0
    7    -552.2046876198068048     7.98e-10  2.07e-07  6.43e-06  3.22e-06     6.5
                 **** Energy Check signals convergence ****

               *****************************************************
               *                     SUCCESS                       *
               *           SCF CONVERGED AFTER   7 CYCLES          *
               *****************************************************

Recomputing exchange energy using gridx3       ... done (    8.574 sec)
Old exchange energy                            :    -39.346609871 Eh
New exchange energy                            :    -39.346564947 Eh
Exchange energy change after final integration :      0.000044925 Eh
Total energy after final integration           :   -552.204642695 Eh
             **** ENERGY FILE WAS UPDATED (calc.en.tmp) ****

----------------
TOTAL SCF ENERGY
----------------

Total Energy       :       -552.20464269510933 Eh          -15026.25225 eV

Components:
Nuclear Repulsion  :        676.05323561422176 Eh           18396.34379 eV
Electronic Energy  :      -1228.16318870975078 Eh          -33420.01941 eV
One Electron Energy:      -2072.14836877914649 Eh          -56386.02372 eV
Two Electron Energy:        843.98518006939571 Eh           22966.00432 eV
CPCM Dielectric    :         -0.09473452427771 Eh              -2.57786 eV

Virial components:
Potential Energy   :      -1099.63468825992368 Eh          -29922.58110 eV
Kinetic Energy     :        547.43004556481424 Eh           14896.32885 eV
Virial Ratio       :          2.00872183974734

DFT components:
N(Alpha)           :       43.999987147670 electrons
N(Beta)            :       43.999987147670 electrons
N(Total)           :       87.999974295340 electrons
E(X)               :      -34.994401070244 Eh       
E(C)               :       -2.188328203916 Eh       
E(XC)              :      -37.182729274160 Eh       

CPCM Solvation Model Properties:
Surface-charge          :         -1.01498987718423
Corrected charge        :         -1.00000000000000
Outlying charge corr.   :          0.00001363590326 Eh               0.00037 eV
Free-energy (cav+disp)  :  This term is not implemented in the current solvation scheme

---------------
SCF CONVERGENCE
---------------

  Last Energy change         ...   -7.9785e-10  Tolerance :   1.0000e-09
  Last MAX-Density change    ...    6.4313e-06  Tolerance :   1.0000e-08
  Last RMS-Density change    ...    2.0732e-07  Tolerance :   1.0000e-09
  Last DIIS Error            ...    1.3720e-03  Tolerance :   1.0000e-08
  Last Orbital Gradient      ...    3.2232e-06  Tolerance :   2.0000e-06
  Last Orbital Rotation      ...    3.4639e-06  Tolerance :   2.0000e-06


Total SCF time: 0 days 0 hours 0 min 59 sec 
Finished LeanSCF after  59.9 sec

Maximum memory used throughout the entire LEANSCF-calculation: 25.1 MB


           ************************************************************
           *        Program running with 8 parallel MPI-processes     *
           *              working on a common directory               *
           ************************************************************

------------------------------------------------------------------------------
                                ORCA  MP2 
------------------------------------------------------------------------------

Freezing NCore=26 chemical core electrons

----------------------
RI-MP2 ENERGY+GRADIENT
----------------------
Dimension of the orbital basis            ...  222
Dimension of the AuxC basis               ...  736
Memory devoted to MP2                     ... 8000 MB   
Data format for matrix containers         ... DOUBLE
Compression type for matrix containers    ... UNCOMPRESSED
Overall scaling of the MP2 energy         ...   2.700e-01

-----------------------
SHARK RI TRANSFORMATION
-----------------------

Number of basis functions                ...    222
Number of aux functions                  ...    736
Number of operators                      ...      1
Generation of IJK                        ... YES
Generation of IAK                        ... YES
Generation of ABK                        ... NO
Orbital Range Operator  0:    0-  43 to   44- 221

Aux basis identifier                     ...   AUXC
Contraction scheme used                  ... SEGMENTED
Do orthogonalization                     ... YES
All operator combinations                ... NO
Transpose (ia|K)                         ... NO
Integral generator used                  ... LIBINT
Starting integral generation + trafo... 
Half trafo (segmented) done. Total time =  7.2 sec. integrals=  0.2 sec trafo=  0.1 sec
Integral generation and half transformation done (  7.2 sec)

Reading or making V^(-1/2)          ... done (  0.0 sec)
Sorting IJK integrals               ... done (  0.4 sec)
Sorting IAK integrals               ... done (  1.3 sec)

SHARK RI integral transformation done. Total time =  8.5 sec.

Opening buffers                              ... done
Frozen core precalculation                   ... done

Starting loop over batches of integrals:

Operator 0  - window                       ... ( 13- 43)x( 44-221)
Operator 0  - Memory available             ...  8000 MB
Operator 0  - Memory needed per MO         ...   1.0 MB
Operator 0  - Number of orbitals per batch ... 4
Operator 0  - Number of batches            ... 1

OPERATOR  0   PASS   0:  MOs    13 ...   16 +   17 ...   20 +   21 ...   24 +   25 ...   28
                            +   29 ...   32 +   33 ...   36 +   37 ...   40 +   41 ...   43
  Reading integrals       ... ok
  Internal MO  15
Closing buffer GIPV ( 0.04 GB; CompressionRatio= 1.00)
Time spent in pair loops =    26.381 sec
Deleting buffers (Ka|jb) ...done

-----------------------------------------------
 RI-MP2 CORRELATION ENERGY:     -0.578709726 Eh
-----------------------------------------------


---------------------
MP2 DENSITY FORMATION
---------------------

Completing the external part of the density      ... done
Storing the unrelaxed density                    ... done

Re-sorting 3-index density container for op 0    ... done
Computing external part of the Lagrangian        ... done
Calculating the xc-kernel                        ... done
Calculating G(D)                                 ... done
Completing the Lagrangian                        ... done
Solving the Z-vector equations                   ... Using XC Grid                  ... (calc.grid_cpscf.tmp) 
Recalculating density on grid  ... (calc.grho_cpscf0.tmp) done
Calculating the xc-kernel      ... (calc.fxc_cpscf0.tmp) done

-------------------
SHARK CP-SCF DRIVER
-------------------

Dimension of the orbital basis          ...    222
Dimension of the CPSCF-problem          ...   7832
Number of operators                     ...      1
Max. number of iterations               ...    128
Convergence Tolerance                   ... 3.0e-05
Number of perturbations                 ...      1
Perturbation type                       ... REAL

----------------------------
POPLE LINEAR EQUATION SOLVER
----------------------------

  ITERATION   0:   ||err||_max =   6.1810e-02 (   7.1 sec)
  ITERATION   1:   ||err||_max =   2.1317e-02 (   6.6 sec)
  ITERATION   2:   ||err||_max =   9.0915e-03 (   5.8 sec)
  ITERATION   3:   ||err||_max =   3.9018e-03 (   4.7 sec)
  ITERATION   4:   ||err||_max =   1.0727e-03 (   5.6 sec)
  ITERATION   5:   ||err||_max =   3.8842e-04 (   6.2 sec)
  ITERATION   6:   ||err||_max =   1.3587e-04 (   6.5 sec)
  ITERATION   7:   ||err||_max =   4.8970e-05 (   6.9 sec)
  ITERATION   8:   ||err||_max =   1.6079e-05 (   7.5 sec)
done
Finalizing the relaxed density                   ... done
Transforming P to the AO basis                   ... done
Storing the relaxed density                      ... done

------------------------------------
ENERGY WEIGHTED DENSITY FINALIZATION
------------------------------------

Gathering the parts of the W-matrix              ... done
Forming the Z-density                            ... done
Transforming Z to the AO basis                   ... done
Calculating G(Z)                                 ... done
Finalizing the W-matrix                          ... done
Transforming W to the AO basis and storing       ... done

----------------------------------
MP2 DERIVATIVE INTEGRAL GENERATION
----------------------------------

Input SCF Electron Density              ... calc.scfp
Input Correlated Electron Density       ... calc.pmp2re
Input Energy Weighted Density           ... calc.wmp2.tmp

Nuclear repulsion gradient              ... done (  0.0 sec)
HCore & Overlap gradient  (SHARK)       ... done (  1.0 sec)
Two-electron RIJ gradient terms         ... done (  7.6 sec)

-----------------------------------------------------------
MP2 COSX Grid Generation
-----------------------------------------------------------

General Integration Accuracy     IntAcc      ... 4.871
Radial Grid Type                 RadialGrid  ... OptM3 with GC (2021)
Angular Grid (max. ang.)         AngularGrid ... 4 (Lebedev-302)
Angular grid pruning method      GridPruning ... 4 (adaptive)
Weight generation scheme         WeightScheme... mBecke (2022)
Basis function cutoff            BFCut       ... 1.0000e-12
Integration weight cutoff        WCut        ... 1.0000e-14
Partially contracted basis set               ... on
Rotationally invariant grid construction     ... off
Angular grids for H and He will be reduced by one unit

Total number of grid points                  ...   120228
Total number of batches                      ...      949
Average number of points per batch           ...      126
Average number of grid points per atom       ...     5725
UseSFitting                                  ... on
Two-electron COSX gradient terms        ... 
Integration Timings:
Total Time                  =    66.7 sec
Basis fcn evaluation        =     0.1 sec
Density evaluation          =     0.5 sec
A evaluation                =     6.3 sec
A derivative evaluation     =     0.0 sec
S-fit derivative evaluation =     0.2 sec
anal. over. der. evaluation =     0.1 sec
num. over. der. evaluation  =     1.6 sec
K(P) evaluation             =     0.1 sec
finalize                    =     0.0 sec

done ( 71.1 sec)
CPCM gradient                           ... done (  1.2 sec)
DFT XC gradient                         ... Exchange-correlation gradient    ... done
done ( 10.1 sec)
Empirical dispersion gradient           ... 
-------------------
DISPERSION GRADIENT
-------------------

   1   C   :   -0.000170790   -0.000131937   -0.000182165
   2   C   :   -0.000039012   -0.000031653   -0.000042886
   3   C   :   -0.000101534    0.000065872   -0.000065106
   4   C   :   -0.000056983    0.000059862   -0.000027931
   5   C   :    0.000025247   -0.000132233   -0.000021162
   6   C   :    0.000054173   -0.000089743    0.000017882
   7   C   :   -0.000075485   -0.000081420   -0.000085904
   8   C   :    0.000469623    0.000343407    0.000487996
   9   C   :    0.000103582    0.000162525    0.000134808
  10   C   :   -0.000096902   -0.000188000   -0.000135427
  11   C   :   -0.000169807    0.000030876   -0.000128877
  12   O   :    0.000111463    0.000015921    0.000096752
  13   H   :   -0.000080578    0.000096841   -0.000037641
  14   H   :   -0.000081520    0.000107899   -0.000033499
  15   H   :    0.000049307   -0.000122035    0.000002538
  16   H   :    0.000059662   -0.000127014    0.000010950
  17   H   :   -0.000016852    0.000132640    0.000026648
  18   H   :    0.000027608    0.000082856    0.000047642
  19   H   :    0.000067201   -0.000032309    0.000094860
  20   H   :    0.000113465   -0.000015059    0.000038305
  21   N   :   -0.000191869   -0.000147297   -0.000197782

Difference to translation invariance:
           :    0.0000000000    0.0000000000   -0.0000000000

Difference to rotation invariance:
           :   -0.0000000000    0.0000000000    0.0000000000

Norm of the Dispersion gradient    ...    0.0010736515
RMS gradient                       ...    0.0001352674
MAX gradient                       ...    0.0004879955
done (  0.1 sec)

-------
TIMINGS
-------

Total time                :  227.897 sec
Integral trafo            :    8.488 sec (  3.7%)
FC preparation            :    0.928 sec (  0.4%)
I/O of integrals          :    0.273 sec (  0.1%)
K(i,j) operators          :    0.359 sec (  0.2%)
T(i,j) pair energies      :    0.067 sec (  0.0%)
V**(-1/2)                 :    0.393 sec (  0.2%)
Gamma(ia|P)               :    0.331 sec (  0.1%)
Gamma-Trafo               :    0.150 sec (  0.1%)
D(virtual)                :    0.011 sec (  0.0%)
D(internal)               :    1.344 sec (  0.6%)
W(virtual)                :    0.019 sec (  0.0%)
W(internal)               :    0.787 sec (  0.3%)
L(virtual)                :   12.165 sec (  5.3%)
L(internal)               :    0.068 sec (  0.0%)
XC kernel                 :    0.360 sec (  0.2%)
G(D)                      :    9.529 sec (  4.2%)
G(Z)                      :    9.497 sec (  4.2%)
Z-vector solution         :   57.863 sec ( 25.4%)
3-index derivative        :    0.358 sec (  0.2%)
2-index derivative        :    0.242 sec (  0.1%)
Fock matrix gradient      :   92.256 sec ( 40.5%)


---------------------------------------
MP2 TOTAL ENERGY:     -552.783352421 Eh
---------------------------------------

The final MP2 gradient
  0:   0.00179808   0.00058533  -0.00238652
  1:  -0.00075097  -0.00034168   0.00107701
  2:  -0.00003178  -0.00001190  -0.00005364
  3:  -0.00003039   0.00005551  -0.00003687
  4:  -0.00004713   0.00015024  -0.00002513
  5:  -0.00003154   0.00000183  -0.00001948
  6:   0.00000606  -0.00016569   0.00000805
  7:   0.00015175  -0.00037549  -0.00006668
  8:  -0.00026174   0.00044637  -0.00003579
  9:   0.00011919  -0.00009821   0.00005532
 10:  -0.00010055   0.00024945   0.00003678
 11:   0.00007718   0.00013875   0.00008101
 12:   0.00000092  -0.00003528  -0.00001001
 13:   0.00005412  -0.00003109   0.00005095
 14:  -0.00001471   0.00000808  -0.00001321
 15:   0.00000366   0.00002715   0.00002357
 16:  -0.00000472  -0.00002684   0.00002035
 17:  -0.00002233   0.00003329   0.00000327
 18:   0.00008012  -0.00016262  -0.00004487
 19:   0.00001468  -0.00017589   0.00001300
 20:  -0.00096736  -0.00028283   0.00133182

-----------------------------------
NORM OF THE MP2 GRADIENT:  0.003823
-----------------------------------

Maximum memory used throughout the entire MP2-calculation: 56.5 MB


-------------------------------------------------------------------------------
                          DFT DISPERSION CORRECTION                            
                                                                               
                              DFTD3 V3.1  Rev 1                                
                          USING Becke-Johnson damping                          
-------------------------------------------------------------------------------
-------------------------   ----------------
Dispersion correction           -0.019231900
-------------------------   ----------------


-------------------------   --------------------
FINAL SINGLE POINT ENERGY      -552.802584321365
-------------------------   --------------------

------------------------------------------------------------------------------
                         ORCA GEOMETRY RELAXATION STEP
------------------------------------------------------------------------------

Reading the OPT-File                    .... done
Getting information on internals        .... done
Copying old internal coords+grads       .... done
Making the new internal coordinates     .... (2022 redundants) done
Validating the new internal coordinates .... (2022 redundants) done
Calculating the B-matrix                .... done
Calculating the G,G- and P matrices     .... done
Transforming gradient to internals      .... done
Projecting the internal gradient        .... done
Number of atoms                         ....  21
Number of internal coordinates          .... 104
Current Energy                          ....  -552.802584321 Eh
Current gradient norm                   ....     0.003822770 Eh/bohr
Maximum allowed component of the step   ....  0.300
Current trust radius                    ....  0.450
Updating the Hessian (BFGS)             .... done
Forming the augmented Hessian           .... done
Diagonalizing the augmented Hessian     .... done
Last element of RFO vector              ....  0.999932723
Lowest eigenvalues of augmented Hessian:
 -0.000005834  0.011757387  0.013043714  0.018796312  0.020774495
Length of the computed step             ....  0.011600352
The final length of the internal step   ....  0.011600352
Converting the step to Cartesian space:
 Initial RMS(Int)=    0.0011375081
Transforming coordinates:
 Iter   0:  RMS(Cart)=    0.0038031630 RMS(Int)=    1.0668244475
 Iter   5:  RMS(Cart)=    0.0000073960 RMS(Int)=    0.0000059693
 Iter  10:  RMS(Cart)=    0.0000002290 RMS(Int)=    0.0000001848
done
Storing new coordinates                 .... done
The predicted energy change is          ....    -0.000002917
Previously predicted energy change      ....    -0.000008647
Actually observed energy change         ....    -0.000015251
Ratio of predicted to observed change   ....     1.763758664
New trust radius                        ....     0.300000000

                                .--------------------.
          ----------------------|Geometry convergence|-------------------------
          Item                value                   Tolerance       Converged
          ---------------------------------------------------------------------
          Energy change      -0.0000152506            0.0000010000      NO
          RMS gradient        0.0001124559            0.0000300000      NO
          MAX gradient        0.0009218890            0.0001000000      NO
          RMS step            0.0011375081            0.0006000000      NO
          MAX step            0.0054849812            0.0010000000      NO
          ........................................................
          Max(Bonds)      0.0008      Max(Angles)    0.23
          Max(Dihed)        0.31      Max(Improp)    0.00
          ---------------------------------------------------------------------

The optimization has not yet converged - more geometry cycles are needed


    ---------------------------------------------------------------------------
                         Redundant Internal Coordinates
                            (Angstroem and degrees)

        Definition                    Value    dE/dq     Step     New-Value
    ----------------------------------------------------------------------------
     1. B(C   1,C   0)                1.4372  0.000008 -0.0000    1.4371   
     2. B(C   2,C   1)                1.4070 -0.000056  0.0001    1.4071   
     3. B(C   3,C   2)                1.3904  0.000043 -0.0001    1.3904   
     4. B(C   4,C   1)                1.4088 -0.000074  0.0000    1.4088   
     5. B(C   5,C   4)                1.3883 -0.000009  0.0000    1.3884   
     6. B(C   6,C   5)                1.4117 -0.000083  0.0001    1.4118   
     7. B(C   6,C   3)                1.4105  0.000036 -0.0001    1.4104   
     8. B(C   7,C   6)                1.4458  0.000075  0.0001    1.4459   
     9. B(C   8,C   7)                1.4370  0.000336 -0.0008    1.4362   
    10. B(C   9,C   8)                1.3596  0.000186 -0.0002    1.3594   
    11. B(C  10,C   9)                1.4765  0.000073 -0.0000    1.4765   
    12. B(O  11,C  10)                1.4451 -0.000101  0.0004    1.4455   
    13. B(O  11,C   7)                1.3021 -0.000047 -0.0001    1.3021   
    14. B(H  12,C   2)                1.0899 -0.000013  0.0000    1.0899   
    15. B(H  13,C   3)                1.0899 -0.000029  0.0000    1.0899   
    16. B(H  14,C   4)                1.0899 -0.000007  0.0000    1.0900   
    17. B(H  15,C   5)                1.0894 -0.000001  0.0000    1.0894   
    18. B(H  16,C   8)                1.0865 -0.000019  0.0000    1.0865   
    19. B(H  17,C   9)                1.0910  0.000023 -0.0000    1.0910   
    20. B(H  18,C  10)                1.1014  0.000012 -0.0000    1.1014   
    21. B(H  19,C  10)                1.1015  0.000012 -0.0000    1.1015   
    22. B(N  20,C   0)                1.1665 -0.000069  0.0000    1.1665   
    23. L(C   1,C   0,N  20,C   4, 1) 179.96 -0.000187    0.06    180.01   
    24. L(C   1,C   0,N  20,C   4, 2) 175.24 -0.000922    0.23    175.47   
    25. A(C   2,C   1,C   4)          120.89  0.000022   -0.00    120.88   
    26. A(C   0,C   1,C   2)          119.52  0.000013   -0.00    119.52   
    27. A(C   0,C   1,C   4)          119.59 -0.000035    0.01    119.60   
    28. A(C   3,C   2,H  12)          120.37  0.000063   -0.00    120.36   
    29. A(C   1,C   2,H  12)          120.12 -0.000012   -0.01    120.12   
    30. A(C   1,C   2,C   3)          119.51 -0.000052    0.01    119.52   
    31. A(C   2,C   3,C   6)          119.89  0.000015   -0.00    119.88   
    32. A(C   2,C   3,H  13)          119.20  0.000066   -0.01    119.19   
    33. A(C   6,C   3,H  13)          120.91 -0.000081    0.01    120.92   
    34. A(C   5,C   4,H  14)          120.45 -0.000003    0.01    120.46   
    35. A(C   1,C   4,H  14)          120.02 -0.000044   -0.00    120.02   
    36. A(C   1,C   4,C   5)          119.54  0.000047   -0.01    119.53   
    37. A(C   6,C   5,H  15)          119.98 -0.000021   -0.01    119.97   
    38. A(C   4,C   5,H  15)          120.13  0.000053    0.00    120.13   
    39. A(C   4,C   5,C   6)          119.89 -0.000032    0.01    119.90   
    40. A(C   5,C   6,C   7)          119.74  0.000114   -0.05    119.70   
    41. A(C   3,C   6,C   7)          119.97 -0.000113    0.05    120.02   
    42. A(C   3,C   6,C   5)          120.29 -0.000000   -0.00    120.29   
    43. A(C   8,C   7,O  11)          111.57 -0.000021    0.02    111.59   
    44. A(C   6,C   7,O  11)          118.89  0.000098    0.01    118.90   
    45. A(C   6,C   7,C   8)          129.54 -0.000077   -0.04    129.50   
    46. A(C   9,C   8,H  16)          127.77  0.000078    0.04    127.81   
    47. A(C   7,C   8,H  16)          125.90  0.000057   -0.07    125.83   
    48. A(C   7,C   8,C   9)          106.33 -0.000135    0.03    106.36   
    49. A(C  10,C   9,H  17)          123.76  0.000020   -0.04    123.72   
    50. A(C   8,C   9,H  17)          127.31 -0.000055    0.07    127.38   
    51. A(C   8,C   9,C  10)          108.93  0.000035   -0.03    108.90   
    52. A(O  11,C  10,H  18)          107.77 -0.000098   -0.03    107.74   
    53. A(C   9,C  10,H  18)          114.17  0.000149   -0.02    114.15   
    54. A(H  18,C  10,H  19)          108.82 -0.000100    0.07    108.89   
    55. A(O  11,C  10,H  19)          107.72 -0.000130   -0.02    107.70   
    56. A(C   9,C  10,H  19)          114.04  0.000139   -0.01    114.03   
    57. A(C   9,C  10,O  11)          103.85  0.000013    0.01    103.85   
    58. A(C   7,O  11,C  10)          109.33  0.000108   -0.04    109.29   
    59. D(H  12,C   2,C   1,C   0)     -0.17 -0.000003   -0.01     -0.18   
    60. D(C   3,C   2,C   1,C   0)    179.78 -0.000008    0.00    179.79   
    61. D(H  12,C   2,C   1,C   4)   -179.99  0.000003   -0.02   -180.00   
    62. D(C   3,C   2,C   1,C   4)     -0.04 -0.000002   -0.00     -0.04   
    63. D(H  13,C   3,C   2,C   1)   -179.95  0.000003    0.01   -179.94   
    64. D(H  13,C   3,C   2,H  12)     -0.00 -0.000002    0.03      0.03   
    65. D(C   6,C   3,C   2,H  12)   -179.93  0.000000    0.00   -179.93   
    66. D(C   6,C   3,C   2,C   1)      0.12  0.000005   -0.01      0.10
[truncated: 641,042 more chars]
