# Supplementary material for: Bro̷nsted Acid-Catalyzed Reduction of Furans
Source: J Am Chem Soc. 2025 Feb 19;147(9):7932–8. doi: 10.1021/jacs.4c18485 (PMC11887439; doi:10.1021/jacs.4c18485)
Supplement: Supplementary file 2 — ja4c18485_si_002.zip [file ja4c18485_si_002.zip › AllCoordinates/2-(p-CN-Ph)-Furan/2/calc.xyz]

21
Coordinates from ORCA-job calc E -552.802662825905
  C           1.98819169741145     -0.26360548498730      0.59923225333580
  C           2.85428596755668      0.40763228188055      1.52891630220858
  C           2.65673483624028      1.77453051063507      1.79805300202881
  C           3.49780614507668      2.42494988890425      2.69400738156169
  C           3.89051083991958     -0.31081309110316      2.15750615287269
  C           4.72935057182841      0.34015367827010      3.05200597679054
  C           4.53934260952147      1.71249489519645      3.32399096555066
  C           5.42089180574017      2.38851335240276      4.24914520035519
  C           5.43641081081390      3.76559129775974      4.65728570296131
  C           6.46444476091807      3.89237830082809      5.53768583727378
  C           7.12130176808197      2.57985430966369      5.69862546592749
  O           6.36648404448858      1.70632262944106      4.82933152847707
  H           1.84996101808146      2.31794646125658      1.30632275953666
  H           3.33928100708815      3.48368488957203      2.89892245062468
  H           4.03035572460947     -1.36956800206568      1.93964963742822
  H           5.53511046083130     -0.20555417877883      3.54165862518971
  H           4.75334112136610      4.53856019578031      4.31602327731921
  H           6.78235994759552      4.79703090210638      6.05801768959563
  H           7.06387831721551      2.17093014003889      6.71966058575483
  H           8.17105447624630      2.56112604837393      5.36550787903457
  N           1.28547560686883     -0.80770588267496     -0.15627037132719
