# Supplementary material for: Bro̷nsted Acid-Catalyzed Reduction of Furans
Source: J Am Chem Soc. 2025 Feb 19;147(9):7932–8. doi: 10.1021/jacs.4c18485 (PMC11887439; doi:10.1021/jacs.4c18485)
Supplement: Supplementary file 2 — ja4c18485_si_002.zip [file ja4c18485_si_002.zip › AllCoordinates/2-(p-CN-Ph)-Furan/2/SP/calc.mpi8.out]

! Job execution by suborca V 10.00 !
Job started from head1.mpi-muelheim.mpg.de, running /hsnfs/software/orca/orca_stable_directory/orca_stable_20240817/orca on xe31th14.mpi-muelheim.mpg.de in /usr/scratch/frank/calc__9282471 (/bin/ksh)
Job execution start: Sat Aug 17 15:58:50 CEST 2024
Shared library path: /hsnfs/software/openmpi-4.1.0/lib:/hsnfs/software/orca/orca_stable_directory/orca_stable_20240817:/hsnfs/software/themis/llvm-14.0.1/lib::/hsnfs/software/cfour-2.1/lib:/hsnfs/software/orca/orca_stable:/usr/users/openmpi-2.0.4/lib:/opt/intel/lib/intel64:/opt/intel/mkl/lib/intel64
SLURM Job ID is: 9282471
SLURM_JOB_NODELIST: xe31th14
Maxcore enforced by SLURM: 9600 MB per core
Expanded nodelist (1 nodes):
xe31th14

                                 *****************
                                 * O   R   C   A *
                                 *****************

                                            #,                                       
                                            ###                                      
                                            ####                                     
                                            #####                                    
                                            ######                                   
                                           ########,                                 
                                     ,,################,,,,,                         
                               ,,#################################,,                 
                          ,,##########################################,,             
                       ,#########################################, ''#####,          
                    ,#############################################,,   '####,        
                  ,##################################################,,,,####,       
                ,###########''''           ''''###############################       
              ,#####''   ,,,,##########,,,,          '''####'''          '####       
            ,##' ,,,,###########################,,,                        '##       
           ' ,,###''''                  '''############,,,                           
         ,,##''                                '''############,,,,        ,,,,,,###''
      ,#''                                            '''#######################'''  
     '                                                          ''''####''''         
             ,#######,   #######,   ,#######,      ##                                
            ,#'     '#,  ##    ##  ,#'     '#,    #''#        ,####,   ,####,        
            ##       ##  ##   ,#'  ##            #'  '#       #'       #'  '#        
            ##       ##  #######   ##           ,######,      #####,   #    #        
            '#,     ,#'  ##    ##  '#,     ,#' ,#      #,     #,   #   #,  ,#        
             '#######'   ##     ##  '#######'  #'      '#     '####' # '####'        


                #########################################################
                #                        -***-                          #
                #          Department of theory and spectroscopy        #
                #                                                       #
                #                      Frank Neese                      #
                #                                                       #
                #     Directorship, Architecture, Infrastructure        #
                #                    SHARK, DRIVERS                     #
                #        Core code/Algorithms in most modules           #
                #                                                       #
                #        Max Planck Institute fuer Kohlenforschung      #
                #                Kaiser Wilhelm Platz 1                 #
                #                 D-45470 Muelheim/Ruhr                 #
                #                      Germany                          #
                #                                                       #
                #                  All rights reserved                  #
                #                        -***-                          #
                #########################################################


                         Program Version 6.0.x  -   STABLE   -
                                (GIT: $c601ac21$)
                ($2024-08-14 11:52:48 +0200 $)

                         (BUILD: $Sat 17 Aug 2024 01:11:30 AM CEST$)


 With contributions from (in alphabetic order):
   Daniel Aravena         : Magnetic Suceptibility
   Michael Atanasov       : Ab Initio Ligand Field Theory (pilot matlab implementation)
   Alexander A. Auer      : GIAO ZORA, VPT2 properties, NMR spectrum
   Ute Becker             : All parallelization in ORCA, NUMFREQ, NUMCALC
   Giovanni Bistoni       : ED, misc. LED, open-shell LED, HFLD
   Martin Brehm           : Molecular dynamics
   Dmytro Bykov           : pre 5.0 version of the SCF Hessian
   Marcos Casanova-Páez   : Triplet and SCS-CIS(D). UHF-(DLPNO)-IP/EA/STEOM-CCSD. UHF-CVS-IP/STEOM-CCSD
   Vijay G. Chilkuri      : MRCI spin determinant printing, contributions to CSF-ICE
   Pauline Colinet        : FMM embedding
   Dipayan Datta          : RHF DLPNO-CCSD density
   Achintya Kumar Dutta   : EOM-CC, STEOM-CC
   Nicolas Foglia         : Exact transition moments, OPA infrastructure, MCD improvements
   Dmitry Ganyushin       : Spin-Orbit,Spin-Spin,Magnetic field MRCI
   Miquel Garcia          : C-PCM and meta-GGA Hessian, CCSD/C-PCM, Gaussian charge scheme
   Tiago L. C. Gouveia    : GS-ROHF, GS-ROCIS
   Yang Guo               : DLPNO-NEVPT2, F12-NEVPT2, CIM, IAO-localization
   Andreas Hansen         : Spin unrestricted coupled pair/coupled cluster methods
   Ingolf Harden          : AUTO-CI MPn and infrastructure 
   Benjamin Helmich-Paris : MC-RPA, TRAH-(SCF,CASSCF), AVAS, COSX integrals, SCF dyn. polar.
   Lee Huntington         : MR-EOM, pCC
   Robert Izsak           : Overlap fitted RIJCOSX, COSX-SCS-MP3, EOM
   Riya Kayal             : Wick's Theorem for AUTO-CI, AUTO-CI UHF-CCSDT
   Emily Kempfer          : AUTO-CI, RHF CISDT and CCSDT
   Christian Kollmar      : KDIIS, OOCD, Brueckner-CCSD(T), CCSD density, CASPT2, CASPT2-K, improved NEVPT2
   Axel Koslowski         : Symmetry handling
   Simone Kossmann        : Meta GGA functionals, TD-DFT gradient, OOMP2, (MP2 Hessian; deprecated post 5.0)
   Lucas Lang             : DCDCAS
   Marvin Lechner         : AUTO-CI (C++ implementation), FIC-MRCC
   Spencer Leger          : CASSCF response
   Dagmar Lenk            : GEPOL surface, SMD, ORCA-2-JSON
   Dimitrios Liakos       : Extrapolation schemes; Compound Job, initial MDCI parallelization
   Dimitrios Manganas     : Further ROCIS development; embedding schemes. LFT, Crystal Embedding
   Dimitrios Pantazis     : SARC Basis sets
   Anastasios Papadopoulos: AUTO-CI, single reference methods and gradients
   Taras Petrenko         : pre 6.0 DFT Hessian and TD-DFT gradient, (ASA, deprecated), ECA, 1-Electron XAS/XES, NRVS
   Peter Pinski           : DLPNO-MP2, DLPNO-MP2 Gradient
   Christoph Reimann      : Effective Core Potentials
   Marius Retegan         : Local ZFS, SOC
   Christoph Riplinger    : Optimizer, TS searches, QM/MM, DLPNO-CCSD(T), (RO)-DLPNO pert. Triples
   Michael Roemelt        : Original ROCIS implementation
   Masaaki Saitow         : Open-shell DLPNO-CCSD energy and density
   Barbara Sandhoefer     : DKH picture change effects
   Kantharuban Sivalingam : CASSCF convergence/infrastructure, NEVPT2 and variants, FIC-MRCI
   Bernardo de Souza      : ESD, SOC TD-DFT
   Georgi Stoychev        : AutoAux, RI-MP2 NMR, DLPNO-MP2 response, X2C
   Van Anh Tran           : RI-MP2 g-tensors
   Willem Van den Heuvel  : Paramagnetic NMR
   Zikuan Wang            : NOTCH, Electric field optimization 
   Frank Wennmohs         : Technical directorship and infrastructure
   Hang Xu                : AUTO-CI-Response properties 


 We gratefully acknowledge several colleagues who have allowed us to
 interface, adapt or use parts of their codes:
   Stefan Grimme, W. Hujo, H. Kruse, P. Pracht,  : VdW corrections, initial TS optimization,
                  C. Bannwarth, S. Ehlert,         DFT functionals, gCP, sTDA/sTD-DF
                  L. Wittmann, M. Mueller
   Ed Valeev, F. Pavosevic, A. Kumar             : LibInt (2-el integral package), F12 methods
   Garnet Chan, S. Sharma, J. Yang, R. Olivares  : DMRG
   Ulf Ekstrom                                   : XCFun DFT Library
   Mihaly Kallay                                 : mrcc  (arbitrary order and MRCC methods)
   Frank Weinhold                                : gennbo (NPA and NBO analysis)
   Simon Mueller                                 : openCOSMO-RS
   Christopher J. Cramer and Donald G. Truhlar   : smd solvation model
   Lars Goerigk                                  : TD-DFT with DH, B97 family of functionals
   V. Asgeirsson, H. Jonsson                     : NEB implementation
   FAccTs GmbH                                   : IRC, NEB, NEB-TS, DLPNO-Multilevel, CI-OPT
                                                   MM, QMMM, 2- and 3-layer-ONIOM, Crystal-QMMM,
                                                   LR-CPCM, SF, NACMEs, symmetry and pop. for TD-DFT,
                                                   nearIR, NL-DFT gradient (VV10), updates on ESD,
                                                   ML-optimized integration grids, MBIS, APM,
                                                   GOAT, DOCKER, SOLVATOR, interface openCOSMO-RS
   S Lehtola, MJT Oliveira, MAL Marques          : LibXC Library
   Liviu Ungur et al                             : ANISO software


 Your calculation uses the libint2 library for the computation of 2-el integrals
 For citations please refer to: http://libint.valeyev.net

 Your ORCA version has been built with support for libXC version: 6.2.2
 For citations please refer to: https://libxc.gitlab.io

 This ORCA versions uses:
   CBLAS   interface :  Fast vector & matrix operations
   LAPACKE interface :  Fast linear algebra routines
   SCALAPACK package :  Parallel linear algebra routines
   Shared memory     :  Shared parallel matrices
   BLAS/LAPACK       :  OpenBLAS 0.3.26  USE64BITINT DYNAMIC_ARCH NO_AFFINITY Haswell SINGLE_THREADED
        Core in use  :  Haswell
   Copyright (c) 2011-2014, The OpenBLAS Project


NOTE: MaxCore=8000 MB was set to SCF,MP2,MDCI,CIPSI,MRCI and CIS
      => If you want to overwrite this, your respective input block should be placed after the MaxCore statement


***************************************
The coordinates will be read from file: calc.xyz
***************************************


================================================================================

----- Orbital basis set information -----
Your calculation utilizes the basis: def2-TZVPP
   F. Weigend and R. Ahlrichs, Phys. Chem. Chem. Phys. 7, 3297 (2005).

----- AuxC basis set information -----
Your calculation utilizes the auxiliary basis: def2-TZVPP/C
  H-La, Hf-Rn : A. Hellweg, C. Hattig, S. Hofener and W. Klopper, Theor. Chem. Acc. 117, 587 (2007).
        Ce-Lu : J. Chmela and M. E. Harding, Mol. Phys. (2018).

================================================================================
                                        WARNINGS
                       Please study these warnings very carefully!
================================================================================

WARNING: Old DensityContainer found on disk!
         Will remove this file - 
         If you want to keep old densities, please start your calculation with a different basename. 


WARNING: Post HF methods need fully converged wavefunctions
  ===> : Setting SCFConvForced true
         You can overwrite this default with %scf ConvForced false 


WARNING: MDCI localization with Augmented Hessian Foster-Boys
  ===> : Switching off randomization!

================================================================================
                                       INPUT FILE
================================================================================
NAME = calc.inp
|  1> ! DLPNO-CCSD(T) def2-TZVPP def2-TZVPP/C
|  2> 
|  3> %cpcm
|  4> epsilon 16.7                    # Dielectric constant
|  5> refrac 1.275
|  6> SURFACETYPE VDW_GAUSSIAN
|  7> end
|  8> 
|  9> 
| 10> %PAL NPROCS 8 END
| 11> 
| 12> %maxcore 8000
| 13> 
| 14> * xyzfile 1 1 calc.xyz 
| 15> 
| 16>                          ****END OF INPUT****
================================================================================

                       ****************************
                       * Single Point Calculation *
                       ****************************

---------------------------------
CARTESIAN COORDINATES (ANGSTROEM)
---------------------------------
  C      1.988192   -0.263605    0.599232
  C      2.854286    0.407632    1.528916
  C      2.656735    1.774531    1.798053
  C      3.497806    2.424950    2.694007
  C      3.890511   -0.310813    2.157506
  C      4.729351    0.340154    3.052006
  C      4.539343    1.712495    3.323991
  C      5.420892    2.388513    4.249145
  C      5.436411    3.765591    4.657286
  C      6.464445    3.892378    5.537686
  C      7.121302    2.579854    5.698625
  O      6.366484    1.706323    4.829332
  H      1.849961    2.317946    1.306323
  H      3.339281    3.483685    2.898922
  H      4.030356   -1.369568    1.939650
  H      5.535110   -0.205554    3.541659
  H      4.753341    4.538560    4.316023
  H      6.782360    4.797031    6.058018
  H      7.063878    2.170930    6.719661
  H      8.171054    2.561126    5.365508
  N      1.285476   -0.807706   -0.156270

----------------------------
CARTESIAN COORDINATES (A.U.)
----------------------------
  NO LB      ZA    FRAG     MASS         X           Y           Z
   0 C     6.0000    0    12.011    3.757138   -0.498142    1.132385
   1 C     6.0000    0    12.011    5.393819    0.770313    2.889233
   2 C     6.0000    0    12.011    5.020501    3.353377    3.397828
   3 C     6.0000    0    12.011    6.609896    4.582491    5.090936
   4 C     6.0000    0    12.011    7.352000   -0.587352    4.077096
   5 C     6.0000    0    12.011    8.937177    0.642797    5.767455
   6 C     6.0000    0    12.011    8.578114    3.236146    6.281433
   7 C     6.0000    0    12.011   10.244001    4.513636    8.029721
   8 C     6.0000    0    12.011   10.273328    7.115936    8.800995
   9 C     6.0000    0    12.011   12.216030    7.355529   10.464710
  10 C     6.0000    0    12.011   13.457310    4.875218   10.768841
  11 O     8.0000    0    15.999   12.030911    3.224482    9.126114
  12 H     1.0000    0     1.008    3.495920    4.380284    2.468592
  13 H     1.0000    0     1.008    6.310327    6.583210    5.478170
  14 H     1.0000    0     1.008    7.616269   -2.588108    3.665407
  15 H     1.0000    0     1.008   10.459843   -0.388441    6.692765
  16 H     1.0000    0     1.008    8.982513    8.576636    8.156102
  17 H     1.0000    0     1.008   12.816803    9.065075   11.447994
  18 H     1.0000    0     1.008   13.348795    4.102463   12.698318
  19 H     1.0000    0     1.008   15.441055    4.839827   10.139340
  20 N     7.0000    0    14.007    2.429197   -1.526343   -0.295308

--------------------------------
INTERNAL COORDINATES (ANGSTROEM)
--------------------------------
 C      0   0   0     0.000000000000     0.00000000     0.00000000
 C      1   0   0     1.437007952371     0.00000000     0.00000000
 C      2   1   0     1.407079166375   119.53110911     0.00000000
 C      3   2   1     1.390388637892   119.52240315   180.22744534
 C      2   1   3     1.408918358324   119.58576924   180.07132359
 C      5   2   1     1.388358658865   119.51999903   179.77994304
 C      4   3   2     1.410414705299   119.88320853     0.00000000
 C      7   4   3     1.445697166773   119.99508825   179.58364257
 C      8   7   4     1.436371531664   129.54830111   358.96645123
 C      9   8   7     1.359423827661   106.35614389   180.28367434
 C     10   9   8     1.476510047143   108.91157421     0.04527504
 O      8   7   4     1.302361332279   118.87360747   179.27714859
 H      3   2   1     1.089946567699   120.12994046     0.19581759
 H      4   3   2     1.089972571463   119.18012837   180.04431796
 H      5   2   1     1.089944959428   120.03465257   359.86007941
 H      6   5   2     1.089406159362   120.10576813   180.14530224
 H      9   8   7     1.086519747223   125.87440387     0.16495535
 H     10   9   8     1.090968208272   127.34332330   179.97892718
 H     11  10   9     1.101376023497   114.07316831   242.85138366
 H     11  10   9     1.101498444287   113.96148844   116.93760832
 N      1   2   3     1.166464471188   179.94173276    58.78051695

---------------------------
INTERNAL COORDINATES (A.U.)
---------------------------
 C      0   0   0     0.000000000000     0.00000000     0.00000000
 C      1   0   0     2.715551482248     0.00000000     0.00000000
 C      2   1   0     2.658994273195   119.53110911     0.00000000
 C      3   2   1     2.627453745332   119.52240315   180.22744534
 C      2   1   3     2.662469842287   119.58576924   180.07132359
 C      5   2   1     2.623617640914   119.51999903   179.77994304
 C      4   3   2     2.665297528270   119.88320853     0.00000000
 C      7   4   3     2.731971717786   119.99508825   179.58364257
 C      8   7   4     2.714348821406   129.54830111   358.96645123
 C      9   8   7     2.568938734205   106.35614389   180.28367434
 C     10   9   8     2.790199623083   108.91157421     0.04527504
 O      8   7   4     2.461106245416   118.87360747   179.27714859
 H      3   2   1     2.059700513558   120.12994046     0.19581759
 H      4   3   2     2.059749653552   119.18012837   180.04431796
 H      5   2   1     2.059697474367   120.03465257   359.86007941
 H      6   5   2     2.058679289801   120.10576813   180.14530224
 H      9   8   7     2.053224761348   125.87440387     0.16495535
 H     10   9   8     2.061631134449   127.34332330   179.97892718
 H     11  10   9     2.081299054876   114.07316831   242.85138366
 H     11  10   9     2.081530396643   113.96148844   116.93760832
 N      1   2   3     2.204298395495   179.94173276    58.78051695

---------------------
BASIS SET INFORMATION
---------------------
There are 4 groups of distinct atoms

 Group   1 Type C   : 11s6p2d1f contracted to 5s3p2d1f pattern {62111/411/11/1}
 Group   2 Type O   : 11s6p2d1f contracted to 5s3p2d1f pattern {62111/411/11/1}
 Group   3 Type H   : 5s2p1d contracted to 3s2p1d pattern {311/11/1}
 Group   4 Type N   : 11s6p2d1f contracted to 5s3p2d1f pattern {62111/411/11/1}

Atom   0C    basis set group =>   1
Atom   1C    basis set group =>   1
Atom   2C    basis set group =>   1
Atom   3C    basis set group =>   1
Atom   4C    basis set group =>   1
Atom   5C    basis set group =>   1
Atom   6C    basis set group =>   1
Atom   7C    basis set group =>   1
Atom   8C    basis set group =>   1
Atom   9C    basis set group =>   1
Atom  10C    basis set group =>   1
Atom  11O    basis set group =>   2
Atom  12H    basis set group =>   3
Atom  13H    basis set group =>   3
Atom  14H    basis set group =>   3
Atom  15H    basis set group =>   3
Atom  16H    basis set group =>   3
Atom  17H    basis set group =>   3
Atom  18H    basis set group =>   3
Atom  19H    basis set group =>   3
Atom  20N    basis set group =>   4
---------------------------------
AUXILIARY/C BASIS SET INFORMATION
---------------------------------
There are 4 groups of distinct atoms

 Group   1 Type C   : 8s6p5d3f1g contracted to 8s6p4d3f1g pattern {11111111/111111/2111/111/1}
 Group   2 Type O   : 8s6p5d3f1g contracted to 8s6p4d3f1g pattern {11111111/111111/2111/111/1}
 Group   3 Type H   : 4s3p2d1f contracted to 4s3p2d1f pattern {1111/111/11/1}
 Group   4 Type N   : 8s6p5d3f1g contracted to 8s6p4d3f1g pattern {11111111/111111/2111/111/1}

Atom   0C    basis set group =>   1
Atom   1C    basis set group =>   1
Atom   2C    basis set group =>   1
Atom   3C    basis set group =>   1
Atom   4C    basis set group =>   1
Atom   5C    basis set group =>   1
Atom   6C    basis set group =>   1
Atom   7C    basis set group =>   1
Atom   8C    basis set group =>   1
Atom   9C    basis set group =>   1
Atom  10C    basis set group =>   1
Atom  11O    basis set group =>   2
Atom  12H    basis set group =>   3
Atom  13H    basis set group =>   3
Atom  14H    basis set group =>   3
Atom  15H    basis set group =>   3
Atom  16H    basis set group =>   3
Atom  17H    basis set group =>   3
Atom  18H    basis set group =>   3
Atom  19H    basis set group =>   3
Atom  20N    basis set group =>   4

Checking for AutoStart:
The File: calc.gbw exists
Trying to determine its content:
     ... Fine, the file contains calculation information
     ... Fine, the calculation information was read
     ... Fine, the file contains a basis set
     ... Fine, the basis set was read
     ... Fine, the file contains a geometry
     ... Fine, the geometry was read
     ... Fine, the file contains a set of orbitals
     ... Fine, the orbitals can be read
     => possible old guess file was deleted
     => GBW file was renamed to GES file
     => GES file is set as startup file
     => Guess is set to MORead
     ... now leaving AutoStart


           ************************************************************
           *        Program running with 8 parallel MPI-processes     *
           *              working on a common directory               *
           ************************************************************
------------------------------------------------------------------------------
                             ORCA STARTUP CALCULATIONS
------------------------------------------------------------------------------
------------------------------------------------------------------------------
                   ___                                                        
                  /   \      - P O W E R E D   B Y -                         
                 /     \                                                     
                 |  |  |   _    _      __       _____    __    __             
                 |  |  |  | |  | |    /  \     |  _  \  |  |  /  |          
                  \  \/   | |  | |   /    \    | | | |  |  | /  /          
                 / \  \   | |__| |  /  /\  \   | |_| |  |  |/  /          
                |  |  |   |  __  | /  /__\  \  |    /   |      \           
                |  |  |   | |  | | |   __   |  |    \   |  |\   \          
                \     /   | |  | | |  |  |  |  | |\  \  |  | \   \       
                 \___/    |_|  |_| |__|  |__|  |_| \__\ |__|  \__/        
                                                                              
                      - O R C A' S   B I G   F R I E N D -                    
                                      &                                       
                       - I N T E G R A L  F E E D E R -                       
                                                                              
 v1 FN, 2020, v2 2021, v3 2022-2024                                           
------------------------------------------------------------------------------


----------------------
SHARK INTEGRAL PACKAGE
----------------------

Number of atoms                             ...     21
Number of basis functions                   ...    515
Number of shells                            ...    191
Maximum angular momentum                    ...      3
Integral batch strategy                     ... SHARK/LIBINT Hybrid
RI-J (if used) integral strategy            ... SPLIT-RIJ (Revised 2003 algorithm where possible)
Printlevel                                  ...      1
Contraction scheme used                     ... SEGMENTED contraction
Prescreening option                         ... SCHWARTZ
   Thresh                                   ... 1.000e-10
   Tcut                                     ... 1.000e-11
   Tpresel                                  ... 1.000e-11 
Coulomb Range Separation                    ... NOT USED
Exchange Range Separation                   ... NOT USED
Multipole approximations                    ... NOT USED
Finite Nucleus Model                        ... NOT USED
CABS basis                                  ... NOT available
Auxiliary Coulomb fitting basis             ... NOT available
Auxiliary J/K fitting basis                 ... NOT available
Auxiliary Correlation fitting basis         ... AVAILABLE
   # of basis functions in Aux-C            ...   1228
   # of shells in Aux-C                     ...    366
   Maximum angular momentum in Aux-C        ...      4
Auxiliary 'external' fitting basis          ... NOT available

Checking pre-screening integrals            ... done (  0.0 sec) Dimension = 191
Check shell pair data                       ... done (  0.0 sec)
Shell pair information
Shell pair cut-off parameter TPreSel        ...   1.0e-11
Total number of shell pairs                 ...     18336
Shell pairs after pre-screening             ...     14300
Total number of primitive shell pairs       ...     52960
Primitive shell pairs kept                  ...     29771
          la=0 lb=0:   3039 shell pairs
          la=1 lb=0:   3951 shell pairs
          la=1 lb=1:   1312 shell pairs
          la=2 lb=0:   2250 shell pairs
          la=2 lb=1:   1484 shell pairs
          la=2 lb=2:    432 shell pairs
          la=3 lb=0:    864 shell pairs
          la=3 lb=1:    573 shell pairs
          la=3 lb=2:    327 shell pairs
          la=3 lb=3:     68 shell pairs

Calculating one electron integrals          ... done (  0.0 sec)
Calculating RI/C V-Matrix + Cholesky decomp.... done (  0.2 sec)
Calculating Nuclear repulsion               ... done (  0.0 sec) ENN=    676.062798904303 Eh

Diagonalization of the overlap matrix:
Smallest eigenvalue                        ... 8.088e-06
Time for diagonalization                   ...    0.051 sec
Threshold for overlap eigenvalues          ... 1.000e-07
Number of eigenvalues below threshold      ... 0
Time for construction of square roots      ...    0.062 sec
Total time needed                          ...    0.116 sec

-------------------
DFT GRID GENERATION
-------------------

General Integration Accuracy     IntAcc      ... 4.388
Radial Grid Type                 RadialGrid  ... OptM3 with GC (2021)
Angular Grid (max. ang.)         AngularGrid ... 4 (Lebedev-302)
Angular grid pruning method      GridPruning ... 4 (adaptive)
Weight generation scheme         WeightScheme... mBecke (2022)
Basis function cutoff            BFCut       ... 1.0000e-10
Integration weight cutoff        WCut        ... 1.0000e-14
Partially contracted basis set               ... off
Rotationally invariant grid construction     ... off
Angular grids for H and He will be reduced by one unit

Total number of grid points                  ...   103960
Total number of batches                      ...     1636
Average number of points per batch           ...       63
Average number of grid points per atom       ...     4950
Initializing property integral containers    ... done (  0.0 sec)

SHARK setup successfully completed in   1.5 seconds

Maximum memory used throughout the entire STARTUP-calculation: 40.8 MB


           ************************************************************
           *        Program running with 8 parallel MPI-processes     *
           *              working on a common directory               *
           ************************************************************
-------------------------------------------------------------------------------
                                 ORCA GUESS
                   Start orbitals & Density for SCF / CASSCF
-------------------------------------------------------------------------------

------------
SCF SETTINGS
------------
Hamiltonian:
 Ab initio Hamiltonian  Method          .... Hartree-Fock(GTOs)


General Settings:
 Integral files         IntName         .... calc
 Hartree-Fock type      HFTyp           .... RHF
 Total Charge           Charge          ....    1
 Multiplicity           Mult            ....    1
 Number of Electrons    NEL             ....   88
 Basis Dimension        Dim             ....  515
 Nuclear Repulsion      ENuc            ....    676.0627989043 Eh

Convergence Acceleration:
 AO-DIIS                CNVDIIS         .... on
   Start iteration      DIISMaxIt       ....    12
   Startup error        DIISStart       ....  0.200000
   # of expansion vecs  DIISMaxEq       ....     5
   Bias factor          DIISBfac        ....   1.050
   Max. coefficient     DIISMaxC        ....  10.000
 MO-DIIS                CNVKDIIS        .... off
 Trust-Rad. Augm. Hess. CNVTRAH         .... auto
   Auto Start mean grad. ratio tolernc. ....  1.125000
   Auto Start start iteration           ....     1
   Auto Start num. interpolation iter.  ....    10
   Max. Number of Micro iterations      ....    24
   Max. Number of Macro iterations      .... Maxiter - #DIIS iter
   Number of Davidson start vectors     ....     2
   Converg. threshold    (grad. norm)   ....   5.000e-05
   Grad. Scal. Fac. for Micro threshold ....   0.100
   Minimum threshold for Micro iter.    ....   1.000e-02
   NR start threshold (gradient norm)   ....   1.000e-04
   Initial trust radius                 ....   0.400
   Minimum AH scaling param. (alpha)    ....   1.000
   Maximum AH scaling param. (alpha)    .... 1000.000
   Quad. conv. algorithm                .... NR
   White noise on init. David. guess    .... on
   Maximum white noise                  ....   0.010
   Pseudo random numbers                .... off
   Inactive MOs                         .... canonical
   Orbital update algorithm             .... Taylor
   Preconditioner                       .... Diag
   Full preconditioner red. dimension   ....   250
 SOSCF                  CNVSOSCF        .... on
   Start iteration      SOSCFMaxIt      ....   150
   Startup grad/error   SOSCFStart      ....  0.003300
   Hessian update       SOSCFHessUp     .... L-BFGS
 Level Shifting         CNVShift        .... on
   Level shift para.    LevelShift      ....    0.2500
   Turn off err/grad.   ShiftErr        ....    0.0010
 Zerner damping         CNVZerner       .... off
 Static damping         CNVDamp         .... on
   Fraction old density DampFac         ....    0.7000
   Max. Damping (<1)    DampMax         ....    0.9800
   Min. Damping (>=0)   DampMin         ....    0.0000
   Turn off err/grad.   DampErr         ....    0.1000

SCF Procedure:
 Maximum # iterations   MaxIter         ....   125
 SCF integral mode      SCFMode         .... Direct
   Integral package                     .... SHARK and LIBINT hybrid scheme
 Reset frequency        DirectResetFreq ....    20
 Integral Threshold     Thresh          ....  1.000e-10 Eh
 Primitive CutOff       TCut            ....  1.000e-11 Eh

Convergence Tolerance:
 Convergence Check Mode ConvCheckMode   .... Total+1el-Energy
 Convergence forced     ConvForced      .... 1
 Energy Change          TolE            ....  1.000e-06 Eh
 1-El. energy change                    ....  1.000e-03 Eh
 Orbital Gradient       TolG            ....  5.000e-05
 Orbital Rotation angle TolX            ....  5.000e-05
 DIIS Error             TolErr          ....  1.000e-06

---------------------
INITIAL GUESS: MOREAD
---------------------
Guess MOs are being read from file: calc.ges
Input Geometry matches current geometry (good)
Input basis set matches current basis set (good)
Occupation numbers will be reassigned to an Aufbau configuration
MOs were renormalized
MOs were reorthogonalized (Cholesky)
                      ------------------
                      INITIAL GUESS DONE (   0.2 sec)
                      ------------------
             **** ENERGY FILE WAS UPDATED (calc.en.tmp) ****
Finished Guess after   0.5 sec
Maximum memory used throughout the entire GUESS-calculation: 33.4 MB


           ************************************************************
           *        Program running with 8 parallel MPI-processes     *
           *              working on a common directory               *
           ************************************************************

-------------------------------------------------------------------------------------------
                                      ORCA LEAN-SCF
                              memory conserving SCF solver
-------------------------------------------------------------------------------------------

--------------------
CPCM SOLVATION MODEL
--------------------
CPCM parameters:
  Epsilon                                         ...      16.7000
  Refrac                                          ...       1.2750
  Rsolv                                           ...       1.3000
  Surface type                                    ... GAUSSIAN VDW
  Discretization scheme                           ... Constant charge density
    Threshold for H atoms                         ...       5.0000 (charges/Ang^2)
    Threshold for non-H atoms                     ...       5.0000 (charges/Ang^2)
  Epsilon function type                           ...         CPCM
Solvent:                                          ... CUSTOM
Radii:
  Scheme                                          ... Element-dependent radii
  Radius for C  used is    3.8550 Bohr (=   2.0400 Ang.)
  Radius for O  used is    3.4469 Bohr (=   1.8240 Ang.)
  Radius for H  used is    2.4944 Bohr (=   1.3200 Ang.)
  Radius for N  used is    3.5149 Bohr (=   1.8600 Ang.)
Calculating surface                               ...        done! (  0.0s)
Cavity surface points                             ...         2038
Cavity Volume                                     ...    1432.7955
Cavity Surface-area                               ...     772.2500
Calculating surface distance matrix               ...        done! (  0.1s)
Performing Cholesky decomposition & store         ...        done! (  0.2s)
Overall time for CPCM initialization              ...                 0.3s

----------------------------------------D-I-I-S--------------------------------------------
Iteration    Energy (Eh)           Delta-E    RMSDP     MaxDP     DIISErr   Damp  Time(sec)
-------------------------------------------------------------------------------------------
               ***  Starting incremental Fock matrix formation  ***
                              *** Initializing SOSCF ***
---------------------------------------S-O-S-C-F--------------------------------------
Iteration    Energy (Eh)           Delta-E    RMSDP     MaxDP     MaxGrad    Time(sec)
--------------------------------------------------------------------------------------
    1    -550.5529680935414945     0.00e+00  4.12e-05  1.93e-03  4.46e-04    16.9
               *** Restarting incremental Fock matrix formation ***
    2    -550.5529930086543118    -2.49e-05  2.44e-05  9.77e-04  6.71e-04    16.8
    3    -550.5530034908656489    -1.05e-05  2.39e-05  1.46e-03  3.51e-04    11.9
    4    -550.5530069631981860    -3.47e-06  8.44e-06  6.00e-04  2.77e-04    11.9
    5    -550.5530076470199674    -6.84e-07  3.25e-06  1.46e-04  6.38e-05    10.6
                 **** Energy Check signals convergence ****

               *****************************************************
               *                     SUCCESS                       *
               *           SCF CONVERGED AFTER   5 CYCLES          *
               *****************************************************

             **** ENERGY FILE WAS UPDATED (calc.en.tmp) ****

----------------
TOTAL SCF ENERGY
----------------

Total Energy       :       -550.55300764701997 Eh          -14981.30897 eV

Components:
Nuclear Repulsion  :        676.06279890430324 Eh           18396.60402 eV
Electronic Energy  :      -1226.51734556728161 Eh          -33375.23374 eV
One Electron Energy:      -2072.15443310327555 Eh          -56386.18874 eV
Two Electron Energy:        845.63708753599394 Eh           23010.95501 eV
CPCM Dielectric    :         -0.09846098404153 Eh              -2.67926 eV

Virial components:
Potential Energy   :      -1099.97738236228633 Eh          -29931.90628 eV
Kinetic Energy     :        549.42437471526648 Eh           14950.59731 eV
Virial Ratio       :          2.00205420979427

CPCM Solvation Model Properties:
Surface-charge          :         -1.02061071645688
Corrected charge        :         -1.00000000000000
Outlying charge corr.   :          0.00002577971137 Eh               0.00070 eV
Free-energy (cav+disp)  :  This term is not implemented in the current solvation scheme

---------------
SCF CONVERGENCE
---------------

  Last Energy change         ...    6.8382e-07  Tolerance :   1.0000e-06
  Last MAX-Density change    ...    1.4608e-04  Tolerance :   1.0000e-05
  Last RMS-Density change    ...    3.2501e-06  Tolerance :   1.0000e-06
  Last DIIS Error            ...    1.4702e-03  Tolerance :   1.0000e-06
  Last Orbital Gradient      ...    6.3776e-05  Tolerance :   5.0000e-05
  Last Orbital Rotation      ...    1.4756e-04  Tolerance :   5.0000e-05


----------------
ORBITAL ENERGIES
----------------

  NO   OCC          E(Eh)            E(eV) 
   0   2.0000     -20.679702      -562.7233 
   1   2.0000     -15.605523      -424.6479 
   2   2.0000     -11.423610      -310.8522 
   3   2.0000     -11.342236      -308.6379 
   4   2.0000     -11.328726      -308.2703 
   5   2.0000     -11.324797      -308.1634 
   6   2.0000     -11.313454      -307.8547 
   7   2.0000     -11.302083      -307.5453 
   8   2.0000     -11.295792      -307.3741 
   9   2.0000     -11.292905      -307.2956 
  10   2.0000     -11.288579      -307.1779 
  11   2.0000     -11.286515      -307.1217 
  12   2.0000     -11.286141      -307.1115 
  13   2.0000      -1.527126       -41.5552 
  14   2.0000      -1.249887       -34.0112 
  15   2.0000      -1.210948       -32.9516 
  16   2.0000      -1.155138       -31.4329 
  17   2.0000      -1.125967       -30.6391 
  18   2.0000      -1.067124       -29.0379 
  19   2.0000      -1.046143       -28.4670 
  20   2.0000      -0.936250       -25.4767 
  21   2.0000      -0.893049       -24.3011 
  22   2.0000      -0.852156       -23.1883 
  23   2.0000      -0.837701       -22.7950 
  24   2.0000      -0.788115       -21.4457 
  25   2.0000      -0.781380       -21.2624 
  26   2.0000      -0.730664       -19.8824 
  27   2.0000      -0.701493       -19.0886 
  28   2.0000      -0.685824       -18.6622 
  29   2.0000      -0.652936       -17.7673 
  30   2.0000      -0.642422       -17.4812 
  31   2.0000      -0.634051       -17.2534 
  32   2.0000      -0.618673       -16.8349 
  33   2.0000      -0.596500       -16.2316 
  34   2.0000      -0.588047       -16.0016 
  35   2.0000      -0.587870       -15.9967 
  36   2.0000      -0.568390       -15.4667 
  37   2.0000      -0.562802       -15.3146 
  38   2.0000      -0.544901       -14.8275 
  39   2.0000      -0.507982       -13.8229 
  40   2.0000      -0.494828       -13.4650 
  41   2.0000      -0.450429       -12.2568 
  42   2.0000      -0.383130       -10.4255 
  43   2.0000      -0.381475       -10.3805 
  44   0.0000      -0.024504        -0.6668 
  45   0.0000       0.069531         1.8920 
  46   0.0000       0.088018         2.3951 
  47   0.0000       0.136471         3.7136 
  48   0.0000       0.144246         3.9251 
  49   0.0000       0.162612         4.4249 
  50   0.0000       0.162890         4.4325 
  51   0.0000       0.165322         4.4986 
  52   0.0000       0.172137         4.6841 
  53   0.0000       0.183002         4.9797 
  54   0.0000       0.192548         5.2395 
*Only the first 10 virtual orbitals were printed.

                    ********************************
                    * MULLIKEN POPULATION ANALYSIS *
                    ********************************

-----------------------
MULLIKEN ATOMIC CHARGES
-----------------------
   0 C :   -0.037492
   1 C :    0.310992
   2 C :   -0.146073
   3 C :   -0.066989
   4 C :   -0.147147
   5 C :   -0.092541
   6 C :   -0.010822
   7 C :    0.581629
   8 C :   -0.260307
   9 C :    0.047508
  10 C :    0.145634
  11 O :   -0.308254
  12 H :    0.155568
  13 H :    0.143258
  14 H :    0.154696
  15 H :    0.160246
  16 H :    0.168525
  17 H :    0.181741
  18 H :    0.141225
  19 H :    0.141260
  20 N :   -0.262657
Sum of atomic charges:    1.0000000

--------------------------------
MULLIKEN REDUCED ORBITAL CHARGES
--------------------------------
  0 C s       :     3.204026  s :     3.204026
      pz      :     0.902418  p :     2.712421
      px      :     0.904509
      py      :     0.905494
      dz2     :     0.033134  d :     0.103479
      dxz     :     0.015193
      dyz     :     0.016180
      dx2y2   :     0.021840
      dxy     :     0.017132
      f0      :     0.002078  f :     0.017565
      f+1     :     0.003328
      f-1     :     0.002184
      f+2     :     0.004033
      f-2     :     0.002445
      f+3     :     0.002000
      f-3     :     0.001496

  1 C s       :     3.077064  s :     3.077064
      pz      :     0.815577  p :     2.461893
      px      :     0.816447
      py      :     0.829868
      dz2     :     0.018054  d :     0.139982
      dxz     :     0.018411
      dyz     :     0.032879
      dx2y2   :     0.034503
      dxy     :     0.036136
      f0      :     0.000841  f :     0.010068
      f+1     :     0.001505
      f-1     :     0.001109
      f+2     :     0.001744
      f-2     :     0.001821
      f+3     :     0.001688
      f-3     :     0.001361

  2 C s       :     3.134400  s :     3.134400
      pz      :     0.956504  p :     2.888158
      px      :     1.003802
      py      :     0.927852
      dz2     :     0.017404  d :     0.114856
      dxz     :     0.015876
      dyz     :     0.023085
      dx2y2   :     0.029864
      dxy     :     0.028626
      f0      :     0.001009  f :     0.008659
      f+1     :     0.001031
      f-1     :     0.001123
      f+2     :     0.001699
      f-2     :     0.001232
      f+3     :     0.001383
      f-3     :     0.001180

  3 C s       :     3.121049  s :     3.121049
      pz      :     0.896106  p :     2.819064
      px      :     0.885813
      py      :     1.037145
      dz2     :     0.024543  d :     0.118216
      dxz     :     0.012974
      dyz     :     0.022516
      dx2y2   :     0.032645
      dxy     :     0.025538
      f0      :     0.000792  f :     0.008660
      f+1     :     0.001744
      f-1     :     0.000996
      f+2     :     0.001491
      f-2     :     0.001352
      f+3     :     0.001186
      f-3     :     0.001099

  4 C s       :     3.139383  s :     3.139383
      pz      :     0.926468  p :     2.883774
      px      :     0.908215
      py      :     1.049090
      dz2     :     0.020568  d :     0.115359
      dxz     :     0.012824
      dyz     :     0.023615
      dx2y2   :     0.031834
      dxy     :     0.026517
      f0      :     0.000812  f :     0.008631
      f+1     :     0.001756
      f-1     :     0.000901
      f+2     :     0.001551
      f-2     :     0.001397
      f+3     :     0.001125
      f-3     :     0.001088

  5 C s       :     3.124077  s :     3.124077
      pz      :     0.922629  p :     2.840292
      px      :     0.987236
      py      :     0.930427
      dz2     :     0.019121  d :     0.119501
      dxz     :     0.016053
      dyz     :     0.024634
      dx2y2   :     0.028944
      dxy     :     0.030749
      f0      :     0.001036  f :     0.008671
      f+1     :     0.001035
      f-1     :     0.001122
      f+2     :     0.001675
      f-2     :     0.001202
      f+3     :     0.001427
      f-3     :     0.001174

  6 C s       :     3.301466  s :     3.301466
      pz      :     0.861578  p :     2.555258
      px      :     0.841414
      py      :     0.852266
      dz2     :     0.014942  d :     0.142950
      dxz     :     0.016746
      dyz     :     0.035745
      dx2y2   :     0.034781
      dxy     :     0.040736
      f0      :     0.000927  f :     0.011149
      f+1     :     0.001733
      f-1     :     0.001173
      f+2     :     0.002151
      f-2     :     0.001858
      f+3     :     0.001922
      f-3     :     0.001384

  7 C s       :     3.092511  s :     3.092511
      pz      :     0.637894  p :     2.098328
      px      :     0.635720
      py      :     0.824714
      dz2     :     0.046445  d :     0.208561
      dxz     :     0.016753
      dyz     :     0.041548
      dx2y2   :     0.060431
      dxy     :     0.043384
      f0      :     0.001154  f :     0.018970
      f+1     :     0.002994
      f-1     :     0.002488
      f+2     :     0.003352
      f-2     :     0.002882
      f+3     :     0.003551
      f-3     :     0.002549

  8 C s       :     3.201793  s :     3.201793
      pz      :     1.003393  p :     2.939228
      px      :     1.026254
      py      :     0.909580
      dz2     :     0.014642  d :     0.110654
      dxz     :     0.015649
      dyz     :     0.022595
      dx2y2   :     0.031007
      dxy     :     0.026761
      f0      :     0.000826  f :     0.008631
      f+1     :     0.001503
      f-1     :     0.000853
      f+2     :     0.001409
      f-2     :     0.001459
      f+3     :     0.001232
      f-3     :     0.001349

  9 C s       :     3.139493  s :     3.139493
      pz      :     0.825795  p :     2.693573
      px      :     0.865644
      py      :     1.002135
      dz2     :     0.026313  d :     0.110808
      dxz     :     0.010427
      dyz     :     0.021314
      dx2y2   :     0.024543
      dxy     :     0.028211
      f0      :     0.001097  f :     0.008619
      f+1     :     0.001519
      f-1     :     0.000779
      f+2     :     0.001127
      f-2     :     0.001368
      f+3     :     0.001219
      f-3     :     0.001509

 10 C s       :     3.056698  s :     3.056698
      pz      :     0.919586  p :     2.643802
      px      :     0.946742
      py      :     0.777474
      dz2     :     0.033744  d :     0.142748
      dxz     :     0.016865
      dyz     :     0.030956
      dx2y2   :     0.033135
      dxy     :     0.028049
      f0      :     0.001310  f :     0.011118
      f+1     :     0.001237
      f-1     :     0.001898
      f+2     :     0.001369
      f-2     :     0.002105
      f+3     :     0.001566
      f-3     :     0.001633

 11 O s       :     3.774769  s :     3.774769
      pz      :     1.496134  p :     4.483699
      px      :     1.403969
      py      :     1.583597
      dz2     :     0.006348  d :     0.047407
      dxz     :     0.006179
      dyz     :     0.012055
      dx2y2   :     0.008393
      dxy     :     0.014431
      f0      :     0.000313  f :     0.002380
      f+1     :     0.000399
      f-1     :     0.000168
      f+2     :     0.000312
      f-2     :     0.000607
      f+3     :     0.000263
      f-3     :     0.000317

 12 H s       :     0.801853  s :     0.801853
      pz      :     0.011163  p :     0.040365
      px      :     0.016406
      py      :     0.012796
      dz2     :     0.000338  d :     0.002214
      dxz     :     0.000500
      dyz     :     0.000269
      dx2y2   :     0.000539
      dxy     :     0.000567

 13 H s       :     0.813600  s :     0.813600
      pz      :     0.008744  p :     0.040960
      px      :     0.009248
      py      :     0.022968
      dz2     :     0.000245  d :     0.002182
      dxz     :     0.000041
      dyz     :     0.000618
      dx2y2   :     0.000593
      dxy     :     0.000685

 14 H s       :     0.802811  s :     0.802811
      pz      :     0.008758  p :     0.040280
      px      :     0.008765
      py      :     0.022757
      dz2     :     0.000251  d :     0.002213
      dxz     :     0.000039
      dyz     :     0.000628
      dx2y2   :     0.000600
      dxy     :     0.000693

 15 H s       :     0.797917  s :     0.797917
      pz      :     0.010756  p :     0.039667
      px      :     0.016009
      py      :     0.012901
      dz2     :     0.000325  d :     0.002170
      dxz     :     0.000496
      dyz     :     0.000259
      dx2y2   :     0.000532
      dxy     :     0.000558

 16 H s       :     0.788440  s :     0.788440
      pz      :     0.009707  p :     0.040965
      px      :     0.013771
      py      :     0.017487
      dz2     :     0.000291  d :     0.002070
      dxz     :     0.000324
      dyz     :     0.000311
      dx2y2   :     0.000592
      dxy     :     0.000553

 17 H s       :     0.777597  s :     0.777597
      pz      :     0.009766  p :     0.038622
      px      :     0.007915
      py      :     0.020942
      dz2     :     0.000296  d :     0.002040
      dxz     :     0.000215
      dyz     :     0.000508
      dx2y2   :     0.000605
      dxy     :     0.000416

 18 H s       :     0.816791  s :     0.816791
      pz      :     0.022927  p :     0.039583
      px      :     0.007086
      py      :     0.009571
      dz2     :     0.000832  d :     0.002401
      dxz     :     0.000676
      dyz     :     0.000703
      dx2y2   :     0.000105
      dxy     :     0.000085

 19 H s       :     0.816786  s :     0.816786
      pz      :     0.007596  p :     0.039552
      px      :     0.025778
      py      :     0.006178
      dz2     :     0.000341  d :     0.002402
      dxz     :     0.000672
      dyz     :     0.000030
      dx2y2   :     0.000667
      dxy     :     0.000691

 20 N s       :     3.720663  s :     3.720663
      pz      :     1.184059  p :     3.485762
      px      :     1.169134
      py      :     1.132569
      dz2     :     0.015207  d :     0.053266
      dxz     :     0.008956
      dyz     :     0.008898
      dx2y2   :     0.012016
      dxy     :     0.008189
      f0      :     0.000355  f :     0.002966
      f+1     :     0.000556
      f-1     :     0.000366
      f+2     :     0.000700
      f-2     :     0.000386
      f+3     :     0.000352
      f-3     :     0.000250


                     *******************************
                     * LOEWDIN POPULATION ANALYSIS *
                     *******************************

----------------------
LOEWDIN ATOMIC CHARGES
----------------------
   0 C :   -0.083082
   1 C :   -0.067715
   2 C :    0.052338
   3 C :    0.078274
   4 C :    0.052066
   5 C :    0.077797
   6 C :   -0.068549
   7 C :   -0.004984
   8 C :    0.019421
   9 C :    0.172028
  10 C :    0.028249
  11 O :    0.342259
  12 H :    0.046997
  13 H :    0.047912
  14 H :    0.046793
  15 H :    0.046335
  16 H :    0.041033
  17 H :    0.056580
  18 H :    0.057653
  19 H :    0.057816
  20 N :    0.000779

-------------------------------
LOEWDIN REDUCED ORBITAL CHARGES
-------------------------------
  0 C s       :     2.810579  s :     2.810579
      pz      :     0.964197  p :     2.783981
      px      :     0.939913
      py      :     0.879871
      dz2     :     0.105048  d :     0.429620
      dxz     :     0.093145
      dyz     :     0.078927
      dx2y2   :     0.079463
      dxy     :     0.073037
      f0      :     0.006482  f :     0.058903
      f+1     :     0.010683
      f-1     :     0.006953
      f+2     :     0.011008
      f-2     :     0.012834
      f+3     :     0.005618
      f-3     :     0.005325

  1 C s       :     2.696481  s :     2.696481
      pz      :     0.881925  p :     2.811776
      px      :     0.923782
      py      :     1.006069
      dz2     :     0.069503  d :     0.505964
      dxz     :     0.075815
      dyz     :     0.112577
      dx2y2   :     0.116542
      dxy     :     0.131526
      f0      :     0.004993  f :     0.053494
      f+1     :     0.006226
      f-1     :     0.006871
      f+2     :     0.009821
      f-2     :     0.006581
      f+3     :     0.012316
      f-3     :     0.006687

  2 C s       :     2.713841  s :     2.713841
      pz      :     0.901202  p :     2.808865
      px      :     0.931882
      py      :     0.975781
      dz2     :     0.050772  d :     0.383877
      dxz     :     0.049564
      dyz     :     0.091852
      dx2y2   :     0.090576
      dxy     :     0.101114
      f0      :     0.004845  f :     0.041078
      f+1     :     0.003347
      f-1     :     0.004956
      f+2     :     0.008252
      f-2     :     0.004869
      f+3     :     0.008444
      f-3     :     0.006365

  3 C s       :     2.714445  s :     2.714445
      pz      :     0.875386  p :     2.772056
      px      :     0.914537
      py      :     0.982133
      dz2     :     0.075895  d :     0.393518
      dxz     :     0.068599
      dyz     :     0.061345
      dx2y2   :     0.112850
      dxy     :     0.074830
      f0      :     0.003703  f :     0.041706
      f+1     :     0.005640
      f-1     :     0.005252
      f+2     :     0.007556
      f-2     :     0.006251
      f+3     :     0.007470
      f-3     :     0.005835

  4 C s       :     2.714111  s :     2.714111
      pz      :     0.899910  p :     2.808549
      px      :     0.926196
      py      :     0.982443
      dz2     :     0.066211  d :     0.384176
      dxz     :     0.069565
      dyz     :     0.062930
      dx2y2   :     0.110077
      dxy     :     0.075392
      f0      :     0.003711  f :     0.041098
      f+1     :     0.005514
      f-1     :     0.004781
      f+2     :     0.007651
      f-2     :     0.006416
      f+3     :     0.007282
      f-3     :     0.005744

  5 C s       :     2.715196  s :     2.715196
      pz      :     0.876436  p :     2.773074
      px      :     0.917000
      py      :     0.979638
      dz2     :     0.055759  d :     0.392179
      dxz     :     0.049284
      dyz     :     0.093443
      dx2y2   :     0.089748
      dxy     :     0.103944
      f0      :     0.005134  f :     0.041753
      f+1     :     0.003482
      f-1     :     0.004963
      f+2     :     0.008310
      f-2     :     0.004835
      f+3     :     0.008562
      f-3     :     0.006468

  6 C s       :     2.686431  s :     2.686431
      pz      :     0.913769  p :     2.853872
      px      :     0.942954
      py      :     0.997149
      dz2     :     0.052435  d :     0.476162
      dxz     :     0.073323
      dyz     :     0.109244
      dx2y2   :     0.113771
      dxy     :     0.127389
      f0      :     0.004348  f :     0.052084
      f+1     :     0.006103
      f-1     :     0.006253
      f+2     :     0.010118
      f-2     :     0.006674
      f+3     :     0.012531
      f-3     :     0.006058

  7 C s       :     2.719703  s :     2.719703
      pz      :     0.732437  p :     2.470489
      px      :     0.761128
      py      :     0.976924
      dz2     :     0.121373  d :     0.706447
      dxz     :     0.104123
      dyz     :     0.144912
      dx2y2   :     0.159079
      dxy     :     0.176961
      f0      :     0.007655  f :     0.108345
      f+1     :     0.013640
      f-1     :     0.015056
      f+2     :     0.017879
      f-2     :     0.015120
      f+3     :     0.024790
      f-3     :     0.014205

  8 C s       :     2.718091  s :     2.718091
      pz      :     0.946162  p :     2.873105
      px      :     0.976197
      py      :     0.950746
      dz2     :     0.039257  d :     0.347094
      dxz     :     0.051346
      dyz     :     0.076725
      dx2y2   :     0.088575
      dxy     :     0.091190
      f0      :     0.003705  f :     0.042290
      f+1     :     0.003842
      f-1     :     0.004762
      f+2     :     0.007265
      f-2     :     0.007399
      f+3     :     0.006808
      f-3     :     0.008509

  9 C s       :     2.744302  s :     2.744302
      pz      :     0.805828  p :     2.655162
      px      :     0.875815
      py      :     0.973519
      dz2     :     0.065242  d :     0.384046
      dxz     :     0.049027
      dyz     :     0.084438
      dx2y2   :     0.088000
      dxy     :     0.097339
      f0      :     0.005528  f :     0.044463
      f+1     :     0.005411
      f-1     :     0.003811
      f+2     :     0.005472
      f-2     :     0.008223
      f+3     :     0.006295
      f-3     :     0.009723

 10 C s       :     2.704278  s :     2.704278
      pz      :     0.908970  p :     2.699288
      px      :     0.928479
      py      :     0.861839
      dz2     :     0.105774  d :     0.494147
      dxz     :     0.059198
      dyz     :     0.113391
      dx2y2   :     0.114245
      dxy     :     0.101539
      f0      :     0.007915  f :     0.074038
      f+1     :     0.007302
      f-1     :     0.011232
      f+2     :     0.010268
      f-2     :     0.016367
      f+3     :     0.009912
      f-3     :     0.011042

 11 O s       :     3.226659  s :     3.226659
      pz      :     1.412230  p :     4.317258
      px      :     1.371242
      py      :     1.533786
      dz2     :     0.016744  d :     0.106538
      dxz     :     0.020672
      dyz     :     0.020459
      dx2y2   :     0.019449
      dxy     :     0.029215
      f0      :     0.000815  f :     0.007285
      f+1     :     0.000696
      f-1     :     0.000816
      f+2     :     0.001162
      f-2     :     0.001132
      f+3     :     0.001516
      f-3     :     0.001147

 12 H s       :     0.783338  s :     0.783338
      pz      :     0.043088  p :     0.143028
      px      :     0.058897
      py      :     0.041043
      dz2     :     0.004210  d :     0.026637
      dxz     :     0.005897
      dyz     :     0.003617
      dx2y2   :     0.006355
      dxy     :     0.006558

 13 H s       :     0.782212  s :     0.782212
      pz      :     0.033997  p :     0.143455
      px      :     0.032699
      py      :     0.076759
      dz2     :     0.002968  d :     0.026422
      dxz     :     0.000467
      dyz     :     0.007522
      dx2y2   :     0.007656
      dxy     :     0.007808

 14 H s       :     0.783636  s :     0.783636
      pz      :     0.034783  p :     0.142952
      px      :     0.032122
      py      :     0.076047
      dz2     :     0.003010  d :     0.026620
      dxz     :     0.000478
      dyz     :     0.007697
      dx2y2   :     0.007665
      dxy     :     0.007771

 15 H s       :     0.782856  s :     0.782856
      pz      :     0.042590  p :     0.144191
      px      :     0.059033
      py      :     0.042568
      dz2     :     0.004103  d :     0.026619
      dxz     :     0.005907
      dyz     :     0.003571
      dx2y2   :     0.006285
      dxy     :     0.006752

 16 H s       :     0.784294  s :     0.784294
      pz      :     0.039569  p :     0.147941
      px      :     0.052747
      py      :     0.055625
      dz2     :     0.003646  d :     0.026732
      dxz     :     0.003735
      dyz     :     0.004921
      dx2y2   :     0.007088
      dxy     :     0.007341

 17 H s       :     0.779215  s :     0.779215
      pz      :     0.038125  p :     0.139239
      px      :     0.031911
      py      :     0.069203
      dz2     :     0.003711  d :     0.024967
      dxz     :     0.002447
      dyz     :     0.006715
      dx2y2   :     0.006742
      dxy     :     0.005352

 18 H s       :     0.779408  s :     0.779408
      pz      :     0.070151  p :     0.136179
      px      :     0.032282
      py      :     0.033747
      dz2     :     0.009195  d :     0.026760
      dxz     :     0.007726
      dyz     :     0.007470
      dx2y2   :     0.001258
      dxy     :     0.001111

 19 H s       :     0.779254  s :     0.779254
      pz      :     0.034328  p :     0.136171
      px      :     0.073054
      py      :     0.028788
      dz2     :     0.003680  d :     0.026759
      dxz     :     0.007826
      dyz     :     0.000552
      dx2y2   :     0.007390
      dxy     :     0.007311

 20 N s       :     3.310007  s :     3.310007
      pz      :     1.230490  p :     3.567843
      px      :     1.203246
      py      :     1.134107
      dz2     :     0.023335  d :     0.107096
      dxz     :     0.025960
      dyz     :     0.020793
      dx2y2   :     0.018164
      dxy     :     0.018845
      f0      :     0.001575  f :     0.014274
      f+1     :     0.002586
      f-1     :     0.001665
      f+2     :     0.002523
      f-2     :     0.003361
      f+3     :     0.001281
      f-3     :     0.001284


                      *****************************
                      * MAYER POPULATION ANALYSIS *
                      *****************************

  NA   - Mulliken gross atomic population
  ZA   - Total nuclear charge
  QA   - Mulliken gross atomic charge
  VA   - Mayer's total valence
  BVA  - Mayer's bonded valence
  FA   - Mayer's free valence

  ATOM       NA         ZA         QA         VA         BVA        FA
  0 C      6.0375     6.0000    -0.0375     3.9448     3.9448    -0.0000
  1 C      5.6890     6.0000     0.3110     3.6533     3.6533     0.0000
  2 C      6.1461     6.0000    -0.1461     4.0042     4.0042    -0.0000
  3 C      6.0670     6.0000    -0.0670     3.9505     3.9505    -0.0000
  4 C      6.1471     6.0000    -0.1471     3.9948     3.9948     0.0000
  5 C      6.0925     6.0000    -0.0925     3.9706     3.9706     0.0000
  6 C      6.0108     6.0000    -0.0108     3.6715     3.6715     0.0000
  7 C      5.4184     6.0000     0.5816     3.5940     3.5940     0.0000
  8 C      6.2603     6.0000    -0.2603     3.9303     3.9303     0.0000
  9 C      5.9525     6.0000     0.0475     3.8997     3.8997     0.0000
 10 C      5.8544     6.0000     0.1456     3.8834     3.8834     0.0000
 11 O      8.3083     8.0000    -0.3083     2.1848     2.1848     0.0000
 12 H      0.8444     1.0000     0.1556     1.0027     1.0027    -0.0000
 13 H      0.8567     1.0000     0.1433     1.0017     1.0017    -0.0000
 14 H      0.8453     1.0000     0.1547     1.0041     1.0041    -0.0000
 15 H      0.8398     1.0000     0.1602     1.0050     1.0050    -0.0000
 16 H      0.8315     1.0000     0.1685     0.9995     0.9995     0.0000
 17 H      0.8183     1.0000     0.1817     0.9847     0.9847     0.0000
 18 H      0.8588     1.0000     0.1412     0.9967     0.9967    -0.0000
 19 H      0.8587     1.0000     0.1413     0.9968     0.9968     0.0000
 20 N      7.2627     7.0000    -0.2627     3.0263     3.0263    -0.0000

  Mayer bond orders larger than 0.100000
B(  0-C ,  1-C ) :   0.9153 B(  0-C , 20-N ) :   2.9976 B(  1-C ,  2-C ) :   1.3821 
B(  1-C ,  4-C ) :   1.3704 B(  2-C ,  3-C ) :   1.5054 B(  2-C , 12-H ) :   0.9685 
B(  3-C ,  6-C ) :   1.3314 B(  3-C , 13-H ) :   0.9780 B(  4-C ,  5-C ) :   1.5220 
B(  4-C , 14-H ) :   0.9687 B(  5-C ,  6-C ) :   1.3580 B(  5-C , 15-H ) :   0.9558 
B(  6-C ,  7-C ) :   1.0029 B(  7-C ,  8-C ) :   1.2111 B(  7-C , 11-O ) :   1.2909 
B(  8-C ,  9-C ) :   1.7431 B(  8-C , 16-H ) :   0.9627 B(  9-C , 10-C ) :   1.0556 
B(  9-C , 17-H ) :   0.9490 B( 10-C , 11-O ) :   0.8382 B( 10-C , 18-H ) :   0.9666 
B( 10-C , 19-H ) :   0.9667 

-------
TIMINGS
-------

Total SCF time: 0 days 0 hours 1 min 9 sec 

Total time                  ....      69.028 sec
Sum of individual times     ....      68.960 sec  ( 99.9%)

SCF preparation             ....       0.557 sec  (  0.8%)
Fock matrix formation       ....      67.130 sec  ( 97.3%)
  Startup                   ....       0.080 sec  (  0.1% of F)
  Coulomb+Exchange Fock     ....      64.547 sec  ( 96.2% of F)
  CPCM terms                ....       2.114 sec  (  3.1% of F)
Diagonalization             ....       0.000 sec  (  0.0%)
Density matrix formation    ....       0.246 sec  (  0.4%)
Total Energy calculation    ....       0.034 sec  (  0.0%)
Population analysis         ....       0.079 sec  (  0.1%)
Orbital Transformation      ....       0.173 sec  (  0.3%)
Orbital Orthonormalization  ....       0.000 sec  (  0.0%)
DIIS solution               ....       0.146 sec  (  0.2%)
SOSCF solution              ....       0.587 sec  (  0.8%)
Finished LeanSCF after  69.1 sec

Maximum memory used throughout the entire LEANSCF-calculation: 38.2 MB


           ************************************************************
           *        Program running with 8 parallel MPI-processes     *
           *              working on a common directory               *
           ************************************************************

------------------------------------------------------------------------------
                         ORCA PROPERTY INTEGRAL CALCULATIONS
------------------------------------------------------------------------------

GBWName                                   ... calc.gbw
Number of atoms                           ...     21
Number of basis functions                 ...    515
Max core memory                           ...   8000 MB

Dipole integrals                          ... YES
Quadrupole integrals                      ...  NO
Linear momentum integrals                 ... YES
Angular momentum integrals                ... YES
Higher moments length integrals           ...  NO
Higher moments velocity integrals         ...  NO
Kinetic energy integrals                  ...  NO
GIAO right hand sides                     ...  NO
GIAO dipole derivative integrals          ...  NO
SOC integrals                             ...  NO
EPR diamagnetic integrals (GIAO)          ...  NO
EPR gauge integrals                       ...  NO
Field gradient integrals                  ...  NO (   0 nuclei)
Spin-dipole/Fermi contact integrals       ...  NO (   0 nuclei)
Contact density integrals                 ...  NO (   0 nuclei)
Nucleus-orbit integrals                   ...  NO (   0 nuclei)
Geometric perturbations                   ...  NO (  21 nuclei)

Choice of electric origin   ... Center of mass
Position of electric origin ... (  8.2771,  2.8777,  5.9007) 
Choice of magnetic origin   ... GIAO
Position of magnetic origin ... (  0.0000,  0.0000,  0.0000) 

Calculating integrals                     ... Electric Dipole (Length)     done (  0.0 sec)
Calculating integrals                     ... Linear Momentum              done (  0.0 sec)
Calculating integrals                     ... Angular Momentum  (ElOri)    done (  0.0 sec)

Property integrals calculated in   0.1 sec

Maximum memory used throughout the entire PROPINT-calculation: 35.5 MB


           ************************************************************
           *        Program running with 8 parallel MPI-processes     *
           *              working on a common directory               *
           ************************************************************


--------------------------------------------------------------------------------
                             ORCA-MATRIX DRIVEN CI
--------------------------------------------------------------------------------


Wavefunction type
-----------------
Correlation treatment                      ...      CCSD     
Single excitations                         ... ON
Orbital optimization                       ... OFF
Calculation of Z vector                    ... OFF
Calculation of Brueckner orbitals          ... OFF
Perturbative triple excitations            ... ON
CPCM scheme                                ... PTES
Calculation of F12 correction              ... OFF
Frozen core treatment                      ... chemical core (26 el)
Reference Wavefunction                     ... RHF
  Internal Orbitals:    13 ...   43 ( 31 MO's/ 62 electrons)
  Virtual  Orbitals:    44 ...  514 (471 MO's              )
Number of AO's                             ...    515
Number of electrons                        ...     88
Number of correlated electrons             ...     62

Algorithmic settings
--------------------
Integral transformation                    ... All integrals via the RI transformation
K(C) Formation                             ... RI-DLPNO
   PNO-Integral Storage                    ... ON DISK
   PNO occupation number cut-off           ... 3.330e-07
   Singles PNO occupation number cut-off   ... 9.990e-09
   PNO Mulliken prescreening cut-off       ... 1.000e-03
   Domain cut-off (Mulliken population)    ... 1.000e-03
   PNO Normalization                       ...    1
Maximum number of iterations               ...        50
Convergence tolerance (max. residuum)      ... 2.500e-05
Level shift for amplitude update           ... 2.000e-01
Maximum number of DIIS vectors             ...         7
DIIS turned on at iteration                ...         0
Damping before turning on DIIS             ...     0.500
Damping after turning on DIIS              ...     0.000
Pair specific amplitude update             ... OFF
Natural orbital iterations                 ... OFF
Perturbative natural orbital generation    ... OFF
Printlevel                                 ... 2

Singles Fock matrix elements calculated using PNOs.

Memory handling:
----------------
Maximum memory for working arrays          ...   8000 MB
Data storage in matrix containers          ... UNCOMPRESSED
Data type for integral storage             ... DOUBLE
In-Core Storage of quantities:
   Amplitudes+Sigma Vector      ... NO
   J+K operators                ... NO
   DIIS vectors                 ... NO
   3-external integrals         ... NO
   4-external integrals         ... NO

Localization treatment:
-----------------------
Localization option                        ...    6
Localization threshhold                    ... -1.0e+00
Using relative localization threshhold     ... 1.0e-08
Neglect threshold for strong pairs         ... 1.000e-04 Eh
Prescreening threshold for very weak pairs ... 1.000e-06 Eh

Initializing the integral package          ... done
Localizing the valence orbitals
Localizing the valence orbitals
------------------------------------------------------------------------------
                           ORCA ORBITAL LOCALIZATION
------------------------------------------------------------------------------

Input orbitals are from                  ... calc.gbw
Output orbitals are to                   ... calc.loc
Max. number of iterations                ... 128
Localizations seeded randomly            ... off
Convergence tolerance                    ... 1.000e-06
Using relative localization threshhold   ... 1.000e-08
Threshold for strong local MOs           ... 9.500e-01
Threshold for bond MOs                   ... 8.500e-01
Operator                                 ... 0
Orbital range for localization           ... 13 to 43
Localization criterion                   ... FOSTER-BOYS (AUGMENTED HESSIAN)
Doing the dipole integrals     ... o.k.
Initial value of the localization sum :   909.938230
ITERATION   0 : L=  998.3519458043 DL=  8.84e+01 (AVERGE_DL)=    0.4360470434 
ITERATION   1 : L= 1019.4759681653 DL=  2.11e+01 (AVERGE_DL)=    0.2131384646 
ITERATION   2 : L= 1019.7619756613 DL=  2.86e-01 (AVERGE_DL)=    0.0248006025 
ITERATION   3 : L= 1019.7841658967 DL=  2.22e-02 (AVERGE_DL)=    0.0069080342 
ITERATION   4 : L= 1019.8095329596 DL=  2.54e-02 (AVERGE_DL)=    0.0073859883 
ITERATION   5 : L= 1019.8383864405 DL=  2.89e-02 (AVERGE_DL)=    0.0078772138 
ITERATION   6 : L= 1019.8598112763 DL=  2.14e-02 (AVERGE_DL)=    0.0067878506 
ITERATION   7 : L= 1019.8757708687 DL=  1.60e-02 (AVERGE_DL)=    0.0058584729 
ITERATION   8 : L= 1019.8935552663 DL=  1.78e-02 (AVERGE_DL)=    0.0061843364 
ITERATION   9 : L= 1019.9196246737 DL=  2.61e-02 (AVERGE_DL)=    0.0074875391 
ITERATION  10 : L= 1019.9631033554 DL=  4.35e-02 (AVERGE_DL)=    0.0096696712 
ITERATION  11 : L= 1020.0372682341 DL=  7.42e-02 (AVERGE_DL)=    0.0126291078 
ITERATION  12 : L= 1020.1453349583 DL=  1.08e-01 (AVERGE_DL)=    0.0152447223 
ITERATION  13 : L= 1020.2534763622 DL=  1.08e-01 (AVERGE_DL)=    0.0152499888 
ITERATION  14 : L= 1020.3202445739 DL=  6.68e-02 (AVERGE_DL)=    0.0119828023 
ITERATION  15 : L= 1020.3479760206 DL=  2.77e-02 (AVERGE_DL)=    0.0077225332 
ITERATION  16 : L= 1020.3571237285 DL=  9.15e-03 (AVERGE_DL)=    0.0044353681 
ITERATION  17 : L= 1020.3598472864 DL=  2.72e-03 (AVERGE_DL)=    0.0024201475 
ITERATION  18 : L= 1020.3606316025 DL=  7.84e-04 (AVERGE_DL)=    0.0012987307 
ITERATION  19 : L= 1020.3608568234 DL=  2.25e-04 (AVERGE_DL)=    0.0006959496 
ITERATION  20 : L= 1020.3609220222 DL=  6.52e-05 (AVERGE_DL)=    0.0003744496 
ITERATION  21 : L= 1020.3609411110 DL=  1.91e-05 (AVERGE_DL)=    0.0002026109 
ITERATION  22 : L= 1020.3609468004 DL=  5.69e-06 (AVERGE_DL)=    0.0001106129 
ITERATION  23 : L= 1020.3609485625 DL=  1.76e-06 (AVERGE_DL)=    0.0000615590 
ITERATION  24 : L= 1020.3609491668 DL=  6.04e-07 (AVERGE_DL)=    0.0000360502 
LOCALIZATION SUM CONVERGED

------------------------------------------------------
AUGMENTED HESSIAN OPTIMIZATION OF FOSTER-BOYS ORBITALS
------------------------------------------------------

Spin operator:           0
Orbital window:          13 to 43
Number of iterations:    128
Gradient tolerance:      1.000e-06
Number of pairs:         465
Davidson threshold:      2000
Diagonalization method:  LAPACK
Iter:    0   L: 1020.3609491668   Grad. norm: 5.897766e-03
Iter:    1   L: 1020.3615216375   Grad. norm: 1.739232e-01
Iter:    2   L: 1020.3618960765   Grad. norm: 8.027880e-02
Iter:    3   L: 1020.3619211300   Grad. norm: 1.195021e-04
   *** Likely close to a maximum now. ***
       Augmented Hessian eigenvalues:  1.67e-08 -4.33e-03 -3.39e-01 -1.83e+00 ... 
Iter:    4   L: 1020.3619211383   Grad. norm: 2.096268e-06
Iter:    5   L: 1020.3619211383   Grad. norm: 2.096268e-06
Iter:    6   L: 1020.3619211383   Grad. norm: 1.253684e-13
LOCALIZATION HAS CONVERGED.

Eigenvalues of the Hessian:
  0 -4.332e-03
  1 -3.391e-01
  2 -1.827e+00
  3 -2.288e+00
  4 -2.547e+00
  5 -2.722e+00
  6 -2.864e+00
  7 -3.687e+00
  8 -3.740e+00
  9 -4.544e+00
    ...


--------------------------------------------------------------------------------
                    LOCALIZED MOLECULAR ORBITAL COMPOSITIONS
--------------------------------------------------------------------------------

The Mulliken populations for each LMO on each atom are computed
The LMO`s will be ordered according to atom index and type
  (A) Strongly localized MO`s have populations of >=0.950 on one atom
  (B) Two center bond orbitals have populations of >=0.850 on two atoms
  (C) Other MO`s are considered to be `delocalized`

FOUND  -   2 strongly local MO`s
       -  29 two center bond MO`s
       -   0 significantly delocalized MO`s

Rather strongly localized orbitals:
MO  14:  20N  -   0.966590
MO  13:  11O  -   0.991930
Bond-like localized orbitals:
MO  43:  20N  -   0.554641  and   0C  -   0.451716
MO  42:  20N  -   0.554916  and   0C  -   0.460558
MO  41:  20N  -   0.554616  and   0C  -   0.452545
MO  40:  19H  -   0.429653  and  10C  -   0.577557
MO  39:  18H  -   0.429729  and  10C  -   0.577344
MO  38:  17H  -   0.408463  and   9C  -   0.590424
MO  37:  16H  -   0.411856  and   8C  -   0.584113
MO  36:  15H  -   0.413776  and   5C  -   0.585696
MO  35:  14H  -   0.418371  and   4C  -   0.586134
MO  34:  13H  -   0.426419  and   3C  -   0.585586
MO  33:  12H  -   0.418203  and   2C  -   0.586796
MO  32:  11O  -   0.695390  and  10C  -   0.297182
MO  31:  11O  -   0.754974  and   7C  -   0.253218
MO  30:  11O  -   0.754662  and   7C  -   0.253734
MO  29:  10C  -   0.464872  and   9C  -   0.546726
MO  28:   9C  -   0.419065  and   8C  -   0.538647
MO  27:   9C  -   0.418386  and   8C  -   0.539465
MO  26:   8C  -   0.496256  and   7C  -   0.545693
MO  25:   7C  -   0.559153  and   6C  -   0.491828
MO  24:   6C  -   0.526078  and   5C  -   0.523542
MO  23:   6C  -   0.513948  and   3C  -   0.405519
MO  22:   6C  -   0.516696  and   3C  -   0.406262
MO  21:   5C  -   0.433961  and   4C  -   0.483422
MO  20:   5C  -   0.434971  and   4C  -   0.483745
MO  19:   4C  -   0.502494  and   1C  -   0.528042
MO  18:   3C  -   0.510903  and   2C  -   0.519391
MO  17:   2C  -   0.466741  and   1C  -   0.450079
MO  16:   2C  -   0.466643  and   1C  -   0.450590
MO  15:   1C  -   0.383847  and   0C  -   0.646984
Localized MO's were stored in: calc.loc

Localizing the core orbitals
------------------------------------------------------------------------------
                           ORCA ORBITAL LOCALIZATION
------------------------------------------------------------------------------

Input orbitals are from                  ... calc.loc
Output orbitals are to                   ... calc.loc
Max. number of iterations                ... 128
Localizations seeded randomly            ... off
Convergence tolerance                    ... 1.000e-06
Using relative localization threshhold   ... 1.000e-08
Threshold for strong local MOs           ... 9.500e-01
Threshold for bond MOs                   ... 8.500e-01
Operator                                 ... 0
Orbital range for localization           ... 0 to 12
Localization criterion                   ... FOSTER-BOYS (AUGMENTED HESSIAN)
Doing the dipole integrals     ... o.k.
Initial value of the localization sum :   390.765141
ITERATION   0 : L=  390.7651507600 DL=  9.81e-06 (AVERGE_DL)=    0.0003547089 
ITERATION   1 : L=  390.7651507600 DL=  0.00e+00 (AVERGE_DL)=    0.0000000000 
LOCALIZATION SUM CONVERGED

------------------------------------------------------
AUGMENTED HESSIAN OPTIMIZATION OF FOSTER-BOYS ORBITALS
------------------------------------------------------

Spin operator:           0
Orbital window:          0 to 12
Number of iterations:    128
Gradient tolerance:      1.000e-06
Number of pairs:         78
Davidson threshold:      2000
Diagonalization method:  LAPACK
Iter:    0   L: 390.7651507600   Grad. norm: 1.742416e-03
   *** Likely close to a maximum now. ***
       Augmented Hessian eigenvalues:  4.96e-09 -1.94e+01 -2.42e+01 -2.64e+01 ... 
Iter:    1   L: 390.7651507625   Grad. norm: 1.565704e-13
LOCALIZATION HAS CONVERGED.

Eigenvalues of the Hessian:
  0 -1.943e+01
  1 -2.422e+01
  2 -2.640e+01
  3 -2.753e+01
  4 -2.761e+01
  5 -2.828e+01
  6 -2.836e+01
  7 -2.842e+01
  8 -2.847e+01
  9 -2.947e+01
    ...


--------------------------------------------------------------------------------
                    LOCALIZED MOLECULAR ORBITAL COMPOSITIONS
--------------------------------------------------------------------------------

The Mulliken populations for each LMO on each atom are computed
The LMO`s will be ordered according to atom index and type
  (A) Strongly localized MO`s have populations of >=0.950 on one atom
  (B) Two center bond orbitals have populations of >=0.850 on two atoms
  (C) Other MO`s are considered to be `delocalized`

FOUND  -  13 strongly local MO`s
       -   0 two center bond MO`s
       -   0 significantly delocalized MO`s

Rather strongly localized orbitals:
MO  12:  20N  -   0.998888
MO  11:  11O  -   0.999031
MO  10:  10C  -   1.001045
MO   9:   9C  -   1.001280
MO   8:   8C  -   1.000769
MO   7:   7C  -   0.999955
MO   6:   6C  -   1.000541
MO   5:   5C  -   1.000737
MO   4:   4C  -   1.001179
MO   3:   3C  -   1.000886
MO   2:   2C  -   1.001220
MO   1:   1C  -   1.001348
MO   0:   0C  -   0.996906
Localized MO's were stored in: calc.loc

Warning: reference  - re-canonicalizations have been set to INT 1 VIRT 1
Warning: internal orbitals are localized - no re-canonicalization of internal orbitals
Warning: UsePNO is turned on - no re-canonicalization of internal and virtual orbitals
Fock densities were made 
Making Fock matrix and reference energy:

--------------------------
CLOSED-SHELL FOCK OPERATOR
--------------------------

MDCI_FockCPCM: ediel   =  -0.098460984000
MDCI_FockCPCM: <VCPCM> =   5.866654690011
Time needed for Fock operator              ...           21.610 sec
Reference energy                           ...   -550.552988463

--------------
DLPNO SETTINGS (2015 fully linear scaling implementation)
--------------

TCutMKN:           1.000e-03
TCutPAO:           1.000e-03
TCutPNO:           3.330e-07
TCutPNOSingles:    9.990e-09
TCutEN:            9.700e-01
TCutPAOExt:        1.000e-01
TCutPairs:         1.000e-04
TCutPre:           1.000e-06
TCutOSV:           1.000e-06
TCutDOij:          1.000e-05
TCutDO:            1.000e-02
TCutC:             1.000e-04
TCutCPAO:          1.000e-03
TCutCMO:           1.000e-03
TScaleDOMP2PreScr: 2.000e+00
TScaleMKNMP2PreScr:1.000e+01
TScalePNOMP2PreScr:1.000e+00
PAO overlap thresh 1.000e-08
Using PNOs for Singles Fock computation
Use new domains
Use fully linear algorithm
TCutTNO:           1.000e-09
TCutMP2Pairs:      1.000e-05
TCutDOStrong:      2.000e-02
TCutDOWeak:        4.000e-02
TCutMKNStrong:     1.000e-02
TCutMKNWeak:       1.000e-01
NTCutTNO:          1

--------------------------
Creating C-PCM containers                  ... ok
Mulliken population of the LMOs            ... ok
Performing proximity check                 ... 
 found 2 problematic atoms
   => In all likelyhood your results will be entirely fine!
   => In case you don't want to trust it, decrease TCutMKN to below 0.00094169.
   => but note that this is probably not necessary but will increase execution time
Calculating differential overlap integrals ... ok

--------------------------
ELECTRON PAIR PRESCREENING
--------------------------

Dipole-based pair screening          .... used

   TCutDOij = 1.000000e-05
   TCutPre  = 1.000000e-06
   .... Finished loop over pairs
Total time spent in the prescreening                  ...     0.000 sec
sum of pair energies estimated for screened out pairs ...       0.000000000000 Eh
Thresholds for map construction and integral transformation for crude MP2:
   TCutMKN                    ...     1.0e-02
   TCutDO                     ...     2.0e-02
   TCutPairs                  ...     1.0e-04
   TCutPNO_CrudeMP2           ...     3.3e-07
   TCutPNOSingles_CrudeMP2    ...     1.0e-08
--------------------------------
LOCAL RI TRANSFORMATION (IAVPAO)
--------------------------------

Orbital window:      13 to 43
Number of PAOs:     515
Basis functions:    515 (191 shells)
Aux. functions:    1228 (366 shells)
Use SHARK:           on
Have SHARK:         yes

Processing maps (0.0 sec)
Average map sizes:
   Aux shells -> MOs              31.0
   Aux shells -> PAOs            515.0
   MOs        -> AO shells       183.8
   PAOs       -> AO shells       191.0

Calculating integrals (2.0 sec, 149.588 MB)
Sorting integrals (0.3 sec, 149.575 MB)
Total time for the integral transformation: 2.3 sec
--------------------------------
INITIAL GUESS AND PNO GENERATION
--------------------------------

PNO truncation parameters                   .... 
    PAOOverlapThresh   =        1.000e-08

    TCutPairs          =        1.000e-04
    TCutPNO            =        3.330e-07
    TCutPNOSingles     =        9.990e-09
    TCutMP2Pairs       =        1.000e-05
    TCutMKN            =        1.000e-02
    TCutDO             =        2.000e-02

Pair selection                          .... not used
Type of local MP2 treatment                 .... semi-local MP2
Strategy for PNO selection                  .... occupation number selection
Pair density normalization                  .... MP2 norm
Spin component scaling                      .... not used

   .... Finished loop over pairs
Making pair pair interaction lists          ... done

                       ===========================
                        318 OF  496 PAIRS ARE KEPT CCSD PAIRS
                        109 OF  496 PAIRS ARE KEPT MP2 PAIRS FOR (T)
                         69 OF  496 PAIRS ARE SKIPPED
                       ===========================

Total time spent in the initial guess                 ...     7.675 sec
SL-MP2 correlation energy (all non-screened pairs)    ...      -1.995277901844 Eh

Initial PNO correlation energy                        ...      -1.984930035755 Eh
sum of pair energies prescreened and skipped MP2 pairs...      -0.000235613002 Eh
sum of pair energies of crude MP2 skipped pairs only  ...      -0.000235613002 Eh
sum of MP2 pair energies for pairs that were not kept ...      -0.004085696818 Eh
sum of PNO error estimates for the kept pairs         ...      -0.006262169271 Eh
                                                          --------------------
sum of all corrections                                         -0.010347866089
Initial total correlation energy                               -1.995277901844
Thresholds for map construction and integral transformation for fine MP2 and CCSD(T) calculation:
   TCutMKN   ...     1.0e-03
   TCutDO    ...     1.0e-02
   TCutPairs ...     1.0e-04
   TCutCMO   ...     1.0e-03
   TCutCPAO  ...     1.0e-03

Thresholds for map construction and integral transformation for strong Triples:
   TCutMKN   ...     1.0e-02
   TCutDO    ...     2.0e-02
   TCutCMO   ...     1.0e-03
   TCutCPAO  ...     1.0e-03

Thresholds for map construction and integral transformation for weak Triples:
   TCutMKN   ...     1.0e-01
   TCutDO    ...     4.0e-02
   TCutCMO   ...     1.0e-03
   TCutCPAO  ...     1.0e-03

--------------------------------
LOCAL RI TRANSFORMATION (IAVPAO)
--------------------------------

Orbital window:      13 to 43
Number of PAOs:     515
Basis functions:    515 (191 shells)
Aux. functions:    1228 (366 shells)
Use SHARK:           on
Have SHARK:         yes

Processing maps (0.0 sec)
Average map sizes:
   Aux shells -> MOs              30.1
   Aux shells -> PAOs            515.0
   MOs        -> AO shells       183.8
   PAOs       -> AO shells       191.0

Calculating integrals (2.0 sec, 145.565 MB)
Sorting integrals (0.2 sec, 145.551 MB)
Total time for the integral transformation: 2.2 sec
--------------------------------
INITIAL GUESS AND PNO GENERATION
--------------------------------

PNO truncation parameters                   .... 
    PAOOverlapThresh   =        1.000e-08

    TCutPairs          =        1.000e-04
    TCutPNO            =        3.330e-07
    TCutPNOSingles     =        9.990e-09
    TCutMP2Pairs       =        1.000e-05
    TCutMKN            =        1.000e-03
    TCutDO             =        1.000e-02

Pair selection                          .... not used
Type of local MP2 treatment                 .... semi-local MP2
Strategy for PNO selection                  .... occupation number selection
Pair density normalization                  .... MP2 norm
Spin component scaling                      .... not used

   .... Finished loop over pairs

 PNO Occupation Number Statistics: 
  | Av. % of trace(Dij) retained        ...  97.244047559449
  | sigma^2 in % of trace(Dij) retained ...   1.46e+01
  | Av. % of trace(Di) retained         ...  99.999002021302
  | sigma^2 in % of trace(Di) retained  ...   2.16e-07
 Distributions of % trace(Dij) recovered:
  |       >= 99.9  ...    96 ( 22.5 % of all pairs)
  |   [70.0, 80.0) ...     4 (  0.9 % of all pairs)
  |   [80.0, 90.0) ...    15 (  3.5 % of all pairs)
  |   [90.0, 99.0) ...   196 ( 45.9 % of all pairs)
  |   [99.0, 99.9) ...   116 ( 27.2 % of all pairs)
 Distributions of % trace(Di) recovered :
  |       >= 99.9  ...    31 (100.0 % of all I-pairs )

Making pair pair interaction lists          ... done

                       ===========================
                        318 OF  427 PAIRS ARE KEPT
                       ===========================

Total time spent in the initial guess                 ...    12.384 sec
SL-MP2 correlation energy (all non-screened pairs)    ...      -1.996504439933 Eh

Initial PNO correlation energy                        ...      -1.986321533205 Eh
sum of pair energies estimated for screened out pairs ...      -0.000235613002 Eh
sum of MP2 pair energies for pairs that were not kept ...      -0.003854931947 Eh
sum of PNO error estimates for the kept pairs         ...      -0.006327974781 Eh
                                                          --------------------
sum of all corrections                                         -0.010418519731
Initial total correlation energy                               -1.996740052936
Thresholds for map construction and integral transformation for fine MP2 and CCSD(T) calculation:
   TCutMKN   ...     1.0e-03
   TCutDO    ...     1.0e-02
   TCutPairs ...     1.0e-04
   TCutCMO   ...     1.0e-03
   TCutCPAO  ...     1.0e-03

Time for aux screen maps:            0.003
Time for maps after fine MP2:            0.018
-----------------------------
LOCAL RI TRANSFORMATION (IJV)
-----------------------------

Orbital window:      13 to 43
Basis functions:    515 (191 shells)
Aux. functions:    1228 (366 shells)
Use SHARK:           on

Processing maps (0.0 sec)
Average map sizes:
   Aux shells -> MOs(i)           28.3
   Aux shells -> MOs(j)           31.0
   MOs        -> AO shells       183.8

Calculating integrals (1.9 sec, 8.256 MB)
Sorting integrals (0.0 sec, 8.242 MB)
Total time for the integral transformation: 1.9 sec
--------------------------------
LOCAL RI TRANSFORMATION (VABPAO)
--------------------------------

Number of PAOs:     515
Basis functions:    515 (191 shells)
Aux. functions:    1228 (366 shells)
Use SHARK:           on

Processing maps (0.0 sec)
Average map sizes:
   Aux shells -> PAOs            515.0
   PAOs       -> AO shells       191.0

Calculating integrals (4.5 sec, 2484.880 MB)
Finished


-------------------------------------
Pair Pair Term precalculation with     
RI-(ij|mn) and (im|jn) transformation  
ON THE FLY                             
-------------------------------------

   IBatch   1 (of   2)              ... done (   87.407 sec)
   IBatch   2 (of   2)              ... done (   41.160 sec)
Total EXT                           ...         128.567 sec

IAVPA Available = YES
VABPAO Available= YES
IJV Available   = YES
IJK Available   = NO
PNO3i Available = YES
PNO3j Available = YES
PNO4 Available  = YES
---------------------
RI-PNO TRANSFORMATION
---------------------

Total Number of PNOs                   ... 11515
Average number of PNOs per pair        ...    36
Maximal number of PNOs per pair        ...    82
   #pairs with  1 -  5 PNOs   :    0
   #pairs with  6 - 10 PNOs   :    1
   #pairs with 11 - 15 PNOs   :   26
   #pairs with 16 - 20 PNOs   :   43
   #pairs with 21 - 25 PNOs   :   25
   #pairs with 26 - 30 PNOs   :   25
   #pairs with 31 - 35 PNOs   :   41
   #pairs with 36 - 40 PNOs   :   33
   #pairs with 41 - 45 PNOs   :   45
   #pairs with 46 - 50 PNOs   :   21
   #pairs with 51 - 55 PNOs   :   18
   #pairs with 56 - 60 PNOs   :   18
   #pairs with 66 - 70 PNOs   :    7
   #pairs with 71 - 75 PNOs   :   11
   #pairs with 76 - 80 PNOs   :    1
   #pairs with 81 - 85 PNOs   :    3

Generation of (ij|ab)[P] integrals            ... on
Generation of (ia|bc)[P],(ja|bc)[P] integrals ... on
Storage of 3 and 4 external integrals         ... on
Generation of ALL (ka|bc)[P] integrals        ... on
Keep RI integrals in memory                   ... off

Ibatch:  1 (of  1)
Starting 2-4 index PNO integral generation ... done

Timings:
Total PNO integral transformation time     ...         49.844 sec
Size of the 3-external file                ...       194 MB
Size of the 4-external file                ...      1372 MB
Size of the IKJL file                      ...         0 MB
Size of the all 3-external file            ...      2988 MB
Size of the 1-external file                ...         8 MB

Making pair/pair overlap matrices          ... done (    6.743 sec)
Size of the pair overlap file              ... 757 MB
Redoing the guess amplitudes               ... done (    0.005 sec)

-------------------------
FINAL STARTUP INFORMATION
-------------------------

E(0)                                       ...   -550.552988463
E(SL-MP2)                                  ...     -1.996504440
E(SL-MP2) including corrections            ...     -1.996740053
Initial E(tot)                             ...   -552.549728515
<T|T>                                      ...      0.593745017
Number of pairs included                   ... 318
Total number of pairs                      ... 496

------------------------------------------------
                  RHF COUPLED CLUSTER ITERATIONS
------------------------------------------------

Number of PNO amplitudes to be optimized   ...       501407
Number of non-PNO amplitudes               ...     70545438
Untruncated number of regular amplitudes   ...    110033136

Iter       E(tot)           E(Corr)          Delta-E          Residual     Time
  0   -552.549829306     -1.986422324      0.010082116      0.015653060   15.98
                           *** Turning on DIIS ***
  1   -552.605841609     -2.042434626     -0.056012303      0.012293667   16.51
  2   -552.657369377     -2.093962395     -0.051527769      0.005946981   16.51
  3   -552.668664778     -2.105257796     -0.011295401      0.003490314   16.46
  4   -552.672505740     -2.109098758     -0.003840962      0.002137642   16.44
  5   -552.673853441     -2.110446459     -0.001347701      0.001124400   16.46
  6   -552.674203339     -2.110796357     -0.000349897      0.000527905   16.45
  7   -552.674246035     -2.110839053     -0.000042696      0.000293252   16.49
  8   -552.674282930     -2.110875948     -0.000036895      0.000147878   16.54
  9   -552.674265062     -2.110858079      0.000017868      0.000058814   16.44
 10   -552.674274953     -2.110867971     -0.000009891      0.000020111   16.45
               --- The Coupled-Cluster iterations have converged ---

----------------------
COUPLED CLUSTER ENERGY
----------------------

E(0)                                       ...   -550.552988463
E(CORR)(strong-pairs)                      ...     -2.110923724
E(CORR)(weak-pairs)                        ...     -0.010418520
E(CORR)(corrected)                         ...     -2.121342244
C-PCM corr. term (included in E(CORR))     ...     -0.000055753
E(TOT)                                     ...   -552.674330706
Singles Norm <S|S>**1/2                    ...      0.110870068  
T1 diagnostic                              ...      0.014080513  

------------------
LARGEST AMPLITUDES
------------------
  42-> 44  42-> 44       0.065648
  32-> 44  32-> 44       0.052328
  41-> 44  41-> 44       0.048898
  43-> 44  43-> 44       0.047855
  15-> 46  15-> 46       0.043911
  25-> 47  25-> 47       0.043099
  31-> 44  -1-> -1       0.040662
  30-> 44  -1-> -1       0.040632
  27-> 44  27-> 44       0.040388
  28-> 44  28-> 44       0.040265
  21-> 45  21-> 45       0.040054
  20-> 45  20-> 45       0.039966
  38-> 48  38-> 48       0.039375
  34-> 48  34-> 48       0.036970
  27-> 45  27-> 45       0.036393
  28-> 45  28-> 45       0.036385


-------------------------------------------
DLPNO BASED TRIPLES CORRECTION
-------------------------------------------

Singles multiplier          ...  1.000000
TCutTNO                     ... 1.000e-09
TCutMP2Pairs                ... 1.000e-05
TCutDOStrong                ... 2.000e-02
TCutMKNStrong               ... 1.000e-02
TCutDOWeak                  ... 4.000e-02
TCutMKNWeak                 ... 1.000e-01

Fragment selection                          .... not used
Number of Triples that are to be computed   ...      2936

 . . . . . . . . .
10% done  
20% done  
30% done  
40% done  
50% done  
60% done  
70% done  
80% done  
90% done               (    355.494 sec)
Triples timings:
Total time for T0               ...   384.141 sec
Total time for Iterative (T)    ...     0.000 sec
Total time of overall (T)       ...   384.143 sec

Triples List generation         ...     0.000 sec
TNO generation                  ...    28.634 sec
Pair density generation         ...     0.006 sec
Look up tables                  ...     0.000 sec
Generating 3-index integrals    ...   242.250 sec
  Make 4-ind.int. from 3-ind.int...    34.894 sec
  Projecting amplitudes (D + S) ...    41.191 sec
  Downprojecting integrals      ...     0.004 sec
  Energy contr. (sum over a,b,c)...    10.197 sec
Fitting ET(->0)                 ...     0.000 sec

Everything after 3-index        ...   113.243 sec

Timing details:
 TNO integrals                  ...   274.135 sec
   Reading 3-index integrals    ...     0.869 sec
   Sorting integrals            ...    36.775 sec
       Sorting integrals 1      ...     0.002 sec
       Sorting integrals 2      ...    24.190 sec
       Sorting integrals 3      ...     0.951 sec
       Sorting integrals 4      ...     0.129 sec
       Sorting integrals 5      ...     0.294 sec
       Sorting integrals 6      ...    11.208 sec
   Calculating local VM**-1/2   ...     1.760 sec
   Orthogonal. integrals        ...     2.712 sec
   Multipl. 3-index integrals   ...   232.019 sec
   All concerning IRIab (w/TNO) ...    17.845 sec

 Calculate W0/W1                ...    26.926 sec
 W 3-ext contribution           ...    14.717 sec
 W 3-int contribution           ...     4.424 sec
 Sorting W                      ...     6.939 sec

 V exchange contribution        ...     3.943 sec

 Timings for Triples without generation
     of 3-index integrals       ...   113.237 sec
       0 weak pairs             ...    93.489 sec
       1 weak pair              ...    19.748 sec
       2 weak pairs             ...     0.000 sec
       3 weak pairs             ...     0.000 sec
  Extra time for extrapolation  ...     0.000 sec

Number of Triples   (0, 1, 2, 3 weak pairs; overall):   1967     969       0       0  (  2936)
Number of Atoms     (0, 1, 2, 3 weak pairs; overall):   13.5    12.5     0.0     0.0  (    21)
Number of PAOs      (0, 1, 2, 3 weak pairs; overall):  353.1   336.4     0.0     0.0  (   515)
Number of AuxFcns   (0, 1, 2, 3 weak pairs; overall):  486.7   390.1     0.0     0.0  (  1228)
Number of TNOs      (0, 1, 2, 3 weak pairs         ):   97.1    68.6     0.0     0.0
Aver. Number of NTNO, Atoms, PAOs, AuxFcns / Triples:   2936    87.7    13.2   347.6   454.9

Triples Correction (T)                     ...     -0.107056429
Final correlation energy                   ...     -2.228398672
E(CCSD)                                    ...   -552.674330706
E(CCSD(T))                                 ...   -552.781387135


--------------------------------------------------------------------------------
                                    TIMINGS
--------------------------------------------------------------------------------


Total execution time                   ...      880.664 sec

Localization of occupied MO's          ...        0.527 sec (  0.1%)
Fock Matrix Formation                  ...       21.610 sec (  2.5%)
Global overlap, Fock, MKN matrices     ...       50.094 sec (  5.7%)
Differential overlap integrals         ...        1.032 sec (  0.1%)
Organizing maps                        ...        0.057 sec (  0.0%)
RI 3-index integral generations        ...       10.826 sec (  1.2%)
RI-PNO integral transformation         ...      206.015 sec ( 23.4%)
Initial Guess                          ...       20.141 sec (  2.3%)
DIIS Solver                            ...        0.411 sec (  0.0%)
State Vector Update                    ...        0.033 sec (  0.0%)
Sigma-vector construction              ...      180.294 sec ( 20.5%)
  <D|H|D>(0-ext)                       ...        7.476 sec (  4.1% of sigma)
  <D|H|D>(2-ext Fock)                  ...        0.024 sec (  0.0% of sigma)
  <D|H|D>(2-ext)                       ...       24.972 sec ( 13.9% of sigma)
  <D|H|D>(4-ext)                       ...       18.289 sec ( 10.1% of sigma)
  <D|H|D>(4-ext-corr)                  ...       77.848 sec ( 43.2% of sigma)
  CCSD doubles correction              ...        0.378 sec (  0.2% of sigma)
  <S|H|S>                              ...        1.409 sec (  0.8% of sigma)
  <S|H|D>(1-ext)                       ...        0.952 sec (  0.5% of sigma)
  <D|H|S>(1-ext)                       ...        0.020 sec (  0.0% of sigma)
  <S|H|D>(3-ext)                       ...        0.476 sec (  0.3% of sigma)
  Fock-dressing                        ...       24.716 sec ( 13.7% of sigma)
  Singles amplitudes                   ...        1.296 sec (  0.7% of sigma)
  (ik|jl)-dressing                     ...        5.263 sec (  2.9% of sigma)
  (ij|ab),(ia|jb)-dressing             ...        4.150 sec (  2.3% of sigma)
  C-PCM terms                          ...        6.186 sec (  3.4% of sigma)
  Pair energies                        ...        0.011 sec (  0.0% of sigma)
Total Time for computing (T)           ...      384.151 sec ( 43.6% of ALL)
C-PCM correction to E(CORR)            ...        0.500 sec (  0.1%)


Maximum memory used throughout the entire MDCI-calculation: 7943.6 MB

-------------------------   --------------------
FINAL SINGLE POINT ENERGY      -552.781387134853
-------------------------   --------------------


           ************************************************************
           *        Program running with 8 parallel MPI-processes     *
           *              working on a common directory               *
           ************************************************************

------------------------------------------------------------------------------
                              ORCA PROPERTY CALCULATIONS
------------------------------------------------------------------------------

GBWName                                 ... calc.gbw
Number of atoms                         ...     21
Number of basis functions               ...    515
Max core memory                         ...   8000 MB

Electric properties:
Dipole moment                           ... YES
Quadrupole moment                       ...  NO
Static polarizability (Dipole/Dipole)   ...  NO
Static polarizability (Dipole/Quad.)    ...  NO
Static polarizability (Quad./Quad.)     ...  NO
Static polarizability (Velocity)        ...  NO

Atomic electric properties:
Dipole moment                           ...  NO
Quadrupole moment                       ...  NO
Static polarizability                   ...  NO

Choice of electric origin               ... Center of mass
Position of electric origin             ...     8.277110     2.877737     5.900701

General magnetic properties:
Magnetizability                         ...  NO

EPR properties:
g-Tensor (aka g-matrix)                 ...  NO
Zero-Field splitting spin-orbit         ...  NO
Zero-field splitting spin-spin          ...  NO
Hyperfine couplings                     ...  NO (   0 nuclei)
Quadrupole couplings                    ...  NO (   0 nuclei)
Contact density                         ...  NO (   0 nuclei)

NMR properties:
Chemical shifts                         ...  NO (   0 nuclei)
Spin-rotation constants                 ...  NO (   0 nuclei)
Spin-spin couplings                     ...  NO (   0 nuclei,    0 pairs)

Choice of magnetic origin               ... GIAO
Position of magnetic origin             ...     0.000000     0.000000     0.000000

Properties with geometric perturbations:
SCF Hessian                             ...  NO
IR spectrum                             ...  NO
VCD spectrum                            ...  NO
X-ray spectroscopy properties:
SCF XES/XAS/RIXS spectra                ...  NO


-------------
DIPOLE MOMENT
-------------

Method             : SCF
Type of density    : Electron Density
Multiplicity       :   1
Irrep              :   0
Energy             :  -550.5530076470199674 Eh
Relativity type    : 
Basis              : AO
                                X                 Y                 Z
Electronic contribution:     -2.358868505      -2.228719895      -2.591995946
Nuclear contribution   :      6.096297497       5.723540700       6.729811993
                        -----------------------------------------
Total Dipole Moment    :      3.737428992       3.494820805       4.137816046
                        -----------------------------------------
Magnitude (a.u.)       :      6.580552375
Magnitude (Debye)      :     16.726434865


--------------------
Rotational spectrum 
--------------------
 
Rotational constants in cm-1:             0.111845             0.012473             0.011246 
Rotational constants in MHz :          3353.022762           373.930249           337.149682 

Dipole components along the rotational axes: 
x,y,z [a.u.] :     6.550864     0.624366    -0.003631 
x,y,z [Debye]:    16.650974     1.587012    -0.009230 

 

Dipole moment calculation done in   0.0 sec 

Maximum memory used throughout the entire PROP-calculation: 30.1 MB

--------------------------------
SUGGESTED CITATIONS FOR THIS RUN
--------------------------------

Below you find a list of papers that are relevant to this ORCA run
We neither can nor want to force you to cite these papers, but we appreciate if you do
You receive ORCA, which is the product of decades of hard work by many enthusiastic individuals, for free
The only thing we kindly ask in return is that you cite our papers,
We deeply appreciate it, if you show your appreciation for ORCA by not just citing the generic ORCA reference.

Please note that relegating all ORCA citations to the supporting information does *not* help us.
SI sections are not indexed - citations you put there will not count into any citation statistics
But we need these citations in order to attract the funding resources that allow us to do what we are doing

Therefore, if you are a happy ORCA user, please consider citing a few of the papers listed below in the main body of your paper

In addition to the list printed below, the program has created the file calc.bibtex that contains the list in bibtex format
You can import this file easily into all common literature databanks and citation aid programs


List of essential papers. We consider these as the minimum necessary citations

  1. Neese,F.
     Software update: the ORCA program system, version 5.0
     WIRES Comput. Molec. Sci., 2022 12(1)e1606
     doi.org/10.1002/wcms.1606

List of papers to cite with high priority. The work reported in these papers was absolutely
necessary for this run to complete.
Our perspective: the developers of density functionals and basis sets usually get cited in chemistry papers
Good! But without the algorithms to do something with them, the functionals or basis sets would not do anything.
Hence, in our opinion, the algorithm design and method developments papers are equally worthy of getting cited

  1. Neese,F.; Hansen,A.; Liakos,D.G.
     Efficient and accurate approximations to the local coupled cluster singles doubles method using a truncated pair natural orbital basis
     J. Chem. Phys., 2009 131 064103
     doi.org/10.1063/1.3173827
  2. Neese,F.; Wennmohs,F.; Hansen,A.
     Efficient and accurate local approximations to coupled-electron pair approaches: An attempt to revive the pair natural orbital method
     J. Chem. Phys., 2009 130 114108
     doi.org/10.1063/1.3086717
  3. Riplinger,C.; Neese,F.
     An efficient and near linear scaling pair natural orbital based local coupled cluster method
     J. Chem. Phys., 2013 138(3)Art. No. 034106
     doi.org/10.1063/1.4773581
  4. Riplinger,C.; Sandhoefer,B.; Hansen,A.; Neese,F.
     Natural triple excitations in local coupled cluster calculations with pair natural orbitals
     J. Chem. Phys., 2013 139(13)Art. No. 134101
     doi.org/10.1063/1.4821834
  5. Riplinger,C.; Pinski,P.; Becker,U.; Valeev,E.F.; Neese,F.
     Sparse maps-A systematic infrastructure for reduced-scaling electronic structure methods. II. Linear scaling domain based pair natural orbital coupled cluster theory
     J. Chem. Phys., 2016 144 
     doi.org/10.1063/1.4939030
  6. Bistoni,G.; Riplinger,C.; Minenkov,Y.; Cavallo,L.; Auer,A.A.; Neese,F.
     Treating Subvalence Correlation Effects in Domain Based Pair Natural Orbital Coupled Cluster Calculations: An Out-of-the-Box Approach
     J. Theo. Comp. Chem., 2017 13 3220-3227
     doi.org/10.1021/acs.jctc.7b00352
  7. Garcia-Rates,M.; Neese,F.
     Effect of the Solute Cavity on the Solvation Energy and its Derivatives within the Framework of the Gaussian Charge Scheme
     J. Comput. Chem., 2020 41 922-939
     doi.org/10.1002/jcc.26139
  8. Garcia-Rates,M.; Becker,U.; Neese,F.
     Implicit solvation in domain based pair natural orbital coupled cluster (DLPNO-CCSD) theory
     J. Comput. Chem., 2021 42 1959-1973
     doi.org/10.1002/jcc.26726
  9. Neese,F.
     The SHARK Integral Generation and Digestion System
     J. Comp. Chem., 2022  1-16
     doi.org/10.1002/jcc.26942

List of suggested additional citations. These are papers that are important in the 'surrounding' of 
of this run, or papers that preceded the highly important papers. If you like your results we are grateful for a citation.

  1. Neese,F.
     The ORCA program system
     WIRES Comput. Molec. Sci., 2012 2(1)73-78
     doi.org/10.1002/wcms.81
  2. Neese,F.
     Software update: the ORCA program system, version 4.0
     WIRES Comput. Molec. Sci., 2018 8(1)1-6
     doi.org/10.1002/wcms.1327
  3. Neese,F.; Wennmohs,F.; Becker,U.; Riplinger,C.
     The ORCA quantum chemistry program package
     J. Chem. Phys., 2020 152 Art. No. L224108
     doi.org/10.1063/5.0004608

List of optional additional citations

  1. Neese,F.
     Approximate second-order SCF convergence for spin unrestricted wavefunctions
     Chem. Phys. Lett., 2000 325(1-3)93-98
     doi.org/10.1016/s0009-2614(00)00662-x

Timings for individual modules:

Sum of individual times          ...      953.600 sec (=  15.893 min)
Startup calculation              ...        1.731 sec (=   0.029 min)   0.2 %
SCF iterations                   ...       69.860 sec (=   1.164 min)   7.3 %
Property integrals               ...        0.416 sec (=   0.007 min)   0.0 %
Property calculations            ...        0.329 sec (=   0.005 min)   0.0 %
MDCI module                      ...      881.264 sec (=  14.688 min)  92.4 %
                             ****ORCA TERMINATED NORMALLY****
TOTAL RUN TIME: 0 days 0 hours 15 minutes 53 seconds 903 msec
'calc.bibtex' -> '/hsnfs/users/frank/ThermodynamicMap/2CN_Phenyl/2/SP/calc.bibtex'
'calc.cpcm' -> '/hsnfs/users/frank/ThermodynamicMap/2CN_Phenyl/2/SP/calc.cpcm'
'calc.cpcm_corr' -> '/hsnfs/users/frank/ThermodynamicMap/2CN_Phenyl/2/SP/calc.cpcm_corr'
'calc.densities' -> '/hsnfs/users/frank/ThermodynamicMap/2CN_Phenyl/2/SP/calc.densities'
'calc.densitiesinfo' -> '/hsnfs/users/frank/ThermodynamicMap/2CN_Phenyl/2/SP/calc.densitiesinfo'
'calc.err' -> '/hsnfs/users/frank/ThermodynamicMap/2CN_Phenyl/2/SP/calc.err'
'calc.gbw' -> '/hsnfs/users/frank/ThermodynamicMap/2CN_Phenyl/2/SP/calc.gbw'
'calc.ges' -> '/hsnfs/users/frank/ThermodynamicMap/2CN_Phenyl/2/SP/calc.ges'
'calc.job' -> '/hsnfs/users/frank/ThermodynamicMap/2CN_Phenyl/2/SP/calc.job'
'calc.loc' -> '/hsnfs/users/frank/ThermodynamicMap/2CN_Phenyl/2/SP/calc.loc'
'calc.property.txt' -> '/hsnfs/users/frank/ThermodynamicMap/2CN_Phenyl/2/SP/calc.property.txt'
'calc.xyz' -> '/hsnfs/users/frank/ThermodynamicMap/2CN_Phenyl/2/SP/calc.xyz'
cp: cannot stat 'calc.asa.inp': No such file or directory
cp: missing destination file operand after '/hsnfs/users/frank/ThermodynamicMap/2CN_Phenyl/2/SP/'
Try 'cp --help' for more information.
cp: cannot stat 'calc.pc.tmp': No such file or directory
cp: cannot stat 'calc.QM2.pc.tmp': No such file or directory
