# Supplementary material for: Bro̷nsted Acid-Catalyzed Reduction of Furans
Source: J Am Chem Soc. 2025 Feb 19;147(9):7932–8. doi: 10.1021/jacs.4c18485 (PMC11887439; doi:10.1021/jacs.4c18485)
Supplement: Supplementary file 2 — ja4c18485_si_002.zip [file ja4c18485_si_002.zip › AllCoordinates/2-(p-CN-Ph)-Furan/3/calc.mpi8.out]

! Job execution by suborca V 10.00 !
Job started from head1.mpi-muelheim.mpg.de, running /hsnfs/software/orca/orca_stable_directory/orca_stable_20240801/orca on xe30th76.mpi-muelheim.mpg.de in /usr/scratch/frank/calc__8533775 (/bin/ksh)
Job execution start: Thu Aug  1 20:35:38 CEST 2024
Shared library path: /hsnfs/software/openmpi-4.1.0/lib:/hsnfs/software/orca/orca_stable_directory/orca_stable_20240801:/hsnfs/software/themis/llvm-14.0.1/lib::/hsnfs/software/cfour-2.1/lib:/hsnfs/software/orca/orca_stable:/usr/users/openmpi-2.0.4/lib:/opt/intel/lib/intel64:/opt/intel/mkl/lib/intel64
SLURM Job ID is: 8533775
SLURM_JOB_NODELIST: xe30th76
Maxcore enforced by SLURM: 9600 MB per core
Expanded nodelist (1 nodes):
xe30th76

                                 *****************
                                 * O   R   C   A *
                                 *****************

                                            #,                                       
                                            ###                                      
                                            ####                                     
                                            #####                                    
                                            ######                                   
                                           ########,                                 
                                     ,,################,,,,,                         
                               ,,#################################,,                 
                          ,,##########################################,,             
                       ,#########################################, ''#####,          
                    ,#############################################,,   '####,        
                  ,##################################################,,,,####,       
                ,###########''''           ''''###############################       
              ,#####''   ,,,,##########,,,,          '''####'''          '####       
            ,##' ,,,,###########################,,,                        '##       
           ' ,,###''''                  '''############,,,                           
         ,,##''                                '''############,,,,        ,,,,,,###''
      ,#''                                            '''#######################'''  
     '                                                          ''''####''''         
             ,#######,   #######,   ,#######,      ##                                
            ,#'     '#,  ##    ##  ,#'     '#,    #''#        ,####,   ,####,        
            ##       ##  ##   ,#'  ##            #'  '#       #'       #'  '#        
            ##       ##  #######   ##           ,######,      #####,   #    #        
            '#,     ,#'  ##    ##  '#,     ,#' ,#      #,     #,   #   #,  ,#        
             '#######'   ##     ##  '#######'  #'      '#     '####' # '####'        


                #########################################################
                #                        -***-                          #
                #          Department of theory and spectroscopy        #
                #                                                       #
                #                      Frank Neese                      #
                #                                                       #
                #     Directorship, Architecture, Infrastructure        #
                #                    SHARK, DRIVERS                     #
                #        Core code/Algorithms in most modules           #
                #                                                       #
                #        Max Planck Institute fuer Kohlenforschung      #
                #                Kaiser Wilhelm Platz 1                 #
                #                 D-45470 Muelheim/Ruhr                 #
                #                      Germany                          #
                #                                                       #
                #                  All rights reserved                  #
                #                        -***-                          #
                #########################################################


                         Program Version 6.0.x  -   STABLE   -
                                (GIT: $1d7af750$)
                ($2024-07-31 13:37:23 +0200 $)

                         (BUILD: $Thu 01 Aug 2024 01:04:57 AM CEST$)


 With contributions from (in alphabetic order):
   Daniel Aravena         : Magnetic Suceptibility
   Michael Atanasov       : Ab Initio Ligand Field Theory (pilot matlab implementation)
   Alexander A. Auer      : GIAO ZORA, VPT2 properties, NMR spectrum
   Ute Becker             : All parallelization in ORCA, NUMFREQ, NUMCALC
   Giovanni Bistoni       : ED, misc. LED, open-shell LED, HFLD
   Martin Brehm           : Molecular dynamics
   Dmytro Bykov           : pre 5.0 version of the SCF Hessian
   Marcos Casanova-Páez   : Triplet and SCS-CIS(D). UHF-(DLPNO)-IP/EA/STEOM-CCSD. UHF-CVS-IP/STEOM-CCSD
   Vijay G. Chilkuri      : MRCI spin determinant printing, contributions to CSF-ICE
   Pauline Colinet        : FMM embedding
   Dipayan Datta          : RHF DLPNO-CCSD density
   Achintya Kumar Dutta   : EOM-CC, STEOM-CC
   Nicolas Foglia         : Exact transition moments, OPA infrastructure, MCD improvements
   Dmitry Ganyushin       : Spin-Orbit,Spin-Spin,Magnetic field MRCI
   Miquel Garcia          : C-PCM and meta-GGA Hessian, CCSD/C-PCM, Gaussian charge scheme
   Tiago L. C. Gouveia    : GS-ROHF, GS-ROCIS
   Yang Guo               : DLPNO-NEVPT2, F12-NEVPT2, CIM, IAO-localization
   Andreas Hansen         : Spin unrestricted coupled pair/coupled cluster methods
   Ingolf Harden          : AUTO-CI MPn and infrastructure 
   Benjamin Helmich-Paris : MC-RPA, TRAH-(SCF,CASSCF), AVAS, COSX integrals, SCF dyn. polar.
   Lee Huntington         : MR-EOM, pCC
   Robert Izsak           : Overlap fitted RIJCOSX, COSX-SCS-MP3, EOM
   Riya Kayal             : Wick's Theorem for AUTO-CI, AUTO-CI UHF-CCSDT
   Emily Kempfer          : AUTO-CI, RHF CISDT and CCSDT
   Christian Kollmar      : KDIIS, OOCD, Brueckner-CCSD(T), CCSD density, CASPT2, CASPT2-K, improved NEVPT2
   Axel Koslowski         : Symmetry handling
   Simone Kossmann        : Meta GGA functionals, TD-DFT gradient, OOMP2, (MP2 Hessian; deprecated post 5.0)
   Lucas Lang             : DCDCAS
   Marvin Lechner         : AUTO-CI (C++ implementation), FIC-MRCC
   Spencer Leger          : CASSCF response
   Dagmar Lenk            : GEPOL surface, SMD, ORCA-2-JSON
   Dimitrios Liakos       : Extrapolation schemes; Compound Job, initial MDCI parallelization
   Dimitrios Manganas     : Further ROCIS development; embedding schemes. LFT, Crystal Embedding
   Dimitrios Pantazis     : SARC Basis sets
   Anastasios Papadopoulos: AUTO-CI, single reference methods and gradients
   Taras Petrenko         : pre 6.0 DFT Hessian and TD-DFT gradient, (ASA, deprecated), ECA, 1-Electron XAS/XES, NRVS
   Peter Pinski           : DLPNO-MP2, DLPNO-MP2 Gradient
   Christoph Reimann      : Effective Core Potentials
   Marius Retegan         : Local ZFS, SOC
   Christoph Riplinger    : Optimizer, TS searches, QM/MM, DLPNO-CCSD(T), (RO)-DLPNO pert. Triples
   Michael Roemelt        : Original ROCIS implementation
   Masaaki Saitow         : Open-shell DLPNO-CCSD energy and density
   Barbara Sandhoefer     : DKH picture change effects
   Kantharuban Sivalingam : CASSCF convergence/infrastructure, NEVPT2 and variants, FIC-MRCI
   Bernardo de Souza      : ESD, SOC TD-DFT
   Georgi Stoychev        : AutoAux, RI-MP2 NMR, DLPNO-MP2 response, X2C
   Van Anh Tran           : RI-MP2 g-tensors
   Willem Van den Heuvel  : Paramagnetic NMR
   Zikuan Wang            : NOTCH, Electric field optimization 
   Frank Wennmohs         : Technical directorship and infrastructure
   Hang Xu                : AUTO-CI-Response properties 


 We gratefully acknowledge several colleagues who have allowed us to
 interface, adapt or use parts of their codes:
   Stefan Grimme, W. Hujo, H. Kruse, P. Pracht,  : VdW corrections, initial TS optimization,
                  C. Bannwarth, S. Ehlert,         DFT functionals, gCP, sTDA/sTD-DF
                  L. Wittmann, M. Mueller
   Ed Valeev, F. Pavosevic, A. Kumar             : LibInt (2-el integral package), F12 methods
   Garnet Chan, S. Sharma, J. Yang, R. Olivares  : DMRG
   Ulf Ekstrom                                   : XCFun DFT Library
   Mihaly Kallay                                 : mrcc  (arbitrary order and MRCC methods)
   Frank Weinhold                                : gennbo (NPA and NBO analysis)
   Simon Mueller                                 : openCOSMO-RS
   Christopher J. Cramer and Donald G. Truhlar   : smd solvation model
   Lars Goerigk                                  : TD-DFT with DH, B97 family of functionals
   V. Asgeirsson, H. Jonsson                     : NEB implementation
   FAccTs GmbH                                   : IRC, NEB, NEB-TS, DLPNO-Multilevel, CI-OPT
                                                   MM, QMMM, 2- and 3-layer-ONIOM, Crystal-QMMM,
                                                   LR-CPCM, SF, NACMEs, symmetry and pop. for TD-DFT,
                                                   nearIR, NL-DFT gradient (VV10), updates on ESD,
                                                   ML-optimized integration grids, MBIS, APM,
                                                   GOAT, DOCKER, SOLVATOR, interface openCOSMO-RS
   S Lehtola, MJT Oliveira, MAL Marques          : LibXC Library
   Liviu Ungur et al                             : ANISO software


 Your calculation uses the libint2 library for the computation of 2-el integrals
 For citations please refer to: http://libint.valeyev.net

 Your ORCA version has been built with support for libXC version: 6.2.2
 For citations please refer to: https://libxc.gitlab.io

 This ORCA versions uses:
   CBLAS   interface :  Fast vector & matrix operations
   LAPACKE interface :  Fast linear algebra routines
   SCALAPACK package :  Parallel linear algebra routines
   Shared memory     :  Shared parallel matrices
   BLAS/LAPACK       :  OpenBLAS 0.3.26  USE64BITINT DYNAMIC_ARCH NO_AFFINITY Haswell SINGLE_THREADED
        Core in use  :  Haswell
   Copyright (c) 2011-2014, The OpenBLAS Project


NOTE: MaxCore=8000 MB was set to SCF,MP2,MDCI,CIPSI,MRCI and CIS
      => If you want to overwrite this, your respective input block should be placed after the MaxCore statement
Your calculation utilizes the atom-pairwise dispersion correction
with the Becke-Johnson damping scheme (D3BJ)


================================================================================

----- Orbital basis set information -----
Your calculation utilizes the basis: def2-SVP
   F. Weigend and R. Ahlrichs, Phys. Chem. Chem. Phys. 7, 3297 (2005).

----- AuxJ basis set information -----
Your calculation utilizes the auxiliary basis: def2/J
   F. Weigend, Phys. Chem. Chem. Phys. 8, 1057 (2006).

----- AuxC basis set information -----
Your calculation utilizes the auxiliary basis: def2-SVP/C
  H-La, Hf-Rn : A. Hellweg, C. Hattig, S. Hofener and W. Klopper, Theor. Chem. Acc. 117, 587 (2007).
        Ce-Lu : J. Chmela and M. E. Harding, Mol. Phys. (2018).

================================================================================
                                        WARNINGS
                       Please study these warnings very carefully!
================================================================================


WARNING: The frozen-core approximation for MP2-gradient calculations is turned on by default.

WARNING: Geometry Optimization
  ===> : Switching off AutoStart
         For restart on a previous wavefunction, please use MOREAD

WARNING: The frozen-core approximation is turned on by default for 
         the MP2 part of double-hybrid DFT.

================================================================================
                                       INPUT FILE
================================================================================
NAME = calc.inp
|  1> ! RI-B2PLYP D3BJ  def2-SVP def2-SVP/C RIJCOSX def2/J  VeryTightOpt NumFreq
|  2> 
|  3> %cpcm
|  4> epsilon 16.7                    # Dielectric constant
|  5> refrac 1.275   
|  6> SURFACETYPE VDW_GAUSSIAN
|  7> end
|  8> 
|  9> %geom
| 10> MaxIter 100
| 11> end
| 12> 
| 13> 
| 14> %PAL NPROCS 8 END
| 15> 
| 16> %maxcore 8000
| 17> 
| 18> 
| 19> * xyz 1 1
| 20> C        1.8498710747     -0.2737575418      0.7111131773                 
| 21> C        2.8144841910      0.4126497093      1.5251227026                 
| 22> C        2.7128250865      1.7942726856      1.7320518571                 
| 23> C        3.6053011884      2.4429948111      2.5927599618                 
| 24> C        3.8341814601     -0.3112274298      2.1505632564                 
| 25> C        4.7199098430      0.3318613333      3.0154080164                 
| 26> C        4.6028539023      1.7097344734      3.2631760399                 
| 27> C        5.4902853346      2.3411366296      4.2634565950                 
| 28> C        5.5287070645      3.8005284728      4.5597079272                 
| 29> C        6.3447161522      3.7723928596      5.8223765889                 
| 30> C        7.1946578689      2.5331136581      5.6318908317                 
| 31> O        6.3571485796      1.5793057373      5.0243469629                 
| 32> H        1.9276835867      2.3644979560      1.2495514909                 
| 33> H        3.4862983446      3.5060736989      2.7569359191                 
| 34> H        3.9289999780     -1.3786847150      1.9921991923                 
| 35> H        5.4837075480     -0.2563263498      3.5081401719                 
| 36> H        7.5609203304      2.1674849795      6.6160022343                 
| 37> H        8.0599417504      2.7346476629      4.9631667579                 
| 38> H        5.6440305964      3.5394879591      6.6576319190                 
| 39> H        6.8872291766      4.7094852664      6.0681436410                 
| 40> H        6.0406860024      4.3047151718      3.7125088781                 
| 41> H        4.5406530998      4.2668516455      4.7654620307                 
| 42> N        1.0546179327     -0.8379228227      0.0839040382                 
| 43> *
| 44> 
| 45>                          ****END OF INPUT****
================================================================================

                       *****************************
                       * Geometry Optimization Run *
                       *****************************

Geometry optimization settings:
Update method            Update   .... BFGS
Choice of coordinates    CoordSys .... (2022) Redundant Internals
Initial Hessian          InHess   .... Almloef's Model
Max. no of cycles        MaxIter  .... 100

Convergence Tolerances:
Energy Change            TolE     ....  2.0000e-07 Eh
Max. Gradient            TolMAXG  ....  3.0000e-05 Eh/bohr
RMS Gradient             TolRMSG  ....  8.0000e-06 Eh/bohr
Max. Displacement        TolMAXD  ....  2.0000e-04 bohr
RMS Displacement         TolRMSD  ....  1.0000e-04 bohr
Strict Convergence                .... False

------------------------------------------------------------------------------
                        ORCA OPTIMIZATION COORDINATE SETUP
------------------------------------------------------------------------------

The optimization will be done in redundant internal coordinates (2022)
Making redundant internal coordinates   ...  (2022 redundants) done
Evaluating the initial hessian          ...  (Almloef) done
Evaluating the coordinates              ...  done
Calculating the B-matrix                .... done
Calculating the G-matrix                .... done
Diagonalizing the G-matrix              .... done
Small eigenvalue found = 1.275e-02
The first mode is                       ....   53
The number of degrees of freedom        ....   63

    -----------------------------------------------------------------
                    Redundant Internal Coordinates


    -----------------------------------------------------------------
         Definition                    Initial Value    Approx d2E/dq
    -----------------------------------------------------------------
      1. B(C   1,C   0)                  1.4367         0.526205   
      2. B(C   2,C   1)                  1.4007         0.600654   
      3. B(C   3,C   2)                  1.3993         0.603706   
      4. B(C   4,C   1)                  1.3982         0.606261   
      5. B(C   5,C   4)                  1.3950         0.613417   
      6. B(C   6,C   5)                  1.4049         0.591608   
      7. B(C   6,C   3)                  1.4079         0.584989   
      8. B(C   7,C   6)                  1.4788         0.450931   
      9. B(C   8,C   7)                  1.4897         0.433260   
     10. B(C   9,C   8)                  1.5037         0.411529   
     11. B(C  10,C   9)                  1.5148         0.395086   
     12. B(O  11,C  10)                  1.4072         0.525285   
     13. B(O  11,C   7)                  1.3823         0.575623   
     14. B(H  12,C   2)                  1.0837         0.368528   
     15. B(H  13,C   3)                  1.0822         0.370508   
     16. B(H  14,C   4)                  1.0833         0.369076   
     17. B(H  15,C   5)                  1.0827         0.369952   
     18. B(H  16,C  10)                  1.1119         0.332271   
     19. B(H  17,C  10)                  1.1120         0.332153   
     20. B(H  18,C   9)                  1.1148         0.328701   
     21. B(H  19,C   9)                  1.1103         0.334168   
     22. B(H  20,C   8)                  1.1109         0.333501   
     23. B(H  21,C   8)                  1.1118         0.332417   
     24. B(N  22,C   0)                  1.1594         1.305740   
     25. L(C   1,C   0,N  22,C   4, 2) 176.5519         0.479304   
     26. L(C   1,C   0,N  22,C   4, 1) 179.6134         0.479304   
     27. A(C   2,C   1,C   4)          119.8352         0.429866   
     28. A(C   0,C   1,C   4)          119.7180         0.419808   
     29. A(C   0,C   1,C   2)          120.4115         0.419113   
     30. A(C   1,C   2,H  12)          120.3853         0.352398   
     31. A(C   1,C   2,C   3)          120.1221         0.429540   
     32. A(C   3,C   2,H  12)          119.4716         0.352700   
     33. A(C   2,C   3,H  13)          118.5912         0.353020   
     34. A(C   2,C   3,C   6)          120.2205         0.427509   
     35. A(C   6,C   3,H  13)          121.1488         0.351145   
     36. A(C   5,C   4,H  14)          119.2952         0.353743   
     37. A(C   1,C   4,H  14)          120.5701         0.353041   
     38. A(C   1,C   4,C   5)          120.1127         0.431492   
     39. A(C   6,C   5,H  15)          120.7548         0.351724   
     40. A(C   4,C   5,H  15)          118.6617         0.353885   
     41. A(C   4,C   5,C   6)          120.5690         0.429600   
     42. A(C   3,C   6,C   7)          121.6629         0.405877   
     43. A(C   5,C   6,C   7)          119.2139         0.406685   
     44. A(C   3,C   6,C   5)          119.0690         0.425962   
     45. A(C   8,C   7,O  11)          114.4745         0.399303   
     46. A(C   6,C   7,O  11)          120.8876         0.402123   
     47. A(C   6,C   7,C   8)          124.6321         0.385057   
     48. A(C   9,C   8,H  21)          109.5562         0.325214   
     49. A(C   7,C   8,C   9)           99.3616         0.378994   
     50. A(H  20,C   8,H  21)          111.1222         0.283805   
     51. A(C   7,C   8,H  21)          115.1382         0.327981   
     52. A(C   9,C   8,H  20)          113.5025         0.325388   
     53. A(C   7,C   8,H  20)          107.7497         0.328157   
     54. A(C   8,C   9,H  18)          106.9759         0.324613   
     55. A(C   8,C   9,C  10)          102.3693         0.373002   
     56. A(H  18,C   9,H  19)          108.5161         0.283398   
     57. A(C  10,C   9,H  19)          116.3694         0.323322   
     58. A(C   8,C   9,H  19)          115.8000         0.325495   
     59. A(C  10,C   9,H  18)          106.0191         0.322449   
     60. A(H  16,C  10,H  17)          109.6053         0.283607   
     61. A(O  11,C  10,H  17)          109.0454         0.336531   
     62. A(C   9,C  10,H  17)          111.3440         0.323002   
     63. A(O  11,C  10,H  16)          110.8105         0.336551   
     64. A(C   9,C  10,H  16)          110.0330         0.323020   
     65. A(C   9,C  10,O  11)          105.9546         0.386662   
     66. A(C   7,O  11,C  10)          103.7284         0.410462   
     67. D(C   3,C   2,C   1,C   0)    175.9869         0.024875   
     68. D(H  12,C   2,C   1,C   0)     -2.3393         0.024875   
     69. D(C   3,C   2,C   1,C   4)     -1.8458         0.024875   
     70. D(H  12,C   2,C   1,C   4)    179.8280         0.024875   
     71. D(C   6,C   3,C   2,C   1)     -0.5029         0.025142   
     72. D(C   6,C   3,C   2,H  12)    177.8386         0.025142   
     73. D(H  13,C   3,C   2,H  12)      0.1007         0.025142   
     74. D(H  13,C   3,C   2,C   1)   -178.2408         0.025142   
     75. D(H  14,C   4,C   1,C   0)      2.6759         0.025367   
     76. D(H  14,C   4,C   1,C   2)   -179.4763         0.025367   
     77. D(C   5,C   4,C   1,C   2)      2.2404         0.025367   
     78. D(C   5,C   4,C   1,C   0)   -175.6074         0.025367   
     79. D(H  15,C   5,C   4,C   1)    178.3367         0.026004   
     80. D(C   6,C   5,C   4,H  14)   -178.5892         0.026004   
     81. D(C   6,C   5,C   4,C   1)     -0.2841         0.026004   
     82. D(H  15,C   5,C   4,H  14)      0.0316         0.026004   
     83. D(C   7,C   6,C   5,H  15)     -3.2659         0.024093   
     84. D(C   3,C   6,C   5,H  15)    179.3653         0.024093   
     85. D(C   3,C   6,C   5,C   4)     -2.0430         0.024093   
     86. D(C   7,C   6,C   3,H  13)      2.8077         0.023530   
     87. D(C   7,C   6,C   3,C   2)   -174.8713         0.023530   
     88. D(C   7,C   6,C   5,C   4)    175.3259         0.024093   
     89. D(C   5,C   6,C   3,H  13)   -179.8905         0.023530   
     90. D(C   5,C   6,C   3,C   2)      2.4305         0.023530   
     91. D(O  11,C   7,C   6,C   5)     -4.9124         0.013860   
     92. D(O  11,C   7,C   6,C   3)    172.3857         0.013860   
     93. D(C   8,C   7,C   6,C   5)    176.0120         0.013860   
     94. D(C   8,C   7,C   6,C   3)     -6.6899         0.013860   
     95. D(H  20,C   8,C   7,C   6)    -73.7907         0.013859   
     96. D(C   9,C   8,C   7,O  11)    -11.4182         0.013859   
     97. D(C   9,C   8,C   7,C   6)    167.7102         0.013859   
     98. D(H  21,C   8,C   7,C   6)     50.8314         0.013859   
     99. D(H  20,C   8,C   7,O  11)    107.0809         0.013859   
    100. D(H  18,C   9,C   8,H  20)    163.1493         0.013413   
    101. D(H  18,C   9,C   8,C   7)    -82.7327         0.013413   
    102. D(C  10,C   9,C   8,H  21)    149.5388         0.013413   
    103. D(C  10,C   9,C   8,H  20)    -85.6072         0.013413   
    104. D(H  18,C   9,C   8,H  21)     38.2952         0.013413   
    105. D(C  10,C   9,C   8,C   7)     28.5108         0.013413   
    106. D(H  16,C  10,C   9,H  19)     74.0380         0.012396   
    107. D(H  16,C  10,C   9,H  18)    -46.6993         0.012396   
    108. D(H  16,C  10,C   9,C   8)   -158.6585         0.012396   
    109. D(O  11,C  10,C   9,H  19)   -166.1239         0.012396   
    110. D(O  11,C  10,C   9,H  18)     73.1389         0.012396   
    111. D(O  11,C  10,C   9,C   8)    -38.8204         0.012396   
    112. D(C   7,O  11,C  10,H  17)    -88.7287         0.021894   
    113. D(C   7,O  11,C  10,H  16)    150.5441         0.021894   
    114. D(C   7,O  11,C  10,C   9)     31.2160         0.021894   
    115. D(C  10,O  11,C   7,C   8)    -12.3897         0.024077   
    116. D(C  10,O  11,C   7,C   6)    168.4460         0.024077   
    -----------------------------------------------------------------

Number of atoms                         .... 23
Number of degrees of freedom            .... 116


         *************************************************************
         *                GEOMETRY OPTIMIZATION CYCLE   1            *
         *************************************************************
---------------------------------
CARTESIAN COORDINATES (ANGSTROEM)
---------------------------------
  C      1.849871   -0.273758    0.711113
  C      2.814484    0.412650    1.525123
  C      2.712825    1.794273    1.732052
  C      3.605301    2.442995    2.592760
  C      3.834181   -0.311227    2.150563
  C      4.719910    0.331861    3.015408
  C      4.602854    1.709734    3.263176
  C      5.490285    2.341137    4.263457
  C      5.528707    3.800528    4.559708
  C      6.344716    3.772393    5.822377
  C      7.194658    2.533114    5.631891
  O      6.357149    1.579306    5.024347
  H      1.927684    2.364498    1.249551
  H      3.486298    3.506074    2.756936
  H      3.929000   -1.378685    1.992199
  H      5.483708   -0.256326    3.508140
  H      7.560920    2.167485    6.616002
  H      8.059942    2.734648    4.963167
  H      5.644031    3.539488    6.657632
  H      6.887229    4.709485    6.068144
  H      6.040686    4.304715    3.712509
  H      4.540653    4.266852    4.765462
  N      1.054618   -0.837923    0.083904

----------------------------
CARTESIAN COORDINATES (A.U.)
----------------------------
  NO LB      ZA    FRAG     MASS         X           Y           Z
   0 C     6.0000    0    12.011    3.495750   -0.517327    1.343809
   1 C     6.0000    0    12.011    5.318604    0.779795    2.882064
   2 C     6.0000    0    12.011    5.126496    3.390684    3.273104
   3 C     6.0000    0    12.011    6.813032    4.616591    4.899606
   4 C     6.0000    0    12.011    7.245553   -0.588135    4.063976
   5 C     6.0000    0    12.011    8.919337    0.627127    5.698295
   6 C     6.0000    0    12.011    8.698133    3.230930    6.166509
   7 C     6.0000    0    12.011   10.375136    4.424107    8.056765
   8 C     6.0000    0    12.011   10.447742    7.181958    8.616599
   9 C     6.0000    0    12.011   11.989776    7.128789   11.002697
  10 C     6.0000    0    12.011   13.595933    4.786891   10.642731
  11 O     8.0000    0    15.999   12.013270    2.984455    9.494640
  12 H     1.0000    0     1.008    3.642794    4.468254    2.361310
  13 H     1.0000    0     1.008    6.588149    6.625519    5.209854
  14 H     1.0000    0     1.008    7.424734   -2.605337    3.764711
  15 H     1.0000    0     1.008   10.362705   -0.484387    6.629424
  16 H     1.0000    0     1.008   14.288069    4.095953   12.502432
  17 H     1.0000    0     1.008   15.231083    5.167735    9.379026
  18 H     1.0000    0     1.008   10.665672    6.688663   12.581101
  19 H     1.0000    0     1.008   13.014977    8.899637   11.467130
  20 H     1.0000    0     1.008   11.415242    8.134733    7.015625
  21 H     1.0000    0     1.008    8.580591    8.063181    9.005418
  22 N     7.0000    0    14.007    1.992939   -1.583445    0.158556

--------------------------------
INTERNAL COORDINATES (ANGSTROEM)
--------------------------------
 C      0   0   0     0.000000000000     0.00000000     0.00000000
 C      1   0   0     1.436748024457     0.00000000     0.00000000
 C      2   1   0     1.400727060190   120.41148118     0.00000000
 C      3   2   1     1.399347144233   120.12209136   175.98688367
 C      2   1   3     1.398197596715   119.71797824   177.83523985
 C      5   2   1     1.395003363580   120.11272297   184.39260008
 C      6   5   2     1.404857813777   120.56895870   359.71588683
 C      7   6   5     1.478771253034   119.21390023   175.32586590
 C      8   7   6     1.489652856594   124.63212138   176.01202674
 C      9   8   7     1.503660398221    99.36162488   167.71018939
 C     10   9   8     1.514760273031   102.36930589    28.51084781
 O      8   7   6     1.382314127092   120.88760850   355.08764477
 H      3   2   1     1.083702282499   120.38534483   357.66069481
 H      4   3   2     1.082244031388   118.59118523   181.75924138
 H      5   2   1     1.083298104799   120.57010650     2.67585108
 H      6   5   2     1.082652604383   118.66167705   178.33671063
 H     11  10   9     1.111893778221   110.03295672   201.34152207
 H     11  10   9     1.111991024044   111.34403953    79.61065179
 H     10   9   8     1.114834699516   106.97589771   277.26729525
 H     10   9   8     1.110344092804   115.79995855   156.17786424
 H      9   8   7     1.110888333316   107.74971662   286.20932943
 H      9   8   7     1.111774567825   115.13817411    50.83141137
 N      1   2   3     1.159353840812   178.23935643   260.97924126

---------------------------
INTERNAL COORDINATES (A.U.)
---------------------------
 C      0   0   0     0.000000000000     0.00000000     0.00000000
 C      1   0   0     2.715060289675     0.00000000     0.00000000
 C      2   1   0     2.646990532133   120.41148118     0.00000000
 C      3   2   1     2.644382868885   120.12209136   175.98688367
 C      2   1   3     2.642210538898   119.71797824   177.83523985
 C      5   2   1     2.636174313065   120.11272297   184.39260008
 C      6   5   2     2.654796525139   120.56895870   359.71588683
 C      7   6   5     2.794472682949   119.21390023   175.32586590
 C      8   7   6     2.815035933575   124.63212138   176.01202674
 C      9   8   7     2.841506351061    99.36162488   167.71018939
 C     10   9   8     2.862482074573   102.36930589    28.51084781
 O      8   7   6     2.612195131254   120.88760850   355.08764477
 H      3   2   1     2.047900524629   120.38534483   357.66069481
 H      4   3   2     2.045144829393   118.59118523   181.75924138
 H      5   2   1     2.047136739466   120.57010650     2.67585108
 H      6   5   2     2.045916920461   118.66167705   178.33671063
 H     11  10   9     2.101174730848   110.03295672   201.34152207
 H     11  10   9     2.101358498822   111.34403953    79.61065179
 H     10   9   8     2.106732266677   106.97589771   277.26729525
 H     10   9   8     2.098246249816   115.79995855   156.17786424
 H      9   8   7     2.099274715336   107.74971662   286.20932943
 H      9   8   7     2.100949455849   115.13817411    50.83141137
 N      1   2   3     2.190861251443   178.23935643   260.97924126

---------------------
BASIS SET INFORMATION
---------------------
There are 4 groups of distinct atoms

 Group   1 Type C   : 7s4p1d contracted to 3s2p1d pattern {511/31/1}
 Group   2 Type O   : 7s4p1d contracted to 3s2p1d pattern {511/31/1}
 Group   3 Type H   : 4s1p contracted to 2s1p pattern {31/1}
 Group   4 Type N   : 7s4p1d contracted to 3s2p1d pattern {511/31/1}

Atom   0C    basis set group =>   1
Atom   1C    basis set group =>   1
Atom   2C    basis set group =>   1
Atom   3C    basis set group =>   1
Atom   4C    basis set group =>   1
Atom   5C    basis set group =>   1
Atom   6C    basis set group =>   1
Atom   7C    basis set group =>   1
Atom   8C    basis set group =>   1
Atom   9C    basis set group =>   1
Atom  10C    basis set group =>   1
Atom  11O    basis set group =>   2
Atom  12H    basis set group =>   3
Atom  13H    basis set group =>   3
Atom  14H    basis set group =>   3
Atom  15H    basis set group =>   3
Atom  16H    basis set group =>   3
Atom  17H    basis set group =>   3
Atom  18H    basis set group =>   3
Atom  19H    basis set group =>   3
Atom  20H    basis set group =>   3
Atom  21H    basis set group =>   3
Atom  22N    basis set group =>   4
---------------------------------
AUXILIARY/J BASIS SET INFORMATION
---------------------------------
There are 4 groups of distinct atoms

 Group   1 Type C   : 12s5p4d2f1g contracted to 6s4p3d1f1g pattern {711111/2111/211/2/1}
 Group   2 Type O   : 12s5p4d2f1g contracted to 6s4p3d1f1g pattern {711111/2111/211/2/1}
 Group   3 Type H   : 5s2p1d contracted to 3s1p1d pattern {311/2/1}
 Group   4 Type N   : 12s5p4d2f1g contracted to 6s4p3d1f1g pattern {711111/2111/211/2/1}

Atom   0C    basis set group =>   1
Atom   1C    basis set group =>   1
Atom   2C    basis set group =>   1
Atom   3C    basis set group =>   1
Atom   4C    basis set group =>   1
Atom   5C    basis set group =>   1
Atom   6C    basis set group =>   1
Atom   7C    basis set group =>   1
Atom   8C    basis set group =>   1
Atom   9C    basis set group =>   1
Atom  10C    basis set group =>   1
Atom  11O    basis set group =>   2
Atom  12H    basis set group =>   3
Atom  13H    basis set group =>   3
Atom  14H    basis set group =>   3
Atom  15H    basis set group =>   3
Atom  16H    basis set group =>   3
Atom  17H    basis set group =>   3
Atom  18H    basis set group =>   3
Atom  19H    basis set group =>   3
Atom  20H    basis set group =>   3
Atom  21H    basis set group =>   3
Atom  22N    basis set group =>   4
---------------------------------
AUXILIARY/C BASIS SET INFORMATION
---------------------------------
There are 4 groups of distinct atoms

 Group   1 Type C   : 8s6p5d3f contracted to 6s5p4d1f pattern {311111/21111/2111/3}
 Group   2 Type O   : 8s6p5d3f contracted to 6s5p4d1f pattern {311111/21111/2111/3}
 Group   3 Type H   : 4s3p2d contracted to 3s2p1d pattern {211/21/2}
 Group   4 Type N   : 8s6p5d3f contracted to 6s5p4d1f pattern {311111/21111/2111/3}

Atom   0C    basis set group =>   1
Atom   1C    basis set group =>   1
Atom   2C    basis set group =>   1
Atom   3C    basis set group =>   1
Atom   4C    basis set group =>   1
Atom   5C    basis set group =>   1
Atom   6C    basis set group =>   1
Atom   7C    basis set group =>   1
Atom   8C    basis set group =>   1
Atom   9C    basis set group =>   1
Atom  10C    basis set group =>   1
Atom  11O    basis set group =>   2
Atom  12H    basis set group =>   3
Atom  13H    basis set group =>   3
Atom  14H    basis set group =>   3
Atom  15H    basis set group =>   3
Atom  16H    basis set group =>   3
Atom  17H    basis set group =>   3
Atom  18H    basis set group =>   3
Atom  19H    basis set group =>   3
Atom  20H    basis set group =>   3
Atom  21H    basis set group =>   3
Atom  22N    basis set group =>   4


           ************************************************************
           *        Program running with 8 parallel MPI-processes     *
           *              working on a common directory               *
           ************************************************************
------------------------------------------------------------------------------
                             ORCA STARTUP CALCULATIONS
                           -- RI-GTO INTEGRALS CHOSEN --
------------------------------------------------------------------------------
------------------------------------------------------------------------------
                   ___                                                        
                  /   \      - P O W E R E D   B Y -                         
                 /     \                                                     
                 |  |  |   _    _      __       _____    __    __             
                 |  |  |  | |  | |    /  \     |  _  \  |  |  /  |          
                  \  \/   | |  | |   /    \    | | | |  |  | /  /          
                 / \  \   | |__| |  /  /\  \   | |_| |  |  |/  /          
                |  |  |   |  __  | /  /__\  \  |    /   |      \           
                |  |  |   | |  | | |   __   |  |    \   |  |\   \          
                \     /   | |  | | |  |  |  |  | |\  \  |  | \   \       
                 \___/    |_|  |_| |__|  |__|  |_| \__\ |__|  \__/        
                                                                              
                      - O R C A' S   B I G   F R I E N D -                    
                                      &                                       
                       - I N T E G R A L  F E E D E R -                       
                                                                              
 v1 FN, 2020, v2 2021, v3 2022-2024                                           
------------------------------------------------------------------------------


----------------------
SHARK INTEGRAL PACKAGE
----------------------

Number of atoms                             ...     23
Number of basis functions                   ...    232
Number of shells                            ...    108
Maximum angular momentum                    ...      2
Integral batch strategy                     ... SHARK/LIBINT Hybrid
RI-J (if used) integral strategy            ... SPLIT-RIJ (Revised 2003 algorithm where possible)
Printlevel                                  ...      1
Contraction scheme used                     ... SEGMENTED contraction
Prescreening option                         ... SCHWARTZ
   Thresh                                   ... 1.000e-13
   Tcut                                     ... 1.000e-15
   Tpresel                                  ... 1.000e-15 
Coulomb Range Separation                    ... NOT USED
Exchange Range Separation                   ... NOT USED
Multipole approximations                    ... NOT USED
Finite Nucleus Model                        ... NOT USED
CABS basis                                  ... NOT available
Auxiliary Coulomb fitting basis             ... AVAILABLE
   # of basis functions in Aux-J            ...    747
   # of shells in Aux-J                     ...    245
   Maximum angular momentum in Aux-J        ...      4
Auxiliary J/K fitting basis                 ... NOT available
Auxiliary Correlation fitting basis         ... AVAILABLE
   # of basis functions in Aux-C            ...    764
   # of shells in Aux-C                     ...    268
   Maximum angular momentum in Aux-C        ...      3
Auxiliary 'external' fitting basis          ... NOT available

Checking pre-screening integrals            ... done (  0.0 sec) Dimension = 108
Check shell pair data                       ... done (  0.0 sec)
Shell pair information
Shell pair cut-off parameter TPreSel        ...   1.0e-15
Total number of shell pairs                 ...      5886
Shell pairs after pre-screening             ...      5179
Total number of primitive shell pairs       ...     21520
Primitive shell pairs kept                  ...     13508
          la=0 lb=0:   1567 shell pairs
          la=1 lb=0:   1895 shell pairs
          la=1 lb=1:    599 shell pairs
          la=2 lb=0:    650 shell pairs
          la=2 lb=1:    395 shell pairs
          la=2 lb=2:     73 shell pairs

Calculating one electron integrals          ... done (  0.0 sec)
Calculating RI/J V-Matrix + Cholesky decomp.... done (  0.0 sec)
Calculating RI/C V-Matrix + Cholesky decomp.... done (  0.0 sec)
Calculating Nuclear repulsion               ... done (  0.0 sec) ENN=    699.489336031833 Eh

Diagonalization of the overlap matrix:
Smallest eigenvalue                        ... 2.896e-04
Time for diagonalization                   ...    0.006 sec
Threshold for overlap eigenvalues          ... 1.000e-07
Number of eigenvalues below threshold      ... 0
Time for construction of square roots      ...    0.003 sec
Total time needed                          ...    0.010 sec

-------------------
DFT GRID GENERATION
-------------------

General Integration Accuracy     IntAcc      ... 4.388
Radial Grid Type                 RadialGrid  ... OptM3 with GC (2021)
Angular Grid (max. ang.)         AngularGrid ... 4 (Lebedev-302)
Angular grid pruning method      GridPruning ... 4 (adaptive)
Weight generation scheme         WeightScheme... mBecke (2022)
Basis function cutoff            BFCut       ... 1.0000e-13
Integration weight cutoff        WCut        ... 1.0000e-14
Partially contracted basis set               ... off
Rotationally invariant grid construction     ... off
Angular grids for H and He will be reduced by one unit

Total number of grid points                  ...   110155
Total number of batches                      ...     1733
Average number of points per batch           ...       63
Average number of grid points per atom       ...     4789

--------------------
COSX GRID GENERATION
--------------------

GRIDX 1
-------
General Integration Accuracy     IntAcc      ... 3.816
Radial Grid Type                 RadialGrid  ... OptM3 with GC (2021)
Angular Grid (max. ang.)         AngularGrid ... 1 (Lebedev-50)
Angular grid pruning method      GridPruning ... 4 (adaptive)
Weight generation scheme         WeightScheme... mBecke (2022)
Basis function cutoff            BFCut       ... 1.0000e-13
Integration weight cutoff        WCut        ... 1.0000e-14
Partially contracted basis set               ... on
Rotationally invariant grid construction     ... off
Angular grids for H and He will be reduced by one unit

Total number of grid points                  ...    14012
Total number of batches                      ...      124
Average number of points per batch           ...      113
Average number of grid points per atom       ...      609
UseSFitting                                  ... on

GRIDX 2
-------
General Integration Accuracy     IntAcc      ... 4.020
Radial Grid Type                 RadialGrid  ... OptM3 with GC (2021)
Angular Grid (max. ang.)         AngularGrid ... 2 (Lebedev-110)
Angular grid pruning method      GridPruning ... 4 (adaptive)
Weight generation scheme         WeightScheme... mBecke (2022)
Basis function cutoff            BFCut       ... 1.0000e-13
Integration weight cutoff        WCut        ... 1.0000e-14
Partially contracted basis set               ... on
Rotationally invariant grid construction     ... off
Angular grids for H and He will be reduced by one unit

Total number of grid points                  ...    30754
Total number of batches                      ...      252
Average number of points per batch           ...      122
Average number of grid points per atom       ...     1337
UseSFitting                                  ... on

GRIDX 3
-------
General Integration Accuracy     IntAcc      ... 4.338
Radial Grid Type                 RadialGrid  ... OptM3 with GC (2021)
Angular Grid (max. ang.)         AngularGrid ... 3 (Lebedev-194)
Angular grid pruning method      GridPruning ... 4 (adaptive)
Weight generation scheme         WeightScheme... mBecke (2022)
Basis function cutoff            BFCut       ... 1.0000e-13
Integration weight cutoff        WCut        ... 1.0000e-14
Partially contracted basis set               ... on
Rotationally invariant grid construction     ... off
Angular grids for H and He will be reduced by one unit

Total number of grid points                  ...    67483
Total number of batches                      ...      541
Average number of points per batch           ...      124
Average number of grid points per atom       ...     2934
UseSFitting                                  ... on
Initializing property integral containers    ... done (  0.0 sec)

SHARK setup successfully completed in   1.3 seconds

Maximum memory used throughout the entire STARTUP-calculation: 29.6 MB


           ************************************************************
           *        Program running with 8 parallel MPI-processes     *
           *              working on a common directory               *
           ************************************************************
-------------------------------------------------------------------------------
                                 ORCA GUESS
                   Start orbitals & Density for SCF / CASSCF
-------------------------------------------------------------------------------

------------
SCF SETTINGS
------------
Hamiltonian:
 Density Functional     Method          .... DFT(GTOs)
 Exchange Functional    Exchange        .... B88
   X-Alpha parameter    XAlpha          ....  0.666667
   Becke's b parameter  XBeta           ....  0.004200
 Correlation Functional Correlation     .... LYP
 LDA part of GGA corr.  LDAOpt          .... VWN-3
 Gradients option       PostSCFGGA      .... off
 Hybrid DFT is turned on
   Fraction HF Exchange ScalHFX         ....  0.530000
   Scaling of DF-GGA-X  ScalDFX         ....  0.470000
   Scaling of DF-GGA-C  ScalDFC         ....  0.730000
   Scaling of DF-LDA-C  ScalLDAC        ....  0.730000
   Perturbative correction              ....  0.270000
   NL short-range parameter             ....  7.800000
 RI-approximation to the Coulomb term is turned on
   Number of AuxJ basis functions       .... 747
   RIJ-COSX (HFX calculated with COS-X)).... on


General Settings:
 Integral files         IntName         .... calc
 Hartree-Fock type      HFTyp           .... RHF
 Total Charge           Charge          ....    1
 Multiplicity           Mult            ....    1
 Number of Electrons    NEL             ....   90
 Basis Dimension        Dim             ....  232
 Nuclear Repulsion      ENuc            ....    699.4893360318 Eh

Convergence Acceleration:
 AO-DIIS                CNVDIIS         .... on
   Start iteration      DIISMaxIt       ....    12
   Startup error        DIISStart       ....  0.200000
   # of expansion vecs  DIISMaxEq       ....     5
   Bias factor          DIISBfac        ....   1.050
   Max. coefficient     DIISMaxC        ....  10.000
 MO-DIIS                CNVKDIIS        .... off
 Trust-Rad. Augm. Hess. CNVTRAH         .... auto
   Auto Start mean grad. ratio tolernc. ....  1.125000
   Auto Start start iteration           ....    50
   Auto Start num. interpolation iter.  ....    10
   Max. Number of Micro iterations      ....    24
   Max. Number of Macro iterations      .... Maxiter - #DIIS iter
   Number of Davidson start vectors     ....     2
   Converg. threshold    (grad. norm)   ....   2.000e-07
   Grad. Scal. Fac. for Micro threshold ....   0.100
   Minimum threshold for Micro iter.    ....   1.000e-02
   NR start threshold (gradient norm)   ....   1.000e-04
   Initial trust radius                 ....   0.400
   Minimum AH scaling param. (alpha)    ....   1.000
   Maximum AH scaling param. (alpha)    .... 1000.000
   Quad. conv. algorithm                .... NR
   White noise on init. David. guess    .... on
   Maximum white noise                  ....   0.010
   Pseudo random numbers                .... off
   Inactive MOs                         .... canonical
   Orbital update algorithm             .... Taylor
   Preconditioner                       .... Diag
   Full preconditioner red. dimension   ....   250
 SOSCF                  CNVSOSCF        .... on
   Start iteration      SOSCFMaxIt      ....   150
   Startup grad/error   SOSCFStart      ....  0.003300
   Hessian update       SOSCFHessUp     .... L-BFGS
 Level Shifting         CNVShift        .... on
   Level shift para.    LevelShift      ....    0.2500
   Turn off err/grad.   ShiftErr        ....    0.0010
 Zerner damping         CNVZerner       .... off
 Static damping         CNVDamp         .... on
   Fraction old density DampFac         ....    0.7000
   Max. Damping (<1)    DampMax         ....    0.9800
   Min. Damping (>=0)   DampMin         ....    0.0000
   Turn off err/grad.   DampErr         ....    0.1000

SCF Procedure:
 Maximum # iterations   MaxIter         ....   125
 SCF integral mode      SCFMode         .... Direct
   Integral package                     .... SHARK and LIBINT hybrid scheme
 Reset frequency        DirectResetFreq ....    20
 Integral Threshold     Thresh          ....  1.000e-13 Eh
 Primitive CutOff       TCut            ....  1.000e-15 Eh

Convergence Tolerance:
 Convergence Check Mode ConvCheckMode   .... Total+1el-Energy
 Convergence forced     ConvForced      .... 0
 Energy Change          TolE            ....  1.000e-10 Eh
 1-El. energy change                    ....  1.000e-07 Eh
 Orbital Gradient       TolG            ....  2.000e-07
 Orbital Rotation angle TolX            ....  2.000e-07
 DIIS Error             TolErr          ....  1.000e-09

------------------------------
INITIAL GUESS: MODEL POTENTIAL
------------------------------
Loading Hartree-Fock densities                     ... done
Calculating cut-offs                               ... done
Initializing the effective Hamiltonian             ... done
Setting up the integral package (SHARK)            ... done
Starting the Coulomb interaction                   ... done (   0.0 sec)
Making the grid                                    ... done (   0.2 sec)
Mapping shells                                     ... done
Starting the XC term evaluation                    ... done (   0.1 sec)
  promolecular density results
     # of electrons  =     90.996737924
     EX              =    -74.243674294
     EC              =     -1.018220123
     EX+EC           =    -75.261894417
Transforming the Hamiltonian                       ... done (   0.0 sec)
Diagonalizing the Hamiltonian                      ... done (   0.0 sec)
Back transforming the eigenvectors                 ... done (   0.0 sec)
Now organizing SCF variables                       ... done
                      ------------------
                      INITIAL GUESS DONE (   0.3 sec)
                      ------------------
             **** ENERGY FILE WAS UPDATED (calc.en.tmp) ****
Finished Guess after   0.4 sec
Maximum memory used throughout the entire GUESS-calculation: 16.9 MB


           ************************************************************
           *        Program running with 8 parallel MPI-processes     *
           *              working on a common directory               *
           ************************************************************

-------------------------------------------------------------------------------------------
                                      ORCA LEAN-SCF
                              memory conserving SCF solver
-------------------------------------------------------------------------------------------

--------------------
CPCM SOLVATION MODEL
--------------------
CPCM parameters:
  Epsilon                                         ...      16.7000
  Refrac                                          ...       1.2750
  Rsolv                                           ...       1.3000
  Surface type                                    ... GAUSSIAN VDW
  Discretization scheme                           ... Constant charge density
    Threshold for H atoms                         ...       5.0000 (charges/Ang^2)
    Threshold for non-H atoms                     ...       5.0000 (charges/Ang^2)
  Epsilon function type                           ...         CPCM
Solvent:                                          ... CUSTOM
Radii:
  Scheme                                          ... Element-dependent radii
  Radius for C  used is    3.8550 Bohr (=   2.0400 Ang.)
  Radius for O  used is    3.4469 Bohr (=   1.8240 Ang.)
  Radius for H  used is    2.4944 Bohr (=   1.3200 Ang.)
  Radius for N  used is    3.5149 Bohr (=   1.8600 Ang.)
Calculating surface                               ...        done! (  0.0s)
Cavity surface points                             ...         2139
Cavity Volume                                     ...    1466.6180
Cavity Surface-area                               ...     791.8453
Calculating surface distance matrix               ...        done! (  0.1s)
Performing Cholesky decomposition & store         ...        done! (  0.1s)
Overall time for CPCM initialization              ...                 0.2s

----------------------------------------D-I-I-S--------------------------------------------
Iteration    Energy (Eh)           Delta-E    RMSDP     MaxDP     DIISErr   Damp  Time(sec)
-------------------------------------------------------------------------------------------
               ***  Starting incremental Fock matrix formation  ***
    1    -553.1266808830456512     0.00e+00  3.26e-03  7.81e-02  2.03e-01  0.700   1.6
    2    -553.2312845845959828    -1.05e-01  2.44e-03  4.50e-02  1.04e-01  0.700   1.0
                               ***Turning on AO-DIIS***
    3    -553.2821775630246748    -5.09e-02  1.54e-03  2.89e-02  4.16e-02  0.700   1.0
    4    -553.3132573305330197    -3.11e-02  3.48e-03  6.88e-02  2.72e-02  0.000   1.0
    5    -553.3811469731750776    -6.79e-02  2.26e-04  7.74e-03  4.28e-03  0.000   1.0
                              *** Initializing SOSCF ***
---------------------------------------S-O-S-C-F--------------------------------------
Iteration    Energy (Eh)           Delta-E    RMSDP     MaxDP     MaxGrad    Time(sec)
--------------------------------------------------------------------------------------
    6    -553.3813993964037081    -2.52e-04  9.72e-05  2.71e-03  2.03e-03     1.0
               *** Restarting incremental Fock matrix formation ***
    7    -553.3815442628614392    -1.45e-04  6.36e-05  1.44e-03  5.23e-04     1.6
    8    -553.3815561079489953    -1.18e-05  4.79e-05  1.02e-03  8.20e-04     1.4
    9    -553.3815625395117195    -6.43e-06  1.93e-05  2.62e-04  1.82e-04     1.4
   10    -553.3815633417551680    -8.02e-07  6.92e-06  2.41e-04  3.37e-05     1.3
   11    -553.3815634622191055    -1.20e-07  2.68e-06  5.80e-05  2.18e-05     1.3
   12    -553.3815634808087225    -1.86e-08  7.26e-07  1.84e-05  4.05e-06     1.2
   13    -553.3815634823766914    -1.57e-09  2.92e-07  6.74e-06  2.64e-06     1.2
   14    -553.3815634830390309    -6.62e-10  8.99e-08  3.31e-06  6.89e-07     1.1
   15    -553.3815634828655448     1.73e-10  4.53e-08  1.90e-06  6.07e-07     1.0
   16    -553.3815634829282999    -6.28e-11  1.40e-08  4.15e-07  1.31e-07     1.0
                 **** Energy Check signals convergence ****

               *****************************************************
               *                     SUCCESS                       *
               *           SCF CONVERGED AFTER  16 CYCLES          *
               *****************************************************

Recomputing exchange energy using gridx3       ... done (    2.223 sec)
Old exchange energy                            :    -39.721223620 Eh
New exchange energy                            :    -39.721256608 Eh
Exchange energy change after final integration :     -0.000032988 Eh
Total energy after final integration           :   -553.381596471 Eh
             **** ENERGY FILE WAS UPDATED (calc.en.tmp) ****

----------------
TOTAL SCF ENERGY
----------------

Total Energy       :       -553.38159647115685 Eh          -15058.27879 eV

Components:
Nuclear Repulsion  :        699.48933603183343 Eh           19034.07251 eV
Electronic Energy  :      -1252.77821199363734 Eh          -34089.82824 eV
One Electron Energy:      -2119.63167801559848 Eh          -57678.11026 eV
Two Electron Energy:        866.85346602196103 Eh           23588.28202 eV
CPCM Dielectric    :         -0.09268752112418 Eh              -2.52216 eV

Virial components:
Potential Energy   :      -1101.85504291428106 Eh          -29983.00002 eV
Kinetic Energy     :        548.47344644312432 Eh           14924.72124 eV
Virial Ratio       :          2.00894874685340

DFT components:
N(Alpha)           :       44.999943513231 electrons
N(Beta)            :       44.999943513231 electrons
N(Total)           :       89.999887026462 electrons
E(X)               :      -35.315656691754 Eh       
E(C)               :       -2.225797107898 Eh       
E(XC)              :      -37.541453799652 Eh       

CPCM Solvation Model Properties:
Surface-charge          :         -1.01686120952754
Corrected charge        :         -1.00000000000000
Outlying charge corr.   :          0.00001711258995 Eh               0.00047 eV
Free-energy (cav+disp)  :  This term is not implemented in the current solvation scheme

---------------
SCF CONVERGENCE
---------------

  Last Energy change         ...    6.2755e-11  Tolerance :   1.0000e-10
  Last MAX-Density change    ...    4.1507e-07  Tolerance :   1.0000e-09
  Last RMS-Density change    ...    1.3988e-08  Tolerance :   1.0000e-10
  Last DIIS Error            ...    2.0304e-03  Tolerance :   1.0000e-09
  Last Orbital Gradient      ...    1.3145e-07  Tolerance :   2.0000e-07
  Last Orbital Rotation      ...    3.2371e-07  Tolerance :   2.0000e-07


----------------
ORBITAL ENERGIES
----------------

  NO   OCC          E(Eh)            E(eV) 
   0   2.0000     -19.864744      -540.5472 
   1   2.0000     -14.885761      -405.0621 
   2   2.0000     -10.832671      -294.7720 
   3   2.0000     -10.721147      -291.7372 
   4   2.0000     -10.713082      -291.5178 
   5   2.0000     -10.706385      -291.3356 
   6   2.0000     -10.706017      -291.3255 
   7   2.0000     -10.695864      -291.0493 
   8   2.0000     -10.692013      -290.9445 
   9   2.0000     -10.685534      -290.7682 
  10   2.0000     -10.683536      -290.7138 
  11   2.0000     -10.683213      -290.7050 
  12   2.0000     -10.657291      -289.9996 
  13   2.0000      -1.298934       -35.3458 
  14   2.0000      -1.064957       -28.9790 
  15   2.0000      -1.037226       -28.2244 
  16   2.0000      -0.975096       -26.5337 
  17   2.0000      -0.951322       -25.8868 
  18   2.0000      -0.906387       -24.6640 
  19   2.0000      -0.884760       -24.0755 
  20   2.0000      -0.792187       -21.5565 
  21   2.0000      -0.764920       -20.8145 
  22   2.0000      -0.732332       -19.9278 
  23   2.0000      -0.706694       -19.2301 
  24   2.0000      -0.678791       -18.4708 
  25   2.0000      -0.659586       -17.9483 
  26   2.0000      -0.636486       -17.3197 
  27   2.0000      -0.594629       -16.1807 
  28   2.0000      -0.583334       -15.8733 
  29   2.0000      -0.558404       -15.1949 
  30   2.0000      -0.545099       -14.8329 
  31   2.0000      -0.541798       -14.7431 
  32   2.0000      -0.527083       -14.3426 
  33   2.0000      -0.510894       -13.9021 
  34   2.0000      -0.502941       -13.6857 
  35   2.0000      -0.488289       -13.2870 
  36   2.0000      -0.478881       -13.0310 
  37   2.0000      -0.472349       -12.8533 
  38   2.0000      -0.463022       -12.5995 
  39   2.0000      -0.443730       -12.0745 
  40   2.0000      -0.439792       -11.9673 
  41   2.0000      -0.425228       -11.5711 
  42   2.0000      -0.413943       -11.2640 
  43   2.0000      -0.351763        -9.5720 
  44   2.0000      -0.341152        -9.2832 
  45   0.0000      -0.113873        -3.0986 
  46   0.0000       0.000368         0.0100 
  47   0.0000       0.002773         0.0755 
  48   0.0000       0.073821         2.0088 
  49   0.0000       0.085770         2.3339 
  50   0.0000       0.104062         2.8317 
  51   0.0000       0.118651         3.2286 
  52   0.0000       0.128222         3.4891 
  53   0.0000       0.131273         3.5721 
  54   0.0000       0.145579         3.9614 
  55   0.0000       0.157132         4.2758 
*Only the first 10 virtual orbitals were printed.

                    ********************************
                    * MULLIKEN POPULATION ANALYSIS *
                    ********************************

-----------------------
MULLIKEN ATOMIC CHARGES
-----------------------
   0 C :    0.008904
   1 C :   -0.097739
   2 C :    0.055511
   3 C :    0.037702
   4 C :    0.047715
   5 C :    0.056337
   6 C :   -0.035939
   7 C :    0.259053
   8 C :    0.002828
   9 C :   -0.069764
  10 C :    0.197770
  11 O :   -0.310131
  12 H :    0.063896
  13 H :    0.076225
  14 H :    0.064009
  15 H :    0.070985
  16 H :    0.086485
  17 H :    0.087801
  18 H :    0.076042
  19 H :    0.084022
  20 H :    0.140792
  21 H :    0.141300
  22 N :   -0.043803
Sum of atomic charges:    1.0000000

--------------------------------
MULLIKEN REDUCED ORBITAL CHARGES
--------------------------------
  0 C s       :     3.074701  s :     3.074701
      pz      :     0.956322  p :     2.866565
      px      :     0.967052
      py      :     0.943191
      dz2     :     0.011151  d :     0.049829
      dxz     :     0.009922
      dyz     :     0.007531
      dx2y2   :     0.011748
      dxy     :     0.009477

  1 C s       :     3.031127  s :     3.031127
      pz      :     0.985513  p :     3.017651
      px      :     1.003662
      py      :     1.028476
      dz2     :     0.006026  d :     0.048961
      dxz     :     0.007366
      dyz     :     0.010417
      dx2y2   :     0.011817
      dxy     :     0.013335

  2 C s       :     3.201550  s :     3.201550
      pz      :     0.920270  p :     2.706006
      px      :     0.898532
      py      :     0.887204
      dz2     :     0.005136  d :     0.036933
      dxz     :     0.005208
      dyz     :     0.007769
      dx2y2   :     0.009859
      dxy     :     0.008963

  3 C s       :     3.207111  s :     3.207111
      pz      :     0.905101  p :     2.717312
      px      :     0.915136
      py      :     0.897075
      dz2     :     0.006698  d :     0.037876
      dxz     :     0.006371
      dyz     :     0.006907
      dx2y2   :     0.009440
      dxy     :     0.008459

  4 C s       :     3.201479  s :     3.201479
      pz      :     0.926939  p :     2.713558
      px      :     0.918589
      py      :     0.868030
      dz2     :     0.005591  d :     0.037249
      dxz     :     0.006474
      dyz     :     0.006940
      dx2y2   :     0.009272
      dxy     :     0.008972

  5 C s       :     3.226974  s :     3.226974
      pz      :     0.883696  p :     2.678542
      px      :     0.880506
      py      :     0.914340
      dz2     :     0.005776  d :     0.038147
      dxz     :     0.005324
      dyz     :     0.008091
      dx2y2   :     0.009499
      dxy     :     0.009457

  6 C s       :     3.040746  s :     3.040746
      pz      :     0.996085  p :     2.952638
      px      :     0.999883
      py      :     0.956669
      dz2     :     0.004720  d :     0.042555
      dxz     :     0.007080
      dyz     :     0.009883
      dx2y2   :     0.010123
      dxy     :     0.010749

  7 C s       :     3.160207  s :     3.160207
      pz      :     0.758677  p :     2.503825
      px      :     0.726870
      py      :     1.018279
      dz2     :     0.014336  d :     0.076915
      dxz     :     0.012034
      dyz     :     0.017770
      dx2y2   :     0.014997
      dxy     :     0.017779

  8 C s       :     3.007477  s :     3.007477
      pz      :     1.014640  p :     2.951987
      px      :     1.062581
      py      :     0.874766
      dz2     :     0.009595  d :     0.037709
      dxz     :     0.008556
      dyz     :     0.005171
      dx2y2   :     0.010486
      dxy     :     0.003900

  9 C s       :     3.100499  s :     3.100499
      pz      :     0.966722  p :     2.929295
      px      :     0.975726
      py      :     0.986847
      dz2     :     0.008366  d :     0.039970
      dxz     :     0.012071
      dyz     :     0.005020
      dx2y2   :     0.004696
      dxy     :     0.009817

 10 C s       :     3.041635  s :     3.041635
      pz      :     0.994026  p :     2.694628
      px      :     0.882885
      py      :     0.817716
      dz2     :     0.009629  d :     0.065967
      dxz     :     0.015178
      dyz     :     0.011924
      dx2y2   :     0.009965
      dxy     :     0.019271

 11 O s       :     3.797351  s :     3.797351
      pz      :     1.508652  p :     4.492963
      px      :     1.412807
      py      :     1.571504
      dz2     :     0.002490  d :     0.019816
      dxz     :     0.002338
      dyz     :     0.005317
      dx2y2   :     0.003203
      dxy     :     0.006467

 12 H s       :     0.910816  s :     0.910816
      pz      :     0.006589  p :     0.025288
      px      :     0.011492
      py      :     0.007207

 13 H s       :     0.898506  s :     0.898506
      pz      :     0.003617  p :     0.025269
      px      :     0.003494
      py      :     0.018158

 14 H s       :     0.910713  s :     0.910713
      pz      :     0.003780  p :     0.025278
      px      :     0.003283
      py      :     0.018215

 15 H s       :     0.903576  s :     0.903576
      pz      :     0.006637  p :     0.025439
      px      :     0.011063
      py      :     0.007739

 16 H s       :     0.890547  s :     0.890547
      pz      :     0.014619  p :     0.022968
      px      :     0.004646
      py      :     0.003703

 17 H s       :     0.889639  s :     0.889639
      pz      :     0.007738  p :     0.022560
      px      :     0.011590
      py      :     0.003233

 18 H s       :     0.900562  s :     0.900562
      pz      :     0.010867  p :     0.023396
      px      :     0.008433
      py      :     0.004097

 19 H s       :     0.892471  s :     0.892471
      pz      :     0.004085  p :     0.023508
      px      :     0.006457
      py      :     0.012966

 20 H s       :     0.834470  s :     0.834470
      pz      :     0.011091  p :     0.024739
      px      :     0.006646
      py      :     0.007002

 21 H s       :     0.834336  s :     0.834336
      pz      :     0.004248  p :     0.024364
      px      :     0.014244
      py      :     0.005871

 22 N s       :     3.577256  s :     3.577256
      pz      :     1.134992  p :     3.432561
      px      :     1.174739
      py      :     1.122830
      dz2     :     0.006748  d :     0.033987
      dxz     :     0.007371
      dyz     :     0.005286
      dx2y2   :     0.007672
      dxy     :     0.006909


                     *******************************
                     * LOEWDIN POPULATION ANALYSIS *
                     *******************************

----------------------
LOEWDIN ATOMIC CHARGES
----------------------
   0 C :    0.025790
   1 C :   -0.016157
   2 C :    0.028616
   3 C :    0.065035
   4 C :    0.027263
   5 C :    0.068520
   6 C :   -0.068428
   7 C :    0.338189
   8 C :   -0.025092
   9 C :   -0.024706
  10 C :    0.106829
  11 O :   -0.036224
  12 H :    0.060669
  13 H :    0.060053
  14 H :    0.060014
  15 H :    0.058490
  16 H :    0.047184
  17 H :    0.041011
  18 H :    0.046660
  19 H :    0.055699
  20 H :    0.091140
  21 H :    0.085967
  22 N :   -0.096522

-------------------------------
LOEWDIN REDUCED ORBITAL CHARGES
-------------------------------
  0 C s       :     2.904185  s :     2.904185
      pz      :     0.986135  p :     2.959339
      px      :     1.021547
      py      :     0.951657
      dz2     :     0.021837  d :     0.110687
      dxz     :     0.024577
      dyz     :     0.017508
      dx2y2   :     0.024000
      dxy     :     0.022765

  1 C s       :     2.842336  s :     2.842336
      pz      :     0.968935  p :     3.055759
      px      :     1.009011
      py      :     1.077813
      dz2     :     0.013079  d :     0.118061
      dxz     :     0.017796
      dyz     :     0.024259
      dx2y2   :     0.029414
      dxy     :     0.033514

  2 C s       :     2.855685  s :     2.855685
      pz      :     0.983374  p :     3.025559
      px      :     1.012327
      py      :     1.029858
      dz2     :     0.010768  d :     0.090139
      dxz     :     0.012112
      dyz     :     0.019249
      dx2y2   :     0.025044
      dxy     :     0.022967

  3 C s       :     2.860267  s :     2.860267
      pz      :     0.949619  p :     2.983760
      px      :     0.979945
      py      :     1.054196
      dz2     :     0.014120  d :     0.090938
      dxz     :     0.016284
      dyz     :     0.016207
      dx2y2   :     0.023474
      dxy     :     0.020852

  4 C s       :     2.854686  s :     2.854686
      pz      :     0.978585  p :     3.026942
      px      :     0.997355
      py      :     1.051002
      dz2     :     0.011968  d :     0.091108
      dxz     :     0.016878
      dyz     :     0.016193
      dx2y2   :     0.023767
      dxy     :     0.022302

  5 C s       :     2.860186  s :     2.860186
      pz      :     0.950923  p :     2.979385
      px      :     0.989054
      py      :     1.039408
      dz2     :     0.011924  d :     0.091908
      dxz     :     0.012246
      dyz     :     0.020322
      dx2y2   :     0.023797
      dxy     :     0.023620

  6 C s       :     2.844391  s :     2.844391
      pz      :     1.018794  p :     3.116974
      px      :     1.030122
      py      :     1.068058
      dz2     :     0.011234  d :     0.107063
      dxz     :     0.017830
      dyz     :     0.024527
      dx2y2   :     0.026131
      dxy     :     0.027341

  7 C s       :     2.916503  s :     2.916503
      pz      :     0.793888  p :     2.591089
      px      :     0.759304
      py      :     1.037898
      dz2     :     0.027107  d :     0.154219
      dxz     :     0.024526
      dyz     :     0.036101
      dx2y2   :     0.030171
      dxy     :     0.036315

  8 C s       :     2.836175  s :     2.836175
      pz      :     1.050196  p :     3.097625
      px      :     1.072883
      py      :     0.974546
      dz2     :     0.022007  d :     0.091292
      dxz     :     0.019240
      dyz     :     0.013306
      dx2y2   :     0.026693
      dxy     :     0.010046

  9 C s       :     2.843644  s :     2.843644
      pz      :     1.021173  p :     3.086951
      px      :     1.030273
      py      :     1.035505
      dz2     :     0.020211  d :     0.094110
      dxz     :     0.029214
      dyz     :     0.009737
      dx2y2   :     0.010815
      dxy     :     0.024134

 10 C s       :     2.849498  s :     2.849498
      pz      :     1.031306  p :     2.899699
      px      :     0.959275
      py      :     0.909118
      dz2     :     0.021322  d :     0.143974
      dxz     :     0.032528
      dyz     :     0.025099
      dx2y2   :     0.021912
      dxy     :     0.043113

 11 O s       :     3.474315  s :     3.474315
      pz      :     1.501337  p :     4.528652
      px      :     1.420999
      py      :     1.606316
      dz2     :     0.003762  d :     0.033256
      dxz     :     0.005238
      dyz     :     0.008338
      dx2y2   :     0.004896
      dxy     :     0.011021

 12 H s       :     0.867864  s :     0.867864
      pz      :     0.019274  p :     0.071467
      px      :     0.031202
      py      :     0.020990

 13 H s       :     0.867667  s :     0.867667
      pz      :     0.012209  p :     0.072281
      px      :     0.011880
      py      :     0.048191

 14 H s       :     0.868556  s :     0.868556
      pz      :     0.012481  p :     0.071429
      px      :     0.011264
      py      :     0.047684

 15 H s       :     0.869244  s :     0.869244
      pz      :     0.019463  p :     0.072266
      px      :     0.030288
      py      :     0.022515

 16 H s       :     0.888135  s :     0.888135
      pz      :     0.039102  p :     0.064682
      px      :     0.013761
      py      :     0.011819

 17 H s       :     0.893388  s :     0.893388
      pz      :     0.021643  p :     0.065601
      px      :     0.033027
      py      :     0.010932

 18 H s       :     0.888124  s :     0.888124
      pz      :     0.029071  p :     0.065216
      px      :     0.023635
      py      :     0.012509

 19 H s       :     0.878675  s :     0.878675
      pz      :     0.012661  p :     0.065626
      px      :     0.018546
      py      :     0.034418

 20 H s       :     0.840195  s :     0.840195
      pz      :     0.031117  p :     0.068666
      px      :     0.019331
      py      :     0.018218

 21 H s       :     0.845937  s :     0.845937
      pz      :     0.013309  p :     0.068095
      px      :     0.038378
      py      :     0.016409

 22 N s       :     3.422726  s :     3.422726
      pz      :     1.187973  p :     3.619727
      px      :     1.261601
      py      :     1.170153
      dz2     :     0.008999  d :     0.054070
      dxz     :     0.013475
      dyz     :     0.008872
      dx2y2   :     0.010522
      dxy     :     0.012200


                      *****************************
                      * MAYER POPULATION ANALYSIS *
                      *****************************

  NA   - Mulliken gross atomic population
  ZA   - Total nuclear charge
  QA   - Mulliken gross atomic charge
  VA   - Mayer's total valence
  BVA  - Mayer's bonded valence
  FA   - Mayer's free valence

  ATOM       NA         ZA         QA         VA         BVA        FA
  0 C      5.9911     6.0000     0.0089     4.0329     4.0329    -0.0000
  1 C      6.0977     6.0000    -0.0977     3.8863     3.8863     0.0000
  2 C      5.9445     6.0000     0.0555     3.9020     3.9020     0.0000
  3 C      5.9623     6.0000     0.0377     3.8951     3.8951    -0.0000
  4 C      5.9523     6.0000     0.0477     3.8985     3.8985     0.0000
  5 C      5.9437     6.0000     0.0563     3.8549     3.8549    -0.0000
  6 C      6.0359     6.0000    -0.0359     3.7696     3.7696     0.0000
  7 C      5.7409     6.0000     0.2591     3.7760     3.7760     0.0000
  8 C      5.9972     6.0000     0.0028     3.8955     3.8955    -0.0000
  9 C      6.0698     6.0000    -0.0698     4.0465     4.0465    -0.0000
 10 C      5.8022     6.0000     0.1978     3.8182     3.8182     0.0000
 11 O      8.3101     8.0000    -0.3101     2.2675     2.2675    -0.0000
 12 H      0.9361     1.0000     0.0639     0.9900     0.9900     0.0000
 13 H      0.9238     1.0000     0.0762     0.9902     0.9902     0.0000
 14 H      0.9360     1.0000     0.0640     0.9897     0.9897     0.0000
 15 H      0.9290     1.0000     0.0710     0.9953     0.9953    -0.0000
 16 H      0.9135     1.0000     0.0865     0.9802     0.9802     0.0000
 17 H      0.9122     1.0000     0.0878     0.9742     0.9742     0.0000
 18 H      0.9240     1.0000     0.0760     0.9686     0.9686    -0.0000
 19 H      0.9160     1.0000     0.0840     0.9805     0.9805     0.0000
 20 H      0.8592     1.0000     0.1408     0.9711     0.9711     0.0000
 21 H      0.8587     1.0000     0.1413     0.9704     0.9704     0.0000
 22 N      7.0438     7.0000    -0.0438     3.1177     3.1177    -0.0000

  Mayer bond orders larger than 0.100000
B(  0-C ,  1-C ) :   1.0555 B(  0-C , 22-N ) :   3.0142 B(  1-C ,  2-C ) :   1.3473 
B(  1-C ,  4-C ) :   1.3512 B(  2-C ,  3-C ) :   1.4355 B(  2-C , 12-H ) :   0.9968 
B(  3-C ,  6-C ) :   1.2977 B(  3-C , 13-H ) :   0.9888 B(  4-C ,  5-C ) :   1.4273 
B(  4-C , 14-H ) :   0.9990 B(  5-C ,  6-C ) :   1.2793 B(  5-C , 15-H ) :   1.0009 
B(  6-C ,  7-C ) :   1.1560 B(  7-C ,  8-C ) :   1.0639 B(  7-C , 11-O ) :   1.3477 
B(  8-C ,  9-C ) :   1.0373 B(  8-C , 20-H ) :   0.8910 B(  8-C , 21-H ) :   0.9145 
B(  9-C , 10-C ) :   1.0582 B(  9-C , 18-H ) :   0.9563 B(  9-C , 19-H ) :   0.9474 
B( 10-C , 11-O ) :   0.8288 B( 10-C , 16-H ) :   0.9610 B( 10-C , 17-H ) :   0.9598 


-------
TIMINGS
-------

Total SCF time: 0 days 0 hours 0 min 21 sec 

Total time                  ....      21.647 sec
Sum of individual times     ....      21.614 sec  ( 99.8%)

SCF preparation             ....       0.356 sec  (  1.6%)
Fock matrix formation       ....      20.857 sec  ( 96.4%)
  Startup                   ....       0.016 sec  (  0.1% of F)
  Split-RI-J                ....       1.536 sec  (  7.4% of F)
  Chain of spheres X        ....      13.895 sec  ( 66.6% of F)
  XC integration            ....       2.531 sec  ( 12.1% of F)
    Basis function eval.    ....       0.954 sec  ( 37.7% of XC)
    Density eval.           ....       0.598 sec  ( 23.6% of XC)
    XC-Functional eval.     ....       0.093 sec  (  3.7% of XC)
    XC-Potential eval.      ....       0.656 sec  ( 25.9% of XC)
  CPCM terms                ....       2.803 sec  ( 13.4% of F)
Diagonalization             ....       0.000 sec  (  0.0%)
Density matrix formation    ....       0.042 sec  (  0.2%)
Total Energy calculation    ....       0.035 sec  (  0.2%)
Population analysis         ....       0.018 sec  (  0.1%)
Orbital Transformation      ....       0.029 sec  (  0.1%)
Orbital Orthonormalization  ....       0.000 sec  (  0.0%)
DIIS solution               ....       0.147 sec  (  0.7%)
SOSCF solution              ....       0.127 sec  (  0.6%)
Finished LeanSCF after  21.7 sec

Maximum memory used throughout the entire LEANSCF-calculation: 26.2 MB


           ************************************************************
           *        Program running with 8 parallel MPI-processes     *
           *              working on a common directory               *
           ************************************************************

------------------------------------------------------------------------------
                                ORCA  MP2 
------------------------------------------------------------------------------

Freezing NCore=26 chemical core electrons

----------------------
RI-MP2 ENERGY+GRADIENT
----------------------
Dimension of the orbital basis            ...  232
Dimension of the AuxC basis               ...  764
Memory devoted to MP2                     ... 8000 MB   
Data format for matrix containers         ... DOUBLE
Compression type for matrix containers    ... UNCOMPRESSED
Overall scaling of the MP2 energy         ...   2.700e-01

-----------------------
SHARK RI TRANSFORMATION
-----------------------

Number of basis functions                ...    232
Number of aux functions                  ...    764
Number of operators                      ...      1
Generation of IJK                        ... YES
Generation of IAK                        ... YES
Generation of ABK                        ... NO
Orbital Range Operator  0:    0-  44 to   45- 231

Aux basis identifier                     ...   AUXC
Contraction scheme used                  ... SEGMENTED
Do orthogonalization                     ... YES
All operator combinations                ... NO
Transpose (ia|K)                         ... NO
Integral generator used                  ... LIBINT
Starting integral generation + trafo... 
Half trafo (segmented) done. Total time =  0.2 sec. integrals=  0.1 sec trafo=  0.1 sec
Integral generation and half transformation done (  0.2 sec)

Reading or making V^(-1/2)          ... done (  0.0 sec)
Sorting IJK integrals               ... done (  0.1 sec)
Sorting IAK integrals               ... done (  0.2 sec)

SHARK RI integral transformation done. Total time =  0.4 sec.

Opening buffers                              ... done
Frozen core precalculation                   ... done

Starting loop over batches of integrals:

Operator 0  - window                       ... ( 13- 44)x( 45-231)
Operator 0  - Memory available             ...  8000 MB
Operator 0  - Memory needed per MO         ...   1.1 MB
Operator 0  - Number of orbitals per batch ... 4
Operator 0  - Number of batches            ... 1

OPERATOR  0   PASS   0:  MOs    13 ...   16 +   17 ...   20 +   21 ...   24 +   25 ...   28
                            +   29 ...   32 +   33 ...   36 +   37 ...   40 +   41 ...   44
  Reading integrals       ... ok
  Internal MO  15
Closing buffer GIPV ( 0.04 GB; CompressionRatio= 1.00)
Time spent in pair loops =     1.533 sec
Deleting buffers (Ka|jb) ...done

-----------------------------------------------
 RI-MP2 CORRELATION ENERGY:     -0.587707249 Eh
-----------------------------------------------


---------------------
MP2 DENSITY FORMATION
---------------------

Completing the external part of the density      ... done
Storing the unrelaxed density                    ... done

Re-sorting 3-index density container for op 0    ... done
Computing external part of the Lagrangian        ... done
Calculating the xc-kernel                        ... done
Calculating G(D)                                 ... done
Completing the Lagrangian                        ... done
Solving the Z-vector equations                   ... Using XC Grid                  ... (calc.grid_cpscf.tmp) 
Recalculating density on grid  ... (calc.grho_cpscf0.tmp) done
Calculating the xc-kernel      ... (calc.fxc_cpscf0.tmp) done

-------------------
SHARK CP-SCF DRIVER
-------------------

Dimension of the orbital basis          ...    232
Dimension of the CPSCF-problem          ...   8415
Number of operators                     ...      1
Max. number of iterations               ...    128
Convergence Tolerance                   ... 3.0e-06
Number of perturbations                 ...      1
Perturbation type                       ... REAL

----------------------------
POPLE LINEAR EQUATION SOLVER
----------------------------

  ITERATION   0:   ||err||_max =   6.9784e-02 (   0.9 sec)
  ITERATION   1:   ||err||_max =   2.3833e-02 (   1.0 sec)
  ITERATION   2:   ||err||_max =   9.4079e-03 (   1.0 sec)
  ITERATION   3:   ||err||_max =   3.6947e-03 (   1.0 sec)
  ITERATION   4:   ||err||_max =   1.3042e-03 (   0.9 sec)
  ITERATION   5:   ||err||_max =   4.4440e-04 (   0.9 sec)
  ITERATION   6:   ||err||_max =   1.8788e-04 (   0.9 sec)
  ITERATION   7:   ||err||_max =   6.4673e-05 (   0.9 sec)
  ITERATION   8:   ||err||_max =   2.3969e-05 (   0.9 sec)
  ITERATION   9:   ||err||_max =   7.3055e-06 (   0.9 sec)
  ITERATION  10:   ||err||_max =   2.9924e-06 (   0.9 sec)
done
Finalizing the relaxed density                   ... done
Transforming P to the AO basis                   ... done
Storing the relaxed density                      ... done

------------------------------------
ENERGY WEIGHTED DENSITY FINALIZATION
------------------------------------

Gathering the parts of the W-matrix              ... done
Forming the Z-density                            ... done
Transforming Z to the AO basis                   ... done
Calculating G(Z)                                 ... done
Finalizing the W-matrix                          ... done
Transforming W to the AO basis and storing       ... done

----------------------------------
MP2 DERIVATIVE INTEGRAL GENERATION
----------------------------------

Input SCF Electron Density              ... calc.scfp
Input Correlated Electron Density       ... calc.pmp2re
Input Energy Weighted Density           ... calc.wmp2.tmp

Nuclear repulsion gradient              ... done (  0.0 sec)
HCore & Overlap gradient  (SHARK)       ... done (  0.1 sec)
Two-electron RIJ gradient terms         ... done (  0.6 sec)

-----------------------------------------------------------
MP2 COSX Grid Generation
-----------------------------------------------------------

General Integration Accuracy     IntAcc      ... 4.871
Radial Grid Type                 RadialGrid  ... OptM3 with GC (2021)
Angular Grid (max. ang.)         AngularGrid ... 4 (Lebedev-302)
Angular grid pruning method      GridPruning ... 4 (adaptive)
Weight generation scheme         WeightScheme... mBecke (2022)
Basis function cutoff            BFCut       ... 1.0000e-13
Integration weight cutoff        WCut        ... 1.0000e-14
Partially contracted basis set               ... on
Rotationally invariant grid construction     ... off
Angular grids for H and He will be reduced by one unit

Total number of grid points                  ...   126772
Total number of batches                      ...     1003
Average number of points per batch           ...      126
Average number of grid points per atom       ...     5512
UseSFitting                                  ... on
Two-electron COSX gradient terms        ... 
Integration Timings:
Total Time                  =     6.9 sec
Basis fcn evaluation        =     0.1 sec
Density evaluation          =     0.1 sec
A evaluation                =     5.6 sec
A derivative evaluation     =     0.0 sec
S-fit derivative evaluation =     0.0 sec
anal. over. der. evaluation =     0.0 sec
num. over. der. evaluation  =     0.4 sec
K(P) evaluation             =     0.1 sec
finalize                    =     0.0 sec

done (  7.8 sec)
CPCM gradient                           ... done (  0.6 sec)
DFT XC gradient                         ... Exchange-correlation gradient    ... done
done (  0.9 sec)
Empirical dispersion gradient           ... 
-------------------
DISPERSION GRADIENT
-------------------

   1   C   :   -0.000180660   -0.000132322   -0.000164711
   2   C   :   -0.000043112   -0.000036296   -0.000050181
   3   C   :   -0.000089212    0.000054761   -0.000072672
   4   C   :   -0.000078013    0.000039676   -0.000067512
   5   C   :    0.000015051   -0.000117927   -0.000028501
   6   C   :    0.000043344   -0.000094588    0.000002988
   7   C   :   -0.000083505   -0.000103011   -0.000111767
   8   C   :    0.000509885    0.000227813    0.000507586
   9   C   :    0.000048112    0.000183481    0.000079836
  10   C   :   -0.000038497   -0.000085688   -0.000071854
  11   C   :   -0.000201196   -0.000037066   -0.000162143
  12   O   :    0.000117935   -0.000060816    0.000099185
  13   H   :   -0.000076512    0.000100801   -0.000043175
  14   H   :   -0.000081028    0.000111453   -0.000045559
  15   H   :    0.000046616   -0.000124073    0.000003859
  16   H   :    0.000058445   -0.000130101    0.000011479
  17   H   :    0.000083149   -0.000038282    0.000083006
  18   H   :    0.000128784   -0.000013042    0.000023936
  19   H   :   -0.000006240    0.000049326    0.000106424
  20   H   :    0.000038697    0.000092254    0.000063171
  21   H   :    0.000042425    0.000131864   -0.000031987
  22   H   :   -0.000044467    0.000130357    0.000045009
  23   N   :   -0.000210004   -0.000148573   -0.000176416

Difference to translation invariance:
           :    0.0000000000    0.0000000000   -0.0000000000

Difference to rotation invariance:
           :   -0.0000000000    0.0000000000    0.0000000000

Norm of the Dispersion gradient    ...    0.0010791839
RMS gradient                       ...    0.0001299185
MAX gradient                       ...    0.0005098852
done (  0.0 sec)

                *********************************************
                * UNRELAXED MP2 DENSITY POPULATION ANALYSIS *
                *********************************************

------------------------------------------------------------------------------
                           ORCA POPULATION ANALYSIS
------------------------------------------------------------------------------
Input electron density              ... calc.pmp2ur
BaseName (.gbw .S,...)              ... calc

                    ********************************
                    * MULLIKEN POPULATION ANALYSIS *
                    ********************************

-----------------------
MULLIKEN ATOMIC CHARGES
-----------------------
   0 C :    0.007065
   1 C :   -0.099375
   2 C :    0.055579
   3 C :    0.035387
   4 C :    0.047800
   5 C :    0.054084
   6 C :   -0.033687
   7 C :    0.245722
   8 C :    0.001740
   9 C :   -0.071795
  10 C :    0.193428
  11 O :   -0.296111
  12 H :    0.065151
  13 H :    0.077363
  14 H :    0.065253
  15 H :    0.071975
  16 H :    0.087309
  17 H :    0.088737
  18 H :    0.076872
  19 H :    0.084885
  20 H :    0.141439
  21 H :    0.142002
  22 N :   -0.040826
Sum of atomic charges:    1.0000000

--------------------------------
MULLIKEN REDUCED ORBITAL CHARGES
--------------------------------
  0 C s       :     3.074887  s :     3.074887
      pz      :     0.955201  p :     2.863074
      px      :     0.965186
      py      :     0.942687
      dz2     :     0.012244  d :     0.054973
      dxz     :     0.010926
      dyz     :     0.008526
      dx2y2   :     0.012783
      dxy     :     0.010494
  1 C s       :     3.031158  s :     3.031158
      pz      :     0.984172  p :     3.012819
      px      :     1.002031
      py      :     1.026616
      dz2     :     0.007312  d :     0.055398
      dxz     :     0.008464
      dyz     :     0.011773
      dx2y2   :     0.013181
      dxy     :     0.014667
  2 C s       :     3.201398  s :     3.201398
      pz      :     0.917896  p :     2.699992
      px      :     0.896510
      py      :     0.885586
      dz2     :     0.006365  d :     0.043031
      dxz     :     0.006263
      dyz     :     0.009087
      dx2y2   :     0.011023
      dxy     :     0.010293
  3 C s       :     3.206543  s :     3.206543
      pz      :     0.904516  p :     2.714254
      px      :     0.914038
      py      :     0.895699
      dz2     :     0.007977  d :     0.043816
      dxz     :     0.007437
      dyz     :     0.008039
      dx2y2   :     0.010754
      dxy     :     0.009610
  4 C s       :     3.201300  s :     3.201300
      pz      :     0.924460  p :     2.707534
      px      :     0.916354
      py      :     0.866721
      dz2     :     0.006961  d :     0.043365
      dxz     :     0.007591
      dyz     :     0.008087
      dx2y2   :     0.010602
      dxy     :     0.010124
  5 C s       :     3.226105  s :     3.226105
      pz      :     0.883276  p :     2.675716
      px      :     0.879879
      py      :     0.912560
      dz2     :     0.006958  d :     0.044096
      dxz     :     0.006349
      dyz     :     0.009360
      dx2y2   :     0.010662
      dxy     :     0.010767
  6 C s       :     3.041507  s :     3.041507
      pz      :     0.991838  p :     2.942834
      px      :     0.996106
      py      :     0.954889
      dz2     :     0.006185  d :     0.049346
      dxz     :     0.008244
      dyz     :     0.011288
      dx2y2   :     0.011487
      dxy     :     0.012142
  7 C s       :     3.159251  s :     3.159251
      pz      :     0.764090  p :     2.513285
      px      :     0.732842
      py      :     1.016353
      dz2     :     0.015331  d :     0.081743
      dxz     :     0.012811
      dyz     :     0.018785
      dx2y2   :     0.016008
      dxy     :     0.018808
  8 C s       :     3.008073  s :     3.008073
      pz      :     1.012269  p :     2.946265
      px      :     1.060149
      py      :     0.873848
      dz2     :     0.010801  d :     0.043921
      dxz     :     0.009720
      dyz     :     0.006548
      dx2y2   :     0.011567
      dxy     :     0.005285
  9 C s       :     3.100765  s :     3.100765
      pz      :     0.965337  p :     2.925164
      px      :     0.974430
      py      :     0.985398
      dz2     :     0.009519  d :     0.045865
      dxz     :     0.013126
      dyz     :     0.006322
      dx2y2   :     0.005988
      dxy     :     0.010911
 10 C s       :     3.041867  s :     3.041867
      pz      :     0.993251  p :     2.693630
      px      :     0.882534
      py      :     0.817845
      dz2     :     0.010671  d :     0.071075
      dxz     :     0.016148
      dyz     :     0.012999
      dx2y2   :     0.011104
      dxy     :     0.020152
 11 O s       :     3.796275  s :     3.796275
      pz      :     1.501367  p :     4.473774
      px      :     1.406522
      py      :     1.565885
      dz2     :     0.003791  d :     0.026062
      dxz     :     0.003590
      dyz     :     0.006530
      dx2y2   :     0.004496
      dxy     :     0.007655
 12 H s       :     0.908499  s :     0.908499
      pz      :     0.006998  p :     0.026349
      px      :     0.011773
      py      :     0.007578
 13 H s       :     0.896276  s :     0.896276
      pz      :     0.004113  p :     0.026361
      px      :     0.003981
      py      :     0.018267
 14 H s       :     0.908405  s :     0.908405
      pz      :     0.004259  p :     0.026343
      px      :     0.003766
      py      :     0.018318
 15 H s       :     0.901511  s :     0.901511
      pz      :     0.007058  p :     0.026514
      px      :     0.011359
      py      :     0.008097
 16 H s       :     0.888567  s :     0.888567
      pz      :     0.014821  p :     0.024124
      px      :     0.005103
      py      :     0.004200
 17 H s       :     0.887503  s :     0.887503
      pz      :     0.008108  p :     0.023760
      px      :     0.011890
      py      :     0.003762
 18 H s       :     0.898477  s :     0.898477
      pz      :     0.011217  p :     0.024651
      px      :     0.008833
      py      :     0.004601
 19 H s       :     0.890468  s :     0.890468
      pz      :     0.004558  p :     0.024646
      px      :     0.006869
      py      :     0.013220
 20 H s       :     0.832726  s :     0.832726
      pz      :     0.011390  p :     0.025835
      px      :     0.007032
      py      :     0.007412
 21 H s       :     0.832540  s :     0.832540
      pz      :     0.004712  p :     0.025457
      px      :     0.014454
      py      :     0.006292
 22 N s       :     3.576330  s :     3.576330
      pz      :     1.132819  p :     3.425584
      px      :     1.172253
      py      :     1.120512
      dz2     :     0.007740  d :     0.038911
      dxz     :     0.008354
      dyz     :     0.006269
      dx2y2   :     0.008657
      dxy     :     0.007892


                     *******************************
                     * LOEWDIN POPULATION ANALYSIS *
                     *******************************

----------------------
LOEWDIN ATOMIC CHARGES
----------------------
   0 C :    0.020985
   1 C :   -0.017471
   2 C :    0.030202
   3 C :    0.063917
   4 C :    0.028853
   5 C :    0.067346
   6 C :   -0.065283
   7 C :    0.323815
   8 C :   -0.023979
   9 C :   -0.024446
  10 C :    0.104617
  11 O :   -0.023747
  12 H :    0.060685
  13 H :    0.059965
  14 H :    0.060020
  15 H :    0.058292
  16 H :    0.047237
  17 H :    0.041129
  18 H :    0.046551
  19 H :    0.055671
  20 H :    0.090947
  21 H :    0.085833
  22 N :   -0.091139

-------------------------------
LOEWDIN REDUCED ORBITAL CHARGES
-------------------------------
  0 C s       :     2.904128  s :     2.904128
      pz      :     0.985120  p :     2.956803
      px      :     1.020062
      py      :     0.951621
      dz2     :     0.023068  d :     0.118084
      dxz     :     0.026389
      dyz     :     0.018939
      dx2y2   :     0.025253
      dxy     :     0.024435
  1 C s       :     2.842679  s :     2.842679
      pz      :     0.967277  p :     3.048570
      px      :     1.006712
      py      :     1.074581
      dz2     :     0.014599  d :     0.126222
      dxz     :     0.019382
      dyz     :     0.025853
      dx2y2   :     0.031225
      dxy     :     0.035163
  2 C s       :     2.855812  s :     2.855812
      pz      :     0.980143  p :     3.016203
      px      :     1.009190
      py      :     1.026871
      dz2     :     0.012200  d :     0.097782
      dxz     :     0.013610
      dyz     :     0.020840
      dx2y2   :     0.026530
      dxy     :     0.024603
  3 C s       :     2.860249  s :     2.860249
      pz      :     0.948277  p :     2.977499
      px      :     0.977971
      py      :     1.051252
      dz2     :     0.015554  d :     0.098335
      dxz     :     0.017914
      dyz     :     0.017544
      dx2y2   :     0.025031
      dxy     :     0.022293
  4 C s       :     2.854804  s :     2.854804
      pz      :     0.975331  p :     3.017564
      px      :     0.994236
      py      :     1.047996
      dz2     :     0.013567  d :     0.098778
      dxz     :     0.018575
      dyz     :     0.017530
      dx2y2   :     0.025367
      dxy     :     0.023739
  5 C s       :     2.860138  s :     2.860138
      pz      :     0.949604  p :     2.973201
      px      :     0.987180
      py      :     1.036417
      dz2     :     0.013267  d :     0.099315
      dxz     :     0.013713
      dyz     :     0.021857
      dx2y2   :     0.025271
      dxy     :     0.025207
  6 C s       :     2.844962  s :     2.844962
      pz      :     1.014211  p :     3.104663
      px      :     1.025779
      py      :     1.064673
      dz2     :     0.012981  d :     0.115657
      dxz     :     0.019537
      dyz     :     0.026196
      dx2y2   :     0.027917
      dxy     :     0.029026
  7 C s       :     2.916606  s :     2.916606
      pz      :     0.798694  p :     2.599399
      px      :     0.764734
      py      :     1.035970
      dz2     :     0.028171  d :     0.160181
      dxz     :     0.025721
      dyz     :     0.037331
      dx2y2   :     0.031411
      dxy     :     0.037547
  8 C s       :     2.836251  s :     2.836251
      pz      :     1.047035  p :     3.088910
      px      :     1.069617
      py      :     0.972259
      dz2     :     0.023433  d :     0.098817
      dxz     :     0.020707
      dyz     :     0.014927
      dx2y2   :     0.028043
      dxy     :     0.011707
  9 C s       :     2.843712  s :     2.843712
      pz      :     1.018796  p :     3.079629
      px      :     1.027883
      py      :     1.032949
      dz2     :     0.021573  d :     0.101105
      dxz     :     0.030598
      dyz     :     0.011142
      dx2y2   :     0.012261
      dxy     :     0.025531
 10 C s       :     2.849726  s :     2.849726
      pz      :     1.029532  p :     2.895868
      px      :     0.957990
      py      :     0.908347
      dz2     :     0.022513  d :     0.149790
      dxz     :     0.033709
      dyz     :     0.026272
      dx2y2   :     0.023141
      dxy     :     0.044154
 11 O s       :     3.473490  s :     3.473490
      pz      :     1.494247  p :     4.510069
      px      :     1.414868
      py      :     1.600953
      dz2     :     0.005119  d :     0.040189
      dxz     :     0.006681
      dyz     :     0.009718
      dx2y2   :     0.006235
      dxy     :     0.012436
 12 H s       :     0.865534  s :     0.865534
      pz      :     0.019978  p :     0.073781
      px      :     0.032026
      py      :     0.021777
 13 H s       :     0.865349  s :     0.865349
      pz      :     0.012917  p :     0.074685
      px      :     0.012583
      py      :     0.049185
 14 H s       :     0.866231  s :     0.866231
      pz      :     0.013137  p :     0.073749
      px      :     0.011942
      py      :     0.048671
 15 H s       :     0.867040  s :     0.867040
      pz      :     0.020230  p :     0.074668
      px      :     0.031139
      py      :     0.023299
 16 H s       :     0.885836  s :     0.885836
      pz      :     0.039980  p :     0.066926
      px      :     0.014444
      py      :     0.012503
 17 H s       :     0.890946  s :     0.890946
      pz      :     0.022397  p :     0.067925
      px      :     0.033919
      py      :     0.011608
 18 H s       :     0.885810  s :     0.885810
      pz      :     0.029980  p :     0.067640
      px      :     0.024460
      py      :     0.013200
 19 H s       :     0.876440  s :     0.876440
      pz      :     0.013314  p :     0.067890
      px      :     0.019257
      py      :     0.035318
 20 H s       :     0.838192  s :     0.838192
      pz      :     0.031933  p :     0.070861
      px      :     0.020007
      py      :     0.018921
 21 H s       :     0.843878  s :     0.843878
      pz      :     0.013933  p :     0.070289
      px      :     0.039246
      py      :     0.017110
 22 N s       :     3.420523  s :     3.420523
      pz      :     1.185057  p :     3.610249
      px      :     1.258070
      py      :     1.167123
      dz2     :     0.010159  d :     0.060367
      dxz     :     0.014859
      dyz     :     0.010096
      dx2y2   :     0.011721
      dxy     :     0.013532


                      *****************************
                      * MAYER POPULATION ANALYSIS *
                      *****************************

  NA   - Mulliken gross atomic population
  ZA   - Total nuclear charge
  QA   - Mulliken gross atomic charge
  VA   - Mayer's total valence
  BVA  - Mayer's bonded valence
  FA   - Mayer's free valence

  ATOM       NA         ZA         QA         VA         BVA        FA
  0 C      5.9929     6.0000     0.0071     4.0528     3.8753     0.1775
  1 C      6.0994     6.0000    -0.0994     3.9136     3.7593     0.1543
  2 C      5.9444     6.0000     0.0556     3.9266     3.7797     0.1468
  3 C      5.9646     6.0000     0.0354     3.9201     3.7721     0.1480
  4 C      5.9522     6.0000     0.0478     3.9231     3.7767     0.1464
  5 C      5.9459     6.0000     0.0541     3.8793     3.7330     0.1462
  6 C      6.0337     6.0000    -0.0337     3.7985     3.6419     0.1566
  7 C      5.7543     6.0000     0.2457     3.8052     3.6539     0.1513
  8 C      5.9983     6.0000     0.0017     3.9286     3.8160     0.1126
  9 C      6.0718     6.0000    -0.0718     4.0780     3.9677     0.1103
 10 C      5.8066     6.0000     0.1934     3.8484     3.7428     0.1057
 11 O      8.2961     8.0000    -0.2961     2.3674     2.1913     0.1761
 12 H      0.9348     1.0000     0.0652     0.9933     0.9730     0.0203
 13 H      0.9226     1.0000     0.0774     0.9934     0.9732     0.0202
 14 H      0.9347     1.0000     0.0653     0.9930     0.9727     0.0202
 15 H      0.9280     1.0000     0.0720     0.9988     0.9782     0.0205
 16 H      0.9127     1.0000     0.0873     0.9834     0.9636     0.0198
 17 H      0.9113     1.0000     0.0887     0.9775     0.9572     0.0203
 18 H      0.9231     1.0000     0.0769     0.9723     0.9515     0.0208
 19 H      0.9151     1.0000     0.0849     0.9837     0.9634     0.0203
 20 H      0.8586     1.0000     0.1414     0.9738     0.9525     0.0213
 21 H      0.8580     1.0000     0.1420     0.9731     0.9525     0.0206
 22 N      7.0408     7.0000    -0.0408     3.1817     2.9737     0.2080

  Mayer bond orders larger than 0.100000
B(  0-C ,  1-C ) :   1.0332 B(  0-C , 22-N ) :   2.8812 B(  1-C ,  2-C ) :   1.3048 
B(  1-C ,  4-C ) :   1.3086 B(  2-C ,  3-C ) :   1.3891 B(  2-C , 12-H ) :   0.9814 
B(  3-C ,  6-C ) :   1.2582 B(  3-C , 13-H ) :   0.9734 B(  4-C ,  5-C ) :   1.3815 
B(  4-C , 14-H ) :   0.9836 B(  5-C ,  6-C ) :   1.2398 B(  5-C , 15-H ) :   0.9853 
B(  6-C ,  7-C ) :   1.1233 B(  7-C ,  8-C ) :   1.0394 B(  7-C , 11-O ) :   1.3016 
B(  8-C ,  9-C ) :   1.0152 B(  8-C , 20-H ) :   0.8759 B(  8-C , 21-H ) :   0.8994 
B(  9-C , 10-C ) :   1.0360 B(  9-C , 18-H ) :   0.9403 B(  9-C , 19-H ) :   0.9320 
B( 10-C , 11-O ) :   0.8088 B( 10-C , 16-H ) :   0.9456 B( 10-C , 17-H ) :   0.9443 


                *******************************************
                * RELAXED MP2 DENSITY POPULATION ANALYSIS *
                *******************************************

------------------------------------------------------------------------------
                           ORCA POPULATION ANALYSIS
------------------------------------------------------------------------------
Input electron density              ... calc.pmp2re
BaseName (.gbw .S,...)              ... calc

                    ********************************
                    * MULLIKEN POPULATION ANALYSIS *
                    ********************************

-----------------------
MULLIKEN ATOMIC CHARGES
-----------------------
   0 C :   -0.016833
   1 C :   -0.095206
   2 C :    0.062818
   3 C :    0.026161
   4 C :    0.055051
   5 C :    0.041494
   6 C :    0.012562
   7 C :    0.187536
   8 C :    0.010739
   9 C :   -0.066100
  10 C :    0.173657
  11 O :   -0.232273
  12 H :    0.055552
  13 H :    0.065646
  14 H :    0.055547
  15 H :    0.059487
  16 H :    0.087733
  17 H :    0.090387
  18 H :    0.074761
  19 H :    0.081595
  20 H :    0.135116
  21 H :    0.135880
  22 N :   -0.001311
Sum of atomic charges:    1.0000000

--------------------------------
MULLIKEN REDUCED ORBITAL CHARGES
--------------------------------
  0 C s       :     3.085924  s :     3.085924
      pz      :     0.959294  p :     2.879741
      px      :     0.970989
      py      :     0.949457
      dz2     :     0.011307  d :     0.051169
      dxz     :     0.010265
      dyz     :     0.007975
      dx2y2   :     0.011806
      dxy     :     0.009816
  1 C s       :     3.040191  s :     3.040191
      pz      :     0.985038  p :     3.001226
      px      :     0.999972
      py      :     1.016215
      dz2     :     0.007249  d :     0.053789
      dxz     :     0.008140
      dyz     :     0.011378
      dx2y2   :     0.012859
      dxy     :     0.014163
  2 C s       :     3.208698  s :     3.208698
      pz      :     0.911895  p :     2.686831
      px      :     0.887250
      py      :     0.887685
      dz2     :     0.006169  d :     0.041653
      dxz     :     0.005992
      dyz     :     0.008868
      dx2y2   :     0.010531
      dxy     :     0.010092
  3 C s       :     3.216162  s :     3.216162
      pz      :     0.913584  p :     2.715494
      px      :     0.920737
      py      :     0.881173
      dz2     :     0.007666  d :     0.042183
      dxz     :     0.007119
      dyz     :     0.007672
      dx2y2   :     0.010555
      dxy     :     0.009171
  4 C s       :     3.208729  s :     3.208729
      pz      :     0.922229  p :     2.694216
      px      :     0.918312
      py      :     0.853676
      dz2     :     0.006877  d :     0.042004
      dxz     :     0.007282
      dyz     :     0.007723
      dx2y2   :     0.010491
      dxy     :     0.009631
  5 C s       :     3.235579  s :     3.235579
      pz      :     0.889893  p :     2.680462
      px      :     0.878359
      py      :     0.912209
      dz2     :     0.006630  d :     0.042465
      dxz     :     0.006059
      dyz     :     0.009095
      dx2y2   :     0.010217
      dxy     :     0.010462
  6 C s       :     3.048049  s :     3.048049
      pz      :     0.975423  p :     2.891486
      px      :     0.978286
      py      :     0.937778
      dz2     :     0.006255  d :     0.047903
      dxz     :     0.007847
      dyz     :     0.010957
      dx2y2   :     0.011108
      dxy     :     0.011736
  7 C s       :     3.164842  s :     3.164842
      pz      :     0.794721  p :     2.568840
      px      :     0.765634
      py      :     1.008485
      dz2     :     0.014662  d :     0.078783
      dxz     :     0.012304
      dyz     :     0.018190
      dx2y2   :     0.015389
      dxy     :     0.018238
  8 C s       :     2.993352  s :     2.993352
      pz      :     1.006386  p :     2.953523
      px      :     1.053394
      py      :     0.893744
      dz2     :     0.010332  d :     0.042386
      dxz     :     0.009242
      dyz     :     0.006558
      dx2y2   :     0.010794
      dxy     :     0.005460
  9 C s       :     3.090162  s :     3.090162
      pz      :     0.971467  p :     2.931667
      px      :     0.977559
      py      :     0.982642
      dz2     :     0.009103  d :     0.044270
      dxz     :     0.012536
      dyz     :     0.006355
      dx2y2   :     0.005874
      dxy     :     0.010402
 10 C s       :     3.041821  s :     3.041821
      pz      :     0.996950  p :     2.715575
      px      :     0.890834
      py      :     0.827791
      dz2     :     0.010323  d :     0.068948
      dxz     :     0.015715
      dyz     :     0.012686
      dx2y2   :     0.011047
      dxy     :     0.019178
 11 O s       :     3.791604  s :     3.791604
      pz      :     1.473371  p :     4.414984
      px      :     1.385991
      py      :     1.555622
      dz2     :     0.003863  d :     0.025685
      dxz     :     0.003518
      dyz     :     0.006344
      dx2y2   :     0.004593
      dxy     :     0.007368
 12 H s       :     0.918777  s :     0.918777
      pz      :     0.006888  p :     0.025670
      px      :     0.011350
      py      :     0.007432
 13 H s       :     0.908648  s :     0.908648
      pz      :     0.004246  p :     0.025706
      px      :     0.004110
      py      :     0.017350
 14 H s       :     0.918783  s :     0.918783
      pz      :     0.004331  p :     0.025670
      px      :     0.003882
      py      :     0.017457
 15 H s       :     0.914674  s :     0.914674
      pz      :     0.006979  p :     0.025839
      px      :     0.010952
      py      :     0.007908
 16 H s       :     0.888727  s :     0.888727
      pz      :     0.014235  p :     0.023540
      px      :     0.005099
      py      :     0.004206
 17 H s       :     0.886296  s :     0.886296
      pz      :     0.007911  p :     0.023317
      px      :     0.011553
      py      :     0.003853
 18 H s       :     0.901021  s :     0.901021
      pz      :     0.010893  p :     0.024218
      px      :     0.008628
      py      :     0.004697
 19 H s       :     0.894294  s :     0.894294
      pz      :     0.004631  p :     0.024111
      px      :     0.006779
      py      :     0.012701
 20 H s       :     0.839569  s :     0.839569
      pz      :     0.011047  p :     0.025315
      px      :     0.006943
      py      :     0.007326
 21 H s       :     0.839226  s :     0.839226
      pz      :     0.004794  p :     0.024895
      px      :     0.013871
      py      :     0.006231
 22 N s       :     3.555793  s :     3.555793
      pz      :     1.126159  p :     3.408188
      px      :     1.166873
      py      :     1.115156
      dz2     :     0.007314  d :     0.037331
      dxz     :     0.008121
      dyz     :     0.006053
      dx2y2   :     0.008197
      dxy     :     0.007645


                     *******************************
                     * LOEWDIN POPULATION ANALYSIS *
                     *******************************

----------------------
LOEWDIN ATOMIC CHARGES
----------------------
   0 C :    0.013848
   1 C :   -0.017678
   2 C :    0.034115
   3 C :    0.056756
   4 C :    0.032707
   5 C :    0.058930
   6 C :   -0.053932
   7 C :    0.288414
   8 C :   -0.028928
   9 C :   -0.028032
  10 C :    0.096278
  11 O :    0.013475
  12 H :    0.059970
  13 H :    0.058214
  14 H :    0.059246
  15 H :    0.055886
  16 H :    0.049314
  17 H :    0.044789
  18 H :    0.048386
  19 H :    0.057130
  20 H :    0.091023
  21 H :    0.085989
  22 N :   -0.075900

-------------------------------
LOEWDIN REDUCED ORBITAL CHARGES
-------------------------------
  0 C s       :     2.906810  s :     2.906810
      pz      :     0.986829  p :     2.964893
      px      :     1.021168
      py      :     0.956896
      dz2     :     0.022051  d :     0.114449
      dxz     :     0.025897
      dyz     :     0.018445
      dx2y2   :     0.024176
      dxy     :     0.023880
  1 C s       :     2.844583  s :     2.844583
      pz      :     0.968339  p :     3.047912
      px      :     1.007148
      py      :     1.072425
      dz2     :     0.014663  d :     0.125184
      dxz     :     0.019011
      dyz     :     0.025475
      dx2y2   :     0.031273
      dxy     :     0.034763
  2 C s       :     2.858302  s :     2.858302
      pz      :     0.976345  p :     3.011129
      px      :     1.006797
      py      :     1.027987
      dz2     :     0.012066  d :     0.096454
      dxz     :     0.013318
      dyz     :     0.020656
      dx2y2   :     0.025979
      dxy     :     0.024434
  3 C s       :     2.861341  s :     2.861341
      pz      :     0.954309  p :     2.985147
      px      :     0.981236
      py      :     1.049602
      dz2     :     0.015143  d :     0.096756
      dxz     :     0.017695
      dyz     :     0.017191
      dx2y2   :     0.024810
      dxy     :     0.021917
  4 C s       :     2.857259  s :     2.857259
      pz      :     0.972061  p :     3.012546
      px      :     0.993153
      py      :     1.047332
      dz2     :     0.013571  d :     0.097488
      dxz     :     0.018294
      dyz     :     0.017143
      dx2y2   :     0.025274
      dxy     :     0.023207
  5 C s       :     2.861103  s :     2.861103
      pz      :     0.956040  p :     2.982179
      px      :     0.990800
      py      :     1.035339
      dz2     :     0.012916  d :     0.097788
      dxz     :     0.013464
      dyz     :     0.021625
      dx2y2   :     0.024886
      dxy     :     0.024896
  6 C s       :     2.848700  s :     2.848700
      pz      :     1.006306  p :     3.090669
      px      :     1.019324
      py      :     1.065039
      dz2     :     0.013301  d :     0.114563
      dxz     :     0.019004
      dyz     :     0.025911
      dx2y2   :     0.027680
      dxy     :     0.028668
  7 C s       :     2.914976  s :     2.914976
      pz      :     0.822774  p :     2.638690
      px      :     0.790537
      py      :     1.025379
      dz2     :     0.027324  d :     0.157920
      dxz     :     0.025418
      dyz     :     0.036947
      dx2y2   :     0.031017
      dxy     :     0.037215
  8 C s       :     2.837229  s :     2.837229
      pz      :     1.044986  p :     3.094830
      px      :     1.067905
      py      :     0.981940
      dz2     :     0.022775  d :     0.096869
      dxz     :     0.020252
      dyz     :     0.014953
      dx2y2   :     0.026832
      dxy     :     0.012057
  9 C s       :     2.844525  s :     2.844525
      pz      :     1.021471  p :     3.084370
      px      :     1.029646
      py      :     1.033253
      dz2     :     0.021035  d :     0.099137
      dxz     :     0.029785
      dyz     :     0.011197
      dx2y2   :     0.012128
      dxy     :     0.024992
 10 C s       :     2.851999  s :     2.851999
      pz      :     1.032570  p :     2.905137
      px      :     0.960484
      py      :     0.912083
      dz2     :     0.021986  d :     0.146586
      dxz     :     0.032993
      dyz     :     0.025769
      dx2y2   :     0.022959
      dxy     :     0.042879
 11 O s       :     3.477254  s :     3.477254
      pz      :     1.471866  p :     4.469106
      px      :     1.400226
      py      :     1.597014
      dz2     :     0.005286  d :     0.040165
      dxz     :     0.006653
      dyz     :     0.009606
      dx2y2   :     0.006388
      dxy     :     0.012231
 12 H s       :     0.866787  s :     0.866787
      pz      :     0.019835  p :     0.073244
      px      :     0.031643
      py      :     0.021765
 13 H s       :     0.867489  s :     0.867489
      pz      :     0.013200  p :     0.074297
      px      :     0.012821
      py      :     0.048275
 14 H s       :     0.867532  s :     0.867532
      pz      :     0.013173  p :     0.073222
      px      :     0.012099
      py      :     0.047950
 15 H s       :     0.869845  s :     0.869845
      pz      :     0.020302  p :     0.074269
      px      :     0.030793
      py      :     0.023174
 16 H s       :     0.883738  s :     0.883738
      pz      :     0.039720  p :     0.066948
      px      :     0.014556
      py      :     0.012672
 17 H s       :     0.887205  s :     0.887205
      pz      :     0.022368  p :     0.068006
      px      :     0.033825
      py      :     0.011814
 18 H s       :     0.884093  s :     0.884093
      pz      :     0.029843  p :     0.067521
      px      :     0.024427
      py      :     0.013251
 19 H s       :     0.875036  s :     0.875036
      pz      :     0.013457  p :     0.067835
      px      :     0.019272
      py      :     0.035106
 20 H s       :     0.838402  s :     0.838402
      pz      :     0.031706  p :     0.070575
      px      :     0.019894
      py      :     0.018976
 21 H s       :     0.844012  s :     0.844012
      pz      :     0.013961  p :     0.069999
      px      :     0.038848
      py      :     0.017190
 22 N s       :     3.421240  s :     3.421240
      pz      :     1.179756  p :     3.595363
      px      :     1.253563
      py      :     1.162043
      dz2     :     0.009838  d :     0.059297
      dxz     :     0.014737
      dyz     :     0.009960
      dx2y2   :     0.011378
      dxy     :     0.013385


                      *****************************
                      * MAYER POPULATION ANALYSIS *
                      *****************************

  NA   - Mulliken gross atomic population
  ZA   - Total nuclear charge
  QA   - Mulliken gross atomic charge
  VA   - Mayer's total valence
  BVA  - Mayer's bonded valence
  FA   - Mayer's free valence

  ATOM       NA         ZA         QA         VA         BVA        FA
  0 C      6.0168     6.0000    -0.0168     4.0787     3.9027     0.1760
  1 C      6.0952     6.0000    -0.0952     3.9313     3.7784     0.1529
  2 C      5.9372     6.0000     0.0628     3.9145     3.7686     0.1459
  3 C      5.9738     6.0000     0.0262     3.9140     3.7670     0.1470
  4 C      5.9449     6.0000     0.0551     3.9123     3.7669     0.1454
  5 C      5.9585     6.0000     0.0415     3.8750     3.7297     0.1453
  6 C      5.9874     6.0000     0.0126     3.8003     3.6460     0.1542
  7 C      5.8125     6.0000     0.1875     3.8853     3.7412     0.1441
  8 C      5.9893     6.0000     0.0107     3.9475     3.8356     0.1119
  9 C      6.0661     6.0000    -0.0661     4.0983     3.9885     0.1098
 10 C      5.8263     6.0000     0.1737     3.8780     3.7728     0.1052
 11 O      8.2323     8.0000    -0.2323     2.4553     2.2845     0.1708
 12 H      0.9444     1.0000     0.0556     0.9921     0.9719     0.0203
 13 H      0.9344     1.0000     0.0656     0.9937     0.9736     0.0201
 14 H      0.9445     1.0000     0.0555     0.9918     0.9716     0.0202
 15 H      0.9405     1.0000     0.0595     0.9991     0.9786     0.0204
 16 H      0.9123     1.0000     0.0877     0.9824     0.9627     0.0197
 17 H      0.9096     1.0000     0.0904     0.9771     0.9572     0.0200
 18 H      0.9252     1.0000     0.0748     0.9728     0.9521     0.0208
 19 H      0.9184     1.0000     0.0816     0.9836     0.9634     0.0202
 20 H      0.8649     1.0000     0.1351     0.9753     0.9541     0.0212
 21 H      0.8641     1.0000     0.1359     0.9746     0.9541     0.0205
 22 N      7.0013     7.0000    -0.0013     3.2026     2.9963     0.2063

  Mayer bond orders larger than 0.100000
B(  0-C ,  1-C ) :   1.0455 B(  0-C , 22-N ) :   2.8932 B(  1-C ,  2-C ) :   1.3005 
B(  1-C ,  4-C ) :   1.3026 B(  2-C ,  3-C ) :   1.3818 B(  2-C , 12-H ) :   0.9777 
B(  3-C ,  6-C ) :   1.2541 B(  3-C , 13-H ) :   0.9702 B(  4-C ,  5-C ) :   1.3767 
B(  4-C , 14-H ) :   0.9799 B(  5-C ,  6-C ) :   1.2337 B(  5-C , 15-H ) :   0.9823 
B(  6-C ,  7-C ) :   1.1247 B(  7-C ,  8-C ) :   1.0479 B(  7-C , 11-O ) :   1.3465 
B(  8-C ,  9-C ) :   1.0231 B(  8-C , 20-H ) :   0.8702 B(  8-C , 21-H ) :   0.8932 
B(  9-C , 10-C ) :   1.0429 B(  9-C , 18-H ) :   0.9357 B(  9-C , 19-H ) :   0.9259 
B( 10-C , 11-O ) :   0.8278 B( 10-C , 16-H ) :   0.9406 B( 10-C , 17-H ) :   0.9377 


-------
TIMINGS
-------

Total time                :   27.218 sec
Integral trafo            :    0.370 sec (  1.4%)
FC preparation            :    0.104 sec (  0.4%)
I/O of integrals          :    0.112 sec (  0.4%)
K(i,j) operators          :    0.206 sec (  0.8%)
T(i,j) pair energies      :    0.031 sec (  0.1%)
V**(-1/2)                 :    0.164 sec (  0.6%)
Gamma(ia|P)               :    0.197 sec (  0.7%)
Gamma-Trafo               :    0.061 sec (  0.2%)
D(virtual)                :    0.008 sec (  0.0%)
D(internal)               :    0.276 sec (  1.0%)
W(virtual)                :    0.015 sec (  0.1%)
W(internal)               :    0.372 sec (  1.4%)
L(virtual)                :    0.209 sec (  0.8%)
L(internal)               :    0.028 sec (  0.1%)
XC kernel                 :    0.022 sec (  0.1%)
G(D)                      :    1.803 sec (  6.6%)
G(Z)                      :    1.800 sec (  6.6%)
Z-vector solution         :   10.594 sec ( 38.9%)
3-index derivative        :    0.324 sec (  1.2%)
2-index derivative        :    0.030 sec (  0.1%)
Fock matrix gradient      :    9.893 sec ( 36.3%)


---------------------------------------
MP2 TOTAL ENERGY:     -553.969303721 Eh
---------------------------------------

The final MP2 gradient
  0:  -0.01054453  -0.00824573  -0.00825225
  1:   0.00170104  -0.00016449   0.00057361
  2:  -0.00593046  -0.00944680  -0.00684168
  3:   0.00785813   0.00189719   0.00489877
  4:  -0.00979461   0.00076090  -0.00825512
  5:   0.00539564   0.01089914   0.00560755
  6:  -0.02271028  -0.00251690  -0.02540614
  7:   0.00709093   0.04717077   0.00143198
  8:  -0.00127860   0.00372159  -0.00304087
  9:  -0.00030346  -0.00288185  -0.02440702
 10:  -0.04751202  -0.02790859  -0.04020352
 11:   0.06416372  -0.03998721   0.06501264
 12:   0.00309729  -0.00235227   0.00238511
 13:   0.00008315  -0.00636112  -0.00105324
 14:   0.00009784   0.00463369   0.00142198
 15:  -0.00455972   0.00147019  -0.00301270
 16:   0.00294602   0.00467517   0.01314130
 17:   0.00542027   0.00558619  -0.00361527
 18:  -0.00640531  -0.00636410   0.00388033
 19:   0.00089351   0.01016050   0.00437551
 20:   0.00334722   0.00046577  -0.00102949
 21:  -0.00341277   0.00728100   0.01302320
 22:   0.01041040   0.00750389   0.00929140

-----------------------------------
NORM OF THE MP2 GRADIENT:  0.143654
-----------------------------------

Maximum memory used throughout the entire MP2-calculation: 61.6 MB


-------------------------------------------------------------------------------
                          DFT DISPERSION CORRECTION                            
                                                                               
                              DFTD3 V3.1  Rev 1                                
                          USING Becke-Johnson damping                          
-------------------------------------------------------------------------------
The B2PLYP functional is recognized
Active option DFTDOPT                   ...         4   

molecular C6(AA) [au] = 6161.581473 


            DFT-D V3
 parameters
 s6 scaling factor         :     0.6400 
 a1 scaling factor         :     0.3065 
 s8 scaling factor         :     0.9147 
 a2 scaling factor         :     5.0570 
 ad hoc parameters k1-k3   :    16.0000     1.3333    -4.0000 

 Edisp/kcal,au: -12.698927543061  -0.020237027030 
 E6   /kcal   :  -7.132588623 
 E8   /kcal   :  -5.566338920 
 % E8         :  43.833141823 

-------------------------   ----------------
Dispersion correction           -0.020237027
-------------------------   ----------------


-------------------------   --------------------
FINAL SINGLE POINT ENERGY      -553.989540747661
-------------------------   --------------------

------------------------------------------------------------------------------
                         ORCA GEOMETRY RELAXATION STEP
------------------------------------------------------------------------------

Reading the OPT-File                    .... done
Getting information on internals        .... done
Copying old internal coords+grads       .... done
Making the new internal coordinates     .... (2022 redundants) done
Validating the new internal coordinates .... (2022 redundants) done
Calculating the B-matrix                .... done
Calculating the G,G- and P matrices     .... done
Transforming gradient to internals      .... done
Projecting the internal gradient        .... done
Number of atoms                         ....  23
Number of internal coordinates          .... 116
Current Energy                          ....  -553.989540748 Eh
Current gradient norm                   ....     0.143653957 Eh/bohr
Maximum allowed component of the step   ....  0.300
Current trust radius                    ....  0.300
Evaluating the initial hessian          ....  (Almloef) done
Projecting the Hessian                  .... done
Forming the augmented Hessian           .... done
Diagonalizing the augmented Hessian     .... done
Last element of RFO vector              ....  0.953171527
Lowest eigenvalues of augmented Hessian:
 -0.027696195  0.013872146  0.015630867  0.015907314  0.020923990
Length of the computed step             ....  0.317288353
Warning: the length of the step is outside the trust region - taking restricted step instead
The input lambda is                     ....     0.012860
   iter:   5  x=   -0.017467  g=    8.648634 f(x)=     0.097876
   iter:  10  x=   -0.034376  g=    1.370963 f(x)=     0.000000
The output lambda is                    ....    -0.034376 (11 iterations)
The final length of the internal step   ....  0.300000000
Converting the step to Cartesian space:
 Initial RMS(Int)=    0.0278543007
Transforming coordinates:
 Iter   0:  RMS(Cart)=    0.0522712658 RMS(Int)=    0.0279662953
 Iter   5:  RMS(Cart)=    0.0000032108 RMS(Int)=    0.0000025278
 Iter  10:  RMS(Cart)=    0.0000001042 RMS(Int)=    0.0000000821
done
Storing new coordinates                 .... done

                                .--------------------.
          ----------------------|Geometry convergence|-------------------------
          Item                value                   Tolerance       Converged
          ---------------------------------------------------------------------
          RMS gradient        0.0101939789            0.0000080000      NO
          MAX gradient        0.0662858424            0.0000300000      NO
          RMS step            0.0278543007            0.0001000000      NO
          MAX step            0.1153154031            0.0002000000      NO
          ........................................................
          Max(Bonds)      0.0610      Max(Angles)    4.39
          Max(Dihed)        3.74      Max(Improp)    0.00
          ---------------------------------------------------------------------

The optimization has not yet converged - more geometry cycles are needed


    ---------------------------------------------------------------------------
                         Redundant Internal Coordinates
                            (Angstroem and degrees)

        Definition                    Value    dE/dq     Step     New-Value
    ----------------------------------------------------------------------------
     1. B(C   1,C   0)                1.4367 -0.000153  0.0001    1.4369   
     2. B(C   2,C   1)                1.4007 -0.007915  0.0066    1.4073   
     3. B(C   3,C   2)                1.3993  0.009732 -0.0082    1.3912   
     4. B(C   4,C   1)                1.3982 -0.009954  0.0083    1.4065   
     5. B(C   5,C   4)                1.3950  0.006600 -0.0053    1.3897   
     6. B(C   6,C   5)                1.4049 -0.008820  0.0074    1.4123   
     7. B(C   6,C   3)                1.4079 -0.004173  0.0034    1.4114   
     8. B(C   7,C   6)                1.4788  0.035124 -0.0383    1.4405   
     9. B(C   8,C   7)                1.4897 -0.001364 -0.0039    1.4858   
    10. B(C   9,C   8)                1.5037 -0.021938  0.0287    1.5324   
    11. B(C  10,C   9)                1.5148  0.003587 -0.0005    1.5143   
    12. B(O  11,C  10)                1.4072 -0.034161  0.0353    1.4425   
    13. B(O  11,C   7)                1.3823  0.066286 -0.0610    1.3213   
    14. B(H  12,C   2)                1.0837 -0.004541  0.0060    1.0897   
    15. B(H  13,C   3)                1.0822 -0.006415  0.0084    1.0906   
    16. B(H  14,C   4)                1.0833 -0.004768  0.0063    1.0896   
    17. B(H  15,C   5)                1.0827 -0.005389  0.0071    1.0897   
    18. B(H  16,C  10)                1.1119  0.011058 -0.0160    1.0959   
    19. B(H  17,C  10)                1.1120  0.007418 -0.0107    1.1013   
    20. B(H  18,C   9)                1.1148  0.008255 -0.0120    1.1028   
    21. B(H  19,C   9)                1.1103  0.009982 -0.0143    1.0960   
    22. B(H  20,C   8)                1.1109  0.002538 -0.0037    1.1072   
    23. B(H  21,C   8)                1.1118  0.008497 -0.0123    1.0995   
    24. B(N  22,C   0)                1.1594 -0.015817  0.0062    1.1656   
    25. L(C   1,C   0,N  22,C   4, 2) 176.55 -0.000489    0.05    176.61   
    26. L(C   1,C   0,N  22,C   4, 1) 179.61 -0.000327    0.04    179.65   
    27. A(C   2,C   1,C   4)          119.84 -0.005057    0.67    120.50   
    28. A(C   0,C   1,C   4)          119.72  0.001370   -0.17    119.54   
    29. A(C   0,C   1,C   2)          120.41  0.003654   -0.46    119.95   
    30. A(C   1,C   2,H  12)          120.39 -0.000746    0.10    120.49   
    31. A(C   1,C   2,C   3)          120.12  0.001767   -0.23    119.89   
    32. A(C   3,C   2,H  12)          119.47 -0.001039    0.15    119.62   
    33. A(C   2,C   3,H  13)          118.59 -0.002036    0.30    118.89   
    34. A(C   2,C   3,C   6)          120.22  0.002919   -0.40    119.82   
    35. A(C   6,C   3,H  13)          121.15 -0.000925    0.14    121.29   
    36. A(C   5,C   4,H  14)          119.30 -0.002751    0.36    119.65   
    37. A(C   1,C   4,H  14)          120.57 -0.000989    0.10    120.67   
    38. A(C   1,C   4,C   5)          120.11  0.003719   -0.43    119.68   
    39. A(C   6,C   5,H  15)          120.75 -0.000178   -0.01    120.74   
    40. A(C   4,C   5,H  15)          118.66 -0.003691    0.51    119.17   
    41. A(C   4,C   5,C   6)          120.57  0.003851   -0.47    120.09   
    42. A(C   3,C   6,C   7)          121.66  0.008565   -1.09    120.58   
    43. A(C   5,C   6,C   7)          119.21 -0.001349    0.21    119.42   
    44. A(C   3,C   6,C   5)          119.07 -0.007251    0.92    119.98   
    45. A(C   8,C   7,O  11)          114.47  0.007639   -1.70    112.78   
    46. A(C   6,C   7,O  11)          120.89  0.010838   -1.12    119.76   
    47. A(C   6,C   7,C   8)          124.63 -0.018540    2.85    127.49   
    48. A(C   9,C   8,H  21)          109.56 -0.008631    2.35    111.90   
    49. A(C   7,C   8,C   9)           99.36 -0.008253    1.65    101.01   
    50. A(H  20,C   8,H  21)          111.12  0.004132   -1.33    109.79   
    51. A(C   7,C   8,H  21)          115.14  0.012164   -2.04    113.10   
    52. A(C   9,C   8,H  20)          113.50 -0.000051    0.07    113.57   
    53. A(C   7,C   8,H  20)          107.75 -0.000178   -0.47    107.28   
    54. A(C   8,C   9,H  18)          106.98  0.003076    0.52    107.49   
    55. A(C   8,C   9,C  10)          102.37  0.009966   -1.22    101.15   
    56. A(H  18,C   9,H  19)          108.52  0.001131    0.12    108.64   
    57. A(C  10,C   9,H  19)          116.37  0.004257   -1.14    115.23   
    58. A(C   8,C   9,H  19)          115.80 -0.010853    0.56    116.36   
    59. A(C  10,C   9,H  18)          106.02 -0.007358    1.33    107.35   
    60. A(H  16,C  10,H  17)          109.61  0.003126   -0.23    109.38   
    61. A(O  11,C  10,H  17)          109.05  0.004197   -0.84    108.20   
    62. A(C   9,C  10,H  17)          111.34 -0.009322    0.70    112.04   
    63. A(O  11,C  10,H  16)          110.81 -0.006385   -0.11    110.70   
    64. A(C   9,C  10,H  16)          110.03 -0.011341    2.60    112.63   
    65. A(C   9,C  10,O  11)          105.95  0.020070   -2.20    103.76   
    66. A(C   7,O  11,C  10)          103.73 -0.028687    4.39    108.12   
    67. D(C   3,C   2,C   1,C   0)    175.99 -0.001412    1.34    177.33   
    68. D(H  12,C   2,C   1,C   0)     -2.34 -0.000672    0.63     -1.71   
    69. D(C   3,C   2,C   1,C   4)     -1.85 -0.000411    0.36     -1.48   
    70. D(H  12,C   2,C   1,C   4)    179.83  0.000329   -0.35    179.48   
    71. D(C   6,C   3,C   2,C   1)     -0.50 -0.000417    0.37     -0.13   
    72. D(C   6,C   3,C   2,H  12)    177.84 -0.001146    1.07    178.91   
    73. D(H  13,C   3,C   2,H  12)      0.10  0.000074   -0.09      0.01   
    74. D(H  13,C   3,C   2,C   1)   -178.24  0.000802   -0.79   -179.03   
    75. D(H  14,C   4,C   1,C   0)      2.68  0.000683   -0.67      2.01   
    76. D(H  14,C   4,C   1,C   2)   -179.48 -0.000259    0.30   -179.18   
    77. D(C   5,C   4,C   1,C   2)      2.24  0.000603   -0.55      1.69   
    78. D(C   5,C   4,C   1,C   0)   -175.61  0.001545   -1.52   -177.12   
    79. D(H  15,C   5,C   4,C   1)    178.34 -0.000846    0.89    179.23   
    80. D(C   6,C   5,C   4,H  14)   -178.59  0.000871   -0.83   -179.42   
    81. D(C   6,C   5,C   4,C   1)     -0.28  0.000049    0.00     -0.28   
    82. D(H  15,C   5,C   4,H  14)      0.03 -0.000023    0.06      0.09   
    83. D(C   7,C   6,C   5,H  15)     -3.27 -0.000494    0.66     -2.60   
    84. D(C   3,C   6,C   5,H  15)    179.37  0.000142   -0.20    179.17   
    85. D(C   3,C   6,C   5,C   4)     -2.04 -0.000819    0.72     -1.33   
    86. D(C   7,C   6,C   3,H  13)      2.81  0.000610   -0.62      2.19   
    87. D(C   7,C   6,C   3,C   2)   -174.87  0.001883   -1.82   -176.69   
    88. D(C   7,C   6,C   5,C   4)    175.33 -0.001455    1.58    176.90   
    89. D(C   5,C   6,C   3,H  13)   -179.89 -0.000327    0.30   -179.59   
    90. D(C   5,C   6,C   3,C   2)      2.43  0.000946   -0.90      1.53   
    91. D(O  11,C   7,C   6,C   5)     -4.91 -0.002345    1.28     -3.63   
    92. D(O  11,C   7,C   6,C   3)    172.39 -0.003438    2.22    174.61   
    93. D(C   8,C   7,C   6,C   5)    176.01  0.002620   -1.25    174.76   
    94. D(C   8,C   7,C   6,C   3)     -6.69  0.001527   -0.31     -7.00   
    95. D(H  20,C   8,C   7,C   6)    -73.79 -0.003408    0.57    -73.22   
    96. D(C   9,C   8,C   7,O  11)    -11.42  0.005093   -2.48    -13.89   
    97. D(C   9,C   8,C   7,C   6)    167.71  0.000457   -0.09    167.62   
    98. D(H  21,C   8,C   7,C   6)     50.83  0.010555   -3.01     47.83   
    99. D(H  20,C   8,C   7,O  11)    107.08  0.001228   -1.82    105.26   
   100. D(H  18,C   9,C   8,H  20)    163.15  0.000639   -0.35    162.80   
   101. D(H  18,C   9,C   8,C   7)    -82.73 -0.004126    0.04    -82.69   
   102. D(C  10,C   9,C   8,H  21)    149.54 -0.000968    0.67    150.21   
   103. D(C  10,C   9,C   8,H  20)    -85.61 -0.002280    0.80    -84.81   
   104. D(H  18,C   9,C   8,H  21)     38.30  0.001951   -0.47     37.82   
   105. D(C  10,C   9,C   8,C   7)     28.51 -0.007046    1.19     29.70   
   106. D(H  16,C  10,C   9,H  19)     74.04 -0.005593    3.74     77.78   
   107. D(H  16,C  10,C   9,H  18)    -46.70 -0.004219    3.30    -43.40   
   108. D(H  16,C  10,C   9,C   8)   -158.66 -0.008972    2.75   -155.91   
   109. D(O  11,C  10,C   9,H  19)   -166.12 -0.007592    3.72   -162.40   
   110. D(O  11,C  10,C   9,H  18)     73.14 -0.006218    3.29     76.43   
   111. D(O  11,C  10,C   9,C   8)    -38.82 -0.010971    2.74    -36.08   
   112. D(C   7,O  11,C  10,H  17)    -88.73 -0.004590   -1.14    -89.87   
   113. D(C   7,O  11,C  10,H  16)    150.54 -0.007177   -0.24    150.30   
   114. D(C   7,O  11,C  10,C   9)     31.22 -0.002095   -1.99     29.22   
   115. D(C  10,O  11,C   7,C   8)    -12.39 -0.002739    2.94     -9.45   
   116. D(C  10,O  11,C   7,C   6)    168.45  0.001987    0.61    169.06   
    ----------------------------------------------------------------------------

Geometry step timings:
Preparation and reading OPT file:      0.000 s ( 6.395 %)
Internal coordinates            :      0.000 s ( 0.634 %)
B/P matrices and projection     :      0.001 s (26.268 %)
Hessian update/contruction      :      0.001 s ( 9.928 %)
Making the step                 :      0.002 s (37.953 %)
Converting the step to Cartesian:      0.000 s ( 3.696 %)
Storing new data                :      0.000 s ( 0.652 %)
Checking convergence            :      0.000 s ( 0.127 %)
Final printing                  :      0.001 s (14.275 %)
Total time                      :      0.006 s

Time for energy+gradient        :     51.406 s
Time for complete geometry iter :     51.589 s

         *************************************************************
         *                GEOMETRY OPTIMIZATION CYCLE   2            *
         *************************************************************
---------------------------------
CARTESIAN COORDINATES (ANGSTROEM)
---------------------------------
  C      1.891038   -0.269922    0.689808
  C      2.825288    0.411897    1.542428
  C      2.702701    1.798105    1.752186
  C      3.573451    2.447418    2.621407
  C      3.842545   -0.319620    2.181509
  C      4.710646    0.326360    3.053532
  C      4.574491    1.711827    3.291304
  C      5.438842    2.353755    4.248271
  C      5.525841    3.803762    4.558354
  C      6.363189    3.777963    5.841591
  C      7.197889    2.533335    5.621717
  O      6.298414    1.631363    4.944166
  H      1.919766    2.366059    1.250377
  H      3.453687    3.519175    2.784078
  H      3.948171   -1.390494    2.010642
  H      5.487817   -0.250887    3.553782
  H      7.553853    2.092983    6.560041
  H      8.056515    2.724369    4.959078
  H      5.678590    3.570556    6.680925
  H      6.931440    4.687119    6.069113
  H      6.037064    4.291767    3.706017
  H      4.542987    4.269920    4.718454
  N      1.115484   -0.833495    0.026841

----------------------------
CARTESIAN COORDINATES (A.U.)
----------------------------
  NO LB      ZA    FRAG     MASS         X           Y           Z
   0 C     6.0000    0    12.011    3.573544   -0.510078    1.303547
   1 C     6.0000    0    12.011    5.339021    0.778372    2.914766
   2 C     6.0000    0    12.011    5.107365    3.397926    3.311152
   3 C     6.0000    0    12.011    6.752843    4.624949    4.953741
   4 C     6.0000    0    12.011    7.261358   -0.603995    4.122454
   5 C     6.0000    0    12.011    8.901830    0.616730    5.770339
   6 C     6.0000    0    12.011    8.644536    3.234884    6.219663
   7 C     6.0000    0    12.011   10.277922    4.447953    8.028069
   8 C     6.0000    0    12.011   10.442325    7.188069    8.614041
   9 C     6.0000    0    12.011   12.024684    7.139315   11.039007
  10 C     6.0000    0    12.011   13.602040    4.787310   10.623505
  11 O     8.0000    0    15.999   11.902278    3.082830    9.343119
  12 H     1.0000    0     1.008    3.627832    4.471204    2.362870
  13 H     1.0000    0     1.008    6.526522    6.650277    5.261144
  14 H     1.0000    0     1.008    7.460962   -2.627653    3.799563
  15 H     1.0000    0     1.008   10.370471   -0.474107    6.715676
  16 H     1.0000    0     1.008   14.274714    3.955164   12.396680
  17 H     1.0000    0     1.008   15.224606    5.148312    9.371300
  18 H     1.0000    0     1.008   10.730981    6.747373   12.625118
  19 H     1.0000    0     1.008   13.098523    8.857371   11.468962
  20 H     1.0000    0     1.008   11.408397    8.110264    7.003357
  21 H     1.0000    0     1.008    8.585002    8.068979    8.916586
  22 N     7.0000    0    14.007    2.107959   -1.575077    0.050723

--------------------------------
INTERNAL COORDINATES (ANGSTROEM)
--------------------------------
 C      0   0   0     0.000000000000     0.00000000     0.00000000
 C      1   0   0     1.436892769340     0.00000000     0.00000000
 C      2   1   0     1.407337687038   119.94646901     0.00000000
 C      3   2   1     1.391170581280   119.89000574   177.32522435
 C      2   1   3     1.406539707588   119.54212094   178.82257783
 C      5   2   1     1.389716748148   119.67841751   182.87510526
 C      4   3   2     1.411360754033   119.81800511   359.86727113
 C      7   4   3     1.440472050670   120.57476675   183.31669728
 C      8   7   4     1.485341985673   127.50793618   352.99003241
 C      9   8   7     1.532486196783   100.97480048   167.64953559
 C     10   9   8     1.514650805250   101.15072972    29.65493561
 O      8   7   4     1.320978201941   119.78397497   174.60570865
 H      3   2   1     1.089666012939   120.48687642   358.29008788
 H      4   3   2     1.090627780644   118.88958054   180.96641650
 H      5   2   1     1.089551753601   120.66555826     2.00875322
 H      6   5   2     1.089706076433   119.16519753   179.23366681
 H     11  10   9     1.095934330058   112.63631713   204.08032751
 H     11  10   9     1.101281488236   111.99114224    80.30722111
 H     10   9   8     1.102802552307   107.53432156   277.26808343
 H     10   9   8     1.096010954574   116.30537554   155.23555003
 H      9   8   7     1.107238092719   107.25326786   286.76600786
 H      9   8   7     1.099516028851   113.07411528    47.89385108
 N      1   2   3     1.165599763420   178.26529791   261.00626352

---------------------------
INTERNAL COORDINATES (A.U.)
---------------------------
 C      0   0   0     0.000000000000     0.00000000     0.00000000
 C      1   0   0     2.715333817865     0.00000000     0.00000000
 C      2   1   0     2.659482806448   119.94646901     0.00000000
 C      3   2   1     2.628931404187   119.89000574   177.32522435
 C      2   1   3     2.657974843826   119.54212094   178.82257783
 C      5   2   1     2.626184057724   119.67841751   182.87510526
 C      4   3   2     2.667085301288   119.81800511   359.86727113
 C      7   4   3     2.722097679335   120.57476675   183.31669728
 C      8   7   4     2.806889568137   127.50793618   352.99003241
 C      9   8   7     2.895979215934   100.97480048   167.64953559
 C     10   9   8     2.862275210446   101.15072972    29.65493561
 O      8   7   4     2.496287030548   119.78397497   174.60570865
 H      3   2   1     2.059170341897   120.48687642   358.29008788
 H      4   3   2     2.060987819464   118.88958054   180.96641650
 H      5   2   1     2.058954423039   120.66555826     2.00875322
 H      6   5   2     2.059246050929   119.16519753   179.23366681
 H     11  10   9     2.071015744573   112.63631713   204.08032751
 H     11  10   9     2.081120409123   111.99114224    80.30722111
 H     10   9   8     2.083994803649   107.53432156   277.26808343
 H     10   9   8     2.071160543923   116.30537554   155.23555003
 H      9   8   7     2.092376760285   107.25326786   286.76600786
 H      9   8   7     2.077784174386   113.07411528    47.89385108
 N      1   2   3     2.202664334627   178.26529791   261.00626352


           ************************************************************
           *        Program running with 8 parallel MPI-processes     *
           *              working on a common directory               *
           ************************************************************
------------------------------------------------------------------------------
                   ___                                                        
                  /   \      - P O W E R E D   B Y -                         
                 /     \                                                     
                 |  |  |   _    _      __       _____    __    __             
                 |  |  |  | |  | |    /  \     |  _  \  |  |  /  |          
                  \  \/   | |  | |   /    \    | | | |  |  | /  /          
                 / \  \   | |__| |  /  /\  \   | |_| |  |  |/  /          
                |  |  |   |  __  | /  /__\  \  |    /   |      \           
                |  |  |   | |  | | |   __   |  |    \   |  |\   \          
                \     /   | |  | | |  |  |  |  | |\  \  |  | \   \       
                 \___/    |_|  |_| |__|  |__|  |_| \__\ |__|  \__/        
                                                                              
                      - O R C A' S   B I G   F R I E N D -                    
                                      &                                       
                       - I N T E G R A L  F E E D E R -                       
                                                                              
 v1 FN, 2020, v2 2021, v3 2022-2024                                           
------------------------------------------------------------------------------


----------------------
SHARK INTEGRAL PACKAGE
----------------------

Number of atoms                             ...     23
Number of basis functions                   ...    232
Number of shells                            ...    108
Maximum angular momentum                    ...      2
Integral batch strategy                     ... SHARK/LIBINT Hybrid
RI-J (if used) integral strategy            ... SPLIT-RIJ (Revised 2003 algorithm where possible)
Printlevel                                  ...      1
Contraction scheme used                     ... SEGMENTED contraction
Prescreening option                         ... SCHWARTZ
   Thresh                                   ... 1.000e-13
   Tcut                                     ... 1.000e-15
   Tpresel                                  ... 1.000e-15 
Coulomb Range Separation                    ... NOT USED
Exchange Range Separation                   ... NOT USED
Multipole approximations                    ... NOT USED
Finite Nucleus Model                        ... NOT USED
CABS basis                                  ... NOT available
Auxiliary Coulomb fitting basis             ... AVAILABLE
   # of basis functions in Aux-J            ...    747
   # of shells in Aux-J                     ...    245
   Maximum angular momentum in Aux-J        ...      4
Auxiliary J/K fitting basis                 ... NOT available
Auxiliary Correlation fitting basis         ... AVAILABLE
   # of basis functions in Aux-C            ...    764
   # of shells in Aux-C                     ...    268
   Maximum angular momentum in Aux-C        ...      3
Auxiliary 'external' fitting basis          ... NOT available

Checking pre-screening integrals            ... done (  0.0 sec) Dimension = 108
Check shell pair data                       ... done (  0.0 sec)
Shell pair information
Shell pair cut-off parameter TPreSel        ...   1.0e-15
Total number of shell pairs                 ...      5886
Shell pairs after pre-screening             ...      5181
Total number of primitive shell pairs       ...     21520
Primitive shell pairs kept                  ...     13540
          la=0 lb=0:   1568 shell pairs
          la=1 lb=0:   1895 shell pairs
          la=1 lb=1:    599 shell pairs
          la=2 lb=0:    650 shell pairs
          la=2 lb=1:    396 shell pairs
          la=2 lb=2:     73 shell pairs

Calculating one electron integrals          ... done (  0.0 sec)
Calculating RI/J V-Matrix + Cholesky decomp.... done (  0.0 sec)
Calculating RI/C V-Matrix + Cholesky decomp.... done (  0.0 sec)
Calculating Nuclear repulsion               ... done (  0.0 sec) ENN=    701.662834469753 Eh

Diagonalization of the overlap matrix:
Smallest eigenvalue                        ... 2.931e-04
Time for diagonalization                   ...    0.006 sec
Threshold for overlap eigenvalues          ... 1.000e-07
Number of eigenvalues below threshold      ... 0
Time for construction of square roots      ...    0.003 sec
Total time needed                          ...    0.010 sec

-------------------
DFT GRID GENERATION
-------------------

General Integration Accuracy     IntAcc      ... 4.388
Radial Grid Type                 RadialGrid  ... OptM3 with GC (2021)
Angular Grid (max. ang.)         AngularGrid ... 4 (Lebedev-302)
Angular grid pruning method      GridPruning ... 4 (adaptive)
Weight generation scheme         WeightScheme... mBecke (2022)
Basis function cutoff            BFCut       ... 1.0000e-13
Integration weight cutoff        WCut        ... 1.0000e-14
Partially contracted basis set               ... off
Rotationally invariant grid construction     ... off
Angular grids for H and He will be reduced by one unit

Total number of grid points                  ...   110140
Total number of batches                      ...     1732
Average number of points per batch           ...       63
Average number of grid points per atom       ...     4789

--------------------
COSX GRID GENERATION
--------------------

GRIDX 1
-------
General Integration Accuracy     IntAcc      ... 3.816
Radial Grid Type                 RadialGrid  ... OptM3 with GC (2021)
Angular Grid (max. ang.)         AngularGrid ... 1 (Lebedev-50)
Angular grid pruning method      GridPruning ... 4 (adaptive)
Weight generation scheme         WeightScheme... mBecke (2022)
Basis function cutoff            BFCut       ... 1.0000e-13
Integration weight cutoff        WCut        ... 1.0000e-14
Partially contracted basis set               ... on
Rotationally invariant grid construction     ... off
Angular grids for H and He will be reduced by one unit

Total number of grid points                  ...    14009
Total number of batches                      ...      124
Average number of points per batch           ...      112
Average number of grid points per atom       ...      609
UseSFitting                                  ... on

GRIDX 2
-------
General Integration Accuracy     IntAcc      ... 4.020
Radial Grid Type                 RadialGrid  ... OptM3 with GC (2021)
Angular Grid (max. ang.)         AngularGrid ... 2 (Lebedev-110)
Angular grid pruning method      GridPruning ... 4 (adaptive)
Weight generation scheme         WeightScheme... mBecke (2022)
Basis function cutoff            BFCut       ... 1.0000e-13
Integration weight cutoff        WCut        ... 1.0000e-14
Partially contracted basis set               ... on
Rotationally invariant grid construction     ... off
Angular grids for H and He will be reduced by one unit

Total number of grid points                  ...    30747
Total number of batches                      ...      252
Average number of points per batch           ...      122
Average number of grid points per atom       ...     1337
UseSFitting                                  ... on

GRIDX 3
-------
General Integration Accuracy     IntAcc      ... 4.338
Radial Grid Type                 RadialGrid  ... OptM3 with GC (2021)
Angular Grid (max. ang.)         AngularGrid ... 3 (Lebedev-194)
Angular grid pruning method      GridPruning ... 4 (adaptive)
Weight generation scheme         WeightScheme... mBecke (2022)
Basis function cutoff            BFCut       ... 1.0000e-13
Integration weight cutoff        WCut        ... 1.0000e-14
Partially contracted basis set               ... on
Rotationally invariant grid construction     ... off
Angular grids for H and He will be reduced by one unit

Total number of grid points                  ...    67462
Total number of batches                      ...      541
Average number of points per batch           ...      124
Average number of grid points per atom       ...     2933
UseSFitting                                  ... on
Initializing property integral containers    ... done (  0.0 sec)

SHARK setup successfully completed in   1.3 seconds

Maximum memory used throughout the entire STARTUP-calculation: 30.0 MB


           ************************************************************
           *        Program running with 8 parallel MPI-processes     *
           *              working on a common directory               *
           ************************************************************
Occupation numbers will be reassigned to an Aufbau configuration
             **** ENERGY FILE WAS UPDATED (calc.en.tmp) ****
Finished Guess after   0.2 sec
Maximum memory used throughout the entire GUESS-calculation: 12.9 MB


           ************************************************************
           *        Program running with 8 parallel MPI-processes     *
           *              working on a common directory               *
           ************************************************************
--------------------
CPCM SOLVATION MODEL
--------------------
CPCM parameters:
  Epsilon                                         ...      16.7000
  Refrac                                          ...       1.2750
  Rsolv                                           ...       1.3000
  Surface type                                    ... GAUSSIAN VDW
  Discretization scheme                           ... Constant charge density
    Threshold for H atoms                         ...       5.0000 (charges/Ang^2)
    Threshold for non-H atoms                     ...       5.0000 (charges/Ang^2)
  Epsilon function type                           ...         CPCM
Solvent:                                          ... CUSTOM
Radii:
  Scheme                                          ... Element-dependent radii
  Radius for C  used is    3.8550 Bohr (=   2.0400 Ang.)
  Radius for O  used is    3.4469 Bohr (=   1.8240 Ang.)
  Radius for H  used is    2.4944 Bohr (=   1.3200 Ang.)
  Radius for N  used is    3.5149 Bohr (=   1.8600 Ang.)
Calculating surface                               ...        done! (  0.0s)
Cavity surface points                             ...         2130
Cavity Volume                                     ...    1464.3786
Cavity Surface-area                               ...     790.7676
Calculating surface distance matrix               ...        done! (  0.1s)
Performing Cholesky decomposition & store         ...        done! (  0.1s)
Overall time for CPCM initialization              ...                 0.2s

----------------------------------------D-I-I-S--------------------------------------------
Iteration    Energy (Eh)           Delta-E    RMSDP     MaxDP     DIISErr   Damp  Time(sec)
-------------------------------------------------------------------------------------------
               ***  Starting incremental Fock matrix formation  ***
    1    -553.3933726026433533     0.00e+00  3.33e-04  7.05e-03  2.37e-02  0.700   1.6
    2    -553.3955028553417606    -2.13e-03  2.81e-04  5.59e-03  1.92e-02  0.700   1.0
                               ***Turning on AO-DIIS***
    3    -553.3971799648035130    -1.68e-03  2.28e-04  4.89e-03  1.49e-02  0.700   1.0
    4    -553.3984500143768628    -1.27e-03  5.83e-04  1.28e-02  1.11e-02  0.000   0.9
                              *** Initializing SOSCF ***
---------------------------------------S-O-S-C-F--------------------------------------
Iteration    Energy (Eh)           Delta-E    RMSDP     MaxDP     MaxGrad    Time(sec)
--------------------------------------------------------------------------------------
    5    -553.4018851542888342    -3.44e-03  5.32e-05  1.52e-03  1.24e-03     1.0
               *** Restarting incremental Fock matrix formation ***
    6    -553.4019128178678102    -2.77e-05  3.35e-05  1.06e-03  3.35e-04     1.6
    7    -553.4019190801913055    -6.26e-06  2.59e-05  6.32e-04  1.01e-04     1.4
    8    -553.4019205383757480    -1.46e-06  7.45e-06  1.24e-04  6.13e-05     1.4
    9    -553.4019207860748111    -2.48e-07  2.68e-06  8.63e-05  3.27e-05     1.3
   10    -553.4019207876805240    -1.61e-09  1.37e-06  5.18e-05  4.32e-05     1.3
   11    -553.4019208064220265    -1.87e-08  4.68e-07  1.72e-05  3.04e-06     1.2
   12    -553.4019208065307112    -1.09e-10  2.12e-07  6.71e-06  4.55e-06     1.2
   13    -553.4019208070845934    -5.54e-10  6.81e-08  1.95e-06  3.92e-07     1.1
   14    -553.4019208070538980     3.07e-11  3.23e-08  6.47e-07  2.70e-07     1.0
                 **** Energy Check signals convergence ****

               *****************************************************
               *                     SUCCESS                       *
               *           SCF CONVERGED AFTER  14 CYCLES          *
               *****************************************************

Recomputing exchange energy using gridx3       ... done (    2.752 sec)
Old exchange energy                            :    -39.737797068 Eh
New exchange energy                            :    -39.737799028 Eh
Exchange energy change after final integration :     -0.000001960 Eh
Total energy after final integration           :   -553.401922767 Eh
             **** ENERGY FILE WAS UPDATED (calc.en.tmp) ****

----------------
TOTAL SCF ENERGY
----------------

Total Energy       :       -553.40192276743642 Eh          -15058.83189 eV

Components:
Nuclear Repulsion  :        701.66283446975319 Eh           19093.21641 eV
Electronic Energy  :      -1254.97222564062349 Eh          -34149.53039 eV
One Electron Energy:      -2124.03861099906999 Eh          -57798.02900 eV
Two Electron Energy:        869.06638535844650 Eh           23648.49861 eV
CPCM Dielectric    :         -0.09252963618364 Eh              -2.51786 eV

Virial components:
Potential Energy   :      -1101.94605838280359 Eh          -29985.47668 eV
Kinetic Energy     :        548.54413561536717 Eh           14926.64479 eV
Virial Ratio       :          2.00885578176243

DFT components:
N(Alpha)           :       44.999975205627 electrons
N(Beta)            :       44.999975205627 electrons
N(Total)           :       89.999950411254 electrons
E(X)               :      -35.327271023958 Eh       
E(C)               :       -2.226783785101 Eh       
E(XC)              :      -37.554054809060 Eh       

CPCM Solvation Model Properties:
Surface-charge          :         -1.01670908372436
Corrected charge        :         -1.00000000000000
Outlying charge corr.   :          0.00001681628029 Eh               0.00046 eV
Free-energy (cav+disp)  :  This term is not implemented in the current solvation scheme

---------------
SCF CONVERGENCE
---------------

  Last Energy change         ...   -3.0695e-11  Tolerance :   1.0000e-10
  Last MAX-Density change    ...    6.4714e-07  Tolerance :   1.0000e-09
  Last RMS-Density change    ...    3.2276e-08  Tolerance :   1.0000e-10
  Last DIIS Error            ...    1.2396e-03  Tolerance :   1.0000e-09
  Last Orbital Gradient      ...    2.7019e-07  Tolerance :   2.0000e-07
  Last Orbital Rotation      ...    1.1001e-06  Tolerance :   2.0000e-07


Total SCF time: 0 days 0 hours 0 min 20 sec 
Finished LeanSCF after  20.2 sec

Maximum memory used throughout the entire LEANSCF-calculation: 26.5 MB


           ************************************************************
           *        Program running with 8 parallel MPI-processes     *
           *              working on a common directory               *
           ************************************************************

------------------------------------------------------------------------------
                                ORCA  MP2 
------------------------------------------------------------------------------

Freezing NCore=26 chemical core electrons

----------------------
RI-MP2 ENERGY+GRADIENT
----------------------
Dimension of the orbital basis            ...  232
Dimension of the AuxC basis               ...  764
Memory devoted to MP2                     ... 8000 MB   
Data format for matrix containers         ... DOUBLE
Compression type for matrix containers    ... UNCOMPRESSED
Overall scaling of the MP2 energy         ...   2.700e-01

-----------------------
SHARK RI TRANSFORMATION
-----------------------

Number of basis functions                ...    232
Number of aux functions                  ...    764
Number of operators                      ...      1
Generation of IJK                        ... YES
Generation of IAK                        ... YES
Generation of ABK                        ... NO
Orbital Range Operator  0:    0-  44 to   45- 231

Aux basis identifier                     ...   AUXC
Contraction scheme used                  ... SEGMENTED
Do orthogonalization                     ... YES
All operator combinations                ... NO
Transpose (ia|K)                         ... NO
Integral generator used                  ... LIBINT
Starting integral generation + trafo... 
Half trafo (segmented) done. Total time =  0.2 sec. integrals=  0.1 sec trafo=  0.1 sec
Integral generation and half transformation done (  0.2 sec)

Reading or making V^(-1/2)          ... done (  0.0 sec)
Sorting IJK integrals               ... done (  0.1 sec)
Sorting IAK integrals               ... done (  0.2 sec)

SHARK RI integral transformation done. Total time =  0.4 sec.

Opening buffers                              ... done
Frozen core precalculation                   ... done

Starting loop over batches of integrals:

Operator 0  - window                       ... ( 13- 44)x( 45-231)
Operator 0  - Memory available             ...  8000 MB
Operator 0  - Memory needed per MO         ...   1.1 MB
Operator 0  - Number of orbitals per batch ... 4
Operator 0  - Number of batches            ... 1

OPERATOR  0   PASS   0:  MOs    13 ...   16 +   17 ...   20 +   21 ...   24 +   25 ...   28
                            +   29 ...   32 +   33 ...   36 +   37 ...   40 +   41 ...   44
  Reading integrals       ... ok
  Internal MO  15
Closing buffer GIPV ( 0.04 GB; CompressionRatio= 1.00)
Time spent in pair loops =     1.563 sec
Deleting buffers (Ka|jb) ...done

-----------------------------------------------
 RI-MP2 CORRELATION ENERGY:     -0.586234757 Eh
-----------------------------------------------


---------------------
MP2 DENSITY FORMATION
---------------------

Completing the external part of the density      ... done
Storing the unrelaxed density                    ... done

Re-sorting 3-index density container for op 0    ... done
Computing external part of the Lagrangian        ... done
Calculating the xc-kernel                        ... done
Calculating G(D)                                 ... done
Completing the Lagrangian                        ... done
Solving the Z-vector equations                   ... Using XC Grid                  ... (calc.grid_cpscf.tmp) 
Recalculating density on grid  ... (calc.grho_cpscf0.tmp) done
Calculating the xc-kernel      ... (calc.fxc_cpscf0.tmp) done

-------------------
SHARK CP-SCF DRIVER
-------------------

Dimension of the orbital basis          ...    232
Dimension of the CPSCF-problem          ...   8415
Number of operators                     ...      1
Max. number of iterations               ...    128
Convergence Tolerance                   ... 3.0e-06
Number of perturbations                 ...      1
Perturbation type                       ... REAL

----------------------------
POPLE LINEAR EQUATION SOLVER
----------------------------

  ITERATION   0:   ||err||_max =   6.3411e-02 (   0.9 sec)
  ITERATION   1:   ||err||_max =   2.0451e-02 (   0.9 sec)
  ITERATION   2:   ||err||_max =   8.0963e-03 (   0.9 sec)
  ITERATION   3:   ||err||_max =   3.5621e-03 (   0.9 sec)
  ITERATION   4:   ||err||_max =   1.0956e-03 (   0.9 sec)
  ITERATION   5:   ||err||_max =   4.0219e-04 (   0.9 sec)
  ITERATION   6:   ||err||_max =   1.6045e-04 (   0.9 sec)
  ITERATION   7:   ||err||_max =   6.0030e-05 (   0.9 sec)
  ITERATION   8:   ||err||_max =   2.0852e-05 (   0.9 sec)
  ITERATION   9:   ||err||_max =   6.1324e-06 (   0.9 sec)
  ITERATION  10:   ||err||_max =   2.5256e-06 (   0.9 sec)
done
Finalizing the relaxed density                   ... done
Transforming P to the AO basis                   ... done
Storing the relaxed density                      ... done

------------------------------------
ENERGY WEIGHTED DENSITY FINALIZATION
------------------------------------

Gathering the parts of the W-matrix              ... done
Forming the Z-density                            ... done
Transforming Z to the AO basis                   ... done
Calculating G(Z)                                 ... done
Finalizing the W-matrix                          ... done
Transforming W to the AO basis and storing       ... done

----------------------------------
MP2 DERIVATIVE INTEGRAL GENERATION
----------------------------------

Input SCF Electron Density              ... calc.scfp
Input Correlated Electron Density       ... calc.pmp2re
Input Energy Weighted Density           ... calc.wmp2.tmp

Nuclear repulsion gradient              ... done (  0.0 sec)
HCore & Overlap gradient  (SHARK)       ... done (  0.1 sec)
Two-electron RIJ gradient terms         ... done (  0.6 sec)

-----------------------------------------------------------
MP2 COSX Grid Generation
-----------------------------------------------------------

General Integration Accuracy     IntAcc      ... 4.871
Radial Grid Type                 RadialGrid  ... OptM3 with GC (2021)
Angular Grid (max. ang.)         AngularGrid ... 4 (Lebedev-302)
Angular grid pruning method      GridPruning ... 4 (adaptive)
Weight generation scheme         WeightScheme... mBecke (2022)
Basis function cutoff            BFCut       ... 1.0000e-13
Integration weight cutoff        WCut        ... 1.0000e-14
Partially contracted basis set               ... on
Rotationally invariant grid construction     ... off
Angular grids for H and He will be reduced by one unit

Total number of grid points                  ...   126745
Total number of batches                      ...     1002
Average number of points per batch           ...      126
Average number of grid points per atom       ...     5511
UseSFitting                                  ... on
Two-electron COSX gradient terms        ... 
Integration Timings:
Total Time                  =     6.7 sec
Basis fcn evaluation        =     0.1 sec
Density evaluation          =     0.1 sec
A evaluation                =     5.7 sec
A derivative evaluation     =     0.0 sec
S-fit derivative evaluation =     0.0 sec
anal. over. der. evaluation =     0.0 sec
num. over. der. evaluation  =     0.4 sec
K(P) evaluation             =     0.1 sec
finalize                    =     0.0 sec

done (  7.6 sec)
CPCM gradient                           ... done (  0.6 sec)
DFT XC gradient                         ... Exchange-correlation gradient    ... done
done (  0.9 sec)
Empirical dispersion gradient           ... 
-------------------
DISPERSION GRADIENT
-------------------

   1   C   :   -0.000180322   -0.000133923   -0.000172499
   2   C   :   -0.000041816   -0.000034994   -0.000047465
   3   C   :   -0.000097658    0.000064735   -0.000073575
   4   C   :   -0.000076713    0.000051300   -0.000054994
   5   C   :    0.000020304   -0.000133498   -0.000024717
   6   C   :    0.000048171   -0.000101275    0.000012028
   7   C   :   -0.000094667   -0.000111598   -0.000114148
   8   C   :    0.000328312    0.000156563    0.000314539
   9   C   :    0.000051109    0.000184705    0.000079437
  10   C   :    0.000000238   -0.000015197    0.000001498
  11   C   :   -0.000075027   -0.000018353   -0.000056826
  12   O   :    0.000123775   -0.000067074    0.000098774
  13   H   :   -0.000076266    0.000099373   -0.000042486
  14   H   :   -0.000082325    0.000107909   -0.000043989
  15   H   :    0.000046548   -0.000123238    0.000004782
  16   H   :    0.000055965   -0.000129364    0.000011947
  17   H   :    0.000086484   -0.000041579    0.000084549
  18   H   :    0.000131507   -0.000012760    0.000024033
  19   H   :   -0.000004737    0.000050821    0.000110526
  20   H   :    0.000043095    0.000092162    0.000065202
  21   H   :    0.000043723    0.000132221   -0.000033610
  22   H   :   -0.000045664    0.000131298    0.000040811
  23   N   :   -0.000204036   -0.000148233   -0.000183816

Difference to translation invariance:
           :    0.0000000000    0.0000000000    0.0000000000

Difference to rotation invariance:
           :    0.0000000000   -0.0000000000    0.0000000000

Norm of the Dispersion gradient    ...    0.0008794130
RMS gradient                       ...    0.0001058689
MAX gradient                       ...    0.0003283125
done (  0.0 sec)

-------
TIMINGS
-------

Total time                :   26.564 sec
Integral trafo            :    0.373 sec (  1.4%)
FC preparation            :    0.108 sec (  0.4%)
I/O of integrals          :    0.113 sec (  0.4%)
K(i,j) operators          :    0.201 sec (  0.8%)
T(i,j) pair energies      :    0.029 sec (  0.1%)
V**(-1/2)                 :    0.160 sec (  0.6%)
Gamma(ia|P)               :    0.192 sec (  0.7%)
Gamma-Trafo               :    0.059 sec (  0.2%)
D(virtual)                :    0.008 sec (  0.0%)
D(internal)               :    0.278 sec (  1.0%)
W(virtual)                :    0.015 sec (  0.1%)
W(internal)               :    0.386 sec (  1.5%)
L(virtual)                :    0.212 sec (  0.8%)
L(internal)               :    0.028 sec (  0.1%)
XC kernel                 :    0.020 sec (  0.1%)
G(D)                      :    1.756 sec (  6.6%)
G(Z)                      :    1.785 sec (  6.7%)
Z-vector solution         :   10.190 sec ( 38.4%)
3-index derivative        :    0.335 sec (  1.3%)
2-index derivative        :    0.030 sec (  0.1%)
Fock matrix gradient      :    9.739 sec ( 36.7%)


---------------------------------------
MP2 TOTAL ENERGY:     -553.988157524 Eh
---------------------------------------

The final MP2 gradient
  0:  -0.00067404  -0.00107299  -0.00144357
  1:  -0.00023656  -0.00108130  -0.00015654
  2:   0.00013889  -0.00271124  -0.00042982
  3:   0.00227651  -0.00045113   0.00115993
  4:  -0.00321346   0.00108509  -0.00266990
  5:   0.00171433   0.00469742   0.00195123
  6:  -0.00393281   0.00288083  -0.00714955
  7:  -0.00929176   0.01881148  -0.00823879
  8:  -0.00274843  -0.00225376  -0.00695125
  9:   0.00716231   0.00532398  -0.00310055
 10:  -0.02030143  -0.01825240  -0.01963080
 11:   0.02527305  -0.01550344   0.03003634
 12:   0.00045623   0.00065933   0.00061330
 13:  -0.00069784  -0.00015288  -0.00066431
 14:   0.00096725   0.00020622   0.00079694
 15:  -0.00051238  -0.00144049  -0.00079250
 16:   0.00289154   0.00702088   0.00393074
 17:   0.00195785   0.00410977   0.00140907
 18:  -0.00171593  -0.00370777  -0.00032058
 19:  -0.00174404   0.00106027   0.00404076
 20:   0.00112814  -0.00094185  -0.00057322
 21:   0.00055359   0.00117349   0.00640942
 22:   0.00058747   0.00057753   0.00174001

-----------------------------------
NORM OF THE MP2 GRADIENT:  0.062453
-----------------------------------

Maximum memory used throughout the entire MP2-calculation: 61.8 MB


-------------------------------------------------------------------------------
                          DFT DISPERSION CORRECTION                            
                                                                               
                              DFTD3 V3.1  Rev 1                                
                          USING Becke-Johnson damping                          
-------------------------------------------------------------------------------
-------------------------   ----------------
Dispersion correction           -0.020328397
-------------------------   ----------------


-------------------------   --------------------
FINAL SINGLE POINT ENERGY      -554.008485921305
-------------------------   --------------------

------------------------------------------------------------------------------
                         ORCA GEOMETRY RELAXATION STEP
------------------------------------------------------------------------------

Reading the OPT-File                    .... done
Getting information on internals        .... done
Copying old internal coords+grads       .... done
Making the new internal coordinates     .... (2022 redundants) done
Validating the new internal coordinates .... (2022 redundants) done
Calculating the B-matrix                .... done
Calculating the G,G- and P matrices     .... done
Transforming gradient to internals      .... done
Projecting the internal gradient        .... done
Number of atoms                         ....  23
Number of internal coordinates          .... 116
Current Energy                          ....  -554.008485921 Eh
Current gradient norm                   ....     0.062453094 Eh/bohr
Maximum allowed component of the step   ....  0.300
Current trust radius                    ....  0.300
Updating the Hessian (BFGS)             .... done
Forming the augmented Hessian           .... done
Diagonalizing the augmented Hessian     .... done
Last element of RFO vector              ....  0.948326596
Lowest eigenvalues of augmented Hessian:
 -0.008697339  0.013881361  0.015724757  0.015949554  0.020922985
Length of the computed step             ....  0.334585013
Warning: the length of the step is outside the trust region - taking restricted step instead
The input lambda is                     ....     0.012856
   iter:   5  x=   -0.007077  g=   15.432479 f(x)=     0.100639
   iter:  10  x=   -0.013207  g=    3.967366 f(x)=     0.000000
The output lambda is                    ....    -0.013207 (11 iterations)
The final length of the internal step   ....  0.300000000
Converting the step to Cartesian space:
 Initial RMS(Int)=    0.0278543007
Transforming coordinates:
 Iter   0:  RMS(Cart)=    0.0417103424 RMS(Int)=    0.8237524500
 Iter   5:  RMS(Cart)=    0.0000034404 RMS(Int)=    0.0000027026
 Iter  10:  RMS(Cart)=    0.0000001074 RMS(Int)=    0.0000000844
done
Storing new coordinates                 .... done
The predicted energy change is          ....    -0.004716976
Previously predicted energy change      ....    -0.015077515
Actually observed energy change         ....    -0.018945174
Ratio of predicted to observed change   ....     1.256518296
New trust radius                        ....     0.300000000

                                .--------------------.
          ----------------------|Geometry convergence|-------------------------
          Item                value                   Tolerance       Converged
          ---------------------------------------------------------------------
          Energy change      -0.0189451736            0.0000002000      NO
          RMS gradient        0.0038937513            0.0000080000      NO
          MAX gradient        0.0298662724            0.0000300000      NO
          RMS step            0.0278543007            0.0001000000      NO
          MAX step            0.0955417301            0.0002000000      NO
          ........................................................
          Max(Bonds)      0.0465      Max(Angles)    2.82
          Max(Dihed)        5.47      Max(Improp)    0.00
          ---------------------------------------------------------------------

The optimization has not yet converged - more geometry cycles are needed


    ---------------------------------------------------------------------------
                         Redundant Internal Coordinates
                            (Angstroem and degrees)

        Definition                    Value    dE/dq     Step     New-Value
    ----------------------------------------------------------------------------
     1. B(C   1,C   0)                1.4369  0.000106 -0.0002    1.4367   
     2. B(C   2,C   1)                1.4073 -0.000666  0.0012    1.4085   
     3. B(C   3,C   2)                1.3912  0.001692 -0.0027    1.3885   
     4. B(C   4,C   1)                1.4065 -0.002522  0.0037    1.4103   
     5. B(C   5,C   4)                1.3897  0.001609 -0.0023    1.3874   
     6. B(C   6,C   5)                1.4123 -0.002284  0.0034    1.4157   
     7. B(C   6,C   3)                1.4114 -0.001368  0.0020    1.4134   
     8. B(C   7,C   6)                1.4405  0.005141 -0.0105    1.4300   
     9. B(C   8,C   7)                1.4853 -0.004145  0.0037    1.4890   
    10. B(C   9,C   8)                1.5325 -0.002210  0.0072    1.5397   
    11. B(C  10,C   9)                1.5147 -0.000153  0.0034    1.5180   
    12. B(O  11,C  10)                1.4428 -0.013242  0.0233    1.4661   
    13. B(O  11,C   7)                1.3210  0.029866 -0.0465    1.2744   
    14. B(H  12,C   2)                1.0897 -0.000266  0.0008    1.0904   
    15. B(H  13,C   3)                1.0906 -0.000173  0.0006    1.0913   
    16. B(H  14,C   4)                1.0896 -0.000233  0.0007    1.0902   
    17. B(H  15,C   5)                1.0897  0.000033  0.0002    1.0899   
    18. B(H  16,C  10)                1.0959  0.001481 -0.0039    1.0921   
    19. B(H  17,C  10)                1.1013  0.001397 -0.0035    1.0977   
    20. B(H  18,C   9)                1.1028  0.001520 -0.0039    1.0989   
    21. B(H  19,C   9)                1.0960  0.000812 -0.0023    1.0937   
    22. B(H  20,C   8)                1.1072  0.000541 -0.0014    1.1059   
    23. B(H  21,C   8)                1.0995  0.000939 -0.0025    1.0970   
    24. B(N  22,C   0)                1.1656 -0.001658  0.0014    1.1670   
    25. L(C   1,C   0,N  22,C   4, 2) 176.61 -0.000538    0.10    176.70   
    26. L(C   1,C   0,N  22,C   4, 1) 179.65 -0.000339    0.06    179.71   
    27. A(C   2,C   1,C   4)          120.50 -0.002089    0.46    120.96   
    28. A(C   0,C   1,C   4)          119.54  0.000310   -0.06    119.48   
    29. A(C   0,C   1,C   2)          119.95  0.001769   -0.37    119.58   
    30. A(C   1,C   2,H  12)          120.49  0.000374   -0.10    120.39   
    31. A(C   1,C   2,C   3)          119.89  0.001255   -0.27    119.62   
    32. A(C   3,C   2,H  12)          119.62 -0.001634    0.38    120.00   
    33. A(C   2,C   3,H  13)          118.89 -0.001084    0.28    119.17   
    34. A(C   2,C   3,C   6)          119.82  0.000168   -0.05    119.77   
    35. A(C   6,C   3,H  13)          121.28  0.000905   -0.20    121.08   
    36. A(C   5,C   4,H  14)          119.65 -0.001792    0.42    120.07   
    37. A(C   1,C   4,H  14)          120.67  0.000782   -0.20    120.47   
    38. A(C   1,C   4,C   5)          119.68  0.001004   -0.21    119.47   
    39. A(C   6,C   5,H  15)          120.74  0.001249   -0.32    120.42   
    40. A(C   4,C   5,H  15)          119.17 -0.002305    0.55    119.71   
    41. A(C   4,C   5,C   6)          120.09  0.001052   -0.22    119.87   
    42. A(C   3,C   6,C   7)          120.57  0.003365   -0.73    119.85   
    43. A(C   5,C   6,C   7)          119.42 -0.001969    0.43    119.85   
    44. A(C   3,C   6,C   5)          119.98 -0.001413    0.34    120.32   
    45. A(C   8,C   7,O  11)          112.69  0.000325   -0.47    112.22   
    46. A(C   6,C   7,O  11)          119.78  0.004829   -0.92    118.87   
    47. A(C   6,C   7,C   8)          127.51 -0.005110    1.37    128.88   
    48. A(C   9,C   8,H  21)          111.94 -0.005023    2.05    113.99   
    49. A(C   7,C   8,C   9)          100.97 -0.000453    0.64    101.62   
    50. A(H  20,C   8,H  21)          109.75  0.003094   -1.31    108.44   
    51. A(C   7,C   8,H  21)          113.07  0.003570   -1.05    112.02   
    52. A(C   9,C   8,H  20)          113.56 -0.000491   -0.10    113.46   
    53. A(C   7,C   8,H  20)          107.25 -0.000721   -0.13    107.12   
    54. A(C   8,C   9,H  18)          107.53  0.001062    0.61    108.14   
    55. A(C   8,C   9,C  10)          101.15  0.001976   -0.22    100.93   
    56. A(H  18,C   9,H  19)          108.66 -0.000786    0.40    109.06   
    57. A(C  10,C   9,H  19)          115.22  0.003205   -1.42    113.80   
    58. A(C   8,C   9,H  19)          116.31 -0.002421   -0.60    115.71   
    59. A(C  10,C   9,H  18)          107.34 -0.003118    1.51    108.85   
    60. A(H  16,C  10,H  17)          109.37 -0.000542    0.33    109.70   
    61. A(O  11,C  10,H  17)          108.18  0.006553   -1.76    106.42   
    62. A(C   9,C  10,H  17)          111.99 -0.004877    0.87    112.87   
    63. A(O  11,C  10,H  16)          110.69  0.000517   -1.36    109.33   
    64. A(C   9,C  10,H  16)          112.64 -0.008002    2.82    115.46   
    65. A(C   9,C  10,O  11)          103.79  0.007325   -1.06    102.73   
    66. A(C   7,O  11,C  10)          108.13 -0.009118    2.69    110.82   
    67. D(C   3,C   2,C   1,C   0)    177.33 -0.000874    1.40    178.72   
    68. D(H  12,C   2,C   1,C   0)     -1.71 -0.000462    0.79     -0.92   
    69. D(C   3,C   2,C   1,C   4)     -1.49 -0.000341    0.61     -0.88   
    70. D(H  12,C   2,C   1,C   4)    179.48  0.000071   -0.00    179.48   
    71. D(C   6,C   3,C   2,C   1)     -0.13 -0.000209    0.34      0.20   
    72. D(C   6,C   3,C   2,H  12)    178.91 -0.000598    0.93    179.84   
    73. D(H  13,C   3,C   2,H  12)      0.01  0.000061   -0.11     -0.10   
    74. D(H  13,C   3,C   2,C   1)   -179.03  0.000451   -0.70   -179.73   
    75. D(H  14,C   4,C   1,C   0)      2.01  0.000476   -0.83      1.18   
    76. D(H  14,C   4,C   1,C   2)   -179.18 -0.000037   -0.05   -179.23   
    77. D(C   5,C   4,C   1,C   2)      1.69  0.000460   -0.82      0.87   
    78. D(C   5,C   4,C   1,C   0)   -177.12  0.000974   -1.60   -178.72   
    79. D(H  15,C   5,C   4,C   1)    179.23 -0.000523    0.85    180.08   
    80. D(C   6,C   5,C   4,H  14)   -179.42  0.000428   -0.66   -180.08   
    81. D(C   6,C   5,C   4,C   1)     -0.28 -0.000042    0.09     -0.19   
    82. D(H  15,C   5,C   4,H  14)      0.09 -0.000053    0.10      0.19   
    83. D(C   7,C   6,C   5,H  15)     -2.60 -0.000577    1.19     -1.40   
    84. D(C   3,C   6,C   5,H  15)    179.17 -0.000025    0.07    179.23   
    85. D(C   3,C   6,C   5,C   4)     -1.33 -0.000531    0.85     -0.48   
    86. D(C   7,C   6,C   3,H  13)      2.19  0.000596   -1.17      1.02   
    87. D(C   7,C   6,C   3,C   2)   -176.68  0.001294   -2.24   -178.92   
    88. D(C   7,C   6,C   5,C   4)    176.91 -0.001083    1.98    178.89   
    89. D(C   5,C   6,C   3,H  13)   -179.59 -0.000059    0.02   -179.58   
    90. D(C   5,C   6,C   3,C   2)      1.53  0.000639   -1.06      0.48   
    91. D(O  11,C   7,C   6,C   5)     -3.62 -0.001129    0.66     -2.96   
    92. D(O  11,C   7,C   6,C   3)    174.61 -0.001771    1.84    176.44   
    93. D(C   8,C   7,C   6,C   5)    174.76  0.001034   -0.07    174.70   
    94. D(C   8,C   7,C   6,C   3)     -7.01  0.000392    1.11     -5.90   
    95. D(H  20,C   8,C   7,C   6)    -73.23 -0.000429   -1.58    -74.81   
    96. D(C   9,C   8,C   7,O  11)    -13.87  0.002720   -2.39    -16.26   
    97. D(C   9,C   8,C   7,C   6)    167.65  0.000615   -1.71    165.94   
    98. D(H  21,C   8,C   7,C   6)     47.89  0.005163   -4.06     43.84   
    99. D(H  20,C   8,C   7,O  11)    105.25  0.001676   -2.25    102.99   
   100. D(H  18,C   9,C   8,H  20)    162.80  0.001236   -1.60    161.20   
   101. D(H  18,C   9,C   8,C   7)    -82.73 -0.000063   -1.43    -84.16   
   102. D(C  10,C   9,C   8,H  21)    150.22 -0.000705    0.38    150.60   
   103. D(C  10,C   9,C   8,H  20)    -84.81 -0.001004    0.18    -84.63   
   104. D(H  18,C   9,C   8,H  21)     37.83  0.001536   -1.41     36.43   
   105. D(C  10,C   9,C   8,C   7)     29.65 -0.002304    0.36     30.01   
   106. D(H  16,C  10,C   9,H  19)     77.78 -0.004739    5.47     83.25   
   107. D(H  16,C  10,C   9,H  18)    -43.39 -0.003508    4.74    -38.65   
   108. D(H  16,C  10,C   9,C   8)   -155.92 -0.004439    3.64   -152.28   
   109. D(O  11,C  10,C   9,H  19)   -162.45 -0.003741    4.72   -157.73   
   110. D(O  11,C  10,C   9,H  18)     76.39 -0.002510    3.98     80.37   
   111. D(O  11,C  10,C   9,C   8)    -36.15 -0.003441    2.88    -33.27   
   112. D(C   7,O  11,C  10,H  17)    -89.90 -0.000423   -2.78    -92.68   
   113. D(C   7,O  11,C  10,H  16)    150.29 -0.004152   -1.21    149.08   
   114. D(C   7,O  11,C  10,C   9)     29.20  0.000760   -3.23     25.98   
   115. D(C  10,O  11,C   7,C   8)     -9.46 -0.002006    3.52     -5.93   
   116. D(C  10,O  11,C   7,C   6)    169.15 -0.000245    2.92    172.07   
    ----------------------------------------------------------------------------

Geometry step timings:
Preparation and reading OPT file:      0.000 s ( 8.145 %)
Internal coordinates            :      0.000 s ( 0.600 %)
B/P matrices and projection     :      0.001 s (24.949 %)
Hessian update/contruction      :      0.001 s ( 8.573 %)
Making the step                 :      0.002 s (37.174 %)
Converting the step to Cartesian:      0.000 s ( 3.498 %)
Storing new data                :      0.000 s ( 0.634 %)
Checking convergence            :      0.000 s ( 0.274 %)
Final printing                  :      0.001 s (16.135 %)
Total time                      :      0.006 s

Time for energy+gradient        :     48.943 s
Time for complete geometry iter :     49.122 s

         *************************************************************
         *                GEOMETRY OPTIMIZATION CYCLE   3            *
         *************************************************************
---------------------------------
CARTESIAN COORDINATES (ANGSTROEM)
---------------------------------
  C      1.920157   -0.262036    0.666697
  C      2.827897    0.409905    1.554801
  C      2.688319    1.794150    1.774714
  C      3.548191    2.439542    2.653370
  C      3.841153   -0.328567    2.200442
  C      4.701003    0.315363    3.078456
  C      4.557253    1.703748    3.315162
  C      5.428715    2.362238    4.238074
  C      5.529282    3.812374    4.558000
  C      6.368036    3.786842    5.849313
  C      7.201948    2.537898    5.624869
  O      6.286986    1.670235    4.876263
  H      1.906858    2.357696    1.264081
  H      3.430590    3.511345    2.821467
  H      3.949832   -1.397361    2.014703
  H      5.486437   -0.251229    3.578317
  H      7.529163    2.022383    6.530271
  H      8.064471    2.715509    4.969487
  H      5.689864    3.612747    6.696282
  H      6.961917    4.684255    6.044825
  H      6.044532    4.297297    3.708094
  H      4.542493    4.276956    4.675543
  N      1.164616   -0.817972   -0.027612

----------------------------
CARTESIAN COORDINATES (A.U.)
----------------------------
  NO LB      ZA    FRAG     MASS         X           Y           Z
   0 C     6.0000    0    12.011    3.628570   -0.495175    1.259876
   1 C     6.0000    0    12.011    5.343951    0.774608    2.938148
   2 C     6.0000    0    12.011    5.080187    3.390452    3.353724
   3 C     6.0000    0    12.011    6.705109    4.610066    5.014143
   4 C     6.0000    0    12.011    7.258727   -0.620902    4.158232
   5 C     6.0000    0    12.011    8.883608    0.595950    5.817438
   6 C     6.0000    0    12.011    8.611960    3.219617    6.264748
   7 C     6.0000    0    12.011   10.258785    4.463983    8.008800
   8 C     6.0000    0    12.011   10.448829    7.204344    8.613372
   9 C     6.0000    0    12.011   12.033844    7.156094   11.053599
  10 C     6.0000    0    12.011   13.609709    4.795931   10.629462
  11 O     8.0000    0    15.999   11.880681    3.156286    9.214802
  12 H     1.0000    0     1.008    3.603440    4.455400    2.388768
  13 H     1.0000    0     1.008    6.482876    6.635480    5.331801
  14 H     1.0000    0     1.008    7.464101   -2.640630    3.807237
  15 H     1.0000    0     1.008   10.367863   -0.474755    6.762039
  16 H     1.0000    0     1.008   14.228056    3.821750   12.340423
  17 H     1.0000    0     1.008   15.239641    5.131568    9.390969
  18 H     1.0000    0     1.008   10.752285    6.827102   12.654140
  19 H     1.0000    0     1.008   13.156116    8.851959   11.423063
  20 H     1.0000    0     1.008   11.422509    8.120714    7.007281
  21 H     1.0000    0     1.008    8.584068    8.082276    8.835497
  22 N     7.0000    0    14.007    2.200804   -1.545744   -0.052178

--------------------------------
INTERNAL COORDINATES (ANGSTROEM)
--------------------------------
 C      0   0   0     0.000000000000     0.00000000     0.00000000
 C      1   0   0     1.436740783481     0.00000000     0.00000000
 C      2   1   0     1.408537606249   119.57212168     0.00000000
 C      3   2   1     1.388505029219   119.61877379   178.71600935
 C      2   1   3     1.410276796610   119.47433616   179.60602306
 C      5   2   1     1.387406685470   119.47024520   181.27316532
 C      4   3   2     1.413352927126   119.76603605     0.20261186
 C      7   4   3     1.429973065334   119.83952899   181.09062074
 C      8   7   4     1.488409162572   128.94349736   354.10198815
 C      9   8   7     1.540015637556   101.58836116   165.97385399
 C     10   9   8     1.518435353598   100.88317846    29.89878632
 O      8   7   4     1.273884742354   118.93264313   176.42815586
 H      3   2   1     1.090417895451   120.38491830   359.07741545
 H      4   3   2     1.091259927802   119.16086169   180.26334120
 H      5   2   1     1.090243109684   120.46156485     1.17532477
 H      6   5   2     1.089860156413   119.70968601   180.09745279
 H     11  10   9     1.092051420750   115.48577813   207.68529632
 H     11  10   9     1.097732731207   112.74827638    80.57088565
 H     10   9   8     1.098901058173   108.22695591   275.74959705
 H     10   9   8     1.093741272452   115.59538993   153.07700914
 H      9   8   7     1.105880965734   107.06801932   285.17564630
 H      9   8   7     1.096997886155   112.01600557    43.88914786
 N      1   2   3     1.167035928893   178.32257153   261.92525272

---------------------------
INTERNAL COORDINATES (A.U.)
---------------------------
 C      0   0   0     0.000000000000     0.00000000     0.00000000
 C      1   0   0     2.715046606215     0.00000000     0.00000000
 C      2   1   0     2.661750325139   119.57212168     0.00000000
 C      3   2   1     2.623894240796   119.61877379   178.71600935
 C      2   1   3     2.665036918617   119.47433616   179.60602306
 C      5   2   1     2.621818671910   119.47024520   181.27316532
 C      4   3   2     2.670849962844   119.76603605     0.20261186
 C      7   4   3     2.702257472365   119.83952899   181.09062074
 C      8   7   4     2.812685692480   128.94349736   354.10198815
 C      9   8   7     2.910207796938   101.58836116   165.97385399
 C     10   9   8     2.869426970364   100.88317846    29.89878632
 O      8   7   4     2.407293289230   118.93264313   176.42815586
 H      3   2   1     2.060591193930   120.38491830   359.07741545
 H      4   3   2     2.062182404468   119.16086169   180.26334120
 H      5   2   1     2.060260896698   120.46156485     1.17532477
 H      6   5   2     2.059537219893   119.70968601   180.09745279
 H     11  10   9     2.063678109377   115.48577813   207.68529632
 H     11  10   9     2.074414230223   112.74827638    80.57088565
 H     10   9   8     2.076622048224   108.22695591   275.74959705
 H     10   9   8     2.066871466301   115.59538993   153.07700914
 H      9   8   7     2.089812161953   107.06801932   285.17564630
 H      9   8   7     2.073025574323   112.01600557    43.88914786
 N      1   2   3     2.205378294055   178.32257153   261.92525272


           ************************************************************
           *        Program running with 8 parallel MPI-processes     *
           *              working on a common directory               *
           ************************************************************
------------------------------------------------------------------------------
                   ___                                                        
                  /   \      - P O W E R E D   B Y -                         
                 /     \                                                     
                 |  |  |   _    _      __       _____    __    __             
                 |  |  |  | |  | |    /  \     |  _  \  |  |  /  |          
                  \  \/   | |  | |   /    \    | | | |  |  | /  /          
                 / \  \   | |__| |  /  /\  \   | |_| |  |  |/  /          
                |  |  |   |  __  | /  /__\  \  |    /   |      \           
                |  |  |   | |  | | |   __   |  |    \   |  |\   \          
                \     /   | |  | | |  |  |  |  | |\  \  |  | \   \       
                 \___/    |_|  |_| |__|  |__|  |_| \__\ |__|  \__/        
                                                                              
                      - O R C A' S   B I G   F R I E N D -                    
                                      &                                       
                       - I N T E G R A L  F E E D E R -                       
                                                                              
 v1 FN, 2020, v2 2021, v3 2022-2024                                           
------------------------------------------------------------------------------


----------------------
SHARK INTEGRAL PACKAGE
----------------------

Number of atoms                             ...     23
Number of basis functions                   ...    232
Number of shells                            ...    108
Maximum angular momentum                    ...      2
Integral batch strategy                     ... SHARK/LIBINT Hybrid
RI-J (if used) integral strategy            ... SPLIT-RIJ (Revised 2003 algorithm where possible)
Printlevel                                  ...      1
Contraction scheme used                     ... SEGMENTED contraction
Prescreening option                         ... SCHWARTZ
   Thresh                                   ... 1.000e-13
   Tcut                                     ... 1.000e-15
   Tpresel                                  ... 1.000e-15 
Coulomb Range Separation                    ... NOT USED
Exchange Range Separation                   ... NOT USED
Multipole approximations                    ... NOT USED
Finite Nucleus Model                        ... NOT USED
CABS basis                                  ... NOT available
Auxiliary Coulomb fitting basis             ... AVAILABLE
   # of basis functions in Aux-J            ...    747
   # of shells in Aux-J                     ...    245
   Maximum angular momentum in Aux-J        ...      4
Auxiliary J/K fitting basis                 ... NOT available
Auxiliary Correlation fitting basis         ... AVAILABLE
   # of basis functions in Aux-C            ...    764
   # of shells in Aux-C                     ...    268
   Maximum angular momentum in Aux-C        ...      3
Auxiliary 'external' fitting basis          ... NOT available

Checking pre-screening integrals            ... done (  0.0 sec) Dimension = 108
Check shell pair data                       ... done (  0.0 sec)
Shell pair information
Shell pair cut-off parameter TPreSel        ...   1.0e-15
Total number of shell pairs                 ...      5886
Shell pairs after pre-screening             ...      5185
Total number of primitive shell pairs       ...     21520
Primitive shell pairs kept                  ...     13553
          la=0 lb=0:   1569 shell pairs
          la=1 lb=0:   1894 shell pairs
          la=1 lb=1:    601 shell pairs
          la=2 lb=0:    651 shell pairs
          la=2 lb=1:    397 shell pairs
          la=2 lb=2:     73 shell pairs

Calculating one electron integrals          ... done (  0.0 sec)
Calculating RI/J V-Matrix + Cholesky decomp.... done (  0.0 sec)
Calculating RI/C V-Matrix + Cholesky decomp.... done (  0.0 sec)
Calculating Nuclear repulsion               ... done (  0.0 sec) ENN=    702.812085145191 Eh

Diagonalization of the overlap matrix:
Smallest eigenvalue                        ... 2.944e-04
Time for diagonalization                   ...    0.006 sec
Threshold for overlap eigenvalues          ... 1.000e-07
Number of eigenvalues below threshold      ... 0
Time for construction of square roots      ...    0.003 sec
Total time needed                          ...    0.010 sec

-------------------
DFT GRID GENERATION
-------------------

General Integration Accuracy     IntAcc      ... 4.388
Radial Grid Type                 RadialGrid  ... OptM3 with GC (2021)
Angular Grid (max. ang.)         AngularGrid ... 4 (Lebedev-302)
Angular grid pruning method      GridPruning ... 4 (adaptive)
Weight generation scheme         WeightScheme... mBecke (2022)
Basis function cutoff            BFCut       ... 1.0000e-13
Integration weight cutoff        WCut        ... 1.0000e-14
Partially contracted basis set               ... off
Rotationally invariant grid construction     ... off
Angular grids for H and He will be reduced by one unit

Total number of grid points                  ...   110132
Total number of batches                      ...     1730
Average number of points per batch           ...       63
Average number of grid points per atom       ...     4788

--------------------
COSX GRID GENERATION
--------------------

GRIDX 1
-------
General Integration Accuracy     IntAcc      ... 3.816
Radial Grid Type                 RadialGrid  ... OptM3 with GC (2021)
Angular Grid (max. ang.)         AngularGrid ... 1 (Lebedev-50)
Angular grid pruning method      GridPruning ... 4 (adaptive)
Weight generation scheme         WeightScheme... mBecke (2022)
Basis function cutoff            BFCut       ... 1.0000e-13
Integration weight cutoff        WCut        ... 1.0000e-14
Partially contracted basis set               ... on
Rotationally invariant grid construction     ... off
Angular grids for H and He will be reduced by one unit

Total number of grid points                  ...    13999
Total number of batches                      ...      125
Average number of points per batch           ...      111
Average number of grid points per atom       ...      609
UseSFitting                                  ... on

GRIDX 2
-------
General Integration Accuracy     IntAcc      ... 4.020
Radial Grid Type                 RadialGrid  ... OptM3 with GC (2021)
Angular Grid (max. ang.)         AngularGrid ... 2 (Lebedev-110)
Angular grid pruning method      GridPruning ... 4 (adaptive)
Weight generation scheme         WeightScheme... mBecke (2022)
Basis function cutoff            BFCut       ... 1.0000e-13
Integration weight cutoff        WCut        ... 1.0000e-14
Partially contracted basis set               ... on
Rotationally invariant grid construction     ... off
Angular grids for H and He will be reduced by one unit

Total number of grid points                  ...    30756
Total number of batches                      ...      252
Average number of points per batch           ...      122
Average number of grid points per atom       ...     1337
UseSFitting                                  ... on

GRIDX 3
-------
General Integration Accuracy     IntAcc      ... 4.338
Radial Grid Type                 RadialGrid  ... OptM3 with GC (2021)
Angular Grid (max. ang.)         AngularGrid ... 3 (Lebedev-194)
Angular grid pruning method      GridPruning ... 4 (adaptive)
Weight generation scheme         WeightScheme... mBecke (2022)
Basis function cutoff            BFCut       ... 1.0000e-13
Integration weight cutoff        WCut        ... 1.0000e-14
Partially contracted basis set               ... on
Rotationally invariant grid construction     ... off
Angular grids for H and He will be reduced by one unit

Total number of grid points                  ...    67468
Total number of batches                      ...      539
Average number of points per batch           ...      125
Average number of grid points per atom       ...     2933
UseSFitting                                  ... on
Initializing property integral containers    ... done (  0.0 sec)

SHARK setup successfully completed in   1.4 seconds

Maximum memory used throughout the entire STARTUP-calculation: 30.0 MB


           ************************************************************
           *        Program running with 8 parallel MPI-processes     *
           *              working on a common directory               *
           ************************************************************
Occupation numbers will be reassigned to an Aufbau configuration
             **** ENERGY FILE WAS UPDATED (calc.en.tmp) ****
Finished Guess after   0.2 sec
Maximum memory used throughout the entire GUESS-calculation: 12.9 MB


           ************************************************************
           *        Program running with 8 parallel MPI-processes     *
           *              working on a common directory               *
           ************************************************************
--------------------
CPCM SOLVATION MODEL
--------------------
CPCM parameters:
  Epsilon                                         ...      16.7000
  Refrac                                          ...       1.2750
  Rsolv                                           ...       1.3000
  Surface type                                    ... GAUSSIAN VDW
  Discretization scheme                           ... Constant charge density
    Threshold for H atoms                         ...       5.0000 (charges/Ang^2)
    Threshold for non-H atoms                     ...       5.0000 (charges/Ang^2)
  Epsilon function type                           ...         CPCM
Solvent:                                          ... CUSTOM
Radii:
  Scheme                                          ... Element-dependent radii
  Radius for C  used is    3.8550 Bohr (=   2.0400 Ang.)
  Radius for O  used is    3.4469 Bohr (=   1.8240 Ang.)
  Radius for H  used is    2.4944 Bohr (=   1.3200 Ang.)
  Radius for N  used is    3.5149 Bohr (=   1.8600 Ang.)
Calculating surface                               ...        done! (  0.0s)
Cavity surface points                             ...         2127
Cavity Volume                                     ...    1461.3566
Cavity Surface-area                               ...     789.9835
Calculating surface distance matrix               ...        done! (  0.1s)
Performing Cholesky decomposition & store         ...        done! (  0.1s)
Overall time for CPCM initialization              ...                 0.2s

----------------------------------------D-I-I-S--------------------------------------------
Iteration    Energy (Eh)           Delta-E    RMSDP     MaxDP     DIISErr   Damp  Time(sec)
-------------------------------------------------------------------------------------------
               ***  Starting incremental Fock matrix formation  ***
    1    -553.4021336359886618     0.00e+00  2.22e-04  6.14e-03  1.98e-02  0.700   1.6
    2    -553.4035259591711338    -1.39e-03  1.92e-04  4.90e-03  1.62e-02  0.700   1.0
                               ***Turning on AO-DIIS***
    3    -553.4046400801506707    -1.11e-03  1.62e-04  4.31e-03  1.28e-02  0.700   1.0
    4    -553.4054942436756619    -8.54e-04  4.21e-04  1.17e-02  9.57e-03  0.000   1.0
                              *** Initializing SOSCF ***
---------------------------------------S-O-S-C-F--------------------------------------
Iteration    Energy (Eh)           Delta-E    RMSDP     MaxDP     MaxGrad    Time(sec)
--------------------------------------------------------------------------------------
    5    -553.4078325250706030    -2.34e-03  4.38e-05  1.20e-03  1.05e-03     1.0
               *** Restarting incremental Fock matrix formation ***
    6    -553.4078486385177484    -1.61e-05  3.00e-05  6.76e-04  4.27e-04     1.6
    7    -553.4078545273010832    -5.89e-06  2.75e-05  6.46e-04  1.14e-04     1.3
    8    -553.4078557828103158    -1.26e-06  7.56e-06  2.11e-04  6.90e-05     1.3
    9    -553.4078560850035728    -3.02e-07  2.48e-06  9.40e-05  2.02e-05     1.3
   10    -553.4078560894864722    -4.48e-09  1.22e-06  4.52e-05  3.14e-05     1.2
   11    -553.4078561043494346    -1.49e-08  4.93e-07  1.96e-05  4.05e-06     1.2
   12    -553.4078561047527955    -4.03e-10  2.38e-07  9.29e-06  6.64e-06     1.1
   13    -553.4078561053682961    -6.16e-10  8.10e-08  2.92e-06  6.03e-07     1.1
   14    -553.4078561053212297     4.71e-11  3.67e-08  1.15e-06  3.81e-07     1.0
                 **** Energy Check signals convergence ****

               *****************************************************
               *                     SUCCESS                       *
               *           SCF CONVERGED AFTER  14 CYCLES          *
               *****************************************************

Recomputing exchange energy using gridx3       ... done (    2.250 sec)
Old exchange energy                            :    -39.750938567 Eh
New exchange energy                            :    -39.750902985 Eh
Exchange energy change after final integration :      0.000035582 Eh
Total energy after final integration           :   -553.407820524 Eh
             **** ENERGY FILE WAS UPDATED (calc.en.tmp) ****

----------------
TOTAL SCF ENERGY
----------------

Total Energy       :       -553.40782052356917 Eh          -15058.99238 eV

Components:
Nuclear Repulsion  :        702.81208514519051 Eh           19124.48911 eV
Electronic Energy  :      -1256.12696433307656 Eh          -34180.95243 eV
One Electron Energy:      -2126.35560995690548 Eh          -57861.07775 eV
Two Electron Energy:        870.22864562382881 Eh           23680.12532 eV
CPCM Dielectric    :         -0.09297691743500 Eh              -2.53003 eV

Virial components:
Potential Energy   :      -1102.03869866530295 Eh          -29987.99755 eV
Kinetic Energy     :        548.63087814173389 Eh           14929.00517 eV
Virial Ratio       :          2.00870702428929

DFT components:
N(Alpha)           :       44.999991395340 electrons
N(Beta)            :       44.999991395340 electrons
N(Total)           :       89.999982790680 electrons
E(X)               :      -35.336653158881 Eh       
E(C)               :       -2.227454960868 Eh       
E(XC)              :      -37.564108119749 Eh       

CPCM Solvation Model Properties:
Surface-charge          :         -1.01662179388304
Corrected charge        :         -1.00000000000000
Outlying charge corr.   :          0.00001664319897 Eh               0.00045 eV
Free-energy (cav+disp)  :  This term is not implemented in the current solvation scheme

---------------
SCF CONVERGENCE
---------------

  Last Energy change         ...   -4.7066e-11  Tolerance :   1.0000e-10
  Last MAX-Density change    ...    1.1516e-06  Tolerance :   1.0000e-09
  Last RMS-Density change    ...    3.6731e-08  Tolerance :   1.0000e-10
  Last DIIS Error            ...    1.0491e-03  Tolerance :   1.0000e-09
  Last Orbital Gradient      ...    3.8103e-07  Tolerance :   2.0000e-07
  Last Orbital Rotation      ...    1.0106e-06  Tolerance :   2.0000e-07


Total SCF time: 0 days 0 hours 0 min 19 sec 
Finished LeanSCF after  19.6 sec

Maximum memory used throughout the entire LEANSCF-calculation: 26.6 MB


           ************************************************************
           *        Program running with 8 parallel MPI-processes     *
           *              working on a common directory               *
           ************************************************************

------------------------------------------------------------------------------
                                ORCA  MP2 
------------------------------------------------------------------------------

Freezing NCore=26 chemical core electrons

----------------------
RI-MP2 ENERGY+GRADIENT
----------------------
Dimension of the orbital basis            ...  232
Dimension of the AuxC basis               ...  764
Memory devoted to MP2                     ... 8000 MB   
Data format for matrix containers         ... DOUBLE
Compression type for matrix containers    ... UNCOMPRESSED
Overall scaling of the MP2 energy         ...   2.700e-01

-----------------------
SHARK RI TRANSFORMATION
-----------------------

Number of basis functions                ...    232
Number of aux functions                  ...    764
Number of operators                      ...      1
Generation of IJK                        ... YES
Generation of IAK                        ... YES
Generation of ABK                        ... NO
Orbital Range Operator  0:    0-  44 to   45- 231

Aux basis identifier                     ...   AUXC
Contraction scheme used                  ... SEGMENTED
Do orthogonalization                     ... YES
All operator combinations                ... NO
Transpose (ia|K)                         ... NO
Integral generator used                  ... LIBINT
Starting integral generation + trafo... 
Half trafo (segmented) done. Total time =  0.2 sec. integrals=  0.1 sec trafo=  0.1 sec
Integral generation and half transformation done (  0.2 sec)

Reading or making V^(-1/2)          ... done (  0.0 sec)
Sorting IJK integrals               ... done (  0.1 sec)
Sorting IAK integrals               ... done (  0.2 sec)

SHARK RI integral transformation done. Total time =  0.4 sec.

Opening buffers                              ... done
Frozen core precalculation                   ... done

Starting loop over batches of integrals:

Operator 0  - window                       ... ( 13- 44)x( 45-231)
Operator 0  - Memory available             ...  8000 MB
Operator 0  - Memory needed per MO         ...   1.1 MB
Operator 0  - Number of orbitals per batch ... 4
Operator 0  - Number of batches            ... 1

OPERATOR  0   PASS   0:  MOs    13 ...   16 +   17 ...   20 +   21 ...   24 +   25 ...   28
                            +   29 ...   32 +   33 ...   36 +   37 ...   40 +   41 ...   44
  Reading integrals       ... ok
  Internal MO  15
Closing buffer GIPV ( 0.04 GB; CompressionRatio= 1.00)
Time spent in pair loops =     1.535 sec
Deleting buffers (Ka|jb) ...done

-----------------------------------------------
 RI-MP2 CORRELATION ENERGY:     -0.584998825 Eh
-----------------------------------------------


---------------------
MP2 DENSITY FORMATION
---------------------

Completing the external part of the density      ... done
Storing the unrelaxed density                    ... done

Re-sorting 3-index density container for op 0    ... done
Computing external part of the Lagrangian        ... done
Calculating the xc-kernel                        ... done
Calculating G(D)                                 ... done
Completing the Lagrangian                        ... done
Solving the Z-vector equations                   ... Using XC Grid                  ... (calc.grid_cpscf.tmp) 
Recalculating density on grid  ... (calc.grho_cpscf0.tmp) done
Calculating the xc-kernel      ... (calc.fxc_cpscf0.tmp) done

-------------------
SHARK CP-SCF DRIVER
-------------------

Dimension of the orbital basis          ...    232
Dimension of the CPSCF-problem          ...   8415
Number of operators                     ...      1
Max. number of iterations               ...    128
Convergence Tolerance                   ... 3.0e-06
Number of perturbations                 ...      1
Perturbation type                       ... REAL

----------------------------
POPLE LINEAR EQUATION SOLVER
----------------------------

  ITERATION   0:   ||err||_max =   5.9889e-02 (   0.9 sec)
  ITERATION   1:   ||err||_max =   1.8541e-02 (   0.9 sec)
  ITERATION   2:   ||err||_max =   7.1550e-03 (   0.9 sec)
  ITERATION   3:   ||err||_max =   3.2144e-03 (   0.9 sec)
  ITERATION   4:   ||err||_max =   9.0832e-04 (   0.9 sec)
  ITERATION   5:   ||err||_max =   3.4715e-04 (   0.9 sec)
  ITERATION   6:   ||err||_max =   1.3295e-04 (   0.9 sec)
  ITERATION   7:   ||err||_max =   5.2381e-05 (   0.9 sec)
  ITERATION   8:   ||err||_max =   1.7615e-05 (   0.9 sec)
  ITERATION   9:   ||err||_max =   5.0550e-06 (   0.9 sec)
  ITERATION  10:   ||err||_max =   2.0275e-06 (   0.9 sec)
done
Finalizing the relaxed density                   ... done
Transforming P to the AO basis                   ... done
Storing the relaxed density                      ... done

------------------------------------
ENERGY WEIGHTED DENSITY FINALIZATION
------------------------------------

Gathering the parts of the W-matrix              ... done
Forming the Z-density                            ... done
Transforming Z to the AO basis                   ... done
Calculating G(Z)                                 ... done
Finalizing the W-matrix                          ... done
Transforming W to the AO basis and storing       ... done

----------------------------------
MP2 DERIVATIVE INTEGRAL GENERATION
----------------------------------

Input SCF Electron Density              ... calc.scfp
Input Correlated Electron Density       ... calc.pmp2re
Input Energy Weighted Density           ... calc.wmp2.tmp

Nuclear repulsion gradient              ... done (  0.0 sec)
HCore & Overlap gradient  (SHARK)       ... done (  0.1 sec)
Two-electron RIJ gradient terms         ... done (  0.6 sec)

-----------------------------------------------------------
MP2 COSX Grid Generation
-----------------------------------------------------------

General Integration Accuracy     IntAcc      ... 4.871
Radial Grid Type                 RadialGrid  ... OptM3 with GC (2021)
Angular Grid (max. ang.)         AngularGrid ... 4 (Lebedev-302)
Angular grid pruning method      GridPruning ... 4 (adaptive)
Weight generation scheme         WeightScheme... mBecke (2022)
Basis function cutoff            BFCut       ... 1.0000e-13
Integration weight cutoff        WCut        ... 1.0000e-14
Partially contracted basis set               ... on
Rotationally invariant grid construction     ... off
Angular grids for H and He will be reduced by one unit

Total number of grid points                  ...   126747
Total number of batches                      ...     1002
Average number of points per batch           ...      126
Average number of grid points per atom       ...     5511
UseSFitting                                  ... on
Two-electron COSX gradient terms        ... 
Integration Timings:
Total Time                  =     6.9 sec
Basis fcn evaluation        =     0.1 sec
Density evaluation          =     0.2 sec
A evaluation                =     5.9 sec
A derivative evaluation     =     0.0 sec
S-fit derivative evaluation =     0.0 sec
anal. over. der. evaluation =     0.0 sec
num. over. der. evaluation  =     0.4 sec
K(P) evaluation             =     0.1 sec
finalize                    =     0.0 sec

done (  7.7 sec)
CPCM gradient                           ... done (  0.6 sec)
DFT XC gradient                         ... Exchange-correlation gradient    ... done
done (  0.9 sec)
Empirical dispersion gradient           ... 
-------------------
DISPERSION GRADIENT
-------------------

   1   C   :   -0.000178066   -0.000132460   -0.000177489
   2   C   :   -0.000041085   -0.000032834   -0.000044273
   3   C   :   -0.000102564    0.000067113   -0.000072073
   4   C   :   -0.000078521    0.000052230   -0.000049176
   5   C   :    0.000021827   -0.000138219   -0.000020980
   6   C   :    0.000047737   -0.000108764    0.000013514
   7   C   :   -0.000093433   -0.000117180   -0.000108017
   8   C   :    0.000264379    0.000140406    0.000255407
   9   C   :    0.000053169    0.000184862    0.000078053
  10   C   :    0.000014528    0.000007955    0.000024437
  11   C   :   -0.000030960   -0.000013209   -0.000023771
  12   O   :    0.000122580   -0.000066358    0.000089344
  13   H   :   -0.000077214    0.000098591   -0.000041471
  14   H   :   -0.000084117    0.000106730   -0.000041510
  15   H   :    0.000046120   -0.000123616    0.000005045
  16   H   :    0.000055591   -0.000129463    0.000013044
  17   H   :    0.000087884   -0.000045256    0.000085868
  18   H   :    0.000131984   -0.000013591    0.000024448
  19   H   :   -0.000004925    0.000053314    0.000113138
  20   H   :    0.000045007    0.000092150    0.000064776
  21   H   :    0.000044685    0.000132463   -0.000034308
  22   H   :   -0.000045643    0.000131958    0.000036976
  23   N   :   -0.000198963   -0.000146820   -0.000190980

Difference to translation invariance:
           :    0.0000000000    0.0000000000    0.0000000000

Difference to rotation invariance:
           :    0.0000000000    0.0000000000    0.0000000000

Norm of the Dispersion gradient    ...    0.0008326721
RMS gradient                       ...    0.0001002419
MAX gradient                       ...    0.0002643792
done (  0.0 sec)

-------
TIMINGS
-------

Total time                :   26.845 sec
Integral trafo            :    0.365 sec (  1.4%)
FC preparation            :    0.105 sec (  0.4%)
I/O of integrals          :    0.116 sec (  0.4%)
K(i,j) operators          :    0.203 sec (  0.8%)
T(i,j) pair energies      :    0.030 sec (  0.1%)
V**(-1/2)                 :    0.160 sec (  0.6%)
Gamma(ia|P)               :    0.194 sec (  0.7%)
Gamma-Trafo               :    0.060 sec (  0.2%)
D(virtual)                :    0.008 sec (  0.0%)
D(internal)               :    0.279 sec (  1.0%)
W(virtual)                :    0.015 sec (  0.1%)
W(internal)               :    0.376 sec (  1.4%)
L(virtual)                :    0.202 sec (  0.8%)
L(internal)               :    0.028 sec (  0.1%)
XC kernel                 :    0.022 sec (  0.1%)
G(D)                      :    1.782 sec (  6.6%)
G(Z)                      :    1.895 sec (  7.1%)
Z-vector solution         :   10.320 sec ( 38.4%)
3-index derivative        :    0.338 sec (  1.3%)
2-index derivative        :    0.031 sec (  0.1%)
Fock matrix gradient      :    9.800 sec ( 36.5%)


---------------------------------------
MP2 TOTAL ENERGY:     -553.992819349 Eh
---------------------------------------

The final MP2 gradient
  0:   0.00190235   0.00109421  -0.00009270
  1:  -0.00091354  -0.00071913   0.00003337
  2:   0.00124387   0.00051131   0.00119548
  3:  -0.00132037   0.00057136  -0.00043687
  4:  -0.00007493  -0.00031408  -0.00013268
  5:   0.00067358  -0.00048664   0.00048496
  6:   0.00662516   0.00337544   0.00366676
  7:  -0.00006214  -0.00573117  -0.00020067
  8:   0.00115470  -0.00385258  -0.00417664
  9:   0.00570981   0.00657951   0.00274576
 10:  -0.00742994  -0.01162793  -0.00769283
 11:  -0.00781588   0.00967026  -0.00004996
 12:   0.00009590   0.00085349   0.00013064
 13:  -0.00044318   0.00047304  -0.00056374
 14:   0.00084563  -0.00027931   0.00037458
 15:   0.00001236  -0.00094212  -0.00051589
 16:   0.00312949   0.00472769   0.00063508
 17:   0.00016832   0.00176731   0.00148110
 18:  -0.00083288  -0.00201066  -0.00156726
 19:  -0.00124541  -0.00091907   0.00302461
 20:  -0.00019207  -0.00068827  -0.00027796
 21:   0.00030540  -0.00104360   0.00199443
 22:  -0.00155858  -0.00098901  -0.00004421

-----------------------------------
NORM OF THE MP2 GRADIENT:  0.026551
-----------------------------------

Maximum memory used throughout the entire MP2-calculation: 62.0 MB


-------------------------------------------------------------------------------
                          DFT DISPERSION CORRECTION                            
                                                                               
                              DFTD3 V3.1  Rev 1                                
                          USING Becke-Johnson damping                          
-------------------------------------------------------------------------------
-------------------------   ----------------
Dispersion correction           -0.020354172
-------------------------   ----------------


-------------------------   --------------------
FINAL SINGLE POINT ENERGY      -554.013173520394
-------------------------   --------------------

------------------------------------------------------------------------------
                         ORCA GEOMETRY RELAXATION STEP
------------------------------------------------------------------------------

Reading the OPT-File                    .... done
Getting information on internals        .... done
Copying old internal coords+grads       .... done
Making the new internal coordinates     .... (2022 redundants) done
Validating the new internal coordinates .... (2022 redundants) done
Calculating the B-matrix                .... done
Calculating the G,G- and P matrices     .... done
Transforming gradient to internals      .... done
Projecting the internal gradient        .... done
Number of atoms                         ....  23
Number of internal coordinates          .... 116
Current Energy                          ....  -554.013173520 Eh
Current gradient norm                   ....     0.026551101 Eh/bohr
Maximum allowed component of the step   ....  0.300
Current trust radius                    ....  0.300
Updating the Hessian (BFGS)             .... done
Forming the augmented Hessian           .... done
Diagonalizing the augmented Hessian     .... done
Last element of RFO vector              ....  0.972266918
Lowest eigenvalues of augmented Hessian:
 -0.001856146  0.013859264  0.015675068  0.015896045  0.020488005
Length of the computed step             ....  0.240545038
The final length of the internal step   ....  0.240545038
Converting the step to Cartesian space:
 Initial RMS(Int)=    0.0223340461
Transforming coordinates:
 Iter   0:  RMS(Cart)=    0.0295483486 RMS(Int)=    1.1638447872
 Iter   5:  RMS(Cart)=    0.0000027057 RMS(Int)=    0.0000021310
 Iter  10:  RMS(Cart)=    0.0000000834 RMS(Int)=    0.0000000656
done
Storing new coordinates                 .... done
The predicted energy change is          ....    -0.000981773
Previously predicted energy change      ....    -0.004716976
Actually observed energy change         ....    -0.004687599
Ratio of predicted to observed change   ....     0.993772076
New trust radius                        ....     0.450000000

                                .--------------------.
          ----------------------|Geometry convergence|-------------------------
          Item                value                   Tolerance       Converged
          ---------------------------------------------------------------------
          Energy change      -0.0046875991            0.0000002000      NO
          RMS gradient        0.0017412828            0.0000080000      NO
          MAX gradient        0.0104546269            0.0000300000      NO
          RMS step            0.0223340461            0.0001000000      NO
          MAX step            0.0813655215            0.0002000000      NO
          ........................................................
          Max(Bonds)      0.0095      Max(Angles)    1.35
          Max(Dihed)        4.66      Max(Improp)    0.00
          ---------------------------------------------------------------------

The optimization has not yet converged - more geometry cycles are needed


    ---------------------------------------------------------------------------
                         Redundant Internal Coordinates
                            (Angstroem and degrees)

        Definition                    Value    dE/dq     Step     New-Value
    ----------------------------------------------------------------------------
     1. B(C   1,C   0)                1.4367 -0.000194  0.0002    1.4369   
     2. B(C   2,C   1)                1.4085  0.001362 -0.0009    1.4076   
     3. B(C   3,C   2)                1.3885 -0.001487  0.0008    1.3893   
     4. B(C   4,C   1)                1.4103  0.000700  0.0000    1.4103   
     5. B(C   5,C   4)                1.3874 -0.000466 -0.0000    1.3874   
     6. B(C   6,C   5)                1.4157  0.001307 -0.0007    1.4151   
     7. B(C   6,C   3)                1.4134  0.000848 -0.0005    1.4129   
     8. B(C   7,C   6)                1.4300 -0.008413  0.0081    1.4381   
     9. B(C   8,C   7)                1.4884 -0.003120  0.0029    1.4913   
    10. B(C   9,C   8)                1.5400  0.001670 -0.0009    1.5392   
    11. B(C  10,C   9)                1.5184 -0.000701  0.0022    1.5206   
    12. B(O  11,C  10)                1.4664 -0.004310  0.0095    1.4760   
    13. B(O  11,C   7)                1.2739 -0.010455  0.0031    1.2770   
    14. B(H  12,C   2)                1.0904  0.000310 -0.0002    1.0903   
    15. B(H  13,C   3)                1.0913  0.000424 -0.0002    1.0910   
    16. B(H  14,C   4)                1.0902  0.000296 -0.0001    1.0901   
    17. B(H  15,C   5)                1.0899  0.000263 -0.0001    1.0898   
    18. B(H  16,C  10)                1.0921 -0.000771  0.0003    1.0923   
    19. B(H  17,C  10)                1.0977 -0.000459  0.0000    1.0977   
    20. B(H  18,C   9)                1.0989 -0.000377 -0.0002    1.0987   
    21. B(H  19,C   9)                1.0937 -0.000890  0.0007    1.0944   
    22. B(H  20,C   8)                1.1059 -0.000180  0.0000    1.1059   
    23. B(H  21,C   8)                1.0970 -0.000502  0.0001    1.0971   
    24. B(N  22,C   0)                1.1670  0.001507 -0.0003    1.1668   
    25. L(C   1,C   0,N  22,C   4, 2) 176.70 -0.000587    0.09    176.79   
    26. L(C   1,C   0,N  22,C   4, 1) 179.71 -0.000370    0.06    179.77   
    27. A(C   2,C   1,C   4)          120.95 -0.000059    0.09    121.04   
    28. A(C   0,C   1,C   4)          119.47 -0.000193    0.02    119.49   
    29. A(C   0,C   1,C   2)          119.57  0.000251   -0.09    119.48   
    30. A(C   1,C   2,H  12)          120.38  0.000509   -0.10    120.28   
    31. A(C   1,C   2,C   3)          119.62  0.000634   -0.12    119.49   
    32. A(C   3,C   2,H  12)          120.00 -0.001143    0.23    120.23   
    33. A(C   2,C   3,H  13)          119.16 -0.000392    0.12    119.28   
    34. A(C   2,C   3,C   6)          119.77 -0.000679    0.09    119.85   
    35. A(C   6,C   3,H  13)          121.07  0.001070   -0.19    120.88   
    36. A(C   5,C   4,H  14)          120.07 -0.000807    0.20    120.27   
    37. A(C   1,C   4,H  14)          120.46  0.001051   -0.19    120.27   
    38. A(C   1,C   4,C   5)          119.47 -0.000244    0.00    119.47   
    39. A(C   6,C   5,H  15)          120.42  0.001149   -0.23    120.19   
    40. A(C   4,C   5,H  15)          119.71 -0.000949    0.24    119.95   
    41. A(C   4,C   5,C   6)          119.87 -0.000199   -0.01    119.86   
    42. A(C   3,C   6,C   7)          119.84  0.000212   -0.14    119.70   
    43. A(C   5,C   6,C   7)          119.84 -0.000758    0.17    120.02   
    44. A(C   3,C   6,C   5)          120.31  0.000542   -0.00    120.31   
    45. A(C   8,C   7,O  11)          112.09 -0.000113   -0.00    112.08   
    46. A(C   6,C   7,O  11)          118.93 -0.002081    0.15    119.08   
    47. A(C   6,C   7,C   8)          128.94  0.002200   -0.15    128.80   
    48. A(C   9,C   8,H  21)          114.02 -0.001610    0.80    114.83   
    49. A(C   7,C   8,C   9)          101.59  0.000736    0.16    101.75   
    50. A(H  20,C   8,H  21)          108.41  0.001179   -0.59    107.82   
    51. A(C   7,C   8,H  21)          112.02 -0.000314    0.07    112.08   
    52. A(C   9,C   8,H  20)          113.45  0.000324   -0.27    113.18   
    53. A(C   7,C   8,H  20)          107.07 -0.000335   -0.14    106.93   
    54. A(C   8,C   9,H  18)          108.23  0.000091    0.62    108.85   
    55. A(C   8,C   9,C  10)          100.88 -0.003826    0.80    101.69   
    56. A(H  18,C   9,H  19)          109.11 -0.000808    0.10    109.21   
    57. A(C  10,C   9,H  19)          113.77  0.002227   -0.95    112.82   
    58. A(C   8,C   9,H  19)          115.60  0.002262   -1.04    114.56   
    59. A(C  10,C   9,H  18)          108.82 -0.000199    0.70    109.52   
    60. A(H  16,C  10,H  17)          109.63 -0.001085    0.34    109.97   
    61. A(O  11,C  10,H  17)          106.33  0.003467   -0.76    105.57   
    62. A(C   9,C  10,H  17)          112.75 -0.001144    0.43    113.18   
    63. A(O  11,C  10,H  16)          109.32  0.002788   -1.35    107.97   
    64. A(C   9,C  10,H  16)          115.49 -0.003301    1.02    116.51   
    65. A(C   9,C  10,O  11)          102.68  0.000216    0.21    102.88   
    66. A(C   7,O  11,C  10)          110.78  0.002709    0.63    111.41   
    67. D(C   3,C   2,C   1,C   0)    178.72 -0.000358    0.99    179.70   
    68. D(H  12,C   2,C   1,C   0)     -0.92 -0.000243    0.64     -0.28   
    69. D(C   3,C   2,C   1,C   4)     -0.88 -0.000211    0.53     -0.36   
    70. D(H  12,C   2,C   1,C   4)    179.48 -0.000097    0.18    179.66   
    71. D(C   6,C   3,C   2,C   1)      0.20 -0.000031    0.11      0.31   
    72. D(C   6,C   3,C   2,H  12)    179.84 -0.000139    0.45    180.29   
    73. D(H  13,C   3,C   2,H  12)     -0.10 -0.000003   -0.01     -0.10   
    74. D(H  13,C   3,C   2,C   1)   -179.74  0.000105   -0.34   -180.08   
    75. D(H  14,C   4,C   1,C   0)      1.18  0.000273   -0.72      0.46   
    76. D(H  14,C   4,C   1,C   2)   -179.22  0.000128   -0.26   -179.49   
    77. D(C   5,C   4,C   1,C   2)      0.87  0.000246   -0.64      0.23   
    78. D(C   5,C   4,C   1,C   0)   -178.73  0.000390   -1.10   -179.82   
    79. D(H  15,C   5,C   4,C   1)   -179.90 -0.000131    0.41   -179.49   
    80. D(C   6,C   5,C   4,H  14)    179.91  0.000065   -0.25    179.67   
    81. D(C   6,C   5,C   4,C   1)     -0.18 -0.000051    0.12     -0.06   
    82. D(H  15,C   5,C   4,H  14)      0.19 -0.000016    0.04      0.24   
    83. D(C   7,C   6,C   5,H  15)     -1.38 -0.000426    1.17     -0.21   
    84. D(C   3,C   6,C   5,H  15)    179.23 -0.000117    0.21    179.44   
    85. D(C   3,C   6,C   5,C   4)     -0.49 -0.000192    0.51      0.02   
    86. D(C   7,C   6,C   3,H  13)      1.03  0.000407   -1.14     -0.11   
    87. D(C   7,C   6,C   3,C   2)   -178.91  0.000547   -1.61   -180.52   
    88. D(C   7,C   6,C   5,C   4)    178.90 -0.000501    1.47    180.37   
    89. D(C   5,C   6,C   3,H  13)   -179.58  0.000092   -0.16   -179.74   
    90. D(C   5,C   6,C   3,C   2)      0.48  0.000232   -0.63     -0.15   
    91. D(O  11,C   7,C   6,C   5)     -2.96 -0.000258    0.75     -2.21   
    92. D(O  11,C   7,C   6,C   3)    176.43 -0.000563    1.73    178.16   
    93. D(C   8,C   7,C   6,C   5)    174.71 -0.000072    0.88    175.59   
    94. D(C   8,C   7,C   6,C   3)     -5.90 -0.000377    1.85     -4.04   
    95. D(H  20,C   8,C   7,C   6)    -74.82  0.000542   -1.69    -76.51   
    96. D(C   9,C   8,C   7,O  11)    -16.22  0.000104   -1.30    -17.52   
    97. D(C   9,C   8,C   7,C   6)    165.97 -0.000029   -1.41    164.56   
    98. D(H  21,C   8,C   7,C   6)     43.89  0.001591   -2.48     41.41   
    99. D(H  20,C   8,C   7,O  11)    102.98  0.000675   -1.57    101.41   
   100. D(H  18,C   9,C   8,H  20)    161.20  0.001169   -1.69    159.51   
   101. D(H  18,C   9,C   8,C   7)    -84.25  0.001335   -1.86    -86.11   
   102. D(C  10,C   9,C   8,H  21)    150.59 -0.001281   -0.02    150.56   
   103. D(C  10,C   9,C   8,H  20)    -84.65 -0.000730   -0.37    -85.02   
   104. D(H  18,C   9,C   8,H  21)     36.44  0.000618   -1.35     35.09   
   105. D(C  10,C   9,C   8,C   7)     29.90 -0.000565   -0.54     29.36   
   106. D(H  16,C  10,C   9,H  19)     83.26 -0.002682    4.66     87.92   
   107. D(H  16,C  10,C   9,H  18)    -38.61 -0.003002    4.62    -33.99   
   108. D(H  16,C  10,C   9,C   8)   -152.31 -0.001285    3.38   -148.94   
   109. D(O  11,C  10,C   9,H  19)   -157.87 -0.000842    3.69   -154.17   
   110. D(O  11,C  10,C   9,H  18)     80.27 -0.001162    3.65     83.92   
   111. D(O  11,C  10,C   9,C   8)    -33.44  0.000555    2.41    -31.03   
   112. D(C   7,O  11,C  10,H  17)    -92.72  0.001476   -3.53    -96.25   
   113. D(C   7,O  11,C  10,H  16)    149.00 -0.000623   -2.65    146.35   
   114. D(C   7,O  11,C  10,C   9)     25.89  0.001733   -3.27     22.63   
   115. D(C  10,O  11,C   7,C   8)     -5.91 -0.000978    2.86     -3.05   
   116. D(C  10,O  11,C   7,C   6)    172.14 -0.000760    2.99    175.13   
    ----------------------------------------------------------------------------

Geometry step timings:
Preparation and reading OPT file:      0.001 s (13.224 %)
Internal coordinates            :      0.000 s ( 0.692 %)
B/P matrices and projection     :      0.001 s (28.444 %)
Hessian update/contruction      :      0.000 s ( 9.192 %)
Making the step                 :      0.001 s (22.139 %)
Converting the step to Cartesian:      0.000 s ( 3.756 %)
Storing new data                :      0.000 s ( 0.692 %)
Checking convergence            :      0.000 s ( 0.297 %)
Final printing                  :      0.001 s (21.486 %)
Total time                      :      0.005 s

Time for energy+gradient        :     48.645 s
Time for complete geometry iter :     48.850 s

         *************************************************************
         *                GEOMETRY OPTIMIZATION CYCLE   4            *
         *************************************************************
---------------------------------
CARTESIAN COORDINATES (ANGSTROEM)
---------------------------------
  C      1.929081   -0.255606    0.644005
  C      2.820911    0.407570    1.554851
  C      2.675445    1.788705    1.784492
  C      3.533567    2.428953    2.669926
  C      3.828950   -0.335168    2.203816
  C      4.687468    0.304882    3.085933
  C      4.545705    1.692394    3.325086
  C      5.438949    2.360703    4.232556
  C      5.526311    3.813042    4.559256
  C      6.371278    3.794589    5.846136
  C      7.217324    2.548183    5.638809
  O      6.326857    1.678475    4.845839
  H      1.895278    2.352041    1.271997
  H      3.418470    3.499784    2.844231
  H      3.935602   -1.402669    2.010405
  H      5.474538   -0.259680    3.585298
  H      7.509503    2.001087    6.537988
  H      8.096749    2.723888    5.005750
  H      5.704881    3.645876    6.706892
  H      6.973195    4.694372    6.007064
  H      6.037573    4.303244    3.709937
  H      4.535583    4.272258    4.665194
  N      1.186493   -0.803607   -0.069841

----------------------------
CARTESIAN COORDINATES (A.U.)
----------------------------
  NO LB      ZA    FRAG     MASS         X           Y           Z
   0 C     6.0000    0    12.011    3.645435   -0.483025    1.216994
   1 C     6.0000    0    12.011    5.330750    0.770196    2.938242
   2 C     6.0000    0    12.011    5.055858    3.380162    3.372201
   3 C     6.0000    0    12.011    6.677474    4.590056    5.045429
   4 C     6.0000    0    12.011    7.235666   -0.633376    4.164609
   5 C     6.0000    0    12.011    8.858030    0.576144    5.831567
   6 C     6.0000    0    12.011    8.590138    3.198162    6.283502
   7 C     6.0000    0    12.011   10.278124    4.461082    7.998372
   8 C     6.0000    0    12.011   10.443215    7.205605    8.615744
   9 C     6.0000    0    12.011   12.039970    7.170734   11.047596
  10 C     6.0000    0    12.011   13.638765    4.815369   10.655805
  11 O     8.0000    0    15.999   11.956027    3.171858    9.157309
  12 H     1.0000    0     1.008    3.581557    4.444713    2.403726
  13 H     1.0000    0     1.008    6.459971    6.613634    5.374818
  14 H     1.0000    0     1.008    7.437210   -2.650660    3.799114
  15 H     1.0000    0     1.008   10.345378   -0.490725    6.775232
  16 H     1.0000    0     1.008   14.190904    3.781506   12.355006
  17 H     1.0000    0     1.008   15.300638    5.147403    9.459497
  18 H     1.0000    0     1.008   10.780663    6.889708   12.674189
  19 H     1.0000    0     1.008   13.177429    8.871077   11.351706
  20 H     1.0000    0     1.008   11.409360    8.131952    7.010764
  21 H     1.0000    0     1.008    8.571010    8.073398    8.815940
  22 N     7.0000    0    14.007    2.242146   -1.518597   -0.131980

--------------------------------
INTERNAL COORDINATES (ANGSTROEM)
--------------------------------
 C      0   0   0     0.000000000000     0.00000000     0.00000000
 C      1   0   0     1.436942238725     0.00000000     0.00000000
 C      2   1   0     1.407631911929   119.47895868     0.00000000
 C      3   2   1     1.389347128973   119.49141851   179.69719782
 C      2   1   3     1.410304273682   119.48799519   180.05591351
 C      5   2   1     1.387388473169   119.46624320   180.17441662
 C      4   3   2     1.412861405496   119.85120955     0.31360061
 C      7   4   3     1.438062052441   119.69064309   179.49350992
 C      8   7   4     1.491191584409   128.84837797   355.95115120
 C      9   8   7     1.539600632570   101.74777267   164.58608274
 C     10   9   8     1.520626432734   101.60800238    29.27398966
 O      8   7   4     1.276687704586   119.12945178   178.15294819
 H      3   2   1     1.090256034495   120.28067839   359.72089231
 H      4   3   2     1.091013286836   119.27235681   179.91886012
 H      5   2   1     1.090110423790   120.26598324     0.45386590
 H      6   5   2     1.089760164201   119.95205676   180.51728438
 H     11  10   9     1.092339458238   116.55878035   211.01916762
 H     11  10   9     1.097736489073   113.15138788    82.12609082
 H     10   9   8     1.098681524457   108.87976491   273.81299917
 H     10   9   8     1.094445486052   114.51232309   151.20689650
 H      9   8   7     1.105906520057   106.89019166   283.48048631
 H      9   8   7     1.097107542611   112.08086612    41.41055682
 N      1   2   3     1.166755902802   178.37627976   263.08046052

---------------------------
INTERNAL COORDINATES (A.U.)
---------------------------
 C      0   0   0     0.000000000000     0.00000000     0.00000000
 C      1   0   0     2.715427301454     0.00000000     0.00000000
 C      2   1   0     2.660038810913   119.47895868     0.00000000
 C      3   2   1     2.625485578709   119.49141851   179.69719782
 C      2   1   3     2.665088842758   119.48799519   180.05591351
 C      5   2   1     2.621784255648   119.46624320   180.17441662
 C      4   3   2     2.669921121575   119.85120955     0.31360061
 C      7   4   3     2.717543442698   119.69064309   179.49350992
 C      8   7   4     2.817943707742   128.84837797   355.95115120
 C      9   8   7     2.909423551170   101.74777267   164.58608274
 C     10   9   8     2.873567509869   101.60800238    29.27398966
 O      8   7   4     2.412590120213   119.12945178   178.15294819
 H      3   2   1     2.060285321050   120.28067839   359.72089231
 H      4   3   2     2.061716320589   119.27235681   179.91886012
 H      5   2   1     2.060010156696   120.26598324     0.45386590
 H      6   5   2     2.059348261996   119.95205676   180.51728438
 H     11  10   9     2.064222421345   116.55878035   211.01916762
 H     11  10   9     2.074421331559   113.15138788    82.12609082
 H     10   9   8     2.076207189623   108.87976491   273.81299917
 H     10   9   8     2.068202237145   114.51232309   151.20689650
 H      9   8   7     2.089860452625   106.89019166   283.48048631
 H      9   8   7     2.073232794993   112.08086612    41.41055682
 N      1   2   3     2.204849121433   178.37627976   263.08046052


           ************************************************************
           *        Program running with 8 parallel MPI-processes     *
           *              working on a common directory               *
           ************************************************************
------------------------------------------------------------------------------
                   ___                                                        
                  /   \      - P O W E R E D   B Y -                         
                 /     \                                                     
                 |  |  |   _    _      __       _____    __    __             
                 |  |  |  | |  | |    /  \     |  _  \  |  |  /  |          
                  \  \/   | |  | |   /    \    | | | |  |  | /  /          
                 / \  \   | |__| |  /  /\  \   | |_| |  |  |/  /          
                |  |  |   |  __  | /  /__\  \  |    /   |      \           
                |  |  |   | |  | | |   __   |  |    \   |  |\   \          
                \     /   | |  | | |  |  |  |  | |\  \  |  | \   \       
                 \___/    |_|  |_| |__|  |__|  |_| \__\ |__|  \__/        
                                                                              
                      - O R C A' S   B I G   F R I E N D -                    
                                      &                                       
                       - I N T E G R A L  F E E D E R -                       
                                                                              
 v1 FN, 2020, v2 2021, v3 2022-2024                                           
------------------------------------------------------------------------------


----------------------
SHARK INTEGRAL PACKAGE
----------------------

Number of atoms                             ...     23
Number of basis functions                   ...    232
Number of shells                            ...    108
Maximum angular momentum                    ...      2
Integral batch strategy                     ... SHARK/LIBINT Hybrid
RI-J (if used) integral strategy            ... SPLIT-RIJ (Revised 2003 algorithm where possible)
Printlevel                                  ...      1
Contraction scheme used                     ... SEGMENTED contraction
Prescreening option                         ... SCHWARTZ
   Thresh                                   ... 1.000e-13
   Tcut                                     ... 1.000e-15
   Tpresel                                  ... 1.000e-15 
Coulomb Range Separation                    ... NOT USED
Exchange Range Separation                   ... NOT USED
Multipole approximations                    ... NOT USED
Finite Nucleus Model                        ... NOT USED
CABS basis                                  ... NOT available
Auxiliary Coulomb fitting basis             ... AVAILABLE
   # of basis functions in Aux-J            ...    747
   # of shells in Aux-J                     ...    245
   Maximum angular momentum in Aux-J        ...      4
Auxiliary J/K fitting basis                 ... NOT available
Auxiliary Correlation fitting basis         ... AVAILABLE
   # of basis functions in Aux-C            ...    764
   # of shells in Aux-C                     ...    268
   Maximum angular momentum in Aux-C        ...      3
Auxiliary 'external' fitting basis          ... NOT available

Checking pre-screening integrals            ... done (  0.0 sec) Dimension = 108
Check shell pair data                       ... done (  0.0 sec)
Shell pair information
Shell pair cut-off parameter TPreSel        ...   1.0e-15
Total number of shell pairs                 ...      5886
Shell pairs after pre-screening             ...      5178
Total number of primitive shell pairs       ...     21520
Primitive shell pairs kept                  ...     13537
          la=0 lb=0:   1567 shell pairs
          la=1 lb=0:   1894 shell pairs
          la=1 lb=1:    598 shell pairs
          la=2 lb=0:    650 shell pairs
          la=2 lb=1:    396 shell pairs
          la=2 lb=2:     73 shell pairs

Calculating one electron integrals          ... done (  0.0 sec)
Calculating RI/J V-Matrix + Cholesky decomp.... done (  0.0 sec)
Calculating RI/C V-Matrix + Cholesky decomp.... done (  0.0 sec)
Calculating Nuclear repulsion               ... done (  0.0 sec) ENN=    701.667716169967 Eh

Diagonalization of the overlap matrix:
Smallest eigenvalue                        ... 2.943e-04
Time for diagonalization                   ...    0.006 sec
Threshold for overlap eigenvalues          ... 1.000e-07
Number of eigenvalues below threshold      ... 0
Time for construction of square roots      ...    0.003 sec
Total time needed                          ...    0.010 sec

-------------------
DFT GRID GENERATION
-------------------

General Integration Accuracy     IntAcc      ... 4.388
Radial Grid Type                 RadialGrid  ... OptM3 with GC (2021)
Angular Grid (max. ang.)         AngularGrid ... 4 (Lebedev-302)
Angular grid pruning method      GridPruning ... 4 (adaptive)
Weight generation scheme         WeightScheme... mBecke (2022)
Basis function cutoff            BFCut       ... 1.0000e-13
Integration weight cutoff        WCut        ... 1.0000e-14
Partially contracted basis set               ... off
Rotationally invariant grid construction     ... off
Angular grids for H and He will be reduced by one unit

Total number of grid points                  ...   110142
Total number of batches                      ...     1731
Average number of points per batch           ...       63
Average number of grid points per atom       ...     4789

--------------------
COSX GRID GENERATION
--------------------

GRIDX 1
-------
General Integration Accuracy     IntAcc      ... 3.816
Radial Grid Type                 RadialGrid  ... OptM3 with GC (2021)
Angular Grid (max. ang.)         AngularGrid ... 1 (Lebedev-50)
Angular grid pruning method      GridPruning ... 4 (adaptive)
Weight generation scheme         WeightScheme... mBecke (2022)
Basis function cutoff            BFCut       ... 1.0000e-13
Integration weight cutoff        WCut        ... 1.0000e-14
Partially contracted basis set               ... on
Rotationally invariant grid construction     ... off
Angular grids for H and He will be reduced by one unit

Total number of grid points                  ...    14002
Total number of batches                      ...      125
Average number of points per batch           ...      112
Average number of grid points per atom       ...      609
UseSFitting                                  ... on

GRIDX 2
-------
General Integration Accuracy     IntAcc      ... 4.020
Radial Grid Type                 RadialGrid  ... OptM3 with GC (2021)
Angular Grid (max. ang.)         AngularGrid ... 2 (Lebedev-110)
Angular grid pruning method      GridPruning ... 4 (adaptive)
Weight generation scheme         WeightScheme... mBecke (2022)
Basis function cutoff            BFCut       ... 1.0000e-13
Integration weight cutoff        WCut        ... 1.0000e-14
Partially contracted basis set               ... on
Rotationally invariant grid construction     ... off
Angular grids for H and He will be reduced by one unit

Total number of grid points                  ...    30769
Total number of batches                      ...      252
Average number of points per batch           ...      122
Average number of grid points per atom       ...     1338
UseSFitting                                  ... on

GRIDX 3
-------
General Integration Accuracy     IntAcc      ... 4.338
Radial Grid Type                 RadialGrid  ... OptM3 with GC (2021)
Angular Grid (max. ang.)         AngularGrid ... 3 (Lebedev-194)
Angular grid pruning method      GridPruning ... 4 (adaptive)
Weight generation scheme         WeightScheme... mBecke (2022)
Basis function cutoff            BFCut       ... 1.0000e-13
Integration weight cutoff        WCut        ... 1.0000e-14
Partially contracted basis set               ... on
Rotationally invariant grid construction     ... off
Angular grids for H and He will be reduced by one unit

Total number of grid points                  ...    67492
Total number of batches                      ...      541
Average number of points per batch           ...      124
Average number of grid points per atom       ...     2934
UseSFitting                                  ... on
Initializing property integral containers    ... done (  0.0 sec)

SHARK setup successfully completed in   1.4 seconds

Maximum memory used throughout the entire STARTUP-calculation: 30.0 MB


           ************************************************************
           *        Program running with 8 parallel MPI-processes     *
           *              working on a common directory               *
           ************************************************************
Occupation numbers will be reassigned to an Aufbau configuration
             **** ENERGY FILE WAS UPDATED (calc.en.tmp) ****
Finished Guess after   0.2 sec
Maximum memory used throughout the entire GUESS-calculation: 12.9 MB


           ************************************************************
           *        Program running with 8 parallel MPI-processes     *
           *              working on a common directory               *
           ************************************************************
--------------------
CPCM SOLVATION MODEL
--------------------
CPCM parameters:
  Epsilon                                         ...      16.7000
  Refrac                                          ...       1.2750
  Rsolv                                           ...       1.3000
  Surface type                                    ... GAUSSIAN VDW
  Discretization scheme                           ... Constant charge density
    Threshold for H atoms                         ...       5.0000 (charges/Ang^2)
    Threshold for non-H atoms                     ...       5.0000 (charges/Ang^2)
  Epsilon function type                           ...         CPCM
Solvent:                                          ... CUSTOM
Radii:
  Scheme                                          ... Element-dependent radii
  Radius for C  used is    3.8550 Bohr (=   2.0400 Ang.)
  Radius for O  used is    3.4469 Bohr (=   1.8240 Ang.)
  Radius for H  used is    2.4944 Bohr (=   1.3200 Ang.)
  Radius for N  used is    3.5149 Bohr (=   1.8600 Ang.)
Calculating surface                               ...        done! (  0.0s)
Cavity surface points                             ...         2117
Cavity Volume                                     ...    1463.6956
Cavity Surface-area                               ...     791.1091
Calculating surface distance matrix               ...        done! (  0.1s)
Performing Cholesky decomposition & store         ...        done! (  0.1s)
Overall time for CPCM initialization              ...                 0.2s

----------------------------------------D-I-I-S--------------------------------------------
Iteration    Energy (Eh)           Delta-E    RMSDP     MaxDP     DIISErr   Damp  Time(sec)
-------------------------------------------------------------------------------------------
               ***  Starting incremental Fock matrix formation  ***
    1    -553.4068885100607531     0.00e+00  1.28e-04  3.09e-03  1.68e-02  0.700   1.6
    2    -553.4074162963872823    -5.28e-04  1.14e-04  2.89e-03  1.38e-02  0.700   1.0
                               ***Turning on AO-DIIS***
    3    -553.4078465522875376    -4.30e-04  9.79e-05  2.69e-03  1.08e-02  0.700   0.9
    4    -553.4081793247969472    -3.33e-04  2.54e-04  7.03e-03  8.08e-03  0.000   0.9
                              *** Initializing SOSCF ***
---------------------------------------S-O-S-C-F--------------------------------------
Iteration    Energy (Eh)           Delta-E    RMSDP     MaxDP     MaxGrad    Time(sec)
--------------------------------------------------------------------------------------
    5    -553.4090996626432570    -9.20e-04  2.28e-05  5.47e-04  8.04e-04     1.0
               *** Restarting incremental Fock matrix formation ***
    6    -553.4091025330421871    -2.87e-06  1.44e-05  3.35e-04  1.54e-04     1.6
    7    -553.4091042160055167    -1.68e-06  9.04e-06  2.26e-04  5.51e-05     1.3
    8    -553.4091044572173814    -2.41e-07  3.24e-06  8.65e-05  3.10e-05     1.3
    9    -553.4091044972885811    -4.01e-08  1.23e-06  3.61e-05  1.74e-05     1.2
   10    -553.4091045049433433    -7.65e-09  5.51e-07  1.83e-05  1.02e-05     1.2
   11    -553.4091045055818086    -6.38e-10  3.13e-07  9.72e-06  7.28e-06     1.2
   12    -553.4091045063171350    -7.35e-10  9.84e-08  3.69e-06  5.73e-07     1.1
   13    -553.4091045064972150    -1.80e-10  4.40e-08  1.89e-06  5.33e-07     1.1
   14    -553.4091045065079015    -1.07e-11  1.66e-08  5.32e-07  1.06e-07     1.0
                 **** Energy Check signals convergence ****

               *****************************************************
               *                     SUCCESS                       *
               *           SCF CONVERGED AFTER  14 CYCLES          *
               *****************************************************

Recomputing exchange energy using gridx3       ... done (    2.699 sec)
Old exchange energy                            :    -39.744686499 Eh
New exchange energy                            :    -39.744637951 Eh
Exchange energy change after final integration :      0.000048548 Eh
Total energy after final integration           :   -553.409055958 Eh
             **** ENERGY FILE WAS UPDATED (calc.en.tmp) ****

----------------
TOTAL SCF ENERGY
----------------

Total Energy       :       -553.40905595817708 Eh          -15059.02600 eV

Components:
Nuclear Repulsion  :        701.66771616996698 Eh           19093.34924 eV
Electronic Energy  :      -1254.98372382240177 Eh          -34149.84327 eV
One Electron Energy:      -2124.12033588782015 Eh          -57800.25285 eV
Two Electron Energy:        869.13661206541826 Eh           23650.40958 eV
CPCM Dielectric    :         -0.09309685407287 Eh              -2.53329 eV

Virial components:
Potential Energy   :      -1101.99199861588545 Eh          -29986.72678 eV
Kinetic Energy     :        548.58294265770837 Eh           14927.70078 eV
Virial Ratio       :          2.00879741771971

DFT components:
N(Alpha)           :       44.999981764813 electrons
N(Beta)            :       44.999981764813 electrons
N(Total)           :       89.999963529626 electrons
E(X)               :      -35.331769699292 Eh       
E(C)               :       -2.226862102598 Eh       
E(XC)              :      -37.558631801890 Eh       

CPCM Solvation Model Properties:
Surface-charge          :         -1.01659975238087
Corrected charge        :         -1.00000000000000
Outlying charge corr.   :          0.00001658763942 Eh               0.00045 eV
Free-energy (cav+disp)  :  This term is not implemented in the current solvation scheme

---------------
SCF CONVERGENCE
---------------

  Last Energy change         ...    1.0687e-11  Tolerance :   1.0000e-10
  Last MAX-Density change    ...    5.3245e-07  Tolerance :   1.0000e-09
  Last RMS-Density change    ...    1.6604e-08  Tolerance :   1.0000e-10
  Last DIIS Error            ...    8.0428e-04  Tolerance :   1.0000e-09
  Last Orbital Gradient      ...    1.0553e-07  Tolerance :   2.0000e-07
  Last Orbital Rotation      ...    5.0145e-07  Tolerance :   2.0000e-07


Total SCF time: 0 days 0 hours 0 min 20 sec 
Finished LeanSCF after  20.2 sec

Maximum memory used throughout the entire LEANSCF-calculation: 26.8 MB


           ************************************************************
           *        Program running with 8 parallel MPI-processes     *
           *              working on a common directory               *
           ************************************************************

------------------------------------------------------------------------------
                                ORCA  MP2 
------------------------------------------------------------------------------

Freezing NCore=26 chemical core electrons

----------------------
RI-MP2 ENERGY+GRADIENT
----------------------
Dimension of the orbital basis            ...  232
Dimension of the AuxC basis               ...  764
Memory devoted to MP2                     ... 8000 MB   
Data format for matrix containers         ... DOUBLE
Compression type for matrix containers    ... UNCOMPRESSED
Overall scaling of the MP2 energy         ...   2.700e-01

-----------------------
SHARK RI TRANSFORMATION
-----------------------

Number of basis functions                ...    232
Number of aux functions                  ...    764
Number of operators                      ...      1
Generation of IJK                        ... YES
Generation of IAK                        ... YES
Generation of ABK                        ... NO
Orbital Range Operator  0:    0-  44 to   45- 231

Aux basis identifier                     ...   AUXC
Contraction scheme used                  ... SEGMENTED
Do orthogonalization                     ... YES
All operator combinations                ... NO
Transpose (ia|K)                         ... NO
Integral generator used                  ... LIBINT
Starting integral generation + trafo... 
Half trafo (segmented) done. Total time =  0.2 sec. integrals=  0.2 sec trafo=  0.1 sec
Integral generation and half transformation done (  0.2 sec)

Reading or making V^(-1/2)          ... done (  0.0 sec)
Sorting IJK integrals               ... done (  0.1 sec)
Sorting IAK integrals               ... done (  0.2 sec)

SHARK RI integral transformation done. Total time =  0.4 sec.

Opening buffers                              ... done
Frozen core precalculation                   ... done

Starting loop over batches of integrals:

Operator 0  - window                       ... ( 13- 44)x( 45-231)
Operator 0  - Memory available             ...  8000 MB
Operator 0  - Memory needed per MO         ...   1.1 MB
Operator 0  - Number of orbitals per batch ... 4
Operator 0  - Number of batches            ... 1

OPERATOR  0   PASS   0:  MOs    13 ...   16 +   17 ...   20 +   21 ...   24 +   25 ...   28
                            +   29 ...   32 +   33 ...   36 +   37 ...   40 +   41 ...   44
  Reading integrals       ... ok
  Internal MO  15
Closing buffer GIPV ( 0.04 GB; CompressionRatio= 1.00)
Time spent in pair loops =     1.572 sec
Deleting buffers (Ka|jb) ...done

-----------------------------------------------
 RI-MP2 CORRELATION ENERGY:     -0.585127702 Eh
-----------------------------------------------


---------------------
MP2 DENSITY FORMATION
---------------------

Completing the external part of the density      ... done
Storing the unrelaxed density                    ... done

Re-sorting 3-index density container for op 0    ... done
Computing external part of the Lagrangian        ... done
Calculating the xc-kernel                        ... done
Calculating G(D)                                 ... done
Completing the Lagrangian                        ... done
Solving the Z-vector equations                   ... Using XC Grid                  ... (calc.grid_cpscf.tmp) 
Recalculating density on grid  ... (calc.grho_cpscf0.tmp) done
Calculating the xc-kernel      ... (calc.fxc_cpscf0.tmp) done

-------------------
SHARK CP-SCF DRIVER
-------------------

Dimension of the orbital basis          ...    232
Dimension of the CPSCF-problem          ...   8415
Number of operators                     ...      1
Max. number of iterations               ...    128
Convergence Tolerance                   ... 3.0e-06
Number of perturbations                 ...      1
Perturbation type                       ... REAL

----------------------------
POPLE LINEAR EQUATION SOLVER
----------------------------

  ITERATION   0:   ||err||_max =   6.0566e-02 (   0.9 sec)
  ITERATION   1:   ||err||_max =   1.8655e-02 (   0.9 sec)
  ITERATION   2:   ||err||_max =   7.0868e-03 (   0.9 sec)
  ITERATION   3:   ||err||_max =   3.1786e-03 (   0.9 sec)
  ITERATION   4:   ||err||_max =   9.0136e-04 (   0.9 sec)
  ITERATION   5:   ||err||_max =   3.4092e-04 (   0.9 sec)
  ITERATION   6:   ||err||_max =   1.3038e-04 (   0.9 sec)
  ITERATION   7:   ||err||_max =   5.1472e-05 (   0.9 sec)
  ITERATION   8:   ||err||_max =   1.7428e-05 (   0.9 sec)
  ITERATION   9:   ||err||_max =   4.9941e-06 (   0.9 sec)
  ITERATION  10:   ||err||_max =   1.9778e-06 (   0.9 sec)
done
Finalizing the relaxed density                   ... done
Transforming P to the AO basis                   ... done
Storing the relaxed density                      ... done

------------------------------------
ENERGY WEIGHTED DENSITY FINALIZATION
------------------------------------

Gathering the parts of the W-matrix              ... done
Forming the Z-density                            ... done
Transforming Z to the AO basis                   ... done
Calculating G(Z)                                 ... done
Finalizing the W-matrix                          ... done
Transforming W to the AO basis and storing       ... done

----------------------------------
MP2 DERIVATIVE INTEGRAL GENERATION
----------------------------------

Input SCF Electron Density              ... calc.scfp
Input Correlated Electron Density       ... calc.pmp2re
Input Energy Weighted Density           ... calc.wmp2.tmp

Nuclear repulsion gradient              ... done (  0.0 sec)
HCore & Overlap gradient  (SHARK)       ... done (  0.1 sec)
Two-electron RIJ gradient terms         ... done (  0.6 sec)

-----------------------------------------------------------
MP2 COSX Grid Generation
-----------------------------------------------------------

General Integration Accuracy     IntAcc      ... 4.871
Radial Grid Type                 RadialGrid  ... OptM3 with GC (2021)
Angular Grid (max. ang.)         AngularGrid ... 4 (Lebedev-302)
Angular grid pruning method      GridPruning ... 4 (adaptive)
Weight generation scheme         WeightScheme... mBecke (2022)
Basis function cutoff            BFCut       ... 1.0000e-13
Integration weight cutoff        WCut        ... 1.0000e-14
Partially contracted basis set               ... on
Rotationally invariant grid construction     ... off
Angular grids for H and He will be reduced by one unit

Total number of grid points                  ...   126756
Total number of batches                      ...     1001
Average number of points per batch           ...      126
Average number of grid points per atom       ...     5511
UseSFitting                                  ... on
Two-electron COSX gradient terms        ... 
Integration Timings:
Total Time                  =     6.8 sec
Basis fcn evaluation        =     0.1 sec
Density evaluation          =     0.2 sec
A evaluation                =     5.8 sec
A derivative evaluation     =     0.0 sec
S-fit derivative evaluation =     0.0 sec
anal. over. der. evaluation =     0.0 sec
num. over. der. evaluation  =     0.4 sec
K(P) evaluation             =     0.1 sec
finalize                    =     0.0 sec

done (  7.7 sec)
CPCM gradient                           ... done (  0.6 sec)
DFT XC gradient                         ... Exchange-correlation gradient    ... done
done (  0.9 sec)
Empirical dispersion gradient           ... 
-------------------
DISPERSION GRADIENT
-------------------

   1   C   :   -0.000176013   -0.000130647   -0.000179893
   2   C   :   -0.000041478   -0.000032154   -0.000042950
   3   C   :   -0.000105226    0.000066399   -0.000071139
   4   C   :   -0.000087173    0.000050748   -0.000053175
   5   C   :    0.000020812   -0.000138539   -0.000018991
   6   C   :    0.000044421   -0.000119158    0.000009890
   7   C   :   -0.000092939   -0.000117745   -0.000105531
   8   C   :    0.000229479    0.000133942    0.000226332
   9   C   :    0.000053068    0.000187329    0.000077232
  10   C   :    0.000022376    0.000019451    0.000035678
  11   C   :    0.000004587   -0.000012305    0.000001406
  12   O   :    0.000129158   -0.000065825    0.000087654
  13   H   :   -0.000077806    0.000098363   -0.000040591
  14   H   :   -0.000084735    0.000106409   -0.000039548
  15   H   :    0.000045447   -0.000123805    0.000005289
  16   H   :    0.000055605   -0.000129180    0.000014181
  17   H   :    0.000087159   -0.000046485    0.000086578
  18   H   :    0.000131419   -0.000014540    0.000025266
  19   H   :   -0.000005233    0.000055020    0.000113737
  20   H   :    0.000045138    0.000092548    0.000062790
  21   H   :    0.000043895    0.000133147   -0.000034647
  22   H   :   -0.000046090    0.000132175    0.000036047
  23   N   :   -0.000195872   -0.000145148   -0.000195617

Difference to translation invariance:
           :   -0.0000000000    0.0000000000   -0.0000000000

Difference to rotation invariance:
           :   -0.0000000000    0.0000000000    0.0000000000

Norm of the Dispersion gradient    ...    0.0008157071
RMS gradient                       ...    0.0000981996
MAX gradient                       ...    0.0002294792
done (  0.0 sec)

-------
TIMINGS
-------

Total time                :   26.687 sec
Integral trafo            :    0.398 sec (  1.5%)
FC preparation            :    0.107 sec (  0.4%)
I/O of integrals          :    0.111 sec (  0.4%)
K(i,j) operators          :    0.204 sec (  0.8%)
T(i,j) pair energies      :    0.030 sec (  0.1%)
V**(-1/2)                 :    0.165 sec (  0.6%)
Gamma(ia|P)               :    0.195 sec (  0.7%)
Gamma-Trafo               :    0.060 sec (  0.2%)
D(virtual)                :    0.008 sec (  0.0%)
D(internal)               :    0.288 sec (  1.1%)
W(virtual)                :    0.015 sec (  0.1%)
W(internal)               :    0.386 sec (  1.4%)
L(virtual)                :    0.241 sec (  0.9%)
L(internal)               :    0.028 sec (  0.1%)
XC kernel                 :    0.022 sec (  0.1%)
G(D)                      :    1.775 sec (  6.7%)
G(Z)                      :    1.773 sec (  6.6%)
Z-vector solution         :   10.195 sec ( 38.2%)
3-index derivative        :    0.329 sec (  1.2%)
2-index derivative        :    0.030 sec (  0.1%)
Fock matrix gradient      :    9.802 sec ( 36.7%)


---------------------------------------
MP2 TOTAL ENERGY:     -553.994183660 Eh
---------------------------------------

The final MP2 gradient
  0:   0.00178551   0.00102176  -0.00090989
  1:  -0.00089651  -0.00027296   0.00053394
  2:   0.00051636   0.00027969   0.00052329
  3:  -0.00122398   0.00014542  -0.00029508
  4:   0.00007118  -0.00035173   0.00010108
  5:  -0.00002658  -0.00074306   0.00001530
  6:   0.00262593   0.00082121   0.00142234
  7:  -0.00121070  -0.00296584  -0.00051638
  8:   0.00138055  -0.00075243  -0.00274328
  9:   0.00338800   0.00473839   0.00163398
 10:  -0.00345918  -0.00769996  -0.00156881
 11:  -0.00305026   0.00647540   0.00041126
 12:   0.00005211   0.00046528  -0.00003578
 13:  -0.00012555   0.00031299  -0.00031780
 14:   0.00052551  -0.00017795   0.00014044
 15:   0.00007468  -0.00047278  -0.00038534
 16:   0.00262831   0.00234161  -0.00000530
 17:  -0.00004197   0.00085771   0.00052434
 18:  -0.00067932  -0.00145856  -0.00099112
 19:  -0.00056252  -0.00074707   0.00184019
 20:  -0.00050964  -0.00024595  -0.00007346
 21:  -0.00011542  -0.00089357   0.00037158
 22:  -0.00119059  -0.00070657   0.00034425

-----------------------------------
NORM OF THE MP2 GRADIENT:  0.015055
-----------------------------------

Maximum memory used throughout the entire MP2-calculation: 62.1 MB


-------------------------------------------------------------------------------
                          DFT DISPERSION CORRECTION                            
                                                                               
                              DFTD3 V3.1  Rev 1                                
                          USING Becke-Johnson damping                          
-------------------------------------------------------------------------------
-------------------------   ----------------
Dispersion correction           -0.020326034
-------------------------   ----------------


-------------------------   --------------------
FINAL SINGLE POINT ENERGY      -554.014509693334
-------------------------   --------------------

------------------------------------------------------------------------------
                         ORCA GEOMETRY RELAXATION STEP
------------------------------------------------------------------------------

Reading the OPT-File                    .... done
Getting information on internals        .... done
Copying old internal coords+grads       .... done
Making the new internal coordinates     .... (2022 redundants) done
Validating the new internal coordinates .... (2022 redundants) done
Calculating the B-matrix                .... done
Calculating the G,G- and P matrices     .... done
Transforming gradient to internals      .... done
Projecting the internal gradient        .... done
Number of atoms                         ....  23
Number of internal coordinates          .... 116
Current Energy                          ....  -554.014509693 Eh
Current gradient norm                   ....     0.015055486 Eh/bohr
Maximum allowed component of the step   ....  0.300
Current trust radius                    ....  0.450
Updating the Hessian (BFGS)             .... done
Forming the augmented Hessian           .... done
Diagonalizing the augmented Hessian     .... done
Last element of RFO vector              ....  0.968967903
Lowest eigenvalues of augmented Hessian:
 -0.001018519  0.011508244  0.014323931  0.015856080  0.017577782
Length of the computed step             ....  0.255102956
The final length of the internal step   ....  0.255102956
Converting the step to Cartesian space:
 Initial RMS(Int)=    0.0236857149
Transforming coordinates:
 Iter   0:  RMS(Cart)=    0.0273078696 RMS(Int)=    1.5407972925
 Iter   5:  RMS(Cart)=    0.0000049606 RMS(Int)=    0.0000039212
 Iter  10:  RMS(Cart)=    0.0000001522 RMS(Int)=    0.0000001203
done
Storing new coordinates                 .... done
The predicted energy change is          ....    -0.000542401
Previously predicted energy change      ....    -0.000981773
Actually observed energy change         ....    -0.001336173
Ratio of predicted to observed change   ....     1.360979490
New trust radius                        ....     0.450000000

                                .--------------------.
          ----------------------|Geometry convergence|-------------------------
          Item                value                   Tolerance       Converged
          ---------------------------------------------------------------------
          Energy change      -0.0013361729            0.0000002000      NO
          RMS gradient        0.0008491569            0.0000080000      NO
          MAX gradient        0.0041459726            0.0000300000      NO
          RMS step            0.0236857149            0.0001000000      NO
          MAX step            0.0988032630            0.0002000000      NO
          ........................................................
          Max(Bonds)      0.0089      Max(Angles)    1.69
          Max(Dihed)        5.66      Max(Improp)    0.00
          ---------------------------------------------------------------------

The optimization has not yet converged - more geometry cycles are needed


    ---------------------------------------------------------------------------
                         Redundant Internal Coordinates
                            (Angstroem and degrees)

        Definition                    Value    dE/dq     Step     New-Value
    ----------------------------------------------------------------------------
     1. B(C   1,C   0)                1.4369 -0.000172  0.0003    1.4373   
     2. B(C   2,C   1)                1.4076  0.000553 -0.0007    1.4069   
     3. B(C   3,C   2)                1.3893 -0.000816  0.0010    1.3904   
     4. B(C   4,C   1)                1.4103  0.000625 -0.0005    1.4098   
     5. B(C   5,C   4)                1.3874 -0.000290  0.0001    1.3875   
     6. B(C   6,C   5)                1.4151  0.001179 -0.0016    1.4135   
     7. B(C   6,C   3)                1.4129  0.000881 -0.0013    1.4116   
     8. B(C   7,C   6)                1.4381 -0.002241  0.0044    1.4425   
     9. B(C   8,C   7)                1.4912 -0.000815  0.0011    1.4922   
    10. B(C   9,C   8)                1.5396  0.002568 -0.0043    1.5353   
    11. B(C  10,C   9)                1.5206  0.000716 -0.0001    1.5205   
    12. B(O  11,C  10)                1.4758 -0.002101  0.0089    1.4848   
    13. B(O  11,C   7)                1.2767 -0.004146  0.0020    1.2787   
    14. B(H  12,C   2)                1.0903  0.000219 -0.0003    1.0899   
    15. B(H  13,C   3)                1.0910  0.000270 -0.0004    1.0906   
    16. B(H  14,C   4)                1.0901  0.000200 -0.0003    1.0898   
    17. B(H  15,C   5)                1.0898  0.000123 -0.0001    1.0897   
    18. B(H  16,C  10)                1.0923 -0.000479  0.0006    1.0930   
    19. B(H  17,C  10)                1.0977 -0.000191 -0.0000    1.0977   
    20. B(H  18,C   9)                1.0987 -0.000171 -0.0002    1.0985   
    21. B(H  19,C   9)                1.0944 -0.000650  0.0013    1.0958   
    22. B(H  20,C   8)                1.1059 -0.000286  0.0006    1.1065   
    23. B(H  21,C   8)                1.0971 -0.000234  0.0001    1.0972   
    24. B(N  22,C   0)                1.1668  0.000878 -0.0004    1.1663   
    25. L(C   1,C   0,N  22,C   4, 2) 176.79 -0.000618    0.16    176.95   
    26. L(C   1,C   0,N  22,C   4, 1) 179.77 -0.000361    0.09    179.86   
    27. A(C   2,C   1,C   4)          121.03  0.000142    0.03    121.07   
    28. A(C   0,C   1,C   4)          119.49 -0.000104    0.01    119.50   
    29. A(C   0,C   1,C   2)          119.48 -0.000038   -0.06    119.42   
    30. A(C   1,C   2,H  12)          120.28  0.000288   -0.12    120.16   
    31. A(C   1,C   2,C   3)          119.49  0.000222   -0.10    119.40   
    32. A(C   3,C   2,H  12)          120.23 -0.000510    0.21    120.43   
    33. A(C   2,C   3,H  13)          119.27 -0.000250    0.11    119.38   
    34. A(C   2,C   3,C   6)          119.85 -0.000130    0.03    119.88   
    35. A(C   6,C   3,H  13)          120.88  0.000379   -0.17    120.71   
    36. A(C   5,C   4,H  14)          120.27 -0.000440    0.20    120.47   
    37. A(C   1,C   4,H  14)          120.27  0.000597   -0.22    120.04   
    38. A(C   1,C   4,C   5)          119.47 -0.000157    0.01    119.48   
    39. A(C   6,C   5,H  15)          120.19  0.000592   -0.24    119.95   
    40. A(C   4,C   5,H  15)          119.95 -0.000537    0.25    120.20   
    41. A(C   4,C   5,C   6)          119.85 -0.000056   -0.03    119.83   
    42. A(C   3,C   6,C   7)          119.69 -0.000252   -0.05    119.64   
    43. A(C   5,C   6,C   7)          120.01  0.000274   -0.01    120.00   
    44. A(C   3,C   6,C   5)          120.30 -0.000022    0.04    120.35   
    45. A(C   8,C   7,O  11)          111.99 -0.001253    0.22    112.21   
    46. A(C   6,C   7,O  11)          119.13 -0.000368    0.05    119.18   
    47. A(C   6,C   7,C   8)          128.85  0.001620   -0.27    128.58   
    48. A(C   9,C   8,H  21)          114.83 -0.000233    0.58    115.41   
    49. A(C   7,C   8,C   9)          101.75  0.000290    0.25    102.00   
    50. A(H  20,C   8,H  21)          107.82  0.000248   -0.43    107.39   
    51. A(C   7,C   8,H  21)          112.08 -0.000840    0.47    112.55   
    52. A(C   9,C   8,H  20)          113.17  0.000408   -0.52    112.66   
    53. A(C   7,C   8,H  20)          106.89  0.000104   -0.35    106.54   
    54. A(C   8,C   9,H  18)          108.88 -0.000357    0.85    109.73   
    55. A(C   8,C   9,C  10)          101.61 -0.001331    0.72    102.33   
    56. A(H  18,C   9,H  19)          109.25 -0.000295    0.11    109.36   
    57. A(C  10,C   9,H  19)          112.83  0.000862   -0.94    111.89   
    58. A(C   8,C   9,H  19)          114.51  0.001296   -1.31    113.20   
    59. A(C  10,C   9,H  18)          109.47 -0.000287    0.76    110.23   
    60. A(H  16,C  10,H  17)          109.91 -0.000632    0.43    110.35   
    61. A(O  11,C  10,H  17)          105.54  0.001249   -0.49    105.04   
    62. A(C   9,C  10,H  17)          113.15 -0.000617    0.60    113.75   
    63. A(O  11,C  10,H  16)          107.97  0.001838   -1.69    106.28   
    64. A(C   9,C  10,H  16)          116.56 -0.000405    0.46    117.02   
    65. A(C   9,C  10,O  11)          102.74 -0.001065    0.40    103.14   
    66. A(C   7,O  11,C  10)          111.27  0.003305   -0.05    111.22   
    67. D(C   3,C   2,C   1,C   0)    179.70  0.000002    0.30    179.99   
    68. D(H  12,C   2,C   1,C   0)     -0.28 -0.000054    0.39      0.11   
    69. D(C   3,C   2,C   1,C   4)     -0.36 -0.000078    0.43      0.07   
    70. D(H  12,C   2,C   1,C   4)    179.66 -0.000134    0.52    180.18   
    71. D(C   6,C   3,C   2,C   1)      0.31  0.000032   -0.07      0.25   
    72. D(C   6,C   3,C   2,H  12)   -179.71  0.000088   -0.16   -179.87   
    73. D(H  13,C   3,C   2,H  12)     -0.10 -0.000021    0.08     -0.02   
    74. D(H  13,C   3,C   2,C   1)    179.92 -0.000077    0.17    180.09   
    75. D(H  14,C   4,C   1,C   0)      0.45  0.000083   -0.51     -0.06   
    76. D(H  14,C   4,C   1,C   2)   -179.49  0.000162   -0.63   -180.12   
    77. D(C   5,C   4,C   1,C   2)      0.23  0.000077   -0.47     -0.24   
    78. D(C   5,C   4,C   1,C   0)   -179.83 -0.000002   -0.34   -180.17   
    79. D(H  15,C   5,C   4,C   1)   -179.48  0.000098   -0.22   -179.70   
    80. D(C   6,C   5,C   4,H  14)    179.66 -0.000116    0.31    179.97   
    81. D(C   6,C   5,C   4,C   1)     -0.06 -0.000034    0.15      0.09   
    82. D(H  15,C   5,C   4,H  14)      0.24  0.000016   -0.06      0.18   
    83. D(C   7,C   6,C   5,H  15)     -0.20 -0.000184    1.02      0.82   
    84. D(C   3,C   6,C   5,H  15)    179.44 -0.000149    0.58    180.02   
    85. D(C   3,C   6,C   5,C   4)      0.02 -0.000010    0.20      0.22   
    86. D(C   7,C   6,C   3,H  13)     -0.11  0.000162   -0.91     -1.01   
    87. D(C   7,C   6,C   3,C   2)    179.49  0.000048   -0.66    178.83   
    88. D(C   7,C   6,C   5,C   4)   -179.62 -0.000045    0.63   -178.99   
    89. D(C   5,C   6,C   3,H  13)   -179.75  0.000124   -0.49   -180.24   
    90. D(C   5,C   6,C   3,C   2)     -0.15  0.000011   -0.25     -0.39   
    91. D(O  11,C   7,C   6,C   5)     -2.21 -0.000176    1.51     -0.69   
    92. D(O  11,C   7,C   6,C   3)    178.15 -0.000212    1.93    180.08   
    93. D(C   8,C   7,C   6,C   5)    175.59 -0.000277    1.82    177.41   
    94. D(C   8,C   7,C   6,C   3)     -4.05 -0.000313    2.23     -1.82   
    95. D(H  20,C   8,C   7,C   6)    -76.52  0.000459   -1.02    -77.53   
    96. D(C   9,C   8,C   7,O  11)    -17.49 -0.000258   -0.12    -17.61   
    97. D(C   9,C   8,C   7,C   6)    164.59 -0.000175   -0.42    164.17   
    98. D(H  21,C   8,C   7,C   6)     41.41  0.000355   -1.46     39.95   
    99. D(H  20,C   8,C   7,O  11)    101.41  0.000375   -0.72    100.69   
   100. D(H  18,C   9,C   8,H  20)    159.49  0.000679   -2.45    157.05   
   101. D(H  18,C   9,C   8,C   7)    -86.19  0.001136   -2.92    -89.11   
   102. D(C  10,C   9,C   8,H  21)    150.56 -0.000914   -0.43    150.13   
   103. D(C  10,C   9,C   8,H  20)    -85.04 -0.000417   -0.95    -85.99   
   104. D(H  18,C   9,C   8,H  21)     35.10  0.000182   -1.93     33.17   
   105. D(C  10,C   9,C   8,C   7)     29.27  0.000039   -1.43     27.85   
   106. D(H  16,C  10,C   9,H  19)     87.93 -0.001861    5.66     93.59   
   107. D(H  16,C  10,C   9,H  18)    -33.96 -0.001863    5.60    -28.36   
   108. D(H  16,C  10,C   9,C   8)   -148.98 -0.000700    4.02   -144.96   
   109. D(O  11,C  10,C   9,H  19)   -154.25 -0.000534    4.07   -150.19   
   110. D(O  11,C  10,C   9,H  18)     83.86 -0.000536    4.00     87.86   
   111. D(O  11,C  10,C   9,C   8)    -31.16  0.000627    2.43    -28.73   
   112. D(C   7,O  11,C  10,H  17)    -96.23  0.001019   -3.63    -99.86   
   113. D(C   7,O  11,C  10,H  16)    146.27  0.000226   -3.01    143.25   
   114. D(C   7,O  11,C  10,C   9)     22.54  0.000373   -2.91     19.63   
   115. D(C  10,O  11,C   7,C   8)     -3.01 -0.000025    1.91     -1.10   
   116. D(C  10,O  11,C   7,C   6)    175.14 -0.000051    2.18    177.32   
    ----------------------------------------------------------------------------

Geometry step timings:
Preparation and reading OPT file:      0.001 s (15.455 %)
Internal coordinates            :      0.000 s ( 0.674 %)
B/P matrices and projection     :      0.001 s (27.028 %)
Hessian update/contruction      :      0.001 s ( 9.185 %)
Making the step                 :      0.001 s (20.485 %)
Converting the step to Cartesian:      0.000 s ( 3.645 %)
Storing new data                :      0.000 s ( 0.638 %)
Checking convergence            :      0.000 s ( 0.292 %)
Final printing                  :      0.001 s (22.562 %)
Total time                      :      0.005 s

Time for energy+gradient        :     49.195 s
Time for complete geometry iter :     49.403 s

         *************************************************************
         *                GEOMETRY OPTIMIZATION CYCLE   5            *
         *************************************************************
---------------------------------
CARTESIAN COORDINATES (ANGSTROEM)
---------------------------------
  C      1.933757   -0.252495    0.633321
  C      2.821366    0.407433    1.551167
  C      2.675056    1.787363    1.782995
  C      3.534067    2.425004    2.671087
  C      3.823184   -0.338040    2.205576
  C      4.681975    0.300298    3.088843
  C      4.543973    1.687025    3.325298
  C      5.448438    2.358632    4.226214
  C      5.511275    3.809164    4.571894
  C      6.373100    3.797760    5.842561
  C      7.226805    2.555508    5.643988
  O      6.361133    1.681623    4.812698
  H      1.893531    2.348866    1.271275
  H      3.419711    3.494430    2.851890
  H      3.920376   -1.406703    2.015169
  H      5.463600   -0.263368    3.597536
  H      7.477895    1.977993    6.537291
  H      8.124793    2.727728    5.036620
  H      5.729750    3.678776    6.724941
  H      6.984617    4.699719    5.957578
  H      6.009871    4.313814    3.722716
  H      4.516400    4.258445    4.682494
  N      1.195039   -0.795659   -0.087533

----------------------------
CARTESIAN COORDINATES (A.U.)
----------------------------
  NO LB      ZA    FRAG     MASS         X           Y           Z
   0 C     6.0000    0    12.011    3.654272   -0.477147    1.196804
   1 C     6.0000    0    12.011    5.331609    0.769936    2.931281
   2 C     6.0000    0    12.011    5.055123    3.377626    3.369372
   3 C     6.0000    0    12.011    6.678419    4.582593    5.047623
   4 C     6.0000    0    12.011    7.224770   -0.638803    4.167935
   5 C     6.0000    0    12.011    8.847651    0.567481    5.837067
   6 C     6.0000    0    12.011    8.586864    3.188015    6.283903
   7 C     6.0000    0    12.011   10.296056    4.457168    7.986386
   8 C     6.0000    0    12.011   10.414800    7.198276    8.639627
   9 C     6.0000    0    12.011   12.043413    7.176727   11.040841
  10 C     6.0000    0    12.011   13.656681    4.829211   10.665591
  11 O     8.0000    0    15.999   12.020799    3.177807    9.094682
  12 H     1.0000    0     1.008    3.578254    4.438714    2.402361
  13 H     1.0000    0     1.008    6.462318    6.603517    5.389291
  14 H     1.0000    0     1.008    7.408438   -2.658283    3.808117
  15 H     1.0000    0     1.008   10.324707   -0.497693    6.798359
  16 H     1.0000    0     1.008   14.131173    3.737864   12.353690
  17 H     1.0000    0     1.008   15.353634    5.154660    9.517832
  18 H     1.0000    0     1.008   10.827658    6.951879   12.708298
  19 H     1.0000    0     1.008   13.199013    8.881182   11.258190
  20 H     1.0000    0     1.008   11.357010    8.151926    7.034915
  21 H     1.0000    0     1.008    8.534758    8.047296    8.848631
  22 N     7.0000    0    14.007    2.258296   -1.503577   -0.165413

--------------------------------
INTERNAL COORDINATES (ANGSTROEM)
--------------------------------
 C      0   0   0     0.000000000000     0.00000000     0.00000000
 C      1   0   0     1.437287347457     0.00000000     0.00000000
 C      2   1   0     1.406896540786   119.42948385     0.00000000
 C      3   2   1     1.390393236581   119.39415424   179.99710441
 C      2   1   3     1.409829478392   119.50319892   179.92996463
 C      5   2   1     1.387500336093   119.47504662   179.83142820
 C      4   3   2     1.411564607146   119.88678588     0.24677469
 C      7   4   3     1.442484634537   119.64653336   178.82513652
 C      8   7   4     1.492476353088   128.57668402   358.17798490
 C      9   8   7     1.535404560334   102.01065649   164.15334759
 C     10   9   8     1.520339934085   102.30764528    27.83072863
 O      8   7   4     1.278795012357   119.17379973   180.09263835
 H      3   2   1     1.089920049357   120.16615836     0.10894975
 H      4   3   2     1.090614786672   119.39345007   180.08842027
 H      5   2   1     1.089836038201   120.05091335   359.94634641
 H      6   5   2     1.089690368011   120.20949294   180.29312251
 H     11  10   9     1.092960215241   117.00029854   215.06794849
 H     11  10   9     1.097697433733   113.79316903    84.48682368
 H     10   9   8     1.098476674802   109.68438082   270.86944781
 H     10   9   8     1.095770310649   113.20352530   148.41447304
 H      9   8   7     1.106513449676   106.52756273   282.46888545
 H      9   8   7     1.097207139779   112.52838093    39.91687682
 N      1   2   3     1.166345528108   178.46792656   266.13608605

---------------------------
INTERNAL COORDINATES (A.U.)
---------------------------
 C      0   0   0     0.000000000000     0.00000000     0.00000000
 C      1   0   0     2.716079462443     0.00000000     0.00000000
 C      2   1   0     2.658649160846   119.42948385     0.00000000
 C      3   2   1     2.627462435595   119.39415424   179.99710441
 C      2   1   3     2.664191609690   119.50319892   179.92996463
 C      5   2   1     2.621995645939   119.47504662   179.83142820
 C      4   3   2     2.667470527842   119.88678588     0.24677469
 C      7   4   3     2.725900911664   119.64653336   178.82513652
 C      8   7   4     2.820371568691   128.57668402   358.17798490
 C      9   8   7     2.901494123804   102.01065649   164.15334759
 C     10   9   8     2.873026105884   102.30764528    27.83072863
 O      8   7   4     2.416572354779   119.17379973   180.09263835
 H      3   2   1     2.059650401155   120.16615836     0.10894975
 H      4   3   2     2.060963264415   119.39345007   180.08842027
 H      5   2   1     2.059491643077   120.05091335   359.94634641
 H      6   5   2     2.059216366312   120.20949294   180.29312251
 H     11  10   9     2.065395482078   117.00029854   215.06794849
 H     11  10   9     2.074347527663   113.79316903    84.48682368
 H     10   9   8     2.075820079876   109.68438082   270.86944781
 H     10   9   8     2.070705792808   113.20352530   148.41447304
 H      9   8   7     2.091007383388   106.52756273   282.46888545
 H      9   8   7     2.073421006366   112.52838093    39.91687682
 N      1   2   3     2.204073625649   178.46792656   266.13608605


           ************************************************************
           *        Program running with 8 parallel MPI-processes     *
           *              working on a common directory               *
           ************************************************************
------------------------------------------------------------------------------
                   ___                                                        
                  /   \      - P O W E R E D   B Y -                         
                 /     \                                                     
                 |  |  |   _    _      __       _____    __    __             
                 |  |  |  | |  | |    /  \     |  _  \  |  |  /  |          
                  \  \/   | |  | |   /    \    | | | |  |  | /  /          
                 / \  \   | |__| |  /  /\  \   | |_| |  |  |/  /          
                |  |  |   |  __  | /  /__\  \  |    /   |      \           
                |  |  |   | |  | | |   __   |  |    \   |  |\   \          
                \     /   | |  | | |  |  |  |  | |\  \  |  | \   \       
                 \___/    |_|  |_| |__|  |__|  |_| \__\ |__|  \__/        
                                                                              
                      - O R C A' S   B I G   F R I E N D -                    
                                      &                                       
                       - I N T E G R A L  F E E D E R -                       
                                                                              
 v1 FN, 2020, v2 2021, v3 2022-2024                                           
------------------------------------------------------------------------------


----------------------
SHARK INTEGRAL PACKAGE
----------------------

Number of atoms                             ...     23
Number of basis functions                   ...    232
Number of shells                            ...    108
Maximum angular momentum                    ...      2
Integral batch strategy                     ... SHARK/LIBINT Hybrid
RI-J (if used) integral strategy            ... SPLIT-RIJ (Revised 2003 algorithm where possible)
Printlevel                                  ...      1
Contraction scheme used                     ... SEGMENTED contraction
Prescreening option                         ... SCHWARTZ
   Thresh                                   ... 1.000e-13
   Tcut                                     ... 1.000e-15
   Tpresel                                  ... 1.000e-15 
Coulomb Range Separation                    ... NOT USED
Exchange Range Separation                   ... NOT USED
Multipole approximations                    ... NOT USED
Finite Nucleus Model                        ... NOT USED
CABS basis                                  ... NOT available
Auxiliary Coulomb fitting basis             ... AVAILABLE
   # of basis functions in Aux-J            ...    747
   # of shells in Aux-J                     ...    245
   Maximum angular momentum in Aux-J        ...      4
Auxiliary J/K fitting basis                 ... NOT available
Auxiliary Correlation fitting basis         ... AVAILABLE
   # of basis functions in Aux-C            ...    764
   # of shells in Aux-C                     ...    268
   Maximum angular momentum in Aux-C        ...      3
Auxiliary 'external' fitting basis          ... NOT available

Checking pre-screening integrals            ... done (  0.0 sec) Dimension = 108
Check shell pair data                       ... done (  0.0 sec)
Shell pair information
Shell pair cut-off parameter TPreSel        ...   1.0e-15
Total number of shell pairs                 ...      5886
Shell pairs after pre-screening             ...      5177
Total number of primitive shell pairs       ...     21520
Primitive shell pairs kept                  ...     13528
          la=0 lb=0:   1565 shell pairs
          la=1 lb=0:   1894 shell pairs
          la=1 lb=1:    599 shell pairs
          la=2 lb=0:    650 shell pairs
          la=2 lb=1:    396 shell pairs
          la=2 lb=2:     73 shell pairs

Calculating one electron integrals          ... done (  0.0 sec)
Calculating RI/J V-Matrix + Cholesky decomp.... done (  0.0 sec)
Calculating RI/C V-Matrix + Cholesky decomp.... done (  0.0 sec)
Calculating Nuclear repulsion               ... done (  0.0 sec) ENN=    701.143634790670 Eh

Diagonalization of the overlap matrix:
Smallest eigenvalue                        ... 2.934e-04
Time for diagonalization                   ...    0.006 sec
Threshold for overlap eigenvalues          ... 1.000e-07
Number of eigenvalues below threshold      ... 0
Time for construction of square roots      ...    0.003 sec
Total time needed                          ...    0.010 sec

-------------------
DFT GRID GENERATION
-------------------

General Integration Accuracy     IntAcc      ... 4.388
Radial Grid Type                 RadialGrid  ... OptM3 with GC (2021)
Angular Grid (max. ang.)         AngularGrid ... 4 (Lebedev-302)
Angular grid pruning method      GridPruning ... 4 (adaptive)
Weight generation scheme         WeightScheme... mBecke (2022)
Basis function cutoff            BFCut       ... 1.0000e-13
Integration weight cutoff        WCut        ... 1.0000e-14
Partially contracted basis set               ... off
Rotationally invariant grid construction     ... off
Angular grids for H and He will be reduced by one unit

Total number of grid points                  ...   110145
Total number of batches                      ...     1731
Average number of points per batch           ...       63
Average number of grid points per atom       ...     4789

--------------------
COSX GRID GENERATION
--------------------

GRIDX 1
-------
General Integration Accuracy     IntAcc      ... 3.816
Radial Grid Type                 RadialGrid  ... OptM3 with GC (2021)
Angular Grid (max. ang.)         AngularGrid ... 1 (Lebedev-50)
Angular grid pruning method      GridPruning ... 4 (adaptive)
Weight generation scheme         WeightScheme... mBecke (2022)
Basis function cutoff            BFCut       ... 1.0000e-13
Integration weight cutoff        WCut        ... 1.0000e-14
Partially contracted basis set               ... on
Rotationally invariant grid construction     ... off
Angular grids for H and He will be reduced by one unit

Total number of grid points                  ...    14005
Total number of batches                      ...      125
Average number of points per batch           ...      112
Average number of grid points per atom       ...      609
UseSFitting                                  ... on

GRIDX 2
-------
General Integration Accuracy     IntAcc      ... 4.020
Radial Grid Type                 RadialGrid  ... OptM3 with GC (2021)
Angular Grid (max. ang.)         AngularGrid ... 2 (Lebedev-110)
Angular grid pruning method      GridPruning ... 4 (adaptive)
Weight generation scheme         WeightScheme... mBecke (2022)
Basis function cutoff            BFCut       ... 1.0000e-13
Integration weight cutoff        WCut        ... 1.0000e-14
Partially contracted basis set               ... on
Rotationally invariant grid construction     ... off
Angular grids for H and He will be reduced by one unit

Total number of grid points                  ...    30769
Total number of batches                      ...      253
Average number of points per batch           ...      121
Average number of grid points per atom       ...     1338
UseSFitting                                  ... on

GRIDX 3
-------
General Integration Accuracy     IntAcc      ... 4.338
Radial Grid Type                 RadialGrid  ... OptM3 with GC (2021)
Angular Grid (max. ang.)         AngularGrid ... 3 (Lebedev-194)
Angular grid pruning method      GridPruning ... 4 (adaptive)
Weight generation scheme         WeightScheme... mBecke (2022)
Basis function cutoff            BFCut       ... 1.0000e-13
Integration weight cutoff        WCut        ... 1.0000e-14
Partially contracted basis set               ... on
Rotationally invariant grid construction     ... off
Angular grids for H and He will be reduced by one unit

Total number of grid points                  ...    67488
Total number of batches                      ...      540
Average number of points per batch           ...      124
Average number of grid points per atom       ...     2934
UseSFitting                                  ... on
Initializing property integral containers    ... done (  0.0 sec)

SHARK setup successfully completed in   1.3 seconds

Maximum memory used throughout the entire STARTUP-calculation: 30.0 MB


           ************************************************************
           *        Program running with 8 parallel MPI-processes     *
           *              working on a common directory               *
           ************************************************************
Occupation numbers will be reassigned to an Aufbau configuration
             **** ENERGY FILE WAS UPDATED (calc.en.tmp) ****
Finished Guess after   0.1 sec
Maximum memory used throughout the entire GUESS-calculation: 12.9 MB


           ************************************************************
           *        Program running with 8 parallel MPI-processes     *
           *              working on a common directory               *
           ************************************************************
--------------------
CPCM SOLVATION MODEL
--------------------
CPCM parameters:
  Epsilon                                         ...      16.7000
  Refrac                                          ...       1.2750
  Rsolv                                           ...       1.3000
  Surface type                                    ... GAUSSIAN VDW
  Discretization scheme                           ... Constant charge density
    Threshold for H atoms                         ...       5.0000 (charges/Ang^2)
    Threshold for non-H atoms                     ...       5.0000 (charges/Ang^2)
  Epsilon function type                           ...         CPCM
Solvent:                                          ... CUSTOM
Radii:
  Scheme                                          ... Element-dependent radii
  Radius for C  used is    3.8550 Bohr (=   2.0400 Ang.)
  Radius for O  used is    3.4469 Bohr (=   1.8240 Ang.)
  Radius for H  used is    2.4944 Bohr (=   1.3200 Ang.)
  Radius for N  used is    3.5149 Bohr (=   1.8600 Ang.)
Calculating surface                               ...        done! (  0.0s)
Cavity surface points                             ...         2122
Cavity Volume                                     ...    1466.9993
Cavity Surface-area                               ...     791.8537
Calculating surface distance matrix               ...        done! (  0.1s)
Performing Cholesky decomposition & store         ...        done! (  0.1s)
Overall time for CPCM initialization              ...                 0.2s

----------------------------------------D-I-I-S--------------------------------------------
Iteration    Energy (Eh)           Delta-E    RMSDP     MaxDP     DIISErr   Damp  Time(sec)
-------------------------------------------------------------------------------------------
               ***  Starting incremental Fock matrix formation  ***
    1    -553.4079077260760187     0.00e+00  1.13e-04  2.79e-03  1.36e-02  0.700   1.6
    2    -553.4083212277032544    -4.14e-04  1.02e-04  2.62e-03  1.11e-02  0.700   0.9
                               ***Turning on AO-DIIS***
    3    -553.4086607216863740    -3.39e-04  8.93e-05  2.48e-03  8.70e-03  0.700   0.9
    4    -553.4089244254664663    -2.64e-04  2.33e-04  6.49e-03  6.46e-03  0.000   0.9
                              *** Initializing SOSCF ***
---------------------------------------S-O-S-C-F--------------------------------------
Iteration    Energy (Eh)           Delta-E    RMSDP     MaxDP     MaxGrad    Time(sec)
--------------------------------------------------------------------------------------
    5    -553.4096593904587280    -7.35e-04  2.11e-05  5.78e-04  5.48e-04     1.0
               *** Restarting incremental Fock matrix formation ***
    6    -553.4096612501095933    -1.86e-06  1.41e-05  3.74e-04  2.08e-04     1.6
    7    -553.4096628769518702    -1.63e-06  9.27e-06  2.68e-04  7.77e-05     1.3
    8    -553.4096631422287373    -2.65e-07  3.16e-06  1.22e-04  3.03e-05     1.5
    9    -553.4096631670608986    -2.48e-08  1.39e-06  5.98e-05  1.71e-05     1.5
   10    -553.4096631807565245    -1.37e-08  4.58e-07  2.23e-05  3.43e-06     1.2
   11    -553.4096631812999476    -5.43e-10  2.18e-07  9.09e-06  2.91e-06     1.1
   12    -553.4096631816075842    -3.08e-10  6.42e-08  2.24e-06  6.43e-07     1.1
   13    -553.4096631816535137    -4.59e-11  3.32e-08  1.33e-06  1.30e-06     1.0
                 **** Energy Check signals convergence ****

               *****************************************************
               *                     SUCCESS                       *
               *           SCF CONVERGED AFTER  13 CYCLES          *
               *****************************************************

Recomputing exchange energy using gridx3       ... done (    2.233 sec)
Old exchange energy                            :    -39.742448792 Eh
New exchange energy                            :    -39.742392634 Eh
Exchange energy change after final integration :      0.000056158 Eh
Total energy after final integration           :   -553.409607024 Eh
             **** ENERGY FILE WAS UPDATED (calc.en.tmp) ****

----------------
TOTAL SCF ENERGY
----------------

Total Energy       :       -553.40960702379311 Eh          -15059.04099 eV

Components:
Nuclear Repulsion  :        701.14363479067015 Eh           19079.08826 eV
Electronic Energy  :      -1254.46004764024929 Eh          -34135.59332 eV
One Electron Energy:      -2123.10599870551187 Eh          -57772.65133 eV
Two Electron Energy:        868.64595106526247 Eh           23637.05801 eV
CPCM Dielectric    :         -0.09325033207419 Eh              -2.53747 eV

Virial components:
Potential Energy   :      -1101.97853925923914 Eh          -29986.36053 eV
Kinetic Energy     :        548.56893223544603 Eh           14927.31954 eV
Virial Ratio       :          2.00882418690505

DFT components:
N(Alpha)           :       44.999971915255 electrons
N(Beta)            :       44.999971915255 electrons
N(Total)           :       89.999943830511 electrons
E(X)               :      -35.330090960391 Eh       
E(C)               :       -2.226630257237 Eh       
E(XC)              :      -37.556721217629 Eh       

CPCM Solvation Model Properties:
Surface-charge          :         -1.01657957833923
Corrected charge        :         -1.00000000000000
Outlying charge corr.   :          0.00001654336171 Eh               0.00045 eV
Free-energy (cav+disp)  :  This term is not implemented in the current solvation scheme

---------------
SCF CONVERGENCE
---------------

  Last Energy change         ...    4.5929e-11  Tolerance :   1.0000e-10
  Last MAX-Density change    ...    1.3294e-06  Tolerance :   1.0000e-09
  Last RMS-Density change    ...    3.3171e-08  Tolerance :   1.0000e-10
  Last DIIS Error            ...    5.4828e-04  Tolerance :   1.0000e-09
  Last Orbital Gradient      ...    1.3015e-06  Tolerance :   2.0000e-07
  Last Orbital Rotation      ...    1.1729e-06  Tolerance :   2.0000e-07


Total SCF time: 0 days 0 hours 0 min 18 sec 
Finished LeanSCF after  18.4 sec

Maximum memory used throughout the entire LEANSCF-calculation: 26.9 MB


           ************************************************************
           *        Program running with 8 parallel MPI-processes     *
           *              working on a common directory               *
           ************************************************************

------------------------------------------------------------------------------
                                ORCA  MP2 
------------------------------------------------------------------------------

Freezing NCore=26 chemical core electrons

----------------------
RI-MP2 ENERGY+GRADIENT
----------------------
Dimension of the orbital basis            ...  232
Dimension of the AuxC basis               ...  764
Memory devoted to MP2                     ... 8000 MB   
Data format for matrix containers         ... DOUBLE
Compression type for matrix containers    ... UNCOMPRESSED
Overall scaling of the MP2 energy         ...   2.700e-01

-----------------------
SHARK RI TRANSFORMATION
-----------------------

Number of basis functions                ...    232
Number of aux functions                  ...    764
Number of operators                      ...      1
Generation of IJK                        ... YES
Generation of IAK                        ... YES
Generation of ABK                        ... NO
Orbital Range Operator  0:    0-  44 to   45- 231

Aux basis identifier                     ...   AUXC
Contraction scheme used                  ... SEGMENTED
Do orthogonalization                     ... YES
All operator combinations                ... NO
Transpose (ia|K)                         ... NO
Integral generator used                  ... LIBINT
Starting integral generation + trafo... 
Half trafo (segmented) done. Total time =  0.2 sec. integrals=  0.2 sec trafo=  0.1 sec
Integral generation and half transformation done (  0.2 sec)

Reading or making V^(-1/2)          ... done (  0.0 sec)
Sorting IJK integrals               ... done (  0.1 sec)
Sorting IAK integrals               ... done (  0.2 sec)

SHARK RI integral transformation done. Total time =  0.4 sec.

Opening buffers                              ... done
Frozen core precalculation                   ... done

Starting loop over batches of integrals:

Operator 0  - window                       ... ( 13- 44)x( 45-231)
Operator 0  - Memory available             ...  8000 MB
Operator 0  - Memory needed per MO         ...   1.1 MB
Operator 0  - Number of orbitals per batch ... 4
Operator 0  - Number of batches            ... 1

OPERATOR  0   PASS   0:  MOs    13 ...   16 +   17 ...   20 +   21 ...   24 +   25 ...   28
                            +   29 ...   32 +   33 ...   36 +   37 ...   40 +   41 ...   44
  Reading integrals       ... ok
  Internal MO  15
Closing buffer GIPV ( 0.04 GB; CompressionRatio= 1.00)
Time spent in pair loops =     1.551 sec
Deleting buffers (Ka|jb) ...done

-----------------------------------------------
 RI-MP2 CORRELATION ENERGY:     -0.585202107 Eh
-----------------------------------------------


---------------------
MP2 DENSITY FORMATION
---------------------

Completing the external part of the density      ... done
Storing the unrelaxed density                    ... done

Re-sorting 3-index density container for op 0    ... done
Computing external part of the Lagrangian        ... done
Calculating the xc-kernel                        ... done
Calculating G(D)                                 ... done
Completing the Lagrangian                        ... done
Solving the Z-vector equations                   ... Using XC Grid                  ... (calc.grid_cpscf.tmp) 
Recalculating density on grid  ... (calc.grho_cpscf0.tmp) done
Calculating the xc-kernel      ... (calc.fxc_cpscf0.tmp) done

-------------------
SHARK CP-SCF DRIVER
-------------------

Dimension of the orbital basis          ...    232
Dimension of the CPSCF-problem          ...   8415
Number of operators                     ...      1
Max. number of iterations               ...    128
Convergence Tolerance                   ... 3.0e-06
Number of perturbations                 ...      1
Perturbation type                       ... REAL

----------------------------
POPLE LINEAR EQUATION SOLVER
----------------------------

  ITERATION   0:   ||err||_max =   6.1149e-02 (   1.0 sec)
  ITERATION   1:   ||err||_max =   1.8736e-02 (   0.9 sec)
  ITERATION   2:   ||err||_max =   7.0273e-03 (   0.9 sec)
  ITERATION   3:   ||err||_max =   3.1478e-03 (   0.9 sec)
  ITERATION   4:   ||err||_max =   8.9826e-04 (   0.9 sec)
  ITERATION   5:   ||err||_max =   3.3635e-04 (   1.0 sec)
  ITERATION   6:   ||err||_max =   1.2851e-04 (   0.9 sec)
  ITERATION   7:   ||err||_max =   5.0594e-05 (   0.9 sec)
  ITERATION   8:   ||err||_max =   1.7238e-05 (   0.9 sec)
  ITERATION   9:   ||err||_max =   4.9373e-06 (   0.9 sec)
  ITERATION  10:   ||err||_max =   1.9415e-06 (   0.9 sec)
done
Finalizing the relaxed density                   ... done
Transforming P to the AO basis                   ... done
Storing the relaxed density                      ... done

------------------------------------
ENERGY WEIGHTED DENSITY FINALIZATION
------------------------------------

Gathering the parts of the W-matrix              ... done
Forming the Z-density                            ... done
Transforming Z to the AO basis                   ... done
Calculating G(Z)                                 ... done
Finalizing the W-matrix                          ... done
Transforming W to the AO basis and storing       ... done

----------------------------------
MP2 DERIVATIVE INTEGRAL GENERATION
----------------------------------

Input SCF Electron Density              ... calc.scfp
Input Correlated Electron Density       ... calc.pmp2re
Input Energy Weighted Density           ... calc.wmp2.tmp

Nuclear repulsion gradient              ... done (  0.0 sec)
HCore & Overlap gradient  (SHARK)       ... done (  0.1 sec)
Two-electron RIJ gradient terms         ... done (  0.6 sec)

-----------------------------------------------------------
MP2 COSX Grid Generation
-----------------------------------------------------------

General Integration Accuracy     IntAcc      ... 4.871
Radial Grid Type                 RadialGrid  ... OptM3 with GC (2021)
Angular Grid (max. ang.)         AngularGrid ... 4 (Lebedev-302)
Angular grid pruning method      GridPruning ... 4 (adaptive)
Weight generation scheme         WeightScheme... mBecke (2022)
Basis function cutoff            BFCut       ... 1.0000e-13
Integration weight cutoff        WCut        ... 1.0000e-14
Partially contracted basis set               ... on
Rotationally invariant grid construction     ... off
Angular grids for H and He will be reduced by one unit

Total number of grid points                  ...   126776
Total number of batches                      ...     1001
Average number of points per batch           ...      126
Average number of grid points per atom       ...     5512
UseSFitting                                  ... on
Two-electron COSX gradient terms        ... 
Integration Timings:
Total Time                  =     6.8 sec
Basis fcn evaluation        =     0.1 sec
Density evaluation          =     0.2 sec
A evaluation                =     5.9 sec
A derivative evaluation     =     0.0 sec
S-fit derivative evaluation =     0.0 sec
anal. over. der. evaluation =     0.0 sec
num. over. der. evaluation  =     0.4 sec
K(P) evaluation             =     0.1 sec
finalize                    =     0.0 sec

done (  7.6 sec)
CPCM gradient                           ... done (  0.6 sec)
DFT XC gradient                         ... Exchange-correlation gradient    ... done
done (  0.9 sec)
Empirical dispersion gradient           ... 
-------------------
DISPERSION GRADIENT
-------------------

   1   C   :   -0.000174984   -0.000129686   -0.000180634
   2   C   :   -0.000040998   -0.000031523   -0.000042160
   3   C   :   -0.000105222    0.000065495   -0.000070960
   4   C   :   -0.000089146    0.000048833   -0.000055543
   5   C   :    0.000019863   -0.000137325   -0.000017623
   6   C   :    0.000042897   -0.000121584    0.000008723
   7   C   :   -0.000091900   -0.000118186   -0.000105468
   8   C   :    0.000214411    0.000129841    0.000213047
   9   C   :    0.000050757    0.000188647    0.000077957
  10   C   :    0.000026152    0.000024977    0.000040355
  11   C   :    0.000019227   -0.000012549    0.000010789
  12   O   :    0.000134016   -0.000066285    0.000084709
  13   H   :   -0.000077981    0.000098292   -0.000040507
  14   H   :   -0.000084260    0.000106403   -0.000038860
  15   H   :    0.000044544   -0.000124080    0.000005766
  16   H   :    0.000055110   -0.000128857    0.000015296
  17   H   :    0.000086497   -0.000047518    0.000087511
  18   H   :    0.000131451   -0.000015243    0.000025992
  19   H   :   -0.000005091    0.000056453    0.000114142
  20   H   :    0.000045606    0.000092869    0.000060256
  21   H   :    0.000041587    0.000133700   -0.000032984
  22   H   :   -0.000047703    0.000131706    0.000037645
  23   N   :   -0.000194832   -0.000144379   -0.000197451

Difference to translation invariance:
           :   -0.0000000000   -0.0000000000   -0.0000000000

Difference to rotation invariance:
           :    0.0000000000   -0.0000000000    0.0000000000

Norm of the Dispersion gradient    ...    0.0008086969
RMS gradient                       ...    0.0000973557
MAX gradient                       ...    0.0002144112
done (  0.0 sec)

-------
TIMINGS
-------

Total time                :   26.675 sec
Integral trafo            :    0.400 sec (  1.5%)
FC preparation            :    0.108 sec (  0.4%)
I/O of integrals          :    0.110 sec (  0.4%)
K(i,j) operators          :    0.203 sec (  0.8%)
T(i,j) pair energies      :    0.030 sec (  0.1%)
V**(-1/2)                 :    0.158 sec (  0.6%)
Gamma(ia|P)               :    0.194 sec (  0.7%)
Gamma-Trafo               :    0.059 sec (  0.2%)
D(virtual)                :    0.008 sec (  0.0%)
D(internal)               :    0.281 sec (  1.1%)
W(virtual)                :    0.015 sec (  0.1%)
W(internal)               :    0.375 sec (  1.4%)
L(virtual)                :    0.221 sec (  0.8%)
L(internal)               :    0.028 sec (  0.1%)
XC kernel                 :    0.023 sec (  0.1%)
G(D)                      :    1.747 sec (  6.6%)
G(Z)                      :    1.760 sec (  6.6%)
Z-vector solution         :   10.308 sec ( 38.6%)
3-index derivative        :    0.333 sec (  1.2%)
2-index derivative        :    0.031 sec (  0.1%)
Fock matrix gradient      :    9.759 sec ( 36.6%)


---------------------------------------
MP2 TOTAL ENERGY:     -553.994809131 Eh
---------------------------------------

The final MP2 gradient
  0:   0.00119606   0.00054469  -0.00163977
  1:  -0.00048177   0.00000738   0.00073421
  2:  -0.00020229  -0.00011926  -0.00015759
  3:   0.00001852  -0.00003807  -0.00005759
  4:   0.00004950  -0.00005962   0.00002550
  5:  -0.00018541   0.00003900  -0.00021730
  6:  -0.00018361  -0.00081625   0.00022961
  7:  -0.00056243  -0.00043745  -0.00060243
  8:   0.00079743   0.00122857   0.00021906
  9:   0.00057059   0.00153678  -0.00020423
 10:  -0.00143606  -0.00174774   0.00097442
 11:   0.00048219   0.00115323   0.00076619
 12:  -0.00002896  -0.00001785   0.00002729
 13:   0.00001927  -0.00002613   0.00010775
 14:   0.00002225  -0.00000991   0.00007465
 15:   0.00002426  -0.00004487   0.00003561
 16:   0.00120544  -0.00003696  -0.00046376
 17:   0.00006785   0.00015569  -0.00018041
 18:  -0.00054755  -0.00078824  -0.00036590
 19:   0.00020129  -0.00018470   0.00034494
 20:  -0.00027877   0.00005720  -0.00001666
 21:  -0.00015578  -0.00020795  -0.00051446
 22:  -0.00063194  -0.00024756   0.00087029

-----------------------------------
NORM OF THE MP2 GRADIENT:  0.004976
-----------------------------------

Maximum memory used throughout the entire MP2-calculation: 62.2 MB


-------------------------------------------------------------------------------
                          DFT DISPERSION CORRECTION                            
                                                                               
                              DFTD3 V3.1  Rev 1                                
                          USING Becke-Johnson damping                          
-------------------------------------------------------------------------------
-------------------------   ----------------
Dispersion correction           -0.020313349
-------------------------   ----------------


-------------------------   --------------------
FINAL SINGLE POINT ENERGY      -554.015122479267
-------------------------   --------------------

------------------------------------------------------------------------------
                         ORCA GEOMETRY RELAXATION STEP
------------------------------------------------------------------------------

Reading the OPT-File                    .... done
Getting information on internals        .... done
Copying old internal coords+grads       .... done
Making the new internal coordinates     .... (2022 redundants) done
Validating the new internal coordinates .... (2022 redundants) done
Calculating the B-matrix                .... done
Calculating the G,G- and P matrices     .... done
Transforming gradient to internals      .... done
Projecting the internal gradient        .... done
Number of atoms                         ....  23
Number of internal coordinates          .... 116
Current Energy                          ....  -554.015122479 Eh
Current gradient norm                   ....     0.004975868 Eh/bohr
Maximum allowed component of the step   ....  0.300
Current trust radius                    ....  0.450
Updating the Hessian (BFGS)             .... done
Forming the augmented Hessian           .... done
Diagonalizing the augmented Hessian     .... done
Last element of RFO vector              ....  0.994065223
Lowest eigenvalues of augmented Hessian:
 -0.000144131  0.008872044  0.014160790  0.015905697  0.018053866
Length of the computed step             ....  0.109435189
The final length of the internal step   ....  0.109435189
Converting the step to Cartesian space:
 Initial RMS(Int)=    0.0101608022
Transforming coordinates:
 Iter   0:  RMS(Cart)=    0.0149668150 RMS(Int)=    0.5833825169
 Iter   5:  RMS(Cart)=    0.0000039207 RMS(Int)=    0.0000031049
 Iter  10:  RMS(Cart)=    0.0000001213 RMS(Int)=    0.0000000961
done
Storing new coordinates                 .... done
The predicted energy change is          ....    -0.000072929
Previously predicted energy change      ....    -0.000542401
Actually observed energy change         ....    -0.000612786
Ratio of predicted to observed change   ....     1.129765876
New trust radius                        ....     0.675000000

                                .--------------------.
          ----------------------|Geometry convergence|-------------------------
          Item                value                   Tolerance       Converged
          ---------------------------------------------------------------------
          Energy change      -0.0006127859            0.0000002000      NO
          RMS gradient        0.0002917821            0.0000080000      NO
          MAX gradient        0.0010260579            0.0000300000      NO
          RMS step            0.0101608022            0.0001000000      NO
          MAX step            0.0430402903            0.0002000000      NO
          ........................................................
          Max(Bonds)      0.0032      Max(Angles)    0.52
          Max(Dihed)        2.47      Max(Improp)    0.00
          ---------------------------------------------------------------------

The optimization has not yet converged - more geometry cycles are needed


    ---------------------------------------------------------------------------
                         Redundant Internal Coordinates
                            (Angstroem and degrees)

        Definition                    Value    dE/dq     Step     New-Value
    ----------------------------------------------------------------------------
     1. B(C   1,C   0)                1.4373 -0.000011  0.0001    1.4374   
     2. B(C   2,C   1)                1.4069 -0.000194  0.0000    1.4069   
     3. B(C   3,C   2)                1.3904  0.000077  0.0001    1.3905   
     4. B(C   4,C   1)                1.4098  0.000134 -0.0002    1.4096   
     5. B(C   5,C   4)                1.3875 -0.000051  0.0001    1.3876   
     6. B(C   6,C   5)                1.4135 -0.000018 -0.0002    1.4133   
     7. B(C   6,C   3)                1.4116  0.000055 -0.0003    1.4113   
     8. B(C   7,C   6)                1.4425  0.000556  0.0005    1.4429   
     9. B(C   8,C   7)                1.4925  0.000876 -0.0012    1.4912   
    10. B(C   9,C   8)                1.5354  0.000536 -0.0013    1.5341   
    11. B(C  10,C   9)                1.5203  0.000656 -0.0007    1.5197   
    12. B(O  11,C  10)                1.4846 -0.000804  0.0032    1.4879   
    13. B(O  11,C   7)                1.2788  0.000163 -0.0000    1.2788   
    14. B(H  12,C   2)                1.0899 -0.000002 -0.0001    1.0899   
    15. B(H  13,C   3)                1.0906 -0.000008 -0.0001    1.0906   
    16. B(H  14,C   4)                1.0898 -0.000003 -0.0000    1.0898   
    17. B(H  15,C   5)                1.0897  0.000058 -0.0001    1.0896   
    18. B(H  16,C  10)                1.0930 -0.000086  0.0003    1.0932   
    19. B(H  17,C  10)                1.0977  0.000184 -0.0004    1.0973   
    20. B(H  18,C   9)                1.0985  0.000108 -0.0003    1.0982   
    21. B(H  19,C   9)                1.0958  0.000002  0.0002    1.0960   
    22. B(H  20,C   8)                1.1065 -0.000083  0.0002    1.1068   
    23. B(H  21,C   8)                1.0972  0.000004  0.0000    1.0972   
    24. B(N  22,C   0)                1.1663 -0.000025 -0.0001    1.1663   
    25. L(C   1,C   0,N  22,C   4, 2) 176.95 -0.000608    0.12    177.07   
    26. L(C   1,C   0,N  22,C   4, 1) 179.86 -0.000271    0.06    179.92   
    27. A(C   2,C   1,C   4)          121.07  0.000076   -0.00    121.07   
    28. A(C   0,C   1,C   4)          119.50  0.000021    0.00    119.50   
    29. A(C   0,C   1,C   2)          119.43 -0.000097    0.00    119.43   
    30. A(C   1,C   2,H  12)          120.17  0.000051   -0.03    120.13   
    31. A(C   1,C   2,C   3)          119.39 -0.000122   -0.01    119.39   
    32. A(C   3,C   2,H  12)          120.44  0.000072    0.04    120.48   
    33. A(C   2,C   3,H  13)          119.39  0.000022    0.02    119.42   
    34. A(C   2,C   3,C   6)          119.89  0.000131   -0.01    119.88   
    35. A(C   6,C   3,H  13)          120.72 -0.000153   -0.01    120.71   
    36. A(C   5,C   4,H  14)          120.47 -0.000067    0.06    120.54   
    37. A(C   1,C   4,H  14)          120.05  0.000075   -0.06    119.99   
    38. A(C   1,C   4,C   5)          119.48 -0.000008   -0.00    119.47   
    39. A(C   6,C   5,H  15)          119.96  0.000002   -0.05    119.91   
    40. A(C   4,C   5,H  15)          120.21 -0.000018    0.06    120.27   
    41. A(C   4,C   5,C   6)          119.83  0.000017   -0.01    119.82   
    42. A(C   3,C   6,C   7)          119.65 -0.000312    0.03    119.68   
    43. A(C   5,C   6,C   7)          120.00  0.000405   -0.06    119.94   
    44. A(C   3,C   6,C   5)          120.35 -0.000094    0.02    120.37   
    45. A(C   8,C   7,O  11)          112.23 -0.000502    0.14    112.36   
    46. A(C   6,C   7,O  11)          119.17 -0.000095    0.03    119.21   
    47. A(C   6,C   7,C   8)          128.58  0.000595   -0.16    128.42   
    48. A(C   9,C   8,H  21)          115.38  0.000486    0.02    115.40   
    49. A(C   7,C   8,C   9)          102.01 -0.000334    0.21    102.22   
    50. A(H  20,C   8,H  21)          107.41 -0.000306   -0.04    107.37   
    51. A(C   7,C   8,H  21)          112.53 -0.000368    0.24    112.77   
    52. A(C   9,C   8,H  20)          112.68  0.000280   -0.25    112.43   
    53. A(C   7,C   8,H  20)          106.53  0.000233   -0.19    106.34   
    54. A(C   8,C   9,H  18)          109.68 -0.000393    0.37    110.05   
    55. A(C   8,C   9,C  10)          102.31  0.000266    0.27    102.57   
    56. A(H  18,C   9,H  19)          109.37  0.000318   -0.09    109.28   
    57. A(C  10,C   9,H  19)          111.90 -0.000216   -0.26    111.64   
    58. A(C   8,C   9,H  19)          113.20  0.000232   -0.48    112.72   
    59. A(C  10,C   9,H  18)          110.20 -0.000242    0.26    110.46   
    60. A(H  16,C  10,H  17)          110.32 -0.000246    0.20    110.52   
    61. A(O  11,C  10,H  17)          105.04 -0.000233   -0.03    105.02   
    62. A(C   9,C  10,H  17)          113.79 -0.000270    0.29    114.08   
    63. A(O  11,C  10,H  16)          106.29  0.000001   -0.52    105.77   
    64. A(C   9,C  10,H  16)          117.00  0.001026   -0.23    116.77   
    65. A(C   9,C  10,O  11)          103.10 -0.000412    0.19    103.29   
    66. A(C   7,O  11,C  10)          111.18  0.000967   -0.06    111.12   
    67. D(C   3,C   2,C   1,C   0)    180.00  0.000064   -0.06    179.94   
    68. D(H  12,C   2,C   1,C   0)      0.11  0.000045   -0.02      0.09   
    69. D(C   3,C   2,C   1,C   4)      0.07  0.000063   -0.08     -0.01   
    70. D(H  12,C   2,C   1,C   4)   -179.82  0.000044   -0.05   -179.87   
    71. D(C   6,C   3,C   2,C   1)      0.25 -0.000017    0.06      0.31   
    72. D(C   6,C   3,C   2,H  12)   -179.87  0.000002    0.02   -179.84   
    73. D(H  13,C   3,C   2,H  12)     -0.02  0.000009   -0.02     -0.04   
    74. D(H  13,C   3,C   2,C   1)   -179.91 -0.000010    0.02   -179.89   
    75. D(H  14,C   4,C   1,C   0)     -0.05 -0.000041   -0.01     -0.07   
    76. D(H  14,C   4,C   1,C   2)    179.88 -0.000040    0.01    179.89   
    77. D(C   5,C   4,C   1,C   2)     -0.24 -0.000054    0.04     -0.20   
    78. D(C   5,C   4,C   1,C   0)    179.83 -0.000055    0.01    179.84   
    79. D(H  15,C   5,C   4,C   1)   -179.71  0.000029   -0.07   -179.78   
    80. D(C   6,C   5,C   4,H  14)    179.98 -0.000014    0.05    180.03   
    81. D(C   6,C   5,C   4,C   1)      0.09  0.000000    0.03      0.12   
    82. D(H  15,C   5,C   4,H  14)      0.18  0.000015   -0.05      0.13   
    83. D(C   7,C   6,C   5,H  15)      0.81  0.000065    0.03      0.83   
    84. D(C   3,C   6,C   5,H  15)   -179.98  0.000015    0.05   -179.93   
    85. D(C   3,C   6,C   5,C   4)      0.22  0.000044   -0.05      0.17   
    86. D(C   7,C   6,C   3,H  13)     -1.01 -0.000087    0.08     -0.94   
    87. D(C   7,C   6,C   3,C   2)    178.83 -0.000080    0.03    178.86   
    88. D(C   7,C   6,C   5,C   4)   -178.99  0.000094   -0.07   -179.07   
    89. D(C   5,C   6,C   3,H  13)    179.77 -0.000043    0.05    179.81   
    90. D(C   5,C   6,C   3,C   2)     -0.39 -0.000036    0.01     -0.39   
    91. D(O  11,C   7,C   6,C   5)     -0.69 -0.000056    0.83      0.14   
    92. D(O  11,C   7,C   6,C   3)   -179.91 -0.000008    0.80   -179.11   
    93. D(C   8,C   7,C   6,C   5)    177.40 -0.000146    0.68    178.08   
    94. D(C   8,C   7,C   6,C   3)     -1.82 -0.000098    0.65     -1.17   
    95. D(H  20,C   8,C   7,C   6)    -77.53  0.000079    0.40    -77.13   
    96. D(C   9,C   8,C   7,O  11)    -17.65 -0.000257    0.51    -17.15   
    97. D(C   9,C   8,C   7,C   6)    164.15 -0.000177    0.65    164.80   
    98. D(H  21,C   8,C   7,C   6)     39.92 -0.000350    0.37     40.29   
    99. D(H  20,C   8,C   7,O  11)    100.66 -0.000000    0.25    100.92   
   100. D(H  18,C   9,C   8,H  20)    157.03  0.000226   -1.34    155.70   
   101. D(H  18,C   9,C   8,C   7)    -89.13  0.000430   -1.54    -90.67   
   102. D(C  10,C   9,C   8,H  21)    150.14 -0.000298   -0.53    149.61   
   103. D(C  10,C   9,C   8,H  20)    -86.01 -0.000082   -0.77    -86.77   
   104. D(H  18,C   9,C   8,H  21)     33.18  0.000010   -1.10     32.08   
   105. D(C  10,C   9,C   8,C   7)     27.83  0.000122   -0.97     26.86   
   106. D(H  16,C  10,C   9,H  19)     93.58 -0.000503    2.36     95.94   
   107. D(H  16,C  10,C   9,H  18)    -28.34 -0.000591    2.47    -25.87   
   108. D(H  16,C  10,C   9,C   8)   -144.93 -0.000175    1.82   -143.11   
   109. D(O  11,C  10,C   9,H  19)   -150.19 -0.000259    1.72   -148.48   
   110. D(O  11,C  10,C   9,H  18)     87.88 -0.000347    1.82     89.71   
   111. D(O  11,C  10,C   9,C   8)    -28.71  0.000069    1.18    -27.53   
   112. D(C   7,O  11,C  10,H  17)    -99.80  0.000323   -1.36   -101.16   
   113. D(C   7,O  11,C  10,H  16)    143.26  0.000709   -1.36    141.89   
   114. D(C   7,O  11,C  10,C   9)     19.64 -0.000257   -0.94     18.69   
   115. D(C  10,O  11,C   7,C   8)     -1.09  0.000307    0.27     -0.82   
   116. D(C  10,O  11,C   7,C   6)    177.29  0.000250    0.12    177.41   
    ----------------------------------------------------------------------------

Geometry step timings:
Preparation and reading OPT file:      0.001 s (17.961 %)
Internal coordinates            :      0.000 s ( 0.703 %)
B/P matrices and projection     :      0.002 s (26.214 %)
Hessian update/contruction      :      0.000 s ( 7.700 %)
Making the step                 :      0.001 s (19.501 %)
Converting the step to Cartesian:      0.000 s ( 3.565 %)
Storing new data                :      0.000 s ( 0.636 %)
Checking convergence            :      0.000 s ( 0.268 %)
Final printing                  :      0.001 s (23.418 %)
Total time                      :      0.006 s

Time for energy+gradient        :     47.327 s
Time for complete geometry iter :     47.535 s

         *************************************************************
         *                GEOMETRY OPTIMIZATION CYCLE   6            *
         *************************************************************
---------------------------------
CARTESIAN COORDINATES (ANGSTROEM)
---------------------------------
  C      1.935027   -0.252252    0.630810
  C      2.822376    0.407477    1.549172
  C      2.677848    1.787951    1.779132
  C      3.535936    2.425115    2.668651
  C      3.822305   -0.338530    2.205423
  C      4.680706    0.299511    3.089383
  C      4.543503    1.686236    3.324849
  C      5.447395    2.356320    4.228196
  C      5.499850    3.804170    4.581646
  C      6.378041    3.799975    5.839534
  C      7.229664    2.556755    5.643746
  O      6.367870    1.681117    4.804537
  H      1.897991    2.349530    1.265070
  H      3.423142    3.494808    2.848492
  H      3.917336   -1.407437    2.015539
  H      5.460499   -0.263857    3.600937
  H      7.463425    1.973872    6.538602
  H      8.134429    2.723083    5.045573
  H      5.751539    3.698506    6.735763
  H      6.994158    4.702014    5.928692
  H      5.986008    4.315215    3.728763
  H      4.503827    4.247651    4.704712
  N      1.196832   -0.793915   -0.091602

----------------------------
CARTESIAN COORDINATES (A.U.)
----------------------------
  NO LB      ZA    FRAG     MASS         X           Y           Z
   0 C     6.0000    0    12.011    3.656671   -0.476687    1.192058
   1 C     6.0000    0    12.011    5.333518    0.770020    2.927511
   2 C     6.0000    0    12.011    5.060398    3.378738    3.362072
   3 C     6.0000    0    12.011    6.681951    4.582803    5.043020
   4 C     6.0000    0    12.011    7.223110   -0.639728    4.167646
   5 C     6.0000    0    12.011    8.845253    0.565994    5.838088
   6 C     6.0000    0    12.011    8.585977    3.186525    6.283053
   7 C     6.0000    0    12.011   10.294085    4.452799    7.990132
   8 C     6.0000    0    12.011   10.393211    7.188839    8.658055
   9 C     6.0000    0    12.011   12.052750    7.180913   11.035120
  10 C     6.0000    0    12.011   13.662084    4.831568   10.665134
  11 O     8.0000    0    15.999   12.033531    3.176850    9.079260
  12 H     1.0000    0     1.008    3.586683    4.439968    2.390635
  13 H     1.0000    0     1.008    6.468802    6.604230    5.382870
  14 H     1.0000    0     1.008    7.402692   -2.659670    3.808816
  15 H     1.0000    0     1.008   10.318848   -0.498617    6.804784
  16 H     1.0000    0     1.008   14.103830    3.730077   12.356167
  17 H     1.0000    0     1.008   15.371843    5.145881    9.534752
  18 H     1.0000    0     1.008   10.868833    6.989163   12.728748
  19 H     1.0000    0     1.008   13.217043    8.885518   11.203604
  20 H     1.0000    0     1.008   11.311917    8.154575    7.046342
  21 H     1.0000    0     1.008    8.511000    8.026897    8.890617
  22 N     7.0000    0    14.007    2.261685   -1.500281   -0.173102

--------------------------------
INTERNAL COORDINATES (ANGSTROEM)
--------------------------------
 C      0   0   0     0.000000000000     0.00000000     0.00000000
 C      1   0   0     1.437365499700     0.00000000     0.00000000
 C      2   1   0     1.406939645372   119.43023413     0.00000000
 C      3   2   1     1.390517268251   119.39100097   179.94163255
 C      2   1   3     1.409627542440   119.50248908   179.95455720
 C      5   2   1     1.387563820848   119.47652835   179.84356968
 C      4   3   2     1.411285986482   119.87489086     0.30457138
 C      7   4   3     1.442937527591   119.68200754   178.85630863
 C      8   7   4     1.491290557894   128.40924769   358.82409310
 C      9   8   7     1.534118202265   102.22872554   164.80736480
 C     10   9   8     1.519602069885   102.55658657    26.84050995
 O      8   7   4     1.278805298820   119.19954925   180.89969601
 H      3   2   1     1.089865815317   120.13190705     0.08684469
 H      4   3   2     1.090554324468   119.41436609   180.10531770
 H      5   2   1     1.089793096916   119.98804658   359.93409151
 H      6   5   2     1.089562827683   120.27158122   180.22114626
 H     11  10   9     1.093235974331   116.78036256   216.87556620
 H     11  10   9     1.097303917882   114.09908554    85.87053302
 H     10   9   8     1.098193130195   110.04970680   269.31144460
 H     10   9   8     1.096003219155   112.72120589   147.03020086
 H      9   8   7     1.106763223488   106.32622676   282.86905694
 H      9   8   7     1.097215930391   112.77213647    40.27921984
 N      1   2   3     1.166279730480   178.53510575   268.14928715

---------------------------
INTERNAL COORDINATES (A.U.)
---------------------------
 C      0   0   0     0.000000000000     0.00000000     0.00000000
 C      1   0   0     2.716227148780     0.00000000     0.00000000
 C      2   1   0     2.658730616710   119.43023413     0.00000000
 C      3   2   1     2.627696821482   119.39100097   179.94163255
 C      2   1   3     2.663810006044   119.50248908   179.95455720
 C      5   2   1     2.622115614740   119.47652835   179.84356968
 C      4   3   2     2.666944011092   119.87489086     0.30457138
 C      7   4   3     2.726756755505   119.68200754   178.85630863
 C      8   7   4     2.818130740523   128.40924769   358.82409310
 C      9   8   7     2.899063259345   102.22872554   164.80736480
 C     10   9   8     2.871631744622   102.55658657    26.84050995
 O      8   7   4     2.416591793378   119.19954925   180.89969601
 H      3   2   1     2.059547913671   120.13190705     0.08684469
 H      4   3   2     2.060849007408   119.41436609   180.10531770
 H      5   2   1     2.059410495809   119.98804658   359.93409151
 H      6   5   2     2.058975350022   120.27158122   180.22114626
 H     11  10   9     2.065916591236   116.78036256   216.87556620
 H     11  10   9     2.073603890476   114.09908554    85.87053302
 H     10   9   8     2.075284258223   110.04970680   269.31144460
 H     10   9   8     2.071145926099   112.72120589   147.03020086
 H      9   8   7     2.091479387487   106.32622676   282.86905694
 H      9   8   7     2.073437618214   112.77213647    40.27921984
 N      1   2   3     2.203949286150   178.53510575   268.14928715


           ************************************************************
           *        Program running with 8 parallel MPI-processes     *
           *              working on a common directory               *
           ************************************************************
------------------------------------------------------------------------------
                   ___                                                        
                  /   \      - P O W E R E D   B Y -                         
                 /     \                                                     
                 |  |  |   _    _      __       _____    __    __             
                 |  |  |  | |  | |    /  \     |  _  \  |  |  /  |          
                  \  \/   | |  | |   /    \    | | | |  |  | /  /          
                 / \  \   | |__| |  /  /\  \   | |_| |  |  |/  /          
                |  |  |   |  __  | /  /__\  \  |    /   |      \           
                |  |  |   | |  | | |   __   |  |    \   |  |\   \          
                \     /   | |  | | |  |  |  |  | |\  \  |  | \   \       
                 \___/    |_|  |_| |__|  |__|  |_| \__\ |__|  \__/        
                                                                              
                      - O R C A' S   B I G   F R I E N D -                    
                                      &                                       
                       - I N T E G R A L  F E E D E R -                       
                                                                              
 v1 FN, 2020, v2 2021, v3 2022-2024                                           
------------------------------------------------------------------------------


----------------------
SHARK INTEGRAL PACKAGE
----------------------

Number of atoms                             ...     23
Number of basis functions                   ...    232
Number of shells                            ...    108
Maximum angular momentum                    ...      2
Integral batch strategy                     ... SHARK/LIBINT Hybrid
RI-J (if used) integral strategy            ... SPLIT-RIJ (Revised 2003 algorithm where possible)
Printlevel                                  ...      1
Contraction scheme used                     ... SEGMENTED contraction
Prescreening option                         ... SCHWARTZ
   Thresh                                   ... 1.000e-13
   Tcut                                     ... 1.000e-15
   Tpresel                                  ... 1.000e-15 
Coulomb Range Separation                    ... NOT USED
Exchange Range Separation                   ... NOT USED
Multipole approximations                    ... NOT USED
Finite Nucleus Model                        ... NOT USED
CABS basis                                  ... NOT available
Auxiliary Coulomb fitting basis             ... AVAILABLE
   # of basis functions in Aux-J            ...    747
   # of shells in Aux-J                     ...    245
   Maximum angular momentum in Aux-J        ...      4
Auxiliary J/K fitting basis                 ... NOT available
Auxiliary Correlation fitting basis         ... AVAILABLE
   # of basis functions in Aux-C            ...    764
   # of shells in Aux-C                     ...    268
   Maximum angular momentum in Aux-C        ...      3
Auxiliary 'external' fitting basis          ... NOT available

Checking pre-screening integrals            ... done (  0.0 sec) Dimension = 108
Check shell pair data                       ... done (  0.0 sec)
Shell pair information
Shell pair cut-off parameter TPreSel        ...   1.0e-15
Total number of shell pairs                 ...      5886
Shell pairs after pre-screening             ...      5176
Total number of primitive shell pairs       ...     21520
Primitive shell pairs kept                  ...     13525
          la=0 lb=0:   1565 shell pairs
          la=1 lb=0:   1893 shell pairs
          la=1 lb=1:    598 shell pairs
          la=2 lb=0:    650 shell pairs
          la=2 lb=1:    397 shell pairs
          la=2 lb=2:     73 shell pairs

Calculating one electron integrals          ... done (  0.0 sec)
Calculating RI/J V-Matrix + Cholesky decomp.... done (  0.0 sec)
Calculating RI/C V-Matrix + Cholesky decomp.... done (  0.0 sec)
Calculating Nuclear repulsion               ... done (  0.0 sec) ENN=    701.063501476805 Eh

Diagonalization of the overlap matrix:
Smallest eigenvalue                        ... 2.933e-04
Time for diagonalization                   ...    0.006 sec
Threshold for overlap eigenvalues          ... 1.000e-07
Number of eigenvalues below threshold      ... 0
Time for construction of square roots      ...    0.003 sec
Total time needed                          ...    0.010 sec

-------------------
DFT GRID GENERATION
-------------------

General Integration Accuracy     IntAcc      ... 4.388
Radial Grid Type                 RadialGrid  ... OptM3 with GC (2021)
Angular Grid (max. ang.)         AngularGrid ... 4 (Lebedev-302)
Angular grid pruning method      GridPruning ... 4 (adaptive)
Weight generation scheme         WeightScheme... mBecke (2022)
Basis function cutoff            BFCut       ... 1.0000e-13
Integration weight cutoff        WCut        ... 1.0000e-14
Partially contracted basis set               ... off
Rotationally invariant grid construction     ... off
Angular grids for H and He will be reduced by one unit

Total number of grid points                  ...   110144
Total number of batches                      ...     1732
Average number of points per batch           ...       63
Average number of grid points per atom       ...     4789

--------------------
COSX GRID GENERATION
--------------------

GRIDX 1
-------
General Integration Accuracy     IntAcc      ... 3.816
Radial Grid Type                 RadialGrid  ... OptM3 with GC (2021)
Angular Grid (max. ang.)         AngularGrid ... 1 (Lebedev-50)
Angular grid pruning method      GridPruning ... 4 (adaptive)
Weight generation scheme         WeightScheme... mBecke (2022)
Basis function cutoff            BFCut       ... 1.0000e-13
Integration weight cutoff        WCut        ... 1.0000e-14
Partially contracted basis set               ... on
Rotationally invariant grid construction     ... off
Angular grids for H and He will be reduced by one unit

Total number of grid points                  ...    14006
Total number of batches                      ...      125
Average number of points per batch           ...      112
Average number of grid points per atom       ...      609
UseSFitting                                  ... on

GRIDX 2
-------
General Integration Accuracy     IntAcc      ... 4.020
Radial Grid Type                 RadialGrid  ... OptM3 with GC (2021)
Angular Grid (max. ang.)         AngularGrid ... 2 (Lebedev-110)
Angular grid pruning method      GridPruning ... 4 (adaptive)
Weight generation scheme         WeightScheme... mBecke (2022)
Basis function cutoff            BFCut       ... 1.0000e-13
Integration weight cutoff        WCut        ... 1.0000e-14
Partially contracted basis set               ... on
Rotationally invariant grid construction     ... off
Angular grids for H and He will be reduced by one unit

Total number of grid points                  ...    30769
Total number of batches                      ...      253
Average number of points per batch           ...      121
Average number of grid points per atom       ...     1338
UseSFitting                                  ... on

GRIDX 3
-------
General Integration Accuracy     IntAcc      ... 4.338
Radial Grid Type                 RadialGrid  ... OptM3 with GC (2021)
Angular Grid (max. ang.)         AngularGrid ... 3 (Lebedev-194)
Angular grid pruning method      GridPruning ... 4 (adaptive)
Weight generation scheme         WeightScheme... mBecke (2022)
Basis function cutoff            BFCut       ... 1.0000e-13
Integration weight cutoff        WCut        ... 1.0000e-14
Partially contracted basis set               ... on
Rotationally invariant grid construction     ... off
Angular grids for H and He will be reduced by one unit

Total number of grid points                  ...    67477
Total number of batches                      ...      540
Average number of points per batch           ...      124
Average number of grid points per atom       ...     2934
UseSFitting                                  ... on
Initializing property integral containers    ... done (  0.0 sec)

SHARK setup successfully completed in   1.3 seconds

Maximum memory used throughout the entire STARTUP-calculation: 30.0 MB


           ************************************************************
           *        Program running with 8 parallel MPI-processes     *
           *              working on a common directory               *
           ************************************************************
Occupation numbers will be reassigned to an Aufbau configuration
             **** ENERGY FILE WAS UPDATED (calc.en.tmp) ****
Finished Guess after   0.1 sec
Maximum memory used throughout the entire GUESS-calculation: 12.9 MB


           ************************************************************
           *        Program running with 8 parallel MPI-processes     *
           *              working on a common directory               *
           ************************************************************
--------------------
CPCM SOLVATION MODEL
--------------------
CPCM parameters:
  Epsilon                                         ...      16.7000
  Refrac                                          ...       1.2750
  Rsolv                                           ...       1.3000
  Surface type                                    ... GAUSSIAN VDW
  Discretization scheme                           ... Constant charge density
    Threshold for H atoms                         ...       5.0000 (charges/Ang^2)
    Threshold for non-H atoms                     ...       5.0000 (charges/Ang^2)
  Epsilon function type                           ...         CPCM
Solvent:                                          ... CUSTOM
Radii:
  Scheme                                          ... Element-dependent radii
  Radius for C  used is    3.8550 Bohr (=   2.0400 Ang.)
  Radius for O  used is    3.4469 Bohr (=   1.8240 Ang.)
  Radius for H  used is    2.4944 Bohr (=   1.3200 Ang.)
  Radius for N  used is    3.5149 Bohr (=   1.8600 Ang.)
Calculating surface                               ...        done! (  0.0s)
Cavity surface points                             ...         2121
Cavity Volume                                     ...    1468.4649
Cavity Surface-area                               ...     792.0819
Calculating surface distance matrix               ...        done! (  0.1s)
Performing Cholesky decomposition & store         ...        done! (  0.1s)
Overall time for CPCM initialization              ...                 0.2s

----------------------------------------D-I-I-S--------------------------------------------
Iteration    Energy (Eh)           Delta-E    RMSDP     MaxDP     DIISErr   Damp  Time(sec)
-------------------------------------------------------------------------------------------
               ***  Starting incremental Fock matrix formation  ***
    1    -553.4094489581880225     0.00e+00  4.72e-05  1.57e-03  6.27e-03  0.700   1.6
    2    -553.4095248219100540    -7.59e-05  4.27e-05  1.42e-03  5.05e-03  0.700   0.9
                               ***Turning on AO-DIIS***
    3    -553.4095869870041042    -6.22e-05  3.77e-05  1.28e-03  3.92e-03  0.700   0.9
                              *** Initializing SOSCF ***
---------------------------------------S-O-S-C-F--------------------------------------
Iteration    Energy (Eh)           Delta-E    RMSDP     MaxDP     MaxGrad    Time(sec)
--------------------------------------------------------------------------------------
    4    -553.4096351594000680    -4.82e-05  9.87e-05  3.29e-03  2.88e-03     0.9
               *** Restarting incremental Fock matrix formation ***
    5    -553.4097679268404590    -1.33e-04  1.20e-05  3.06e-04  1.53e-04     1.6
    6    -553.4097689196441934    -9.93e-07  6.68e-06  1.82e-04  5.78e-05     1.3
    7    -553.4097690599121506    -1.40e-07  2.01e-06  9.14e-05  1.74e-05     1.3
    8    -553.4097690702033105    -1.03e-08  9.98e-07  4.24e-05  1.38e-05     1.2
    9    -553.4097690773810427    -7.18e-09  2.78e-07  1.03e-05  1.57e-06     1.2
   10    -553.4097690774899547    -1.09e-10  1.23e-07  4.11e-06  1.72e-06     1.1
   11    -553.4097690777120988    -2.22e-10  3.51e-08  1.28e-06  5.13e-07     1.1
   12    -553.4097690777425669    -3.05e-11  1.64e-08  6.31e-07  5.13e-07     1.0
                 **** Energy Check signals convergence ****

               *****************************************************
               *                     SUCCESS                       *
               *           SCF CONVERGED AFTER  12 CYCLES          *
               *****************************************************

Recomputing exchange energy using gridx3       ... done (    2.241 sec)
Old exchange energy                            :    -39.742668864 Eh
New exchange energy                            :    -39.742608558 Eh
Exchange energy change after final integration :      0.000060306 Eh
Total energy after final integration           :   -553.409708772 Eh
             **** ENERGY FILE WAS UPDATED (calc.en.tmp) ****

----------------
TOTAL SCF ENERGY
----------------

Total Energy       :       -553.40970877179143 Eh          -15059.04376 eV

Components:
Nuclear Repulsion  :        701.06350147680541 Eh           19076.90773 eV
Electronic Energy  :      -1254.37995645983324 Eh          -34133.41392 eV
One Electron Energy:      -2122.95429733524679 Eh          -57768.52333 eV
Two Electron Energy:        868.57434087541355 Eh           23635.10940 eV
CPCM Dielectric    :         -0.09331409471481 Eh              -2.53921 eV

Virial components:
Potential Energy   :      -1101.98112166051487 Eh          -29986.43080 eV
Kinetic Energy     :        548.57141288872344 Eh           14927.38704 eV
Virial Ratio       :          2.00881981045565

DFT components:
N(Alpha)           :       44.999969515956 electrons
N(Beta)            :       44.999969515956 electrons
N(Total)           :       89.999939031912 electrons
E(X)               :      -35.330301505678 Eh       
E(C)               :       -2.226624506330 Eh       
E(XC)              :      -37.556926012008 Eh       

CPCM Solvation Model Properties:
Surface-charge          :         -1.01657102784342
Corrected charge        :         -1.00000000000000
Outlying charge corr.   :          0.00001652601455 Eh               0.00045 eV
Free-energy (cav+disp)  :  This term is not implemented in the current solvation scheme

---------------
SCF CONVERGENCE
---------------

  Last Energy change         ...    3.0468e-11  Tolerance :   1.0000e-10
  Last MAX-Density change    ...    6.3113e-07  Tolerance :   1.0000e-09
  Last RMS-Density change    ...    1.6363e-08  Tolerance :   1.0000e-10
  Last DIIS Error            ...    2.8787e-03  Tolerance :   1.0000e-09
  Last Orbital Gradient      ...    5.1323e-07  Tolerance :   2.0000e-07
  Last Orbital Rotation      ...    3.9198e-07  Tolerance :   2.0000e-07


Total SCF time: 0 days 0 hours 0 min 16 sec 
Finished LeanSCF after  16.8 sec

Maximum memory used throughout the entire LEANSCF-calculation: 27.0 MB


           ************************************************************
           *        Program running with 8 parallel MPI-processes     *
           *              working on a common directory               *
           ************************************************************

------------------------------------------------------------------------------
                                ORCA  MP2 
------------------------------------------------------------------------------

Freezing NCore=26 chemical core electrons

----------------------
RI-MP2 ENERGY+GRADIENT
----------------------
Dimension of the orbital basis            ...  232
Dimension of the AuxC basis               ...  764
Memory devoted to MP2                     ... 8000 MB   
Data format for matrix containers         ... DOUBLE
Compression type for matrix containers    ... UNCOMPRESSED
Overall scaling of the MP2 energy         ...   2.700e-01

-----------------------
SHARK RI TRANSFORMATION
-----------------------

Number of basis functions                ...    232
Number of aux functions                  ...    764
Number of operators                      ...      1
Generation of IJK                        ... YES
Generation of IAK                        ... YES
Generation of ABK                        ... NO
Orbital Range Operator  0:    0-  44 to   45- 231

Aux basis identifier                     ...   AUXC
Contraction scheme used                  ... SEGMENTED
Do orthogonalization                     ... YES
All operator combinations                ... NO
Transpose (ia|K)                         ... NO
Integral generator used                  ... LIBINT
Starting integral generation + trafo... 
Half trafo (segmented) done. Total time =  0.2 sec. integrals=  0.1 sec trafo=  0.1 sec
Integral generation and half transformation done (  0.2 sec)

Reading or making V^(-1/2)          ... done (  0.0 sec)
Sorting IJK integrals               ... done (  0.1 sec)
Sorting IAK integrals               ... done (  0.2 sec)

SHARK RI integral transformation done. Total time =  0.4 sec.

Opening buffers                              ... done
Frozen core precalculation                   ... done

Starting loop over batches of integrals:

Operator 0  - window                       ... ( 13- 44)x( 45-231)
Operator 0  - Memory available             ...  8000 MB
Operator 0  - Memory needed per MO         ...   1.1 MB
Operator 0  - Number of orbitals per batch ... 4
Operator 0  - Number of batches            ... 1

OPERATOR  0   PASS   0:  MOs    13 ...   16 +   17 ...   20 +   21 ...   24 +   25 ...   28
                            +   29 ...   32 +   33 ...   36 +   37 ...   40 +   41 ...   44
  Reading integrals       ... ok
  Internal MO  15
Closing buffer GIPV ( 0.04 GB; CompressionRatio= 1.00)
Time spent in pair loops =     1.550 sec
Deleting buffers (Ka|jb) ...done

-----------------------------------------------
 RI-MP2 CORRELATION ENERGY:     -0.585196595 Eh
-----------------------------------------------


---------------------
MP2 DENSITY FORMATION
---------------------

Completing the external part of the density      ... done
Storing the unrelaxed density                    ... done

Re-sorting 3-index density container for op 0    ... done
Computing external part of the Lagrangian        ... done
Calculating the xc-kernel                        ... done
Calculating G(D)                                 ... done
Completing the Lagrangian                        ... done
Solving the Z-vector equations                   ... Using XC Grid                  ... (calc.grid_cpscf.tmp) 
Recalculating density on grid  ... (calc.grho_cpscf0.tmp) done
Calculating the xc-kernel      ... (calc.fxc_cpscf0.tmp) done

-------------------
SHARK CP-SCF DRIVER
-------------------

Dimension of the orbital basis          ...    232
Dimension of the CPSCF-problem          ...   8415
Number of operators                     ...      1
Max. number of iterations               ...    128
Convergence Tolerance                   ... 3.0e-06
Number of perturbations                 ...      1
Perturbation type                       ... REAL

----------------------------
POPLE LINEAR EQUATION SOLVER
----------------------------

  ITERATION   0:   ||err||_max =   6.1247e-02 (   0.9 sec)
  ITERATION   1:   ||err||_max =   1.8728e-02 (   1.2 sec)
  ITERATION   2:   ||err||_max =   6.9957e-03 (   1.4 sec)
  ITERATION   3:   ||err||_max =   3.1352e-03 (   0.9 sec)
  ITERATION   4:   ||err||_max =   8.9524e-04 (   0.9 sec)
  ITERATION   5:   ||err||_max =   3.3472e-04 (   0.9 sec)
  ITERATION   6:   ||err||_max =   1.2767e-04 (   0.9 sec)
  ITERATION   7:   ||err||_max =   5.0320e-05 (   0.9 sec)
  ITERATION   8:   ||err||_max =   1.7146e-05 (   0.9 sec)
  ITERATION   9:   ||err||_max =   4.9046e-06 (   0.9 sec)
  ITERATION  10:   ||err||_max =   1.9273e-06 (   0.9 sec)
done
Finalizing the relaxed density                   ... done
Transforming P to the AO basis                   ... done
Storing the relaxed density                      ... done

------------------------------------
ENERGY WEIGHTED DENSITY FINALIZATION
------------------------------------

Gathering the parts of the W-matrix              ... done
Forming the Z-density                            ... done
Transforming Z to the AO basis                   ... done
Calculating G(Z)                                 ... done
Finalizing the W-matrix                          ... done
Transforming W to the AO basis and storing       ... done

----------------------------------
MP2 DERIVATIVE INTEGRAL GENERATION
----------------------------------

Input SCF Electron Density              ... calc.scfp
Input Correlated Electron Density       ... calc.pmp2re
Input Energy Weighted Density           ... calc.wmp2.tmp

Nuclear repulsion gradient              ... done (  0.0 sec)
HCore & Overlap gradient  (SHARK)       ... done (  0.1 sec)
Two-electron RIJ gradient terms         ... done (  0.6 sec)

-----------------------------------------------------------
MP2 COSX Grid Generation
-----------------------------------------------------------

General Integration Accuracy     IntAcc      ... 4.871
Radial Grid Type                 RadialGrid  ... OptM3 with GC (2021)
Angular Grid (max. ang.)         AngularGrid ... 4 (Lebedev-302)
Angular grid pruning method      GridPruning ... 4 (adaptive)
Weight generation scheme         WeightScheme... mBecke (2022)
Basis function cutoff            BFCut       ... 1.0000e-13
Integration weight cutoff        WCut        ... 1.0000e-14
Partially contracted basis set               ... on
Rotationally invariant grid construction     ... off
Angular grids for H and He will be reduced by one unit

Total number of grid points                  ...   126779
Total number of batches                      ...     1001
Average number of points per batch           ...      126
Average number of grid points per atom       ...     5512
UseSFitting                                  ... on
Two-electron COSX gradient terms        ... 
Integration Timings:
Total Time                  =     6.8 sec
Basis fcn evaluation        =     0.1 sec
Density evaluation          =     0.1 sec
A evaluation                =     5.9 sec
A derivative evaluation     =     0.0 sec
S-fit derivative evaluation =     0.0 sec
anal. over. der. evaluation =     0.0 sec
num. over. der. evaluation  =     0.4 sec
K(P) evaluation             =     0.1 sec
finalize                    =     0.0 sec

done (  7.6 sec)
CPCM gradient                           ... done (  0.6 sec)
DFT XC gradient                         ... Exchange-correlation gradient    ... done
done (  0.9 sec)
Empirical dispersion gradient           ... 
-------------------
DISPERSION GRADIENT
-------------------

   1   C   :   -0.000174816   -0.000129639   -0.000180687
   2   C   :   -0.000040849   -0.000031575   -0.000042163
   3   C   :   -0.000104699    0.000065413   -0.000071204
   4   C   :   -0.000089234    0.000048852   -0.000056441
   5   C   :    0.000019621   -0.000137097   -0.000017454
   6   C   :    0.000042686   -0.000121707    0.000008797
   7   C   :   -0.000091353   -0.000117699   -0.000105308
   8   C   :    0.000210544    0.000127339    0.000208113
   9   C   :    0.000048999    0.000188955    0.000078943
  10   C   :    0.000027340    0.000026900    0.000042130
  11   C   :    0.000022689   -0.000012783    0.000013390
  12   O   :    0.000134937   -0.000066694    0.000083802
  13   H   :   -0.000077769    0.000098365   -0.000040796
  14   H   :   -0.000083684    0.000106536   -0.000039074
  15   H   :    0.000044300   -0.000124136    0.000005875
  16   H   :    0.000054978   -0.000128773    0.000015603
  17   H   :    0.000086177   -0.000047615    0.000087878
  18   H   :    0.000131817   -0.000015626    0.000026111
  19   H   :   -0.000004403    0.000057125    0.000113883
  20   H   :    0.000046279    0.000093155    0.000058746
  21   H   :    0.000039990    0.000133867   -0.000031892
  22   H   :   -0.000048796    0.000131092    0.000039420
  23   N   :   -0.000194753   -0.000144254   -0.000197670

Difference to translation invariance:
           :   -0.0000000000    0.0000000000   -0.0000000000

Difference to rotation invariance:
           :   -0.0000000000   -0.0000000000    0.0000000000

Norm of the Dispersion gradient    ...    0.0008062225
RMS gradient                       ...    0.0000970578
MAX gradient                       ...    0.0002105442
done (  0.0 sec)

-------
TIMINGS
-------

Total time                :   27.349 sec
Integral trafo            :    0.373 sec (  1.4%)
FC preparation            :    0.107 sec (  0.4%)
I/O of integrals          :    0.111 sec (  0.4%)
K(i,j) operators          :    0.203 sec (  0.7%)
T(i,j) pair energies      :    0.029 sec (  0.1%)
V**(-1/2)                 :    0.157 sec (  0.6%)
Gamma(ia|P)               :    0.194 sec (  0.7%)
Gamma-Trafo               :    0.060 sec (  0.2%)
D(virtual)                :    0.008 sec (  0.0%)
D(internal)               :    0.286 sec (  1.0%)
W(virtual)                :    0.015 sec (  0.1%)
W(internal)               :    0.388 sec (  1.4%)
L(virtual)                :    0.204 sec (  0.7%)
L(internal)               :    0.028 sec (  0.1%)
XC kernel                 :    0.022 sec (  0.1%)
G(D)                      :    1.777 sec (  6.5%)
G(Z)                      :    1.791 sec (  6.5%)
Z-vector solution         :   11.039 sec ( 40.4%)
3-index derivative        :    0.326 sec (  1.2%)
2-index derivative        :    0.031 sec (  0.1%)
Fock matrix gradient      :    9.694 sec ( 35.4%)


---------------------------------------
MP2 TOTAL ENERGY:     -553.994905367 Eh
---------------------------------------

The final MP2 gradient
  0:   0.00105618   0.00036039  -0.00167944
  1:  -0.00044285  -0.00007568   0.00079242
  2:  -0.00022534  -0.00008116  -0.00021659
  3:   0.00018966  -0.00003692   0.00001112
  4:   0.00003463   0.00004791   0.00001105
  5:  -0.00008136   0.00007388  -0.00013523
  6:  -0.00043477  -0.00061668  -0.00005781
  7:  -0.00021924   0.00018446  -0.00031549
  8:   0.00025299   0.00077550   0.00095438
  9:  -0.00011028   0.00026660  -0.00053646
 10:  -0.00053741   0.00051832   0.00067172
 11:   0.00059130  -0.00041280   0.00055986
 12:  -0.00002195  -0.00010209   0.00000584
 13:   0.00006932  -0.00008858   0.00011918
 14:  -0.00007687   0.00003251  -0.00000487
 15:  -0.00001792   0.00009403   0.00007525
 16:   0.00043962  -0.00052002  -0.00037125
 17:   0.00007929   0.00008534  -0.00010141
 18:  -0.00028223  -0.00044292  -0.00013583
 19:   0.00026247  -0.00008748  -0.00011412
 20:   0.00000417   0.00000707  -0.00000877
 21:  -0.00003589   0.00009726  -0.00046583
 22:  -0.00053019  -0.00014129   0.00091755

-----------------------------------
NORM OF THE MP2 GRADIENT:  0.003472
-----------------------------------

Maximum memory used throughout the entire MP2-calculation: 62.3 MB


-------------------------------------------------------------------------------
                          DFT DISPERSION CORRECTION                            
                                                                               
                              DFTD3 V3.1  Rev 1                                
                          USING Becke-Johnson damping                          
-------------------------------------------------------------------------------
-------------------------   ----------------
Dispersion correction           -0.020311705
-------------------------   ----------------


-------------------------   --------------------
FINAL SINGLE POINT ENERGY      -554.015217072030
-------------------------   --------------------

------------------------------------------------------------------------------
                         ORCA GEOMETRY RELAXATION STEP
------------------------------------------------------------------------------

Reading the OPT-File                    .... done
Getting information on internals        .... done
Copying old internal coords+grads       .... done
Making the new internal coordinates     .... (2022 redundants) done
Validating the new internal coordinates .... (2022 redundants) done
Calculating the B-matrix                .... done
Calculating the G,G- and P matrices     .... done
Transforming gradient to internals      .... done
Projecting the internal gradient        .... done
Number of atoms                         ....  23
Number of internal coordinates          .... 116
Current Energy                          ....  -554.015217072 Eh
Current gradient norm                   ....     0.003472001 Eh/bohr
Maximum allowed component of the step   ....  0.300
Current trust radius                    ....  0.675
Updating the Hessian (BFGS)             .... done
Forming the augmented Hessian           .... done
Diagonalizing the augmented Hessian     .... done
Last element of RFO vector              ....  0.997585921
Lowest eigenvalues of augmented Hessian:
 -0.000047840  0.006396028  0.014047419  0.015723163  0.018229531
Length of the computed step             ....  0.069611041
The final length of the internal step   ....  0.069611041
Converting the step to Cartesian space:
 Initial RMS(Int)=    0.0064632229
Transforming coordinates:
 Iter   0:  RMS(Cart)=    0.0104493027 RMS(Int)=    0.0064639650
 Iter   5:  RMS(Cart)=    0.0000042612 RMS(Int)=    0.0000033794
 Iter  10:  RMS(Cart)=    0.0000001322 RMS(Int)=    0.0000001048
done
Storing new coordinates                 .... done
The predicted energy change is          ....    -0.000024036
Previously predicted energy change      ....    -0.000072929
Actually observed energy change         ....    -0.000094593
Ratio of predicted to observed change   ....     1.297061529
New trust radius                        ....     0.675000000

                                .--------------------.
          ----------------------|Geometry convergence|-------------------------
          Item                value                   Tolerance       Converged
          ---------------------------------------------------------------------
          Energy change      -0.0000945928            0.0000002000      NO
          RMS gradient        0.0001975992            0.0000080000      NO
          MAX gradient        0.0007879032            0.0000300000      NO
          RMS step            0.0064632229            0.0001000000      NO
          MAX step            0.0239654389            0.0002000000      NO
          ........................................................
          Max(Bonds)      0.0014      Max(Angles)    0.33
          Max(Dihed)        1.37      Max(Improp)    0.00
          ---------------------------------------------------------------------

The optimization has not yet converged - more geometry cycles are needed


    ---------------------------------------------------------------------------
                         Redundant Internal Coordinates
                            (Angstroem and degrees)

        Definition                    Value    dE/dq     Step     New-Value
    ----------------------------------------------------------------------------
     1. B(C   1,C   0)                1.4374  0.000044 -0.0000    1.4373   
     2. B(C   2,C   1)                1.4069 -0.000196  0.0002    1.4071   
     3. B(C   3,C   2)                1.3905  0.000200 -0.0001    1.3904   
     4. B(C   4,C   1)                1.4096 -0.000025 -0.0001    1.4096   
     5. B(C   5,C   4)                1.3876 -0.000001  0.0000    1.3876   
     6. B(C   6,C   5)                1.4133 -0.000199  0.0001    1.4134   
     7. B(C   6,C   3)                1.4113 -0.000106  0.0000    1.4113   
     8. B(C   7,C   6)                1.4429  0.000615 -0.0004    1.4426   
     9. B(C   8,C   7)                1.4913  0.000671 -0.0014    1.4899   
    10. B(C   9,C   8)                1.5341 -0.000309  0.0002    1.5343   
    11. B(C  10,C   9)                1.5196 -0.000006  0.0001    1.5197   
    12. B(O  11,C  10)                1.4879 -0.000147  0.0012    1.4891   
    13. B(O  11,C   7)                1.2788  0.000663 -0.0005    1.2783   
    14. B(H  12,C   2)                1.0899 -0.000041  0.0000    1.0899   
    15. B(H  13,C   3)                1.0906 -0.000073  0.0001    1.0906   
    16. B(H  14,C   4)                1.0898 -0.000039  0.0000    1.0898   
    17. B(H  15,C   5)                1.0896 -0.000025 -0.0000    1.0896   
    18. B(H  16,C  10)                1.0932  0.000065  0.0000    1.0932   
    19. B(H  17,C  10)                1.0973  0.000136 -0.0003    1.0970   
    20. B(H  18,C   9)                1.0982  0.000089 -0.0002    1.0980   
    21. B(H  19,C   9)                1.0960  0.000071  0.0000    1.0960   
    22. B(H  20,C   8)                1.1068  0.000015  0.0000    1.1068   
    23. B(H  21,C   8)                1.0972  0.000019  0.0000    1.0972   
    24. B(N  22,C   0)                1.1663 -0.000170  0.0000    1.1663   
    25. L(C   1,C   0,N  22,C   4, 2) 177.07 -0.000582    0.13    177.21   
    26. L(C   1,C   0,N  22,C   4, 1) 179.92 -0.000185    0.05    179.97   
    27. A(C   2,C   1,C   4)          121.07  0.000043   -0.01    121.06   
    28. A(C   0,C   1,C   4)          119.50  0.000012   -0.00    119.50   
    29. A(C   0,C   1,C   2)          119.43 -0.000055    0.01    119.44   
    30. A(C   1,C   2,H  12)          120.13 -0.000020   -0.01    120.13   
    31. A(C   1,C   2,C   3)          119.39 -0.000140    0.02    119.41   
    32. A(C   3,C   2,H  12)          120.48  0.000161   -0.02    120.46   
    33. A(C   2,C   3,H  13)          119.41  0.000085   -0.01    119.40   
    34. A(C   2,C   3,C   6)          119.87  0.000104   -0.02    119.86   
    35. A(C   6,C   3,H  13)          120.71 -0.000189    0.03    120.74   
    36. A(C   5,C   4,H  14)          120.54  0.000047    0.01    120.55   
    37. A(C   1,C   4,H  14)          119.99 -0.000075   -0.01    119.98   
    38. A(C   1,C   4,C   5)          119.48  0.000028   -0.00    119.47   
    39. A(C   6,C   5,H  15)          119.91 -0.000118    0.00    119.91   
    40. A(C   4,C   5,H  15)          120.27  0.000113   -0.00    120.27   
    41. A(C   4,C   5,C   6)          119.82  0.000006    0.00    119.82   
    42. A(C   3,C   6,C   7)          119.68 -0.000140    0.03    119.72   
    43. A(C   5,C   6,C   7)          119.94  0.000180   -0.05    119.90   
    44. A(C   3,C   6,C   5)          120.37 -0.000040    0.01    120.38   
    45. A(C   8,C   7,O  11)          112.36 -0.000153    0.10    112.47   
    46. A(C   6,C   7,O  11)          119.20 -0.000056    0.02    119.21   
    47. A(C   6,C   7,C   8)          128.41  0.000207   -0.12    128.29   
    48. A(C   9,C   8,H  21)          115.39  0.000412   -0.14    115.25   
    49. A(C   7,C   8,C   9)          102.23 -0.000206    0.16    102.39   
    50. A(H  20,C   8,H  21)          107.37 -0.000240    0.05    107.42   
    51. A(C   7,C   8,H  21)          112.77 -0.000104    0.09    112.86   
    52. A(C   9,C   8,H  20)          112.44  0.000031   -0.08    112.36   
    53. A(C   7,C   8,H  20)          106.33  0.000095   -0.08    106.25   
    54. A(C   8,C   9,H  18)          110.05 -0.000219    0.17    110.22   
    55. A(C   8,C   9,C  10)          102.56  0.000365    0.15    102.70   
    56. A(H  18,C   9,H  19)          109.29  0.000349   -0.16    109.13   
    57. A(C  10,C   9,H  19)          111.64 -0.000389   -0.04    111.60   
    58. A(C   8,C   9,H  19)          112.72 -0.000010   -0.20    112.52   
    59. A(C  10,C   9,H  18)          110.44 -0.000115    0.09    110.54   
    60. A(H  16,C  10,H  17)          110.53 -0.000164    0.13    110.66   
    61. A(O  11,C  10,H  17)          105.03 -0.000126    0.01    105.04   
    62. A(C   9,C  10,H  17)          114.10 -0.000200    0.18    114.28   
    63. A(O  11,C  10,H  16)          105.77 -0.000408   -0.11    105.66   
    64. A(C   9,C  10,H  16)          116.78  0.000788   -0.33    116.45   
    65. A(C   9,C  10,O  11)          103.27 -0.000006    0.11    103.38   
    66. A(C   7,O  11,C  10)          111.12 -0.000018    0.02    111.14   
    67. D(C   3,C   2,C   1,C   0)    179.94  0.000053   -0.16    179.79   
    68. D(H  12,C   2,C   1,C   0)      0.09  0.000045   -0.13     -0.04   
    69. D(C   3,C   2,C   1,C   4)     -0.01  0.000035   -0.10     -0.12   
    70. D(H  12,C   2,C   1,C   4)   -179.87  0.000027   -0.08   -179.94   
    71. D(C   6,C   3,C   2,C   1)      0.30 -0.000008    0.04      0.35   
    72. D(C   6,C   3,C   2,H  12)   -179.84 -0.000001    0.02   -179.82   
    73. D(H  13,C   3,C   2,H  12)     -0.04  0.000006   -0.02     -0.06   
    74. D(H  13,C   3,C   2,C   1)   -179.89 -0.000001    0.01   -179.89   
    75. D(H  14,C   4,C   1,C   0)     -0.07 -0.000047    0.12      0.05   
    76. D(H  14,C   4,C   1,C   2)    179.89 -0.000028    0.07    179.95   
    77. D(C   5,C   4,C   1,C   2)     -0.20 -0.000032    0.08     -0.12   
    78. D(C   5,C   4,C   1,C   0)    179.84 -0.000050    0.13    179.98   
    79. D(H  15,C   5,C   4,C   1)   -179.78  0.000003   -0.02   -179.80   
    80. D(C   6,C   5,C   4,H  14)   -179.97 -0.000000    0.01   -179.96   
    81. D(C   6,C   5,C   4,C   1)      0.12  0.000004   -0.00      0.12   
    82. D(H  15,C   5,C   4,H  14)      0.13 -0.000000   -0.01      0.12   
    83. D(C   7,C   6,C   5,H  15)      0.83  0.000073   -0.20      0.63   
    84. D(C   3,C   6,C   5,H  15)   -179.93  0.000022   -0.03   -179.96   
    85. D(C   3,C   6,C   5,C   4)      0.17  0.000022   -0.06      0.11   
    86. D(C   7,C   6,C   3,H  13)     -0.94 -0.000075    0.24     -0.70   
    87. D(C   7,C   6,C   3,C   2)    178.86 -0.000068    0.20    179.06   
    88. D(C   7,C   6,C   5,C   4)   -179.07  0.000072   -0.22   -179.29   
    89. D(C   5,C   6,C   3,H  13)    179.81 -0.000028    0.07    179.89   
    90. D(C   5,C   6,C   3,C   2)     -0.39 -0.000020    0.04     -0.35   
    91. D(O  11,C   7,C   6,C   5)      0.15  0.000036    0.23      0.38   
    92. D(O  11,C   7,C   6,C   3)   -179.10  0.000085    0.07   -179.03   
    93. D(C   8,C   7,C   6,C   5)    178.07 -0.000068    0.30    178.37   
    94. D(C   8,C   7,C   6,C   3)     -1.18 -0.000019    0.14     -1.04   
    95. D(H  20,C   8,C   7,C   6)    -77.13 -0.000026    0.48    -76.65   
    96. D(C   9,C   8,C   7,O  11)    -17.15 -0.000104    0.59    -16.56   
    97. D(C   9,C   8,C   7,C   6)    164.81 -0.000007    0.53    165.33   
    98. D(H  21,C   8,C   7,C   6)     40.28 -0.000315    0.53     40.81   
    99. D(H  20,C   8,C   7,O  11)    100.91 -0.000124    0.54    101.45   
   100. D(H  18,C   9,C   8,H  20)    155.69  0.000118   -1.03    154.66   
   101. D(H  18,C   9,C   8,C   7)    -90.69  0.000129   -1.07    -91.75   
   102. D(C  10,C   9,C   8,H  21)    149.61  0.000050   -0.65    148.96   
   103. D(C  10,C   9,C   8,H  20)    -86.78  0.000081   -0.77    -87.55   
   104. D(H  18,C   9,C   8,H  21)     32.08  0.000087   -0.91     31.18   
   105. D(C  10,C   9,C   8,C   7)     26.84  0.000092   -0.81     26.03   
   106. D(H  16,C  10,C   9,H  19)     95.94  0.000003    1.21     97.15   
   107. D(H  16,C  10,C   9,H  18)    -25.88 -0.000095    1.37    -24.50   
   108. D(H  16,C  10,C   9,C   8)   -143.12  0.000015    1.06   -142.07   
   109. D(O  11,C  10,C   9,H  19)   -148.48 -0.000106    0.97   -147.50   
   110. D(O  11,C  10,C   9,H  18)     89.71 -0.000204    1.14     90.85   
   111. D(O  11,C  10,C   9,C   8)    -27.54 -0.000094    0.83    -26.72   
   112. D(C   7,O  11,C  10,H  17)   -101.16  0.000127   -0.72   -101.88   
   113. D(C   7,O  11,C  10,H  16)    141.90  0.000551   -0.84    141.05   
   114. D(C   7,O  11,C  10,C   9)     18.69 -0.000153   -0.47     18.22   
   115. D(C  10,O  11,C   7,C   8)     -0.82  0.000151   -0.09     -0.91   
   116. D(C  10,O  11,C   7,C   6)    177.42  0.000069   -0.02    177.40   
    ----------------------------------------------------------------------------

Geometry step timings:
Preparation and reading OPT file:      0.001 s (18.812 %)
Internal coordinates            :      0.000 s ( 0.651 %)
B/P matrices and projection     :      0.002 s (27.258 %)
Hessian update/contruction      :      0.000 s ( 7.844 %)
Making the step                 :      0.001 s (18.617 %)
Converting the step to Cartesian:      0.000 s ( 3.255 %)
Storing new data                :      0.000 s ( 0.570 %)
Checking convergence            :      0.000 s ( 0.244 %)
Final printing                  :      0.001 s (22.701 %)
Total time                      :      0.006 s

Time for energy+gradient        :     46.342 s
Time for complete geometry iter :     46.535 s

         *************************************************************
         *                GEOMETRY OPTIMIZATION CYCLE   7            *
         *************************************************************
---------------------------------
CARTESIAN COORDINATES (ANGSTROEM)
---------------------------------
  C      1.933288   -0.252873    0.632548
  C      2.823122    0.407554    1.547946
  C      2.679400    1.788382    1.777379
  C      3.537623    2.425805    2.666363
  C      3.824090   -0.338130    2.202849
  C      4.683146    0.300138    3.086082
  C      4.545458    1.686841    3.322083
  C      5.447279    2.355103    4.228256
  C      5.493537    3.800731    4.585873
  C      6.382065    3.802219    5.836708
  C      7.229135    2.555076    5.645964
  O      6.368434    1.680084    4.802756
  H      1.899466    2.350034    1.263438
  H      3.424915    3.495723    2.845448
  H      3.919170   -1.407007    2.012610
  H      5.463521   -0.263078    3.596900
  H      7.449629    1.973731    6.545181
  H      8.139401    2.714110    5.054830
  H      5.765226    3.714173    6.740752
  H      7.001442    4.703395    5.910752
  H      5.970246    4.316175    3.730245
  H      4.496600    4.239164    4.719349
  N      1.193517   -0.794033   -0.088693

----------------------------
CARTESIAN COORDINATES (A.U.)
----------------------------
  NO LB      ZA    FRAG     MASS         X           Y           Z
   0 C     6.0000    0    12.011    3.653386   -0.477861    1.195342
   1 C     6.0000    0    12.011    5.334927    0.770166    2.925194
   2 C     6.0000    0    12.011    5.063333    3.379552    3.358760
   3 C     6.0000    0    12.011    6.685138    4.584107    5.038696
   4 C     6.0000    0    12.011    7.226483   -0.638974    4.162782
   5 C     6.0000    0    12.011    8.849863    0.567178    5.831850
   6 C     6.0000    0    12.011    8.589671    3.187667    6.277827
   7 C     6.0000    0    12.011   10.293865    4.450500    7.990245
   8 C     6.0000    0    12.011   10.381281    7.182341    8.666044
   9 C     6.0000    0    12.011   12.060356    7.185152   11.029781
  10 C     6.0000    0    12.011   13.661086    4.828393   10.669326
  11 O     8.0000    0    15.999   12.034596    3.174898    9.075893
  12 H     1.0000    0     1.008    3.589471    4.440920    2.387551
  13 H     1.0000    0     1.008    6.472151    6.605959    5.377118
  14 H     1.0000    0     1.008    7.406157   -2.658858    3.803281
  15 H     1.0000    0     1.008   10.324558   -0.497145    6.797156
  16 H     1.0000    0     1.008   14.077758    3.729811   12.368600
  17 H     1.0000    0     1.008   15.381239    5.128924    9.552244
  18 H     1.0000    0     1.008   10.894698    7.018770   12.738176
  19 H     1.0000    0     1.008   13.230809    8.888129   11.169703
  20 H     1.0000    0     1.008   11.282130    8.156389    7.049142
  21 H     1.0000    0     1.008    8.497342    8.010860    8.918278
  22 N     7.0000    0    14.007    2.255420   -1.500505   -0.167605

--------------------------------
INTERNAL COORDINATES (ANGSTROEM)
--------------------------------
 C      0   0   0     0.000000000000     0.00000000     0.00000000
 C      1   0   0     1.437331580849     0.00000000     0.00000000
 C      2   1   0     1.407117799639   119.43967981     0.00000000
 C      3   2   1     1.390376378104   119.41254541   179.78710955
 C      2   1   3     1.409567644770   119.50208375   179.90383994
 C      5   2   1     1.387610514564   119.47396325   179.97593884
 C      4   3   2     1.411300461252   119.85576952     0.34887718
 C      7   4   3     1.442568515478   119.71804302   179.05414818
 C      8   7   4     1.489922752687   128.29110176   358.96183233
 C      9   8   7     1.534299142360   102.39206732   165.33478902
 C     10   9   8     1.519630703796   102.69027012    26.02127288
 O      8   7   4     1.278369451699   119.21934455   180.96975169
 H      3   2   1     1.089901621215   120.12572458   359.95998800
 H      4   3   2     1.090641440106   119.40252816   180.11077890
 H      5   2   1     1.089829659905   119.97991136     0.05211098
 H      6   5   2     1.089555763314   120.26882703   180.19741926
 H     11  10   9     1.093238378700   116.46130191   217.92139148
 H     11  10   9     1.096957021617   114.28092803    86.84333452
 H     10   9   8     1.097970173116   110.23281356   268.23878305
 H     10   9   8     1.096006207434   112.52841747   146.15913998
 H      9   8   7     1.106811930068   106.24091656   283.34440746
 H      9   8   7     1.097234440944   112.87300177    40.81039133
 N      1   2   3     1.166320280257   178.60502189   269.98976477

---------------------------
INTERNAL COORDINATES (A.U.)
---------------------------
 C      0   0   0     0.000000000000     0.00000000     0.00000000
 C      1   0   0     2.716163051441     0.00000000     0.00000000
 C      2   1   0     2.659067279483   119.43967981     0.00000000
 C      3   2   1     2.627430577690   119.41254541   179.78710955
 C      2   1   3     2.663696815852   119.50208375   179.90383994
 C      5   2   1     2.622203853076   119.47396325   179.97593884
 C      4   3   2     2.666971364443   119.85576952     0.34887718
 C      7   4   3     2.726059423670   119.71804302   179.05414818
 C      8   7   4     2.815545963277   128.29110176   358.96183233
 C      9   8   7     2.899405186570   102.39206732   165.33478902
 C     10   9   8     2.871685854873   102.69027012    26.02127288
 O      8   7   4     2.415768161683   119.21934455   180.96975169
 H      3   2   1     2.059615577013   120.12572458   359.95998800
 H      4   3   2     2.061013632106   119.40252816   180.11077890
 H      5   2   1     2.059479589845   119.97991136     0.05211098
 H      6   5   2     2.058962000299   120.26882703   180.19741926
 H     11  10   9     2.065921134835   116.46130191   217.92139148
 H     11  10   9     2.072948351538   114.28092803    86.84333452
 H     10   9   8     2.074862930404   110.23281356   268.23878305
 H     10   9   8     2.071151573127   112.52841747   146.15913998
 H      9   8   7     2.091571429585   106.24091656   283.34440746
 H      9   8   7     2.073472598091   112.87300177    40.81039133
 N      1   2   3     2.204025914124   178.60502189   269.98976477


           ************************************************************
           *        Program running with 8 parallel MPI-processes     *
           *              working on a common directory               *
           ************************************************************
------------------------------------------------------------------------------
                   ___                                                        
                  /   \      - P O W E R E D   B Y -                         
                 /     \                                                     
                 |  |  |   _    _      __       _____    __    __             
                 |  |  |  | |  | |    /  \     |  _  \  |  |  /  |          
                  \  \/   | |  | |   /    \    | | | |  |  | /  /          
                 / \  \   | |__| |  /  /\  \   | |_| |  |  |/  /          
                |  |  |   |  __  | /  /__\  \  |    /   |      \           
                |  |  |   | |  | | |   __   |  |    \   |  |\   \          
                \     /   | |  | | |  |  |  |  | |\  \  |  | \   \       
                 \___/    |_|  |_| |__|  |__|  |_| \__\ |__|  \__/        
                                                                              
                      - O R C A' S   B I G   F R I E N D -                    
                                      &                                       
                       - I N T E G R A L  F E E D E R -                       
                                                                              
 v1 FN, 2020, v2 2021, v3 2022-2024                                           
------------------------------------------------------------------------------


----------------------
SHARK INTEGRAL PACKAGE
----------------------

Number of atoms                             ...     23
Number of basis functions                   ...    232
Number of shells                            ...    108
Maximum angular momentum                    ...      2
Integral batch strategy                     ... SHARK/LIBINT Hybrid
RI-J (if used) integral strategy            ... SPLIT-RIJ (Revised 2003 algorithm where possible)
Printlevel                                  ...      1
Contraction scheme used                     ... SEGMENTED contraction
Prescreening option                         ... SCHWARTZ
   Thresh                                   ... 1.000e-13
   Tcut                                     ... 1.000e-15
   Tpresel                                  ... 1.000e-15 
Coulomb Range Separation                    ... NOT USED
Exchange Range Separation                   ... NOT USED
Multipole approximations                    ... NOT USED
Finite Nucleus Model                        ... NOT USED
CABS basis                                  ... NOT available
Auxiliary Coulomb fitting basis             ... AVAILABLE
   # of basis functions in Aux-J            ...    747
   # of shells in Aux-J                     ...    245
   Maximum angular momentum in Aux-J        ...      4
Auxiliary J/K fitting basis                 ... NOT available
Auxiliary Correlation fitting basis         ... AVAILABLE
   # of basis functions in Aux-C            ...    764
   # of shells in Aux-C                     ...    268
   Maximum angular momentum in Aux-C        ...      3
Auxiliary 'external' fitting basis          ... NOT available

Checking pre-screening integrals            ... done (  0.0 sec) Dimension = 108
Check shell pair data                       ... done (  0.0 sec)
Shell pair information
Shell pair cut-off parameter TPreSel        ...   1.0e-15
Total number of shell pairs                 ...      5886
Shell pairs after pre-screening             ...      5173
Total number of primitive shell pairs       ...     21520
Primitive shell pairs kept                  ...     13527
          la=0 lb=0:   1565 shell pairs
          la=1 lb=0:   1891 shell pairs
          la=1 lb=1:    598 shell pairs
          la=2 lb=0:    650 shell pairs
          la=2 lb=1:    396 shell pairs
          la=2 lb=2:     73 shell pairs

Calculating one electron integrals          ... done (  0.0 sec)
Calculating RI/J V-Matrix + Cholesky decomp.... done (  0.0 sec)
Calculating RI/C V-Matrix + Cholesky decomp.... done (  0.0 sec)
Calculating Nuclear repulsion               ... done (  0.0 sec) ENN=    701.046979677868 Eh

Diagonalization of the overlap matrix:
Smallest eigenvalue                        ... 2.933e-04
Time for diagonalization                   ...    0.006 sec
Threshold for overlap eigenvalues          ... 1.000e-07
Number of eigenvalues below threshold      ... 0
Time for construction of square roots      ...    0.003 sec
Total time needed                          ...    0.010 sec

-------------------
DFT GRID GENERATION
-------------------

General Integration Accuracy     IntAcc      ... 4.388
Radial Grid Type                 RadialGrid  ... OptM3 with GC (2021)
Angular Grid (max. ang.)         AngularGrid ... 4 (Lebedev-302)
Angular grid pruning method      GridPruning ... 4 (adaptive)
Weight generation scheme         WeightScheme... mBecke (2022)
Basis function cutoff            BFCut       ... 1.0000e-13
Integration weight cutoff        WCut        ... 1.0000e-14
Partially contracted basis set               ... off
Rotationally invariant grid construction     ... off
Angular grids for H and He will be reduced by one unit

Total number of grid points                  ...   110141
Total number of batches                      ...     1732
Average number of points per batch           ...       63
Average number of grid points per atom       ...     4789

--------------------
COSX GRID GENERATION
--------------------

GRIDX 1
-------
General Integration Accuracy     IntAcc      ... 3.816
Radial Grid Type                 RadialGrid  ... OptM3 with GC (2021)
Angular Grid (max. ang.)         AngularGrid ... 1 (Lebedev-50)
Angular grid pruning method      GridPruning ... 4 (adaptive)
Weight generation scheme         WeightScheme... mBecke (2022)
Basis function cutoff            BFCut       ... 1.0000e-13
Integration weight cutoff        WCut        ... 1.0000e-14
Partially contracted basis set               ... on
Rotationally invariant grid construction     ... off
Angular grids for H and He will be reduced by one unit

Total number of grid points                  ...    14009
Total number of batches                      ...      125
Average number of points per batch           ...      112
Average number of grid points per atom       ...      609
UseSFitting                                  ... on

GRIDX 2
-------
General Integration Accuracy     IntAcc      ... 4.020
Radial Grid Type                 RadialGrid  ... OptM3 with GC (2021)
Angular Grid (max. ang.)         AngularGrid ... 2 (Lebedev-110)
Angular grid pruning method      GridPruning ... 4 (adaptive)
Weight generation scheme         WeightScheme... mBecke (2022)
Basis function cutoff            BFCut       ... 1.0000e-13
Integration weight cutoff        WCut        ... 1.0000e-14
Partially contracted basis set               ... on
Rotationally invariant grid construction     ... off
Angular grids for H and He will be reduced by one unit

Total number of grid points                  ...    30766
Total number of batches                      ...      253
Average number of points per batch           ...      121
Average number of grid points per atom       ...     1338
UseSFitting                                  ... on

GRIDX 3
-------
General Integration Accuracy     IntAcc      ... 4.338
Radial Grid Type                 RadialGrid  ... OptM3 with GC (2021)
Angular Grid (max. ang.)         AngularGrid ... 3 (Lebedev-194)
Angular grid pruning method      GridPruning ... 4 (adaptive)
Weight generation scheme         WeightScheme... mBecke (2022)
Basis function cutoff            BFCut       ... 1.0000e-13
Integration weight cutoff        WCut        ... 1.0000e-14
Partially contracted basis set               ... on
Rotationally invariant grid construction     ... off
Angular grids for H and He will be reduced by one unit

Total number of grid points                  ...    67470
Total number of batches                      ...      540
Average number of points per batch           ...      124
Average number of grid points per atom       ...     2933
UseSFitting                                  ... on
Initializing property integral containers    ... done (  0.0 sec)

SHARK setup successfully completed in   1.3 seconds

Maximum memory used throughout the entire STARTUP-calculation: 30.0 MB


           ************************************************************
           *        Program running with 8 parallel MPI-processes     *
           *              working on a common directory               *
           ************************************************************
Occupation numbers will be reassigned to an Aufbau configuration
             **** ENERGY FILE WAS UPDATED (calc.en.tmp) ****
Finished Guess after   0.2 sec
Maximum memory used throughout the entire GUESS-calculation: 12.9 MB


           ************************************************************
           *        Program running with 8 parallel MPI-processes     *
           *              working on a common directory               *
           ************************************************************
--------------------
CPCM SOLVATION MODEL
--------------------
CPCM parameters:
  Epsilon                                         ...      16.7000
  Refrac                                          ...       1.2750
  Rsolv                                           ...       1.3000
  Surface type                                    ... GAUSSIAN VDW
  Discretization scheme                           ... Constant charge density
    Threshold for H atoms                         ...       5.0000 (charges/Ang^2)
    Threshold for non-H atoms                     ...       5.0000 (charges/Ang^2)
  Epsilon function type                           ...         CPCM
Solvent:                                          ... CUSTOM
Radii:
  Scheme                                          ... Element-dependent radii
  Radius for C  used is    3.8550 Bohr (=   2.0400 Ang.)
  Radius for O  used is    3.4469 Bohr (=   1.8240 Ang.)
  Radius for H  used is    2.4944 Bohr (=   1.3200 Ang.)
  Radius for N  used is    3.5149 Bohr (=   1.8600 Ang.)
Calculating surface                               ...        done! (  0.0s)
Cavity surface points                             ...         2120
Cavity Volume                                     ...    1469.0403
Cavity Surface-area                               ...     792.0358
Calculating surface distance matrix               ...        done! (  0.1s)
Performing Cholesky decomposition & store         ...        done! (  0.1s)
Overall time for CPCM initialization              ...                 0.2s

----------------------------------------D-I-I-S--------------------------------------------
Iteration    Energy (Eh)           Delta-E    RMSDP     MaxDP     DIISErr   Damp  Time(sec)
-------------------------------------------------------------------------------------------
               ***  Starting incremental Fock matrix formation  ***
    1    -553.4097048621507611     0.00e+00  3.07e-05  9.68e-04  3.60e-03  0.700   1.6
                              *** Initializing SOSCF ***
---------------------------------------S-O-S-C-F--------------------------------------
Iteration    Energy (Eh)           Delta-E    RMSDP     MaxDP     MaxGrad    Time(sec)
--------------------------------------------------------------------------------------
    2    -553.4097339995931861    -2.91e-05  9.18e-05  2.93e-03  2.89e-03     0.9
               *** Restarting incremental Fock matrix formation ***
    3    -553.4098203188522120    -8.63e-05  2.71e-05  6.94e-04  2.37e-04     1.6
    4    -553.4098258711695735    -5.55e-06  1.28e-05  2.63e-04  6.81e-05     1.3
    5    -553.4098262019336971    -3.31e-07  4.50e-06  1.99e-04  6.49e-05     1.3
    6    -553.4098263411839298    -1.39e-07  1.84e-06  5.20e-05  1.62e-05     1.2
    7    -553.4098263581009860    -1.69e-08  5.79e-07  2.00e-05  3.58e-06     1.2
    8    -553.4098263585502764    -4.49e-10  2.47e-07  7.31e-06  2.42e-06     1.2
    9    -553.4098263594031550    -8.53e-10  9.86e-08  3.45e-06  1.72e-06     1.1
   10    -553.4098263595298022    -1.27e-10  5.23e-08  1.76e-06  1.67e-06     1.0
   11    -553.4098263594586342     7.12e-11  1.68e-08  4.58e-07  1.30e-07     1.0
                 **** Energy Check signals convergence ****

               *****************************************************
               *                     SUCCESS                       *
               *           SCF CONVERGED AFTER  11 CYCLES          *
               *****************************************************

Recomputing exchange energy using gridx3       ... done (    2.226 sec)
Old exchange energy                            :    -39.742988884 Eh
New exchange energy                            :    -39.742926329 Eh
Exchange energy change after final integration :      0.000062555 Eh
Total energy after final integration           :   -553.409763804 Eh
             **** ENERGY FILE WAS UPDATED (calc.en.tmp) ****

----------------
TOTAL SCF ENERGY
----------------

Total Energy       :       -553.40976380431005 Eh          -15059.04526 eV

Components:
Nuclear Repulsion  :        701.04697967786763 Eh           19076.45815 eV
Electronic Energy  :      -1254.36347101710408 Eh          -34132.96533 eV
One Electron Energy:      -2122.92474306306303 Eh          -57767.71911 eV
Two Electron Energy:        868.56127204595884 Eh           23634.75378 eV
CPCM Dielectric    :         -0.09333502022225 Eh              -2.53978 eV

Virial components:
Potential Energy   :      -1101.98353682869811 Eh          -29986.49652 eV
Kinetic Energy     :        548.57377302438795 Eh           14927.45126 eV
Virial Ratio       :          2.00881557051709

DFT components:
N(Alpha)           :       44.999968524211 electrons
N(Beta)            :       44.999968524211 electrons
N(Total)           :       89.999937048422 electrons
E(X)               :      -35.330570852875 Eh       
E(C)               :       -2.226634234828 Eh       
E(XC)              :      -37.557205087703 Eh       

CPCM Solvation Model Properties:
Surface-charge          :         -1.01656689192681
Corrected charge        :         -1.00000000000000
Outlying charge corr.   :          0.00001651772639 Eh               0.00045 eV
Free-energy (cav+disp)  :  This term is not implemented in the current solvation scheme

---------------
SCF CONVERGENCE
---------------

  Last Energy change         ...   -7.1168e-11  Tolerance :   1.0000e-10
  Last MAX-Density change    ...    4.5780e-07  Tolerance :   1.0000e-09
  Last RMS-Density change    ...    1.6751e-08  Tolerance :   1.0000e-10
  Last DIIS Error            ...    2.8923e-03  Tolerance :   1.0000e-09
  Last Orbital Gradient      ...    1.3012e-07  Tolerance :   2.0000e-07
  Last Orbital Rotation      ...    5.3593e-07  Tolerance :   2.0000e-07


Total SCF time: 0 days 0 hours 0 min 16 sec 
Finished LeanSCF after  16.2 sec

Maximum memory used throughout the entire LEANSCF-calculation: 27.1 MB


           ************************************************************
           *        Program running with 8 parallel MPI-processes     *
           *              working on a common directory               *
           ************************************************************

------------------------------------------------------------------------------
                                ORCA  MP2 
------------------------------------------------------------------------------

Freezing NCore=26 chemical core electrons

----------------------
RI-MP2 ENERGY+GRADIENT
----------------------
Dimension of the orbital basis            ...  232
Dimension of the AuxC basis               ...  764
Memory devoted to MP2                     ... 8000 MB   
Data format for matrix containers         ... DOUBLE
Compression type for matrix containers    ... UNCOMPRESSED
Overall scaling of the MP2 energy         ...   2.700e-01

-----------------------
SHARK RI TRANSFORMATION
-----------------------

Number of basis functions                ...    232
Number of aux functions                  ...    764
Number of operators                      ...      1
Generation of IJK                        ... YES
Generation of IAK                        ... YES
Generation of ABK                        ... NO
Orbital Range Operator  0:    0-  44 to   45- 231

Aux basis identifier                     ...   AUXC
Contraction scheme used                  ... SEGMENTED
Do orthogonalization                     ... YES
All operator combinations                ... NO
Transpose (ia|K)                         ... NO
Integral generator used                  ... LIBINT
Starting integral generation + trafo... 
Half trafo (segmented) done. Total time =  0.2 sec. integrals=  0.2 sec trafo=  0.1 sec
Integral generation and half transformation done (  0.2 sec)

Reading or making V^(-1/2)          ... done (  0.0 sec)
Sorting IJK integrals               ... done (  0.1 sec)
Sorting IAK integrals               ... done (  0.2 sec)

SHARK RI integral transformation done. Total time =  0.4 sec.

Opening buffers                              ... done
Frozen core precalculation                   ... done

Starting loop over batches of integrals:

Operator 0  - window                       ... ( 13- 44)x( 45-231)
Operator 0  - Memory available             ...  8000 MB
Operator 0  - Memory needed per MO         ...   1.1 MB
Operator 0  - Number of orbitals per batch ... 4
Operator 0  - Number of batches            ... 1

OPERATOR  0   PASS   0:  MOs    13 ...   16 +   17 ...   20 +   21 ...   24 +   25 ...   28
                            +   29 ...   32 +   33 ...   36 +   37 ...   40 +   41 ...   44
  Reading integrals       ... ok
  Internal MO  15
Closing buffer GIPV ( 0.04 GB; CompressionRatio= 1.00)
Time spent in pair loops =     1.597 sec
Deleting buffers (Ka|jb) ...done

-----------------------------------------------
 RI-MP2 CORRELATION ENERGY:     -0.585174169 Eh
-----------------------------------------------


---------------------
MP2 DENSITY FORMATION
---------------------

Completing the external part of the density      ... done
Storing the unrelaxed density                    ... done

Re-sorting 3-index density container for op 0    ... done
Computing external part of the Lagrangian        ... done
Calculating the xc-kernel                        ... done
Calculating G(D)                                 ... done
Completing the Lagrangian                        ... done
Solving the Z-vector equations                   ... Using XC Grid                  ... (calc.grid_cpscf.tmp) 
Recalculating density on grid  ... (calc.grho_cpscf0.tmp) done
Calculating the xc-kernel      ... (calc.fxc_cpscf0.tmp) done

-------------------
SHARK CP-SCF DRIVER
-------------------
[truncated: 834,519 more chars]
