# Supplementary material for: Bro̷nsted Acid-Catalyzed Reduction of Furans
Source: J Am Chem Soc. 2025 Feb 19;147(9):7932–8. doi: 10.1021/jacs.4c18485 (PMC11887439; doi:10.1021/jacs.4c18485)
Supplement: Supplementary file 2 — ja4c18485_si_002.zip [file ja4c18485_si_002.zip › AllCoordinates/2-(p-CN-Ph)-Furan/3/calc.xyz]

23
Coordinates from ORCA-job calc E -554.015291775282
  C           1.93276775517980     -0.25310412722583      0.63269854501564
  C           2.82079302784424      0.40656357735388      1.55020880002868
  C           2.67536547648326      1.78682111356046      1.78220997315542
  C           3.53437222588824      2.42465120081463      2.66998966942083
  C           3.82397291038679     -0.33843292243576      2.20256027758284
  C           4.68363906889987      0.30017340008865      3.08506444201058
  C           4.54434916458341      1.68637594323676      3.32336489626259
  C           5.44506131064299      2.35434702496429      4.23067778891813
  C           5.49037144191545      3.80026395528874      4.58634131596669
  C           6.39298238966815      3.80848298455564      5.82835089552375
  C           7.22732789030883      2.54945906937152      5.64900844191020
  O           6.36509629038490      1.67928183784034      4.80567038153916
  H           1.89386675965687      2.34851478118244      1.27062012487186
  H           3.41984679804174      3.49431310522246      2.84974033811725
  H           3.92129059185431     -1.40690320437035      2.01103755013996
  H           5.46579261658275     -0.26326773022491      3.59297854788702
  H           7.43431258280294      1.97520247678008      6.55592176927807
  H           8.14421764074530      2.69341321045785      5.06455808608368
  H           5.78431068744988      3.74072296372853      6.73948586485661
  H           7.02073351307062      4.70501609955773      5.88522075196271
  H           5.94619512041129      4.32272077531171      3.72424310348187
  H           4.49060560441527      4.22686613855519      4.73808929702585
  N           1.21243922458298     -0.78816582251412     -0.11242067043949
