# Supplementary material for: Bro̷nsted Acid-Catalyzed Reduction of Furans
Source: J Am Chem Soc. 2025 Feb 19;147(9):7932–8. doi: 10.1021/jacs.4c18485 (PMC11887439; doi:10.1021/jacs.4c18485)
Supplement: Supplementary file 2 — ja4c18485_si_002.zip [file ja4c18485_si_002.zip › AllCoordinates/2-(p-CN-Ph)-Furan/3/SP/calc.mpi8.out]

! Job execution by suborca V 10.00 !
Job started from head1.mpi-muelheim.mpg.de, running /hsnfs/software/orca/orca_stable_directory/orca_stable_20240817/orca on xe30th98.mpi-muelheim.mpg.de in /usr/scratch/frank/calc__9282472 (/bin/ksh)
Job execution start: Sat Aug 17 15:58:49 CEST 2024
Shared library path: /hsnfs/software/openmpi-4.1.0/lib:/hsnfs/software/orca/orca_stable_directory/orca_stable_20240817:/hsnfs/software/themis/llvm-14.0.1/lib::/hsnfs/software/cfour-2.1/lib:/hsnfs/software/orca/orca_stable:/usr/users/openmpi-2.0.4/lib:/opt/intel/lib/intel64:/opt/intel/mkl/lib/intel64
SLURM Job ID is: 9282472
SLURM_JOB_NODELIST: xe30th98
Maxcore enforced by SLURM: 9600 MB per core
Expanded nodelist (1 nodes):
xe30th98

                                 *****************
                                 * O   R   C   A *
                                 *****************

                                            #,                                       
                                            ###                                      
                                            ####                                     
                                            #####                                    
                                            ######                                   
                                           ########,                                 
                                     ,,################,,,,,                         
                               ,,#################################,,                 
                          ,,##########################################,,             
                       ,#########################################, ''#####,          
                    ,#############################################,,   '####,        
                  ,##################################################,,,,####,       
                ,###########''''           ''''###############################       
              ,#####''   ,,,,##########,,,,          '''####'''          '####       
            ,##' ,,,,###########################,,,                        '##       
           ' ,,###''''                  '''############,,,                           
         ,,##''                                '''############,,,,        ,,,,,,###''
      ,#''                                            '''#######################'''  
     '                                                          ''''####''''         
             ,#######,   #######,   ,#######,      ##                                
            ,#'     '#,  ##    ##  ,#'     '#,    #''#        ,####,   ,####,        
            ##       ##  ##   ,#'  ##            #'  '#       #'       #'  '#        
            ##       ##  #######   ##           ,######,      #####,   #    #        
            '#,     ,#'  ##    ##  '#,     ,#' ,#      #,     #,   #   #,  ,#        
             '#######'   ##     ##  '#######'  #'      '#     '####' # '####'        


                #########################################################
                #                        -***-                          #
                #          Department of theory and spectroscopy        #
                #                                                       #
                #                      Frank Neese                      #
                #                                                       #
                #     Directorship, Architecture, Infrastructure        #
                #                    SHARK, DRIVERS                     #
                #        Core code/Algorithms in most modules           #
                #                                                       #
                #        Max Planck Institute fuer Kohlenforschung      #
                #                Kaiser Wilhelm Platz 1                 #
                #                 D-45470 Muelheim/Ruhr                 #
                #                      Germany                          #
                #                                                       #
                #                  All rights reserved                  #
                #                        -***-                          #
                #########################################################


                         Program Version 6.0.x  -   STABLE   -
                                (GIT: $c601ac21$)
                ($2024-08-14 11:52:48 +0200 $)

                         (BUILD: $Sat 17 Aug 2024 01:11:30 AM CEST$)


 With contributions from (in alphabetic order):
   Daniel Aravena         : Magnetic Suceptibility
   Michael Atanasov       : Ab Initio Ligand Field Theory (pilot matlab implementation)
   Alexander A. Auer      : GIAO ZORA, VPT2 properties, NMR spectrum
   Ute Becker             : All parallelization in ORCA, NUMFREQ, NUMCALC
   Giovanni Bistoni       : ED, misc. LED, open-shell LED, HFLD
   Martin Brehm           : Molecular dynamics
   Dmytro Bykov           : pre 5.0 version of the SCF Hessian
   Marcos Casanova-Páez   : Triplet and SCS-CIS(D). UHF-(DLPNO)-IP/EA/STEOM-CCSD. UHF-CVS-IP/STEOM-CCSD
   Vijay G. Chilkuri      : MRCI spin determinant printing, contributions to CSF-ICE
   Pauline Colinet        : FMM embedding
   Dipayan Datta          : RHF DLPNO-CCSD density
   Achintya Kumar Dutta   : EOM-CC, STEOM-CC
   Nicolas Foglia         : Exact transition moments, OPA infrastructure, MCD improvements
   Dmitry Ganyushin       : Spin-Orbit,Spin-Spin,Magnetic field MRCI
   Miquel Garcia          : C-PCM and meta-GGA Hessian, CCSD/C-PCM, Gaussian charge scheme
   Tiago L. C. Gouveia    : GS-ROHF, GS-ROCIS
   Yang Guo               : DLPNO-NEVPT2, F12-NEVPT2, CIM, IAO-localization
   Andreas Hansen         : Spin unrestricted coupled pair/coupled cluster methods
   Ingolf Harden          : AUTO-CI MPn and infrastructure 
   Benjamin Helmich-Paris : MC-RPA, TRAH-(SCF,CASSCF), AVAS, COSX integrals, SCF dyn. polar.
   Lee Huntington         : MR-EOM, pCC
   Robert Izsak           : Overlap fitted RIJCOSX, COSX-SCS-MP3, EOM
   Riya Kayal             : Wick's Theorem for AUTO-CI, AUTO-CI UHF-CCSDT
   Emily Kempfer          : AUTO-CI, RHF CISDT and CCSDT
   Christian Kollmar      : KDIIS, OOCD, Brueckner-CCSD(T), CCSD density, CASPT2, CASPT2-K, improved NEVPT2
   Axel Koslowski         : Symmetry handling
   Simone Kossmann        : Meta GGA functionals, TD-DFT gradient, OOMP2, (MP2 Hessian; deprecated post 5.0)
   Lucas Lang             : DCDCAS
   Marvin Lechner         : AUTO-CI (C++ implementation), FIC-MRCC
   Spencer Leger          : CASSCF response
   Dagmar Lenk            : GEPOL surface, SMD, ORCA-2-JSON
   Dimitrios Liakos       : Extrapolation schemes; Compound Job, initial MDCI parallelization
   Dimitrios Manganas     : Further ROCIS development; embedding schemes. LFT, Crystal Embedding
   Dimitrios Pantazis     : SARC Basis sets
   Anastasios Papadopoulos: AUTO-CI, single reference methods and gradients
   Taras Petrenko         : pre 6.0 DFT Hessian and TD-DFT gradient, (ASA, deprecated), ECA, 1-Electron XAS/XES, NRVS
   Peter Pinski           : DLPNO-MP2, DLPNO-MP2 Gradient
   Christoph Reimann      : Effective Core Potentials
   Marius Retegan         : Local ZFS, SOC
   Christoph Riplinger    : Optimizer, TS searches, QM/MM, DLPNO-CCSD(T), (RO)-DLPNO pert. Triples
   Michael Roemelt        : Original ROCIS implementation
   Masaaki Saitow         : Open-shell DLPNO-CCSD energy and density
   Barbara Sandhoefer     : DKH picture change effects
   Kantharuban Sivalingam : CASSCF convergence/infrastructure, NEVPT2 and variants, FIC-MRCI
   Bernardo de Souza      : ESD, SOC TD-DFT
   Georgi Stoychev        : AutoAux, RI-MP2 NMR, DLPNO-MP2 response, X2C
   Van Anh Tran           : RI-MP2 g-tensors
   Willem Van den Heuvel  : Paramagnetic NMR
   Zikuan Wang            : NOTCH, Electric field optimization 
   Frank Wennmohs         : Technical directorship and infrastructure
   Hang Xu                : AUTO-CI-Response properties 


 We gratefully acknowledge several colleagues who have allowed us to
 interface, adapt or use parts of their codes:
   Stefan Grimme, W. Hujo, H. Kruse, P. Pracht,  : VdW corrections, initial TS optimization,
                  C. Bannwarth, S. Ehlert,         DFT functionals, gCP, sTDA/sTD-DF
                  L. Wittmann, M. Mueller
   Ed Valeev, F. Pavosevic, A. Kumar             : LibInt (2-el integral package), F12 methods
   Garnet Chan, S. Sharma, J. Yang, R. Olivares  : DMRG
   Ulf Ekstrom                                   : XCFun DFT Library
   Mihaly Kallay                                 : mrcc  (arbitrary order and MRCC methods)
   Frank Weinhold                                : gennbo (NPA and NBO analysis)
   Simon Mueller                                 : openCOSMO-RS
   Christopher J. Cramer and Donald G. Truhlar   : smd solvation model
   Lars Goerigk                                  : TD-DFT with DH, B97 family of functionals
   V. Asgeirsson, H. Jonsson                     : NEB implementation
   FAccTs GmbH                                   : IRC, NEB, NEB-TS, DLPNO-Multilevel, CI-OPT
                                                   MM, QMMM, 2- and 3-layer-ONIOM, Crystal-QMMM,
                                                   LR-CPCM, SF, NACMEs, symmetry and pop. for TD-DFT,
                                                   nearIR, NL-DFT gradient (VV10), updates on ESD,
                                                   ML-optimized integration grids, MBIS, APM,
                                                   GOAT, DOCKER, SOLVATOR, interface openCOSMO-RS
   S Lehtola, MJT Oliveira, MAL Marques          : LibXC Library
   Liviu Ungur et al                             : ANISO software


 Your calculation uses the libint2 library for the computation of 2-el integrals
 For citations please refer to: http://libint.valeyev.net

 Your ORCA version has been built with support for libXC version: 6.2.2
 For citations please refer to: https://libxc.gitlab.io

 This ORCA versions uses:
   CBLAS   interface :  Fast vector & matrix operations
   LAPACKE interface :  Fast linear algebra routines
   SCALAPACK package :  Parallel linear algebra routines
   Shared memory     :  Shared parallel matrices
   BLAS/LAPACK       :  OpenBLAS 0.3.26  USE64BITINT DYNAMIC_ARCH NO_AFFINITY Haswell SINGLE_THREADED
        Core in use  :  Haswell
   Copyright (c) 2011-2014, The OpenBLAS Project


NOTE: MaxCore=8000 MB was set to SCF,MP2,MDCI,CIPSI,MRCI and CIS
      => If you want to overwrite this, your respective input block should be placed after the MaxCore statement


***************************************
The coordinates will be read from file: calc.xyz
***************************************


================================================================================

----- Orbital basis set information -----
Your calculation utilizes the basis: def2-TZVPP
   F. Weigend and R. Ahlrichs, Phys. Chem. Chem. Phys. 7, 3297 (2005).

----- AuxC basis set information -----
Your calculation utilizes the auxiliary basis: def2-TZVPP/C
  H-La, Hf-Rn : A. Hellweg, C. Hattig, S. Hofener and W. Klopper, Theor. Chem. Acc. 117, 587 (2007).
        Ce-Lu : J. Chmela and M. E. Harding, Mol. Phys. (2018).

================================================================================
                                        WARNINGS
                       Please study these warnings very carefully!
================================================================================

WARNING: Old DensityContainer found on disk!
         Will remove this file - 
         If you want to keep old densities, please start your calculation with a different basename. 


WARNING: Post HF methods need fully converged wavefunctions
  ===> : Setting SCFConvForced true
         You can overwrite this default with %scf ConvForced false 


WARNING: MDCI localization with Augmented Hessian Foster-Boys
  ===> : Switching off randomization!

================================================================================
                                       INPUT FILE
================================================================================
NAME = calc.inp
|  1> ! DLPNO-CCSD(T) def2-TZVPP def2-TZVPP/C
|  2> 
|  3> %cpcm
|  4> epsilon 16.7                    # Dielectric constant
|  5> refrac 1.275
|  6> SURFACETYPE VDW_GAUSSIAN
|  7> end
|  8> 
|  9> 
| 10> %PAL NPROCS 8 END
| 11> 
| 12> %maxcore 8000
| 13> 
| 14> * xyzfile 1 1 calc.xyz 
| 15> 
| 16>                          ****END OF INPUT****
================================================================================

                       ****************************
                       * Single Point Calculation *
                       ****************************

---------------------------------
CARTESIAN COORDINATES (ANGSTROEM)
---------------------------------
  C      1.932768   -0.253104    0.632699
  C      2.820793    0.406564    1.550209
  C      2.675365    1.786821    1.782210
  C      3.534372    2.424651    2.669990
  C      3.823973   -0.338433    2.202560
  C      4.683639    0.300173    3.085064
  C      4.544349    1.686376    3.323365
  C      5.445061    2.354347    4.230678
  C      5.490371    3.800264    4.586341
  C      6.392982    3.808483    5.828351
  C      7.227328    2.549459    5.649008
  O      6.365096    1.679282    4.805670
  H      1.893867    2.348515    1.270620
  H      3.419847    3.494313    2.849740
  H      3.921291   -1.406903    2.011038
  H      5.465793   -0.263268    3.592979
  H      7.434313    1.975202    6.555922
  H      8.144218    2.693413    5.064558
  H      5.784311    3.740723    6.739486
  H      7.020734    4.705016    5.885221
  H      5.946195    4.322721    3.724243
  H      4.490606    4.226866    4.738089
  N      1.212439   -0.788166   -0.112421

----------------------------
CARTESIAN COORDINATES (A.U.)
----------------------------
  NO LB      ZA    FRAG     MASS         X           Y           Z
   0 C     6.0000    0    12.011    3.652402   -0.478297    1.195627
   1 C     6.0000    0    12.011    5.330526    0.768294    2.929470
   2 C     6.0000    0    12.011    5.055708    3.376603    3.367889
   3 C     6.0000    0    12.011    6.678996    4.581927    5.045549
   4 C     6.0000    0    12.011    7.226262   -0.639546    4.162236
   5 C     6.0000    0    12.011    8.850795    0.567246    5.829927
   6 C     6.0000    0    12.011    8.587575    3.186789    6.280249
   7 C     6.0000    0    12.011   10.289675    4.449071    7.994822
   8 C     6.0000    0    12.011   10.375298    7.181458    8.666929
   9 C     6.0000    0    12.011   12.080986    7.196990   11.013987
  10 C     6.0000    0    12.011   13.657670    4.817779   10.675079
  11 O     8.0000    0    15.999   12.028289    3.173383    9.081401
  12 H     1.0000    0     1.008    3.578890    4.438050    2.401124
  13 H     1.0000    0     1.008    6.462574    6.603295    5.385229
  14 H     1.0000    0     1.008    7.410165   -2.658662    3.800310
  15 H     1.0000    0     1.008   10.328851   -0.497504    6.789745
  16 H     1.0000    0     1.008   14.048815    3.732592   12.388897
  17 H     1.0000    0     1.008   15.390341    5.089813    9.570628
  18 H     1.0000    0     1.008   10.930763    7.068942   12.735783
  19 H     1.0000    0     1.008   13.267264    8.891192   11.121455
  20 H     1.0000    0     1.008   11.236680    8.168758    7.037800
  21 H     1.0000    0     1.008    8.486015    7.987619    8.953691
  22 N     7.0000    0    14.007    2.291178   -1.489418   -0.212444

--------------------------------
INTERNAL COORDINATES (ANGSTROEM)
--------------------------------
 C      0   0   0     0.000000000000     0.00000000     0.00000000
 C      1   0   0     1.437210991264     0.00000000     0.00000000
 C      2   1   0     1.407154782987   119.44678352     0.00000000
 C      3   2   1     1.390277887629   119.43495703   179.98850472
 C      2   1   3     1.409592888640   119.51124078   180.04860811
 C      5   2   1     1.387680633104   119.47075336   179.79685530
 C      4   3   2     1.411383349660   119.85271864     0.28591386
 C      7   4   3     1.442457771050   119.72212548   179.19764832
 C      8   7   4     1.489706454932   128.21629884   358.67814863
 C      9   8   7     1.535370271679   102.48633060   166.10069079
 C     10   9   8     1.520998799839   102.86580151    24.94550409
 O      8   7   4     1.277808222068   119.20874408   180.76200829
 H      3   2   1     1.089937701667   120.14627255     0.11326480
 H      4   3   2     1.090689216166   119.35993646   180.06749706
 H      5   2   1     1.089853398229   120.02449985   359.90941477
 H      6   5   2     1.089590206651   120.21062847   180.23429883
 H     11  10   9     1.093208617062   116.15888556   218.85669595
 H     11  10   9     1.096809841138   114.37804871    88.01146350
 H     10   9   8     1.097834046587   110.18766238   267.07487259
 H     10   9   8     1.095936713410   112.52532834   145.24743403
 H      9   8   7     1.106322594290   106.55008499   284.64447753
 H      9   8   7     1.097519294753   112.49327341    42.11038610
 N      1   2   3     1.166347656146   179.96632480    74.95460298

---------------------------
INTERNAL COORDINATES (A.U.)
---------------------------
 C      0   0   0     0.000000000000     0.00000000     0.00000000
 C      1   0   0     2.715935170151     0.00000000     0.00000000
 C      2   1   0     2.659137167882   119.44678352     0.00000000
 C      3   2   1     2.627244457666   119.43495703   179.98850472
 C      2   1   3     2.663744519852   119.51124078   180.04860811
 C      5   2   1     2.622336357914   119.47075336   179.79685530
 C      4   3   2     2.667128000834   119.85271864     0.28591386
 C      7   4   3     2.725850147031   119.72212548   179.19764832
 C      8   7   4     2.815137219757   128.21629884   358.67814863
 C      9   8   7     2.901429327638   102.48633060   166.10069079
 C     10   9   8     2.874271181719   102.86580151    24.94550409
 O      8   7   4     2.414707591381   119.20874408   180.76200829
 H      3   2   1     2.059683759186   120.14627255     0.11326480
 H      4   3   2     2.061103915776   119.35993646   180.06749706
 H      5   2   1     2.059524448776   120.02449985   359.90941477
 H      6   5   2     2.059027088773   120.21062847   180.23429883
 H     11  10   9     2.065864893490   116.15888556   218.85669595
 H     11  10   9     2.072670220740   114.37804871    88.01146350
 H     10   9   8     2.074605688543   110.18766238   267.07487259
 H     10   9   8     2.071020248455   112.52532834   145.24743403
 H      9   8   7     2.090646718976   106.55008499   284.64447753
 H      9   8   7     2.074010893778   112.49327341    42.11038610
 N      1   2   3     2.204077647057   179.96632480    74.95460298

---------------------
BASIS SET INFORMATION
---------------------
There are 4 groups of distinct atoms

 Group   1 Type C   : 11s6p2d1f contracted to 5s3p2d1f pattern {62111/411/11/1}
 Group   2 Type O   : 11s6p2d1f contracted to 5s3p2d1f pattern {62111/411/11/1}
 Group   3 Type H   : 5s2p1d contracted to 3s2p1d pattern {311/11/1}
 Group   4 Type N   : 11s6p2d1f contracted to 5s3p2d1f pattern {62111/411/11/1}

Atom   0C    basis set group =>   1
Atom   1C    basis set group =>   1
Atom   2C    basis set group =>   1
Atom   3C    basis set group =>   1
Atom   4C    basis set group =>   1
Atom   5C    basis set group =>   1
Atom   6C    basis set group =>   1
Atom   7C    basis set group =>   1
Atom   8C    basis set group =>   1
Atom   9C    basis set group =>   1
Atom  10C    basis set group =>   1
Atom  11O    basis set group =>   2
Atom  12H    basis set group =>   3
Atom  13H    basis set group =>   3
Atom  14H    basis set group =>   3
Atom  15H    basis set group =>   3
Atom  16H    basis set group =>   3
Atom  17H    basis set group =>   3
Atom  18H    basis set group =>   3
Atom  19H    basis set group =>   3
Atom  20H    basis set group =>   3
Atom  21H    basis set group =>   3
Atom  22N    basis set group =>   4
---------------------------------
AUXILIARY/C BASIS SET INFORMATION
---------------------------------
There are 4 groups of distinct atoms

 Group   1 Type C   : 8s6p5d3f1g contracted to 8s6p4d3f1g pattern {11111111/111111/2111/111/1}
 Group   2 Type O   : 8s6p5d3f1g contracted to 8s6p4d3f1g pattern {11111111/111111/2111/111/1}
 Group   3 Type H   : 4s3p2d1f contracted to 4s3p2d1f pattern {1111/111/11/1}
 Group   4 Type N   : 8s6p5d3f1g contracted to 8s6p4d3f1g pattern {11111111/111111/2111/111/1}

Atom   0C    basis set group =>   1
Atom   1C    basis set group =>   1
Atom   2C    basis set group =>   1
Atom   3C    basis set group =>   1
Atom   4C    basis set group =>   1
Atom   5C    basis set group =>   1
Atom   6C    basis set group =>   1
Atom   7C    basis set group =>   1
Atom   8C    basis set group =>   1
Atom   9C    basis set group =>   1
Atom  10C    basis set group =>   1
Atom  11O    basis set group =>   2
Atom  12H    basis set group =>   3
Atom  13H    basis set group =>   3
Atom  14H    basis set group =>   3
Atom  15H    basis set group =>   3
Atom  16H    basis set group =>   3
Atom  17H    basis set group =>   3
Atom  18H    basis set group =>   3
Atom  19H    basis set group =>   3
Atom  20H    basis set group =>   3
Atom  21H    basis set group =>   3
Atom  22N    basis set group =>   4

Checking for AutoStart:
The File: calc.gbw exists
Trying to determine its content:
     ... Fine, the file contains calculation information
     ... Fine, the calculation information was read
     ... Fine, the file contains a basis set
     ... Fine, the basis set was read
     ... Fine, the file contains a geometry
     ... Fine, the geometry was read
     ... Fine, the file contains a set of orbitals
     ... Fine, the orbitals can be read
     => possible old guess file was deleted
     => GBW file was renamed to GES file
     => GES file is set as startup file
     => Guess is set to MORead
     ... now leaving AutoStart


           ************************************************************
           *        Program running with 8 parallel MPI-processes     *
           *              working on a common directory               *
           ************************************************************
------------------------------------------------------------------------------
                             ORCA STARTUP CALCULATIONS
------------------------------------------------------------------------------
------------------------------------------------------------------------------
                   ___                                                        
                  /   \      - P O W E R E D   B Y -                         
                 /     \                                                     
                 |  |  |   _    _      __       _____    __    __             
                 |  |  |  | |  | |    /  \     |  _  \  |  |  /  |          
                  \  \/   | |  | |   /    \    | | | |  |  | /  /          
                 / \  \   | |__| |  /  /\  \   | |_| |  |  |/  /          
                |  |  |   |  __  | /  /__\  \  |    /   |      \           
                |  |  |   | |  | | |   __   |  |    \   |  |\   \          
                \     /   | |  | | |  |  |  |  | |\  \  |  | \   \       
                 \___/    |_|  |_| |__|  |__|  |_| \__\ |__|  \__/        
                                                                              
                      - O R C A' S   B I G   F R I E N D -                    
                                      &                                       
                       - I N T E G R A L  F E E D E R -                       
                                                                              
 v1 FN, 2020, v2 2021, v3 2022-2024                                           
------------------------------------------------------------------------------


----------------------
SHARK INTEGRAL PACKAGE
----------------------

Number of atoms                             ...     23
Number of basis functions                   ...    543
Number of shells                            ...    203
Maximum angular momentum                    ...      3
Integral batch strategy                     ... SHARK/LIBINT Hybrid
RI-J (if used) integral strategy            ... SPLIT-RIJ (Revised 2003 algorithm where possible)
Printlevel                                  ...      1
Contraction scheme used                     ... SEGMENTED contraction
Prescreening option                         ... SCHWARTZ
   Thresh                                   ... 1.000e-10
   Tcut                                     ... 1.000e-11
   Tpresel                                  ... 1.000e-11 
Coulomb Range Separation                    ... NOT USED
Exchange Range Separation                   ... NOT USED
Multipole approximations                    ... NOT USED
Finite Nucleus Model                        ... NOT USED
CABS basis                                  ... NOT available
Auxiliary Coulomb fitting basis             ... NOT available
Auxiliary J/K fitting basis                 ... NOT available
Auxiliary Correlation fitting basis         ... AVAILABLE
   # of basis functions in Aux-C            ...   1288
   # of shells in Aux-C                     ...    386
   Maximum angular momentum in Aux-C        ...      4
Auxiliary 'external' fitting basis          ... NOT available

Checking pre-screening integrals            ... done (  0.0 sec) Dimension = 203
Check shell pair data                       ... done (  0.0 sec)
Shell pair information
Shell pair cut-off parameter TPreSel        ...   1.0e-11
Total number of shell pairs                 ...     20706
Shell pairs after pre-screening             ...     16037
Total number of primitive shell pairs       ...     58286
Primitive shell pairs kept                  ...     32688
          la=0 lb=0:   3470 shell pairs
          la=1 lb=0:   4488 shell pairs
          la=1 lb=1:   1485 shell pairs
          la=2 lb=0:   2534 shell pairs
          la=2 lb=1:   1660 shell pairs
          la=2 lb=2:    475 shell pairs
          la=3 lb=0:    918 shell pairs
          la=3 lb=1:    599 shell pairs
          la=3 lb=2:    340 shell pairs
          la=3 lb=3:     68 shell pairs

Calculating one electron integrals          ... done (  0.0 sec)
Calculating RI/C V-Matrix + Cholesky decomp.... done (  0.5 sec)
Calculating Nuclear repulsion               ... done (  0.0 sec) ENN=    700.988945030355 Eh

Diagonalization of the overlap matrix:
Smallest eigenvalue                        ... 8.261e-06
Time for diagonalization                   ...    0.092 sec
Threshold for overlap eigenvalues          ... 1.000e-07
Number of eigenvalues below threshold      ... 0
Time for construction of square roots      ...    0.292 sec
Total time needed                          ...    0.619 sec

-------------------
DFT GRID GENERATION
-------------------

General Integration Accuracy     IntAcc      ... 4.388
Radial Grid Type                 RadialGrid  ... OptM3 with GC (2021)
Angular Grid (max. ang.)         AngularGrid ... 4 (Lebedev-302)
Angular grid pruning method      GridPruning ... 4 (adaptive)
Weight generation scheme         WeightScheme... mBecke (2022)
Basis function cutoff            BFCut       ... 1.0000e-10
Integration weight cutoff        WCut        ... 1.0000e-14
Partially contracted basis set               ... off
Rotationally invariant grid construction     ... off
Angular grids for H and He will be reduced by one unit

Total number of grid points                  ...   110138
Total number of batches                      ...     1732
Average number of points per batch           ...       63
Average number of grid points per atom       ...     4789
Initializing property integral containers    ... done (  0.0 sec)

SHARK setup successfully completed in   3.2 seconds

Maximum memory used throughout the entire STARTUP-calculation: 43.7 MB


           ************************************************************
           *        Program running with 8 parallel MPI-processes     *
           *              working on a common directory               *
           ************************************************************
-------------------------------------------------------------------------------
                                 ORCA GUESS
                   Start orbitals & Density for SCF / CASSCF
-------------------------------------------------------------------------------

------------
SCF SETTINGS
------------
Hamiltonian:
 Ab initio Hamiltonian  Method          .... Hartree-Fock(GTOs)


General Settings:
 Integral files         IntName         .... calc
 Hartree-Fock type      HFTyp           .... RHF
 Total Charge           Charge          ....    1
 Multiplicity           Mult            ....    1
 Number of Electrons    NEL             ....   90
 Basis Dimension        Dim             ....  543
 Nuclear Repulsion      ENuc            ....    700.9889450304 Eh

Convergence Acceleration:
 AO-DIIS                CNVDIIS         .... on
   Start iteration      DIISMaxIt       ....    12
   Startup error        DIISStart       ....  0.200000
   # of expansion vecs  DIISMaxEq       ....     5
   Bias factor          DIISBfac        ....   1.050
   Max. coefficient     DIISMaxC        ....  10.000
 MO-DIIS                CNVKDIIS        .... off
 Trust-Rad. Augm. Hess. CNVTRAH         .... auto
   Auto Start mean grad. ratio tolernc. ....  1.125000
   Auto Start start iteration           ....     1
   Auto Start num. interpolation iter.  ....    10
   Max. Number of Micro iterations      ....    24
   Max. Number of Macro iterations      .... Maxiter - #DIIS iter
   Number of Davidson start vectors     ....     2
   Converg. threshold    (grad. norm)   ....   5.000e-05
   Grad. Scal. Fac. for Micro threshold ....   0.100
   Minimum threshold for Micro iter.    ....   1.000e-02
   NR start threshold (gradient norm)   ....   1.000e-04
   Initial trust radius                 ....   0.400
   Minimum AH scaling param. (alpha)    ....   1.000
   Maximum AH scaling param. (alpha)    .... 1000.000
   Quad. conv. algorithm                .... NR
   White noise on init. David. guess    .... on
   Maximum white noise                  ....   0.010
   Pseudo random numbers                .... off
   Inactive MOs                         .... canonical
   Orbital update algorithm             .... Taylor
   Preconditioner                       .... Diag
   Full preconditioner red. dimension   ....   250
 SOSCF                  CNVSOSCF        .... on
   Start iteration      SOSCFMaxIt      ....   150
   Startup grad/error   SOSCFStart      ....  0.003300
   Hessian update       SOSCFHessUp     .... L-BFGS
 Level Shifting         CNVShift        .... on
   Level shift para.    LevelShift      ....    0.2500
   Turn off err/grad.   ShiftErr        ....    0.0010
 Zerner damping         CNVZerner       .... off
 Static damping         CNVDamp         .... on
   Fraction old density DampFac         ....    0.7000
   Max. Damping (<1)    DampMax         ....    0.9800
   Min. Damping (>=0)   DampMin         ....    0.0000
   Turn off err/grad.   DampErr         ....    0.1000

SCF Procedure:
 Maximum # iterations   MaxIter         ....   125
 SCF integral mode      SCFMode         .... Direct
   Integral package                     .... SHARK and LIBINT hybrid scheme
 Reset frequency        DirectResetFreq ....    20
 Integral Threshold     Thresh          ....  1.000e-10 Eh
 Primitive CutOff       TCut            ....  1.000e-11 Eh

Convergence Tolerance:
 Convergence Check Mode ConvCheckMode   .... Total+1el-Energy
 Convergence forced     ConvForced      .... 1
 Energy Change          TolE            ....  1.000e-06 Eh
 1-El. energy change                    ....  1.000e-03 Eh
 Orbital Gradient       TolG            ....  5.000e-05
 Orbital Rotation angle TolX            ....  5.000e-05
 DIIS Error             TolErr          ....  1.000e-06

---------------------
INITIAL GUESS: MOREAD
---------------------
Guess MOs are being read from file: calc.ges
Input Geometry matches current geometry (good)
Input basis set matches current basis set (good)
Occupation numbers will be reassigned to an Aufbau configuration
MOs were renormalized
MOs were reorthogonalized (Cholesky)
                      ------------------
                      INITIAL GUESS DONE (   0.1 sec)
                      ------------------
             **** ENERGY FILE WAS UPDATED (calc.en.tmp) ****
Finished Guess after   0.7 sec
Maximum memory used throughout the entire GUESS-calculation: 36.6 MB


           ************************************************************
           *        Program running with 8 parallel MPI-processes     *
           *              working on a common directory               *
           ************************************************************

-------------------------------------------------------------------------------------------
                                      ORCA LEAN-SCF
                              memory conserving SCF solver
-------------------------------------------------------------------------------------------

--------------------
CPCM SOLVATION MODEL
--------------------
CPCM parameters:
  Epsilon                                         ...      16.7000
  Refrac                                          ...       1.2750
  Rsolv                                           ...       1.3000
  Surface type                                    ... GAUSSIAN VDW
  Discretization scheme                           ... Constant charge density
    Threshold for H atoms                         ...       5.0000 (charges/Ang^2)
    Threshold for non-H atoms                     ...       5.0000 (charges/Ang^2)
  Epsilon function type                           ...         CPCM
Solvent:                                          ... CUSTOM
Radii:
  Scheme                                          ... Element-dependent radii
  Radius for C  used is    3.8550 Bohr (=   2.0400 Ang.)
  Radius for O  used is    3.4469 Bohr (=   1.8240 Ang.)
  Radius for H  used is    2.4944 Bohr (=   1.3200 Ang.)
  Radius for N  used is    3.5149 Bohr (=   1.8600 Ang.)
Calculating surface                               ...        done! (  0.0s)
Cavity surface points                             ...         2118
Cavity Volume                                     ...    1469.5072
Cavity Surface-area                               ...     792.0987
Calculating surface distance matrix               ...        done! (  0.1s)
Performing Cholesky decomposition & store         ...        done! (  1.1s)
Overall time for CPCM initialization              ...                 1.2s

----------------------------------------D-I-I-S--------------------------------------------
Iteration    Energy (Eh)           Delta-E    RMSDP     MaxDP     DIISErr   Damp  Time(sec)
-------------------------------------------------------------------------------------------
               ***  Starting incremental Fock matrix formation  ***
                              *** Initializing SOSCF ***
---------------------------------------S-O-S-C-F--------------------------------------
Iteration    Energy (Eh)           Delta-E    RMSDP     MaxDP     MaxGrad    Time(sec)
--------------------------------------------------------------------------------------
    1    -551.7342502980184236     0.00e+00  4.37e-05  1.99e-03  4.63e-04    22.4
               *** Restarting incremental Fock matrix formation ***
    2    -551.7342761933880411    -2.59e-05  2.57e-05  9.81e-04  6.40e-04    22.8
    3    -551.7342860719306827    -9.88e-06  2.29e-05  1.41e-03  3.33e-04    16.0
    4    -551.7342890105871902    -2.94e-06  8.08e-06  5.80e-04  2.35e-04    15.3
    5    -551.7342896053175991    -5.95e-07  3.03e-06  1.47e-04  5.92e-05    14.2
                 **** Energy Check signals convergence ****

               *****************************************************
               *                     SUCCESS                       *
               *           SCF CONVERGED AFTER   5 CYCLES          *
               *****************************************************

             **** ENERGY FILE WAS UPDATED (calc.en.tmp) ****

----------------
TOTAL SCF ENERGY
----------------

Total Energy       :       -551.73428960531760 Eh          -15013.45329 eV

Components:
Nuclear Repulsion  :        700.98894503035513 Eh           19074.87894 eV
Electronic Energy  :      -1252.62590208049528 Eh          -34085.68368 eV
One Electron Energy:      -2122.83012652655589 Eh          -57765.14447 eV
Two Electron Energy:        870.20422444606061 Eh           23679.46079 eV
CPCM Dielectric    :         -0.09733255517749 Eh              -2.64855 eV

Virial components:
Potential Energy   :      -1102.37368363576707 Eh          -29997.11296 eV
Kinetic Energy     :        550.63939403044958 Eh           14983.65967 eV
Virial Ratio       :          2.00198840763436

CPCM Solvation Model Properties:
Surface-charge          :         -1.02195642803921
Corrected charge        :         -1.00000000000000
Outlying charge corr.   :          0.00002901149382 Eh               0.00079 eV
Free-energy (cav+disp)  :  This term is not implemented in the current solvation scheme

---------------
SCF CONVERGENCE
---------------

  Last Energy change         ...    5.9473e-07  Tolerance :   1.0000e-06
  Last MAX-Density change    ...    1.4651e-04  Tolerance :   1.0000e-05
  Last RMS-Density change    ...    3.0300e-06  Tolerance :   1.0000e-06
  Last DIIS Error            ...    1.5137e-03  Tolerance :   1.0000e-06
  Last Orbital Gradient      ...    5.9246e-05  Tolerance :   5.0000e-05
  Last Orbital Rotation      ...    1.3701e-04  Tolerance :   5.0000e-05


----------------
ORBITAL ENERGIES
----------------

  NO   OCC          E(Eh)            E(eV) 
   0   2.0000     -20.682741      -562.8060 
   1   2.0000     -15.606870      -424.6845 
   2   2.0000     -11.428439      -310.9836 
   3   2.0000     -11.327639      -308.2407 
   4   2.0000     -11.326922      -308.2212 
   5   2.0000     -11.314317      -307.8782 
   6   2.0000     -11.300860      -307.5120 
   7   2.0000     -11.298181      -307.4391 
   8   2.0000     -11.295406      -307.3636 
   9   2.0000     -11.287147      -307.1389 
  10   2.0000     -11.286633      -307.1249 
  11   2.0000     -11.281537      -306.9862 
  12   2.0000     -11.262867      -306.4782 
  13   2.0000      -1.526247       -41.5313 
  14   2.0000      -1.251004       -34.0416 
  15   2.0000      -1.211665       -32.9711 
  16   2.0000      -1.130146       -30.7528 
  17   2.0000      -1.116896       -30.3923 
  18   2.0000      -1.068146       -29.0657 
  19   2.0000      -1.041569       -28.3425 
  20   2.0000      -0.933642       -25.4057 
  21   2.0000      -0.898717       -24.4553 
  22   2.0000      -0.863678       -23.5019 
  23   2.0000      -0.826336       -22.4857 
  24   2.0000      -0.786264       -21.3953 
  25   2.0000      -0.774961       -21.0878 
  26   2.0000      -0.737783       -20.0761 
  27   2.0000      -0.700294       -19.0560 
  28   2.0000      -0.677386       -18.4326 
  29   2.0000      -0.653439       -17.7810 
  30   2.0000      -0.637622       -17.3506 
  31   2.0000      -0.627983       -17.0883 
  32   2.0000      -0.619666       -16.8620 
  33   2.0000      -0.608059       -16.5461 
  34   2.0000      -0.588228       -16.0065 
  35   2.0000      -0.572200       -15.5704 
  36   2.0000      -0.569532       -15.4977 
  37   2.0000      -0.560186       -15.2434 
  38   2.0000      -0.543823       -14.7982 
  39   2.0000      -0.536996       -14.6124 
  40   2.0000      -0.510316       -13.8864 
  41   2.0000      -0.503151       -13.6914 
  42   2.0000      -0.495851       -13.4928 
  43   2.0000      -0.392165       -10.6714 
  44   2.0000      -0.382545       -10.4096 
  45   0.0000      -0.015000        -0.4082 
  46   0.0000       0.083502         2.2722 
  47   0.0000       0.111576         3.0361 
  48   0.0000       0.125016         3.4018 
  49   0.0000       0.139486         3.7956 
  50   0.0000       0.160928         4.3791 
  51   0.0000       0.164663         4.4807 
  52   0.0000       0.168022         4.5721 
  53   0.0000       0.171702         4.6723 
  54   0.0000       0.183884         5.0037 
  55   0.0000       0.187151         5.0927 
*Only the first 10 virtual orbitals were printed.

                    ********************************
                    * MULLIKEN POPULATION ANALYSIS *
                    ********************************

-----------------------
MULLIKEN ATOMIC CHARGES
-----------------------
   0 C :   -0.041846
   1 C :    0.332817
   2 C :   -0.178549
   3 C :   -0.025104
   4 C :   -0.159576
   5 C :   -0.069773
   6 C :   -0.106381
   7 C :    0.532734
   8 C :   -0.079848
   9 C :   -0.107076
  10 C :    0.100892
  11 O :   -0.279169
  12 H :    0.155277
  13 H :    0.152309
  14 H :    0.155131
  15 H :    0.161784
  16 H :    0.122865
  17 H :    0.118027
  18 H :    0.095848
  19 H :    0.107180
  20 H :    0.146543
  21 H :    0.125606
  22 N :   -0.259691
Sum of atomic charges:    1.0000000

--------------------------------
MULLIKEN REDUCED ORBITAL CHARGES
--------------------------------
  0 C s       :     3.206639  s :     3.206639
      pz      :     0.903238  p :     2.714555
      px      :     0.905530
      py      :     0.905787
      dz2     :     0.032278  d :     0.103061
      dxz     :     0.015159
      dyz     :     0.016141
      dx2y2   :     0.022249
      dxy     :     0.017233
      f0      :     0.001970  f :     0.017590
      f+1     :     0.003458
      f-1     :     0.002095
      f+2     :     0.003969
      f-2     :     0.002471
      f+3     :     0.002112
      f-3     :     0.001514

  1 C s       :     3.062338  s :     3.062338
      pz      :     0.814871  p :     2.454309
      px      :     0.808590
      py      :     0.830849
      dz2     :     0.018247  d :     0.140472
      dxz     :     0.017600
      dyz     :     0.033615
      dx2y2   :     0.034264
      dxy     :     0.036746
      f0      :     0.000872  f :     0.010064
      f+1     :     0.001505
      f-1     :     0.001070
      f+2     :     0.001807
      f-2     :     0.001753
      f+3     :     0.001706
      f-3     :     0.001352

  2 C s       :     3.158936  s :     3.158936
      pz      :     0.964054  p :     2.896627
      px      :     1.004282
      py      :     0.928291
      dz2     :     0.016640  d :     0.114345
      dxz     :     0.015362
      dyz     :     0.023807
      dx2y2   :     0.029950
      dxy     :     0.028586
      f0      :     0.001003  f :     0.008641
      f+1     :     0.001063
      f-1     :     0.001044
      f+2     :     0.001731
      f-2     :     0.001203
      f+3     :     0.001457
      f-3     :     0.001140

  3 C s       :     3.090566  s :     3.090566
      pz      :     0.892440  p :     2.806828
      px      :     0.875456
      py      :     1.038933
      dz2     :     0.025236  d :     0.119039
      dxz     :     0.012733
      dyz     :     0.022460
      dx2y2   :     0.033269
      dxy     :     0.025341
      f0      :     0.000770  f :     0.008670
      f+1     :     0.001754
      f-1     :     0.001028
      f+2     :     0.001501
      f-2     :     0.001346
      f+3     :     0.001129
      f-3     :     0.001143

  4 C s       :     3.147325  s :     3.147325
      pz      :     0.926599  p :     2.888735
      px      :     0.910174
      py      :     1.051962
      dz2     :     0.020271  d :     0.114897
      dxz     :     0.012336
      dyz     :     0.023863
      dx2y2   :     0.031686
      dxy     :     0.026740
      f0      :     0.000792  f :     0.008618
      f+1     :     0.001775
      f-1     :     0.000908
      f+2     :     0.001555
      f-2     :     0.001392
      f+3     :     0.001081
      f-3     :     0.001115

  5 C s       :     3.115374  s :     3.115374
      pz      :     0.916035  p :     2.825860
      px      :     0.974705
      py      :     0.935121
      dz2     :     0.018784  d :     0.119894
      dxz     :     0.015618
      dyz     :     0.025435
      dx2y2   :     0.029233
      dxy     :     0.030825
      f0      :     0.001041  f :     0.008645
      f+1     :     0.001074
      f-1     :     0.001044
      f+2     :     0.001690
      f-2     :     0.001162
      f+3     :     0.001497
      f-3     :     0.001136

  6 C s       :     3.335318  s :     3.335318
      pz      :     0.893484  p :     2.613263
      px      :     0.861817
      py      :     0.857962
      dz2     :     0.013731  d :     0.146547
      dxz     :     0.016443
      dyz     :     0.038620
      dx2y2   :     0.034890
      dxy     :     0.042864
      f0      :     0.000966  f :     0.011254
      f+1     :     0.001771
      f-1     :     0.001087
      f+2     :     0.002241
      f-2     :     0.001821
      f+3     :     0.001995
      f-3     :     0.001373

  7 C s       :     3.103785  s :     3.103785
      pz      :     0.607299  p :     2.133238
      px      :     0.629389
      py      :     0.896549
      dz2     :     0.046732  d :     0.211364
      dxz     :     0.020323
      dyz     :     0.038372
      dx2y2   :     0.064262
      dxy     :     0.041675
      f0      :     0.001203  f :     0.018880
      f+1     :     0.003072
      f-1     :     0.002204
      f+2     :     0.003324
      f-2     :     0.002835
      f+3     :     0.003641
      f-3     :     0.002601

  8 C s       :     3.057406  s :     3.057406
      pz      :     1.017592  p :     2.911696
      px      :     1.050254
      py      :     0.843851
      dz2     :     0.027065  d :     0.104492
      dxz     :     0.021024
      dyz     :     0.017861
      dx2y2   :     0.024978
      dxy     :     0.013564
      f0      :     0.000839  f :     0.006253
      f+1     :     0.001133
      f-1     :     0.000706
      f+2     :     0.000920
      f-2     :     0.000684
      f+3     :     0.000713
      f-3     :     0.001258

  9 C s       :     3.097823  s :     3.097823
      pz      :     0.961738  p :     2.900513
      px      :     0.965848
      py      :     0.972927
      dz2     :     0.025709  d :     0.102343
      dxz     :     0.027691
      dyz     :     0.009293
      dx2y2   :     0.012034
      dxy     :     0.027617
      f0      :     0.000814  f :     0.006397
      f+1     :     0.001404
      f-1     :     0.000668
      f+2     :     0.000742
      f-2     :     0.000812
      f+3     :     0.001262
      f-3     :     0.000695

 10 C s       :     3.118464  s :     3.118464
      pz      :     0.926617  p :     2.635601
      px      :     0.882044
      py      :     0.826940
      dz2     :     0.021897  d :     0.134944
      dxz     :     0.028733
      dyz     :     0.031209
      dx2y2   :     0.026246
      dxy     :     0.026859
      f0      :     0.001038  f :     0.010099
      f+1     :     0.001193
      f-1     :     0.001467
      f+2     :     0.001228
      f-2     :     0.002218
      f+3     :     0.001355
      f-3     :     0.001600

 11 O s       :     3.769443  s :     3.769443
      pz      :     1.490284  p :     4.460965
      px      :     1.377544
      py      :     1.593137
      dz2     :     0.005784  d :     0.046402
      dxz     :     0.006614
      dyz     :     0.011275
      dx2y2   :     0.008200
      dxy     :     0.014529
      f0      :     0.000282  f :     0.002358
      f+1     :     0.000415
      f-1     :     0.000149
      f+2     :     0.000323
      f-2     :     0.000574
      f+3     :     0.000291
      f-3     :     0.000323

 12 H s       :     0.802080  s :     0.802080
      pz      :     0.011415  p :     0.040426
      px      :     0.015904
      py      :     0.013107
      dz2     :     0.000345  d :     0.002217
      dxz     :     0.000491
      dyz     :     0.000293
      dx2y2   :     0.000541
      dxy     :     0.000547

 13 H s       :     0.804360  s :     0.804360
      pz      :     0.008605  p :     0.041157
      px      :     0.008869
      py      :     0.023684
      dz2     :     0.000244  d :     0.002173
      dxz     :     0.000033
      dyz     :     0.000613
      dx2y2   :     0.000611
      dxy     :     0.000673

 14 H s       :     0.802282  s :     0.802282
      pz      :     0.008672  p :     0.040372
      px      :     0.008608
      py      :     0.023092
      dz2     :     0.000245  d :     0.002215
      dxz     :     0.000030
      dyz     :     0.000634
      dx2y2   :     0.000612
      dxy     :     0.000693

 15 H s       :     0.796529  s :     0.796529
      pz      :     0.010863  p :     0.039518
      px      :     0.015480
      py      :     0.013175
      dz2     :     0.000329  d :     0.002170
      dxz     :     0.000487
      dyz     :     0.000277
      dx2y2   :     0.000535
      dxy     :     0.000542

 16 H s       :     0.837981  s :     0.837981
      pz      :     0.017725  p :     0.036927
      px      :     0.007667
      py      :     0.011534
      dz2     :     0.000670  d :     0.002227
      dxz     :     0.000550
      dyz     :     0.000605
      dx2y2   :     0.000166
      dxy     :     0.000237

 17 H s       :     0.842490  s :     0.842490
      pz      :     0.010349  p :     0.037207
      px      :     0.020407
      py      :     0.006450
      dz2     :     0.000377  d :     0.002276
      dxz     :     0.000613
      dyz     :     0.000204
      dx2y2   :     0.000515
      dxy     :     0.000567

 18 H s       :     0.860350  s :     0.860350
      pz      :     0.021261  p :     0.041572
      px      :     0.012741
      py      :     0.007569
      dz2     :     0.000728  d :     0.002230
      dxz     :     0.000635
      dyz     :     0.000434
      dx2y2   :     0.000171
      dxy     :     0.000261

 19 H s       :     0.848325  s :     0.848325
      pz      :     0.008346  p :     0.042265
      px      :     0.013076
      py      :     0.020843
      dz2     :     0.000211  d :     0.002231
      dxz     :     0.000271
      dyz     :     0.000426
      dx2y2   :     0.000692
      dxy     :     0.000631

 20 H s       :     0.808368  s :     0.808368
      pz      :     0.019758  p :     0.042816
      px      :     0.010342
      py      :     0.012716
      dz2     :     0.000654  d :     0.002273
      dxz     :     0.000522
      dyz     :     0.000543
      dx2y2   :     0.000314
      dxy     :     0.000240

 21 H s       :     0.828226  s :     0.828226
      pz      :     0.008549  p :     0.043871
      px      :     0.023452
      py      :     0.011870
      dz2     :     0.000233  d :     0.002296
      dxz     :     0.000630
      dyz     :     0.000123
      dx2y2   :     0.000668
      dxy     :     0.000642

 22 N s       :     3.721572  s :     3.721572
      pz      :     1.179170  p :     3.481813
      px      :     1.171864
      py      :     1.130780
      dz2     :     0.015085  d :     0.053339
      dxz     :     0.008937
      dyz     :     0.008776
      dx2y2   :     0.012149
      dxy     :     0.008393
      f0      :     0.000336  f :     0.002967
      f+1     :     0.000578
      f-1     :     0.000352
      f+2     :     0.000686
      f-2     :     0.000390
      f+3     :     0.000373
      f-3     :     0.000252


                     *******************************
                     * LOEWDIN POPULATION ANALYSIS *
                     *******************************

----------------------
LOEWDIN ATOMIC CHARGES
----------------------
   0 C :   -0.081910
   1 C :   -0.062936
   2 C :    0.051885
   3 C :    0.083673
   4 C :    0.051110
   5 C :    0.084438
   6 C :   -0.074892
   7 C :    0.024097
   8 C :    0.041051
   9 C :    0.020101
  10 C :    0.058840
  11 O :    0.352946
  12 H :    0.047099
  13 H :    0.049647
  14 H :    0.046810
  15 H :    0.047521
  16 H :    0.032167
  17 H :    0.033540
  18 H :    0.034381
  19 H :    0.036579
  20 H :    0.068160
  21 H :    0.052185
  22 N :    0.003512

-------------------------------
LOEWDIN REDUCED ORBITAL CHARGES
-------------------------------
  0 C s       :     2.810306  s :     2.810306
      pz      :     0.960745  p :     2.784627
      px      :     0.947294
      py      :     0.876588
      dz2     :     0.102303  d :     0.428033
      dxz     :     0.093908
      dyz     :     0.076940
      dx2y2   :     0.080744
      dxy     :     0.074139
      f0      :     0.006301  f :     0.058944
      f+1     :     0.010885
      f-1     :     0.006551
      f+2     :     0.010992
      f-2     :     0.012840
      f+3     :     0.005863
      f-3     :     0.005512

  1 C s       :     2.697024  s :     2.697024
      pz      :     0.878230  p :     2.805702
      px      :     0.916151
      py      :     1.011321
      dz2     :     0.069424  d :     0.506715
      dxz     :     0.073733
      dyz     :     0.114741
      dx2y2   :     0.116758
      dxy     :     0.132060
      f0      :     0.005132  f :     0.053495
      f+1     :     0.006105
      f-1     :     0.006737
      f+2     :     0.009871
      f-2     :     0.006569
      f+3     :     0.012451
      f-3     :     0.006629

  2 C s       :     2.713783  s :     2.713783
      pz      :     0.902865  p :     2.811232
      px      :     0.930250
      py      :     0.978117
      dz2     :     0.048795  d :     0.382123
      dxz     :     0.048731
      dyz     :     0.092606
      dx2y2   :     0.090120
      dxy     :     0.101871
      f0      :     0.004845  f :     0.040977
      f+1     :     0.003352
      f-1     :     0.004791
      f+2     :     0.008196
      f-2     :     0.004846
      f+3     :     0.008775
      f-3     :     0.006172

  3 C s       :     2.714959  s :     2.714959
      pz      :     0.871353  p :     2.764945
      px      :     0.907323
      py      :     0.986269
      dz2     :     0.077941  d :     0.394639
      dxz     :     0.067243
      dyz     :     0.061792
      dx2y2   :     0.114266
      dxy     :     0.073397
      f0      :     0.003607  f :     0.041784
      f+1     :     0.005610
      f-1     :     0.005495
      f+2     :     0.007443
      f-2     :     0.006384
      f+3     :     0.007277
      f-3     :     0.005969

  4 C s       :     2.713941  s :     2.713941
      pz      :     0.900901  p :     2.811370
      px      :     0.925103
      py      :     0.985366
      dz2     :     0.065718  d :     0.382578
      dxz     :     0.068302
      dyz     :     0.063164
      dx2y2   :     0.110639
      dxy     :     0.074755
      f0      :     0.003616  f :     0.041001
      f+1     :     0.005440
      f-1     :     0.004853
      f+2     :     0.007554
      f-2     :     0.006593
      f+3     :     0.007166
      f-3     :     0.005778

  5 C s       :     2.715940  s :     2.715940
      pz      :     0.870343  p :     2.764919
      px      :     0.910804
      py      :     0.983772
      dz2     :     0.054598  d :     0.392919
      dxz     :     0.048375
      dyz     :     0.094951
      dx2y2   :     0.089359
      dxy     :     0.105636
      f0      :     0.005189  f :     0.041783
      f+1     :     0.003504
      f-1     :     0.004778
      f+2     :     0.008271
      f-2     :     0.004807
      f+3     :     0.008982
      f-3     :     0.006253

  6 C s       :     2.686573  s :     2.686573
      pz      :     0.920220  p :     2.862429
      px      :     0.943139
      py      :     0.999070
      dz2     :     0.048826  d :     0.473904
      dxz     :     0.071477
      dyz     :     0.111459
      dx2y2   :     0.114486
      dxy     :     0.127656
      f0      :     0.004452  f :     0.051986
      f+1     :     0.005895
      f-1     :     0.005850
      f+2     :     0.010267
      f-2     :     0.006810
      f+3     :     0.012825
      f-3     :     0.005887

  7 C s       :     2.732333  s :     2.732333
      pz      :     0.689767  p :     2.427025
      px      :     0.753466
      py      :     0.983792
      dz2     :     0.122880  d :     0.705735
      dxz     :     0.103822
      dyz     :     0.141172
      dx2y2   :     0.163678
      dxy     :     0.174182
      f0      :     0.008041  f :     0.110810
      f+1     :     0.014002
      f-1     :     0.014058
      f+2     :     0.019194
      f-2     :     0.015578
      f+3     :     0.025687
      f-3     :     0.014250

  8 C s       :     2.683843  s :     2.683843
      pz      :     0.961699  p :     2.859552
      px      :     0.986122
      py      :     0.911730
      dz2     :     0.086844  d :     0.373658
      dxz     :     0.066666
      dyz     :     0.070861
      dx2y2   :     0.090621
      dxy     :     0.058666
      f0      :     0.006113  f :     0.041896
      f+1     :     0.005448
      f-1     :     0.006080
      f+2     :     0.005261
      f-2     :     0.005697
      f+3     :     0.004907
      f-3     :     0.008392

  9 C s       :     2.691335  s :     2.691335
      pz      :     0.948957  p :     2.858366
      px      :     0.951942
      py      :     0.957468
      dz2     :     0.090538  d :     0.388049
      dxz     :     0.101336
      dyz     :     0.042754
      dx2y2   :     0.053588
      dxy     :     0.099833
      f0      :     0.005466  f :     0.042149
      f+1     :     0.006457
      f-1     :     0.006409
      f+2     :     0.006388
      f-2     :     0.005843
      f+3     :     0.006922
      f-3     :     0.004664

 10 C s       :     2.722996  s :     2.722996
      pz      :     0.916696  p :     2.675518
      px      :     0.888395
      py      :     0.870426
      dz2     :     0.066265  d :     0.476390
      dxz     :     0.098474
      dyz     :     0.112484
      dx2y2   :     0.092902
      dxy     :     0.106266
      f0      :     0.007235  f :     0.066257
      f+1     :     0.006992
      f-1     :     0.008642
      f+2     :     0.008351
      f-2     :     0.014722
      f+3     :     0.008957
      f-3     :     0.011357

 11 O s       :     3.232208  s :     3.232208
      pz      :     1.400277  p :     4.303747
      px      :     1.353066
      py      :     1.550404
      dz2     :     0.014412  d :     0.104070
      dxz     :     0.021388
      dyz     :     0.018516
      dx2y2   :     0.019453
      dxy     :     0.030301
      f0      :     0.000707  f :     0.007030
      f+1     :     0.000734
      f-1     :     0.000661
      f+2     :     0.001176
      f-2     :     0.001093
      f+3     :     0.001635
      f-3     :     0.001025

 12 H s       :     0.783055  s :     0.783055
      pz      :     0.044029  p :     0.143188
      px      :     0.057462
      py      :     0.041697
      dz2     :     0.004339  d :     0.026659
      dxz     :     0.005763
      dyz     :     0.003901
      dx2y2   :     0.006249
      dxy     :     0.006407

 13 H s       :     0.780779  s :     0.780779
      pz      :     0.033257  p :     0.143209
      px      :     0.031877
      py      :     0.078075
      dz2     :     0.002929  d :     0.026364
      dxz     :     0.000335
      dyz     :     0.007543
      dx2y2   :     0.007797
      dxy     :     0.007760

 14 H s       :     0.783395  s :     0.783395
      pz      :     0.034448  p :     0.143141
      px      :     0.031867
      py      :     0.076826
      dz2     :     0.002941  d :     0.026655
      dxz     :     0.000343
      dyz     :     0.007780
      dx2y2   :     0.007765
      dxy     :     0.007825

 15 H s       :     0.782223  s :     0.782223
      pz      :     0.042931  p :     0.143703
      px      :     0.057394
      py      :     0.043379
      dz2     :     0.004158  d :     0.026554
      dxz     :     0.005791
      dyz     :     0.003808
      dx2y2   :     0.006186
      dxy     :     0.006611

 16 H s       :     0.804323  s :     0.804323
      pz      :     0.062577  p :     0.136584
      px      :     0.032610
      py      :     0.041397
      dz2     :     0.007958  d :     0.026927
      dxz     :     0.006498
      dyz     :     0.007549
      dx2y2   :     0.001857
      dxy     :     0.003064

 17 H s       :     0.802311  s :     0.802311
      pz      :     0.043210  p :     0.137262
      px      :     0.062632
      py      :     0.031420
      dz2     :     0.004333  d :     0.026887
      dxz     :     0.007660
      dyz     :     0.002710
      dx2y2   :     0.006173
      dxy     :     0.006010

 18 H s       :     0.795367  s :     0.795367
      pz      :     0.060368  p :     0.142469
      px      :     0.046739
      py      :     0.035362
      dz2     :     0.008804  d :     0.027784
      dxz     :     0.007752
      dyz     :     0.005767
      dx2y2   :     0.002062
      dxy     :     0.003399

 19 H s       :     0.793065  s :     0.793065
      pz      :     0.035305  p :     0.142666
      px      :     0.047630
      py      :     0.059731
      dz2     :     0.002545  d :     0.027690
      dxz     :     0.003588
      dyz     :     0.005574
      dx2y2   :     0.008282
      dxy     :     0.007701

 20 H s       :     0.760920  s :     0.760920
      pz      :     0.058561  p :     0.143347
      px      :     0.042527
      py      :     0.042260
      dz2     :     0.007868  d :     0.027573
      dxz     :     0.006411
      dyz     :     0.006223
      dx2y2   :     0.004194
      dxy     :     0.002877

 21 H s       :     0.776783  s :     0.776783
      pz      :     0.036020  p :     0.143278
      px      :     0.068609
      py      :     0.038649
      dz2     :     0.002760  d :     0.027754
      dxz     :     0.007919
      dyz     :     0.001308
      dx2y2   :     0.008152
      dxy     :     0.007615

 22 N s       :     3.310062  s :     3.310062
      pz      :     1.223469  p :     3.564854
      px      :     1.210657
      py      :     1.130728
      dz2     :     0.023076  d :     0.107274
      dxz     :     0.026223
      dyz     :     0.020173
      dx2y2   :     0.018550
      dxy     :     0.019252
      f0      :     0.001547  f :     0.014298
      f+1     :     0.002630
      f-1     :     0.001568
      f+2     :     0.002526
      f-2     :     0.003355
      f+3     :     0.001333
      f-3     :     0.001340


                      *****************************
                      * MAYER POPULATION ANALYSIS *
                      *****************************

  NA   - Mulliken gross atomic population
  ZA   - Total nuclear charge
  QA   - Mulliken gross atomic charge
  VA   - Mayer's total valence
  BVA  - Mayer's bonded valence
  FA   - Mayer's free valence

  ATOM       NA         ZA         QA         VA         BVA        FA
  0 C      6.0418     6.0000    -0.0418     3.9449     3.9449    -0.0000
  1 C      5.6672     6.0000     0.3328     3.6471     3.6471    -0.0000
  2 C      6.1785     6.0000    -0.1785     4.0224     4.0224    -0.0000
  3 C      6.0251     6.0000    -0.0251     3.9138     3.9138    -0.0000
  4 C      6.1596     6.0000    -0.1596     4.0000     4.0000    -0.0000
  5 C      6.0698     6.0000    -0.0698     3.9585     3.9585    -0.0000
  6 C      6.1064     6.0000    -0.1064     3.7406     3.7406    -0.0000
  7 C      5.4673     6.0000     0.5327     3.5903     3.5903    -0.0000
  8 C      6.0798     6.0000    -0.0798     3.8880     3.8880     0.0000
  9 C      6.1071     6.0000    -0.1071     3.9553     3.9553     0.0000
 10 C      5.8991     6.0000     0.1009     3.7505     3.7505     0.0000
 11 O      8.2792     8.0000    -0.2792     2.2082     2.2082     0.0000
 12 H      0.8447     1.0000     0.1553     1.0037     1.0037    -0.0000
 13 H      0.8477     1.0000     0.1523     0.9943     0.9943    -0.0000
 14 H      0.8449     1.0000     0.1551     1.0042     1.0042     0.0000
 15 H      0.8382     1.0000     0.1618     1.0038     1.0038     0.0000
 16 H      0.8771     1.0000     0.1229     0.9974     0.9974     0.0000
 17 H      0.8820     1.0000     0.1180     1.0044     1.0044     0.0000
 18 H      0.9042     1.0000     0.0958     1.0176     1.0176    -0.0000
 19 H      0.8928     1.0000     0.1072     1.0151     1.0151     0.0000
 20 H      0.8535     1.0000     0.1465     1.0084     1.0084     0.0000
 21 H      0.8744     1.0000     0.1256     1.0121     1.0121     0.0000
 22 N      7.2597     7.0000    -0.2597     3.0262     3.0262    -0.0000

  Mayer bond orders larger than 0.100000
B(  0-C ,  1-C ) :   0.9151 B(  0-C , 22-N ) :   2.9969 B(  1-C ,  2-C ) :   1.3901 
B(  1-C ,  4-C ) :   1.3648 B(  2-C ,  3-C ) :   1.4979 B(  2-C , 12-H ) :   0.9702 
B(  3-C ,  6-C ) :   1.3206 B(  3-C , 13-H ) :   0.9707 B(  4-C ,  5-C ) :   1.5240 
B(  4-C , 14-H ) :   0.9691 B(  5-C ,  6-C ) :   1.3510 B(  5-C , 15-H ) :   0.9543 
B(  6-C ,  7-C ) :   1.0401 B(  7-C ,  8-C ) :   1.0189 B(  7-C , 11-O ) :   1.4229 
B(  8-C ,  9-C ) :   0.9304 B(  8-C , 20-H ) :   0.9585 B(  8-C , 21-H ) :   0.9887 
B(  9-C , 10-C ) :   0.9550 B(  9-C , 18-H ) :   1.0120 B(  9-C , 19-H ) :   1.0098 
B( 10-C , 11-O ) :   0.7542 B( 10-C , 16-H ) :   0.9963 B( 10-C , 17-H ) :   1.0021 


-------
TIMINGS
-------

Total SCF time: 0 days 0 hours 1 min 32 sec 

Total time                  ....      92.964 sec
Sum of individual times     ....      92.907 sec  ( 99.9%)

SCF preparation             ....       1.895 sec  (  2.0%)
Fock matrix formation       ....      89.123 sec  ( 95.9%)
  Startup                   ....       0.120 sec  (  0.1% of F)
  Coulomb+Exchange Fock     ....      85.752 sec  ( 96.2% of F)
  CPCM terms                ....       2.798 sec  (  3.1% of F)
Diagonalization             ....       0.000 sec  (  0.0%)
Density matrix formation    ....       0.106 sec  (  0.1%)
Total Energy calculation    ....       0.061 sec  (  0.1%)
Population analysis         ....       0.119 sec  (  0.1%)
Orbital Transformation      ....       0.182 sec  (  0.2%)
Orbital Orthonormalization  ....       0.000 sec  (  0.0%)
DIIS solution               ....       0.714 sec  (  0.8%)
SOSCF solution              ....       0.694 sec  (  0.7%)
Finished LeanSCF after  93.1 sec

Maximum memory used throughout the entire LEANSCF-calculation: 40.8 MB


           ************************************************************
           *        Program running with 8 parallel MPI-processes     *
           *              working on a common directory               *
           ************************************************************

------------------------------------------------------------------------------
                         ORCA PROPERTY INTEGRAL CALCULATIONS
------------------------------------------------------------------------------

GBWName                                   ... calc.gbw
Number of atoms                           ...     23
Number of basis functions                 ...    543
Max core memory                           ...   8000 MB

Dipole integrals                          ... YES
Quadrupole integrals                      ...  NO
Linear momentum integrals                 ... YES
Angular momentum integrals                ... YES
Higher moments length integrals           ...  NO
Higher moments velocity integrals         ...  NO
Kinetic energy integrals                  ...  NO
GIAO right hand sides                     ...  NO
GIAO dipole derivative integrals          ...  NO
SOC integrals                             ...  NO
EPR diamagnetic integrals (GIAO)          ...  NO
EPR gauge integrals                       ...  NO
Field gradient integrals                  ...  NO (   0 nuclei)
Spin-dipole/Fermi contact integrals       ...  NO (   0 nuclei)
Contact density integrals                 ...  NO (   0 nuclei)
Nucleus-orbit integrals                   ...  NO (   0 nuclei)
Geometric perturbations                   ...  NO (  23 nuclei)

Choice of electric origin   ... Center of mass
Position of electric origin ... (  8.2977,  2.9012,  5.9802) 
Choice of magnetic origin   ... GIAO
Position of magnetic origin ... (  0.0000,  0.0000,  0.0000) 

Calculating integrals                     ... Electric Dipole (Length)     done (  0.0 sec)
Calculating integrals                     ... Linear Momentum              done (  0.0 sec)
Calculating integrals                     ... Angular Momentum  (ElOri)    done (  0.0 sec)

Property integrals calculated in   0.1 sec

Maximum memory used throughout the entire PROPINT-calculation: 38.9 MB


           ************************************************************
           *        Program running with 8 parallel MPI-processes     *
           *              working on a common directory               *
           ************************************************************


--------------------------------------------------------------------------------
                             ORCA-MATRIX DRIVEN CI
--------------------------------------------------------------------------------


Wavefunction type
-----------------
Correlation treatment                      ...      CCSD     
Single excitations                         ... ON
Orbital optimization                       ... OFF
Calculation of Z vector                    ... OFF
Calculation of Brueckner orbitals          ... OFF
Perturbative triple excitations            ... ON
CPCM scheme                                ... PTES
Calculation of F12 correction              ... OFF
Frozen core treatment                      ... chemical core (26 el)
Reference Wavefunction                     ... RHF
  Internal Orbitals:    13 ...   44 ( 32 MO's/ 64 electrons)
  Virtual  Orbitals:    45 ...  542 (498 MO's              )
Number of AO's                             ...    543
Number of electrons                        ...     90
Number of correlated electrons             ...     64

Algorithmic settings
--------------------
Integral transformation                    ... All integrals via the RI transformation
K(C) Formation                             ... RI-DLPNO
   PNO-Integral Storage                    ... ON DISK
   PNO occupation number cut-off           ... 3.330e-07
   Singles PNO occupation number cut-off   ... 9.990e-09
   PNO Mulliken prescreening cut-off       ... 1.000e-03
   Domain cut-off (Mulliken population)    ... 1.000e-03
   PNO Normalization                       ...    1
Maximum number of iterations               ...        50
Convergence tolerance (max. residuum)      ... 2.500e-05
Level shift for amplitude update           ... 2.000e-01
Maximum number of DIIS vectors             ...         7
DIIS turned on at iteration                ...         0
Damping before turning on DIIS             ...     0.500
Damping after turning on DIIS              ...     0.000
Pair specific amplitude update             ... OFF
Natural orbital iterations                 ... OFF
Perturbative natural orbital generation    ... OFF
Printlevel                                 ... 2

Singles Fock matrix elements calculated using PNOs.

Memory handling:
----------------
Maximum memory for working arrays          ...   8000 MB
Data storage in matrix containers          ... UNCOMPRESSED
Data type for integral storage             ... DOUBLE
In-Core Storage of quantities:
   Amplitudes+Sigma Vector      ... NO
   J+K operators                ... NO
   DIIS vectors                 ... NO
   3-external integrals         ... NO
   4-external integrals         ... NO

Localization treatment:
-----------------------
Localization option                        ...    6
Localization threshhold                    ... -1.0e+00
Using relative localization threshhold     ... 1.0e-08
Neglect threshold for strong pairs         ... 1.000e-04 Eh
Prescreening threshold for very weak pairs ... 1.000e-06 Eh

Initializing the integral package          ... done
Localizing the valence orbitals
Localizing the valence orbitals
------------------------------------------------------------------------------
                           ORCA ORBITAL LOCALIZATION
------------------------------------------------------------------------------

Input orbitals are from                  ... calc.gbw
Output orbitals are to                   ... calc.loc
Max. number of iterations                ... 128
Localizations seeded randomly            ... off
Convergence tolerance                    ... 1.000e-06
Using relative localization threshhold   ... 1.000e-08
Threshold for strong local MOs           ... 9.500e-01
Threshold for bond MOs                   ... 8.500e-01
Operator                                 ... 0
Orbital range for localization           ... 13 to 44
Localization criterion                   ... FOSTER-BOYS (AUGMENTED HESSIAN)
Doing the dipole integrals     ... o.k.
Initial value of the localization sum :   990.481305
ITERATION   0 : L= 1066.8228344185 DL=  7.63e+01 (AVERGE_DL)=    0.3923192246 
ITERATION   1 : L= 1084.4863574494 DL=  1.77e+01 (AVERGE_DL)=    0.1887112652 
ITERATION   2 : L= 1084.8378645322 DL=  3.52e-01 (AVERGE_DL)=    0.0266211126 
ITERATION   3 : L= 1084.8676458360 DL=  2.98e-02 (AVERGE_DL)=    0.0077487387 
ITERATION   4 : L= 1084.8908980812 DL=  2.33e-02 (AVERGE_DL)=    0.0068468625 
ITERATION   5 : L= 1084.9127288224 DL=  2.18e-02 (AVERGE_DL)=    0.0066342740 
ITERATION   6 : L= 1084.9394911231 DL=  2.68e-02 (AVERGE_DL)=    0.0073454919 
ITERATION   7 : L= 1084.9797961068 DL=  4.03e-02 (AVERGE_DL)=    0.0090144355 
ITERATION   8 : L= 1085.0445865436 DL=  6.48e-02 (AVERGE_DL)=    0.0114291680 
ITERATION   9 : L= 1085.1355417970 DL=  9.10e-02 (AVERGE_DL)=    0.0135416959 
ITERATION  10 : L= 1085.2254820812 DL=  8.99e-02 (AVERGE_DL)=    0.0134659281 
ITERATION  11 : L= 1085.2830306516 DL=  5.75e-02 (AVERGE_DL)=    0.0107715061 
ITERATION  12 : L= 1085.3086787402 DL=  2.56e-02 (AVERGE_DL)=    0.0071909565 
ITERATION  13 : L= 1085.3178421327 DL=  9.16e-03 (AVERGE_DL)=    0.0042982068 
ITERATION  14 : L= 1085.3207832616 DL=  2.94e-03 (AVERGE_DL)=    0.0024350966 
ITERATION  15 : L= 1085.3216877402 DL=  9.04e-04 (AVERGE_DL)=    0.0013503872 
ITERATION  16 : L= 1085.3219628167 DL=  2.75e-04 (AVERGE_DL)=    0.0007447077 
ITERATION  17 : L= 1085.3220466611 DL=  8.38e-05 (AVERGE_DL)=    0.0004111462 
ITERATION  18 : L= 1085.3220723846 DL=  2.57e-05 (AVERGE_DL)=    0.0002277322 
ITERATION  19 : L= 1085.3220803433 DL=  7.96e-06 (AVERGE_DL)=    0.0001266718 
ITERATION  20 : L= 1085.3220828376 DL=  2.49e-06 (AVERGE_DL)=    0.0000709142 
ITERATION  21 : L= 1085.3220836518 DL=  8.14e-07 (AVERGE_DL)=    0.0000405144 
LOCALIZATION SUM CONVERGED

------------------------------------------------------
AUGMENTED HESSIAN OPTIMIZATION OF FOSTER-BOYS ORBITALS
------------------------------------------------------

Spin operator:           0
Orbital window:          13 to 44
Number of iterations:    128
Gradient tolerance:      1.000e-06
Number of pairs:         496
Davidson threshold:      2000
Diagonalization method:  LAPACK
Iter:    0   L: 1085.3220836518   Grad. norm: 6.465277e-03
Iter:    1   L: 1085.3226005176   Grad. norm: 1.763746e-01
Iter:    2   L: 1085.3229984104   Grad. norm: 8.363129e-02
Iter:    3   L: 1085.3230268864   Grad. norm: 4.404348e-05
   *** Likely close to a maximum now. ***
       Augmented Hessian eigenvalues:  5.39e-09 -4.14e-03 -8.73e-01 -1.66e+00 ... 
Iter:    4   L: 1085.3230268891   Grad. norm: 7.193490e-07
LOCALIZATION HAS CONVERGED.

Eigenvalues of the Hessian:
  0 -4.138e-03
  1 -8.728e-01
  2 -1.660e+00
  3 -2.084e+00
  4 -2.376e+00
  5 -3.235e+00
  6 -3.689e+00
  7 -3.738e+00
  8 -4.494e+00
  9 -6.244e+00
    ...


--------------------------------------------------------------------------------
                    LOCALIZED MOLECULAR ORBITAL COMPOSITIONS
--------------------------------------------------------------------------------

The Mulliken populations for each LMO on each atom are computed
The LMO`s will be ordered according to atom index and type
  (A) Strongly localized MO`s have populations of >=0.950 on one atom
  (B) Two center bond orbitals have populations of >=0.850 on two atoms
  (C) Other MO`s are considered to be `delocalized`

FOUND  -   2 strongly local MO`s
       -  30 two center bond MO`s
       -   0 significantly delocalized MO`s

Rather strongly localized orbitals:
MO  14:  22N  -   0.967082
MO  13:  11O  -   0.992665
Bond-like localized orbitals:
MO  44:  22N  -   0.553708  and   0C  -   0.452912
MO  43:  22N  -   0.554865  and   0C  -   0.460133
MO  42:  22N  -   0.553639  and   0C  -   0.453079
MO  41:  21H  -   0.434625  and   8C  -   0.577186
MO  40:  20H  -   0.421574  and   8C  -   0.574215
MO  39:  19H  -   0.445584  and   9C  -   0.577072
MO  38:  18H  -   0.450660  and   9C  -   0.574921
MO  37:  17H  -   0.442373  and  10C  -   0.584151
MO  36:  16H  -   0.442751  and  10C  -   0.578911
MO  35:  15H  -   0.413217  and   5C  -   0.585947
MO  34:  14H  -   0.418058  and   4C  -   0.586510
MO  33:  13H  -   0.423166  and   3C  -   0.585961
MO  32:  12H  -   0.418037  and   2C  -   0.587357
MO  31:  11O  -   0.722754  and  10C  -   0.271039
MO  30:  11O  -   0.748248  and   7C  -   0.263745
MO  29:  11O  -   0.729261  and   7C  -   0.277436
MO  28:  10C  -   0.534224  and   9C  -   0.472255
MO  27:   9C  -   0.460628  and   8C  -   0.526426
MO  26:   8C  -   0.401096  and   7C  -   0.618120
MO  25:   7C  -   0.537270  and   6C  -   0.511712
MO  24:   6C  -   0.524792  and   5C  -   0.523985
MO  23:   6C  -   0.523016  and   3C  -   0.396626
MO  22:   6C  -   0.519607  and   3C  -   0.398869
MO  21:   5C  -   0.428499  and   4C  -   0.487983
MO  20:   5C  -   0.430705  and   4C  -   0.487638
MO  19:   4C  -   0.501959  and   1C  -   0.528031
MO  18:   3C  -   0.508612  and   2C  -   0.522008
MO  17:   2C  -   0.472745  and   1C  -   0.445063
MO  16:   2C  -   0.472388  and   1C  -   0.444039
MO  15:   1C  -   0.382110  and   0C  -   0.648065
Localized MO's were stored in: calc.loc

Localizing the core orbitals
------------------------------------------------------------------------------
                           ORCA ORBITAL LOCALIZATION
------------------------------------------------------------------------------

Input orbitals are from                  ... calc.loc
Output orbitals are to                   ... calc.loc
Max. number of iterations                ... 128
Localizations seeded randomly            ... off
Convergence tolerance                    ... 1.000e-06
Using relative localization threshhold   ... 1.000e-08
Threshold for strong local MOs           ... 9.500e-01
Threshold for bond MOs                   ... 8.500e-01
Operator                                 ... 0
Orbital range for localization           ... 0 to 12
Localization criterion                   ... FOSTER-BOYS (AUGMENTED HESSIAN)
Doing the dipole integrals     ... o.k.
Initial value of the localization sum :   395.578605
ITERATION   0 : L=  395.5786141107 DL=  9.56e-06 (AVERGE_DL)=    0.0003501570 
ITERATION   1 : L=  395.5786141107 DL=  0.00e+00 (AVERGE_DL)=    0.0000000000 
LOCALIZATION SUM CONVERGED

------------------------------------------------------
AUGMENTED HESSIAN OPTIMIZATION OF FOSTER-BOYS ORBITALS
------------------------------------------------------

Spin operator:           0
Orbital window:          0 to 12
Number of iterations:    128
Gradient tolerance:      1.000e-06
Number of pairs:         78
Davidson threshold:      2000
Diagonalization method:  LAPACK
Iter:    0   L: 395.5786141107   Grad. norm: 1.894472e-03
   *** Likely close to a maximum now. ***
       Augmented Hessian eigenvalues:  5.61e-09 -1.94e+01 -2.33e+01 -2.75e+01 ... 
Iter:    1   L: 395.5786141135   Grad. norm: 3.069462e-13
LOCALIZATION HAS CONVERGED.

Eigenvalues of the Hessian:
  0 -1.943e+01
  1 -2.331e+01
  2 -2.751e+01
  3 -2.761e+01
  4 -2.828e+01
  5 -2.838e+01
  6 -2.845e+01
  7 -2.854e+01
  8 -2.950e+01
  9 -2.972e+01
    ...


--------------------------------------------------------------------------------
                    LOCALIZED MOLECULAR ORBITAL COMPOSITIONS
--------------------------------------------------------------------------------

The Mulliken populations for each LMO on each atom are computed
The LMO`s will be ordered according to atom index and type
  (A) Strongly localized MO`s have populations of >=0.950 on one atom
  (B) Two center bond orbitals have populations of >=0.850 on two atoms
  (C) Other MO`s are considered to be `delocalized`

FOUND  -  13 strongly local MO`s
       -   0 two center bond MO`s
       -   0 significantly delocalized MO`s

Rather strongly localized orbitals:
MO  12:  22N  -   0.998879
MO  11:  11O  -   0.999104
MO  10:  10C  -   1.000859
MO   9:   9C  -   1.001742
MO   8:   8C  -   1.002194
MO   7:   7C  -   1.000026
MO   6:   6C  -   1.000460
MO   5:   5C  -   1.000779
MO   4:   4C  -   1.001111
MO   3:   3C  -   1.001236
MO   2:   2C  -   1.001137
MO   1:   1C  -   1.001427
MO   0:   0C  -   0.996898
Localized MO's were stored in: calc.loc

Warning: reference  - re-canonicalizations have been set to INT 1 VIRT 1
Warning: internal orbitals are localized - no re-canonicalization of internal orbitals
Warning: UsePNO is turned on - no re-canonicalization of internal and virtual orbitals
Fock densities were made 
Making Fock matrix and reference energy:

--------------------------
CLOSED-SHELL FOCK OPERATOR
--------------------------

MDCI_FockCPCM: ediel   =  -0.097332555000
MDCI_FockCPCM: <VCPCM> =   6.164773943820
Time needed for Fock operator              ...           30.197 sec
Reference energy                           ...   -551.734271959

--------------
DLPNO SETTINGS (2015 fully linear scaling implementation)
--------------

TCutMKN:           1.000e-03
TCutPAO:           1.000e-03
TCutPNO:           3.330e-07
TCutPNOSingles:    9.990e-09
TCutEN:            9.700e-01
TCutPAOExt:        1.000e-01
TCutPairs:         1.000e-04
TCutPre:           1.000e-06
TCutOSV:           1.000e-06
TCutDOij:          1.000e-05
TCutDO:            1.000e-02
TCutC:             1.000e-04
TCutCPAO:          1.000e-03
TCutCMO:           1.000e-03
TScaleDOMP2PreScr: 2.000e+00
TScaleMKNMP2PreScr:1.000e+01
TScalePNOMP2PreScr:1.000e+00
PAO overlap thresh 1.000e-08
Using PNOs for Singles Fock computation
Use new domains
Use fully linear algorithm
TCutTNO:           1.000e-09
TCutMP2Pairs:      1.000e-05
TCutDOStrong:      2.000e-02
TCutDOWeak:        4.000e-02
TCutMKNStrong:     1.000e-02
TCutMKNWeak:       1.000e-01
NTCutTNO:          1

--------------------------
Creating C-PCM containers                  ... ok
Mulliken population of the LMOs            ... ok
Performing proximity check                 ... No problems found
Calculating differential overlap integrals ... ok

--------------------------
ELECTRON PAIR PRESCREENING
--------------------------

Dipole-based pair screening          .... used

   TCutDOij = 1.000000e-05
   TCutPre  = 1.000000e-06
   .... Finished loop over pairs
Total time spent in the prescreening                  ...     0.000 sec
sum of pair energies estimated for screened out pairs ...       0.000000000000 Eh
Thresholds for map construction and integral transformation for crude MP2:
   TCutMKN                    ...     1.0e-02
   TCutDO                     ...     2.0e-02
   TCutPairs                  ...     1.0e-04
   TCutPNO_CrudeMP2           ...     3.3e-07
   TCutPNOSingles_CrudeMP2    ...     1.0e-08
--------------------------------
LOCAL RI TRANSFORMATION (IAVPAO)
--------------------------------

Orbital window:      13 to 44
Number of PAOs:     543
Basis functions:    543 (203 shells)
Aux. functions:    1288 (386 shells)
Use SHARK:           on
Have SHARK:         yes

Processing maps (0.0 sec)
Average map sizes:
   Aux shells -> MOs              32.0
   Aux shells -> PAOs            543.0
   MOs        -> AO shells       191.2
   PAOs       -> AO shells       203.0

Calculating integrals (4.0 sec, 170.763 MB)
Sorting integrals (0.4 sec, 170.748 MB)
Total time for the integral transformation: 4.5 sec
--------------------------------
INITIAL GUESS AND PNO GENERATION
--------------------------------

PNO truncation parameters                   .... 
    PAOOverlapThresh   =        1.000e-08

    TCutPairs          =        1.000e-04
    TCutPNO            =        3.330e-07
    TCutPNOSingles     =        9.990e-09
    TCutMP2Pairs       =        1.000e-05
    TCutMKN            =        1.000e-02
    TCutDO             =        2.000e-02

Pair selection                          .... not used
Type of local MP2 treatment                 .... semi-local MP2
Strategy for PNO selection                  .... occupation number selection
Pair density normalization                  .... MP2 norm
Spin component scaling                      .... not used

   .... Finished loop over pairs
Making pair pair interaction lists          ... done

                       ===========================
                        319 OF  528 PAIRS ARE KEPT CCSD PAIRS
                        117 OF  528 PAIRS ARE KEPT MP2 PAIRS FOR (T)
                         92 OF  528 PAIRS ARE SKIPPED
                       ===========================

Total time spent in the initial guess                 ...     7.754 sec
SL-MP2 correlation energy (all non-screened pairs)    ...      -2.030204068051 Eh

Initial PNO correlation energy                        ...      -2.019233009258 Eh
sum of pair energies prescreened and skipped MP2 pairs...      -0.000330847040 Eh
sum of pair energies of crude MP2 skipped pairs only  ...      -0.000330847040 Eh
sum of MP2 pair energies for pairs that were not kept ...      -0.004805803963 Eh
sum of PNO error estimates for the kept pairs         ...      -0.006165254830 Eh
                                                          --------------------
sum of all corrections                                         -0.010971058793
Initial total correlation energy                               -2.030204068051
Thresholds for map construction and integral transformation for fine MP2 and CCSD(T) calculation:
   TCutMKN   ...     1.0e-03
   TCutDO    ...     1.0e-02
   TCutPairs ...     1.0e-04
   TCutCMO   ...     1.0e-03
   TCutCPAO  ...     1.0e-03

Thresholds for map construction and integral transformation for strong Triples:
   TCutMKN   ...     1.0e-02
   TCutDO    ...     2.0e-02
   TCutCMO   ...     1.0e-03
   TCutCPAO  ...     1.0e-03

Thresholds for map construction and integral transformation for weak Triples:
   TCutMKN   ...     1.0e-01
   TCutDO    ...     4.0e-02
   TCutCMO   ...     1.0e-03
   TCutCPAO  ...     1.0e-03

--------------------------------
LOCAL RI TRANSFORMATION (IAVPAO)
--------------------------------

Orbital window:      13 to 44
Number of PAOs:     543
Basis functions:    543 (203 shells)
Aux. functions:    1288 (386 shells)
Use SHARK:           on
Have SHARK:         yes

Processing maps (0.0 sec)
Average map sizes:
   Aux shells -> MOs              30.9
   Aux shells -> PAOs            543.0
   MOs        -> AO shells       191.2
   PAOs       -> AO shells       203.0

Calculating integrals (3.8 sec, 165.336 MB)
Sorting integrals (0.3 sec, 165.321 MB)
Total time for the integral transformation: 4.2 sec
--------------------------------
INITIAL GUESS AND PNO GENERATION
--------------------------------

PNO truncation parameters                   .... 
    PAOOverlapThresh   =        1.000e-08

    TCutPairs          =        1.000e-04
    TCutPNO            =        3.330e-07
    TCutPNOSingles     =        9.990e-09
    TCutMP2Pairs       =        1.000e-05
    TCutMKN            =        1.000e-03
    TCutDO             =        1.000e-02

Pair selection                          .... not used
Type of local MP2 treatment                 .... semi-local MP2
Strategy for PNO selection                  .... occupation number selection
Pair density normalization                  .... MP2 norm
Spin component scaling                      .... not used

   .... Finished loop over pairs

 PNO Occupation Number Statistics: 
  | Av. % of trace(Dij) retained        ...  97.481872365373
  | sigma^2 in % of trace(Dij) retained ...   1.04e+01
  | Av. % of trace(Di) retained         ...  99.999003116676
  | sigma^2 in % of trace(Di) retained  ...   2.02e-07
 Distributions of % trace(Dij) recovered:
  |       >= 99.9  ...    98 ( 22.5 % of all pairs)
  |   [80.0, 90.0) ...    12 (  2.8 % of all pairs)
  |   [90.0, 99.0) ...   210 ( 48.2 % of all pairs)
  |   [99.0, 99.9) ...   116 ( 26.6 % of all pairs)
 Distributions of % trace(Di) recovered :
  |       >= 99.9  ...    32 (100.0 % of all I-pairs )

Making pair pair interaction lists          ... done

                       ===========================
                        319 OF  436 PAIRS ARE KEPT
                       ===========================

Total time spent in the initial guess                 ...    13.008 sec
SL-MP2 correlation energy (all non-screened pairs)    ...      -2.031488975239 Eh

Initial PNO correlation energy                        ...      -2.020764966781 Eh
sum of pair energies estimated for screened out pairs ...      -0.000330847040 Eh
sum of MP2 pair energies for pairs that were not kept ...      -0.004483886365 Eh
sum of PNO error estimates for the kept pairs         ...      -0.006240122093 Eh
                                                          --------------------
sum of all corrections                                         -0.011054855499
Initial total correlation energy                               -2.031819822279
Thresholds for map construction and integral transformation for fine MP2 and CCSD(T) calculation:
   TCutMKN   ...     1.0e-03
   TCutDO    ...     1.0e-02
   TCutPairs ...     1.0e-04
   TCutCMO   ...     1.0e-03
   TCutCPAO  ...     1.0e-03

Time for aux screen maps:            0.004
Time for maps after fine MP2:            0.021
-----------------------------
LOCAL RI TRANSFORMATION (IJV)
-----------------------------

Orbital window:      13 to 44
Basis functions:    543 (203 shells)
Aux. functions:    1288 (386 shells)
Use SHARK:           on

Processing maps (0.0 sec)
Average map sizes:
   Aux shells -> MOs(i)           28.3
   Aux shells -> MOs(j)           32.0
   MOs        -> AO shells       191.2

Calculating integrals (3.6 sec, 8.956 MB)
Sorting integrals (0.0 sec, 8.941 MB)
Total time for the integral transformation: 3.7 sec
--------------------------------
LOCAL RI TRANSFORMATION (VABPAO)
--------------------------------

Number of PAOs:     543
Basis functions:    543 (203 shells)
Aux. functions:    1288 (386 shells)
Use SHARK:           on

Processing maps (0.0 sec)
Average map sizes:
   Aux shells -> PAOs            543.0
   PAOs       -> AO shells       203.0

Calculating integrals (6.1 sec, 2897.396 MB)
Finished


-------------------------------------
Pair Pair Term precalculation with     
RI-(ij|mn) and (im|jn) transformation  
ON THE FLY                             
-------------------------------------

   IBatch   1 (of   2)              ... done (   95.265 sec)
   IBatch   2 (of   2)              ... done (   73.513 sec)
Total EXT                           ...         168.778 sec

IAVPA Available = YES
VABPAO Available= YES
IJV Available   = YES
IJK Available   = NO
PNO3i Available = YES
PNO3j Available = YES
PNO4 Available  = YES
---------------------
RI-PNO TRANSFORMATION
---------------------

Total Number of PNOs                   ... 11351
Average number of PNOs per pair        ...    35
Maximal number of PNOs per pair        ...    83
   #pairs with  1 -  5 PNOs   :    0
   #pairs with  6 - 10 PNOs   :    0
   #pairs with 11 - 15 PNOs   :   28
   #pairs with 16 - 20 PNOs   :   43
   #pairs with 21 - 25 PNOs   :   23
   #pairs with 26 - 30 PNOs   :   34
   #pairs with 31 - 35 PNOs   :   50
   #pairs with 36 - 40 PNOs   :   22
   #pairs with 41 - 45 PNOs   :   39
   #pairs with 46 - 50 PNOs   :   23
   #pairs with 51 - 55 PNOs   :   22
   #pairs with 56 - 60 PNOs   :   14
   #pairs with 66 - 70 PNOs   :    6
   #pairs with 71 - 75 PNOs   :   12
   #pairs with 81 - 85 PNOs   :    3

Generation of (ij|ab)[P] integrals            ... on
Generation of (ia|bc)[P],(ja|bc)[P] integrals ... on
Storage of 3 and 4 external integrals         ... on
Generation of ALL (ka|bc)[P] integrals        ... on
Keep RI integrals in memory                   ... off

Ibatch:  1 (of  1)
Starting 2-4 index PNO integral generation ... done

Timings:
Total PNO integral transformation time     ...         60.810 sec
Size of the 3-external file                ...       187 MB
Size of the 4-external file                ...      1308 MB
Size of the IKJL file                      ...         0 MB
Size of the all 3-external file            ...      2930 MB
Size of the 1-external file                ...         8 MB

Making pair/pair overlap matrices          ... done (    6.884 sec)
Size of the pair overlap file              ... 738 MB
Redoing the guess amplitudes               ... done (    0.006 sec)

-------------------------
FINAL STARTUP INFORMATION
-------------------------

E(0)                                       ...   -551.734271959
E(SL-MP2)                                  ...     -2.031488975
E(SL-MP2) including corrections            ...     -2.031819822
Initial E(tot)                             ...   -553.766091781
<T|T>                                      ...      0.599142011
Number of pairs included                   ... 319
Total number of pairs                      ... 528

------------------------------------------------
                  RHF COUPLED CLUSTER ITERATIONS
------------------------------------------------

Number of PNO amplitudes to be optimized   ...       486861
Number of non-PNO amplitudes               ...     79113276
Untruncated number of regular amplitudes   ...    130946112

Iter       E(tot)           E(Corr)          Delta-E          Residual     Time
  0   -553.766190703     -2.020863888      0.010625087      0.016897199   17.27
                           *** Turning on DIIS ***
  1   -553.829243868     -2.083917053     -0.063053165      0.012310666   18.37
  2   -553.882148388     -2.136821574     -0.052904521      0.006038936   19.19
  3   -553.893220586     -2.147893771     -0.011072197      0.003287024   18.83
  4   -553.896753796     -2.151426982     -0.003533211      0.002038113   19.05
  5   -553.897943218     -2.152616403     -0.001189421      0.000997266   18.84
  6   -553.898246424     -2.152919610     -0.000303207      0.000441958   18.78
  7   -553.898276308     -2.152949493     -0.000029883      0.000231923   19.17
  8   -553.898298744     -2.152971929     -0.000022436      0.000123334   19.22
  9   -553.898281258     -2.152954444      0.000017486      0.000065108   19.06
 10   -553.898288611     -2.152961796     -0.000007353      0.000029300   19.24
 11   -553.898287613     -2.152960798      0.000000998      0.000015706   19.11
               --- The Coupled-Cluster iterations have converged ---

----------------------
COUPLED CLUSTER ENERGY
----------------------

E(0)                                       ...   -551.734271959
E(CORR)(strong-pairs)                      ...     -2.153016107
E(CORR)(weak-pairs)                        ...     -0.011054855
E(CORR)(corrected)                         ...     -2.164070962
C-PCM corr. term (included in E(CORR))     ...     -0.000055308
E(TOT)                                     ...   -553.898342921
Singles Norm <S|S>**1/2                    ...      0.104036682  
T1 diagnostic                              ...      0.013004585  

------------------
LARGEST AMPLITUDES
------------------
  43-> 45  43-> 45       0.065733
  31-> 46  31-> 46       0.054616
  42-> 45  42-> 45       0.048146
  44-> 45  44-> 45       0.047830
  15-> 47  15-> 47       0.044126
  25-> 48  25-> 48       0.042943
  30-> 45  30-> 45       0.042328
  26-> 47  26-> 47       0.042160
  21-> 46  21-> 46       0.040288
  30-> 45  -1-> -1       0.040279
  20-> 46  20-> 46       0.040119
  27-> 46  27-> 46       0.039573
  29-> 45  29-> 45       0.039080
  29-> 45  -1-> -1       0.037596
  41-> 46  41-> 46       0.037349
  34-> 49  34-> 49       0.036073


-------------------------------------------
DLPNO BASED TRIPLES CORRECTION
-------------------------------------------

Singles multiplier          ...  1.000000
TCutTNO                     ... 1.000e-09
TCutMP2Pairs                ... 1.000e-05
TCutDOStrong                ... 2.000e-02
TCutMKNStrong               ... 1.000e-02
TCutDOWeak                  ... 4.000e-02
TCutMKNWeak                 ... 1.000e-01

Fragment selection                          .... not used
Number of Triples that are to be computed   ...      2840

 . . . . . . . . .
10% done  
20% done  
30% done  
40% done  
50% done  
60% done  
70% done  
80% done  
90% done               (    358.718 sec)
Triples timings:
Total time for T0               ...   384.386 sec
Total time for Iterative (T)    ...     0.000 sec
Total time of overall (T)       ...   392.424 sec

Triples List generation         ...     0.000 sec
TNO generation                  ...    25.652 sec
Pair density generation         ...     0.006 sec
Look up tables                  ...     0.000 sec
Generating 3-index integrals    ...   240.878 sec
  Make 4-ind.int. from 3-ind.int...    35.380 sec
  Projecting amplitudes (D + S) ...    44.510 sec
  Downprojecting integrals      ...     0.005 sec
  Energy contr. (sum over a,b,c)...    12.214 sec
Fitting ET(->0)                 ...     0.000 sec

Everything after 3-index        ...   117.840 sec

Timing details:
 TNO integrals                  ...   272.694 sec
   Reading 3-index integrals    ...     1.521 sec
   Sorting integrals            ...    38.786 sec
       Sorting integrals 1      ...     0.002 sec
       Sorting integrals 2      ...    24.289 sec
       Sorting integrals 3      ...     1.827 sec
       Sorting integrals 4      ...     0.155 sec
       Sorting integrals 5      ...     0.369 sec
       Sorting integrals 6      ...    12.143 sec
   Calculating local VM**-1/2   ...     1.942 sec
   Orthogonal. integrals        ...     3.010 sec
   Multipl. 3-index integrals   ...   227.435 sec
   All concerning IRIab (w/TNO) ...    16.989 sec

 Calculate W0/W1                ...    25.681 sec
 W 3-ext contribution           ...    13.385 sec
 W 3-int contribution           ...     4.177 sec
 Sorting W                      ...     7.314 sec

 V exchange contribution        ...     4.633 sec

 Timings for Triples without generation
     of 3-index integrals       ...   117.831 sec
       0 weak pairs             ...    95.260 sec
       1 weak pair              ...    22.570 sec
       2 weak pairs             ...     0.000 sec
       3 weak pairs             ...     0.000 sec
  Extra time for extrapolation  ...     0.000 sec

Number of Triples   (0, 1, 2, 3 weak pairs; overall):   1916     924       0       0  (  2840)
Number of Atoms     (0, 1, 2, 3 weak pairs; overall):   13.8    12.6     0.0     0.0  (    23)
Number of PAOs      (0, 1, 2, 3 weak pairs; overall):  350.7   333.9     0.0     0.0  (   543)
Number of AuxFcns   (0, 1, 2, 3 weak pairs; overall):  457.1   385.1     0.0     0.0  (  1288)
Number of TNOs      (0, 1, 2, 3 weak pairs         ):   95.0    66.5     0.0     0.0
Aver. Number of NTNO, Atoms, PAOs, AuxFcns / Triples:   2840    85.7    13.5   345.3   433.7

Triples Correction (T)                     ...     -0.104927533
Final correlation energy                   ...     -2.268998495
E(CCSD)                                    ...   -553.898342921
E(CCSD(T))                                 ...   -554.003270454


--------------------------------------------------------------------------------
                                    TIMINGS
--------------------------------------------------------------------------------


Total execution time                   ...     1029.910 sec

Localization of occupied MO's          ...        0.544 sec (  0.1%)
Fock Matrix Formation                  ...       30.197 sec (  2.9%)
Global overlap, Fock, MKN matrices     ...       98.600 sec (  9.6%)
Differential overlap integrals         ...        1.066 sec (  0.1%)
Organizing maps                        ...        0.065 sec (  0.0%)
RI 3-index integral generations        ...       18.471 sec (  1.8%)
RI-PNO integral transformation         ...      236.849 sec ( 23.0%)
Initial Guess                          ...       20.836 sec (  2.0%)
DIIS Solver                            ...        1.007 sec (  0.1%)
State Vector Update                    ...        0.036 sec (  0.0%)
Sigma-vector construction              ...      225.079 sec ( 21.9%)
  <0|H|D>                              ...        0.001 sec (  0.0% of sigma)
  <D|H|D>(0-ext)                       ...        8.117 sec (  3.6% of sigma)
  <D|H|D>(2-ext Fock)                  ...        0.032 sec (  0.0% of sigma)
  <D|H|D>(2-ext)                       ...       33.195 sec ( 14.7% of sigma)
  <D|H|D>(4-ext)                       ...       22.106 sec (  9.8% of sigma)
  <D|H|D>(4-ext-corr)                  ...      104.168 sec ( 46.3% of sigma)
  CCSD doubles correction              ...        0.458 sec (  0.2% of sigma)
  <S|H|S>                              ...        1.980 sec (  0.9% of sigma)
  <S|H|D>(1-ext)                       ...        1.019 sec (  0.5% of sigma)
  <D|H|S>(1-ext)                       ...        0.022 sec (  0.0% of sigma)
  <S|H|D>(3-ext)                       ...        0.606 sec (  0.3% of sigma)
  CCSD singles correction              ...        0.001 sec (  0.0% of sigma)
  Fock-dressing                        ...       32.093 sec ( 14.3% of sigma)
  Singles amplitudes                   ...        1.440 sec (  0.6% of sigma)
  (ik|jl)-dressing                     ...        5.712 sec (  2.5% of sigma)
  (ij|ab),(ia|jb)-dressing             ...        4.849 sec (  2.2% of sigma)
  C-PCM terms                          ...        8.997 sec (  4.0% of sigma)
  Pair energies                        ...        0.015 sec (  0.0% of sigma)
Total Time for computing (T)           ...      392.433 sec ( 38.1% of ALL)
C-PCM correction to E(CORR)            ...        0.685 sec (  0.1%)


Maximum memory used throughout the entire MDCI-calculation: 7950.5 MB

-------------------------   --------------------
FINAL SINGLE POINT ENERGY      -554.003270453990
-------------------------   --------------------


           ************************************************************
           *        Program running with 8 parallel MPI-processes     *
           *              working on a common directory               *
           ************************************************************

------------------------------------------------------------------------------
                              ORCA PROPERTY CALCULATIONS
------------------------------------------------------------------------------

GBWName                                 ... calc.gbw
Number of atoms                         ...     23
Number of basis functions               ...    543
Max core memory                         ...   8000 MB

Electric properties:
Dipole moment                           ... YES
Quadrupole moment                       ...  NO
Static polarizability (Dipole/Dipole)   ...  NO
Static polarizability (Dipole/Quad.)    ...  NO
Static polarizability (Quad./Quad.)     ...  NO
Static polarizability (Velocity)        ...  NO

Atomic electric properties:
Dipole moment                           ...  NO
Quadrupole moment                       ...  NO
Static polarizability                   ...  NO

Choice of electric origin               ... Center of mass
Position of electric origin             ...     8.297705     2.901207     5.980150

General magnetic properties:
Magnetizability                         ...  NO

EPR properties:
g-Tensor (aka g-matrix)                 ...  NO
Zero-Field splitting spin-orbit         ...  NO
Zero-field splitting spin-spin          ...  NO
Hyperfine couplings                     ...  NO (   0 nuclei)
Quadrupole couplings                    ...  NO (   0 nuclei)
Contact density                         ...  NO (   0 nuclei)

NMR properties:
Chemical shifts                         ...  NO (   0 nuclei)
Spin-rotation constants                 ...  NO (   0 nuclei)
Spin-spin couplings                     ...  NO (   0 nuclei,    0 pairs)

Choice of magnetic origin               ... GIAO
Position of magnetic origin             ...     0.000000     0.000000     0.000000

Properties with geometric perturbations:
SCF Hessian                             ...  NO
IR spectrum                             ...  NO
VCD spectrum                            ...  NO
X-ray spectroscopy properties:
SCF XES/XAS/RIXS spectra                ...  NO


-------------
DIPOLE MOMENT
-------------

Method             : SCF
Type of density    : Electron Density
Multiplicity       :   1
Irrep              :   0
Energy             :  -551.7342896053175991 Eh
Relativity type    : 
Basis              : AO
                                X                 Y                 Z
Electronic contribution:     -5.735983048      -6.655005103      -6.692889529
Nuclear contribution   :      9.029074985       9.825243617      10.125681501
                        -----------------------------------------
Total Dipole Moment    :      3.293091938       3.170238514       3.432791972
                        -----------------------------------------
Magnitude (a.u.)       :      5.716548562
Magnitude (Debye)      :     14.530311703


--------------------
Rotational spectrum 
--------------------
 
Rotational constants in cm-1:             0.106080             0.012109             0.010959 
Rotational constants in MHz :          3180.189292           363.009182           328.536954 

Dipole components along the rotational axes: 
x,y,z [a.u.] :     5.673042     0.686352    -0.156329 
x,y,z [Debye]:    14.419728     1.744568    -0.397356 

 

Dipole moment calculation done in   0.0 sec 

Maximum memory used throughout the entire PROP-calculation: 32.9 MB

--------------------------------
SUGGESTED CITATIONS FOR THIS RUN
--------------------------------

Below you find a list of papers that are relevant to this ORCA run
We neither can nor want to force you to cite these papers, but we appreciate if you do
You receive ORCA, which is the product of decades of hard work by many enthusiastic individuals, for free
The only thing we kindly ask in return is that you cite our papers,
We deeply appreciate it, if you show your appreciation for ORCA by not just citing the generic ORCA reference.

Please note that relegating all ORCA citations to the supporting information does *not* help us.
SI sections are not indexed - citations you put there will not count into any citation statistics
But we need these citations in order to attract the funding resources that allow us to do what we are doing

Therefore, if you are a happy ORCA user, please consider citing a few of the papers listed below in the main body of your paper

In addition to the list printed below, the program has created the file calc.bibtex that contains the list in bibtex format
You can import this file easily into all common literature databanks and citation aid programs


List of essential papers. We consider these as the minimum necessary citations

  1. Neese,F.
     Software update: the ORCA program system, version 5.0
     WIRES Comput. Molec. Sci., 2022 12(1)e1606
     doi.org/10.1002/wcms.1606

List of papers to cite with high priority. The work reported in these papers was absolutely
necessary for this run to complete.
Our perspective: the developers of density functionals and basis sets usually get cited in chemistry papers
Good! But without the algorithms to do something with them, the functionals or basis sets would not do anything.
Hence, in our opinion, the algorithm design and method developments papers are equally worthy of getting cited

  1. Neese,F.; Hansen,A.; Liakos,D.G.
     Efficient and accurate approximations to the local coupled cluster singles doubles method using a truncated pair natural orbital basis
     J. Chem. Phys., 2009 131 064103
     doi.org/10.1063/1.3173827
  2. Neese,F.; Wennmohs,F.; Hansen,A.
     Efficient and accurate local approximations to coupled-electron pair approaches: An attempt to revive the pair natural orbital method
     J. Chem. Phys., 2009 130 114108
     doi.org/10.1063/1.3086717
  3. Riplinger,C.; Neese,F.
     An efficient and near linear scaling pair natural orbital based local coupled cluster method
     J. Chem. Phys., 2013 138(3)Art. No. 034106
     doi.org/10.1063/1.4773581
  4. Riplinger,C.; Sandhoefer,B.; Hansen,A.; Neese,F.
     Natural triple excitations in local coupled cluster calculations with pair natural orbitals
     J. Chem. Phys., 2013 139(13)Art. No. 134101
     doi.org/10.1063/1.4821834
  5. Riplinger,C.; Pinski,P.; Becker,U.; Valeev,E.F.; Neese,F.
     Sparse maps-A systematic infrastructure for reduced-scaling electronic structure methods. II. Linear scaling domain based pair natural orbital coupled cluster theory
     J. Chem. Phys., 2016 144 
     doi.org/10.1063/1.4939030
  6. Bistoni,G.; Riplinger,C.; Minenkov,Y.; Cavallo,L.; Auer,A.A.; Neese,F.
     Treating Subvalence Correlation Effects in Domain Based Pair Natural Orbital Coupled Cluster Calculations: An Out-of-the-Box Approach
     J. Theo. Comp. Chem., 2017 13 3220-3227
     doi.org/10.1021/acs.jctc.7b00352
  7. Garcia-Rates,M.; Neese,F.
     Effect of the Solute Cavity on the Solvation Energy and its Derivatives within the Framework of the Gaussian Charge Scheme
     J. Comput. Chem., 2020 41 922-939
     doi.org/10.1002/jcc.26139
  8. Garcia-Rates,M.; Becker,U.; Neese,F.
     Implicit solvation in domain based pair natural orbital coupled cluster (DLPNO-CCSD) theory
     J. Comput. Chem., 2021 42 1959-1973
     doi.org/10.1002/jcc.26726
  9. Neese,F.
     The SHARK Integral Generation and Digestion System
     J. Comp. Chem., 2022  1-16
     doi.org/10.1002/jcc.26942

List of suggested additional citations. These are papers that are important in the 'surrounding' of 
of this run, or papers that preceded the highly important papers. If you like your results we are grateful for a citation.

  1. Neese,F.
     The ORCA program system
     WIRES Comput. Molec. Sci., 2012 2(1)73-78
     doi.org/10.1002/wcms.81
  2. Neese,F.
     Software update: the ORCA program system, version 4.0
     WIRES Comput. Molec. Sci., 2018 8(1)1-6
     doi.org/10.1002/wcms.1327
  3. Neese,F.; Wennmohs,F.; Becker,U.; Riplinger,C.
     The ORCA quantum chemistry program package
     J. Chem. Phys., 2020 152 Art. No. L224108
     doi.org/10.1063/5.0004608

List of optional additional citations

  1. Neese,F.
     Approximate second-order SCF convergence for spin unrestricted wavefunctions
     Chem. Phys. Lett., 2000 325(1-3)93-98
     doi.org/10.1016/s0009-2614(00)00662-x

Timings for individual modules:

Sum of individual times          ...     1130.645 sec (=  18.844 min)
Startup calculation              ...        3.494 sec (=   0.058 min)   0.3 %
SCF iterations                   ...       94.058 sec (=   1.568 min)   8.3 %
Property integrals               ...        0.458 sec (=   0.008 min)   0.0 %
Property calculations            ...        0.459 sec (=   0.008 min)   0.0 %
MDCI module                      ...     1032.175 sec (=  17.203 min)  91.3 %
                             ****ORCA TERMINATED NORMALLY****
TOTAL RUN TIME: 0 days 0 hours 18 minutes 51 seconds 113 msec
'calc.bibtex' -> '/hsnfs/users/frank/ThermodynamicMap/2CN_Phenyl/3/SP/calc.bibtex'
'calc.cpcm' -> '/hsnfs/users/frank/ThermodynamicMap/2CN_Phenyl/3/SP/calc.cpcm'
'calc.cpcm_corr' -> '/hsnfs/users/frank/ThermodynamicMap/2CN_Phenyl/3/SP/calc.cpcm_corr'
'calc.densities' -> '/hsnfs/users/frank/ThermodynamicMap/2CN_Phenyl/3/SP/calc.densities'
'calc.densitiesinfo' -> '/hsnfs/users/frank/ThermodynamicMap/2CN_Phenyl/3/SP/calc.densitiesinfo'
'calc.err' -> '/hsnfs/users/frank/ThermodynamicMap/2CN_Phenyl/3/SP/calc.err'
'calc.gbw' -> '/hsnfs/users/frank/ThermodynamicMap/2CN_Phenyl/3/SP/calc.gbw'
'calc.ges' -> '/hsnfs/users/frank/ThermodynamicMap/2CN_Phenyl/3/SP/calc.ges'
'calc.job' -> '/hsnfs/users/frank/ThermodynamicMap/2CN_Phenyl/3/SP/calc.job'
'calc.loc' -> '/hsnfs/users/frank/ThermodynamicMap/2CN_Phenyl/3/SP/calc.loc'
'calc.property.txt' -> '/hsnfs/users/frank/ThermodynamicMap/2CN_Phenyl/3/SP/calc.property.txt'
'calc.xyz' -> '/hsnfs/users/frank/ThermodynamicMap/2CN_Phenyl/3/SP/calc.xyz'
cp: cannot stat 'calc.asa.inp': No such file or directory
cp: missing destination file operand after '/hsnfs/users/frank/ThermodynamicMap/2CN_Phenyl/3/SP/'
Try 'cp --help' for more information.
cp: cannot stat 'calc.pc.tmp': No such file or directory
cp: cannot stat 'calc.QM2.pc.tmp': No such file or directory
