# Supplementary material for: Bro̷nsted Acid-Catalyzed Reduction of Furans
Source: J Am Chem Soc. 2025 Feb 19;147(9):7932–8. doi: 10.1021/jacs.4c18485 (PMC11887439; doi:10.1021/jacs.4c18485)
Supplement: Supplementary file 2 — ja4c18485_si_002.zip [file ja4c18485_si_002.zip › AllCoordinates/2-(p-CN-Ph)-Furan/IM/calc.mpi8.out]

! Job execution by suborca V 10.00 !
Job started from head1.mpi-muelheim.mpg.de, running /hsnfs/software/orca/orca_stable_directory/orca_stable_20240801/orca on xe30th76.mpi-muelheim.mpg.de in /usr/scratch/frank/calc__8533774 (/bin/ksh)
Job execution start: Thu Aug  1 20:33:38 CEST 2024
Shared library path: /hsnfs/software/openmpi-4.1.0/lib:/hsnfs/software/orca/orca_stable_directory/orca_stable_20240801:/hsnfs/software/themis/llvm-14.0.1/lib::/hsnfs/software/cfour-2.1/lib:/hsnfs/software/orca/orca_stable:/usr/users/openmpi-2.0.4/lib:/opt/intel/lib/intel64:/opt/intel/mkl/lib/intel64
SLURM Job ID is: 8533774
SLURM_JOB_NODELIST: xe30th76
Maxcore enforced by SLURM: 9600 MB per core
Expanded nodelist (1 nodes):
xe30th76

                                 *****************
                                 * O   R   C   A *
                                 *****************

                                            #,                                       
                                            ###                                      
                                            ####                                     
                                            #####                                    
                                            ######                                   
                                           ########,                                 
                                     ,,################,,,,,                         
                               ,,#################################,,                 
                          ,,##########################################,,             
                       ,#########################################, ''#####,          
                    ,#############################################,,   '####,        
                  ,##################################################,,,,####,       
                ,###########''''           ''''###############################       
              ,#####''   ,,,,##########,,,,          '''####'''          '####       
            ,##' ,,,,###########################,,,                        '##       
           ' ,,###''''                  '''############,,,                           
         ,,##''                                '''############,,,,        ,,,,,,###''
      ,#''                                            '''#######################'''  
     '                                                          ''''####''''         
             ,#######,   #######,   ,#######,      ##                                
            ,#'     '#,  ##    ##  ,#'     '#,    #''#        ,####,   ,####,        
            ##       ##  ##   ,#'  ##            #'  '#       #'       #'  '#        
            ##       ##  #######   ##           ,######,      #####,   #    #        
            '#,     ,#'  ##    ##  '#,     ,#' ,#      #,     #,   #   #,  ,#        
             '#######'   ##     ##  '#######'  #'      '#     '####' # '####'        


                #########################################################
                #                        -***-                          #
                #          Department of theory and spectroscopy        #
                #                                                       #
                #                      Frank Neese                      #
                #                                                       #
                #     Directorship, Architecture, Infrastructure        #
                #                    SHARK, DRIVERS                     #
                #        Core code/Algorithms in most modules           #
                #                                                       #
                #        Max Planck Institute fuer Kohlenforschung      #
                #                Kaiser Wilhelm Platz 1                 #
                #                 D-45470 Muelheim/Ruhr                 #
                #                      Germany                          #
                #                                                       #
                #                  All rights reserved                  #
                #                        -***-                          #
                #########################################################


                         Program Version 6.0.x  -   STABLE   -
                                (GIT: $1d7af750$)
                ($2024-07-31 13:37:23 +0200 $)

                         (BUILD: $Thu 01 Aug 2024 01:04:57 AM CEST$)


 With contributions from (in alphabetic order):
   Daniel Aravena         : Magnetic Suceptibility
   Michael Atanasov       : Ab Initio Ligand Field Theory (pilot matlab implementation)
   Alexander A. Auer      : GIAO ZORA, VPT2 properties, NMR spectrum
   Ute Becker             : All parallelization in ORCA, NUMFREQ, NUMCALC
   Giovanni Bistoni       : ED, misc. LED, open-shell LED, HFLD
   Martin Brehm           : Molecular dynamics
   Dmytro Bykov           : pre 5.0 version of the SCF Hessian
   Marcos Casanova-Páez   : Triplet and SCS-CIS(D). UHF-(DLPNO)-IP/EA/STEOM-CCSD. UHF-CVS-IP/STEOM-CCSD
   Vijay G. Chilkuri      : MRCI spin determinant printing, contributions to CSF-ICE
   Pauline Colinet        : FMM embedding
   Dipayan Datta          : RHF DLPNO-CCSD density
   Achintya Kumar Dutta   : EOM-CC, STEOM-CC
   Nicolas Foglia         : Exact transition moments, OPA infrastructure, MCD improvements
   Dmitry Ganyushin       : Spin-Orbit,Spin-Spin,Magnetic field MRCI
   Miquel Garcia          : C-PCM and meta-GGA Hessian, CCSD/C-PCM, Gaussian charge scheme
   Tiago L. C. Gouveia    : GS-ROHF, GS-ROCIS
   Yang Guo               : DLPNO-NEVPT2, F12-NEVPT2, CIM, IAO-localization
   Andreas Hansen         : Spin unrestricted coupled pair/coupled cluster methods
   Ingolf Harden          : AUTO-CI MPn and infrastructure 
   Benjamin Helmich-Paris : MC-RPA, TRAH-(SCF,CASSCF), AVAS, COSX integrals, SCF dyn. polar.
   Lee Huntington         : MR-EOM, pCC
   Robert Izsak           : Overlap fitted RIJCOSX, COSX-SCS-MP3, EOM
   Riya Kayal             : Wick's Theorem for AUTO-CI, AUTO-CI UHF-CCSDT
   Emily Kempfer          : AUTO-CI, RHF CISDT and CCSDT
   Christian Kollmar      : KDIIS, OOCD, Brueckner-CCSD(T), CCSD density, CASPT2, CASPT2-K, improved NEVPT2
   Axel Koslowski         : Symmetry handling
   Simone Kossmann        : Meta GGA functionals, TD-DFT gradient, OOMP2, (MP2 Hessian; deprecated post 5.0)
   Lucas Lang             : DCDCAS
   Marvin Lechner         : AUTO-CI (C++ implementation), FIC-MRCC
   Spencer Leger          : CASSCF response
   Dagmar Lenk            : GEPOL surface, SMD, ORCA-2-JSON
   Dimitrios Liakos       : Extrapolation schemes; Compound Job, initial MDCI parallelization
   Dimitrios Manganas     : Further ROCIS development; embedding schemes. LFT, Crystal Embedding
   Dimitrios Pantazis     : SARC Basis sets
   Anastasios Papadopoulos: AUTO-CI, single reference methods and gradients
   Taras Petrenko         : pre 6.0 DFT Hessian and TD-DFT gradient, (ASA, deprecated), ECA, 1-Electron XAS/XES, NRVS
   Peter Pinski           : DLPNO-MP2, DLPNO-MP2 Gradient
   Christoph Reimann      : Effective Core Potentials
   Marius Retegan         : Local ZFS, SOC
   Christoph Riplinger    : Optimizer, TS searches, QM/MM, DLPNO-CCSD(T), (RO)-DLPNO pert. Triples
   Michael Roemelt        : Original ROCIS implementation
   Masaaki Saitow         : Open-shell DLPNO-CCSD energy and density
   Barbara Sandhoefer     : DKH picture change effects
   Kantharuban Sivalingam : CASSCF convergence/infrastructure, NEVPT2 and variants, FIC-MRCI
   Bernardo de Souza      : ESD, SOC TD-DFT
   Georgi Stoychev        : AutoAux, RI-MP2 NMR, DLPNO-MP2 response, X2C
   Van Anh Tran           : RI-MP2 g-tensors
   Willem Van den Heuvel  : Paramagnetic NMR
   Zikuan Wang            : NOTCH, Electric field optimization 
   Frank Wennmohs         : Technical directorship and infrastructure
   Hang Xu                : AUTO-CI-Response properties 


 We gratefully acknowledge several colleagues who have allowed us to
 interface, adapt or use parts of their codes:
   Stefan Grimme, W. Hujo, H. Kruse, P. Pracht,  : VdW corrections, initial TS optimization,
                  C. Bannwarth, S. Ehlert,         DFT functionals, gCP, sTDA/sTD-DF
                  L. Wittmann, M. Mueller
   Ed Valeev, F. Pavosevic, A. Kumar             : LibInt (2-el integral package), F12 methods
   Garnet Chan, S. Sharma, J. Yang, R. Olivares  : DMRG
   Ulf Ekstrom                                   : XCFun DFT Library
   Mihaly Kallay                                 : mrcc  (arbitrary order and MRCC methods)
   Frank Weinhold                                : gennbo (NPA and NBO analysis)
   Simon Mueller                                 : openCOSMO-RS
   Christopher J. Cramer and Donald G. Truhlar   : smd solvation model
   Lars Goerigk                                  : TD-DFT with DH, B97 family of functionals
   V. Asgeirsson, H. Jonsson                     : NEB implementation
   FAccTs GmbH                                   : IRC, NEB, NEB-TS, DLPNO-Multilevel, CI-OPT
                                                   MM, QMMM, 2- and 3-layer-ONIOM, Crystal-QMMM,
                                                   LR-CPCM, SF, NACMEs, symmetry and pop. for TD-DFT,
                                                   nearIR, NL-DFT gradient (VV10), updates on ESD,
                                                   ML-optimized integration grids, MBIS, APM,
                                                   GOAT, DOCKER, SOLVATOR, interface openCOSMO-RS
   S Lehtola, MJT Oliveira, MAL Marques          : LibXC Library
   Liviu Ungur et al                             : ANISO software


 Your calculation uses the libint2 library for the computation of 2-el integrals
 For citations please refer to: http://libint.valeyev.net

 Your ORCA version has been built with support for libXC version: 6.2.2
 For citations please refer to: https://libxc.gitlab.io

 This ORCA versions uses:
   CBLAS   interface :  Fast vector & matrix operations
   LAPACKE interface :  Fast linear algebra routines
   SCALAPACK package :  Parallel linear algebra routines
   Shared memory     :  Shared parallel matrices
   BLAS/LAPACK       :  OpenBLAS 0.3.26  USE64BITINT DYNAMIC_ARCH NO_AFFINITY Haswell SINGLE_THREADED
        Core in use  :  Haswell
   Copyright (c) 2011-2014, The OpenBLAS Project


NOTE: MaxCore=8000 MB was set to SCF,MP2,MDCI,CIPSI,MRCI and CIS
      => If you want to overwrite this, your respective input block should be placed after the MaxCore statement
Your calculation utilizes the atom-pairwise dispersion correction
with the Becke-Johnson damping scheme (D3BJ)


================================================================================

----- Orbital basis set information -----
Your calculation utilizes the basis: def2-SVP
   F. Weigend and R. Ahlrichs, Phys. Chem. Chem. Phys. 7, 3297 (2005).

----- AuxJ basis set information -----
Your calculation utilizes the auxiliary basis: def2/J
   F. Weigend, Phys. Chem. Chem. Phys. 8, 1057 (2006).

----- AuxC basis set information -----
Your calculation utilizes the auxiliary basis: def2-SVP/C
  H-La, Hf-Rn : A. Hellweg, C. Hattig, S. Hofener and W. Klopper, Theor. Chem. Acc. 117, 587 (2007).
        Ce-Lu : J. Chmela and M. E. Harding, Mol. Phys. (2018).

================================================================================
                                        WARNINGS
                       Please study these warnings very carefully!
================================================================================


WARNING: The frozen-core approximation for MP2-gradient calculations is turned on by default.

WARNING: Geometry Optimization
  ===> : Switching off AutoStart
         For restart on a previous wavefunction, please use MOREAD

WARNING: The frozen-core approximation is turned on by default for 
         the MP2 part of double-hybrid DFT.

================================================================================
                                       INPUT FILE
================================================================================
NAME = calc.inp
|  1> ! RI-B2PLYP D3BJ  def2-SVP def2-SVP/C RIJCOSX def2/J  TightOpt NumFreq
|  2> 
|  3> %cpcm
|  4> epsilon 16.7                    # Dielectric constant
|  5> refrac 1.275   
|  6> SURFACETYPE VDW_GAUSSIAN
|  7> end
|  8> 
|  9> 
| 10> %maxcore 8000
| 11> 
| 12> %PAL NPROCS 8 END
| 13> 
| 14> * xyz 0 1
| 15> C        1.9215915242     -0.2487899730      0.6660498289                 
| 16> C        2.8459722090      0.4446787079      1.5264015325                 
| 17> C        2.7081394228      1.8190043128      1.7570734297                 
| 18> C        3.5815302111      2.4765326995      2.6331268700                 
| 19> C        3.8704615479     -0.2668843478      2.1548584071                 
| 20> C        4.7374253583      0.3837950066      3.0320689021                 
| 21> C        4.5993058918      1.7578805404      3.2924708211                 
| 22> C        5.5181936403      2.3853474496      4.2763244194                 
| 23> C        5.5791538997      3.6688023470      4.6020269951                 
| 24> C        6.5800356355      3.8401804892      5.6855738210                 
| 25> C        7.1997695523      2.4432474022      5.7689941749                 
| 26> O        6.4041883374      1.6539107159      4.9762111029                 
| 27> H        1.9172240147      2.3787745547      1.2720952006                 
| 28> H        3.4386848549      3.5347974582      2.8032237644                 
| 29> H        3.9929233681     -1.3289576357      1.9808658473                 
| 30> H        5.5134147718     -0.1953701138      3.5164634601                 
| 31> H        7.2557348358      2.0789971758      6.8172061812                 
| 32> H        8.2092918831      2.4330056859      5.3060345732                 
| 33> H        6.0060516154      4.0906561428      6.6045230122                 
| 34> H        7.3548514558      4.6090562531      5.4840622062                 
| 35> H        4.9621605621      4.4617146304      4.2024968939                 
| 36> N        1.1720883091     -0.8149302086     -0.0056062039                 
| 37> *
| 38> 
| 39>                          ****END OF INPUT****
================================================================================

                       *****************************
                       * Geometry Optimization Run *
                       *****************************

Geometry optimization settings:
Update method            Update   .... BFGS
Choice of coordinates    CoordSys .... (2022) Redundant Internals
Initial Hessian          InHess   .... Almloef's Model
Max. no of cycles        MaxIter  .... 66

Convergence Tolerances:
Energy Change            TolE     ....  1.0000e-06 Eh
Max. Gradient            TolMAXG  ....  1.0000e-04 Eh/bohr
RMS Gradient             TolRMSG  ....  3.0000e-05 Eh/bohr
Max. Displacement        TolMAXD  ....  1.0000e-03 bohr
RMS Displacement         TolRMSD  ....  6.0000e-04 bohr
Strict Convergence                .... False

------------------------------------------------------------------------------
                        ORCA OPTIMIZATION COORDINATE SETUP
------------------------------------------------------------------------------

The optimization will be done in redundant internal coordinates (2022)
Making redundant internal coordinates   ...  (2022 redundants) done
Evaluating the initial hessian          ...  (Almloef) done
Evaluating the coordinates              ...  done
Calculating the B-matrix                .... done
Calculating the G-matrix                .... done
Diagonalizing the G-matrix              .... done
Small eigenvalue found = 1.282e-02
The first mode is                       ....   50
The number of degrees of freedom        ....   60

    -----------------------------------------------------------------
                    Redundant Internal Coordinates


    -----------------------------------------------------------------
         Definition                    Initial Value    Approx d2E/dq
    -----------------------------------------------------------------
      1. B(C   1,C   0)                  1.4407         0.518643   
      2. B(C   2,C   1)                  1.4003         0.601488   
      3. B(C   3,C   2)                  1.4009         0.600191   
      4. B(C   4,C   1)                  1.3967         0.609536   
      5. B(C   5,C   4)                  1.3945         0.614652   
      6. B(C   6,C   5)                  1.4053         0.590548   
      7. B(C   6,C   3)                  1.4096         0.581322   
      8. B(C   7,C   6)                  1.4853         0.440287   
      9. B(C   8,C   7)                  1.3255         0.791738   
     10. B(C   9,C   8)                  1.4850         0.440739   
     11. B(C  10,C   9)                  1.5305         0.372880   
     12. B(O  11,C  10)                  1.3728         0.596155   
     13. B(O  11,C   7)                  1.3453         0.659469   
     14. B(H  12,C   2)                  1.0836         0.368726   
     15. B(H  13,C   3)                  1.0813         0.371762   
     16. B(H  14,C   4)                  1.0832         0.369242   
     17. B(H  15,C   5)                  1.0827         0.369894   
     18. B(H  16,C  10)                  1.1111         0.333233   
     19. B(H  17,C  10)                  1.1107         0.333777   
     20. B(H  18,C   9)                  1.1121         0.332076   
     21. B(H  19,C   9)                  1.1100         0.334582   
     22. B(H  20,C   8)                  1.0812         0.371918   
     23. B(N  21,C   0)                  1.1547         1.328130   
     24. L(C   1,C   0,N  21,C   4, 2) 177.9267         0.479527   
     25. L(C   1,C   0,N  21,C   4, 1) 179.5896         0.479527   
     26. A(C   0,C   1,C   2)          120.5052         0.418136   
     27. A(C   0,C   1,C   4)          119.6108         0.419128   
     28. A(C   2,C   1,C   4)          119.8717         0.430389   
     29. A(C   3,C   2,H  12)          119.5037         0.352384   
     30. A(C   1,C   2,H  12)          120.3394         0.352513   
     31. A(C   1,C   2,C   3)          120.1504         0.429197   
     32. A(C   2,C   3,C   6)          120.2213         0.426581   
     33. A(C   6,C   3,H  13)          121.3823         0.350972   
     34. A(C   2,C   3,H  13)          118.3822         0.352873   
     35. A(C   5,C   4,H  14)          119.2280         0.353891   
     36. A(C   1,C   4,H  14)          120.6755         0.353390   
     37. A(C   1,C   4,C   5)          120.0899         0.432066   
     38. A(C   6,C   5,H  15)          120.7018         0.351608   
     39. A(C   4,C   5,C   6)          120.7770         0.429617   
     40. A(C   4,C   5,H  15)          118.5181         0.353996   
     41. A(C   3,C   6,C   7)          122.7616         0.403720   
     42. A(C   3,C   6,C   5)          118.8662         0.425346   
     43. A(C   5,C   6,C   7)          118.3592         0.404843   
     44. A(C   8,C   7,O  11)          111.6119         0.455788   
     45. A(C   6,C   7,O  11)          121.4913         0.410169   
     46. A(C   6,C   7,C   8)          126.8885         0.426513   
     47. A(C   7,C   8,C   9)          108.7856         0.426591   
     48. A(C   9,C   8,H  20)          124.7230         0.335084   
     49. A(C   7,C   8,H  20)          126.3725         0.369972   
     50. A(C   8,C   9,H  18)          106.3242         0.328853   
     51. A(C   8,C   9,C  10)          101.9672         0.373693   
     52. A(H  18,C   9,H  19)          110.7497         0.283903   
     53. A(C  10,C   9,H  19)          111.0678         0.320339   
     54. A(C   8,C   9,H  19)          114.7049         0.329261   
     55. A(C  10,C   9,H  18)          111.6871         0.319946   
     56. A(H  16,C  10,H  17)          110.1471         0.283950   
     57. A(O  11,C  10,H  17)          106.3046         0.344005   
     58. A(C   9,C  10,H  17)          110.7165         0.320213   
     59. A(O  11,C  10,H  16)          112.6752         0.343911   
     60. A(C   9,C  10,H  16)          111.7792         0.320128   
     61. A(C   9,C  10,O  11)          104.9909         0.391328   
     62. A(C   7,O  11,C  10)          111.6848         0.430143   
     63. D(H  12,C   2,C   1,C   0)     -1.3941         0.024947   
     64. D(H  12,C   2,C   1,C   4)    179.8875         0.024947   
     65. D(C   3,C   2,C   1,C   4)     -1.0457         0.024947   
     66. D(C   3,C   2,C   1,C   0)    177.6727         0.024947   
     67. D(H  13,C   3,C   2,H  12)      0.1012         0.024834   
     68. D(C   6,C   3,C   2,C   1)     -0.3252         0.024834   
     69. D(H  13,C   3,C   2,C   1)   -178.9734         0.024834   
     70. D(C   6,C   3,C   2,H  12)    178.7494         0.024834   
     71. D(H  14,C   4,C   1,C   2)   -179.6085         0.025658   
     72. D(H  14,C   4,C   1,C   0)      1.6616         0.025658   
     73. D(C   5,C   4,C   1,C   2)      1.3393         0.025658   
     74. D(C   5,C   4,C   1,C   0)   -177.3906         0.025658   
     75. D(H  15,C   5,C   4,C   1)    179.1074         0.026115   
     76. D(C   6,C   5,C   4,H  14)   -179.3275         0.026115   
     77. D(C   6,C   5,C   4,C   1)     -0.2616         0.026115   
     78. D(H  15,C   5,C   4,H  14)      0.0415         0.026115   
     79. D(C   7,C   6,C   5,H  15)     -1.7222         0.024002   
     80. D(C   3,C   6,C   5,H  15)    179.5505         0.024002   
     81. D(C   3,C   6,C   5,C   4)     -1.0943         0.024002   
     82. D(C   7,C   6,C   3,H  13)      1.3211         0.023222   
     83. D(C   7,C   6,C   3,C   2)   -177.2858         0.023222   
     84. D(C   7,C   6,C   5,C   4)    177.6329         0.024002   
     85. D(C   5,C   6,C   3,H  13)    179.9892         0.023222   
     86. D(C   5,C   6,C   3,C   2)      1.3824         0.023222   
     87. D(O  11,C   7,C   6,C   5)     -4.5118         0.013227   
     88. D(O  11,C   7,C   6,C   3)    174.1627         0.013227   
     89. D(C   8,C   7,C   6,C   5)    176.6293         0.013227   
     90. D(C   8,C   7,C   6,C   3)     -4.6961         0.013227   
     91. D(H  20,C   8,C   7,C   6)      0.3072         0.045197   
     92. D(C   9,C   8,C   7,O  11)     -2.4787         0.045197   
     93. D(C   9,C   8,C   7,C   6)    176.4746         0.045197   
     94. D(H  20,C   8,C   7,O  11)   -178.6462         0.045197   
     95. D(H  19,C   9,C   8,C   7)    127.5006         0.014333   
     96. D(H  18,C   9,C   8,H  20)     66.5048         0.014333   
     97. D(H  18,C   9,C   8,C   7)   -109.7408         0.014333   
     98. D(C  10,C   9,C   8,H  20)   -176.3856         0.014333   
     99. D(C  10,C   9,C   8,C   7)      7.3688         0.014333   
    100. D(H  16,C  10,C   9,H  18)    -18.8005         0.011105   
    101. D(H  16,C  10,C   9,C   8)   -131.9727         0.011105   
    102. D(O  11,C  10,C   9,H  19)   -132.1580         0.011105   
    103. D(O  11,C  10,C   9,H  18)    103.6627         0.011105   
    104. D(H  16,C  10,C   9,H  19)    105.3788         0.011105   
    105. D(O  11,C  10,C   9,C   8)     -9.5095         0.011105   
    106. D(C   7,O  11,C  10,H  17)   -108.5031         0.028611   
    107. D(C   7,O  11,C  10,H  16)    130.7574         0.028611   
    108. D(C   7,O  11,C  10,C   9)      8.8763         0.028611   
    109. D(C  10,O  11,C   7,C   8)     -4.3779         0.032219   
    110. D(C  10,O  11,C   7,C   6)    176.6038         0.032219   
    -----------------------------------------------------------------

Number of atoms                         .... 22
Number of degrees of freedom            .... 110


         *************************************************************
         *                GEOMETRY OPTIMIZATION CYCLE   1            *
         *************************************************************
---------------------------------
CARTESIAN COORDINATES (ANGSTROEM)
---------------------------------
  C      1.921592   -0.248790    0.666050
  C      2.845972    0.444679    1.526402
  C      2.708139    1.819004    1.757073
  C      3.581530    2.476533    2.633127
  C      3.870462   -0.266884    2.154858
  C      4.737425    0.383795    3.032069
  C      4.599306    1.757881    3.292471
  C      5.518194    2.385347    4.276324
  C      5.579154    3.668802    4.602027
  C      6.580036    3.840180    5.685574
  C      7.199770    2.443247    5.768994
  O      6.404188    1.653911    4.976211
  H      1.917224    2.378775    1.272095
  H      3.438685    3.534797    2.803224
  H      3.992923   -1.328958    1.980866
  H      5.513415   -0.195370    3.516463
  H      7.255735    2.078997    6.817206
  H      8.209292    2.433006    5.306035
  H      6.006052    4.090656    6.604523
  H      7.354851    4.609056    5.484062
  H      4.962161    4.461715    4.202497
  N      1.172088   -0.814930   -0.005606

----------------------------
CARTESIAN COORDINATES (A.U.)
----------------------------
  NO LB      ZA    FRAG     MASS         X           Y           Z
   0 C     6.0000    0    12.011    3.631282   -0.470145    1.258652
   1 C     6.0000    0    12.011    5.378108    0.840321    2.884481
   2 C     6.0000    0    12.011    5.117642    3.437420    3.320388
   3 C     6.0000    0    12.011    6.768111    4.679969    4.975889
   4 C     6.0000    0    12.011    7.314112   -0.504338    4.072092
   5 C     6.0000    0    12.011    8.952437    0.725267    5.729780
   6 C     6.0000    0    12.011    8.691429    3.321913    6.221868
   7 C     6.0000    0    12.011   10.427875    4.507653    8.081082
   8 C     6.0000    0    12.011   10.543073    6.933032    8.696571
   9 C     6.0000    0    12.011   12.434465    7.256889   10.744177
  10 C     6.0000    0    12.011   13.605593    4.617068   10.901819
  11 O     8.0000    0    15.999   12.102162    3.125438    9.403676
  12 H     1.0000    0     1.008    3.623028    4.495232    2.403912
  13 H     1.0000    0     1.008    6.498173    6.679799    5.297325
  14 H     1.0000    0     1.008    7.545532   -2.511366    3.743294
  15 H     1.0000    0     1.008   10.418844   -0.369196    6.645153
  16 H     1.0000    0     1.008   13.711352    3.928735   12.882653
  17 H     1.0000    0     1.008   15.513313    4.597714   10.026952
  18 H     1.0000    0     1.008   11.349793    7.730220   12.480740
  19 H     1.0000    0     1.008   13.898655    8.709854   10.363376
  20 H     1.0000    0     1.008    9.377124    8.431419    7.941568
  21 N     7.0000    0    14.007    2.214926   -1.539995   -0.010594

--------------------------------
INTERNAL COORDINATES (ANGSTROEM)
--------------------------------
 C      0   0   0     0.000000000000     0.00000000     0.00000000
 C      1   0   0     1.440688556111     0.00000000     0.00000000
 C      2   1   0     1.400349338341   120.50523182     0.00000000
 C      3   2   1     1.400937071629   120.15040343   177.67268309
 C      2   1   3     1.396731338157   119.61075755   178.72167994
 C      5   2   1     1.394456210615   120.08986702   182.60939150
 C      6   5   2     1.405345936289   120.77702036   359.73844826
 C      7   6   5     1.485273483023   118.35922001   177.63291453
 C      8   7   6     1.325539435363   126.88851139   176.62930652
 C      9   8   7     1.484994424434   108.78555852   176.47463436
 C     10   9   8     1.530506822145   101.96716661     7.36877365
 O      8   7   6     1.345298356661   121.49126250   355.48816114
 H      3   2   1     1.083556084930   120.33942404   358.60588532
 H      4   3   2     1.081324210761   118.38219080   181.02661255
 H      5   2   1     1.083175875444   120.67546344     1.66161396
 H      6   5   2     1.082695661011   118.51810192   179.10739851
 H     11  10   9     1.111106993291   111.77920459   228.02729525
 H     11  10   9     1.110662784981   110.71651146   104.82095994
 H     10   9   8     1.112053651756   106.32419337   250.25919127
 H     10   9   8     1.110007399344   114.70486047   127.50058627
 H      9   8   7     1.081209956287   126.37254797     0.30717410
 N      1   2   3     1.154725795246   178.88852844   250.51386008

---------------------------
INTERNAL COORDINATES (A.U.)
---------------------------
 C      0   0   0     0.000000000000     0.00000000     0.00000000
 C      1   0   0     2.722506815323     0.00000000     0.00000000
 C      2   1   0     2.646276741283   120.50523182     0.00000000
 C      3   2   1     2.647387396237   120.15040343   177.67268309
 C      2   1   3     2.639439711781   119.61075755   178.72167994
 C      5   2   1     2.635140343809   120.08986702   182.60939150
 C      6   5   2     2.655718943005   120.77702036   359.73844826
 C      7   6   5     2.806760116889   118.35922001   177.63291453
 C      8   7   6     2.504906512550   126.88851139   176.62930652
 C      9   8   7     2.806232772580   108.78555852   176.47463436
 C     10   9   8     2.892238739952   101.96716661     7.36877365
 O      8   7   6     2.542245462504   121.49126250   355.48816114
 H      3   2   1     2.047624251261   120.33942404   358.60588532
 H      4   3   2     2.043406620318   118.38219080   181.02661255
 H      5   2   1     2.046905759459   120.67546344     1.66161396
 H      6   5   2     2.045998285696   118.51810192   179.10739851
 H     11  10   9     2.099687922806   111.77920459   228.02729525
 H     11  10   9     2.098848490753   110.71651146   104.82095994
 H     10   9   8     2.101476848046   106.32419337   250.25919127
 H     10   9   8     2.097609991387   114.70486047   127.50058627
 H      9   8   7     2.043190710652   126.37254797     0.30717410
 N      1   2   3     2.182115512790   178.88852844   250.51386008

---------------------
BASIS SET INFORMATION
---------------------
There are 4 groups of distinct atoms

 Group   1 Type C   : 7s4p1d contracted to 3s2p1d pattern {511/31/1}
 Group   2 Type O   : 7s4p1d contracted to 3s2p1d pattern {511/31/1}
 Group   3 Type H   : 4s1p contracted to 2s1p pattern {31/1}
 Group   4 Type N   : 7s4p1d contracted to 3s2p1d pattern {511/31/1}

Atom   0C    basis set group =>   1
Atom   1C    basis set group =>   1
Atom   2C    basis set group =>   1
Atom   3C    basis set group =>   1
Atom   4C    basis set group =>   1
Atom   5C    basis set group =>   1
Atom   6C    basis set group =>   1
Atom   7C    basis set group =>   1
Atom   8C    basis set group =>   1
Atom   9C    basis set group =>   1
Atom  10C    basis set group =>   1
Atom  11O    basis set group =>   2
Atom  12H    basis set group =>   3
Atom  13H    basis set group =>   3
Atom  14H    basis set group =>   3
Atom  15H    basis set group =>   3
Atom  16H    basis set group =>   3
Atom  17H    basis set group =>   3
Atom  18H    basis set group =>   3
Atom  19H    basis set group =>   3
Atom  20H    basis set group =>   3
Atom  21N    basis set group =>   4
---------------------------------
AUXILIARY/J BASIS SET INFORMATION
---------------------------------
There are 4 groups of distinct atoms

 Group   1 Type C   : 12s5p4d2f1g contracted to 6s4p3d1f1g pattern {711111/2111/211/2/1}
 Group   2 Type O   : 12s5p4d2f1g contracted to 6s4p3d1f1g pattern {711111/2111/211/2/1}
 Group   3 Type H   : 5s2p1d contracted to 3s1p1d pattern {311/2/1}
 Group   4 Type N   : 12s5p4d2f1g contracted to 6s4p3d1f1g pattern {711111/2111/211/2/1}

Atom   0C    basis set group =>   1
Atom   1C    basis set group =>   1
Atom   2C    basis set group =>   1
Atom   3C    basis set group =>   1
Atom   4C    basis set group =>   1
Atom   5C    basis set group =>   1
Atom   6C    basis set group =>   1
Atom   7C    basis set group =>   1
Atom   8C    basis set group =>   1
Atom   9C    basis set group =>   1
Atom  10C    basis set group =>   1
Atom  11O    basis set group =>   2
Atom  12H    basis set group =>   3
Atom  13H    basis set group =>   3
Atom  14H    basis set group =>   3
Atom  15H    basis set group =>   3
Atom  16H    basis set group =>   3
Atom  17H    basis set group =>   3
Atom  18H    basis set group =>   3
Atom  19H    basis set group =>   3
Atom  20H    basis set group =>   3
Atom  21N    basis set group =>   4
---------------------------------
AUXILIARY/C BASIS SET INFORMATION
---------------------------------
There are 4 groups of distinct atoms

 Group   1 Type C   : 8s6p5d3f contracted to 6s5p4d1f pattern {311111/21111/2111/3}
 Group   2 Type O   : 8s6p5d3f contracted to 6s5p4d1f pattern {311111/21111/2111/3}
 Group   3 Type H   : 4s3p2d contracted to 3s2p1d pattern {211/21/2}
 Group   4 Type N   : 8s6p5d3f contracted to 6s5p4d1f pattern {311111/21111/2111/3}

Atom   0C    basis set group =>   1
Atom   1C    basis set group =>   1
Atom   2C    basis set group =>   1
Atom   3C    basis set group =>   1
Atom   4C    basis set group =>   1
Atom   5C    basis set group =>   1
Atom   6C    basis set group =>   1
Atom   7C    basis set group =>   1
Atom   8C    basis set group =>   1
Atom   9C    basis set group =>   1
Atom  10C    basis set group =>   1
Atom  11O    basis set group =>   2
Atom  12H    basis set group =>   3
Atom  13H    basis set group =>   3
Atom  14H    basis set group =>   3
Atom  15H    basis set group =>   3
Atom  16H    basis set group =>   3
Atom  17H    basis set group =>   3
Atom  18H    basis set group =>   3
Atom  19H    basis set group =>   3
Atom  20H    basis set group =>   3
Atom  21N    basis set group =>   4


           ************************************************************
           *        Program running with 8 parallel MPI-processes     *
           *              working on a common directory               *
           ************************************************************
------------------------------------------------------------------------------
                             ORCA STARTUP CALCULATIONS
                           -- RI-GTO INTEGRALS CHOSEN --
------------------------------------------------------------------------------
------------------------------------------------------------------------------
                   ___                                                        
                  /   \      - P O W E R E D   B Y -                         
                 /     \                                                     
                 |  |  |   _    _      __       _____    __    __             
                 |  |  |  | |  | |    /  \     |  _  \  |  |  /  |          
                  \  \/   | |  | |   /    \    | | | |  |  | /  /          
                 / \  \   | |__| |  /  /\  \   | |_| |  |  |/  /          
                |  |  |   |  __  | /  /__\  \  |    /   |      \           
                |  |  |   | |  | | |   __   |  |    \   |  |\   \          
                \     /   | |  | | |  |  |  |  | |\  \  |  | \   \       
                 \___/    |_|  |_| |__|  |__|  |_| \__\ |__|  \__/        
                                                                              
                      - O R C A' S   B I G   F R I E N D -                    
                                      &                                       
                       - I N T E G R A L  F E E D E R -                       
                                                                              
 v1 FN, 2020, v2 2021, v3 2022-2024                                           
------------------------------------------------------------------------------


----------------------
SHARK INTEGRAL PACKAGE
----------------------

Number of atoms                             ...     22
Number of basis functions                   ...    227
Number of shells                            ...    105
Maximum angular momentum                    ...      2
Integral batch strategy                     ... SHARK/LIBINT Hybrid
RI-J (if used) integral strategy            ... SPLIT-RIJ (Revised 2003 algorithm where possible)
Printlevel                                  ...      1
Contraction scheme used                     ... SEGMENTED contraction
Prescreening option                         ... SCHWARTZ
   Thresh                                   ... 1.000e-12
   Tcut                                     ... 1.000e-14
   Tpresel                                  ... 1.000e-14 
Coulomb Range Separation                    ... NOT USED
Exchange Range Separation                   ... NOT USED
Multipole approximations                    ... NOT USED
Finite Nucleus Model                        ... NOT USED
CABS basis                                  ... NOT available
Auxiliary Coulomb fitting basis             ... AVAILABLE
   # of basis functions in Aux-J            ...    736
   # of shells in Aux-J                     ...    240
   Maximum angular momentum in Aux-J        ...      4
Auxiliary J/K fitting basis                 ... NOT available
Auxiliary Correlation fitting basis         ... AVAILABLE
   # of basis functions in Aux-C            ...    750
   # of shells in Aux-C                     ...    262
   Maximum angular momentum in Aux-C        ...      3
Auxiliary 'external' fitting basis          ... NOT available

Checking pre-screening integrals            ... done (  0.0 sec) Dimension = 105
Check shell pair data                       ... done (  0.0 sec)
Shell pair information
Shell pair cut-off parameter TPreSel        ...   1.0e-14
Total number of shell pairs                 ...      5565
Shell pairs after pre-screening             ...      4798
Total number of primitive shell pairs       ...     20497
Primitive shell pairs kept                  ...     12501
          la=0 lb=0:   1433 shell pairs
          la=1 lb=0:   1746 shell pairs
          la=1 lb=1:    559 shell pairs
          la=2 lb=0:    613 shell pairs
          la=2 lb=1:    376 shell pairs
          la=2 lb=2:     71 shell pairs

Calculating one electron integrals          ... done (  0.0 sec)
Calculating RI/J V-Matrix + Cholesky decomp.... done (  0.0 sec)
Calculating RI/C V-Matrix + Cholesky decomp.... done (  0.0 sec)
Calculating Nuclear repulsion               ... done (  0.0 sec) ENN=    687.723182715427 Eh

Diagonalization of the overlap matrix:
Smallest eigenvalue                        ... 2.888e-04
Time for diagonalization                   ...    0.007 sec
Threshold for overlap eigenvalues          ... 1.000e-07
Number of eigenvalues below threshold      ... 0
Time for construction of square roots      ...    0.003 sec
Total time needed                          ...    0.011 sec

-------------------
DFT GRID GENERATION
-------------------

General Integration Accuracy     IntAcc      ... 4.388
Radial Grid Type                 RadialGrid  ... OptM3 with GC (2021)
Angular Grid (max. ang.)         AngularGrid ... 4 (Lebedev-302)
Angular grid pruning method      GridPruning ... 4 (adaptive)
Weight generation scheme         WeightScheme... mBecke (2022)
Basis function cutoff            BFCut       ... 1.0000e-12
Integration weight cutoff        WCut        ... 1.0000e-14
Partially contracted basis set               ... off
Rotationally invariant grid construction     ... off
Angular grids for H and He will be reduced by one unit

Total number of grid points                  ...   107074
Total number of batches                      ...     1685
Average number of points per batch           ...       63
Average number of grid points per atom       ...     4867

--------------------
COSX GRID GENERATION
--------------------

GRIDX 1
-------
General Integration Accuracy     IntAcc      ... 3.816
Radial Grid Type                 RadialGrid  ... OptM3 with GC (2021)
Angular Grid (max. ang.)         AngularGrid ... 1 (Lebedev-50)
Angular grid pruning method      GridPruning ... 4 (adaptive)
Weight generation scheme         WeightScheme... mBecke (2022)
Basis function cutoff            BFCut       ... 1.0000e-12
Integration weight cutoff        WCut        ... 1.0000e-14
Partially contracted basis set               ... on
Rotationally invariant grid construction     ... off
Angular grids for H and He will be reduced by one unit

Total number of grid points                  ...    13623
Total number of batches                      ...      119
Average number of points per batch           ...      114
Average number of grid points per atom       ...      619
UseSFitting                                  ... on

GRIDX 2
-------
General Integration Accuracy     IntAcc      ... 4.020
Radial Grid Type                 RadialGrid  ... OptM3 with GC (2021)
Angular Grid (max. ang.)         AngularGrid ... 2 (Lebedev-110)
Angular grid pruning method      GridPruning ... 4 (adaptive)
Weight generation scheme         WeightScheme... mBecke (2022)
Basis function cutoff            BFCut       ... 1.0000e-12
Integration weight cutoff        WCut        ... 1.0000e-14
Partially contracted basis set               ... on
Rotationally invariant grid construction     ... off
Angular grids for H and He will be reduced by one unit

Total number of grid points                  ...    30082
Total number of batches                      ...      245
Average number of points per batch           ...      122
Average number of grid points per atom       ...     1367
UseSFitting                                  ... on

GRIDX 3
-------
General Integration Accuracy     IntAcc      ... 4.338
Radial Grid Type                 RadialGrid  ... OptM3 with GC (2021)
Angular Grid (max. ang.)         AngularGrid ... 3 (Lebedev-194)
Angular grid pruning method      GridPruning ... 4 (adaptive)
Weight generation scheme         WeightScheme... mBecke (2022)
Basis function cutoff            BFCut       ... 1.0000e-12
Integration weight cutoff        WCut        ... 1.0000e-14
Partially contracted basis set               ... on
Rotationally invariant grid construction     ... off
Angular grids for H and He will be reduced by one unit

Total number of grid points                  ...    66072
Total number of batches                      ...      529
Average number of points per batch           ...      124
Average number of grid points per atom       ...     3003
UseSFitting                                  ... on
Initializing property integral containers    ... done (  0.0 sec)

SHARK setup successfully completed in   1.3 seconds

Maximum memory used throughout the entire STARTUP-calculation: 28.3 MB


           ************************************************************
           *        Program running with 8 parallel MPI-processes     *
           *              working on a common directory               *
           ************************************************************
-------------------------------------------------------------------------------
                                 ORCA GUESS
                   Start orbitals & Density for SCF / CASSCF
-------------------------------------------------------------------------------

------------
SCF SETTINGS
------------
Hamiltonian:
 Density Functional     Method          .... DFT(GTOs)
 Exchange Functional    Exchange        .... B88
   X-Alpha parameter    XAlpha          ....  0.666667
   Becke's b parameter  XBeta           ....  0.004200
 Correlation Functional Correlation     .... LYP
 LDA part of GGA corr.  LDAOpt          .... VWN-3
 Gradients option       PostSCFGGA      .... off
 Hybrid DFT is turned on
   Fraction HF Exchange ScalHFX         ....  0.530000
   Scaling of DF-GGA-X  ScalDFX         ....  0.470000
   Scaling of DF-GGA-C  ScalDFC         ....  0.730000
   Scaling of DF-LDA-C  ScalLDAC        ....  0.730000
   Perturbative correction              ....  0.270000
   NL short-range parameter             ....  7.800000
 RI-approximation to the Coulomb term is turned on
   Number of AuxJ basis functions       .... 736
   RIJ-COSX (HFX calculated with COS-X)).... on


General Settings:
 Integral files         IntName         .... calc
 Hartree-Fock type      HFTyp           .... RHF
 Total Charge           Charge          ....    0
 Multiplicity           Mult            ....    1
 Number of Electrons    NEL             ....   90
 Basis Dimension        Dim             ....  227
 Nuclear Repulsion      ENuc            ....    687.7231827154 Eh

Convergence Acceleration:
 AO-DIIS                CNVDIIS         .... on
   Start iteration      DIISMaxIt       ....    12
   Startup error        DIISStart       ....  0.200000
   # of expansion vecs  DIISMaxEq       ....     5
   Bias factor          DIISBfac        ....   1.050
   Max. coefficient     DIISMaxC        ....  10.000
 MO-DIIS                CNVKDIIS        .... off
 Trust-Rad. Augm. Hess. CNVTRAH         .... auto
   Auto Start mean grad. ratio tolernc. ....  1.125000
   Auto Start start iteration           ....    50
   Auto Start num. interpolation iter.  ....    10
   Max. Number of Micro iterations      ....    24
   Max. Number of Macro iterations      .... Maxiter - #DIIS iter
   Number of Davidson start vectors     ....     2
   Converg. threshold    (grad. norm)   ....   2.000e-06
   Grad. Scal. Fac. for Micro threshold ....   0.100
   Minimum threshold for Micro iter.    ....   1.000e-02
   NR start threshold (gradient norm)   ....   1.000e-04
   Initial trust radius                 ....   0.400
   Minimum AH scaling param. (alpha)    ....   1.000
   Maximum AH scaling param. (alpha)    .... 1000.000
   Quad. conv. algorithm                .... NR
   White noise on init. David. guess    .... on
   Maximum white noise                  ....   0.010
   Pseudo random numbers                .... off
   Inactive MOs                         .... canonical
   Orbital update algorithm             .... Taylor
   Preconditioner                       .... Diag
   Full preconditioner red. dimension   ....   250
 SOSCF                  CNVSOSCF        .... on
   Start iteration      SOSCFMaxIt      ....   150
   Startup grad/error   SOSCFStart      ....  0.003300
   Hessian update       SOSCFHessUp     .... L-BFGS
 Level Shifting         CNVShift        .... on
   Level shift para.    LevelShift      ....    0.2500
   Turn off err/grad.   ShiftErr        ....    0.0010
 Zerner damping         CNVZerner       .... off
 Static damping         CNVDamp         .... on
   Fraction old density DampFac         ....    0.7000
   Max. Damping (<1)    DampMax         ....    0.9800
   Min. Damping (>=0)   DampMin         ....    0.0000
   Turn off err/grad.   DampErr         ....    0.1000

SCF Procedure:
 Maximum # iterations   MaxIter         ....   125
 SCF integral mode      SCFMode         .... Direct
   Integral package                     .... SHARK and LIBINT hybrid scheme
 Reset frequency        DirectResetFreq ....    20
 Integral Threshold     Thresh          ....  1.000e-12 Eh
 Primitive CutOff       TCut            ....  1.000e-14 Eh

Convergence Tolerance:
 Convergence Check Mode ConvCheckMode   .... Total+1el-Energy
 Convergence forced     ConvForced      .... 0
 Energy Change          TolE            ....  1.000e-09 Eh
 1-El. energy change                    ....  1.000e-06 Eh
 Orbital Gradient       TolG            ....  2.000e-06
 Orbital Rotation angle TolX            ....  2.000e-06
 DIIS Error             TolErr          ....  1.000e-08

------------------------------
INITIAL GUESS: MODEL POTENTIAL
------------------------------
Loading Hartree-Fock densities                     ... done
Calculating cut-offs                               ... done
Initializing the effective Hamiltonian             ... done
Setting up the integral package (SHARK)            ... done
Starting the Coulomb interaction                   ... done (   0.0 sec)
Making the grid                                    ... done (   0.1 sec)
Mapping shells                                     ... done
Starting the XC term evaluation                    ... done (   0.0 sec)
  promolecular density results
     # of electrons  =     90.000066185
     EX              =    -73.978505729
     EC              =     -1.011519955
     EX+EC           =    -74.990025684
Transforming the Hamiltonian                       ... done (   0.0 sec)
Diagonalizing the Hamiltonian                      ... done (   0.0 sec)
Back transforming the eigenvectors                 ... done (   0.0 sec)
Now organizing SCF variables                       ... done
                      ------------------
                      INITIAL GUESS DONE (   0.3 sec)
                      ------------------
             **** ENERGY FILE WAS UPDATED (calc.en.tmp) ****
Finished Guess after   0.4 sec
Maximum memory used throughout the entire GUESS-calculation: 16.2 MB


           ************************************************************
           *        Program running with 8 parallel MPI-processes     *
           *              working on a common directory               *
           ************************************************************

-------------------------------------------------------------------------------------------
                                      ORCA LEAN-SCF
                              memory conserving SCF solver
-------------------------------------------------------------------------------------------

--------------------
CPCM SOLVATION MODEL
--------------------
CPCM parameters:
  Epsilon                                         ...      16.7000
  Refrac                                          ...       1.2750
  Rsolv                                           ...       1.3000
  Surface type                                    ... GAUSSIAN VDW
  Discretization scheme                           ... Constant charge density
    Threshold for H atoms                         ...       5.0000 (charges/Ang^2)
    Threshold for non-H atoms                     ...       5.0000 (charges/Ang^2)
  Epsilon function type                           ...         CPCM
Solvent:                                          ... CUSTOM
Radii:
  Scheme                                          ... Element-dependent radii
  Radius for C  used is    3.8550 Bohr (=   2.0400 Ang.)
  Radius for O  used is    3.4469 Bohr (=   1.8240 Ang.)
  Radius for H  used is    2.4944 Bohr (=   1.3200 Ang.)
  Radius for N  used is    3.5149 Bohr (=   1.8600 Ang.)
Calculating surface                               ...        done! (  0.0s)
Cavity surface points                             ...         2100
Cavity Volume                                     ...    1449.6843
Cavity Surface-area                               ...     781.8037
Calculating surface distance matrix               ...        done! (  0.1s)
Performing Cholesky decomposition & store         ...        done! (  0.1s)
Overall time for CPCM initialization              ...                 0.2s

----------------------------------------D-I-I-S--------------------------------------------
Iteration    Energy (Eh)           Delta-E    RMSDP     MaxDP     DIISErr   Damp  Time(sec)
-------------------------------------------------------------------------------------------
               ***  Starting incremental Fock matrix formation  ***
    1    -552.6820864899366370     0.00e+00  3.38e-03  8.00e-02  2.07e-01  0.700   1.4
    2    -552.7952842214965585    -1.13e-01  2.51e-03  4.55e-02  1.08e-01  0.700   0.9
                               ***Turning on AO-DIIS***
    3    -552.8525541717172018    -5.73e-02  1.55e-03  2.83e-02  4.54e-02  0.700   0.9
    4    -552.8875699504446857    -3.50e-02  3.46e-03  6.91e-02  3.11e-02  0.000   0.9
    5    -552.9633050183738305    -7.57e-02  2.27e-04  8.41e-03  4.98e-03  0.000   0.9
                              *** Initializing SOSCF ***
---------------------------------------S-O-S-C-F--------------------------------------
Iteration    Energy (Eh)           Delta-E    RMSDP     MaxDP     MaxGrad    Time(sec)
--------------------------------------------------------------------------------------
    6    -552.9635528059868648    -2.48e-04  9.22e-05  2.73e-03  2.31e-03     0.8
               *** Restarting incremental Fock matrix formation ***
    7    -552.9636598513120589    -1.07e-04  6.11e-05  1.05e-03  4.98e-04     1.4
    8    -552.9636659046973364    -6.05e-06  3.86e-05  7.58e-04  3.88e-04     1.2
    9    -552.9636683574881317    -2.45e-06  1.86e-05  2.78e-04  1.64e-04     1.2
   10    -552.9636688594202951    -5.02e-07  5.77e-06  1.28e-04  2.81e-05     1.1
   11    -552.9636689141482293    -5.47e-08  2.49e-06  5.32e-05  1.53e-05     1.1
   12    -552.9636689311930695    -1.70e-08  7.37e-07  1.69e-05  5.46e-06     1.0
   13    -552.9636689319240759    -7.31e-10  3.75e-07  8.04e-06  2.70e-06     1.0
                 **** Energy Check signals convergence ****

               *****************************************************
               *                     SUCCESS                       *
               *           SCF CONVERGED AFTER  13 CYCLES          *
               *****************************************************

Recomputing exchange energy using gridx3       ... done (    2.009 sec)
Old exchange energy                            :    -39.748632604 Eh
New exchange energy                            :    -39.748590886 Eh
Exchange energy change after final integration :      0.000041718 Eh
Total energy after final integration           :   -552.963627214 Eh
             **** ENERGY FILE WAS UPDATED (calc.en.tmp) ****

----------------
TOTAL SCF ENERGY
----------------

Total Energy       :       -552.96362721374703 Eh          -15046.90527 eV

Components:
Nuclear Repulsion  :        687.72318271542736 Eh           18713.89920 eV
Electronic Energy  :      -1240.67271583405045 Eh          -33760.42094 eV
One Electron Energy:      -2111.74301789055789 Eh          -57463.44890 eV
Two Electron Energy:        871.07030205650756 Eh           23703.02796 eV
CPCM Dielectric    :         -0.01413581330108 Eh              -0.38466 eV

Virial components:
Potential Energy   :      -1101.48995076291476 Eh          -29973.06536 eV
Kinetic Energy     :        548.52632354916784 Eh           14926.16010 eV
Virial Ratio       :          2.00808949994572

DFT components:
N(Alpha)           :       45.000010843531 electrons
N(Beta)            :       45.000010843531 electrons
N(Total)           :       90.000021687062 electrons
E(X)               :      -35.330574329285 Eh       
E(C)               :       -2.233032516792 Eh       
E(XC)              :      -37.563606846077 Eh       

CPCM Solvation Model Properties:
Surface-charge          :         -0.02100768385222
Corrected charge        :          0.00000000000000
Outlying charge corr.   :          0.00002664322693 Eh               0.00072 eV
Free-energy (cav+disp)  :  This term is not implemented in the current solvation scheme

---------------
SCF CONVERGENCE
---------------

  Last Energy change         ...    7.3101e-10  Tolerance :   1.0000e-09
  Last MAX-Density change    ...    8.0353e-06  Tolerance :   1.0000e-08
  Last RMS-Density change    ...    3.7494e-07  Tolerance :   1.0000e-09
  Last DIIS Error            ...    2.3096e-03  Tolerance :   1.0000e-08
  Last Orbital Gradient      ...    2.6967e-06  Tolerance :   2.0000e-06
  Last Orbital Rotation      ...    6.5629e-06  Tolerance :   2.0000e-06


----------------
ORBITAL ENERGIES
----------------

  NO   OCC          E(Eh)            E(eV) 
   0   2.0000     -19.749077      -537.3997 
   1   2.0000     -14.858864      -404.3302 
   2   2.0000     -10.686841      -290.8037 
   3   2.0000     -10.683923      -290.7243 
   4   2.0000     -10.676478      -290.5217 
   5   2.0000     -10.674636      -290.4716 
   6   2.0000     -10.665400      -290.2203 
   7   2.0000     -10.657261      -289.9988 
   8   2.0000     -10.655125      -289.9407 
   9   2.0000     -10.649947      -289.7998 
  10   2.0000     -10.644605      -289.6544 
  11   2.0000     -10.625637      -289.1383 
  12   2.0000     -10.614390      -288.8322 
  13   2.0000      -1.227569       -33.4038 
  14   2.0000      -1.042886       -28.3784 
  15   2.0000      -0.998386       -27.1675 
  16   2.0000      -0.919656       -25.0251 
  17   2.0000      -0.897935       -24.4340 
  18   2.0000      -0.871014       -23.7015 
  19   2.0000      -0.845789       -23.0151 
  20   2.0000      -0.748511       -20.3680 
  21   2.0000      -0.726137       -19.7592 
  22   2.0000      -0.688943       -18.7471 
  23   2.0000      -0.645650       -17.5690 
  24   2.0000      -0.645487       -17.5646 
  25   2.0000      -0.608048       -16.5458 
  26   2.0000      -0.576725       -15.6935 
  27   2.0000      -0.557929       -15.1820 
  28   2.0000      -0.545908       -14.8549 
  29   2.0000      -0.518997       -14.1226 
  30   2.0000      -0.509959       -13.8767 
  31   2.0000      -0.485420       -13.2090 
  32   2.0000      -0.475768       -12.9463 
  33   2.0000      -0.464153       -12.6302 
  34   2.0000      -0.461079       -12.5466 
  35   2.0000      -0.447262       -12.1706 
  36   2.0000      -0.437593       -11.9075 
  37   2.0000      -0.433653       -11.8003 
  38   2.0000      -0.425631       -11.5820 
  39   2.0000      -0.404597       -11.0096 
  40   2.0000      -0.400544       -10.8994 
  41   2.0000      -0.399026       -10.8581 
  42   2.0000      -0.320682        -8.7262 
  43   2.0000      -0.311547        -8.4776 
  44   2.0000      -0.251135        -6.8337 
  45   0.0000      -0.016196        -0.4407 
  46   0.0000       0.029469         0.8019 
  47   0.0000       0.094236         2.5643 
  48   0.0000       0.096843         2.6352 
  49   0.0000       0.114126         3.1055 
  50   0.0000       0.121179         3.2974 
  51   0.0000       0.145272         3.9531 
  52   0.0000       0.153254         4.1702 
  53   0.0000       0.166002         4.5171 
  54   0.0000       0.171884         4.6772 
  55   0.0000       0.176118         4.7924 
*Only the first 10 virtual orbitals were printed.

                    ********************************
                    * MULLIKEN POPULATION ANALYSIS *
                    ********************************

-----------------------
MULLIKEN ATOMIC CHARGES
-----------------------
   0 C :   -0.007121
   1 C :   -0.147424
   2 C :    0.044371
   3 C :   -0.030603
   4 C :    0.044699
   5 C :   -0.032618
   6 C :    0.027357
   7 C :    0.227271
   8 C :   -0.213678
   9 C :   -0.006540
  10 C :    0.247470
  11 O :   -0.411252
  12 H :    0.038333
  13 H :    0.035348
  14 H :    0.038440
  15 H :    0.031777
  16 H :    0.042916
  17 H :    0.028526
  18 H :    0.047559
  19 H :    0.048804
  20 H :    0.031806
  21 N :   -0.085440
Sum of atomic charges:   -0.0000000

--------------------------------
MULLIKEN REDUCED ORBITAL CHARGES
--------------------------------
  0 C s       :     3.089612  s :     3.089612
      pz      :     0.955235  p :     2.864676
      px      :     0.963155
      py      :     0.946285
      dz2     :     0.013902  d :     0.052834
      dxz     :     0.009760
      dyz     :     0.008260
      dx2y2   :     0.011540
      dxy     :     0.009371

  1 C s       :     3.038152  s :     3.038152
      pz      :     1.036349  p :     3.061844
      px      :     1.019662
      py      :     1.005833
      dz2     :     0.005789  d :     0.047429
      dxz     :     0.007320
      dyz     :     0.010361
      dx2y2   :     0.011210
      dxy     :     0.012749

  2 C s       :     3.202527  s :     3.202527
      pz      :     0.921731  p :     2.714678
      px      :     0.895822
      py      :     0.897125
      dz2     :     0.005804  d :     0.038423
      dxz     :     0.005164
      dyz     :     0.008413
      dx2y2   :     0.009515
      dxy     :     0.009528

  3 C s       :     3.213473  s :     3.213473
      pz      :     0.954594  p :     2.780156
      px      :     0.953887
      py      :     0.871675
      dz2     :     0.006291  d :     0.036974
      dxz     :     0.006369
      dyz     :     0.006646
      dx2y2   :     0.009348
      dxy     :     0.008320

  4 C s       :     3.200563  s :     3.200563
      pz      :     0.929886  p :     2.715849
      px      :     0.927762
      py      :     0.858201
      dz2     :     0.007085  d :     0.038889
      dxz     :     0.006590
      dyz     :     0.006795
      dx2y2   :     0.009902
      dxy     :     0.008517

  5 C s       :     3.235395  s :     3.235395
      pz      :     0.931936  p :     2.760020
      px      :     0.901082
      py      :     0.927001
      dz2     :     0.005419  d :     0.037204
      dxz     :     0.005205
      dyz     :     0.008114
      dx2y2   :     0.008967
      dxy     :     0.009498

  6 C s       :     3.065093  s :     3.065093
      pz      :     0.956507  p :     2.861896
      px      :     0.952375
      py      :     0.953015
      dz2     :     0.007448  d :     0.045654
      dxz     :     0.007023
      dyz     :     0.009574
      dx2y2   :     0.010618
      dxy     :     0.010991

  7 C s       :     3.019966  s :     3.019966
      pz      :     0.917681  p :     2.670047
      px      :     0.890919
      py      :     0.861447
      dz2     :     0.011760  d :     0.082716
      dxz     :     0.012880
      dyz     :     0.020675
      dx2y2   :     0.016136
      dxy     :     0.021265

  8 C s       :     3.273814  s :     3.273814
      pz      :     0.996864  p :     2.901630
      px      :     0.979782
      py      :     0.924984
      dz2     :     0.006324  d :     0.038234
      dxz     :     0.005860
      dyz     :     0.008578
      dx2y2   :     0.008466
      dxy     :     0.009005

  9 C s       :     2.992877  s :     2.992877
      pz      :     0.991705  p :     2.973720
      px      :     0.956036
      py      :     1.025980
      dz2     :     0.008931  d :     0.039942
      dxz     :     0.010229
      dyz     :     0.004416
      dx2y2   :     0.006134
      dxy     :     0.010233

 10 C s       :     2.981371  s :     2.981371
      pz      :     0.920113  p :     2.701479
      px      :     0.909958
      py      :     0.871408
      dz2     :     0.014491  d :     0.069681
      dxz     :     0.013514
      dyz     :     0.013476
      dx2y2   :     0.013636
      dxy     :     0.014564

 11 O s       :     3.734347  s :     3.734347
      pz      :     1.552261  p :     4.657929
      px      :     1.483365
      py      :     1.622303
      dz2     :     0.002602  d :     0.018975
      dxz     :     0.002335
      dyz     :     0.005217
      dx2y2   :     0.003082
      dxy     :     0.005739

 12 H s       :     0.936782  s :     0.936782
      pz      :     0.006573  p :     0.024885
      px      :     0.011330
      py      :     0.006983

 13 H s       :     0.939713  s :     0.939713
      pz      :     0.003992  p :     0.024939
      px      :     0.003746
      py      :     0.017201

 14 H s       :     0.936679  s :     0.936679
      pz      :     0.003936  p :     0.024881
      px      :     0.003513
      py      :     0.017433

 15 H s       :     0.943241  s :     0.943241
      pz      :     0.006729  p :     0.024982
      px      :     0.011119
      py      :     0.007133

 16 H s       :     0.934853  s :     0.934853
      pz      :     0.015114  p :     0.022231
      px      :     0.003066
      py      :     0.004050

 17 H s       :     0.949944  s :     0.949944
      pz      :     0.005334  p :     0.021530
      px      :     0.013263
      py      :     0.002932

 18 H s       :     0.929277  s :     0.929277
      pz      :     0.012059  p :     0.023165
      px      :     0.007127
      py      :     0.003979

 19 H s       :     0.928272  s :     0.928272
      pz      :     0.004005  p :     0.022925
      px      :     0.009633
      py      :     0.009287

 20 H s       :     0.943016  s :     0.943016
      pz      :     0.005545  p :     0.025178
      px      :     0.008378
      py      :     0.011255

 21 N s       :     3.558708  s :     3.558708
      pz      :     1.179781  p :     3.493065
      px      :     1.184459
      py      :     1.128824
      dz2     :     0.007128  d :     0.033668
      dxz     :     0.007264
      dyz     :     0.005701
      dx2y2   :     0.007148
      dxy     :     0.006427


                     *******************************
                     * LOEWDIN POPULATION ANALYSIS *
                     *******************************

----------------------
LOEWDIN ATOMIC CHARGES
----------------------
   0 C :    0.018046
   1 C :   -0.088726
   2 C :    0.018655
   3 C :   -0.004624
   4 C :    0.020110
   5 C :   -0.013935
   6 C :   -0.011888
   7 C :    0.044068
   8 C :   -0.078208
   9 C :   -0.035839
  10 C :    0.098628
  11 O :   -0.139531
  12 H :    0.047885
  13 H :    0.042794
  14 H :    0.047291
  15 H :    0.039432
  16 H :    0.024088
  17 H :    0.016184
  18 H :    0.033459
  19 H :    0.034711
  20 H :    0.033053
  21 N :   -0.145651

-------------------------------
LOEWDIN REDUCED ORBITAL CHARGES
-------------------------------
  0 C s       :     2.910547  s :     2.910547
      pz      :     0.992260  p :     2.954723
      px      :     1.008913
      py      :     0.953550
      dz2     :     0.027356  d :     0.116684
      dxz     :     0.024362
      dyz     :     0.019345
      dx2y2   :     0.023433
      dxy     :     0.022189

  1 C s       :     2.836631  s :     2.836631
      pz      :     1.026727  p :     3.135286
      px      :     1.037649
      py      :     1.070911
      dz2     :     0.013033  d :     0.116809
      dxz     :     0.018073
      dyz     :     0.024834
      dx2y2   :     0.028242
      dxy     :     0.032627

  2 C s       :     2.857138  s :     2.857138
      pz      :     0.986313  p :     3.031322
      px      :     1.011091
      py      :     1.033919
      dz2     :     0.012219  d :     0.092885
      dxz     :     0.011971
      dyz     :     0.020724
      dx2y2   :     0.024064
      dxy     :     0.023907

  3 C s       :     2.855869  s :     2.855869
      pz      :     1.000401  p :     3.058711
      px      :     1.013050
      py      :     1.045260
      dz2     :     0.013548  d :     0.090044
      dxz     :     0.016351
      dyz     :     0.015822
      dx2y2   :     0.023470
      dxy     :     0.020853

  4 C s       :     2.855673  s :     2.855673
      pz      :     0.982166  p :     3.029745
      px      :     1.002587
      py      :     1.044993
      dz2     :     0.015275  d :     0.094472
      dxz     :     0.016956
      dyz     :     0.016058
      dx2y2   :     0.024950
      dxy     :     0.021232

  5 C s       :     2.855323  s :     2.855323
      pz      :     1.003170  p :     3.067292
      px      :     1.020304
      py      :     1.043819
      dz2     :     0.011526  d :     0.091320
      dxz     :     0.012318
      dyz     :     0.020592
      dx2y2   :     0.022869
      dxy     :     0.024016

  6 C s       :     2.851052  s :     2.851052
      pz      :     0.982908  p :     3.051288
      px      :     1.004708
      py      :     1.063671
      dz2     :     0.016035  d :     0.109548
      dxz     :     0.016570
      dyz     :     0.022847
      dx2y2   :     0.026916
      dxy     :     0.027179

  7 C s       :     2.834521  s :     2.834521
      pz      :     0.965511  p :     2.936284
      px      :     0.938072
      py      :     1.032702
      dz2     :     0.024800  d :     0.185128
      dxz     :     0.027112
      dyz     :     0.046651
      dx2y2   :     0.038491
      dxy     :     0.048074

  8 C s       :     2.862765  s :     2.862765
      pz      :     1.030062  p :     3.123523
      px      :     1.030222
      py      :     1.063239
      dz2     :     0.014506  d :     0.091921
      dxz     :     0.013145
      dyz     :     0.019777
      dx2y2   :     0.023350
      dxy     :     0.021144

  9 C s       :     2.840044  s :     2.840044
      pz      :     1.042422  p :     3.100698
      px      :     1.030427
      py      :     1.027849
      dz2     :     0.021487  d :     0.095097
      dxz     :     0.024758
      dyz     :     0.009144
      dx2y2   :     0.014118
      dxy     :     0.025589

 10 C s       :     2.839346  s :     2.839346
      pz      :     0.988659  p :     2.907733
      px      :     0.967195
      py      :     0.951879
      dz2     :     0.035205  d :     0.154293
      dxz     :     0.027265
      dyz     :     0.028115
      dx2y2   :     0.032672
      dxy     :     0.031036

 11 O s       :     3.410132  s :     3.410132
      pz      :     1.554343  p :     4.694464
      px      :     1.498504
      py      :     1.641617
      dz2     :     0.004604  d :     0.034935
      dxz     :     0.005462
      dyz     :     0.009202
      dx2y2   :     0.005129
      dxy     :     0.010538

 12 H s       :     0.881744  s :     0.881744
      pz      :     0.019224  p :     0.070370
      px      :     0.030699
      py      :     0.020448

 13 H s       :     0.885861  s :     0.885861
      pz      :     0.013428  p :     0.071345
      px      :     0.012776
      py      :     0.045141

 14 H s       :     0.882418  s :     0.882418
      pz      :     0.012912  p :     0.070291
      px      :     0.011948
      py      :     0.045432

 15 H s       :     0.888697  s :     0.888697
      pz      :     0.020116  p :     0.071871
      px      :     0.030740
      py      :     0.021015

 16 H s       :     0.913168  s :     0.913168
      pz      :     0.040046  p :     0.062744
      px      :     0.009788
      py      :     0.012910

 17 H s       :     0.921434  s :     0.921434
      pz      :     0.015332  p :     0.062382
      px      :     0.036812
      py      :     0.010237

 18 H s       :     0.901520  s :     0.901520
      pz      :     0.032048  p :     0.065021
      px      :     0.019971
      py      :     0.013002

 19 H s       :     0.900642  s :     0.900642
      pz      :     0.012880  p :     0.064648
      px      :     0.025853
      py      :     0.025914

 20 H s       :     0.892643  s :     0.892643
      pz      :     0.019554  p :     0.074304
      px      :     0.025774
      py      :     0.028976

 21 N s       :     3.416127  s :     3.416127
      pz      :     1.238792  p :     3.675925
      px      :     1.260731
      py      :     1.176402
      dz2     :     0.009418  d :     0.053599
      dxz     :     0.013461
      dyz     :     0.009748
      dx2y2   :     0.009707
      dxy     :     0.011264


                      *****************************
                      * MAYER POPULATION ANALYSIS *
                      *****************************

  NA   - Mulliken gross atomic population
  ZA   - Total nuclear charge
  QA   - Mulliken gross atomic charge
  VA   - Mayer's total valence
  BVA  - Mayer's bonded valence
  FA   - Mayer's free valence

  ATOM       NA         ZA         QA         VA         BVA        FA
  0 C      6.0071     6.0000    -0.0071     4.0329     4.0329    -0.0000
  1 C      6.1474     6.0000    -0.1474     3.8535     3.8535    -0.0000
  2 C      5.9556     6.0000     0.0444     3.8922     3.8922     0.0000
  3 C      6.0306     6.0000    -0.0306     3.8898     3.8898    -0.0000
  4 C      5.9553     6.0000     0.0447     3.8811     3.8811    -0.0000
  5 C      6.0326     6.0000    -0.0326     3.8528     3.8528     0.0000
  6 C      5.9726     6.0000     0.0274     3.7537     3.7537     0.0000
  7 C      5.7727     6.0000     0.2273     3.9225     3.9225     0.0000
  8 C      6.2137     6.0000    -0.2137     3.9000     3.9000     0.0000
  9 C      6.0065     6.0000    -0.0065     3.9694     3.9694    -0.0000
 10 C      5.7525     6.0000     0.2475     3.9365     3.9365    -0.0000
 11 O      8.4113     8.0000    -0.4113     2.0711     2.0711     0.0000
 12 H      0.9617     1.0000     0.0383     0.9899     0.9899     0.0000
 13 H      0.9647     1.0000     0.0353     0.9895     0.9895     0.0000
 14 H      0.9616     1.0000     0.0384     0.9897     0.9897    -0.0000
 15 H      0.9682     1.0000     0.0318     1.0042     1.0042    -0.0000
 16 H      0.9571     1.0000     0.0429     0.9768     0.9768    -0.0000
 17 H      0.9715     1.0000     0.0285     0.9764     0.9764     0.0000
 18 H      0.9524     1.0000     0.0476     0.9688     0.9688    -0.0000
 19 H      0.9512     1.0000     0.0488     0.9758     0.9758    -0.0000
 20 H      0.9682     1.0000     0.0318     0.9955     0.9955     0.0000
 21 N      7.0854     7.0000    -0.0854     3.1191     3.1191    -0.0000

  Mayer bond orders larger than 0.100000
B(  0-C ,  1-C ) :   1.0490 B(  0-C , 21-N ) :   3.0186 B(  1-C ,  2-C ) :   1.3469 
B(  1-C ,  4-C ) :   1.3667 B(  2-C ,  3-C ) :   1.4295 B(  2-C , 12-H ) :   0.9985 
B(  3-C ,  6-C ) :   1.3626 B(  3-C , 13-H ) :   0.9972 B(  4-C ,  5-C ) :   1.3985 
B(  4-C , 14-H ) :   1.0011 B(  5-C ,  6-C ) :   1.3447 B(  5-C , 15-H ) :   1.0058 
B(  6-C ,  7-C ) :   1.0226 B(  7-C ,  8-C ) :   1.8032 B(  7-C , 11-O ) :   1.0789 
B(  8-C ,  9-C ) :   1.0045 B(  8-C , 20-H ) :   0.9906 B(  9-C , 10-C ) :   1.0856 
B(  9-C , 18-H ) :   0.9346 B(  9-C , 19-H ) :   0.9427 B( 10-C , 11-O ) :   0.9166 
B( 10-C , 16-H ) :   0.9627 B( 10-C , 17-H ) :   0.9628 

-------
TIMINGS
-------

Total SCF time: 0 days 0 hours 0 min 16 sec 

Total time                  ....      16.286 sec
Sum of individual times     ....      16.260 sec  ( 99.8%)

SCF preparation             ....       0.331 sec  (  2.0%)
Fock matrix formation       ....      15.563 sec  ( 95.6%)
  Startup                   ....       0.016 sec  (  0.1% of F)
  Split-RI-J                ....       1.152 sec  (  7.4% of F)
  Chain of spheres X        ....      10.396 sec  ( 66.8% of F)
  XC integration            ....       1.851 sec  ( 11.9% of F)
    XC Preparation          ....       0.000 sec  (  0.0% of XC)
    Basis function eval.    ....       0.711 sec  ( 38.4% of XC)
    Density eval.           ....       0.428 sec  ( 23.1% of XC)
    XC-Functional eval.     ....       0.074 sec  (  4.0% of XC)
    XC-Potential eval.      ....       0.474 sec  ( 25.6% of XC)
  CPCM terms                ....       2.078 sec  ( 13.4% of F)
Diagonalization             ....       0.000 sec  (  0.0%)
Density matrix formation    ....       0.035 sec  (  0.2%)
Total Energy calculation    ....       0.030 sec  (  0.2%)
Population analysis         ....       0.019 sec  (  0.1%)
Orbital Transformation      ....       0.030 sec  (  0.2%)
Orbital Orthonormalization  ....       0.000 sec  (  0.0%)
DIIS solution               ....       0.158 sec  (  1.0%)
SOSCF solution              ....       0.091 sec  (  0.6%)
Finished LeanSCF after  16.4 sec

Maximum memory used throughout the entire LEANSCF-calculation: 25.0 MB


           ************************************************************
           *        Program running with 8 parallel MPI-processes     *
           *              working on a common directory               *
           ************************************************************

------------------------------------------------------------------------------
                                ORCA  MP2 
------------------------------------------------------------------------------

Freezing NCore=26 chemical core electrons

----------------------
RI-MP2 ENERGY+GRADIENT
----------------------
Dimension of the orbital basis            ...  227
Dimension of the AuxC basis               ...  750
Memory devoted to MP2                     ... 8000 MB   
Data format for matrix containers         ... DOUBLE
Compression type for matrix containers    ... UNCOMPRESSED
Overall scaling of the MP2 energy         ...   2.700e-01

-----------------------
SHARK RI TRANSFORMATION
-----------------------

Number of basis functions                ...    227
Number of aux functions                  ...    750
Number of operators                      ...      1
Generation of IJK                        ... YES
Generation of IAK                        ... YES
Generation of ABK                        ... NO
Orbital Range Operator  0:    0-  44 to   45- 226

Aux basis identifier                     ...   AUXC
Contraction scheme used                  ... SEGMENTED
Do orthogonalization                     ... YES
All operator combinations                ... NO
Transpose (ia|K)                         ... NO
Integral generator used                  ... LIBINT
Starting integral generation + trafo... 
Half trafo (segmented) done. Total time =  0.2 sec. integrals=  0.1 sec trafo=  0.1 sec
Integral generation and half transformation done (  0.2 sec)

Reading or making V^(-1/2)          ... done (  0.0 sec)
Sorting IJK integrals               ... done (  0.1 sec)
Sorting IAK integrals               ... done (  0.2 sec)

SHARK RI integral transformation done. Total time =  0.3 sec.

Opening buffers                              ... done
Frozen core precalculation                   ... done

Starting loop over batches of integrals:

Operator 0  - window                       ... ( 13- 44)x( 45-226)
Operator 0  - Memory available             ...  8000 MB
Operator 0  - Memory needed per MO         ...   1.0 MB
Operator 0  - Number of orbitals per batch ... 4
Operator 0  - Number of batches            ... 1

OPERATOR  0   PASS   0:  MOs    13 ...   16 +   17 ...   20 +   21 ...   24 +   25 ...   28
                            +   29 ...   32 +   33 ...   36 +   37 ...   40 +   41 ...   44
  Reading integrals       ... ok
  Internal MO  15
Closing buffer GIPV ( 0.04 GB; CompressionRatio= 1.00)
Time spent in pair loops =     1.365 sec
Deleting buffers (Ka|jb) ...done

-----------------------------------------------
 RI-MP2 CORRELATION ENERGY:     -0.583796538 Eh
-----------------------------------------------


---------------------
MP2 DENSITY FORMATION
---------------------

Completing the external part of the density      ... done
Storing the unrelaxed density                    ... done

Re-sorting 3-index density container for op 0    ... done
Computing external part of the Lagrangian        ... done
Calculating the xc-kernel                        ... done
Calculating G(D)                                 ... done
Completing the Lagrangian                        ... done
Solving the Z-vector equations                   ... Using XC Grid                  ... (calc.grid_cpscf.tmp) 
Recalculating density on grid  ... (calc.grho_cpscf0.tmp) done
Calculating the xc-kernel      ... (calc.fxc_cpscf0.tmp) done

-------------------
SHARK CP-SCF DRIVER
-------------------

Dimension of the orbital basis          ...    227
Dimension of the CPSCF-problem          ...   8190
Number of operators                     ...      1
Max. number of iterations               ...    128
Convergence Tolerance                   ... 3.0e-05
Number of perturbations                 ...      1
Perturbation type                       ... REAL

----------------------------
POPLE LINEAR EQUATION SOLVER
----------------------------

  ITERATION   0:   ||err||_max =   4.7053e-02 (   0.8 sec)
  ITERATION   1:   ||err||_max =   1.5938e-02 (   0.8 sec)
  ITERATION   2:   ||err||_max =   6.1339e-03 (   0.8 sec)
  ITERATION   3:   ||err||_max =   2.7657e-03 (   0.8 sec)
  ITERATION   4:   ||err||_max =   1.0001e-03 (   0.8 sec)
  ITERATION   5:   ||err||_max =   4.1251e-04 (   0.8 sec)
  ITERATION   6:   ||err||_max =   1.3734e-04 (   0.9 sec)
  ITERATION   7:   ||err||_max =   3.9810e-05 (   0.8 sec)
  ITERATION   8:   ||err||_max =   1.4324e-05 (   0.8 sec)
done
Finalizing the relaxed density                   ... done
Transforming P to the AO basis                   ... done
Storing the relaxed density                      ... done

------------------------------------
ENERGY WEIGHTED DENSITY FINALIZATION
------------------------------------

Gathering the parts of the W-matrix              ... done
Forming the Z-density                            ... done
Transforming Z to the AO basis                   ... done
Calculating G(Z)                                 ... done
Finalizing the W-matrix                          ... done
Transforming W to the AO basis and storing       ... done

----------------------------------
MP2 DERIVATIVE INTEGRAL GENERATION
----------------------------------

Input SCF Electron Density              ... calc.scfp
Input Correlated Electron Density       ... calc.pmp2re
Input Energy Weighted Density           ... calc.wmp2.tmp

Nuclear repulsion gradient              ... done (  0.0 sec)
HCore & Overlap gradient  (SHARK)       ... done (  0.1 sec)
Two-electron RIJ gradient terms         ... done (  0.5 sec)

-----------------------------------------------------------
MP2 COSX Grid Generation
-----------------------------------------------------------

General Integration Accuracy     IntAcc      ... 4.871
Radial Grid Type                 RadialGrid  ... OptM3 with GC (2021)
Angular Grid (max. ang.)         AngularGrid ... 4 (Lebedev-302)
Angular grid pruning method      GridPruning ... 4 (adaptive)
Weight generation scheme         WeightScheme... mBecke (2022)
Basis function cutoff            BFCut       ... 1.0000e-12
Integration weight cutoff        WCut        ... 1.0000e-14
Partially contracted basis set               ... on
Rotationally invariant grid construction     ... off
Angular grids for H and He will be reduced by one unit

Total number of grid points                  ...   123573
Total number of batches                      ...      977
Average number of points per batch           ...      126
Average number of grid points per atom       ...     5617
UseSFitting                                  ... on
Two-electron COSX gradient terms        ... 
Integration Timings:
Total Time                  =     5.2 sec
Basis fcn evaluation        =     0.1 sec
Density evaluation          =     0.1 sec
A evaluation                =     4.3 sec
A derivative evaluation     =     0.0 sec
S-fit derivative evaluation =     0.0 sec
anal. over. der. evaluation =     0.0 sec
num. over. der. evaluation  =     0.3 sec
K(P) evaluation             =     0.1 sec
finalize                    =     0.0 sec

done (  6.0 sec)
CPCM gradient                           ... done (  0.6 sec)
DFT XC gradient                         ... Exchange-correlation gradient    ... done
done (  0.7 sec)
Empirical dispersion gradient           ... 
-------------------
DISPERSION GRADIENT
-------------------

   1   C   :   -0.000174739   -0.000133982   -0.000170185
   2   C   :   -0.000043392   -0.000037817   -0.000049057
   3   C   :   -0.000090680    0.000057387   -0.000065441
   4   C   :   -0.000083963    0.000062694   -0.000060482
   5   C   :    0.000013551   -0.000117577   -0.000027796
   6   C   :    0.000033672   -0.000105022   -0.000008023
   7   C   :   -0.000059216   -0.000037624   -0.000069253
   8   C   :    0.000340218    0.000143181    0.000339989
   9   C   :    0.000112241    0.000136772    0.000134546
  10   C   :   -0.000026389   -0.000040790   -0.000036121
  11   C   :   -0.000100777    0.000036136   -0.000082196
  12   O   :    0.000099147   -0.000000840    0.000088922
  13   H   :   -0.000079094    0.000100073   -0.000040632
  14   H   :   -0.000077460    0.000116639   -0.000036334
  15   H   :    0.000048133   -0.000123415    0.000003650
  16   H   :    0.000057208   -0.000131899    0.000007886
  17   H   :    0.000067593   -0.000042645    0.000096472
  18   H   :    0.000119447   -0.000024035    0.000034765
  19   H   :    0.000002249    0.000072774    0.000082591
  20   H   :    0.000056847    0.000090796    0.000031925
  21   H   :   -0.000013931    0.000128598    0.000010809
  22   N   :   -0.000200665   -0.000149404   -0.000186034

Difference to translation invariance:
           :    0.0000000000    0.0000000000    0.0000000000

Difference to rotation invariance:
           :   -0.0000000000   -0.0000000000    0.0000000000

Norm of the Dispersion gradient    ...    0.0008595060
RMS gradient                       ...    0.0001057979
MAX gradient                       ...    0.0003402182
done (  0.0 sec)

                *********************************************
                * UNRELAXED MP2 DENSITY POPULATION ANALYSIS *
                *********************************************

------------------------------------------------------------------------------
                           ORCA POPULATION ANALYSIS
------------------------------------------------------------------------------
Input electron density              ... calc.pmp2ur
BaseName (.gbw .S,...)              ... calc

                    ********************************
                    * MULLIKEN POPULATION ANALYSIS *
                    ********************************

-----------------------
MULLIKEN ATOMIC CHARGES
-----------------------
   0 C :   -0.009943
   1 C :   -0.147227
   2 C :    0.042167
   3 C :   -0.031137
   4 C :    0.042405
   5 C :   -0.032918
   6 C :    0.025757
   7 C :    0.222756
   8 C :   -0.214388
   9 C :   -0.008167
  10 C :    0.242717
  11 O :   -0.402800
  12 H :    0.039566
  13 H :    0.036599
  14 H :    0.039661
  15 H :    0.032780
  16 H :    0.043745
  17 H :    0.029337
  18 H :    0.048347
  19 H :    0.049652
  20 H :    0.032834
  21 N :   -0.081745
Sum of atomic charges:   -0.0000000

--------------------------------
MULLIKEN REDUCED ORBITAL CHARGES
--------------------------------
  0 C s       :     3.089588  s :     3.089588
      pz      :     0.954734  p :     2.862527
      px      :     0.961946
      py      :     0.945847
      dz2     :     0.014929  d :     0.057828
      dxz     :     0.010743
      dyz     :     0.009240
      dx2y2   :     0.012549
      dxy     :     0.010367
  1 C s       :     3.038709  s :     3.038709
      pz      :     1.033330  p :     3.054409
      px      :     1.017120
      py      :     1.003959
      dz2     :     0.007159  d :     0.054108
      dxz     :     0.008480
      dyz     :     0.011760
      dx2y2   :     0.012605
      dxy     :     0.014105
  2 C s       :     3.202280  s :     3.202280
      pz      :     0.920864  p :     2.711131
      px      :     0.894777
      py      :     0.895489
      dz2     :     0.007007  d :     0.044422
      dxz     :     0.006221
      dyz     :     0.009689
      dx2y2   :     0.010679
      dxy     :     0.010825
  3 C s       :     3.213305  s :     3.213305
      pz      :     0.952510  p :     2.774727
      px      :     0.951807
      py      :     0.870409
      dz2     :     0.007654  d :     0.043106
      dxz     :     0.007493
      dyz     :     0.007797
      dx2y2   :     0.010684
      dxy     :     0.009480
  4 C s       :     3.200270  s :     3.200270
      pz      :     0.928964  p :     2.712419
      px      :     0.926414
      py      :     0.857041
      dz2     :     0.008395  d :     0.044906
      dxz     :     0.007690
      dyz     :     0.007942
      dx2y2   :     0.011207
      dxy     :     0.009673
  5 C s       :     3.234975  s :     3.234975
      pz      :     0.929983  p :     2.754567
      px      :     0.899438
      py      :     0.925146
      dz2     :     0.006675  d :     0.043377
      dxz     :     0.006278
      dyz     :     0.009427
      dx2y2   :     0.010157
      dxy     :     0.010841
  6 C s       :     3.065121  s :     3.065121
      pz      :     0.955012  p :     2.857093
      px      :     0.950843
      py      :     0.951238
      dz2     :     0.008727  d :     0.052029
      dxz     :     0.008129
      dyz     :     0.010921
      dx2y2   :     0.011924
      dxy     :     0.012328
  7 C s       :     3.020548  s :     3.020548
      pz      :     0.917452  p :     2.668445
      px      :     0.890812
      py      :     0.860181
      dz2     :     0.012991  d :     0.088251
      dxz     :     0.013851
      dyz     :     0.021775
      dx2y2   :     0.017246
      dxy     :     0.022388
  8 C s       :     3.273757  s :     3.273757
      pz      :     0.994704  p :     2.896279
      px      :     0.977928
      py      :     0.923647
      dz2     :     0.007557  d :     0.044352
      dxz     :     0.006966
      dyz     :     0.009868
      dx2y2   :     0.009628
      dxy     :     0.010333
  9 C s       :     2.993283  s :     2.993283
      pz      :     0.990078  p :     2.969010
      px      :     0.954745
      py      :     1.024186
      dz2     :     0.010122  d :     0.045874
      dxz     :     0.011286
      dyz     :     0.005706
      dx2y2   :     0.007369
      dxy     :     0.011391
 10 C s       :     2.981738  s :     2.981738
      pz      :     0.919916  p :     2.700761
      px      :     0.909729
      py      :     0.871115
      dz2     :     0.015510  d :     0.074783
      dxz     :     0.014461
      dyz     :     0.014550
      dx2y2   :     0.014687
      dxy     :     0.015574
 11 O s       :     3.733634  s :     3.733634
      pz      :     1.547515  p :     4.643624
      px      :     1.478910
      py      :     1.617199
      dz2     :     0.003978  d :     0.025542
      dxz     :     0.003658
      dyz     :     0.006485
      dx2y2   :     0.004427
      dxy     :     0.006994
 12 H s       :     0.934421  s :     0.934421
      pz      :     0.007005  p :     0.026013
      px      :     0.011636
      py      :     0.007372
 13 H s       :     0.937302  s :     0.937302
      pz      :     0.004494  p :     0.026100
      px      :     0.004245
      py      :     0.017361
 14 H s       :     0.934328  s :     0.934328
      pz      :     0.004431  p :     0.026011
      px      :     0.004005
      py      :     0.017575
 15 H s       :     0.941092  s :     0.941092
      pz      :     0.007165  p :     0.026128
      px      :     0.011434
      py      :     0.007529
 16 H s       :     0.932785  s :     0.932785
      pz      :     0.015338  p :     0.023471
      px      :     0.003573
      py      :     0.004560
 17 H s       :     0.947830  s :     0.947830
      pz      :     0.005790  p :     0.022833
      px      :     0.013553
      py      :     0.003491
 18 H s       :     0.927191  s :     0.927191
      pz      :     0.012402  p :     0.024462
      px      :     0.007569
      py      :     0.004491
 19 H s       :     0.926167  s :     0.926167
      pz      :     0.004501  p :     0.024180
      px      :     0.010005
      py      :     0.009674
 20 H s       :     0.940787  s :     0.940787
      pz      :     0.006028  p :     0.026380
      px      :     0.008801
      py      :     0.011551
 21 N s       :     3.557937  s :     3.557937
      pz      :     1.176866  p :     3.485109
      px      :     1.181710
      py      :     1.126533
      dz2     :     0.008152  d :     0.038699
      dxz     :     0.008269
      dyz     :     0.006702
      dx2y2   :     0.008150
      dxy     :     0.007426


                     *******************************
                     * LOEWDIN POPULATION ANALYSIS *
                     *******************************

----------------------
LOEWDIN ATOMIC CHARGES
----------------------
   0 C :    0.012214
   1 C :   -0.087987
   2 C :    0.017814
   3 C :   -0.003769
   4 C :    0.019184
   5 C :   -0.013002
   6 C :   -0.013236
   7 C :    0.039717
   8 C :   -0.077903
   9 C :   -0.035434
  10 C :    0.096151
  11 O :   -0.131817
  12 H :    0.047778
  13 H :    0.042692
  14 H :    0.047169
  15 H :    0.039209
  16 H :    0.023985
  17 H :    0.016004
  18 H :    0.033361
  19 H :    0.034617
  20 H :    0.032916
  21 N :   -0.139663

-------------------------------
LOEWDIN REDUCED ORBITAL CHARGES
-------------------------------
  0 C s       :     2.910424  s :     2.910424
      pz      :     0.991888  p :     2.953569
      px      :     1.008094
      py      :     0.953586
      dz2     :     0.028455  d :     0.123793
      dxz     :     0.026153
      dyz     :     0.020807
      dx2y2   :     0.024615
      dxy     :     0.023763
  1 C s       :     2.837150  s :     2.837150
      pz      :     1.023476  p :     3.125565
      px      :     1.034458
      py      :     1.067630
      dz2     :     0.014643  d :     0.125272
      dxz     :     0.019749
      dyz     :     0.026496
      dx2y2   :     0.030083
      dxy     :     0.034301
  2 C s       :     2.857260  s :     2.857260
      pz      :     0.984606  p :     3.024562
      px      :     1.008927
      py      :     1.031030
      dz2     :     0.013594  d :     0.100364
      dxz     :     0.013473
      dyz     :     0.022262
      dx2y2   :     0.025548
      dxy     :     0.025487
  3 C s       :     2.856034  s :     2.856034
      pz      :     0.997586  p :     3.050009
      px      :     1.010112
      py      :     1.042311
      dz2     :     0.015108  d :     0.097725
      dxz     :     0.018060
      dyz     :     0.017189
      dx2y2   :     0.025057
      dxy     :     0.022311
  4 C s       :     2.855777  s :     2.855777
      pz      :     0.980484  p :     3.023061
      px      :     1.000425
      py      :     1.042152
      dz2     :     0.016752  d :     0.101978
      dxz     :     0.018624
      dyz     :     0.017415
      dx2y2   :     0.026500
      dxy     :     0.022687
  5 C s       :     2.855455  s :     2.855455
      pz      :     1.000343  p :     3.058494
      px      :     1.017428
      py      :     1.040722
      dz2     :     0.012972  d :     0.099053
      dxz     :     0.013843
      dyz     :     0.022198
      dx2y2   :     0.024385
      dxy     :     0.025656
  6 C s       :     2.851445  s :     2.851445
      pz      :     0.981086  p :     3.044209
      px      :     1.002542
      py      :     1.060581
      dz2     :     0.017502  d :     0.117582
      dxz     :     0.018181
      dyz     :     0.024458
      dx2y2   :     0.028629
      dxy     :     0.028812
  7 C s       :     2.835184  s :     2.835184
      pz      :     0.964841  p :     2.933143
      px      :     0.937714
      py      :     1.030588
      dz2     :     0.026207  d :     0.191955
      dxz     :     0.028509
      dyz     :     0.047926
      dx2y2   :     0.039988
      dxy     :     0.049326
  8 C s       :     2.862855  s :     2.862855
      pz      :     1.027504  p :     3.115425
      px      :     1.027712
      py      :     1.060210
      dz2     :     0.015937  d :     0.099623
      dxz     :     0.014667
      dyz     :     0.021321
      dx2y2   :     0.024989
      dxy     :     0.022709
  9 C s       :     2.840153  s :     2.840153
      pz      :     1.039832  p :     3.093122
      px      :     1.027887
      py      :     1.025403
      dz2     :     0.022894  d :     0.102159
      dxz     :     0.026186
      dyz     :     0.010533
      dx2y2   :     0.015506
      dxy     :     0.027040
 10 C s       :     2.839597  s :     2.839597
      pz      :     0.987357  p :     2.904071
      px      :     0.966020
      py      :     0.950694
      dz2     :     0.036394  d :     0.160182
      dxz     :     0.028368
      dyz     :     0.029334
      dx2y2   :     0.033904
      dxy     :     0.032182
 11 O s       :     3.409714  s :     3.409714
      pz      :     1.549412  p :     4.679906
      px      :     1.493863
      py      :     1.636631
      dz2     :     0.006022  d :     0.042198
      dxz     :     0.007029
      dyz     :     0.010631
      dx2y2   :     0.006520
      dxy     :     0.011996
 12 H s       :     0.879392  s :     0.879392
      pz      :     0.019986  p :     0.072830
      px      :     0.031587
      py      :     0.021257
 13 H s       :     0.883463  s :     0.883463
      pz      :     0.014129  p :     0.073845
      px      :     0.013490
      py      :     0.046226
 14 H s       :     0.880071  s :     0.880071
      pz      :     0.013616  p :     0.072760
      px      :     0.012655
      py      :     0.046488
 15 H s       :     0.886440  s :     0.886440
      pz      :     0.020875  p :     0.074350
      px      :     0.031621
      py      :     0.021854
 16 H s       :     0.910882  s :     0.910882
      pz      :     0.041077  p :     0.065133
      px      :     0.010440
      py      :     0.013616
 17 H s       :     0.919119  s :     0.919119
      pz      :     0.016048  p :     0.064877
      px      :     0.037916
      py      :     0.010914
 18 H s       :     0.899128  s :     0.899128
      pz      :     0.033061  p :     0.067511
      px      :     0.020740
      py      :     0.013709
 19 H s       :     0.898292  s :     0.898292
      pz      :     0.013544  p :     0.067091
      px      :     0.026730
      py      :     0.026817
 20 H s       :     0.890309  s :     0.890309
      pz      :     0.020302  p :     0.076775
      px      :     0.026606
      py      :     0.029866
 21 N s       :     3.414062  s :     3.414062
      pz      :     1.235120  p :     3.665571
      px      :     1.257048
      py      :     1.173404
      dz2     :     0.010633  d :     0.060030
      dxz     :     0.014876
      dyz     :     0.011024
      dx2y2   :     0.010907
      dxy     :     0.012589


                      *****************************
                      * MAYER POPULATION ANALYSIS *
                      *****************************

  NA   - Mulliken gross atomic population
  ZA   - Total nuclear charge
  QA   - Mulliken gross atomic charge
  VA   - Mayer's total valence
  BVA  - Mayer's bonded valence
  FA   - Mayer's free valence

  ATOM       NA         ZA         QA         VA         BVA        FA
  0 C      6.0099     6.0000    -0.0099     4.0526     3.8796     0.1730
  1 C      6.1472     6.0000    -0.1472     3.8833     3.7308     0.1525
  2 C      5.9578     6.0000     0.0422     3.9166     3.7710     0.1456
  3 C      6.0311     6.0000    -0.0311     3.9164     3.7683     0.1480
  4 C      5.9576     6.0000     0.0424     3.9056     3.7605     0.1451
  5 C      6.0329     6.0000    -0.0329     3.8793     3.7324     0.1470
  6 C      5.9742     6.0000     0.0258     3.7789     3.6251     0.1538
  7 C      5.7772     6.0000     0.2228     3.9419     3.8035     0.1385
  8 C      6.2144     6.0000    -0.2144     3.9327     3.7811     0.1516
  9 C      6.0082     6.0000    -0.0082     4.0001     3.8892     0.1109
 10 C      5.7573     6.0000     0.2427     3.9634     3.8593     0.1041
 11 O      8.4028     8.0000    -0.4028     2.1667     2.0201     0.1466
 12 H      0.9604     1.0000     0.0396     0.9936     0.9727     0.0209
 13 H      0.9634     1.0000     0.0366     0.9933     0.9722     0.0211
 14 H      0.9603     1.0000     0.0397     0.9935     0.9726     0.0209
 15 H      0.9672     1.0000     0.0328     1.0083     0.9868     0.0215
 16 H      0.9563     1.0000     0.0437     0.9806     0.9600     0.0206
 17 H      0.9707     1.0000     0.0293     0.9805     0.9593     0.0212
 18 H      0.9517     1.0000     0.0483     0.9730     0.9507     0.0223
 19 H      0.9503     1.0000     0.0497     0.9797     0.9580     0.0217
 20 H      0.9672     1.0000     0.0328     0.9995     0.9782     0.0212
 21 N      7.0817     7.0000    -0.0817     3.1843     2.9815     0.2028

  Mayer bond orders larger than 0.100000
B(  0-C ,  1-C ) :   1.0259 B(  0-C , 21-N ) :   2.8913 B(  1-C ,  2-C ) :   1.3057 
B(  1-C ,  4-C ) :   1.3244 B(  2-C ,  3-C ) :   1.3831 B(  2-C , 12-H ) :   0.9829 
B(  3-C ,  6-C ) :   1.3198 B(  3-C , 13-H ) :   0.9814 B(  4-C ,  5-C ) :   1.3541 
B(  4-C , 14-H ) :   0.9855 B(  5-C ,  6-C ) :   1.3016 B(  5-C , 15-H ) :   0.9900 
B(  6-C ,  7-C ) :   0.9976 B(  7-C ,  8-C ) :   1.7382 B(  7-C , 11-O ) :   1.0563 
B(  8-C ,  9-C ) :   0.9817 B(  8-C , 20-H ) :   0.9749 B(  9-C , 10-C ) :   1.0624 
B(  9-C , 18-H ) :   0.9185 B(  9-C , 19-H ) :   0.9269 B( 10-C , 11-O ) :   0.8964 
B( 10-C , 16-H ) :   0.9470 B( 10-C , 17-H ) :   0.9469 


                *******************************************
                * RELAXED MP2 DENSITY POPULATION ANALYSIS *
                *******************************************

------------------------------------------------------------------------------
                           ORCA POPULATION ANALYSIS
------------------------------------------------------------------------------
Input electron density              ... calc.pmp2re
BaseName (.gbw .S,...)              ... calc

                    ********************************
                    * MULLIKEN POPULATION ANALYSIS *
                    ********************************

-----------------------
MULLIKEN ATOMIC CHARGES
-----------------------
   0 C :   -0.038528
   1 C :   -0.131697
   2 C :    0.037901
   3 C :   -0.027117
   4 C :    0.037879
   5 C :   -0.030591
   6 C :    0.048003
   7 C :    0.197996
   8 C :   -0.208605
   9 C :   -0.003200
  10 C :    0.221983
  11 O :   -0.352033
  12 H :    0.027453
  13 H :    0.025425
  14 H :    0.027419
  15 H :    0.020557
  16 H :    0.043057
  17 H :    0.027997
  18 H :    0.045733
  19 H :    0.047012
  20 H :    0.022083
  21 N :   -0.038726
Sum of atomic charges:   -0.0000000

--------------------------------
MULLIKEN REDUCED ORBITAL CHARGES
--------------------------------
  0 C s       :     3.100649  s :     3.100649
      pz      :     0.963974  p :     2.884010
      px      :     0.969222
      py      :     0.950813
      dz2     :     0.013731  d :     0.053869
      dxz     :     0.010122
      dyz     :     0.008663
      dx2y2   :     0.011654
      dxy     :     0.009699
  1 C s       :     3.047532  s :     3.047532
      pz      :     1.025385  p :     3.031402
      px      :     1.010490
      py      :     0.995527
      dz2     :     0.007172  d :     0.052763
      dxz     :     0.008182
      dyz     :     0.011460
      dx2y2   :     0.012293
      dxy     :     0.013657
  2 C s       :     3.209150  s :     3.209150
      pz      :     0.924640  p :     2.710167
      px      :     0.889950
      py      :     0.895577
      dz2     :     0.006693  d :     0.042781
      dxz     :     0.005959
      dyz     :     0.009383
      dx2y2   :     0.010212
      dxy     :     0.010535
  3 C s       :     3.221938  s :     3.221938
      pz      :     0.952577  p :     2.763419
      px      :     0.953767
      py      :     0.857074
      dz2     :     0.007577  d :     0.041759
      dxz     :     0.007188
      dyz     :     0.007415
      dx2y2   :     0.010573
      dxy     :     0.009007
  4 C s       :     3.207436  s :     3.207436
      pz      :     0.936796  p :     2.711393
      px      :     0.933065
      py      :     0.841532
      dz2     :     0.008113  d :     0.043292
      dxz     :     0.007373
      dyz     :     0.007584
      dx2y2   :     0.011000
      dxy     :     0.009223
  5 C s       :     3.243691  s :     3.243691
      pz      :     0.926865  p :     2.744865
      px      :     0.891091
      py      :     0.926909
      dz2     :     0.006476  d :     0.042035
      dxz     :     0.006010
      dyz     :     0.009216
      dx2y2   :     0.009712
      dxy     :     0.010621
  6 C s       :     3.073278  s :     3.073278
      pz      :     0.953678  p :     2.828689
      px      :     0.943332
      py      :     0.931680
      dz2     :     0.008492  d :     0.050030
      dxz     :     0.007713
      dyz     :     0.010527
      dx2y2   :     0.011423
      dxy     :     0.011875
  7 C s       :     3.028460  s :     3.028460
      pz      :     0.926151  p :     2.687861
      px      :     0.899135
      py      :     0.862575
      dz2     :     0.012871  d :     0.085683
      dxz     :     0.013316
      dyz     :     0.021033
      dx2y2   :     0.016845
      dxy     :     0.021619
  8 C s       :     3.277708  s :     3.277708
      pz      :     0.994622  p :     2.888371
      px      :     0.975004
      py      :     0.918745
      dz2     :     0.007372  d :     0.042527
      dxz     :     0.006574
      dyz     :     0.009422
      dx2y2   :     0.009241
      dxy     :     0.009918
  9 C s       :     2.980417  s :     2.980417
      pz      :     0.994239  p :     2.978519
      px      :     0.957820
      py      :     1.026460
      dz2     :     0.009835  d :     0.044264
      dxz     :     0.010633
      dyz     :     0.005742
      dx2y2   :     0.007084
      dxy     :     0.010970
 10 C s       :     2.980245  s :     2.980245
      pz      :     0.925863  p :     2.724870
      px      :     0.916817
      py      :     0.882189
      dz2     :     0.015154  d :     0.072902
      dxz     :     0.014032
      dyz     :     0.014269
      dx2y2   :     0.014417
      dxy     :     0.015030
 11 O s       :     3.725043  s :     3.725043
      pz      :     1.531534  p :     4.601631
      px      :     1.464820
      py      :     1.605278
      dz2     :     0.004063  d :     0.025358
      dxz     :     0.003604
      dyz     :     0.006344
      dx2y2   :     0.004533
      dxy     :     0.006814
 12 H s       :     0.947160  s :     0.947160
      pz      :     0.006946  p :     0.025387
      px      :     0.011221
      py      :     0.007220
 13 H s       :     0.949064  s :     0.949064
      pz      :     0.004601  p :     0.025512
      px      :     0.004368
      py      :     0.016543
 14 H s       :     0.947194  s :     0.947194
      pz      :     0.004558  p :     0.025387
      px      :     0.004143
      py      :     0.016686
 15 H s       :     0.953925  s :     0.953925
      pz      :     0.007081  p :     0.025518
      px      :     0.011037
      py      :     0.007400
 16 H s       :     0.934035  s :     0.934035
      pz      :     0.014658  p :     0.022908
      px      :     0.003670
      py      :     0.004580
 17 H s       :     0.949654  s :     0.949654
      pz      :     0.005716  p :     0.022349
      px      :     0.013032
      py      :     0.003602
 18 H s       :     0.930190  s :     0.930190
      pz      :     0.012004  p :     0.024077
      px      :     0.007436
      py      :     0.004638
 19 H s       :     0.929235  s :     0.929235
      pz      :     0.004604  p :     0.023752
      px      :     0.009705
      py      :     0.009444
 20 H s       :     0.952001  s :     0.952001
      pz      :     0.006085  p :     0.025917
      px      :     0.008655
      py      :     0.011177
 21 N s       :     3.536102  s :     3.536102
      pz      :     1.166617  p :     3.465453
      px      :     1.175101
      py      :     1.123735
      dz2     :     0.007743  d :     0.037171
      dxz     :     0.008044
      dyz     :     0.006479
      dx2y2   :     0.007709
      dxy     :     0.007196


                     *******************************
                     * LOEWDIN POPULATION ANALYSIS *
                     *******************************

----------------------
LOEWDIN ATOMIC CHARGES
----------------------
   0 C :    0.002926
   1 C :   -0.081156
   2 C :    0.011734
   3 C :   -0.001298
   4 C :    0.013001
   5 C :   -0.010645
   6 C :   -0.016683
   7 C :    0.032673
   8 C :   -0.080500
   9 C :   -0.040117
  10 C :    0.087030
  11 O :   -0.110676
  12 H :    0.045833
  13 H :    0.041567
  14 H :    0.045156
  15 H :    0.037425
  16 H :    0.025371
  17 H :    0.017139
  18 H :    0.035166
  19 H :    0.036378
  20 H :    0.032038
  21 N :   -0.122364

-------------------------------
LOEWDIN REDUCED ORBITAL CHARGES
-------------------------------
  0 C s       :     2.912517  s :     2.912517
      pz      :     0.996807  p :     2.964684
      px      :     1.010886
      py      :     0.956991
      dz2     :     0.026995  d :     0.119874
      dxz     :     0.025734
      dyz     :     0.020309
      dx2y2   :     0.023653
      dxy     :     0.023183
  1 C s       :     2.839969  s :     2.839969
      pz      :     1.018093  p :     3.116748
      px      :     1.031661
      py      :     1.066994
      dz2     :     0.014834  d :     0.124439
      dxz     :     0.019372
      dyz     :     0.026260
      dx2y2   :     0.030054
      dxy     :     0.033918
  2 C s       :     2.858429  s :     2.858429
      pz      :     0.989290  p :     3.031081
      px      :     1.011145
      py      :     1.030646
      dz2     :     0.013260  d :     0.098756
      dxz     :     0.013233
      dyz     :     0.021961
      dx2y2   :     0.025091
      dxy     :     0.025210
  3 C s       :     2.858195  s :     2.858195
      pz      :     0.996014  p :     3.046621
      px      :     1.009251
      py      :     1.041355
      dz2     :     0.015142  d :     0.096483
      dxz     :     0.017783
      dyz     :     0.016791
      dx2y2   :     0.024965
      dxy     :     0.021802
  4 C s       :     2.856920  s :     2.856920
      pz      :     0.985500  p :     3.029652
      px      :     1.003456
      py      :     1.040696
      dz2     :     0.016410  d :     0.100427
      dxz     :     0.018402
      dyz     :     0.017061
      dx2y2   :     0.026289
      dxy     :     0.022267
  5 C s       :     2.857472  s :     2.857472
      pz      :     0.998581  p :     3.055317
      px      :     1.015696
      py      :     1.041040
      dz2     :     0.012840  d :     0.097857
      dxz     :     0.013560
      dyz     :     0.022055
      dx2y2   :     0.023930
      dxy     :     0.025471
  6 C s       :     2.852757  s :     2.852757
      pz      :     0.984503  p :     3.047870
      px      :     1.004375
      py      :     1.058992
      dz2     :     0.017322  d :     0.116056
      dxz     :     0.017792
      dyz     :     0.024160
      dx2y2   :     0.028298
      dxy     :     0.028485
  7 C s       :     2.837554  s :     2.837554
      pz      :     0.968760  p :     2.940102
      px      :     0.941289
      py      :     1.030053
      dz2     :     0.026021  d :     0.189671
      dxz     :     0.027882
      dyz     :     0.047355
      dx2y2   :     0.039689
      dxy     :     0.048723
  8 C s       :     2.863752  s :     2.863752
      pz      :     1.029427  p :     3.118865
      px      :     1.029448
      py      :     1.059990
      dz2     :     0.015691  d :     0.097883
      dxz     :     0.014356
      dyz     :     0.020907
      dx2y2   :     0.024653
      dxy     :     0.022276
  9 C s       :     2.841293  s :     2.841293
      pz      :     1.042215  p :     3.098632
      px      :     1.029704
      py      :     1.026713
      dz2     :     0.022606  d :     0.100192
      dxz     :     0.025303
      dyz     :     0.010544
      dx2y2   :     0.015244
      dxy     :     0.026495
 10 C s       :     2.841418  s :     2.841418
      pz      :     0.990679  p :     2.913896
      px      :     0.969242
      py      :     0.953974
      dz2     :     0.035907  d :     0.157656
      dxz     :     0.027738
      dyz     :     0.028912
      dx2y2   :     0.033612
      dxy     :     0.031487
 11 O s       :     3.411346  s :     3.411346
      pz      :     1.539599  p :     4.656942
      px      :     1.486251
      py      :     1.631092
      dz2     :     0.006136  d :     0.042387
      dxz     :     0.007071
      dyz     :     0.010598
      dx2y2   :     0.006643
      dxy     :     0.011939
 12 H s       :     0.881696  s :     0.881696
      pz      :     0.020043  p :     0.072471
      px      :     0.031246
      py      :     0.021183
 13 H s       :     0.884950  s :     0.884950
      pz      :     0.014255  p :     0.073483
      px      :     0.013667
      py      :     0.045560
 14 H s       :     0.882426  s :     0.882426
      pz      :     0.013878  p :     0.072418
      px      :     0.012919
      py      :     0.045620
 15 H s       :     0.888565  s :     0.888565
      pz      :     0.020843  p :     0.074009
      px      :     0.031307
      py      :     0.021860
 16 H s       :     0.909477  s :     0.909477
      pz      :     0.040800  p :     0.065151
      px      :     0.010575
      py      :     0.013777
 17 H s       :     0.917894  s :     0.917894
      pz      :     0.016039  p :     0.064967
      px      :     0.037841
      py      :     0.011086
 18 H s       :     0.897294  s :     0.897294
      pz      :     0.032960  p :     0.067540
      px      :     0.020723
      py      :     0.013857
 19 H s       :     0.896481  s :     0.896481
      pz      :     0.013697  p :     0.067141
      px      :     0.026631
      py      :     0.026813
 20 H s       :     0.891269  s :     0.891269
      pz      :     0.020464  p :     0.076693
      px      :     0.026563
      py      :     0.029666
 21 N s       :     3.414700  s :     3.414700
      pz      :     1.226656  p :     3.648629
      px      :     1.251406
      py      :     1.170567
      dz2     :     0.010396  d :     0.059034
      dxz     :     0.014739
      dyz     :     0.010879
      dx2y2   :     0.010567
      dxy     :     0.012453


                      *****************************
                      * MAYER POPULATION ANALYSIS *
                      *****************************

  NA   - Mulliken gross atomic population
  ZA   - Total nuclear charge
  QA   - Mulliken gross atomic charge
  VA   - Mayer's total valence
  BVA  - Mayer's bonded valence
  FA   - Mayer's free valence

  ATOM       NA         ZA         QA         VA         BVA        FA
  0 C      6.0385     6.0000    -0.0385     4.0798     3.9082     0.1716
  1 C      6.1317     6.0000    -0.1317     3.9040     3.7528     0.1511
  2 C      5.9621     6.0000     0.0379     3.9069     3.7620     0.1449
  3 C      6.0271     6.0000    -0.0271     3.9043     3.7569     0.1473
  4 C      5.9621     6.0000     0.0379     3.8962     3.7517     0.1444
  5 C      6.0306     6.0000    -0.0306     3.8699     3.7236     0.1462
  6 C      5.9520     6.0000     0.0480     3.7787     3.6263     0.1524
  7 C      5.8020     6.0000     0.1980     3.9610     3.8244     0.1366
  8 C      6.2086     6.0000    -0.2086     3.9314     3.7811     0.1503
  9 C      6.0032     6.0000    -0.0032     4.0109     3.9004     0.1105
 10 C      5.7780     6.0000     0.2220     3.9892     3.8854     0.1038
 11 O      8.3520     8.0000    -0.3520     2.2399     2.0952     0.1447
 12 H      0.9725     1.0000     0.0275     0.9919     0.9711     0.0208
 13 H      0.9746     1.0000     0.0254     0.9921     0.9710     0.0211
 14 H      0.9726     1.0000     0.0274     0.9918     0.9710     0.0208
 15 H      0.9794     1.0000     0.0206     1.0083     0.9869     0.0214
 16 H      0.9569     1.0000     0.0431     0.9795     0.9589     0.0205
 17 H      0.9720     1.0000     0.0280     0.9796     0.9585     0.0211
 18 H      0.9543     1.0000     0.0457     0.9737     0.9514     0.0223
 19 H      0.9530     1.0000     0.0470     0.9803     0.9586     0.0217
 20 H      0.9779     1.0000     0.0221     0.9991     0.9779     0.0212
 21 N      7.0387     7.0000    -0.0387     3.2063     3.0051     0.2012

  Mayer bond orders larger than 0.100000
B(  0-C ,  1-C ) :   1.0370 B(  0-C , 21-N ) :   2.9059 B(  1-C ,  2-C ) :   1.3045 
B(  1-C ,  4-C ) :   1.3230 B(  2-C ,  3-C ) :   1.3736 B(  2-C , 12-H ) :   0.9789 
B(  3-C ,  6-C ) :   1.3153 B(  3-C , 13-H ) :   0.9764 B(  4-C ,  5-C ) :   1.3448 
B(  4-C , 14-H ) :   0.9816 B(  5-C ,  6-C ) :   1.2944 B(  5-C , 15-H ) :   0.9851 
B(  6-C ,  7-C ) :   1.0020 B(  7-C ,  8-C ) :   1.7051 B(  7-C , 11-O ) :   1.0871 
B(  8-C ,  9-C ) :   0.9877 B(  8-C , 20-H ) :   0.9726 B(  9-C , 10-C ) :   1.0669 
B(  9-C , 18-H ) :   0.9131 B(  9-C , 19-H ) :   0.9208 B( 10-C , 11-O ) :   0.9178 
B( 10-C , 16-H ) :   0.9418 B( 10-C , 17-H ) :   0.9414 


-------
TIMINGS
-------

Total time                :   21.596 sec
Integral trafo            :    0.337 sec (  1.6%)
FC preparation            :    0.099 sec (  0.5%)
I/O of integrals          :    0.105 sec (  0.5%)
K(i,j) operators          :    0.184 sec (  0.9%)
T(i,j) pair energies      :    0.028 sec (  0.1%)
V**(-1/2)                 :    0.157 sec (  0.7%)
Gamma(ia|P)               :    0.180 sec (  0.8%)
Gamma-Trafo               :    0.056 sec (  0.3%)
D(virtual)                :    0.007 sec (  0.0%)
D(internal)               :    0.251 sec (  1.2%)
W(virtual)                :    0.014 sec (  0.1%)
W(internal)               :    0.299 sec (  1.4%)
L(virtual)                :    0.150 sec (  0.7%)
L(internal)               :    0.024 sec (  0.1%)
XC kernel                 :    0.020 sec (  0.1%)
G(D)                      :    1.663 sec (  7.7%)
G(Z)                      :    1.595 sec (  7.4%)
Z-vector solution         :    7.667 sec ( 35.5%)
3-index derivative        :    0.292 sec (  1.4%)
2-index derivative        :    0.030 sec (  0.1%)
Fock matrix gradient      :    7.865 sec ( 36.4%)


---------------------------------------
MP2 TOTAL ENERGY:     -553.547423752 Eh
---------------------------------------

The final MP2 gradient
  0:  -0.02111004  -0.01690607  -0.01932663
  1:   0.00592212   0.00479027   0.00596109
  2:  -0.00760779  -0.00828930  -0.00827444
  3:   0.00310617   0.01060987   0.00428090
  4:  -0.00621661  -0.00063639  -0.00585623
  5:   0.00611502   0.00096355   0.00532753
  6:  -0.01373040   0.00674227  -0.01181409
  7:   0.02071797  -0.00236618   0.01989871
  8:   0.00058964  -0.02591242   0.00524205
  9:  -0.00133948  -0.01614246  -0.01500332
 10:  -0.02837193  -0.02515860  -0.01432970
 11:   0.02183805   0.06527173   0.01760450
 12:   0.00387128  -0.00236832   0.00268530
 13:  -0.00032509  -0.00640902  -0.00200816
 14:   0.00057778   0.00551335   0.00191234
 15:  -0.00438716   0.00032027  -0.00362486
 16:   0.00029749   0.00297309   0.00972893
 17:   0.00079183  -0.00151920  -0.00856756
 18:  -0.01032592  -0.00372090   0.00024391
 19:   0.00772356   0.00092100  -0.00406742
 20:   0.00257365  -0.00326162   0.00187004
 21:   0.01929214   0.01459001   0.01809508

-----------------------------------
NORM OF THE MP2 GRADIENT:  0.110483
-----------------------------------

Maximum memory used throughout the entire MP2-calculation: 59.1 MB


-------------------------------------------------------------------------------
                          DFT DISPERSION CORRECTION                            
                                                                               
                              DFTD3 V3.1  Rev 1                                
                          USING Becke-Johnson damping                          
-------------------------------------------------------------------------------
The B2PLYP functional is recognized
Active option DFTDOPT                   ...         4   

molecular C6(AA) [au] = 6013.987165 


            DFT-D V3
 parameters
 s6 scaling factor         :     0.6400 
 a1 scaling factor         :     0.3065 
 s8 scaling factor         :     0.9147 
 a2 scaling factor         :     5.0570 
 ad hoc parameters k1-k3   :    16.0000     1.3333    -4.0000 

 Edisp/kcal,au: -12.359519697413  -0.019696146257 
 E6   /kcal   :  -6.897960687 
 E8   /kcal   :  -5.461559010 
 % E8         :  44.189087798 

-------------------------   ----------------
Dispersion correction           -0.019696146
-------------------------   ----------------


-------------------------   --------------------
FINAL SINGLE POINT ENERGY      -553.567119898447
-------------------------   --------------------

------------------------------------------------------------------------------
                         ORCA GEOMETRY RELAXATION STEP
------------------------------------------------------------------------------

Reading the OPT-File                    .... done
Getting information on internals        .... done
Copying old internal coords+grads       .... done
Making the new internal coordinates     .... (2022 redundants) done
Validating the new internal coordinates .... (2022 redundants) done
Calculating the B-matrix                .... done
Calculating the G,G- and P matrices     .... done
Transforming gradient to internals      .... done
Projecting the internal gradient        .... done
Number of atoms                         ....  22
Number of internal coordinates          .... 110
Current Energy                          ....  -553.567119898 Eh
Current gradient norm                   ....     0.110482521 Eh/bohr
Maximum allowed component of the step   ....  0.300
Current trust radius                    ....  0.300
Evaluating the initial hessian          ....  (Almloef) done
Projecting the Hessian                  .... done
Forming the augmented Hessian           .... done
Diagonalizing the augmented Hessian     .... done
Last element of RFO vector              ....  0.982019383
Lowest eigenvalues of augmented Hessian:
 -0.014096296  0.013228832  0.016345400  0.020495352  0.023784095
Length of the computed step             ....  0.192236648
The final length of the internal step   ....  0.192236648
Converting the step to Cartesian space:
 Initial RMS(Int)=    0.0183290452
Transforming coordinates:
 Iter   0:  RMS(Cart)=    0.0433330895 RMS(Int)=    0.5992116636
 Iter   5:  RMS(Cart)=    0.0000042802 RMS(Int)=    0.0000034013
 Iter  10:  RMS(Cart)=    0.0000001391 RMS(Int)=    0.0000001105
done
Storing new coordinates                 .... done

                                .--------------------.
          ----------------------|Geometry convergence|-------------------------
          Item                value                   Tolerance       Converged
          ---------------------------------------------------------------------
          RMS gradient        0.0082635206            0.0000300000      NO
          MAX gradient        0.0463402853            0.0001000000      NO
          RMS step            0.0183290452            0.0006000000      NO
          MAX step            0.0761528492            0.0010000000      NO
          ........................................................
          Max(Bonds)      0.0403      Max(Angles)    3.12
          Max(Dihed)        1.96      Max(Improp)    0.00
          ---------------------------------------------------------------------

The optimization has not yet converged - more geometry cycles are needed


    ---------------------------------------------------------------------------
                         Redundant Internal Coordinates
                            (Angstroem and degrees)

        Definition                    Value    dE/dq     Step     New-Value
    ----------------------------------------------------------------------------
     1. B(C   1,C   0)                1.4407  0.003011 -0.0030    1.4377   
     2. B(C   2,C   1)                1.4003 -0.006691  0.0058    1.4062   
     3. B(C   3,C   2)                1.4009  0.007642 -0.0068    1.3942   
     4. B(C   4,C   1)                1.3967 -0.007399  0.0065    1.4033   
     5. B(C   5,C   4)                1.3945  0.000199  0.0000    1.3945   
     6. B(C   6,C   5)                1.4053 -0.002178  0.0018    1.4072   
     7. B(C   6,C   3)                1.4096  0.002425 -0.0024    1.4072   
     8. B(C   7,C   6)                1.4853  0.013565 -0.0158    1.4695   
     9. B(C   8,C   7)                1.3255 -0.033311  0.0227    1.3482   
    10. B(C   9,C   8)                1.4850 -0.016372  0.0180    1.5030   
    11. B(C  10,C   9)                1.5305 -0.015745  0.0190    1.5495   
    12. B(O  11,C  10)                1.3728 -0.046340  0.0403    1.4131   
    13. B(O  11,C   7)                1.3453 -0.014869  0.0131    1.3584   
    14. B(H  12,C   2)                1.0836 -0.005253  0.0073    1.0908   
    15. B(H  13,C   3)                1.0813 -0.006547  0.0090    1.0903   
    16. B(H  14,C   4)                1.0832 -0.005646  0.0078    1.0910   
    17. B(H  15,C   5)                1.0827 -0.004935  0.0068    1.0895   
    18. B(H  16,C  10)                1.1111  0.008218 -0.0125    1.0986   
    19. B(H  17,C  10)                1.1107  0.004304 -0.0065    1.1041   
    20. B(H  18,C   9)                1.1121  0.004695 -0.0072    1.1049   
    21. B(H  19,C   9)                1.1100  0.006767 -0.0103    1.0997   
    22. B(H  20,C   8)                1.0812 -0.004550  0.0062    1.0874   
    23. B(N  21,C   0)                1.1547 -0.030201  0.0119    1.1666   
    24. L(C   1,C   0,N  21,C   4, 2) 177.93 -0.000346    0.04    177.97   
    25. L(C   1,C   0,N  21,C   4, 1) 179.59 -0.000345    0.04    179.63   
    26. A(C   0,C   1,C   2)          120.51  0.001168   -0.18    120.33   
    27. A(C   0,C   1,C   4)          119.61 -0.001610    0.19    119.80   
    28. A(C   2,C   1,C   4)          119.87  0.000434    0.00    119.88   
    29. A(C   3,C   2,H  12)          119.50 -0.000549    0.09    119.60   
    30. A(C   1,C   2,H  12)          120.34  0.000380   -0.05    120.29   
    31. A(C   1,C   2,C   3)          120.15  0.000163   -0.03    120.12   
    32. A(C   2,C   3,C   6)          120.22 -0.001594    0.15    120.38   
    33. A(C   6,C   3,H  13)          121.38  0.002370   -0.31    121.07   
    34. A(C   2,C   3,H  13)          118.38 -0.000790    0.18    118.56   
    35. A(C   5,C   4,H  14)          119.23 -0.003040    0.41    119.64   
    36. A(C   1,C   4,H  14)          120.68  0.000206   -0.09    120.58   
    37. A(C   1,C   4,C   5)          120.09  0.002827   -0.31    119.78   
    38. A(C   6,C   5,H  15)          120.70  0.002823   -0.45    120.25   
    39. A(C   4,C   5,C   6)          120.78  0.000178   -0.01    120.77   
    40. A(C   4,C   5,H  15)          118.52 -0.003004    0.46    118.98   
    41. A(C   3,C   6,C   7)          122.76  0.005869   -0.77    121.99   
    42. A(C   3,C   6,C   5)          118.87 -0.002028    0.22    119.08   
    43. A(C   5,C   6,C   7)          118.36 -0.003850    0.56    118.92   
    44. A(C   8,C   7,O  11)          111.61 -0.009922    1.51    113.12   
    45. A(C   6,C   7,O  11)          121.49  0.022742   -3.12    118.37   
    46. A(C   6,C   7,C   8)          126.89 -0.012824    1.62    128.51   
    47. A(C   7,C   8,C   9)          108.79 -0.000942    0.08    108.87   
    48. A(C   9,C   8,H  20)          124.72  0.000296   -0.03    124.70   
    49. A(C   7,C   8,H  20)          126.37  0.000667   -0.07    126.30   
    50. A(C   8,C   9,H  18)          106.32 -0.006961    2.17    108.50   
    51. A(C   8,C   9,C  10)          101.97  0.003826   -0.87    101.10   
    52. A(H  18,C   9,H  19)          110.75  0.005867   -1.71    109.03   
    53. A(C  10,C   9,H  19)          111.07 -0.003491    0.61    111.68   
    54. A(C   8,C   9,H  19)          114.70  0.000984   -0.34    114.36   
    55. A(C  10,C   9,H  18)          111.69 -0.000667    0.31    112.00   
    56. A(H  16,C  10,H  17)          110.15  0.007536   -1.39    108.76   
    57. A(O  11,C  10,H  17)          106.30 -0.008847    1.71    108.02   
    58. A(C   9,C  10,H  17)          110.72  0.003718    0.09    110.81   
    59. A(O  11,C  10,H  16)          112.68  0.008563   -1.91    110.77   
    60. A(C   9,C  10,H  16)          111.78  0.001078    0.19    111.97   
    61. A(C   9,C  10,O  11)          104.99 -0.013279    1.51    106.50   
    62. A(C   7,O  11,C  10)          111.68  0.020823   -2.51    109.18   
    63. D(H  12,C   2,C   1,C   0)     -1.39 -0.000371    0.53     -0.86   
    64. D(H  12,C   2,C   1,C   4)    179.89  0.000054   -0.09    179.80   
    65. D(C   3,C   2,C   1,C   4)     -1.05 -0.000334    0.47     -0.57   
    66. D(C   3,C   2,C   1,C   0)    177.67 -0.000759    1.10    178.77   
    67. D(H  13,C   3,C   2,H  12)      0.10  0.000002   -0.03      0.07   
    68. D(C   6,C   3,C   2,C   1)     -0.33 -0.000243    0.35      0.03   
    69. D(H  13,C   3,C   2,C   1)   -178.97  0.000378   -0.59   -179.56   
    70. D(C   6,C   3,C   2,H  12)    178.75 -0.000619    0.91    179.66   
    71. D(H  14,C   4,C   1,C   2)   -179.61  0.000011    0.03   -179.58   
    72. D(H  14,C   4,C   1,C   0)      1.66  0.000397   -0.59      1.07   
    73. D(C   5,C   4,C   1,C   2)      1.34  0.000551   -0.75      0.59   
    74. D(C   5,C   4,C   1,C   0)   -177.39  0.000937   -1.37   -178.76   
    75. D(H  15,C   5,C   4,C   1)    179.11 -0.000450    0.72    179.82   
    76. D(C   6,C   5,C   4,H  14)   -179.33  0.000386   -0.56   -179.89   
    77. D(C   6,C   5,C   4,C   1)     -0.26 -0.000116    0.20     -0.06   
    78. D(H  15,C   5,C   4,H  14)      0.04  0.000052   -0.05     -0.01   
    79. D(C   7,C   6,C   5,H  15)     -1.72 -0.000449    0.81     -0.91   
    80. D(C   3,C   6,C   5,H  15)    179.55 -0.000076    0.08    179.63   
    81. D(C   3,C   6,C   5,C   4)     -1.09 -0.000454    0.61     -0.48   
    82. D(C   7,C   6,C   3,H  13)      1.32  0.000439   -0.69      0.63   
    83. D(C   7,C   6,C   3,C   2)   -177.29  0.001125   -1.67   -178.95   
    84. D(C   7,C   6,C   5,C   4)    177.63 -0.000828    1.34    178.98   
    85. D(C   5,C   6,C   3,H  13)    179.99 -0.000088    0.09    180.08   
    86. D(C   5,C   6,C   3,C   2)      1.38  0.000598   -0.88      0.50   
    87. D(O  11,C   7,C   6,C   5)     -4.51 -0.000037    0.16     -4.35   
    88. D(O  11,C   7,C   6,C   3)    174.16 -0.000539    0.94    175.10   
    89. D(C   8,C   7,C   6,C   5)    176.63  0.000297   -0.43    176.20   
    90. D(C   8,C   7,C   6,C   3)     -4.70 -0.000206    0.34     -4.35   
    91. D(H  20,C   8,C   7,C   6)      0.31 -0.000237    0.32      0.62   
    92. D(C   9,C   8,C   7,O  11)     -2.48  0.000095   -0.54     -3.02   
    93. D(C   9,C   8,C   7,C   6)    176.47  0.000115   -0.04    176.43   
    94. D(H  20,C   8,C   7,O  11)   -178.65 -0.000257   -0.19   -178.83   
    95. D(H  19,C   9,C   8,C   7)    127.50 -0.002859    1.15    128.65   
    96. D(H  18,C   9,C   8,H  20)     66.50  0.000501   -0.01     66.49   
    97. D(H  18,C   9,C   8,C   7)   -109.74  0.000138    0.34   -109.40   
    98. D(C  10,C   9,C   8,H  20)   -176.39 -0.001267    0.80   -175.59   
    99. D(C  10,C   9,C   8,C   7)      7.37 -0.001631    1.15      8.52   
   100. D(H  16,C  10,C   9,H  18)    -18.80 -0.005502    1.96    -16.85   
   101. D(H  16,C  10,C   9,C   8)   -131.97  0.000757   -0.21   -132.18   
   102. D(O  11,C  10,C   9,H  19)   -132.16  0.001569   -0.84   -133.00   
   103. D(O  11,C  10,C   9,H  18)    103.66 -0.002997    0.71    104.37   
   104. D(H  16,C  10,C   9,H  19)    105.38 -0.000936    0.41    105.79   
   105. D(O  11,C  10,C   9,C   8)     -9.51  0.003262   -1.45    -10.96   
   106. D(C   7,O  11,C  10,H  17)   -108.50  0.003829   -0.45   -108.95   
   107. D(C   7,O  11,C  10,H  16)    130.76 -0.004667    1.26    132.02   
   108. D(C   7,O  11,C  10,C   9)      8.88 -0.002170    1.13     10.01   
   109. D(C  10,O  11,C   7,C   8)     -4.38  0.000407   -0.32     -4.70   
   110. D(C  10,O  11,C   7,C   6)    176.60  0.000791   -0.84    175.76   
    ----------------------------------------------------------------------------

Geometry step timings:
Preparation and reading OPT file:      0.000 s ( 7.343 %)
Internal coordinates            :      0.000 s ( 0.832 %)
B/P matrices and projection     :      0.001 s (31.012 %)
Hessian update/contruction      :      0.001 s (13.379 %)
Making the step                 :      0.001 s (23.241 %)
Converting the step to Cartesian:      0.000 s ( 4.396 %)
Storing new data                :      0.000 s ( 0.808 %)
Checking convergence            :      0.000 s ( 0.143 %)
Final printing                  :      0.001 s (18.750 %)
Total time                      :      0.004 s

Time for energy+gradient        :     40.304 s
Time for complete geometry iter :     40.527 s

         *************************************************************
         *                GEOMETRY OPTIMIZATION CYCLE   2            *
         *************************************************************
---------------------------------
CARTESIAN COORDINATES (ANGSTROEM)
---------------------------------
  C      1.950532   -0.243643    0.635980
  C      2.848845    0.436545    1.528925
  C      2.706892    1.815599    1.764372
  C      3.564313    2.465837    2.650798
  C      3.863427   -0.282711    2.178899
  C      4.718168    0.372371    3.064792
  C      4.577066    1.749809    3.315515
  C      5.485645    2.394454    4.273782
  C      5.569081    3.698866    4.604325
  C      6.591932    3.859451    5.693767
  C      7.206325    2.437712    5.737278
  O      6.370356    1.615340    4.948743
  H      1.922682    2.381904    1.260193
  H      3.426881    3.534140    2.819917
  H      3.988276   -1.351572    1.999554
  H      5.499569   -0.199270    3.564434
  H      7.276854    2.051523    6.763326
  H      8.213954    2.432637    5.285912
  H      6.067527    4.112753    6.632696
  H      7.354343    4.625587    5.490828
  H      4.953221    4.503644    4.209877
  N      1.212304   -0.805526   -0.071367

----------------------------
CARTESIAN COORDINATES (A.U.)
----------------------------
  NO LB      ZA    FRAG     MASS         X           Y           Z
   0 C     6.0000    0    12.011    3.685972   -0.460419    1.201828
   1 C     6.0000    0    12.011    5.383537    0.824951    2.889250
   2 C     6.0000    0    12.011    5.115284    3.430986    3.334180
   3 C     6.0000    0    12.011    6.735576    4.659757    5.009283
   4 C     6.0000    0    12.011    7.300819   -0.534247    4.117523
   5 C     6.0000    0    12.011    8.916045    0.703678    5.791617
   6 C     6.0000    0    12.011    8.649402    3.306659    6.265415
   7 C     6.0000    0    12.011   10.366367    4.524863    8.076278
   8 C     6.0000    0    12.011   10.524037    6.989843    8.700912
   9 C     6.0000    0    12.011   12.456946    7.293305   10.759660
  10 C     6.0000    0    12.011   13.617981    4.606609   10.841884
  11 O     8.0000    0    15.999   12.038228    3.052551    9.351768
  12 H     1.0000    0     1.008    3.633342    4.501146    2.381419
  13 H     1.0000    0     1.008    6.475867    6.678557    5.328871
  14 H     1.0000    0     1.008    7.536750   -2.554101    3.778609
  15 H     1.0000    0     1.008   10.392680   -0.376567    6.735804
  16 H     1.0000    0     1.008   13.751260    3.876816   12.780834
  17 H     1.0000    0     1.008   15.522123    4.597017    9.988926
  18 H     1.0000    0     1.008   11.465964    7.771977   12.533979
  19 H     1.0000    0     1.008   13.897695    8.741093   10.376162
  20 H     1.0000    0     1.008    9.360230    8.510655    7.955514
  21 N     7.0000    0    14.007    2.290923   -1.522224   -0.134863

--------------------------------
INTERNAL COORDINATES (ANGSTROEM)
--------------------------------
 C      0   0   0     0.000000000000     0.00000000     0.00000000
 C      1   0   0     1.437697419542     0.00000000     0.00000000
 C      2   1   0     1.406192134498   120.32451376     0.00000000
 C      3   2   1     1.394178092452   120.11696466   178.76848016
 C      2   1   3     1.403272251967   119.79796066   179.34310854
 C      5   2   1     1.394460428939   119.77832421   181.24147446
 C      6   5   2     1.407163038656   120.76926723   359.94299108
 C      7   6   5     1.469475876986   118.92182382   178.98041859
 C      8   7   6     1.348224375974   128.50453233   176.20397033
 C      9   8   7     1.502962740064   108.85678121   176.44864637
 C     10   9   8     1.549423205263   101.07982848     8.51177994
 O      8   7   6     1.358419080141   118.36560916   355.64816015
 H      3   2   1     1.090817615468   120.28633861   359.13810270
 H      4   3   2     1.090302859709   118.56037518   180.43925916
 H      5   2   1     1.090970034168   120.58170658     1.07191453
 H      6   5   2     1.089497098323   118.97849426   179.82803396
 H     11  10   9     1.098585813361   111.97791317   227.80711843
 H     11  10   9     1.104116026515   110.76990969   106.20777945
 H     10   9   8     1.104875921499   108.51036317   250.59323271
 H     10   9   8     1.099736630829   114.36076263   128.64517658
 H      9   8   7     1.087447183468   126.30158608     0.63097125
 N      1   2   3     1.166632553856   178.92147265   251.46295595

---------------------------
INTERNAL COORDINATES (A.U.)
---------------------------
 C      0   0   0     0.000000000000     0.00000000     0.00000000
 C      1   0   0     2.716854386380     0.00000000     0.00000000
 C      2   1   0     2.657318025876   120.32451376     0.00000000
 C      3   2   1     2.634614776647   120.11696466   178.76848016
 C      2   1   3     2.651800247548   119.79796066   179.34310854
 C      5   2   1     2.635148315285   119.77832421   181.24147446
 C      6   5   2     2.659152768836   120.76926723   359.94299108
 C      7   6   5     2.776906967908   118.92182382   178.98041859
 C      8   7   6     2.547774837668   128.50453233   176.20397033
 C      9   8   7     2.840187968208   108.85678121   176.44864637
 C     10   9   8     2.927985523490   101.07982848     8.51177994
 O      8   7   6     2.567040036560   118.36560916   355.64816015
 H      3   2   1     2.061346555292   120.28633861   359.13810270
 H      4   3   2     2.060373807882   118.56037518   180.43925916
 H      5   2   1     2.061634584892   120.58170658     1.07191453
 H      6   5   2     2.058851139533   118.97849426   179.82803396
 H     11  10   9     2.076026321864   111.97791317   227.80711843
 H     11  10   9     2.086476910186   110.76990969   106.20777945
 H     10   9   8     2.087912903597   108.51036317   250.59323271
 H     10   9   8     2.078201051708   114.36076263   128.64517658
 H      9   8   7     2.054977361859   126.30158608     0.63097125
 N      1   2   3     2.204616025705   178.92147265   251.46295595


           ************************************************************
           *        Program running with 8 parallel MPI-processes     *
           *              working on a common directory               *
           ************************************************************
------------------------------------------------------------------------------
                   ___                                                        
                  /   \      - P O W E R E D   B Y -                         
                 /     \                                                     
                 |  |  |   _    _      __       _____    __    __             
                 |  |  |  | |  | |    /  \     |  _  \  |  |  /  |          
                  \  \/   | |  | |   /    \    | | | |  |  | /  /          
                 / \  \   | |__| |  /  /\  \   | |_| |  |  |/  /          
                |  |  |   |  __  | /  /__\  \  |    /   |      \           
                |  |  |   | |  | | |   __   |  |    \   |  |\   \          
                \     /   | |  | | |  |  |  |  | |\  \  |  | \   \       
                 \___/    |_|  |_| |__|  |__|  |_| \__\ |__|  \__/        
                                                                              
                      - O R C A' S   B I G   F R I E N D -                    
                                      &                                       
                       - I N T E G R A L  F E E D E R -                       
                                                                              
 v1 FN, 2020, v2 2021, v3 2022-2024                                           
------------------------------------------------------------------------------


----------------------
SHARK INTEGRAL PACKAGE
----------------------

Number of atoms                             ...     22
Number of basis functions                   ...    227
Number of shells                            ...    105
Maximum angular momentum                    ...      2
Integral batch strategy                     ... SHARK/LIBINT Hybrid
RI-J (if used) integral strategy            ... SPLIT-RIJ (Revised 2003 algorithm where possible)
Printlevel                                  ...      1
Contraction scheme used                     ... SEGMENTED contraction
Prescreening option                         ... SCHWARTZ
   Thresh                                   ... 1.000e-12
   Tcut                                     ... 1.000e-14
   Tpresel                                  ... 1.000e-14 
Coulomb Range Separation                    ... NOT USED
Exchange Range Separation                   ... NOT USED
Multipole approximations                    ... NOT USED
Finite Nucleus Model                        ... NOT USED
CABS basis                                  ... NOT available
Auxiliary Coulomb fitting basis             ... AVAILABLE
   # of basis functions in Aux-J            ...    736
   # of shells in Aux-J                     ...    240
   Maximum angular momentum in Aux-J        ...      4
Auxiliary J/K fitting basis                 ... NOT available
Auxiliary Correlation fitting basis         ... AVAILABLE
   # of basis functions in Aux-C            ...    750
   # of shells in Aux-C                     ...    262
   Maximum angular momentum in Aux-C        ...      3
Auxiliary 'external' fitting basis          ... NOT available

Checking pre-screening integrals            ... done (  0.0 sec) Dimension = 105
Check shell pair data                       ... done (  0.0 sec)
Shell pair information
Shell pair cut-off parameter TPreSel        ...   1.0e-14
Total number of shell pairs                 ...      5565
Shell pairs after pre-screening             ...      4799
Total number of primitive shell pairs       ...     20497
Primitive shell pairs kept                  ...     12495
          la=0 lb=0:   1433 shell pairs
          la=1 lb=0:   1747 shell pairs
          la=1 lb=1:    559 shell pairs
          la=2 lb=0:    613 shell pairs
          la=2 lb=1:    376 shell pairs
          la=2 lb=2:     71 shell pairs

Calculating one electron integrals          ... done (  0.0 sec)
Calculating RI/J V-Matrix + Cholesky decomp.... done (  0.0 sec)
Calculating RI/C V-Matrix + Cholesky decomp.... done (  0.0 sec)
Calculating Nuclear repulsion               ... done (  0.0 sec) ENN=    685.728860439800 Eh

Diagonalization of the overlap matrix:
Smallest eigenvalue                        ... 2.896e-04
Time for diagonalization                   ...    0.006 sec
Threshold for overlap eigenvalues          ... 1.000e-07
Number of eigenvalues below threshold      ... 0
Time for construction of square roots      ...    0.003 sec
Total time needed                          ...    0.010 sec

-------------------
DFT GRID GENERATION
-------------------

General Integration Accuracy     IntAcc      ... 4.388
Radial Grid Type                 RadialGrid  ... OptM3 with GC (2021)
Angular Grid (max. ang.)         AngularGrid ... 4 (Lebedev-302)
Angular grid pruning method      GridPruning ... 4 (adaptive)
Weight generation scheme         WeightScheme... mBecke (2022)
Basis function cutoff            BFCut       ... 1.0000e-12
Integration weight cutoff        WCut        ... 1.0000e-14
Partially contracted basis set               ... off
Rotationally invariant grid construction     ... off
Angular grids for H and He will be reduced by one unit

Total number of grid points                  ...   107096
Total number of batches                      ...     1684
Average number of points per batch           ...       63
Average number of grid points per atom       ...     4868

--------------------
COSX GRID GENERATION
--------------------

GRIDX 1
-------
General Integration Accuracy     IntAcc      ... 3.816
Radial Grid Type                 RadialGrid  ... OptM3 with GC (2021)
Angular Grid (max. ang.)         AngularGrid ... 1 (Lebedev-50)
Angular grid pruning method      GridPruning ... 4 (adaptive)
Weight generation scheme         WeightScheme... mBecke (2022)
Basis function cutoff            BFCut       ... 1.0000e-12
Integration weight cutoff        WCut        ... 1.0000e-14
Partially contracted basis set               ... on
Rotationally invariant grid construction     ... off
Angular grids for H and He will be reduced by one unit

Total number of grid points                  ...    13622
Total number of batches                      ...      119
Average number of points per batch           ...      114
Average number of grid points per atom       ...      619
UseSFitting                                  ... on

GRIDX 2
-------
General Integration Accuracy     IntAcc      ... 4.020
Radial Grid Type                 RadialGrid  ... OptM3 with GC (2021)
Angular Grid (max. ang.)         AngularGrid ... 2 (Lebedev-110)
Angular grid pruning method      GridPruning ... 4 (adaptive)
Weight generation scheme         WeightScheme... mBecke (2022)
Basis function cutoff            BFCut       ... 1.0000e-12
Integration weight cutoff        WCut        ... 1.0000e-14
Partially contracted basis set               ... on
Rotationally invariant grid construction     ... off
Angular grids for H and He will be reduced by one unit

Total number of grid points                  ...    30087
Total number of batches                      ...      246
Average number of points per batch           ...      122
Average number of grid points per atom       ...     1368
UseSFitting                                  ... on

GRIDX 3
-------
General Integration Accuracy     IntAcc      ... 4.338
Radial Grid Type                 RadialGrid  ... OptM3 with GC (2021)
Angular Grid (max. ang.)         AngularGrid ... 3 (Lebedev-194)
Angular grid pruning method      GridPruning ... 4 (adaptive)
Weight generation scheme         WeightScheme... mBecke (2022)
Basis function cutoff            BFCut       ... 1.0000e-12
Integration weight cutoff        WCut        ... 1.0000e-14
Partially contracted basis set               ... on
Rotationally invariant grid construction     ... off
Angular grids for H and He will be reduced by one unit

Total number of grid points                  ...    66106
Total number of batches                      ...      528
Average number of points per batch           ...      125
Average number of grid points per atom       ...     3005
UseSFitting                                  ... on
Initializing property integral containers    ... done (  0.0 sec)

SHARK setup successfully completed in   1.2 seconds

Maximum memory used throughout the entire STARTUP-calculation: 28.7 MB


           ************************************************************
           *        Program running with 8 parallel MPI-processes     *
           *              working on a common directory               *
           ************************************************************
Occupation numbers will be reassigned to an Aufbau configuration
             **** ENERGY FILE WAS UPDATED (calc.en.tmp) ****
Finished Guess after   0.1 sec
Maximum memory used throughout the entire GUESS-calculation: 12.4 MB


           ************************************************************
           *        Program running with 8 parallel MPI-processes     *
           *              working on a common directory               *
           ************************************************************
--------------------
CPCM SOLVATION MODEL
--------------------
CPCM parameters:
  Epsilon                                         ...      16.7000
  Refrac                                          ...       1.2750
  Rsolv                                           ...       1.3000
  Surface type                                    ... GAUSSIAN VDW
  Discretization scheme                           ... Constant charge density
    Threshold for H atoms                         ...       5.0000 (charges/Ang^2)
    Threshold for non-H atoms                     ...       5.0000 (charges/Ang^2)
  Epsilon function type                           ...         CPCM
Solvent:                                          ... CUSTOM
Radii:
  Scheme                                          ... Element-dependent radii
  Radius for C  used is    3.8550 Bohr (=   2.0400 Ang.)
  Radius for O  used is    3.4469 Bohr (=   1.8240 Ang.)
  Radius for H  used is    2.4944 Bohr (=   1.3200 Ang.)
  Radius for N  used is    3.5149 Bohr (=   1.8600 Ang.)
Calculating surface                               ...        done! (  0.0s)
Cavity surface points                             ...         2102
Cavity Volume                                     ...    1454.1765
Cavity Surface-area                               ...     783.9442
Calculating surface distance matrix               ...        done! (  0.1s)
Performing Cholesky decomposition & store         ...        done! (  0.1s)
Overall time for CPCM initialization              ...                 0.2s

----------------------------------------D-I-I-S--------------------------------------------
Iteration    Energy (Eh)           Delta-E    RMSDP     MaxDP     DIISErr   Damp  Time(sec)
-------------------------------------------------------------------------------------------
               ***  Starting incremental Fock matrix formation  ***
    1    -552.9659618174632669     0.00e+00  2.44e-04  4.39e-03  1.81e-02  0.700   1.4
    2    -552.9669873766081309    -1.03e-03  2.05e-04  3.99e-03  1.46e-02  0.700   0.9
                               ***Turning on AO-DIIS***
    3    -552.9677910294801677    -8.04e-04  1.68e-04  3.49e-03  1.13e-02  0.700   0.8
    4    -552.9683967961898361    -6.06e-04  4.26e-04  9.19e-03  8.44e-03  0.000   0.8
                              *** Initializing SOSCF ***
---------------------------------------S-O-S-C-F--------------------------------------
Iteration    Energy (Eh)           Delta-E    RMSDP     MaxDP     MaxGrad    Time(sec)
--------------------------------------------------------------------------------------
    5    -552.9700235342763790    -1.63e-03  3.84e-05  6.99e-04  8.77e-04     0.9
               *** Restarting incremental Fock matrix formation ***
    6    -552.9700338376285345    -1.03e-05  2.28e-05  5.45e-04  1.93e-04     1.4
    7    -552.9700356798521170    -1.84e-06  1.51e-05  3.20e-04  7.13e-05     1.1
    8    -552.9700361050306583    -4.25e-07  5.42e-06  1.01e-04  3.06e-05     1.1
    9    -552.9700361929856172    -8.80e-08  1.81e-06  4.33e-05  1.51e-05     1.1
   10    -552.9700361930651979    -7.96e-11  8.96e-07  3.05e-05  1.16e-05     1.0
                 **** Energy Check signals convergence ****

               *****************************************************
               *                     SUCCESS                       *
               *           SCF CONVERGED AFTER  10 CYCLES          *
               *****************************************************

Recomputing exchange energy using gridx3       ... done (    2.004 sec)
Old exchange energy                            :    -39.710734481 Eh
New exchange energy                            :    -39.710657705 Eh
Exchange energy change after final integration :      0.000076775 Eh
Total energy after final integration           :   -552.969959418 Eh
             **** ENERGY FILE WAS UPDATED (calc.en.tmp) ****

----------------
TOTAL SCF ENERGY
----------------

Total Energy       :       -552.96995941771706 Eh          -15047.07757 eV

Components:
Nuclear Repulsion  :        685.72886043980020 Eh           18659.63093 eV
Electronic Energy  :      -1238.68437744894709 Eh          -33706.31551 eV
One Electron Energy:      -2107.88267829122060 Eh          -57358.40372 eV
Two Electron Energy:        869.19830084227351 Eh           23652.08821 eV
CPCM Dielectric    :         -0.01451918391824 Eh              -0.39509 eV

Virial components:
Potential Energy   :      -1101.21458516909433 Eh          -29965.57228 eV
Kinetic Energy     :        548.24462575137727 Eh           14918.49471 eV
Virial Ratio       :          2.00861902414431

DFT components:
N(Alpha)           :       45.000014296687 electrons
N(Beta)            :       45.000014296687 electrons
N(Total)           :       90.000028593374 electrons
E(X)               :      -35.301672913004 Eh       
E(C)               :       -2.230581569661 Eh       
E(XC)              :      -37.532254482665 Eh       

CPCM Solvation Model Properties:
Surface-charge          :         -0.02084014511862
Corrected charge        :          0.00000000000000
Outlying charge corr.   :          0.00002619111438 Eh               0.00071 eV
Free-energy (cav+disp)  :  This term is not implemented in the current solvation scheme

---------------
SCF CONVERGENCE
---------------

  Last Energy change         ...    7.9581e-11  Tolerance :   1.0000e-09
  Last MAX-Density change    ...    3.0503e-05  Tolerance :   1.0000e-08
  Last RMS-Density change    ...    8.9629e-07  Tolerance :   1.0000e-09
  Last DIIS Error            ...    8.7667e-04  Tolerance :   1.0000e-08
  Last Orbital Gradient      ...    1.1568e-05  Tolerance :   2.0000e-06
  Last Orbital Rotation      ...    1.0526e-05  Tolerance :   2.0000e-06


Total SCF time: 0 days 0 hours 0 min 12 sec 
Finished LeanSCF after  13.1 sec

Maximum memory used throughout the entire LEANSCF-calculation: 25.3 MB


           ************************************************************
           *        Program running with 8 parallel MPI-processes     *
           *              working on a common directory               *
           ************************************************************

------------------------------------------------------------------------------
                                ORCA  MP2 
------------------------------------------------------------------------------

Freezing NCore=26 chemical core electrons

----------------------
RI-MP2 ENERGY+GRADIENT
----------------------
Dimension of the orbital basis            ...  227
Dimension of the AuxC basis               ...  750
Memory devoted to MP2                     ... 8000 MB   
Data format for matrix containers         ... DOUBLE
Compression type for matrix containers    ... UNCOMPRESSED
Overall scaling of the MP2 energy         ...   2.700e-01

-----------------------
SHARK RI TRANSFORMATION
-----------------------

Number of basis functions                ...    227
Number of aux functions                  ...    750
Number of operators                      ...      1
Generation of IJK                        ... YES
Generation of IAK                        ... YES
Generation of ABK                        ... NO
Orbital Range Operator  0:    0-  44 to   45- 226

Aux basis identifier                     ...   AUXC
Contraction scheme used                  ... SEGMENTED
Do orthogonalization                     ... YES
All operator combinations                ... NO
Transpose (ia|K)                         ... NO
Integral generator used                  ... LIBINT
Starting integral generation + trafo... 
Half trafo (segmented) done. Total time =  0.2 sec. integrals=  0.1 sec trafo=  0.1 sec
Integral generation and half transformation done (  0.2 sec)

Reading or making V^(-1/2)          ... done (  0.0 sec)
Sorting IJK integrals               ... done (  0.1 sec)
Sorting IAK integrals               ... done (  0.2 sec)

SHARK RI integral transformation done. Total time =  0.3 sec.

Opening buffers                              ... done
Frozen core precalculation                   ... done

Starting loop over batches of integrals:

Operator 0  - window                       ... ( 13- 44)x( 45-226)
Operator 0  - Memory available             ...  8000 MB
Operator 0  - Memory needed per MO         ...   1.0 MB
Operator 0  - Number of orbitals per batch ... 4
Operator 0  - Number of batches            ... 1

OPERATOR  0   PASS   0:  MOs    13 ...   16 +   17 ...   20 +   21 ...   24 +   25 ...   28
                            +   29 ...   32 +   33 ...   36 +   37 ...   40 +   41 ...   44
  Reading integrals       ... ok
  Internal MO  15
Closing buffer GIPV ( 0.04 GB; CompressionRatio= 1.00)
Time spent in pair loops =     1.364 sec
Deleting buffers (Ka|jb) ...done

-----------------------------------------------
 RI-MP2 CORRELATION ENERGY:     -0.586530021 Eh
-----------------------------------------------


---------------------
MP2 DENSITY FORMATION
---------------------

Completing the external part of the density      ... done
Storing the unrelaxed density                    ... done

Re-sorting 3-index density container for op 0    ... done
Computing external part of the Lagrangian        ... done
Calculating the xc-kernel                        ... done
Calculating G(D)                                 ... done
Completing the Lagrangian                        ... done
Solving the Z-vector equations                   ... Using XC Grid                  ... (calc.grid_cpscf.tmp) 
Recalculating density on grid  ... (calc.grho_cpscf0.tmp) done
Calculating the xc-kernel      ... (calc.fxc_cpscf0.tmp) done

-------------------
SHARK CP-SCF DRIVER
-------------------

Dimension of the orbital basis          ...    227
Dimension of the CPSCF-problem          ...   8190
Number of operators                     ...      1
Max. number of iterations               ...    128
Convergence Tolerance                   ... 3.0e-05
Number of perturbations                 ...      1
Perturbation type                       ... REAL

----------------------------
POPLE LINEAR EQUATION SOLVER
----------------------------

  ITERATION   0:   ||err||_max =   4.9393e-02 (   0.8 sec)
  ITERATION   1:   ||err||_max =   1.6939e-02 (   0.8 sec)
  ITERATION   2:   ||err||_max =   6.4605e-03 (   0.8 sec)
  ITERATION   3:   ||err||_max =   2.9786e-03 (   0.8 sec)
  ITERATION   4:   ||err||_max =   1.0700e-03 (   0.8 sec)
  ITERATION   5:   ||err||_max =   4.5567e-04 (   0.8 sec)
  ITERATION   6:   ||err||_max =   1.5935e-04 (   0.8 sec)
  ITERATION   7:   ||err||_max =   4.8009e-05 (   1.6 sec)
  ITERATION   8:   ||err||_max =   1.6912e-05 (   0.8 sec)
done
Finalizing the relaxed density                   ... done
Transforming P to the AO basis                   ... done
Storing the relaxed density                      ... done

------------------------------------
ENERGY WEIGHTED DENSITY FINALIZATION
------------------------------------

Gathering the parts of the W-matrix              ... done
Forming the Z-density                            ... done
Transforming Z to the AO basis                   ... done
Calculating G(Z)                                 ... done
Finalizing the W-matrix                          ... done
Transforming W to the AO basis and storing       ... done

----------------------------------
MP2 DERIVATIVE INTEGRAL GENERATION
----------------------------------

Input SCF Electron Density              ... calc.scfp
Input Correlated Electron Density       ... calc.pmp2re
Input Energy Weighted Density           ... calc.wmp2.tmp

Nuclear repulsion gradient              ... done (  0.0 sec)
HCore & Overlap gradient  (SHARK)       ... done (  0.1 sec)
Two-electron RIJ gradient terms         ... done (  0.5 sec)

-----------------------------------------------------------
MP2 COSX Grid Generation
-----------------------------------------------------------

General Integration Accuracy     IntAcc      ... 4.871
Radial Grid Type                 RadialGrid  ... OptM3 with GC (2021)
Angular Grid (max. ang.)         AngularGrid ... 4 (Lebedev-302)
Angular grid pruning method      GridPruning ... 4 (adaptive)
Weight generation scheme         WeightScheme... mBecke (2022)
Basis function cutoff            BFCut       ... 1.0000e-12
Integration weight cutoff        WCut        ... 1.0000e-14
Partially contracted basis set               ... on
Rotationally invariant grid construction     ... off
Angular grids for H and He will be reduced by one unit

Total number of grid points                  ...   123635
Total number of batches                      ...      978
Average number of points per batch           ...      126
Average number of grid points per atom       ...     5620
UseSFitting                                  ... on
Two-electron COSX gradient terms        ... 
Integration Timings:
Total Time                  =     5.3 sec
Basis fcn evaluation        =     0.1 sec
Density evaluation          =     0.1 sec
A evaluation                =     4.4 sec
A derivative evaluation     =     0.0 sec
S-fit derivative evaluation =     0.0 sec
anal. over. der. evaluation =     0.0 sec
num. over. der. evaluation  =     0.3 sec
K(P) evaluation             =     0.1 sec
finalize                    =     0.0 sec

done (  6.0 sec)
CPCM gradient                           ... done (  0.6 sec)
DFT XC gradient                         ... Exchange-correlation gradient    ... done
done (  0.7 sec)
Empirical dispersion gradient           ... 
-------------------
DISPERSION GRADIENT
-------------------

   1   C   :   -0.000174240   -0.000133791   -0.000177080
   2   C   :   -0.000044035   -0.000037108   -0.000048397
   3   C   :   -0.000095897    0.000063542   -0.000066207
   4   C   :   -0.000082427    0.000065165   -0.000054010
   5   C   :    0.000015300   -0.000130225   -0.000025826
   6   C   :    0.000034049   -0.000107479   -0.000002292
   7   C   :   -0.000068841   -0.000049118   -0.000074122
   8   C   :    0.000284049    0.000104974    0.000273166
   9   C   :    0.000095619    0.000174449    0.000124236
  10   C   :    0.000000321    0.000001357    0.000001817
  11   C   :   -0.000057927    0.000032050   -0.000042748
  12   O   :    0.000102258   -0.000025750    0.000086137
  13   H   :   -0.000077227    0.000098839   -0.000039968
  14   H   :   -0.000076912    0.000112001   -0.000035897
  15   H   :    0.000046764   -0.000122357    0.000005034
  16   H   :    0.000054337   -0.000129793    0.000009696
  17   H   :    0.000070497   -0.000044379    0.000096443
  18   H   :    0.000121975   -0.000024612    0.000033609
  19   H   :    0.000005034    0.000074343    0.000086268
  20   H   :    0.000057832    0.000092088    0.000032614
  21   H   :   -0.000015166    0.000133060    0.000009967
  22   N   :   -0.000195364   -0.000147256   -0.000192439

Difference to translation invariance:
           :    0.0000000000    0.0000000000   -0.0000000000

Difference to rotation invariance:
           :   -0.0000000000    0.0000000000   -0.0000000000

Norm of the Dispersion gradient    ...    0.0008086840
RMS gradient                       ...    0.0000995421
MAX gradient                       ...    0.0002840492
done (  0.0 sec)

-------
TIMINGS
-------

Total time                :   22.014 sec
Integral trafo            :    0.330 sec (  1.5%)
FC preparation            :    0.097 sec (  0.4%)
I/O of integrals          :    0.106 sec (  0.5%)
K(i,j) operators          :    0.181 sec (  0.8%)
T(i,j) pair energies      :    0.027 sec (  0.1%)
V**(-1/2)                 :    0.146 sec (  0.7%)
Gamma(ia|P)               :    0.176 sec (  0.8%)
Gamma-Trafo               :    0.055 sec (  0.3%)
D(virtual)                :    0.007 sec (  0.0%)
D(internal)               :    0.251 sec (  1.1%)
W(virtual)                :    0.014 sec (  0.1%)
W(internal)               :    0.291 sec (  1.3%)
L(virtual)                :    0.142 sec (  0.6%)
L(internal)               :    0.024 sec (  0.1%)
XC kernel                 :    0.019 sec (  0.1%)
G(D)                      :    1.567 sec (  7.1%)
G(Z)                      :    1.571 sec (  7.1%)
Z-vector solution         :    8.296 sec ( 37.7%)
3-index derivative        :    0.292 sec (  1.3%)
2-index derivative        :    0.030 sec (  0.1%)
Fock matrix gradient      :    7.899 sec ( 35.9%)


---------------------------------------
MP2 TOTAL ENERGY:     -553.556489439 Eh
---------------------------------------

The final MP2 gradient
  0:  -0.00219663  -0.00228668  -0.00324247
  1:   0.00229091   0.00265704   0.00288936
  2:  -0.00132642  -0.00438601  -0.00209574
  3:   0.00278747   0.00201406   0.00279932
  4:  -0.00301038   0.00034604  -0.00245107
  5:   0.00214664   0.00254989   0.00246743
  6:  -0.00734250   0.00534034  -0.00535342
  7:   0.00777391  -0.01267541   0.00595047
  8:  -0.00167988  -0.00336932   0.00197071
  9:   0.00351655   0.00332206  -0.00224550
 10:  -0.01237408  -0.01762552  -0.00595943
 11:   0.00891455   0.02300489   0.00519159
 12:   0.00038907   0.00063080   0.00041232
 13:  -0.00083109  -0.00017610  -0.00103135
 14:   0.00105633   0.00004087   0.00070590
 15:  -0.00034533  -0.00175672  -0.00090387
 16:   0.00106262   0.00376434   0.00204636
 17:   0.00085043   0.00031582  -0.00175310
 18:  -0.00472499  -0.00182336  -0.00122073
 19:   0.00130207  -0.00121996  -0.00094493
 20:   0.00044833   0.00037963   0.00063328
 21:   0.00127364   0.00097876   0.00212822

-----------------------------------
NORM OF THE MP2 GRADIENT:  0.041693
-----------------------------------

Maximum memory used throughout the entire MP2-calculation: 59.3 MB


-------------------------------------------------------------------------------
                          DFT DISPERSION CORRECTION                            
                                                                               
                              DFTD3 V3.1  Rev 1                                
                          USING Becke-Johnson damping                          
-------------------------------------------------------------------------------
-------------------------   ----------------
Dispersion correction           -0.019685977
-------------------------   ----------------


-------------------------   --------------------
FINAL SINGLE POINT ENERGY      -553.576175416546
-------------------------   --------------------

------------------------------------------------------------------------------
                         ORCA GEOMETRY RELAXATION STEP
------------------------------------------------------------------------------

Reading the OPT-File                    .... done
Getting information on internals        .... done
Copying old internal coords+grads       .... done
Making the new internal coordinates     .... (2022 redundants) done
Validating the new internal coordinates .... (2022 redundants) done
Calculating the B-matrix                .... done
Calculating the G,G- and P matrices     .... done
Transforming gradient to internals      .... done
Projecting the internal gradient        .... done
Number of atoms                         ....  22
Number of internal coordinates          .... 110
Current Energy                          ....  -553.576175417 Eh
Current gradient norm                   ....     0.041692940 Eh/bohr
Maximum allowed component of the step   ....  0.300
Current trust radius                    ....  0.300
Updating the Hessian (BFGS)             .... done
Forming the augmented Hessian           .... done
Diagonalizing the augmented Hessian     .... done
Last element of RFO vector              ....  0.991924951
Lowest eigenvalues of augmented Hessian:
 -0.002613780  0.013228219  0.016340404  0.020488715  0.023751742
Length of the computed step             ....  0.127858691
The final length of the internal step   ....  0.127858691
Converting the step to Cartesian space:
 Initial RMS(Int)=    0.0121908479
Transforming coordinates:
 Iter   0:  RMS(Cart)=    0.0336905766 RMS(Int)=    1.3378414063
 Iter   5:  RMS(Cart)=    0.0000028832 RMS(Int)=    0.0000022932
 Iter  10:  RMS(Cart)=    0.0000000892 RMS(Int)=    0.0000000710
done
Storing new coordinates                 .... done
The predicted energy change is          ....    -0.001328255
Previously predicted energy change      ....    -0.007308612
Actually observed energy change         ....    -0.009055518
Ratio of predicted to observed change   ....     1.239020291
New trust radius                        ....     0.450000000

                                .--------------------.
          ----------------------|Geometry convergence|-------------------------
          Item                value                   Tolerance       Converged
          ---------------------------------------------------------------------
          Energy change      -0.0090555181            0.0000010000      NO
          RMS gradient        0.0024973132            0.0000300000      NO
          MAX gradient        0.0162370897            0.0001000000      NO
          RMS step            0.0121908479            0.0006000000      NO
          MAX step            0.0433913482            0.0010000000      NO
          ........................................................
          Max(Bonds)      0.0230      Max(Angles)    2.07
          Max(Dihed)        2.14      Max(Improp)    0.00
          ---------------------------------------------------------------------

The optimization has not yet converged - more geometry cycles are needed


    ---------------------------------------------------------------------------
                         Redundant Internal Coordinates
                            (Angstroem and degrees)

        Definition                    Value    dE/dq     Step     New-Value
    ----------------------------------------------------------------------------
     1. B(C   1,C   0)                1.4377  0.001882 -0.0028    1.4349   
     2. B(C   2,C   1)                1.4062 -0.001955  0.0027    1.4089   
     3. B(C   3,C   2)                1.3942  0.002538 -0.0036    1.3906   
     4. B(C   4,C   1)                1.4033 -0.002220  0.0031    1.4064   
     5. B(C   5,C   4)                1.3945  0.000391 -0.0004    1.3940   
     6. B(C   6,C   5)                1.4072 -0.000666  0.0009    1.4081   
     7. B(C   6,C   3)                1.4072 -0.000673  0.0006    1.4078   
     8. B(C   7,C   6)                1.4695  0.002941 -0.0057    1.4637   
     9. B(C   8,C   7)                1.3482 -0.003475  0.0045    1.3527   
    10. B(C   9,C   8)                1.5030 -0.004063  0.0069    1.5098   
    11. B(C  10,C   9)                1.5494 -0.000342  0.0009    1.5504   
    12. B(O  11,C  10)                1.4131 -0.016237  0.0230    1.4361   
    13. B(O  11,C   7)                1.3584 -0.005916  0.0079    1.3663   
    14. B(H  12,C   2)                1.0908 -0.000145  0.0006    1.0915   
    15. B(H  13,C   3)                1.0903 -0.000230  0.0009    1.0912   
    16. B(H  14,C   4)                1.0910 -0.000033  0.0004    1.0914   
    17. B(H  15,C   5)                1.0895  0.000262 -0.0002    1.0893   
    18. B(H  16,C  10)                1.0986  0.000656 -0.0020    1.0966   
    19. B(H  17,C  10)                1.1041  0.001492 -0.0036    1.1005   
    20. B(H  18,C   9)                1.1049  0.000788 -0.0021    1.1028   
    21. B(H  19,C   9)                1.0997  0.000227 -0.0010    1.0988   
    22. B(H  20,C   8)                1.0874 -0.000203  0.0007    1.0881   
    23. B(N  21,C   0)                1.1666 -0.002568  0.0021    1.1688   
    24. L(C   1,C   0,N  21,C   4, 2) 177.97 -0.000384    0.07    178.03   
    25. L(C   1,C   0,N  21,C   4, 1) 179.63 -0.000405    0.07    179.70   
    26. A(C   0,C   1,C   2)          120.32  0.000763   -0.16    120.16   
    27. A(C   0,C   1,C   4)          119.80 -0.000967    0.19    119.98   
    28. A(C   2,C   1,C   4)          119.87  0.000202   -0.02    119.86   
    29. A(C   3,C   2,H  12)          119.60 -0.001077    0.24    119.84   
    30. A(C   1,C   2,H  12)          120.29  0.000638   -0.15    120.14   
    31. A(C   1,C   2,C   3)          120.12  0.000439   -0.09    120.02   
    32. A(C   2,C   3,C   6)          120.37 -0.001198    0.22    120.60   
    33. A(C   6,C   3,H  13)          121.07  0.001938   -0.43    120.64   
    34. A(C   2,C   3,H  13)          118.56 -0.000741    0.21    118.77   
    35. A(C   5,C   4,H  14)          119.64 -0.001483    0.34    119.98   
    36. A(C   1,C   4,H  14)          120.58  0.001128   -0.28    120.31   
    37. A(C   1,C   4,C   5)          119.78  0.000354   -0.06    119.72   
    38. A(C   6,C   5,H  15)          120.25  0.002106   -0.50    119.75   
    39. A(C   4,C   5,C   6)          120.77 -0.000124    0.03    120.80   
    40. A(C   4,C   5,H  15)          118.98 -0.001982    0.47    119.45   
    41. A(C   3,C   6,C   7)          121.99  0.002512   -0.53    121.47   
    42. A(C   3,C   6,C   5)          119.08  0.000324   -0.07    119.02   
    43. A(C   5,C   6,C   7)          118.92 -0.002838    0.60    119.52   
    44. A(C   8,C   7,O  11)          113.13 -0.003079    0.64    113.77   
    45. A(C   6,C   7,O  11)          118.37  0.010065   -2.07    116.29   
    46. A(C   6,C   7,C   8)          128.50 -0.006987    1.43    129.94   
    47. A(C   7,C   8,C   9)          108.86 -0.000774   -0.02    108.84   
    48. A(C   9,C   8,H  20)          124.70 -0.000492    0.21    124.91   
    49. A(C   7,C   8,H  20)          126.30  0.001282   -0.18    126.12   
    50. A(C   8,C   9,H  18)          108.51 -0.002951    1.80    110.31   
    51. A(C   8,C   9,C  10)          101.08 -0.000349   -0.01    101.07   
    52. A(H  18,C   9,H  19)          109.04  0.002319   -1.27    107.77   
    53. A(C  10,C   9,H  19)          111.69 -0.000536    0.10    111.79   
    54. A(C   8,C   9,H  19)          114.36  0.000973   -0.52    113.84   
    55. A(C  10,C   9,H  18)          112.01  0.000247    0.07    112.08   
    56. A(H  16,C  10,H  17)          108.76  0.001602   -0.31    108.45   
    57. A(O  11,C  10,H  17)          108.00 -0.000922    0.51    108.52   
    58. A(C   9,C  10,H  17)          110.77 -0.000186    0.41    111.18   
    59. A(O  11,C  10,H  16)          110.77  0.003540   -1.67    109.10   
    60. A(C   9,C  10,H  16)          111.98 -0.001936    0.74    112.72   
    61. A(C   9,C  10,O  11)          106.48 -0.002108    0.32    106.80   
    62. A(C   7,O  11,C  10)          109.19  0.006645   -1.22    107.98   
    63. D(H  12,C   2,C   1,C   0)     -0.86 -0.000250    0.64     -0.22   
    64. D(H  12,C   2,C   1,C   4)    179.80 -0.000062    0.20    180.00   
    65. D(C   3,C   2,C   1,C   4)     -0.57 -0.000157    0.38     -0.20   
    66. D(C   3,C   2,C   1,C   0)    178.77 -0.000345    0.82    179.58   
    67. D(H  13,C   3,C   2,H  12)      0.07 -0.000031    0.09      0.17   
    68. D(C   6,C   3,C   2,C   1)      0.03 -0.000095    0.23      0.26   
    69. D(H  13,C   3,C   2,C   1)   -179.56  0.000057   -0.08   -179.64   
    70. D(C   6,C   3,C   2,H  12)    179.66 -0.000183    0.40    180.06   
    71. D(H  14,C   4,C   1,C   2)   -179.58  0.000082   -0.23   -179.81   
    72. D(H  14,C   4,C   1,C   0)      1.07  0.000258   -0.66      0.41   
    73. D(C   5,C   4,C   1,C   2)      0.59  0.000222   -0.53      0.06   
    74. D(C   5,C   4,C   1,C   0)   -178.76  0.000398   -0.96   -179.72   
    75. D(H  15,C   5,C   4,C   1)    179.83 -0.000143    0.32    180.15   
    76. D(C   6,C   5,C   4,H  14)   -179.89  0.000099   -0.22   -180.11   
    77. D(C   6,C   5,C   4,C   1)     -0.06 -0.000035    0.07      0.01   
    78. D(H  15,C   5,C   4,H  14)     -0.00 -0.000008    0.04      0.03   
    79. D(C   7,C   6,C   5,H  15)     -0.90 -0.000248    0.68     -0.22   
    80. D(C   3,C   6,C   5,H  15)    179.63 -0.000103    0.27    179.90   
    81. D(C   3,C   6,C   5,C   4)     -0.48 -0.000216    0.53      0.05   
    82. D(C   7,C   6,C   3,H  13)      0.63  0.000289   -0.79     -0.17   
    83. D(C   7,C   6,C   3,C   2)   -178.95  0.000456   -1.12   -180.07   
    84. D(C   7,C   6,C   5,C   4)    178.98 -0.000361    0.94    179.92   
    85. D(C   5,C   6,C   3,H  13)   -179.92  0.000110   -0.36   -180.28   
    86. D(C   5,C   6,C   3,C   2)      0.50  0.000277   -0.68     -0.18   
    87. D(O  11,C   7,C   6,C   5)     -4.35 -0.000010    0.10     -4.25   
    88. D(O  11,C   7,C   6,C   3)    175.10 -0.000172    0.53    175.62   
    89. D(C   8,C   7,C   6,C   5)    176.20  0.000064   -0.14    176.07   
    90. D(C   8,C   7,C   6,C   3)     -4.35 -0.000098    0.29     -4.05   
    91. D(H  20,C   8,C   7,C   6)      0.63 -0.000241    0.19      0.83   
    92. D(C   9,C   8,C   7,O  11)     -3.02 -0.000031    0.14     -2.88   
    93. D(C   9,C   8,C   7,C   6)    176.45 -0.000039    0.34    176.79   
    94. D(H  20,C   8,C   7,O  11)   -178.84 -0.000232   -0.00   -178.84   
    95. D(H  19,C   9,C   8,C   7)    128.65 -0.001538    0.63    129.28   
    96. D(H  18,C   9,C   8,H  20)     66.49  0.000209    0.12     66.61   
    97. D(H  18,C   9,C   8,C   7)   -109.41 -0.000080   -0.00   -109.41   
    98. D(C  10,C   9,C   8,H  20)   -175.59 -0.000858    0.90   -174.69   
    99. D(C  10,C   9,C   8,C   7)      8.51 -0.001147    0.77      9.28   
   100. D(H  16,C  10,C   9,H  18)    -16.85 -0.003712    2.14    -14.71   
   101. D(H  16,C  10,C   9,C   8)   -132.19 -0.000222    0.04   -132.15   
   102. D(O  11,C  10,C   9,H  19)   -133.00  0.000932   -0.79   -133.80   
   103. D(O  11,C  10,C   9,H  18)    104.36 -0.001875    0.73    105.09   
   104. D(H  16,C  10,C   9,H  19)    105.79 -0.000904    0.61    106.40   
   105. D(O  11,C  10,C   9,C   8)    -10.98  0.001615   -1.36    -12.35   
   106. D(C   7,O  11,C  10,H  17)   -108.99  0.000559    0.58   -108.41   
   107. D(C   7,O  11,C  10,H  16)    132.00 -0.002886    1.62    133.62   
   108. D(C   7,O  11,C  10,C   9)     10.02 -0.001267    1.48     11.50   
   109. D(C  10,O  11,C   7,C   8)     -4.70  0.000540   -1.03     -5.73   
   110. D(C  10,O  11,C   7,C   6)    175.77  0.000638   -1.24    174.53   
    ----------------------------------------------------------------------------

Geometry step timings:
Preparation and reading OPT file:      0.000 s (10.259 %)
Internal coordinates            :      0.000 s ( 0.832 %)
B/P matrices and projection     :      0.001 s (29.696 %)
Hessian update/contruction      :      0.000 s (10.529 %)
Making the step                 :      0.001 s (23.060 %)
Converting the step to Cartesian:      0.000 s ( 4.027 %)
Storing new data                :      0.000 s ( 0.765 %)
Checking convergence            :      0.000 s ( 0.472 %)
Final printing                  :      0.001 s (20.315 %)
Total time                      :      0.004 s

Time for energy+gradient        :     37.134 s
Time for complete geometry iter :     37.325 s

         *************************************************************
         *                GEOMETRY OPTIMIZATION CYCLE   3            *
         *************************************************************
---------------------------------
CARTESIAN COORDINATES (ANGSTROEM)
---------------------------------
  C      1.976584   -0.241601    0.611518
  C      2.852295    0.430762    1.527960
  C      2.705154    1.812060    1.763507
  C      3.549867    2.459077    2.658868
  C      3.857475   -0.290353    2.196976
  C      4.701379    0.367366    3.090616
  C      4.560186    1.747203    3.333040
  C      5.460586    2.409245    4.278307
  C      5.560410    3.716184    4.612564
  C      6.599942    3.863571    5.697516
  C      7.213735    2.440050    5.715919
  O      6.341133    1.602234    4.941934
  H      1.926654    2.376172    1.246803
  H      3.413846    3.528100    2.830265
  H      3.979983   -1.359956    2.017792
  H      5.480073   -0.194877    3.604508
  H      7.300386    2.029056    6.728846
  H      8.210720    2.431078    5.250004
  H      6.119204    4.119962    6.656324
  H      7.356838    4.631461    5.485996
  H      4.948341    4.526718    4.222090
  N      1.253403   -0.798064   -0.118809

----------------------------
CARTESIAN COORDINATES (A.U.)
----------------------------
  NO LB      ZA    FRAG     MASS         X           Y           Z
   0 C     6.0000    0    12.011    3.735202   -0.456559    1.155602
   1 C     6.0000    0    12.011    5.390057    0.814023    2.887426
   2 C     6.0000    0    12.011    5.112001    3.424297    3.332545
   3 C     6.0000    0    12.011    6.708276    4.646983    5.024533
   4 C     6.0000    0    12.011    7.289571   -0.548688    4.151683
   5 C     6.0000    0    12.011    8.884318    0.694222    5.840419
   6 C     6.0000    0    12.011    8.617502    3.301736    6.298533
   7 C     6.0000    0    12.011   10.319012    4.552813    8.084829
   8 C     6.0000    0    12.011   10.507652    7.022571    8.716482
   9 C     6.0000    0    12.011   12.472082    7.301091   10.766744
  10 C     6.0000    0    12.011   13.631984    4.611026   10.801522
  11 O     8.0000    0    15.999   11.983004    3.027783    9.338903
  12 H     1.0000    0     1.008    3.640849    4.490315    2.356116
  13 H     1.0000    0     1.008    6.451235    6.667143    5.348426
  14 H     1.0000    0     1.008    7.521078   -2.569945    3.813074
  15 H     1.0000    0     1.008   10.355837   -0.368265    6.811533
  16 H     1.0000    0     1.008   13.795731    3.834360   12.715676
  17 H     1.0000    0     1.008   15.516011    4.594072    9.921069
  18 H     1.0000    0     1.008   11.563619    7.785600   12.578629
  19 H     1.0000    0     1.008   13.902409    8.752193   10.367031
  20 H     1.0000    0     1.008    9.351009    8.554257    7.978593
  21 N     7.0000    0    14.007    2.368588   -1.508123   -0.224517

--------------------------------
INTERNAL COORDINATES (ANGSTROEM)
--------------------------------
 C      0   0   0     0.000000000000     0.00000000     0.00000000
 C      1   0   0     1.434854813164     0.00000000     0.00000000
 C      2   1   0     1.408941273932   120.16155981     0.00000000
 C      3   2   1     1.390626455807   120.02283692   179.58095609
 C      2   1   3     1.406405642188   119.98413833   179.77979311
 C      5   2   1     1.394045179974   119.71514187   180.28236671
 C      4   3   2     1.407841202034   120.59556561     0.25956852
 C      7   4   3     1.463745081086   121.46578402   179.94043875
 C      8   7   4     1.352694695847   129.93850772   355.95125573
 C      9   8   7     1.509791345257   108.82632733   176.81909446
 C     10   9   8     1.550320169563   101.03986365     9.29163769
 O      8   7   4     1.366393055264   116.29072391   175.61749270
 H      3   2   1     1.091452416978   120.13569593   359.77885739
 H      4   3   2     1.091186354084   118.76604420   180.36220094
 H      5   2   1     1.091405514966   120.30623544     0.40556255
 H      6   5   2     1.089296461686   119.44883298   180.15467264
 H     11  10   9     1.096560228985   112.73063459   227.83879301
 H     11  10   9     1.100516233790   111.16948725   105.82377419
 H     10   9   8     1.102795632269   110.32429826   250.57285192
 H     10   9   8     1.098766652908   113.84007868   129.27579590
 H      9   8   7     1.088146335801   126.12143914     0.83974933
 N      1   2   3     1.168768883780   178.97652953   254.00114690

---------------------------
INTERNAL COORDINATES (A.U.)
---------------------------
 C      0   0   0     0.000000000000     0.00000000     0.00000000
 C      1   0   0     2.711482638819     0.00000000     0.00000000
 C      2   1   0     2.662513146510   120.16155981     0.00000000
 C      3   2   1     2.627903156061   120.02283692   179.58095609
 C      2   1   3     2.657721496936   119.98413833   179.77979311
 C      5   2   1     2.634363608465   119.71514187   180.28236671
 C      4   3   2     2.660434311896   120.59556561     0.25956852
 C      7   4   3     2.766077333127   121.46578402   179.94043875
 C      8   7   4     2.556222517958   129.93850772   355.95125573
 C      9   8   7     2.853092161901   108.82632733   176.81909446
 C     10   9   8     2.929680540368   101.03986365     9.29163769
 O      8   7   4     2.582108665742   116.29072391   175.61749270
 H      3   2   1     2.062546156294   120.13569593   359.77885739
 H      4   3   2     2.062043370291   118.76604420   180.36220094
 H      5   2   1     2.062457524336   120.30623544     0.40556255
 H      6   5   2     2.058471991236   119.44883298   180.15467264
 H     11  10   9     2.072198522132   112.73063459   227.83879301
 H     11  10   9     2.079674287798   111.16948725   105.82377419
 H     10   9   8     2.083981726673   110.32429826   250.57285192
 H     10   9   8     2.076368059081   113.84007868   129.27579590
 H      9   8   7     2.056298568295   126.12143914     0.83974933
 N      1   2   3     2.208653104193   178.97652953   254.00114690


           ************************************************************
           *        Program running with 8 parallel MPI-processes     *
           *              working on a common directory               *
           ************************************************************
------------------------------------------------------------------------------
                   ___                                                        
                  /   \      - P O W E R E D   B Y -                         
                 /     \                                                     
                 |  |  |   _    _      __       _____    __    __             
                 |  |  |  | |  | |    /  \     |  _  \  |  |  /  |          
                  \  \/   | |  | |   /    \    | | | |  |  | /  /          
                 / \  \   | |__| |  /  /\  \   | |_| |  |  |/  /          
                |  |  |   |  __  | /  /__\  \  |    /   |      \           
                |  |  |   | |  | | |   __   |  |    \   |  |\   \          
                \     /   | |  | | |  |  |  |  | |\  \  |  | \   \       
                 \___/    |_|  |_| |__|  |__|  |_| \__\ |__|  \__/        
                                                                              
                      - O R C A' S   B I G   F R I E N D -                    
                                      &                                       
                       - I N T E G R A L  F E E D E R -                       
                                                                              
 v1 FN, 2020, v2 2021, v3 2022-2024                                           
------------------------------------------------------------------------------


----------------------
SHARK INTEGRAL PACKAGE
----------------------

Number of atoms                             ...     22
Number of basis functions                   ...    227
Number of shells                            ...    105
Maximum angular momentum                    ...      2
Integral batch strategy                     ... SHARK/LIBINT Hybrid
RI-J (if used) integral strategy            ... SPLIT-RIJ (Revised 2003 algorithm where possible)
Printlevel                                  ...      1
Contraction scheme used                     ... SEGMENTED contraction
Prescreening option                         ... SCHWARTZ
   Thresh                                   ... 1.000e-12
   Tcut                                     ... 1.000e-14
   Tpresel                                  ... 1.000e-14 
Coulomb Range Separation                    ... NOT USED
Exchange Range Separation                   ... NOT USED
Multipole approximations                    ... NOT USED
Finite Nucleus Model                        ... NOT USED
CABS basis                                  ... NOT available
Auxiliary Coulomb fitting basis             ... AVAILABLE
   # of basis functions in Aux-J            ...    736
   # of shells in Aux-J                     ...    240
   Maximum angular momentum in Aux-J        ...      4
Auxiliary J/K fitting basis                 ... NOT available
Auxiliary Correlation fitting basis         ... AVAILABLE
   # of basis functions in Aux-C            ...    750
   # of shells in Aux-C                     ...    262
   Maximum angular momentum in Aux-C        ...      3
Auxiliary 'external' fitting basis          ... NOT available

Checking pre-screening integrals            ... done (  0.0 sec) Dimension = 105
Check shell pair data                       ... done (  0.0 sec)
Shell pair information
Shell pair cut-off parameter TPreSel        ...   1.0e-14
Total number of shell pairs                 ...      5565
Shell pairs after pre-screening             ...      4799
Total number of primitive shell pairs       ...     20497
Primitive shell pairs kept                  ...     12490
          la=0 lb=0:   1433 shell pairs
          la=1 lb=0:   1747 shell pairs
          la=1 lb=1:    559 shell pairs
          la=2 lb=0:    614 shell pairs
          la=2 lb=1:    375 shell pairs
          la=2 lb=2:     71 shell pairs

Calculating one electron integrals          ... done (  0.0 sec)
Calculating RI/J V-Matrix + Cholesky decomp.... done (  0.0 sec)
Calculating RI/C V-Matrix + Cholesky decomp.... done (  0.0 sec)
Calculating Nuclear repulsion               ... done (  0.0 sec) ENN=    685.141873459920 Eh

Diagonalization of the overlap matrix:
Smallest eigenvalue                        ... 2.903e-04
Time for diagonalization                   ...    0.006 sec
Threshold for overlap eigenvalues          ... 1.000e-07
Number of eigenvalues below threshold      ... 0
Time for construction of square roots      ...    0.003 sec
Total time needed                          ...    0.010 sec

-------------------
DFT GRID GENERATION
-------------------

General Integration Accuracy     IntAcc      ... 4.388
Radial Grid Type                 RadialGrid  ... OptM3 with GC (2021)
Angular Grid (max. ang.)         AngularGrid ... 4 (Lebedev-302)
Angular grid pruning method      GridPruning ... 4 (adaptive)
Weight generation scheme         WeightScheme... mBecke (2022)
Basis function cutoff            BFCut       ... 1.0000e-12
Integration weight cutoff        WCut        ... 1.0000e-14
Partially contracted basis set               ... off
Rotationally invariant grid construction     ... off
Angular grids for H and He will be reduced by one unit

Total number of grid points                  ...   107096
Total number of batches                      ...     1684
Average number of points per batch           ...       63
Average number of grid points per atom       ...     4868

--------------------
COSX GRID GENERATION
--------------------

GRIDX 1
-------
General Integration Accuracy     IntAcc      ... 3.816
Radial Grid Type                 RadialGrid  ... OptM3 with GC (2021)
Angular Grid (max. ang.)         AngularGrid ... 1 (Lebedev-50)
Angular grid pruning method      GridPruning ... 4 (adaptive)
Weight generation scheme         WeightScheme... mBecke (2022)
Basis function cutoff            BFCut       ... 1.0000e-12
Integration weight cutoff        WCut        ... 1.0000e-14
Partially contracted basis set               ... on
Rotationally invariant grid construction     ... off
Angular grids for H and He will be reduced by one unit

Total number of grid points                  ...    13621
Total number of batches                      ...      119
Average number of points per batch           ...      114
Average number of grid points per atom       ...      619
UseSFitting                                  ... on

GRIDX 2
-------
General Integration Accuracy     IntAcc      ... 4.020
Radial Grid Type                 RadialGrid  ... OptM3 with GC (2021)
Angular Grid (max. ang.)         AngularGrid ... 2 (Lebedev-110)
Angular grid pruning method      GridPruning ... 4 (adaptive)
Weight generation scheme         WeightScheme... mBecke (2022)
Basis function cutoff            BFCut       ... 1.0000e-12
Integration weight cutoff        WCut        ... 1.0000e-14
Partially contracted basis set               ... on
Rotationally invariant grid construction     ... off
Angular grids for H and He will be reduced by one unit

Total number of grid points                  ...    30094
Total number of batches                      ...      246
Average number of points per batch           ...      122
Average number of grid points per atom       ...     1368
UseSFitting                                  ... on

GRIDX 3
-------
General Integration Accuracy     IntAcc      ... 4.338
Radial Grid Type                 RadialGrid  ... OptM3 with GC (2021)
Angular Grid (max. ang.)         AngularGrid ... 3 (Lebedev-194)
Angular grid pruning method      GridPruning ... 4 (adaptive)
Weight generation scheme         WeightScheme... mBecke (2022)
Basis function cutoff            BFCut       ... 1.0000e-12
Integration weight cutoff        WCut        ... 1.0000e-14
Partially contracted basis set               ... on
Rotationally invariant grid construction     ... off
Angular grids for H and He will be reduced by one unit

Total number of grid points                  ...    66117
Total number of batches                      ...      528
Average number of points per batch           ...      125
Average number of grid points per atom       ...     3005
UseSFitting                                  ... on
Initializing property integral containers    ... done (  0.0 sec)

SHARK setup successfully completed in   1.2 seconds

Maximum memory used throughout the entire STARTUP-calculation: 28.7 MB


           ************************************************************
           *        Program running with 8 parallel MPI-processes     *
           *              working on a common directory               *
           ************************************************************
Occupation numbers will be reassigned to an Aufbau configuration
             **** ENERGY FILE WAS UPDATED (calc.en.tmp) ****
Finished Guess after   0.1 sec
Maximum memory used throughout the entire GUESS-calculation: 12.4 MB


           ************************************************************
           *        Program running with 8 parallel MPI-processes     *
           *              working on a common directory               *
           ************************************************************
--------------------
CPCM SOLVATION MODEL
--------------------
CPCM parameters:
  Epsilon                                         ...      16.7000
  Refrac                                          ...       1.2750
  Rsolv                                           ...       1.3000
  Surface type                                    ... GAUSSIAN VDW
  Discretization scheme                           ... Constant charge density
    Threshold for H atoms                         ...       5.0000 (charges/Ang^2)
    Threshold for non-H atoms                     ...       5.0000 (charges/Ang^2)
  Epsilon function type                           ...         CPCM
Solvent:                                          ... CUSTOM
Radii:
  Scheme                                          ... Element-dependent radii
  Radius for C  used is    3.8550 Bohr (=   2.0400 Ang.)
  Radius for O  used is    3.4469 Bohr (=   1.8240 Ang.)
  Radius for H  used is    2.4944 Bohr (=   1.3200 Ang.)
  Radius for N  used is    3.5149 Bohr (=   1.8600 Ang.)
Calculating surface                               ...        done! (  0.0s)
Cavity surface points                             ...         2102
Cavity Volume                                     ...    1455.1121
Cavity Surface-area                               ...     785.2448
Calculating surface distance matrix               ...        done! (  0.1s)
Performing Cholesky decomposition & store         ...        done! (  0.1s)
Overall time for CPCM initialization              ...                 0.2s

----------------------------------------D-I-I-S--------------------------------------------
Iteration    Energy (Eh)           Delta-E    RMSDP     MaxDP     DIISErr   Damp  Time(sec)
-------------------------------------------------------------------------------------------
               ***  Starting incremental Fock matrix formation  ***
    1    -552.9688364108977794     0.00e+00  1.36e-04  3.09e-03  1.43e-02  0.700   1.5
    2    -552.9693226184739387    -4.86e-04  1.18e-04  2.82e-03  1.16e-02  0.700   0.9
                               ***Turning on AO-DIIS***
    3    -552.9697111363126396    -3.89e-04  9.92e-05  2.54e-03  9.00e-03  0.700   0.9
    4    -552.9700071351500128    -2.96e-04  2.56e-04  6.67e-03  6.67e-03  0.000   0.8
                              *** Initializing SOSCF ***
---------------------------------------S-O-S-C-F--------------------------------------
Iteration    Energy (Eh)           Delta-E    RMSDP     MaxDP     MaxGrad    Time(sec)
--------------------------------------------------------------------------------------
    5    -552.9708142981759238    -8.07e-04  2.40e-05  4.73e-04  6.33e-04     0.9
               *** Restarting incremental Fock matrix formation ***
    6    -552.9708183169296944    -4.02e-06  1.40e-05  3.46e-04  1.39e-04     1.5
    7    -552.9708192355100209    -9.19e-07  1.02e-05  2.50e-04  4.28e-05     1.2
    8    -552.9708193696343415    -1.34e-07  3.84e-06  9.75e-05  2.74e-05     1.1
    9    -552.9708194352743931    -6.56e-08  8.54e-07  2.39e-05  7.07e-06     1.1
   10    -552.9708194342102843     1.06e-09  3.98e-07  1.58e-05  9.56e-06     1.0
   11    -552.9708194364144447    -2.20e-09  1.68e-07  6.31e-06  1.29e-06     0.9
   12    -552.9708194366434100    -2.29e-10  8.52e-08  2.98e-06  1.09e-06     0.9
                 **** Energy Check signals convergence ****

               *****************************************************
               *                     SUCCESS                       *
               *           SCF CONVERGED AFTER  12 CYCLES          *
               *****************************************************

Recomputing exchange energy using gridx3       ... done (    1.983 sec)
Old exchange energy                            :    -39.699894341 Eh
New exchange energy                            :    -39.699793534 Eh
Exchange energy change after final integration :      0.000100807 Eh
Total energy after final integration           :   -552.970718629 Eh
             **** ENERGY FILE WAS UPDATED (calc.en.tmp) ****

----------------
TOTAL SCF ENERGY
----------------

Total Energy       :       -552.97071862936446 Eh          -15047.09823 eV

Components:
Nuclear Repulsion  :        685.14187345992002 Eh           18643.65820 eV
Electronic Energy  :      -1238.09802373133471 Eh          -33690.36001 eV
One Electron Energy:      -2106.76635408171433 Eh          -57328.02700 eV
Two Electron Energy:        868.66833035037962 Eh           23637.66698 eV
CPCM Dielectric    :         -0.01466916522866 Eh              -0.39917 eV

Virial components:
Potential Energy   :      -1101.14224731047534 Eh          -29963.60387 eV
Kinetic Energy     :        548.17152868111100 Eh           14916.50564 eV
Virial Ratio       :          2.00875490553076

DFT components:
N(Alpha)           :       45.000023866963 electrons
N(Beta)            :       45.000023866963 electrons
N(Total)           :       90.000047733927 electrons
E(X)               :      -35.293552708060 Eh       
E(C)               :       -2.229837347092 Eh       
E(XC)              :      -37.523390055152 Eh       

CPCM Solvation Model Properties:
Surface-charge          :         -0.02076435390490
Corrected charge        :         -0.00000000000000
Outlying charge corr.   :          0.00002599362267 Eh               0.00071 eV
Free-energy (cav+disp)  :  This term is not implemented in the current solvation scheme

---------------
SCF CONVERGENCE
---------------

  Last Energy change         ...    2.2897e-10  Tolerance :   1.0000e-09
  Last MAX-Density change    ...    2.9781e-06  Tolerance :   1.0000e-08
  Last RMS-Density change    ...    8.5178e-08  Tolerance :   1.0000e-09
  Last DIIS Error            ...    6.3261e-04  Tolerance :   1.0000e-08
  Last Orbital Gradient      ...    1.0935e-06  Tolerance :   2.0000e-06
  Last Orbital Rotation      ...    2.4904e-06  Tolerance :   2.0000e-06


Total SCF time: 0 days 0 hours 0 min 14 sec 
Finished LeanSCF after  15.0 sec

Maximum memory used throughout the entire LEANSCF-calculation: 25.4 MB


           ************************************************************
           *        Program running with 8 parallel MPI-processes     *
           *              working on a common directory               *
           ************************************************************

------------------------------------------------------------------------------
                                ORCA  MP2 
------------------------------------------------------------------------------

Freezing NCore=26 chemical core electrons

----------------------
RI-MP2 ENERGY+GRADIENT
----------------------
Dimension of the orbital basis            ...  227
Dimension of the AuxC basis               ...  750
Memory devoted to MP2                     ... 8000 MB   
Data format for matrix containers         ... DOUBLE
Compression type for matrix containers    ... UNCOMPRESSED
Overall scaling of the MP2 energy         ...   2.700e-01

-----------------------
SHARK RI TRANSFORMATION
-----------------------

Number of basis functions                ...    227
Number of aux functions                  ...    750
Number of operators                      ...      1
Generation of IJK                        ... YES
Generation of IAK                        ... YES
Generation of ABK                        ... NO
Orbital Range Operator  0:    0-  44 to   45- 226

Aux basis identifier                     ...   AUXC
Contraction scheme used                  ... SEGMENTED
Do orthogonalization                     ... YES
All operator combinations                ... NO
Transpose (ia|K)                         ... NO
Integral generator used                  ... LIBINT
Starting integral generation + trafo... 
Half trafo (segmented) done. Total time =  0.2 sec. integrals=  0.1 sec trafo=  0.1 sec
Integral generation and half transformation done (  0.2 sec)

Reading or making V^(-1/2)          ... done (  0.0 sec)
Sorting IJK integrals               ... done (  0.1 sec)
Sorting IAK integrals               ... done (  0.2 sec)

SHARK RI integral transformation done. Total time =  0.3 sec.

Opening buffers                              ... done
Frozen core precalculation                   ... done

Starting loop over batches of integrals:

Operator 0  - window                       ... ( 13- 44)x( 45-226)
Operator 0  - Memory available             ...  8000 MB
Operator 0  - Memory needed per MO         ...   1.0 MB
Operator 0  - Number of orbitals per batch ... 4
Operator 0  - Number of batches            ... 1

OPERATOR  0   PASS   0:  MOs    13 ...   16 +   17 ...   20 +   21 ...   24 +   25 ...   28
                            +   29 ...   32 +   33 ...   36 +   37 ...   40 +   41 ...   44
  Reading integrals       ... ok
  Internal MO  15
Closing buffer GIPV ( 0.04 GB; CompressionRatio= 1.00)
Time spent in pair loops =     1.364 sec
Deleting buffers (Ka|jb) ...done

-----------------------------------------------
 RI-MP2 CORRELATION ENERGY:     -0.587384853 Eh
-----------------------------------------------


---------------------
MP2 DENSITY FORMATION
---------------------

Completing the external part of the density      ... done
Storing the unrelaxed density                    ... done

Re-sorting 3-index density container for op 0    ... done
Computing external part of the Lagrangian        ... done
Calculating the xc-kernel                        ... done
Calculating G(D)                                 ... done
Completing the Lagrangian                        ... done
Solving the Z-vector equations                   ... Using XC Grid                  ... (calc.grid_cpscf.tmp) 
Recalculating density on grid  ... (calc.grho_cpscf0.tmp) done
Calculating the xc-kernel      ... (calc.fxc_cpscf0.tmp) done

-------------------
SHARK CP-SCF DRIVER
-------------------

Dimension of the orbital basis          ...    227
Dimension of the CPSCF-problem          ...   8190
Number of operators                     ...      1
Max. number of iterations               ...    128
Convergence Tolerance                   ... 3.0e-05
Number of perturbations                 ...      1
Perturbation type                       ... REAL

----------------------------
POPLE LINEAR EQUATION SOLVER
----------------------------

  ITERATION   0:   ||err||_max =   5.0319e-02 (   0.8 sec)
  ITERATION   1:   ||err||_max =   1.7211e-02 (   0.8 sec)
  ITERATION   2:   ||err||_max =   6.5188e-03 (   0.8 sec)
  ITERATION   3:   ||err||_max =   3.0412e-03 (   0.8 sec)
  ITERATION   4:   ||err||_max =   1.0884e-03 (   0.8 sec)
  ITERATION   5:   ||err||_max =   4.7077e-04 (   0.8 sec)
  ITERATION   6:   ||err||_max =   1.6717e-04 (   0.8 sec)
  ITERATION   7:   ||err||_max =   5.1095e-05 (   0.8 sec)
  ITERATION   8:   ||err||_max =   1.7769e-05 (   0.8 sec)
done
Finalizing the relaxed density                   ... done
Transforming P to the AO basis                   ... done
Storing the relaxed density                      ... done

------------------------------------
ENERGY WEIGHTED DENSITY FINALIZATION
------------------------------------

Gathering the parts of the W-matrix              ... done
Forming the Z-density                            ... done
Transforming Z to the AO basis                   ... done
Calculating G(Z)                                 ... done
Finalizing the W-matrix                          ... done
Transforming W to the AO basis and storing       ... done

----------------------------------
MP2 DERIVATIVE INTEGRAL GENERATION
----------------------------------

Input SCF Electron Density              ... calc.scfp
Input Correlated Electron Density       ... calc.pmp2re
Input Energy Weighted Density           ... calc.wmp2.tmp

Nuclear repulsion gradient              ... done (  0.0 sec)
HCore & Overlap gradient  (SHARK)       ... done (  0.1 sec)
Two-electron RIJ gradient terms         ... done (  0.5 sec)

-----------------------------------------------------------
MP2 COSX Grid Generation
-----------------------------------------------------------

General Integration Accuracy     IntAcc      ... 4.871
Radial Grid Type                 RadialGrid  ... OptM3 with GC (2021)
Angular Grid (max. ang.)         AngularGrid ... 4 (Lebedev-302)
Angular grid pruning method      GridPruning ... 4 (adaptive)
Weight generation scheme         WeightScheme... mBecke (2022)
Basis function cutoff            BFCut       ... 1.0000e-12
Integration weight cutoff        WCut        ... 1.0000e-14
Partially contracted basis set               ... on
Rotationally invariant grid construction     ... off
Angular grids for H and He will be reduced by one unit

Total number of grid points                  ...   123656
Total number of batches                      ...      977
Average number of points per batch           ...      126
Average number of grid points per atom       ...     5621
UseSFitting                                  ... on
Two-electron COSX gradient terms        ... 
Integration Timings:
Total Time                  =     5.2 sec
Basis fcn evaluation        =     0.1 sec
Density evaluation          =     0.1 sec
A evaluation                =     4.4 sec
A derivative evaluation     =     0.0 sec
S-fit derivative evaluation =     0.0 sec
anal. over. der. evaluation =     0.0 sec
num. over. der. evaluation  =     0.3 sec
K(P) evaluation             =     0.1 sec
finalize                    =     0.0 sec

done (  6.0 sec)
CPCM gradient                           ... done (  0.5 sec)
DFT XC gradient                         ... Exchange-correlation gradient    ... done
done (  0.7 sec)
Empirical dispersion gradient           ... 
-------------------
DISPERSION GRADIENT
-------------------

   1   C   :   -0.000172093   -0.000133236   -0.000181321
   2   C   :   -0.000044609   -0.000036456   -0.000048207
   3   C   :   -0.000098579    0.000065386   -0.000067121
   4   C   :   -0.000082237    0.000064100   -0.000051268
   5   C   :    0.000015273   -0.000134652   -0.000023946
   6   C   :    0.000031456   -0.000110479   -0.000000463
   7   C   :   -0.000071729   -0.000053907   -0.000072862
   8   C   :    0.000262251    0.000097281    0.000248904
   9   C   :    0.000091512    0.000187106    0.000122250
  10   C   :    0.000006922    0.000013877    0.000011630
  11   C   :   -0.000038485    0.000031897   -0.000023973
  12   O   :    0.000100140   -0.000032128    0.000083721
  13   H   :   -0.000076968    0.000098523   -0.000040325
  14   H   :   -0.000077059    0.000110683   -0.000035512
  15   H   :    0.000045819   -0.000122990    0.000006159
  16   H   :    0.000053125   -0.000129832    0.000011969
  17   H   :    0.000072671   -0.000045552    0.000095539
  18   H   :    0.000123736   -0.000024721    0.000031957
  19   H   :    0.000007474    0.000074320    0.000087932
  20   H   :    0.000058207    0.000092025    0.000032564
  21   H   :   -0.000015968    0.000135016    0.000009794
  22   N   :   -0.000190858   -0.000146262   -0.000197420

Difference to translation invariance:
           :   -0.0000000000    0.0000000000   -0.0000000000

Difference to rotation invariance:
           :   -0.0000000000    0.0000000000    0.0000000000

Norm of the Dispersion gradient    ...    0.0007951357
RMS gradient                       ...    0.0000978744
MAX gradient                       ...    0.0002622507
done (  0.0 sec)

-------
TIMINGS
-------

Total time                :   21.419 sec
Integral trafo            :    0.334 sec (  1.6%)
FC preparation            :    0.097 sec (  0.5%)
I/O of integrals          :    0.112 sec (  0.5%)
K(i,j) operators          :    0.179 sec (  0.8%)
T(i,j) pair energies      :    0.025 sec (  0.1%)
V**(-1/2)                 :    0.148 sec (  0.7%)
Gamma(ia|P)               :    0.175 sec (  0.8%)
Gamma-Trafo               :    0.055 sec (  0.3%)
D(virtual)                :    0.007 sec (  0.0%)
D(internal)               :    0.252 sec (  1.2%)
W(virtual)                :    0.014 sec (  0.1%)
W(internal)               :    0.307 sec (  1.4%)
L(virtual)                :    0.155 sec (  0.7%)
L(internal)               :    0.024 sec (  0.1%)
XC kernel                 :    0.019 sec (  0.1%)
G(D)                      :    1.585 sec (  7.4%)
G(Z)                      :    1.595 sec (  7.4%)
Z-vector solution         :    7.657 sec ( 35.7%)
3-index derivative        :    0.289 sec (  1.3%)
2-index derivative        :    0.030 sec (  0.1%)
Fock matrix gradient      :    7.879 sec ( 36.8%)


---------------------------------------
MP2 TOTAL ENERGY:     -553.558103482 Eh
---------------------------------------

The final MP2 gradient
  0:   0.00188426   0.00117196   0.00021327
  1:  -0.00027442   0.00080962   0.00062711
  2:   0.00028280  -0.00110979   0.00004174
  3:   0.00114161   0.00008568   0.00112513
  4:  -0.00071422  -0.00089304  -0.00069479
  5:   0.00095594   0.00119667   0.00116811
  6:  -0.00178506   0.00285138  -0.00070055
  7:   0.00120410  -0.00742266   0.00049439
  8:  -0.00209002   0.00202951  -0.00057147
  9:   0.00288004   0.00558420   0.00162210
 10:  -0.00373870  -0.00883746  -0.00351507
 11:   0.00233111   0.00436010   0.00049583
 12:   0.00002123   0.00070681   0.00011657
 13:  -0.00062719   0.00024860  -0.00061184
 14:   0.00064459  -0.00027926   0.00033791
 15:  -0.00002225  -0.00097496  -0.00034664
 16:   0.00070622   0.00207105   0.00027804
 17:   0.00010500   0.00070808   0.00098476
 18:  -0.00125717  -0.00077291  -0.00093110
 19:  -0.00016652  -0.00081166   0.00015379
 20:   0.00014110   0.00056802   0.00040223
 21:  -0.00165623  -0.00126020  -0.00068373

-----------------------------------
NORM OF THE MP2 GRADIENT:  0.016809
-----------------------------------

Maximum memory used throughout the entire MP2-calculation: 59.5 MB


-------------------------------------------------------------------------------
                          DFT DISPERSION CORRECTION                            
                                                                               
                              DFTD3 V3.1  Rev 1                                
                          USING Becke-Johnson damping                          
-------------------------------------------------------------------------------
-------------------------   ----------------
Dispersion correction           -0.019684074
-------------------------   ----------------


-------------------------   --------------------
FINAL SINGLE POINT ENERGY      -553.577787556421
-------------------------   --------------------

------------------------------------------------------------------------------
                         ORCA GEOMETRY RELAXATION STEP
------------------------------------------------------------------------------

Reading the OPT-File                    .... done
Getting information on internals        .... done
Copying old internal coords+grads       .... done
Making the new internal coordinates     .... (2022 redundants) done
Validating the new internal coordinates .... (2022 redundants) done
Calculating the B-matrix                .... done
Calculating the G,G- and P matrices     .... done
Transforming gradient to internals      .... done
Projecting the internal gradient        .... done
Number of atoms                         ....  22
Number of internal coordinates          .... 110
Current Energy                          ....  -553.577787556 Eh
Current gradient norm                   ....     0.016809424 Eh/bohr
Maximum allowed component of the step   ....  0.300
Current trust radius                    ....  0.450
Updating the Hessian (BFGS)             .... done
Forming the augmented Hessian           .... done
Diagonalizing the augmented Hessian     .... done
Last element of RFO vector              ....  0.997807674
Lowest eigenvalues of augmented Hessian:
 -0.000392273  0.013227458  0.016290309  0.020485196  0.023666118
Length of the computed step             ....  0.066325810
The final length of the internal step   ....  0.066325810
Converting the step to Cartesian space:
 Initial RMS(Int)=    0.0063239179
Transforming coordinates:
 Iter   0:  RMS(Cart)=    0.0150987397 RMS(Int)=    1.3388002048
 Iter   5:  RMS(Cart)=    0.0000023392 RMS(Int)=    0.0000018673
 Iter  10:  RMS(Cart)=    0.0000000717 RMS(Int)=    0.0000000573
done
Storing new coordinates                 .... done
The predicted energy change is          ....    -0.000196999
Previously predicted energy change      ....    -0.001328255
Actually observed energy change         ....    -0.001612140
Ratio of predicted to observed change   ....     1.213727627
New trust radius                        ....     0.675000000

                                .--------------------.
          ----------------------|Geometry convergence|-------------------------
          Item                value                   Tolerance       Converged
          ---------------------------------------------------------------------
          Energy change      -0.0016121399            0.0000010000      NO
          RMS gradient        0.0008661077            0.0000300000      NO
          MAX gradient        0.0038143858            0.0001000000      NO
          RMS step            0.0063239179            0.0006000000      NO
          MAX step            0.0216414838            0.0010000000      NO
          ........................................................
          Max(Bonds)      0.0088      Max(Angles)    0.82
          Max(Dihed)        1.24      Max(Improp)    0.00
          ---------------------------------------------------------------------

The optimization has not yet converged - more geometry cycles are needed


    ---------------------------------------------------------------------------
                         Redundant Internal Coordinates
                            (Angstroem and degrees)

        Definition                    Value    dE/dq     Step     New-Value
    ----------------------------------------------------------------------------
     1. B(C   1,C   0)                1.4349  0.000197 -0.0007    1.4342   
     2. B(C   2,C   1)                1.4089 -0.000018  0.0005    1.4095   
     3. B(C   3,C   2)                1.3906 -0.000011 -0.0006    1.3900   
     4. B(C   4,C   1)                1.4064  0.000220  0.0003    1.4067   
     5. B(C   5,C   4)                1.3940  0.000323 -0.0004    1.3936   
     6. B(C   6,C   5)                1.4081  0.000232 -0.0001    1.4080   
     7. B(C   6,C   3)                1.4078 -0.000846  0.0010    1.4088   
     8. B(C   7,C   6)                1.4637 -0.001448  0.0010    1.4648   
     9. B(C   8,C   7)                1.3527  0.003002 -0.0014    1.3512   
    10. B(C   9,C   8)                1.5098  0.000797 -0.0001    1.5096   
    11. B(C  10,C   9)                1.5503  0.002873 -0.0043    1.5460   
    12. B(O  11,C  10)                1.4361 -0.003814  0.0088    1.4449   
    13. B(O  11,C   7)                1.3664 -0.001547  0.0030    1.3694   
    14. B(H  12,C   2)                1.0915  0.000293 -0.0002    1.0913   
    15. B(H  13,C   3)                1.0912  0.000224  0.0000    1.0912   
    16. B(H  14,C   4)                1.0914  0.000293 -0.0002    1.0912   
    17. B(H  15,C   5)                1.0893  0.000326 -0.0004    1.0889   
    18. B(H  16,C  10)                1.0966 -0.000464  0.0003    1.0968   
    19. B(H  17,C  10)                1.1005 -0.000325  0.0000    1.1005   
    20. B(H  18,C   9)                1.1028 -0.000442  0.0004    1.1032   
    21. B(H  19,C   9)                1.0988 -0.000712  0.0010    1.0997   
    22. B(H  20,C   8)                1.0881  0.000198 -0.0001    1.0881   
    23. B(N  21,C   0)                1.1688  0.002052 -0.0004    1.1684   
    24. L(C   1,C   0,N  21,C   4, 2) 178.03 -0.000409    0.07    178.10   
    25. L(C   1,C   0,N  21,C   4, 1) 179.70 -0.000432    0.08    179.77   
    26. A(C   0,C   1,C   2)          120.16  0.000330   -0.08    120.08   
    27. A(C   0,C   1,C   4)          119.98 -0.000364    0.09    120.08   
    28. A(C   2,C   1,C   4)          119.85  0.000034   -0.01    119.84   
    29. A(C   3,C   2,H  12)          119.84 -0.000891    0.21    120.05   
    30. A(C   1,C   2,H  12)          120.14  0.000446   -0.12    120.02   
    31. A(C   1,C   2,C   3)          120.02  0.000445   -0.09    119.93   
    32. A(C   2,C   3,C   6)          120.60 -0.000508    0.13    120.72   
    33. A(C   6,C   3,H  13)          120.64  0.001157   -0.30    120.34   
    34. A(C   2,C   3,H  13)          118.77 -0.000649    0.17    118.93   
    35. A(C   5,C   4,H  14)          119.98 -0.000494    0.16    120.14   
    36. A(C   1,C   4,H  14)          120.31  0.000987   -0.23    120.08   
    37. A(C   1,C   4,C   5)          119.72 -0.000494    0.06    119.78   
    38. A(C   6,C   5,H  15)          119.75  0.001011   -0.28    119.47   
    39. A(C   4,C   5,C   6)          120.80 -0.000001   -0.00    120.80   
    40. A(C   4,C   5,H  15)          119.45 -0.001010    0.28    119.73   
    41. A(C   3,C   6,C   7)          121.47  0.001019   -0.28    121.19   
    42. A(C   3,C   6,C   5)          119.01  0.000523   -0.09    118.93   
    43. A(C   5,C   6,C   7)          119.52 -0.001542    0.36    119.88   
    44. A(C   8,C   7,O  11)          113.77  0.000125    0.04    113.81   
    45. A(C   6,C   7,O  11)          116.29  0.001625   -0.60    115.69   
    46. A(C   6,C   7,C   8)          129.94 -0.001751    0.56    130.49   
    47. A(C   7,C   8,C   9)          108.83 -0.000764    0.02    108.85   
    48. A(C   9,C   8,H  20)          124.92 -0.000322    0.16    125.09   
    49. A(C   7,C   8,H  20)          126.12  0.001090   -0.17    125.95   
    50. A(C   8,C   9,H  18)          110.32 -0.000602    0.82    111.14   
    51. A(C   8,C   9,C  10)          101.04 -0.001155    0.21    101.25   
    52. A(H  18,C   9,H  19)          107.77  0.000532   -0.55    107.22   
    53. A(C  10,C   9,H  19)          111.79  0.000292   -0.07    111.72   
    54. A(C   8,C   9,H  19)          113.84  0.000664   -0.38    113.46   
    55. A(C  10,C   9,H  18)          112.07  0.000182    0.06    112.13   
    56. A(H  16,C  10,H  17)          108.45 -0.000530    0.17    108.61   
    57. A(O  11,C  10,H  17)          108.51  0.001655   -0.18    108.34   
    58. A(C   9,C  10,H  17)          111.17 -0.001165    0.34    111.50   
    59. A(O  11,C  10,H  16)          109.10  0.000950   -0.82    108.28   
    60. A(C   9,C  10,H  16)          112.73 -0.001742    0.59    113.32   
    61. A(C   9,C  10,O  11)          106.78  0.001032   -0.16    106.62   
    62. A(C   7,O  11,C  10)          107.98  0.000920   -0.33    107.65   
    63. D(H  12,C   2,C   1,C   0)     -0.22 -0.000078    0.29      0.07   
    64. D(H  12,C   2,C   1,C   4)    180.00 -0.000043    0.14    180.14   
    65. D(C   3,C   2,C   1,C   4)     -0.20 -0.000028    0.12     -0.07   
    66. D(C   3,C   2,C   1,C   0)    179.58 -0.000063    0.27    179.85   
    67. D(H  13,C   3,C   2,H  12)      0.16 -0.000013    0.05      0.22   
    68. D(C   6,C   3,C   2,C   1)      0.26 -0.000010    0.06      0.32   
    69. D(H  13,C   3,C   2,C   1)   -179.64 -0.000031    0.07   -179.57   
    70. D(C   6,C   3,C   2,H  12)   -179.94  0.000007    0.04   -179.90   
    71. D(H  14,C   4,C   1,C   2)   -179.81  0.000059   -0.18   -180.00   
    72. D(H  14,C   4,C   1,C   0)      0.41  0.000092   -0.33      0.08   
    73. D(C   5,C   4,C   1,C   2)      0.06  0.000032   -0.16     -0.09   
    74. D(C   5,C   4,C   1,C   0)   -179.72  0.000065   -0.30   -180.02   
    75. D(H  15,C   5,C   4,C   1)   -179.85  0.000008    0.02   -179.83   
    76. D(C   6,C   5,C   4,H  14)    179.89 -0.000024    0.04    179.93   
    77. D(C   6,C   5,C   4,C   1)      0.01  0.000001    0.01      0.02   
    78. D(H  15,C   5,C   4,H  14)      0.03 -0.000017    0.05      0.08   
    79. D(C   7,C   6,C   5,H  15)     -0.22 -0.000061    0.26      0.05   
    80. D(C   3,C   6,C   5,H  15)    179.90 -0.000048    0.16    180.06   
    81. D(C   3,C   6,C   5,C   4)      0.04 -0.000037    0.17      0.22   
    82. D(C   7,C   6,C   3,H  13)     -0.16  0.000079   -0.32     -0.49   
    83. D(C   7,C   6,C   3,C   2)    179.94  0.000061   -0.31    179.63   
    84. D(C   7,C   6,C   5,C   4)    179.92 -0.000051    0.27    180.20   
    85. D(C   5,C   6,C   3,H  13)    179.71  0.000062   -0.22    179.50   
    86. D(C   5,C   6,C   3,C   2)     -0.18  0.000043   -0.20     -0.39   
    87. D(O  11,C   7,C   6,C   5)     -4.26 -0.000016    0.04     -4.22   
    88. D(O  11,C   7,C   6,C   3)    175.62 -0.000031    0.15    175.77   
    89. D(C   8,C   7,C   6,C   5)    176.07  0.000009   -0.00    176.07   
    90. D(C   8,C   7,C   6,C   3)     -4.05 -0.000006    0.10     -3.95   
    91. D(H  20,C   8,C   7,C   6)      0.84 -0.000092    0.03      0.87   
    92. D(C   9,C   8,C   7,O  11)     -2.85 -0.000044    0.27     -2.59   
    93. D(C   9,C   8,C   7,C   6)    176.82 -0.000064    0.31    177.13   
    94. D(H  20,C   8,C   7,O  11)   -178.83 -0.000073   -0.01   -178.85   
    95. D(H  19,C   9,C   8,C   7)    129.28 -0.000662    0.31    129.59   
    96. D(H  18,C   9,C   8,H  20)     66.61  0.000148    0.21     66.82   
    97. D(H  18,C   9,C   8,C   7)   -109.43  0.000049   -0.05   -109.47   
    98. D(C  10,C   9,C   8,H  20)   -174.67 -0.000511    0.71   -173.96   
    99. D(C  10,C   9,C   8,C   7)      9.29 -0.000610    0.45      9.74   
   100. D(H  16,C  10,C   9,H  18)    -14.71 -0.001542    0.93    -13.78   
   101. D(H  16,C  10,C   9,C   8)   -132.16 -0.000276   -0.15   -132.31   
   102. D(O  11,C  10,C   9,H  19)   -133.80  0.000309   -0.55   -134.36   
   103. D(O  11,C  10,C   9,H  18)    105.08 -0.000717    0.17    105.25   
   104. D(H  16,C  10,C   9,H  19)    106.40 -0.000516    0.21    106.62   
   105. D(O  11,C  10,C   9,C   8)    -12.37  0.000549   -0.92    -13.28   
   106. D(C   7,O  11,C  10,H  17)   -108.42 -0.000585    0.85   -107.57   
   107. D(C   7,O  11,C  10,H  16)    133.61 -0.001428    1.24    134.85   
   108. D(C   7,O  11,C  10,C   9)     11.50 -0.000493    1.10     12.60   
   109. D(C  10,O  11,C   7,C   8)     -5.72  0.000319   -0.88     -6.60   
   110. D(C  10,O  11,C   7,C   6)    174.56  0.000347   -0.93    173.63   
    ----------------------------------------------------------------------------

Geometry step timings:
Preparation and reading OPT file:      0.001 s (12.951 %)
Internal coordinates            :      0.000 s ( 1.015 %)
B/P matrices and projection     :      0.001 s (27.891 %)
Hessian update/contruction      :      0.000 s ( 8.620 %)
Making the step                 :      0.001 s (21.529 %)
Converting the step to Cartesian:      0.000 s ( 3.792 %)
Storing new data                :      0.000 s ( 0.725 %)
Checking convergence            :      0.000 s ( 0.311 %)
Final printing                  :      0.001 s (23.063 %)
Total time                      :      0.005 s

Time for energy+gradient        :     38.435 s
Time for complete geometry iter :     38.715 s

         *************************************************************
         *                GEOMETRY OPTIMIZATION CYCLE   4            *
         *************************************************************
---------------------------------
CARTESIAN COORDINATES (ANGSTROEM)
---------------------------------
  C      1.985879   -0.240018    0.600428
  C      2.853656    0.428918    1.525811
  C      2.705927    1.810901    1.760230
  C      3.546654    2.455532    2.660101
  C      3.853307   -0.293000    2.202884
  C      4.693372    0.363383    3.100453
  C      4.554565    1.743843    3.340114
  C      5.451276    2.414415    4.284439
  C      5.556246    3.719340    4.619237
  C      6.600490    3.863038    5.699954
  C      7.220161    2.446659    5.710075
  O      6.329637    1.600736    4.949097
  H      1.929897    2.373243    1.238325
  H      3.413235    3.524418    2.834526
  H      3.971100   -1.363032    2.024315
  H      5.468771   -0.195644    3.622003
  H      7.319895    2.023544    6.717069
  H      8.207888    2.434759    5.224851
  H      6.138470    4.121293    6.667889
  H      7.352842    4.634948    5.481989
  H      4.946245    4.530537    4.227055
  N      1.268679   -0.792364   -0.138301

----------------------------
CARTESIAN COORDINATES (A.U.)
----------------------------
  NO LB      ZA    FRAG     MASS         X           Y           Z
   0 C     6.0000    0    12.011    3.752767   -0.453569    1.134645
   1 C     6.0000    0    12.011    5.392628    0.810538    2.883365
   2 C     6.0000    0    12.011    5.113460    3.422106    3.326353
   3 C     6.0000    0    12.011    6.702204    4.640284    5.026863
   4 C     6.0000    0    12.011    7.281695   -0.553689    4.162847
   5 C     6.0000    0    12.011    8.869187    0.686695    5.859007
   6 C     6.0000    0    12.011    8.606880    3.295385    6.311901
   7 C     6.0000    0    12.011   10.301420    4.562584    8.096416
   8 C     6.0000    0    12.011   10.499784    7.028534    8.729093
   9 C     6.0000    0    12.011   12.473119    7.300083   10.771351
  10 C     6.0000    0    12.011   13.644127    4.623516   10.790478
  11 O     8.0000    0    15.999   11.961281    3.024953    9.352438
  12 H     1.0000    0     1.008    3.646978    4.484780    2.340095
  13 H     1.0000    0     1.008    6.450079    6.660184    5.356478
  14 H     1.0000    0     1.008    7.504292   -2.575758    3.825402
  15 H     1.0000    0     1.008   10.334479   -0.369713    6.844594
  16 H     1.0000    0     1.008   13.832596    3.823944   12.693421
  17 H     1.0000    0     1.008   15.510661    4.601027    9.873537
  18 H     1.0000    0     1.008   11.600028    7.788115   12.600485
  19 H     1.0000    0     1.008   13.894859    8.758782   10.359458
  20 H     1.0000    0     1.008    9.347048    8.561474    7.987976
  21 N     7.0000    0    14.007    2.397456   -1.497350   -0.261351

--------------------------------
INTERNAL COORDINATES (ANGSTROEM)
--------------------------------
 C      0   0   0     0.000000000000     0.00000000     0.00000000
 C      1   0   0     1.434170988672     0.00000000     0.00000000
 C      2   1   0     1.409486209784   120.08079869     0.00000000
 C      3   2   1     1.390014533928   119.93294092   179.85038837
 C      2   1   3     1.406732168753   120.07745383   179.92530507
 C      5   2   1     1.393620563153   119.77788918   179.98044835
 C      6   5   2     1.407967893507   120.79657410     0.00000000
 C      7   6   5     1.464755368747   119.88400152   180.19867419
 C      8   7   6     1.351272546123   130.49584254   176.07250030
 C      9   8   7     1.509649853778   108.84585247   177.14074277
 C     10   9   8     1.546034512641   101.22899232     9.75292695
 O      8   7   6     1.369438664511   115.69319398   355.78250100
 H      3   2   1     1.091254289847   120.01683575     0.06942159
 H      4   3   2     1.091210602486   118.93392788   180.43376751
 H      5   2   1     1.091206561634   120.07790426     0.07537593
 H      6   5   2     1.088930470508   119.73004524   180.17443348
 H     11  10   9     1.096818307195   113.32027560   227.68838346
 H     11  10   9     1.100540243020   111.51514485   104.77651248
 H     10   9   8     1.103203308225   111.14264373   250.51643891
 H     10   9   8     1.099721757530   113.46244159   129.59054394
 H      9   8   7     1.088094067281   125.95133293     0.87777440
 N      1   2   3     1.168410138042   179.03267085   257.44263276

---------------------------
INTERNAL COORDINATES (A.U.)
---------------------------
 C      0   0   0     0.000000000000     0.00000000     0.00000000
 C      1   0   0     2.710190397806     0.00000000     0.00000000
 C      2   1   0     2.663542926031   120.08079869     0.00000000
 C      3   2   1     2.626746791294   119.93294092   179.85038837
 C      2   1   3     2.658338542721   120.07745383   179.92530507
 C      5   2   1     2.633561198961   119.77788918   179.98044835
 C      6   5   2     2.660673724083   120.79657410     0.00000000
 C      7   6   5     2.767986500123   119.88400152   180.19867419
 C      8   7   6     2.553535044458   130.49584254   176.07250030
 C      9   8   7     2.852824781754   108.84585247   177.14074277
 C     10   9   8     2.921581822482   101.22899232     9.75292695
 O      8   7   6     2.587864033128   115.69319398   355.78250100
 H      3   2   1     2.062171750278   120.01683575     0.06942159
 H      4   3   2     2.062089193129   118.93392788   180.43376751
 H      5   2   1     2.062081557027   120.07790426     0.07537593
 H      6   5   2     2.057780368141   119.73004524   180.17443348
 H     11  10   9     2.072686219269   113.32027560   227.68838346
 H     11  10   9     2.079719658666   111.51514485   104.77651248
 H     10   9   8     2.084752122582   111.14264373   250.51643891
 H     10   9   8     2.078172945246   113.46244159   129.59054394
 H      9   8   7     2.056199795106   125.95133293     0.87777440
 N      1   2   3     2.207975172997   179.03267085   257.44263276


           ************************************************************
           *        Program running with 8 parallel MPI-processes     *
           *              working on a common directory               *
           ************************************************************
------------------------------------------------------------------------------
                   ___                                                        
                  /   \      - P O W E R E D   B Y -                         
                 /     \                                                     
                 |  |  |   _    _      __       _____    __    __             
                 |  |  |  | |  | |    /  \     |  _  \  |  |  /  |          
                  \  \/   | |  | |   /    \    | | | |  |  | /  /          
                 / \  \   | |__| |  /  /\  \   | |_| |  |  |/  /          
                |  |  |   |  __  | /  /__\  \  |    /   |      \           
                |  |  |   | |  | | |   __   |  |    \   |  |\   \          
                \     /   | |  | | |  |  |  |  | |\  \  |  | \   \       
                 \___/    |_|  |_| |__|  |__|  |_| \__\ |__|  \__/        
                                                                              
                      - O R C A' S   B I G   F R I E N D -                    
                                      &                                       
                       - I N T E G R A L  F E E D E R -                       
                                                                              
 v1 FN, 2020, v2 2021, v3 2022-2024                                           
------------------------------------------------------------------------------


----------------------
SHARK INTEGRAL PACKAGE
----------------------

Number of atoms                             ...     22
Number of basis functions                   ...    227
Number of shells                            ...    105
Maximum angular momentum                    ...      2
Integral batch strategy                     ... SHARK/LIBINT Hybrid
RI-J (if used) integral strategy            ... SPLIT-RIJ (Revised 2003 algorithm where possible)
Printlevel                                  ...      1
Contraction scheme used                     ... SEGMENTED contraction
Prescreening option                         ... SCHWARTZ
   Thresh                                   ... 1.000e-12
   Tcut                                     ... 1.000e-14
   Tpresel                                  ... 1.000e-14 
Coulomb Range Separation                    ... NOT USED
Exchange Range Separation                   ... NOT USED
Multipole approximations                    ... NOT USED
Finite Nucleus Model                        ... NOT USED
CABS basis                                  ... NOT available
Auxiliary Coulomb fitting basis             ... AVAILABLE
   # of basis functions in Aux-J            ...    736
   # of shells in Aux-J                     ...    240
   Maximum angular momentum in Aux-J        ...      4
Auxiliary J/K fitting basis                 ... NOT available
Auxiliary Correlation fitting basis         ... AVAILABLE
   # of basis functions in Aux-C            ...    750
   # of shells in Aux-C                     ...    262
   Maximum angular momentum in Aux-C        ...      3
Auxiliary 'external' fitting basis          ... NOT available

Checking pre-screening integrals            ... done (  0.0 sec) Dimension = 105
Check shell pair data                       ... done (  0.0 sec)
Shell pair information
Shell pair cut-off parameter TPreSel        ...   1.0e-14
Total number of shell pairs                 ...      5565
Shell pairs after pre-screening             ...      4799
Total number of primitive shell pairs       ...     20497
Primitive shell pairs kept                  ...     12490
          la=0 lb=0:   1433 shell pairs
          la=1 lb=0:   1747 shell pairs
          la=1 lb=1:    559 shell pairs
          la=2 lb=0:    614 shell pairs
          la=2 lb=1:    375 shell pairs
          la=2 lb=2:     71 shell pairs

Calculating one electron integrals          ... done (  0.0 sec)
Calculating RI/J V-Matrix + Cholesky decomp.... done (  0.0 sec)
Calculating RI/C V-Matrix + Cholesky decomp.... done (  0.0 sec)
Calculating Nuclear repulsion               ... done (  0.0 sec) ENN=    684.946890740518 Eh

Diagonalization of the overlap matrix:
Smallest eigenvalue                        ... 2.904e-04
Time for diagonalization                   ...    0.006 sec
Threshold for overlap eigenvalues          ... 1.000e-07
Number of eigenvalues below threshold      ... 0
Time for construction of square roots      ...    0.003 sec
Total time needed                          ...    0.009 sec

-------------------
DFT GRID GENERATION
-------------------

General Integration Accuracy     IntAcc      ... 4.388
Radial Grid Type                 RadialGrid  ... OptM3 with GC (2021)
Angular Grid (max. ang.)         AngularGrid ... 4 (Lebedev-302)
Angular grid pruning method      GridPruning ... 4 (adaptive)
Weight generation scheme         WeightScheme... mBecke (2022)
Basis function cutoff            BFCut       ... 1.0000e-12
Integration weight cutoff        WCut        ... 1.0000e-14
Partially contracted basis set               ... off
Rotationally invariant grid construction     ... off
Angular grids for H and He will be reduced by one unit

Total number of grid points                  ...   107092
Total number of batches                      ...     1684
Average number of points per batch           ...       63
Average number of grid points per atom       ...     4868

--------------------
COSX GRID GENERATION
--------------------

GRIDX 1
-------
General Integration Accuracy     IntAcc      ... 3.816
Radial Grid Type                 RadialGrid  ... OptM3 with GC (2021)
Angular Grid (max. ang.)         AngularGrid ... 1 (Lebedev-50)
Angular grid pruning method      GridPruning ... 4 (adaptive)
Weight generation scheme         WeightScheme... mBecke (2022)
Basis function cutoff            BFCut       ... 1.0000e-12
Integration weight cutoff        WCut        ... 1.0000e-14
Partially contracted basis set               ... on
Rotationally invariant grid construction     ... off
Angular grids for H and He will be reduced by one unit

Total number of grid points                  ...    13622
Total number of batches                      ...      120
Average number of points per batch           ...      113
Average number of grid points per atom       ...      619
UseSFitting                                  ... on

GRIDX 2
-------
General Integration Accuracy     IntAcc      ... 4.020
Radial Grid Type                 RadialGrid  ... OptM3 with GC (2021)
Angular Grid (max. ang.)         AngularGrid ... 2 (Lebedev-110)
Angular grid pruning method      GridPruning ... 4 (adaptive)
Weight generation scheme         WeightScheme... mBecke (2022)
Basis function cutoff            BFCut       ... 1.0000e-12
Integration weight cutoff        WCut        ... 1.0000e-14
Partially contracted basis set               ... on
Rotationally invariant grid construction     ... off
Angular grids for H and He will be reduced by one unit

Total number of grid points                  ...    30091
Total number of batches                      ...      246
Average number of points per batch           ...      122
Average number of grid points per atom       ...     1368
UseSFitting                                  ... on

GRIDX 3
-------
General Integration Accuracy     IntAcc      ... 4.338
Radial Grid Type                 RadialGrid  ... OptM3 with GC (2021)
Angular Grid (max. ang.)         AngularGrid ... 3 (Lebedev-194)
Angular grid pruning method      GridPruning ... 4 (adaptive)
Weight generation scheme         WeightScheme... mBecke (2022)
Basis function cutoff            BFCut       ... 1.0000e-12
Integration weight cutoff        WCut        ... 1.0000e-14
Partially contracted basis set               ... on
Rotationally invariant grid construction     ... off
Angular grids for H and He will be reduced by one unit

Total number of grid points                  ...    66135
Total number of batches                      ...      528
Average number of points per batch           ...      125
Average number of grid points per atom       ...     3006
UseSFitting                                  ... on
Initializing property integral containers    ... done (  0.0 sec)

SHARK setup successfully completed in   1.3 seconds

Maximum memory used throughout the entire STARTUP-calculation: 28.7 MB


           ************************************************************
           *        Program running with 8 parallel MPI-processes     *
           *              working on a common directory               *
           ************************************************************
Occupation numbers will be reassigned to an Aufbau configuration
             **** ENERGY FILE WAS UPDATED (calc.en.tmp) ****
Finished Guess after   0.2 sec
Maximum memory used throughout the entire GUESS-calculation: 12.4 MB


           ************************************************************
           *        Program running with 8 parallel MPI-processes     *
           *              working on a common directory               *
           ************************************************************
--------------------
CPCM SOLVATION MODEL
--------------------
CPCM parameters:
  Epsilon                                         ...      16.7000
  Refrac                                          ...       1.2750
  Rsolv                                           ...       1.3000
  Surface type                                    ... GAUSSIAN VDW
  Discretization scheme                           ... Constant charge density
    Threshold for H atoms                         ...       5.0000 (charges/Ang^2)
    Threshold for non-H atoms                     ...       5.0000 (charges/Ang^2)
  Epsilon function type                           ...         CPCM
Solvent:                                          ... CUSTOM
Radii:
  Scheme                                          ... Element-dependent radii
  Radius for C  used is    3.8550 Bohr (=   2.0400 Ang.)
  Radius for O  used is    3.4469 Bohr (=   1.8240 Ang.)
  Radius for H  used is    2.4944 Bohr (=   1.3200 Ang.)
  Radius for N  used is    3.5149 Bohr (=   1.8600 Ang.)
Calculating surface                               ...        done! (  0.0s)
Cavity surface points                             ...         2106
Cavity Volume                                     ...    1455.1590
Cavity Surface-area                               ...     785.8556
Calculating surface distance matrix               ...        done! (  0.1s)
Performing Cholesky decomposition & store         ...        done! (  0.1s)
Overall time for CPCM initialization              ...                 0.2s

----------------------------------------D-I-I-S--------------------------------------------
Iteration    Energy (Eh)           Delta-E    RMSDP     MaxDP     DIISErr   Damp  Time(sec)
-------------------------------------------------------------------------------------------
               ***  Starting incremental Fock matrix formation  ***
    1    -552.9705867523902043     0.00e+00  5.63e-05  1.19e-03  7.18e-03  0.700   1.4
    2    -552.9706834691584163    -9.67e-05  4.92e-05  1.09e-03  5.82e-03  0.700   0.8
                               ***Turning on AO-DIIS***
    3    -552.9707610673857516    -7.76e-05  4.19e-05  9.90e-04  4.53e-03  0.700   0.8
    4    -552.9708201481088281    -5.91e-05  1.09e-04  2.60e-03  3.36e-03  0.000   0.8
                              *** Initializing SOSCF ***
---------------------------------------S-O-S-C-F--------------------------------------
Iteration    Energy (Eh)           Delta-E    RMSDP     MaxDP     MaxGrad    Time(sec)
--------------------------------------------------------------------------------------
    5    -552.9709828719522875    -1.63e-04  1.09e-05  1.91e-04  2.54e-04     0.8
               *** Restarting incremental Fock matrix formation ***
    6    -552.9709841878126326    -1.32e-06  6.73e-06  1.64e-04  5.68e-05     1.4
    7    -552.9709843576748654    -1.70e-07  4.88e-06  1.15e-04  2.52e-05     1.1
    8    -552.9709843852352833    -2.76e-08  1.85e-06  3.37e-05  1.27e-05     1.1
    9    -552.9709844008067421    -1.56e-08  3.22e-07  7.55e-06  2.01e-06     1.0
   10    -552.9709844006441699     1.63e-10  1.35e-07  3.94e-06  1.56e-06     0.9
                 **** Energy Check signals convergence ****

               *****************************************************
               *                     SUCCESS                       *
               *           SCF CONVERGED AFTER  10 CYCLES          *
               *****************************************************

Recomputing exchange energy using gridx3       ... done (    2.004 sec)
Old exchange energy                            :    -39.698138918 Eh
New exchange energy                            :    -39.698034386 Eh
Exchange energy change after final integration :      0.000104532 Eh
Total energy after final integration           :   -552.970879869 Eh
             **** ENERGY FILE WAS UPDATED (calc.en.tmp) ****

----------------
TOTAL SCF ENERGY
----------------

Total Energy       :       -552.97087986860322 Eh          -15047.10262 eV

Components:
Nuclear Repulsion  :        684.94689074051792 Eh           18638.35245 eV
Electronic Energy  :      -1237.90316279558760 Eh          -33685.05757 eV
One Electron Energy:      -2106.39704664625560 Eh          -57317.97763 eV
Two Electron Energy:        868.49388385066800 Eh           23632.92005 eV
CPCM Dielectric    :         -0.01471234557452 Eh              -0.40034 eV

Virial components:
Potential Energy   :      -1101.13288096895803 Eh          -29963.34900 eV
Kinetic Energy     :        548.16200110035481 Eh           14916.24638 eV
Virial Ratio       :          2.00877273280270

DFT components:
N(Alpha)           :       45.000029899751 electrons
N(Beta)            :       45.000029899751 electrons
N(Total)           :       90.000059799502 electrons
E(X)               :      -35.292222753594 Eh       
E(C)               :       -2.229696150573 Eh       
E(XC)              :      -37.521918904167 Eh       

CPCM Solvation Model Properties:
Surface-charge          :         -0.02074446137768
Corrected charge        :          0.00000000000000
Outlying charge corr.   :          0.00002594132403 Eh               0.00071 eV
Free-energy (cav+disp)  :  This term is not implemented in the current solvation scheme

---------------
SCF CONVERGENCE
---------------

  Last Energy change         ...   -1.6257e-10  Tolerance :   1.0000e-09
  Last MAX-Density change    ...    3.9414e-06  Tolerance :   1.0000e-08
  Last RMS-Density change    ...    1.3522e-07  Tolerance :   1.0000e-09
  Last DIIS Error            ...    2.5362e-04  Tolerance :   1.0000e-08
  Last Orbital Gradient      ...    1.5553e-06  Tolerance :   2.0000e-06
  Last Orbital Rotation      ...    2.6391e-06  Tolerance :   2.0000e-06


Total SCF time: 0 days 0 hours 0 min 12 sec 
Finished LeanSCF after  12.7 sec

Maximum memory used throughout the entire LEANSCF-calculation: 25.5 MB


           ************************************************************
           *        Program running with 8 parallel MPI-processes     *
           *              working on a common directory               *
           ************************************************************

------------------------------------------------------------------------------
                                ORCA  MP2 
------------------------------------------------------------------------------

Freezing NCore=26 chemical core electrons

----------------------
RI-MP2 ENERGY+GRADIENT
----------------------
Dimension of the orbital basis            ...  227
Dimension of the AuxC basis               ...  750
Memory devoted to MP2                     ... 8000 MB   
Data format for matrix containers         ... DOUBLE
Compression type for matrix containers    ... UNCOMPRESSED
Overall scaling of the MP2 energy         ...   2.700e-01

-----------------------
SHARK RI TRANSFORMATION
-----------------------

Number of basis functions                ...    227
Number of aux functions                  ...    750
Number of operators                      ...      1
Generation of IJK                        ... YES
Generation of IAK                        ... YES
Generation of ABK                        ... NO
Orbital Range Operator  0:    0-  44 to   45- 226

Aux basis identifier                     ...   AUXC
Contraction scheme used                  ... SEGMENTED
Do orthogonalization                     ... YES
All operator combinations                ... NO
Transpose (ia|K)                         ... NO
Integral generator used                  ... LIBINT
Starting integral generation + trafo... 
Half trafo (segmented) done. Total time =  0.2 sec. integrals=  0.1 sec trafo=  0.1 sec
Integral generation and half transformation done (  0.2 sec)

Reading or making V^(-1/2)          ... done (  0.0 sec)
Sorting IJK integrals               ... done (  0.1 sec)
Sorting IAK integrals               ... done (  0.2 sec)

SHARK RI integral transformation done. Total time =  0.3 sec.

Opening buffers                              ... done
Frozen core precalculation                   ... done

Starting loop over batches of integrals:

Operator 0  - window                       ... ( 13- 44)x( 45-226)
Operator 0  - Memory available             ...  8000 MB
Operator 0  - Memory needed per MO         ...   1.0 MB
Operator 0  - Number of orbitals per batch ... 4
Operator 0  - Number of batches            ... 1

OPERATOR  0   PASS   0:  MOs    13 ...   16 +   17 ...   20 +   21 ...   24 +   25 ...   28
                            +   29 ...   32 +   33 ...   36 +   37 ...   40 +   41 ...   44
  Reading integrals       ... ok
  Internal MO  15
Closing buffer GIPV ( 0.04 GB; CompressionRatio= 1.00)
Time spent in pair loops =     1.391 sec
Deleting buffers (Ka|jb) ...done

-----------------------------------------------
 RI-MP2 CORRELATION ENERGY:     -0.587489128 Eh
-----------------------------------------------


---------------------
MP2 DENSITY FORMATION
---------------------

Completing the external part of the density      ... done
Storing the unrelaxed density                    ... done

Re-sorting 3-index density container for op 0    ... done
Computing external part of the Lagrangian        ... done
Calculating the xc-kernel                        ... done
Calculating G(D)                                 ... done
Completing the Lagrangian                        ... done
Solving the Z-vector equations                   ... Using XC Grid                  ... (calc.grid_cpscf.tmp) 
Recalculating density on grid  ... (calc.grho_cpscf0.tmp) done
Calculating the xc-kernel      ... (calc.fxc_cpscf0.tmp) done

-------------------
SHARK CP-SCF DRIVER
-------------------

Dimension of the orbital basis          ...    227
Dimension of the CPSCF-problem          ...   8190
Number of operators                     ...      1
Max. number of iterations               ...    128
Convergence Tolerance                   ... 3.0e-05
Number of perturbations                 ...      1
Perturbation type                       ... REAL

----------------------------
POPLE LINEAR EQUATION SOLVER
----------------------------

  ITERATION   0:   ||err||_max =   5.0524e-02 (   0.8 sec)
  ITERATION   1:   ||err||_max =   1.7229e-02 (   0.8 sec)
  ITERATION   2:   ||err||_max =   6.5051e-03 (   1.6 sec)
  ITERATION   3:   ||err||_max =   3.0467e-03 (   0.9 sec)
  ITERATION   4:   ||err||_max =   1.0882e-03 (   0.8 sec)
  ITERATION   5:   ||err||_max =   4.7234e-04 (   0.9 sec)
  ITERATION   6:   ||err||_max =   1.6791e-04 (   0.9 sec)
  ITERATION   7:   ||err||_max =   5.1600e-05 (   0.9 sec)
  ITERATION   8:   ||err||_max =   1.7903e-05 (   0.9 sec)
done
Finalizing the relaxed density                   ... done
Transforming P to the AO basis                   ... done
Storing the relaxed density                      ... done

------------------------------------
ENERGY WEIGHTED DENSITY FINALIZATION
------------------------------------

Gathering the parts of the W-matrix              ... done
Forming the Z-density                            ... done
Transforming Z to the AO basis                   ... done
Calculating G(Z)                                 ... done
Finalizing the W-matrix                          ... done
Transforming W to the AO basis and storing       ... done

----------------------------------
MP2 DERIVATIVE INTEGRAL GENERATION
----------------------------------

Input SCF Electron Density              ... calc.scfp
Input Correlated Electron Density       ... calc.pmp2re
Input Energy Weighted Density           ... calc.wmp2.tmp

Nuclear repulsion gradient              ... done (  0.0 sec)
HCore & Overlap gradient  (SHARK)       ... done (  0.1 sec)
Two-electron RIJ gradient terms         ... done (  0.5 sec)

-----------------------------------------------------------
MP2 COSX Grid Generation
-----------------------------------------------------------

General Integration Accuracy     IntAcc      ... 4.871
Radial Grid Type                 RadialGrid  ... OptM3 with GC (2021)
Angular Grid (max. ang.)         AngularGrid ... 4 (Lebedev-302)
Angular grid pruning method      GridPruning ... 4 (adaptive)
Weight generation scheme         WeightScheme... mBecke (2022)
Basis function cutoff            BFCut       ... 1.0000e-12
Integration weight cutoff        WCut        ... 1.0000e-14
Partially contracted basis set               ... on
Rotationally invariant grid construction     ... off
Angular grids for H and He will be reduced by one unit

Total number of grid points                  ...   123659
Total number of batches                      ...      976
Average number of points per batch           ...      126
Average number of grid points per atom       ...     5621
UseSFitting                                  ... on
Two-electron COSX gradient terms        ... 
Integration Timings:
Total Time                  =     5.5 sec
Basis fcn evaluation        =     0.1 sec
Density evaluation          =     0.1 sec
A evaluation                =     4.6 sec
A derivative evaluation     =     0.0 sec
S-fit derivative evaluation =     0.0 sec
anal. over. der. evaluation =     0.0 sec
num. over. der. evaluation  =     0.3 sec
K(P) evaluation             =     0.1 sec
finalize                    =     0.0 sec

done (  6.3 sec)
CPCM gradient                           ... done (  0.6 sec)
DFT XC gradient                         ... Exchange-correlation gradient    ... done
done (  0.7 sec)
Empirical dispersion gradient           ... 
-------------------
DISPERSION GRADIENT
-------------------

   1   C   :   -0.000170972   -0.000132664   -0.000182710
   2   C   :   -0.000044810   -0.000035976   -0.000048254
   3   C   :   -0.000099645    0.000065529   -0.000068166
   4   C   :   -0.000082778    0.000063148   -0.000051341
   5   C   :    0.000015094   -0.000134995   -0.000022951
   6   C   :    0.000029665   -0.000114133   -0.000000898
   7   C   :   -0.000071820   -0.000055518   -0.000071323
   8   C   :    0.000255303    0.000099352    0.000242533
   9   C   :    0.000091374    0.000189154    0.000122877
  10   C   :    0.000007483    0.000015792    0.000013036
  11   C   :   -0.000031186    0.000031848   -0.000016968
  12   O   :    0.000099143   -0.000032296    0.000083808
  13   H   :   -0.000076839    0.000098505   -0.000040677
  14   H   :   -0.000076832    0.000110455   -0.000035400
  15   H   :    0.000045225   -0.000123262    0.000006643
  16   H   :    0.000052659   -0.000130115    0.000013130
  17   H   :    0.000073755   -0.000045863    0.000094732
  18   H   :    0.000124400   -0.000024445    0.000030819
  19   H   :    0.000008354    0.000074086    0.000088357
  20   H   :    0.000057956    0.000091900    0.000032358
  21   H   :   -0.000016288    0.000135242    0.000009811
  22   N   :   -0.000189241   -0.000145743   -0.000199414

Difference to translation invariance:
           :    0.0000000000   -0.0000000000    0.0000000000

Difference to rotation invariance:
           :    0.0000000000    0.0000000000   -0.0000000000

Norm of the Dispersion gradient    ...    0.0007919307
RMS gradient                       ...    0.0000974799
MAX gradient                       ...    0.0002553034
done (  0.0 sec)

-------
TIMINGS
-------

Total time                :   22.681 sec
Integral trafo            :    0.349 sec (  1.5%)
FC preparation            :    0.097 sec (  0.4%)
I/O of integrals          :    0.112 sec (  0.5%)
K(i,j) operators          :    0.185 sec (  0.8%)
T(i,j) pair energies      :    0.029 sec (  0.1%)
V**(-1/2)                 :    0.151 sec (  0.7%)
Gamma(ia|P)               :    0.178 sec (  0.8%)
Gamma-Trafo               :    0.058 sec (  0.3%)
D(virtual)                :    0.007 sec (  0.0%)
D(internal)               :    0.262 sec (  1.2%)
W(virtual)                :    0.014 sec (  0.1%)
W(internal)               :    0.324 sec (  1.4%)
L(virtual)                :    0.172 sec (  0.8%)
L(internal)               :    0.024 sec (  0.1%)
XC kernel                 :    0.020 sec (  0.1%)
G(D)                      :    1.583 sec (  7.0%)
G(Z)                      :    1.620 sec (  7.1%)
Z-vector solution         :    8.449 sec ( 37.3%)
3-index derivative        :    0.337 sec (  1.5%)
2-index derivative        :    0.030 sec (  0.1%)
Fock matrix gradient      :    8.206 sec ( 36.2%)


---------------------------------------
MP2 TOTAL ENERGY:     -553.558368996 Eh
---------------------------------------

The final MP2 gradient
  0:   0.00167577   0.00115033  -0.00012556
  1:  -0.00083509   0.00004524   0.00010196
  2:   0.00030371  -0.00020617   0.00022143
  3:   0.00037963  -0.00023842   0.00029222
  4:   0.00001234  -0.00068167  -0.00010832
  5:   0.00022157   0.00033203   0.00028976
  6:  -0.00004937   0.00078911   0.00034871
  7:  -0.00035407  -0.00200279  -0.00026401
  8:  -0.00121343   0.00130746  -0.00084295
  9:   0.00125275   0.00298009   0.00126493
 10:  -0.00087247  -0.00338642  -0.00179191
 11:   0.00049235  -0.00020169  -0.00027477
 12:  -0.00001411   0.00037319   0.00006505
 13:  -0.00036171   0.00018290  -0.00027460
 14:   0.00026631  -0.00014105   0.00017260
 15:  -0.00007191  -0.00037134  -0.00014777
 16:   0.00021875   0.00078744   0.00018037
 17:   0.00027512   0.00041610   0.00095068
 18:  -0.00009430  -0.00027277  -0.00025141
 19:  -0.00011224  -0.00026171   0.00018601
 20:   0.00001298   0.00028713   0.00021303
 21:  -0.00116055  -0.00085675  -0.00019754

-----------------------------------
NORM OF THE MP2 GRADIENT:  0.006912
-----------------------------------

Maximum memory used throughout the entire MP2-calculation: 59.6 MB


-------------------------------------------------------------------------------
                          DFT DISPERSION CORRECTION                            
                                                                               
                              DFTD3 V3.1  Rev 1                                
                          USING Becke-Johnson damping                          
-------------------------------------------------------------------------------
-------------------------   ----------------
Dispersion correction           -0.019681449
-------------------------   ----------------


-------------------------   --------------------
FINAL SINGLE POINT ENERGY      -553.578050445692
-------------------------   --------------------

------------------------------------------------------------------------------
                         ORCA GEOMETRY RELAXATION STEP
------------------------------------------------------------------------------

Reading the OPT-File                    .... done
Getting information on internals        .... done
Copying old internal coords+grads       .... done
Making the new internal coordinates     .... (2022 redundants) done
Validating the new internal coordinates .... (2022 redundants) done
Calculating the B-matrix                .... done
Calculating the G,G- and P matrices     .... done
Transforming gradient to internals      .... done
Projecting the internal gradient        .... done
Number of atoms                         ....  22
Number of internal coordinates          .... 110
Current Energy                          ....  -553.578050446 Eh
Current gradient norm                   ....     0.006911835 Eh/bohr
Maximum allowed component of the step   ....  0.300
Current trust radius                    ....  0.675
Updating the Hessian (BFGS)             .... done
Forming the augmented Hessian           .... done
Diagonalizing the augmented Hessian     .... done
Last element of RFO vector              ....  0.998888985
Lowest eigenvalues of augmented Hessian:
 -0.000106896  0.013234617  0.015567203  0.020497515  0.023709861
Length of the computed step             ....  0.047177725
The final length of the internal step   ....  0.047177725
Converting the step to Cartesian space:
 Initial RMS(Int)=    0.0044982196
Transforming coordinates:
 Iter   0:  RMS(Cart)=    0.0083590138 RMS(Int)=    0.5989957390
 Iter   5:  RMS(Cart)=    0.0000026714 RMS(Int)=    0.0000021402
 Iter  10:  RMS(Cart)=    0.0000000820 RMS(Int)=    0.0000000657
done
Storing new coordinates                 .... done
The predicted energy change is          ....    -0.000053567
Previously predicted energy change      ....    -0.000196999
Actually observed energy change         ....    -0.000262889
Ratio of predicted to observed change   ....     1.334468220
New trust radius                        ....     0.675000000

                                .--------------------.
          ----------------------|Geometry convergence|-------------------------
          Item                value                   Tolerance       Converged
          ---------------------------------------------------------------------
          Energy change      -0.0002628893            0.0000010000      NO
          RMS gradient        0.0004441290            0.0000300000      NO
          MAX gradient        0.0019647785            0.0001000000      NO
          RMS step            0.0044982196            0.0006000000      NO
          MAX step            0.0187456713            0.0010000000      NO
          ........................................................
          Max(Bonds)      0.0038      Max(Angles)    0.42
          Max(Dihed)        1.07      Max(Improp)    0.00
          ---------------------------------------------------------------------

The optimization has not yet converged - more geometry cycles are needed


    ---------------------------------------------------------------------------
                         Redundant Internal Coordinates
                            (Angstroem and degrees)

        Definition                    Value    dE/dq     Step     New-Value
    ----------------------------------------------------------------------------
     1. B(C   1,C   0)                1.4342 -0.000245  0.0001    1.4343   
     2. B(C   2,C   1)                1.4095  0.000167  0.0001    1.4095   
     3. B(C   3,C   2)                1.3900 -0.000259  0.0000    1.3901   
     4. B(C   4,C   1)                1.4067  0.000494 -0.0004    1.4063   
     5. B(C   5,C   4)                1.3936  0.000175 -0.0003    1.3933   
     6. B(C   6,C   5)                1.4080  0.000373 -0.0004    1.4075   
     7. B(C   6,C   3)                1.4088 -0.000303  0.0005    1.4094   
     8. B(C   7,C   6)                1.4648 -0.000807  0.0011    1.4659   
     9. B(C   8,C   7)                1.3513  0.001965 -0.0017    1.3496   
    10. B(C   9,C   8)                1.5096  0.001293 -0.0018    1.5078   
    11. B(C  10,C   9)                1.5460  0.001806 -0.0038    1.5422   
    12. B(O  11,C  10)                1.4449 -0.000404  0.0033    1.4482   
    13. B(O  11,C   7)                1.3694  0.000075  0.0008    1.3702   
    14. B(H  12,C   2)                1.0913  0.000169 -0.0002    1.0910   
    15. B(H  13,C   3)                1.0912  0.000178 -0.0002    1.0910   
    16. B(H  14,C   4)                1.0912  0.000141 -0.0002    1.0910   
    17. B(H  15,C   5)                1.0889  0.000070 -0.0001    1.0888   
    18. B(H  16,C  10)                1.0968 -0.000119  0.0000    1.0968   
    19. B(H  17,C  10)                1.1005 -0.000174  0.0002    1.1007   
    20. B(H  18,C   9)                1.1032 -0.000246  0.0004    1.1036   
    21. B(H  19,C   9)                1.0997 -0.000298  0.0006    1.1003   
    22. B(H  20,C   8)                1.0881  0.000129 -0.0001    1.0880   
    23. B(N  21,C   0)                1.1684  0.001242 -0.0005    1.1679   
    24. L(C   1,C   0,N  21,C   4, 2) 178.10 -0.000406    0.08    178.19   
    25. L(C   1,C   0,N  21,C   4, 1) 179.77 -0.000390    0.08    179.86   
    26. A(C   0,C   1,C   2)          120.08  0.000139   -0.05    120.04   
    27. A(C   0,C   1,C   4)          120.08 -0.000053    0.03    120.11   
    28. A(C   2,C   1,C   4)          119.84 -0.000086    0.01    119.85   
    29. A(C   3,C   2,H  12)          120.05 -0.000484    0.15    120.20   
    30. A(C   1,C   2,H  12)          120.02  0.000209   -0.08    119.94   
    31. A(C   1,C   2,C   3)          119.93  0.000275   -0.07    119.86   
    32. A(C   2,C   3,C   6)          120.72 -0.000048    0.05    120.77   
    33. A(C   6,C   3,H  13)          120.34  0.000493   -0.18    120.16   
    34. A(C   2,C   3,H  13)          118.93 -0.000445    0.14    119.07   
    35. A(C   5,C   4,H  14)          120.14 -0.000170    0.09    120.23   
    36. A(C   1,C   4,H  14)          120.08  0.000489   -0.15    119.93   
    37. A(C   1,C   4,C   5)          119.78 -0.000319    0.06    119.84   
    38. A(C   6,C   5,H  15)          119.47  0.000343   -0.14    119.33   
    39. A(C   4,C   5,C   6)          120.80  0.000138   -0.03    120.76   
    40. A(C   4,C   5,H  15)          119.73 -0.000481    0.18    119.91   
    41. A(C   3,C   6,C   7)          121.19  0.000270   -0.13    121.06   
    42. A(C   3,C   6,C   5)          118.93  0.000040   -0.02    118.91   
    43. A(C   5,C   6,C   7)          119.88 -0.000310    0.14    120.03   
    44. A(C   8,C   7,O  11)          113.81  0.000423   -0.08    113.73   
    45. A(C   6,C   7,O  11)          115.69 -0.000485   -0.08    115.61   
    46. A(C   6,C   7,C   8)          130.50  0.000062    0.16    130.66   
    47. A(C   7,C   8,C   9)          108.85 -0.000386    0.02    108.87   
    48. A(C   9,C   8,H  20)          125.09 -0.000138    0.10    125.19   
    49. A(C   7,C   8,H  20)          125.95  0.000523   -0.11    125.84   
    50. A(C   8,C   9,H  18)          111.14  0.000082    0.32    111.47   
    51. A(C   8,C   9,C  10)          101.23 -0.000633    0.15    101.38   
    52. A(H  18,C   9,H  19)          107.22  0.000041   -0.22    107.00   
    53. A(C  10,C   9,H  19)          111.72  0.000203   -0.07    111.66   
    54. A(C   8,C   9,H  19)          113.46  0.000319   -0.24    113.22   
    55. A(C  10,C   9,H  18)          112.12 -0.000028    0.09    112.22   
    56. A(H  16,C  10,H  17)          108.60 -0.000679    0.23    108.83   
    57. A(O  11,C  10,H  17)          108.34  0.001490   -0.34    108.00   
    58. A(C   9,C  10,H  17)          111.52 -0.000707    0.20    111.72   
    59. A(O  11,C  10,H  16)          108.28  0.000220   -0.38    107.90   
    60. A(C   9,C  10,H  16)          113.32 -0.000944    0.42    113.74   
    61. A(C   9,C  10,O  11)          106.61  0.000802   -0.19    106.43   
    62. A(C   7,O  11,C  10)          107.64 -0.000145   -0.11    107.54   
    63. D(H  12,C   2,C   1,C   0)      0.07  0.000005    0.06      0.13   
    64. D(H  12,C   2,C   1,C   4)   -179.86 -0.000005    0.04   -179.81   
    65. D(C   3,C   2,C   1,C   4)     -0.08  0.000010    0.01     -0.06   
    66. D(C   3,C   2,C   1,C   0)    179.85  0.000021    0.03    179.88   
    67. D(H  13,C   3,C   2,H  12)      0.21  0.000000    0.01      0.23   
    68. D(C   6,C   3,C   2,C   1)      0.32  0.000008    0.00      0.32   
    69. D(H  13,C   3,C   2,C   1)   -179.57 -0.000017    0.04   -179.52   
    70. D(C   6,C   3,C   2,H  12)   -179.90  0.000025   -0.03   -179.93   
    71. D(H  14,C   4,C   1,C   2)   -180.00  0.000009   -0.06   -180.06   
    72. D(H  14,C   4,C   1,C   0)      0.08 -0.000002   -0.08     -0.00   
    73. D(C   5,C   4,C   1,C   2)     -0.09 -0.000016   -0.01     -0.10   
    74. D(C   5,C   4,C   1,C   0)    179.98 -0.000027   -0.03    179.95   
    75. D(H  15,C   5,C   4,C   1)   -179.83  0.000016   -0.02   -179.84   
    76. D(C   6,C   5,C   4,H  14)    179.93 -0.000019    0.04    179.97   
    77. D(C   6,C   5,C   4,C   1)      0.02  0.000005   -0.01      0.02   
    78. D(H  15,C   5,C   4,H  14)      0.08 -0.000008    0.03      0.11   
    79. D(C   7,C   6,C   5,H  15)      0.05  0.000016    0.02      0.07   
    80. D(C   3,C   6,C   5,H  15)   -179.94  0.000000    0.03   -179.91   
    81. D(C   3,C   6,C   5,C   4)      0.22  0.000013    0.02      0.23   
    82. D(C   7,C   6,C   3,H  13)     -0.49 -0.000011   -0.05     -0.53   
    83. D(C   7,C   6,C   3,C   2)    179.63 -0.000035   -0.00    179.63   
    84. D(C   7,C   6,C   5,C   4)   -179.80  0.000029    0.01   -179.79   
    85. D(C   5,C   6,C   3,H  13)    179.50  0.000005   -0.06    179.44   
    86. D(C   5,C   6,C   3,C   2)     -0.39 -0.000019   -0.02     -0.40   
    87. D(O  11,C   7,C   6,C   5)     -4.22 -0.000005   -0.07     -4.28   
    88. D(O  11,C   7,C   6,C   3)    175.77  0.000012   -0.08    175.69   
    89. D(C   8,C   7,C   6,C   5)    176.07  0.000020   -0.06    176.01   
    90. D(C   8,C   7,C   6,C   3)     -3.94  0.000036   -0.07     -4.02   
    91. D(H  20,C   8,C   7,C   6)      0.88 -0.000003   -0.03      0.84   
    92. D(C   9,C   8,C   7,O  11)     -2.57 -0.000010    0.18     -2.40   
    93. D(C   9,C   8,C   7,C   6)    177.14 -0.000037    0.18    177.32   
    94. D(H  20,C   8,C   7,O  11)   -178.84  0.000023   -0.03   -178.87   
    95. D(H  19,C   9,C   8,C   7)    129.59 -0.000245    0.30    129.89   
    96. D(H  18,C   9,C   8,H  20)     66.82  0.000094    0.28     67.10   
    97. D(H  18,C   9,C   8,C   7)   -109.48  0.000096    0.08   -109.40   
    98. D(C  10,C   9,C   8,H  20)   -173.94 -0.000253    0.60   -173.34   
    99. D(C  10,C   9,C   8,C   7)      9.75 -0.000251    0.41     10.16   
   100. D(H  16,C  10,C   9,H  18)    -13.78 -0.000365    0.08    -13.70   
   101. D(H  16,C  10,C   9,C   8)   -132.31 -0.000087   -0.42   -132.73   
   102. D(O  11,C  10,C   9,H  19)   -134.36  0.000064   -0.54   -134.89   
   103. D(O  11,C  10,C   9,H  18)    105.24 -0.000113   -0.27    104.97   
   104. D(H  16,C  10,C   9,H  19)    106.62 -0.000188   -0.19    106.43   
   105. D(O  11,C  10,C   9,C   8)    -13.29  0.000165   -0.77    -14.06   
   106. D(C   7,O  11,C  10,H  17)   -107.55 -0.000576    0.93   -106.62   
   107. D(C   7,O  11,C  10,H  16)    134.84 -0.000704    1.07    135.92   
   108. D(C   7,O  11,C  10,C   9)     12.59 -0.000165    0.90     13.49   
   109. D(C  10,O  11,C   7,C   8)     -6.59  0.000138   -0.70     -7.29   
   110. D(C  10,O  11,C   7,C   6)    173.65  0.000159   -0.70    172.95   
    ----------------------------------------------------------------------------

Geometry step timings:
Preparation and reading OPT file:      0.001 s (15.590 %)
Internal coordinates            :      0.000 s ( 0.690 %)
B/P matrices and projection     :      0.001 s (26.194 %)
Hessian update/contruction      :      0.000 s ( 8.955 %)
Making the step                 :      0.001 s (20.422 %)
Converting the step to Cartesian:      0.000 s ( 3.663 %)
Storing new data                :      0.000 s ( 0.786 %)
Checking convergence            :      0.000 s ( 0.288 %)
Final printing                  :      0.001 s (23.394 %)
Total time                      :      0.005 s

Time for energy+gradient        :     37.528 s
Time for complete geometry iter :     37.726 s

         *************************************************************
         *                GEOMETRY OPTIMIZATION CYCLE   5            *
         *************************************************************
---------------------------------
CARTESIAN COORDINATES (ANGSTROEM)
---------------------------------
  C      1.988621   -0.238981    0.597120
  C      2.854850    0.428870    1.524928
  C      2.707779    1.811228    1.757855
  C      3.547595    2.454405    2.659684
  C      3.851589   -0.293483    2.205016
  C      4.690538    0.361232    3.104355
  C      4.553348    1.741606    3.342848
  C      5.447762    2.414957    4.289090
  C      5.554826    3.718298    4.622634
  C      6.597930    3.861250    5.701992
  C      7.223537    2.451640    5.708658
  O      6.323196    1.600734    4.958578
  H      1.933004    2.372393    1.233305
  H      3.417206    3.523190    2.835930
  H      3.965907   -1.363712    2.026381
  H      5.464279   -0.196459    3.629616
  H      7.335278    2.022886    6.712028
  H      8.202510    2.438062    5.205647
  H      6.141551    4.119821    6.673011
  H      7.346693    4.636856    5.481742
  H      4.947388    4.529230    4.226334
  N      1.272805   -0.788574   -0.144208

----------------------------
CARTESIAN COORDINATES (A.U.)
----------------------------
  NO LB      ZA    FRAG     MASS         X           Y           Z
   0 C     6.0000    0    12.011    3.757950   -0.451610    1.128393
   1 C     6.0000    0    12.011    5.394885    0.810447    2.881697
   2 C     6.0000    0    12.011    5.116961    3.422725    3.321864
   3 C     6.0000    0    12.011    6.703983    4.638153    5.026074
   4 C     6.0000    0    12.011    7.278448   -0.554603    4.166877
   5 C     6.0000    0    12.011    8.863833    0.682629    5.866381
   6 C     6.0000    0    12.011    8.604581    3.291159    6.317067
   7 C     6.0000    0    12.011   10.294778    4.563608    8.105206
   8 C     6.0000    0    12.011   10.497100    7.026564    8.735513
   9 C     6.0000    0    12.011   12.468281    7.296705   10.775203
  10 C     6.0000    0    12.011   13.650507    4.632928   10.787799
  11 O     8.0000    0    15.999   11.949109    3.024950    9.370354
  12 H     1.0000    0     1.008    3.652848    4.483172    2.330610
  13 H     1.0000    0     1.008    6.457584    6.657864    5.359132
  14 H     1.0000    0     1.008    7.494478   -2.577043    3.829305
  15 H     1.0000    0     1.008   10.325991   -0.371253    6.858981
  16 H     1.0000    0     1.008   13.861667    3.822701   12.683894
  17 H     1.0000    0     1.008   15.500497    4.607270    9.837247
  18 H     1.0000    0     1.008   11.605849    7.785334   12.610163
  19 H     1.0000    0     1.008   13.883237    8.762388   10.358991
  20 H     1.0000    0     1.008    9.349209    8.559005    7.986613
  21 N     7.0000    0    14.007    2.405253   -1.490189   -0.272513

--------------------------------
INTERNAL COORDINATES (ANGSTROEM)
--------------------------------
 C      0   0   0     0.000000000000     0.00000000     0.00000000
 C      1   0   0     1.434296691844     0.00000000     0.00000000
 C      2   1   0     1.409537965688   120.03521720     0.00000000
 C      3   2   1     1.390058736753   119.86427326   179.87910292
 C      2   1   3     1.406343596883   120.11202678   179.94214717
 C      5   2   1     1.393304690410   119.83722551   179.95426493
 C      6   5   2     1.407527557656   120.76487519     0.00000000
 C      7   6   5     1.465862243974   120.02639436   180.20606842
 C      8   7   6     1.349596299833   130.65866820   176.01033350
 C      9   8   7     1.507817848040   108.86588777   177.32074785
 C     10   9   8     1.542215568775   101.36561630    10.16354656
 O      8   7   6     1.370239789329   115.61137372   355.71514112
 H      3   2   1     1.091024403365   119.93875080     0.12946623
 H      4   3   2     1.091038321872   119.06887585   180.47628931
 H      5   2   1     1.091040719284   119.92895600     0.00000000
 H      6   5   2     1.088849205706   119.90580845   180.15563427
 H     11  10   9     1.096844365172   113.73873969   227.27285271
 H     11  10   9     1.100723471604   111.72084423   103.59269869
 H     10   9   8     1.103638919961   111.46666597   250.59636637
 H     10   9   8     1.100327247538   113.22245407   129.89397612
 H      9   8   7     1.087955302598   125.83892847     0.84571605
 N      1   2   3     1.167909056300   179.09065689   261.72897914

---------------------------
INTERNAL COORDINATES (A.U.)
---------------------------
 C      0   0   0     0.000000000000     0.00000000     0.00000000
 C      1   0   0     2.710427942374     0.00000000     0.00000000
 C      2   1   0     2.663640730515   120.03521720     0.00000000
 C      3   2   1     2.626830322528   119.86427326   179.87910292
 C      2   1   3     2.657604248303   120.11202678   179.94214717
 C      5   2   1     2.632964285983   119.83722551   179.95426493
 C      6   5   2     2.659841609916   120.76487519     0.00000000
 C      7   6   5     2.770078191166   120.02639436   180.20606842
 C      8   7   6     2.550367398038   130.65866820   176.01033350
 C      9   8   7     2.849362792634   108.86588777   177.32074785
 C     10   9   8     2.914365064454   101.36561630    10.16354656
 O      8   7   6     2.589377939634   115.61137372   355.71514112
 H      3   2   1     2.061737327784   119.93875080     0.12946623
 H      4   3   2     2.061763629950   119.06887585   180.47628931
 H      5   2   1     2.061768160404   119.92895600     0.00000000
 H      6   5   2     2.057626799922   119.90580845   180.15563427
 H     11  10   9     2.072735461710   113.73873969   227.27285271
 H     11  10   9     2.080065910510   111.72084423   103.59269869
 H     10   9   8     2.085575309462   111.46666597   250.59636637
 H     10   9   8     2.079317155538   113.22245407   129.89397612
 H      9   8   7     2.055937567858   125.83892847     0.84571605
 N      1   2   3     2.207028265734   179.09065689   261.72897914


           ************************************************************
           *        Program running with 8 parallel MPI-processes     *
           *              working on a common directory               *
           ************************************************************
------------------------------------------------------------------------------
                   ___                                                        
                  /   \      - P O W E R E D   B Y -                         
                 /     \                                                     
                 |  |  |   _    _      __       _____    __    __             
                 |  |  |  | |  | |    /  \     |  _  \  |  |  /  |          
                  \  \/   | |  | |   /    \    | | | |  |  | /  /          
                 / \  \   | |__| |  /  /\  \   | |_| |  |  |/  /          
                |  |  |   |  __  | /  /__\  \  |    /   |      \           
                |  |  |   | |  | | |   __   |  |    \   |  |\   \          
                \     /   | |  | | |  |  |  |  | |\  \  |  | \   \       
                 \___/    |_|  |_| |__|  |__|  |_| \__\ |__|  \__/        
                                                                              
                      - O R C A' S   B I G   F R I E N D -                    
                                      &                                       
                       - I N T E G R A L  F E E D E R -                       
                                                                              
 v1 FN, 2020, v2 2021, v3 2022-2024                                           
------------------------------------------------------------------------------


----------------------
SHARK INTEGRAL PACKAGE
----------------------

Number of atoms                             ...     22
Number of basis functions                   ...    227
Number of shells                            ...    105
Maximum angular momentum                    ...      2
Integral batch strategy                     ... SHARK/LIBINT Hybrid
RI-J (if used) integral strategy            ... SPLIT-RIJ (Revised 2003 algorithm where possible)
Printlevel                                  ...      1
Contraction scheme used                     ... SEGMENTED contraction
Prescreening option                         ... SCHWARTZ
   Thresh                                   ... 1.000e-12
   Tcut                                     ... 1.000e-14
   Tpresel                                  ... 1.000e-14 
Coulomb Range Separation                    ... NOT USED
Exchange Range Separation                   ... NOT USED
Multipole approximations                    ... NOT USED
Finite Nucleus Model                        ... NOT USED
CABS basis                                  ... NOT available
Auxiliary Coulomb fitting basis             ... AVAILABLE
   # of basis functions in Aux-J            ...    736
   # of shells in Aux-J                     ...    240
   Maximum angular momentum in Aux-J        ...      4
Auxiliary J/K fitting basis                 ... NOT available
Auxiliary Correlation fitting basis         ... AVAILABLE
   # of basis functions in Aux-C            ...    750
   # of shells in Aux-C                     ...    262
   Maximum angular momentum in Aux-C        ...      3
Auxiliary 'external' fitting basis          ... NOT available

Checking pre-screening integrals            ... done (  0.0 sec) Dimension = 105
Check shell pair data                       ... done (  0.0 sec)
Shell pair information
Shell pair cut-off parameter TPreSel        ...   1.0e-14
Total number of shell pairs                 ...      5565
Shell pairs after pre-screening             ...      4799
Total number of primitive shell pairs       ...     20497
Primitive shell pairs kept                  ...     12488
          la=0 lb=0:   1433 shell pairs
          la=1 lb=0:   1747 shell pairs
          la=1 lb=1:    559 shell pairs
          la=2 lb=0:    614 shell pairs
          la=2 lb=1:    375 shell pairs
          la=2 lb=2:     71 shell pairs

Calculating one electron integrals          ... done (  0.0 sec)
Calculating RI/J V-Matrix + Cholesky decomp.... done (  0.0 sec)
Calculating RI/C V-Matrix + Cholesky decomp.... done (  0.0 sec)
Calculating Nuclear repulsion               ... done (  0.0 sec) ENN=    684.983588948020 Eh

Diagonalization of the overlap matrix:
Smallest eigenvalue                        ... 2.902e-04
Time for diagonalization                   ...    0.006 sec
Threshold for overlap eigenvalues          ... 1.000e-07
Number of eigenvalues below threshold      ... 0
Time for construction of square roots      ...    0.003 sec
Total time needed                          ...    0.010 sec

-------------------
DFT GRID GENERATION
-------------------

General Integration Accuracy     IntAcc      ... 4.388
Radial Grid Type                 RadialGrid  ... OptM3 with GC (2021)
Angular Grid (max. ang.)         AngularGrid ... 4 (Lebedev-302)
Angular grid pruning method      GridPruning ... 4 (adaptive)
Weight generation scheme         WeightScheme... mBecke (2022)
Basis function cutoff            BFCut       ... 1.0000e-12
Integration weight cutoff        WCut        ... 1.0000e-14
Partially contracted basis set               ... off
Rotationally invariant grid construction     ... off
Angular grids for H and He will be reduced by one unit

Total number of grid points                  ...   107101
Total number of batches                      ...     1682
Average number of points per batch           ...       63
Average number of grid points per atom       ...     4868

--------------------
COSX GRID GENERATION
--------------------

GRIDX 1
-------
General Integration Accuracy     IntAcc      ... 3.816
Radial Grid Type                 RadialGrid  ... OptM3 with GC (2021)
Angular Grid (max. ang.)         AngularGrid ... 1 (Lebedev-50)
Angular grid pruning method      GridPruning ... 4 (adaptive)
Weight generation scheme         WeightScheme... mBecke (2022)
Basis function cutoff            BFCut       ... 1.0000e-12
Integration weight cutoff        WCut        ... 1.0000e-14
Partially contracted basis set               ... on
Rotationally invariant grid construction     ... off
Angular grids for H and He will be reduced by one unit

Total number of grid points                  ...    13620
Total number of batches                      ...      120
Average number of points per batch           ...      113
Average number of grid points per atom       ...      619
UseSFitting                                  ... on

GRIDX 2
-------
General Integration Accuracy     IntAcc      ... 4.020
Radial Grid Type                 RadialGrid  ... OptM3 with GC (2021)
Angular Grid (max. ang.)         AngularGrid ... 2 (Lebedev-110)
Angular grid pruning method      GridPruning ... 4 (adaptive)
Weight generation scheme         WeightScheme... mBecke (2022)
Basis function cutoff            BFCut       ... 1.0000e-12
Integration weight cutoff        WCut        ... 1.0000e-14
Partially contracted basis set               ... on
Rotationally invariant grid construction     ... off
Angular grids for H and He will be reduced by one unit

Total number of grid points                  ...    30085
Total number of batches                      ...      246
Average number of points per batch           ...      122
Average number of grid points per atom       ...     1368
UseSFitting                                  ... on

GRIDX 3
-------
General Integration Accuracy     IntAcc      ... 4.338
Radial Grid Type                 RadialGrid  ... OptM3 with GC (2021)
Angular Grid (max. ang.)         AngularGrid ... 3 (Lebedev-194)
Angular grid pruning method      GridPruning ... 4 (adaptive)
Weight generation scheme         WeightScheme... mBecke (2022)
Basis function cutoff            BFCut       ... 1.0000e-12
Integration weight cutoff        WCut        ... 1.0000e-14
Partially contracted basis set               ... on
Rotationally invariant grid construction     ... off
Angular grids for H and He will be reduced by one unit

Total number of grid points                  ...    66130
Total number of batches                      ...      529
Average number of points per batch           ...      125
Average number of grid points per atom       ...     3006
UseSFitting                                  ... on
Initializing property integral containers    ... done (  0.0 sec)

SHARK setup successfully completed in   1.3 seconds

Maximum memory used throughout the entire STARTUP-calculation: 28.7 MB


           ************************************************************
           *        Program running with 8 parallel MPI-processes     *
           *              working on a common directory               *
           ************************************************************
Occupation numbers will be reassigned to an Aufbau configuration
             **** ENERGY FILE WAS UPDATED (calc.en.tmp) ****
Finished Guess after   0.2 sec
Maximum memory used throughout the entire GUESS-calculation: 12.4 MB


           ************************************************************
           *        Program running with 8 parallel MPI-processes     *
           *              working on a common directory               *
           ************************************************************
--------------------
CPCM SOLVATION MODEL
--------------------
CPCM parameters:
  Epsilon                                         ...      16.7000
  Refrac                                          ...       1.2750
  Rsolv                                           ...       1.3000
  Surface type                                    ... GAUSSIAN VDW
  Discretization scheme                           ... Constant charge density
    Threshold for H atoms                         ...       5.0000 (charges/Ang^2)
    Threshold for non-H atoms                     ...       5.0000 (charges/Ang^2)
  Epsilon function type                           ...         CPCM
Solvent:                                          ... CUSTOM
Radii:
  Scheme                                          ... Element-dependent radii
  Radius for C  used is    3.8550 Bohr (=   2.0400 Ang.)
  Radius for O  used is    3.4469 Bohr (=   1.8240 Ang.)
  Radius for H  used is    2.4944 Bohr (=   1.3200 Ang.)
  Radius for N  used is    3.5149 Bohr (=   1.8600 Ang.)
Calculating surface                               ...        done! (  0.0s)
Cavity surface points                             ...         2101
Cavity Volume                                     ...    1454.6099
Cavity Surface-area                               ...     785.9310
Calculating surface distance matrix               ...        done! (  0.1s)
Performing Cholesky decomposition & store         ...        done! (  0.1s)
Overall time for CPCM initialization              ...                 0.2s

----------------------------------------D-I-I-S--------------------------------------------
Iteration    Energy (Eh)           Delta-E    RMSDP     MaxDP     DIISErr   Damp  Time(sec)
-------------------------------------------------------------------------------------------
               ***  Starting incremental Fock matrix formation  ***
    1    -552.9709719345781878     0.00e+00  3.33e-05  9.87e-04  5.61e-03  0.700   1.4
    2    -552.9710044391271140    -3.25e-05  2.94e-05  9.04e-04  4.55e-03  0.700   0.8
                               ***Turning on AO-DIIS***
    3    -552.9710306160465052    -2.62e-05  2.52e-05  8.16e-04  3.55e-03  0.700   0.8
                              *** Initializing SOSCF ***
---------------------------------------S-O-S-C-F--------------------------------------
Iteration    Energy (Eh)           Delta-E    RMSDP     MaxDP     MaxGrad    Time(sec)
--------------------------------------------------------------------------------------
    4    -552.9710505245938066    -1.99e-05  6.59e-05  2.13e-03  2.63e-03     0.8
               *** Restarting incremental Fock matrix formation ***
    5    -552.9711066368710135    -5.61e-05  8.83e-06  1.74e-04  5.23e-05     1.4
    6    -552.9711069039595941    -2.67e-07  5.76e-06  1.09e-04  2.44e-05     1.1
    7    -552.9711069258645466    -2.19e-08  2.18e-06  4.78e-05  2.35e-05     1.1
    8    -552.9711069511087089    -2.52e-08  4.12e-07  1.27e-05  1.61e-06     1.0
    9    -552.9711069517048827    -5.96e-10  1.71e-07  4.20e-06  1.56e-06     1.0
                 **** Energy Check signals convergence ****

               *****************************************************
               *                     SUCCESS                       *
               *           SCF CONVERGED AFTER   9 CYCLES          *
               *****************************************************

Recomputing exchange energy using gridx3       ... done (    2.011 sec)
Old exchange energy                            :    -39.699159469 Eh
New exchange energy                            :    -39.699057499 Eh
Exchange energy change after final integration :      0.000101971 Eh
Total energy after final integration           :   -552.971004981 Eh
             **** ENERGY FILE WAS UPDATED (calc.en.tmp) ****

----------------
TOTAL SCF ENERGY
----------------

Total Energy       :       -552.97100498086161 Eh          -15047.10603 eV

Components:
Nuclear Repulsion  :        684.98358894802016 Eh           18639.35106 eV
Electronic Energy  :      -1237.93997292294580 Eh          -33686.05923 eV
One Electron Energy:      -2106.47628807838419 Eh          -57320.13390 eV
Two Electron Energy:        868.53631515543827 Eh           23634.07467 eV
CPCM Dielectric    :         -0.01472297677897 Eh              -0.40063 eV

Virial components:
Potential Energy   :      -1101.14203473905945 Eh          -29963.59809 eV
Kinetic Energy     :        548.17102975819796 Eh           14916.49206 eV
Virial Ratio       :          2.00875634603452

DFT components:
N(Alpha)           :       45.000032342798 electrons
N(Beta)            :       45.000032342798 electrons
N(Total)           :       90.000064685596 electrons
E(X)               :      -35.293000088763 Eh       
E(C)               :       -2.229762903046 Eh       
E(XC)              :      -37.522762991809 Eh       

CPCM Solvation Model Properties:
Surface-charge          :         -0.02073290386954
Corrected charge        :         -0.00000000000000
Outlying charge corr.   :          0.00002591384526 Eh               0.00071 eV
Free-energy (cav+disp)  :  This term is not implemented in the current solvation scheme

---------------
SCF CONVERGENCE
---------------

  Last Energy change         ...    5.9617e-10  Tolerance :   1.0000e-09
  Last MAX-Density change    ...    4.1958e-06  Tolerance :   1.0000e-08
  Last RMS-Density change    ...    1.7115e-07  Tolerance :   1.0000e-09
  Last DIIS Error            ...    2.6270e-03  Tolerance :   1.0000e-08
  Last Orbital Gradient      ...    1.5612e-06  Tolerance :   2.0000e-06
  Last Orbital Rotation      ...    2.8979e-06  Tolerance :   2.0000e-06


Total SCF time: 0 days 0 hours 0 min 11 sec 
Finished LeanSCF after  12.0 sec

Maximum memory used throughout the entire LEANSCF-calculation: 25.6 MB


           ************************************************************
           *        Program running with 8 parallel MPI-processes     *
           *              working on a common directory               *
           ************************************************************

------------------------------------------------------------------------------
                                ORCA  MP2 
------------------------------------------------------------------------------

Freezing NCore=26 chemical core electrons

----------------------
RI-MP2 ENERGY+GRADIENT
----------------------
Dimension of the orbital basis            ...  227
Dimension of the AuxC basis               ...  750
Memory devoted to MP2                     ... 8000 MB   
Data format for matrix containers         ... DOUBLE
Compression type for matrix containers    ... UNCOMPRESSED
Overall scaling of the MP2 energy         ...   2.700e-01

-----------------------
SHARK RI TRANSFORMATION
-----------------------

Number of basis functions                ...    227
Number of aux functions                  ...    750
Number of operators                      ...      1
Generation of IJK                        ... YES
Generation of IAK                        ... YES
Generation of ABK                        ... NO
Orbital Range Operator  0:    0-  44 to   45- 226

Aux basis identifier                     ...   AUXC
Contraction scheme used                  ... SEGMENTED
Do orthogonalization                     ... YES
All operator combinations                ... NO
Transpose (ia|K)                         ... NO
Integral generator used                  ... LIBINT
Starting integral generation + trafo... 
Half trafo (segmented) done. Total time =  0.2 sec. integrals=  0.1 sec trafo=  0.1 sec
Integral generation and half transformation done (  0.2 sec)

Reading or making V^(-1/2)          ... done (  0.0 sec)
Sorting IJK integrals               ... done (  0.1 sec)
Sorting IAK integrals               ... done (  0.2 sec)

SHARK RI integral transformation done. Total time =  0.4 sec.

Opening buffers                              ... done
Frozen core precalculation                   ... done

Starting loop over batches of integrals:

Operator 0  - window                       ... ( 13- 44)x( 45-226)
Operator 0  - Memory available             ...  8000 MB
Operator 0  - Memory needed per MO         ...   1.0 MB
Operator 0  - Number of orbitals per batch ... 4
Operator 0  - Number of batches            ... 1

OPERATOR  0   PASS   0:  MOs    13 ...   16 +   17 ...   20 +   21 ...   24 +   25 ...   28
                            +   29 ...   32 +   33 ...   36 +   37 ...   40 +   41 ...   44
  Reading integrals       ... ok
  Internal MO  15
Closing buffer GIPV ( 0.04 GB; CompressionRatio= 1.00)
Time spent in pair loops =     1.399 sec
Deleting buffers (Ka|jb) ...done

-----------------------------------------------
 RI-MP2 CORRELATION ENERGY:     -0.587432021 Eh
-----------------------------------------------


---------------------
MP2 DENSITY FORMATION
---------------------

Completing the external part of the density      ... done
Storing the unrelaxed density                    ... done

Re-sorting 3-index density container for op 0    ... done
Computing external part of the Lagrangian        ... done
Calculating the xc-kernel                        ... done
Calculating G(D)                                 ... done
Completing the Lagrangian                        ... done
Solving the Z-vector equations                   ... Using XC Grid                  ... (calc.grid_cpscf.tmp) 
Recalculating density on grid  ... (calc.grho_cpscf0.tmp) done
Calculating the xc-kernel      ... (calc.fxc_cpscf0.tmp) done

-------------------
SHARK CP-SCF DRIVER
-------------------

Dimension of the orbital basis          ...    227
Dimension of the CPSCF-problem          ...   8190
Number of operators                     ...      1
Max. number of iterations               ...    128
Convergence Tolerance                   ... 3.0e-05
Number of perturbations                 ...      1
Perturbation type                       ... REAL

----------------------------
POPLE LINEAR EQUATION SOLVER
----------------------------

  ITERATION   0:   ||err||_max =   5.0536e-02 (   0.8 sec)
  ITERATION   1:   ||err||_max =   1.7204e-02 (   0.9 sec)
  ITERATION   2:   ||err||_max =   6.4891e-03 (   0.9 sec)
  ITERATION   3:   ||err||_max =   3.0428e-03 (   0.9 sec)
  ITERATION   4:   ||err||_max =   1.0855e-03 (   0.9 sec)
  ITERATION   5:   ||err||_max =   4.7131e-04 (   0.9 sec)
  ITERATION   6:   ||err||_max =   1.6733e-04 (   0.9 sec)
  ITERATION   7:   ||err||_max =   5.1535e-05 (   0.9 sec)
  ITERATION   8:   ||err||_max =   1.7885e-05 (   0.9 sec)
done
Finalizing the relaxed density                   ... done
Transforming P to the AO basis                   ... done
Storing the relaxed density                      ... done

------------------------------------
ENERGY WEIGHTED DENSITY FINALIZATION
------------------------------------

Gathering the parts of the W-matrix              ... done
Forming the Z-density                            ... done
Transforming Z to the AO basis                   ... done
Calculating G(Z)                                 ... done
Finalizing the W-matrix                          ... done
Transforming W to the AO basis and storing       ... done

----------------------------------
MP2 DERIVATIVE INTEGRAL GENERATION
----------------------------------

Input SCF Electron Density              ... calc.scfp
Input Correlated Electron Density       ... calc.pmp2re
Input Energy Weighted Density           ... calc.wmp2.tmp

Nuclear repulsion gradient              ... done (  0.0 sec)
HCore & Overlap gradient  (SHARK)       ... done (  0.1 sec)
Two-electron RIJ gradient terms         ... done (  0.5 sec)

-----------------------------------------------------------
MP2 COSX Grid Generation
-----------------------------------------------------------

General Integration Accuracy     IntAcc      ... 4.871
Radial Grid Type                 RadialGrid  ... OptM3 with GC (2021)
Angular Grid (max. ang.)         AngularGrid ... 4 (Lebedev-302)
Angular grid pruning method      GridPruning ... 4 (adaptive)
Weight generation scheme         WeightScheme... mBecke (2022)
Basis function cutoff            BFCut       ... 1.0000e-12
Integration weight cutoff        WCut        ... 1.0000e-14
Partially contracted basis set               ... on
Rotationally invariant grid construction     ... off
Angular grids for H and He will be reduced by one unit

Total number of grid points                  ...   123662
Total number of batches                      ...      977
Average number of points per batch           ...      126
Average number of grid points per atom       ...     5621
UseSFitting                                  ... on
Two-electron COSX gradient terms        ... 
Integration Timings:
Total Time                  =     5.4 sec
Basis fcn evaluation        =     0.1 sec
Density evaluation          =     0.1 sec
A evaluation                =     4.4 sec
A derivative evaluation     =     0.0 sec
S-fit derivative evaluation =     0.0 sec
anal. over. der. evaluation =     0.0 sec
num. over. der. evaluation  =     0.3 sec
K(P) evaluation             =     0.1 sec
finalize                    =     0.0 sec

done (  6.2 sec)
CPCM gradient                           ... done (  0.6 sec)
DFT XC gradient                         ... Exchange-correlation gradient    ... done
done (  0.7 sec)
Empirical dispersion gradient           ... 
-------------------
DISPERSION GRADIENT
-------------------

   1   C   :   -0.000170541   -0.000132365   -0.000182994
   2   C   :   -0.000044672   -0.000035582   -0.000048151
   3   C   :   -0.000099842    0.000065376   -0.000068784
   4   C   :   -0.000082692    0.000062511   -0.000051539
   5   C   :    0.000015043   -0.000134341   -0.000022456
   6   C   :    0.000028960   -0.000115712   -0.000001130
   7   C   :   -0.000071935   -0.000056252   -0.000070816
   8   C   :    0.000255017    0.000102148    0.000242773
   9   C   :    0.000092226    0.000188184    0.000123829
  10   C   :    0.000006309    0.000014538    0.000011999
  11   C   :   -0.000030607    0.000032082   -0.000015899
  12   O   :    0.000098559   -0.000031399    0.000084445
  13   H   :   -0.000076728    0.000098549   -0.000040965
  14   H   :   -0.000076512    0.000110547   -0.000035418
  15   H   :    0.000044890   -0.000123346    0.000006782
  16   H   :    0.000052414   -0.000130293    0.000013586
  17   H   :    0.000074428   -0.000045916    0.000094170
  18   H   :    0.000124748   -0.000024074    0.000030087
  19   H   :    0.000008505    0.000073944    0.000088504
  20   H   :    0.000057580    0.000091847    0.000032297
  21   H   :   -0.000016258    0.000135071    0.000009720
  22   N   :   -0.000188895   -0.000145517   -0.000200041

Difference to translation invariance:
           :   -0.0000000000    0.0000000000    0.0000000000

Difference to rotation invariance:
           :    0.0000000000   -0.0000000000    0.0000000000

Norm of the Dispersion gradient    ...    0.0007921545
RMS gradient                       ...    0.0000975075
MAX gradient                       ...    0.0002550173
done (  0.0 sec)

-------
TIMINGS
-------

Total time                :   21.854 sec
Integral trafo            :    0.358 sec (  1.6%)
FC preparation            :    0.097 sec (  0.4%)
I/O of integrals          :    0.111 sec (  0.5%)
K(i,j) operators          :    0.183 sec (  0.8%)
T(i,j) pair energies      :    0.028 sec (  0.1%)
V**(-1/2)                 :    0.152 sec (  0.7%)
Gamma(ia|P)               :    0.177 sec (  0.8%)
Gamma-Trafo               :    0.057 sec (  0.3%)
D(virtual)                :    0.007 sec (  0.0%)
D(internal)               :    0.264 sec (  1.2%)
W(virtual)                :    0.014 sec (  0.1%)
W(internal)               :    0.326 sec (  1.5%)
L(virtual)                :    0.184 sec (  0.8%)
L(internal)               :    0.024 sec (  0.1%)
XC kernel                 :    0.019 sec (  0.1%)
G(D)                      :    1.569 sec (  7.2%)
G(Z)                      :    1.574 sec (  7.2%)
Z-vector solution         :    7.809 sec ( 35.7%)
3-index derivative        :    0.310 sec (  1.4%)
2-index derivative        :    0.030 sec (  0.1%)
Fock matrix gradient      :    8.083 sec ( 37.0%)


---------------------------------------
MP2 TOTAL ENERGY:     -553.558437001 Eh
---------------------------------------

The final MP2 gradient
  0:   0.00094527   0.00059799  -0.00083044
  1:  -0.00066795  -0.00022659   0.00018329
  2:   0.00007275   0.00000519   0.00005416
  3:   0.00008362  -0.00014761  -0.00000271
  4:   0.00015612  -0.00016256   0.00007885
  5:  -0.00018144   0.00003302  -0.00013543
  6:   0.00038463  -0.00030332   0.00037567
  7:  -0.00055162   0.00088687  -0.00011266
  8:  -0.00026994   0.00000257  -0.00037466
  9:  -0.00002514   0.00052947   0.00031960
 10:   0.00022667  -0.00030529  -0.00043608
 11:   0.00013966  -0.00078250  -0.00029058
 12:   0.00000711   0.00009380   0.00004235
 13:  -0.00012075   0.00004732  -0.00007104
 14:   0.00004121  -0.00000972   0.00006550
 15:  -0.00004255  -0.00006347  -0.00002168
 16:  -0.00012475   0.00010664   0.00009769
 17:   0.00018006  -0.00000659   0.00044967
 18:   0.00027480  -0.00000286   0.00006463
 19:  -0.00002422   0.00000101   0.00000716
 20:  -0.00003333   0.00003950   0.00007830
 21:  -0.00048907  -0.00030123   0.00046437

-----------------------------------
NORM OF THE MP2 GRADIENT:  0.002589
-----------------------------------

Maximum memory used throughout the entire MP2-calculation: 59.7 MB


-------------------------------------------------------------------------------
                          DFT DISPERSION CORRECTION                            
                                                                               
                              DFTD3 V3.1  Rev 1                                
                          USING Becke-Johnson damping                          
-------------------------------------------------------------------------------
-------------------------   ----------------
Dispersion correction           -0.019683255
-------------------------   ----------------


-------------------------   --------------------
FINAL SINGLE POINT ENERGY      -553.578120256834
-------------------------   --------------------

------------------------------------------------------------------------------
                         ORCA GEOMETRY RELAXATION STEP
------------------------------------------------------------------------------

Reading the OPT-File                    .... done
Getting information on internals        .... done
Copying old internal coords+grads       .... done
Making the new internal coordinates     .... (2022 redundants) done
Validating the new internal coordinates .... (2022 redundants) done
Calculating the B-matrix                .... done
Calculating the G,G- and P matrices     .... done
Transforming gradient to internals      .... done
Projecting the internal gradient        .... done
Number of atoms                         ....  22
Number of internal coordinates          .... 110
Current Energy                          ....  -553.578120257 Eh
Current gradient norm                   ....     0.002588624 Eh/bohr
Maximum allowed component of the step   ....  0.300
Current trust radius                    ....  0.675
Updating the Hessian (BFGS)             .... done
Forming the augmented Hessian           .... done
Diagonalizing the augmented Hessian     .... done
Last element of RFO vector              ....  0.999315230
Lowest eigenvalues of augmented Hessian:
 -0.000025851  0.012143136  0.013363726  0.020496519  0.023788419
Length of the computed step             ....  0.037026306
The final length of the internal step   ....  0.037026306
Converting the step to Cartesian space:
 Initial RMS(Int)=    0.0035303198
Transforming coordinates:
 Iter   0:  RMS(Cart)=    0.0052110399 RMS(Int)=    0.5990034829
 Iter   5:  RMS(Cart)=    0.0000025371 RMS(Int)=    0.0000020374
 Iter  10:  RMS(Cart)=    0.0000000784 RMS(Int)=    0.0000000629
done
Storing new coordinates                 .... done
The predicted energy change is          ....    -0.000012943
Previously predicted energy change      ....    -0.000053567
Actually observed energy change         ....    -0.000069811
Ratio of predicted to observed change   ....     1.303255577
New trust radius                        ....     0.675000000

                                .--------------------.
          ----------------------|Geometry convergence|-------------------------
          Item                value                   Tolerance       Converged
          ---------------------------------------------------------------------
          Energy change      -0.0000698111            0.0000010000      NO
          RMS gradient        0.0001666445            0.0000300000      NO
          MAX gradient        0.0006305449            0.0001000000      NO
          RMS step            0.0035303198            0.0006000000      NO
          MAX step            0.0135191025            0.0010000000      NO
          ........................................................
          Max(Bonds)      0.0016      Max(Angles)    0.21
          Max(Dihed)        0.77      Max(Improp)    0.00
          ---------------------------------------------------------------------

The optimization has not yet converged - more geometry cycles are needed


    ---------------------------------------------------------------------------
                         Redundant Internal Coordinates
                            (Angstroem and degrees)

        Definition                    Value    dE/dq     Step     New-Value
    ----------------------------------------------------------------------------
     1. B(C   1,C   0)                1.4343 -0.000181  0.0002    1.4345   
     2. B(C   2,C   1)                1.4095  0.000029  0.0000    1.4095   
     3. B(C   3,C   2)                1.3901 -0.000076  0.0001    1.3901   
     4. B(C   4,C   1)                1.4063  0.000224 -0.0003    1.4060   
     5. B(C   5,C   4)                1.3933  0.000003 -0.0001    1.3932   
     6. B(C   6,C   5)                1.4075  0.000123 -0.0002    1.4073   
     7. B(C   6,C   3)                1.4094  0.000004  0.0001    1.4095   
     8. B(C   7,C   6)                1.4659 -0.000042  0.0003    1.4662   
     9. B(C   8,C   7)                1.3496  0.000164 -0.0005    1.3491   
    10. B(C   9,C   8)                1.5078  0.000514 -0.0011    1.5067   
    11. B(C  10,C   9)                1.5422  0.000425 -0.0016    1.5406   
    12. B(O  11,C  10)                1.4482  0.000296  0.0006    1.4488   
    13. B(O  11,C   7)                1.3702  0.000461 -0.0002    1.3700   
    14. B(H  12,C   2)                1.0910  0.000021 -0.0001    1.0909   
    15. B(H  13,C   3)                1.0910  0.000048 -0.0001    1.0909   
    16. B(H  14,C   4)                1.0910  0.000005 -0.0000    1.0910   
    17. B(H  15,C   5)                1.0888 -0.000007 -0.0000    1.0888   
    18. B(H  16,C  10)                1.0968  0.000035 -0.0001    1.0968   
    19. B(H  17,C  10)                1.1007 -0.000044  0.0001    1.1008   
    20. B(H  18,C   9)                1.1036 -0.000058  0.0002    1.1038   
    21. B(H  19,C   9)                1.1003 -0.000018  0.0002    1.1005   
    22. B(H  20,C   8)                1.0880  0.000018 -0.0001    1.0879   
    23. B(N  21,C   0)                1.1679  0.000147 -0.0002    1.1677   
    24. L(C   1,C   0,N  21,C   4, 2) 178.19 -0.000389    0.08    178.27   
    25. L(C   1,C   0,N  21,C   4, 1) 179.86 -0.000304    0.07    179.92   
    26. A(C   0,C   1,C   2)          120.04  0.000059   -0.02    120.01   
    27. A(C   0,C   1,C   4)          120.11  0.000063   -0.00    120.11   
    28. A(C   2,C   1,C   4)          119.85 -0.000121    0.02    119.88   
    29. A(C   3,C   2,H  12)          120.20 -0.000142    0.06    120.26   
    30. A(C   1,C   2,H  12)          119.94  0.000061   -0.03    119.91   
    31. A(C   1,C   2,C   3)          119.86  0.000081   -0.03    119.83   
    32. A(C   2,C   3,C   6)          120.77  0.000123   -0.01    120.76   
    33. A(C   6,C   3,H  13)          120.16  0.000081   -0.06    120.10   
    34. A(C   2,C   3,H  13)          119.07 -0.000204    0.07    119.14   
    35. A(C   5,C   4,H  14)          120.23 -0.000060    0.04    120.27   
    36. A(C   1,C   4,H  14)          119.93  0.000094   -0.05    119.88   
    37. A(C   1,C   4,C   5)          119.84 -0.000034    0.02    119.85   
    38. A(C   6,C   5,H  15)          119.33  0.000011   -0.04    119.29   
    39. A(C   4,C   5,C   6)          120.76  0.000135   -0.03    120.73   
    40. A(C   4,C   5,H  15)          119.91 -0.000146    0.07    119.98   
    41. A(C   3,C   6,C   7)          121.06 -0.000103   -0.01    121.05   
    42. A(C   3,C   6,C   5)          118.91 -0.000183    0.03    118.94   
    43. A(C   5,C   6,C   7)          120.03  0.000286   -0.01    120.01   
    44. A(C   8,C   7,O  11)          113.73  0.000185   -0.06    113.67   
    45. A(C   6,C   7,O  11)          115.61 -0.000631    0.08    115.69   
    46. A(C   6,C   7,C   8)          130.66  0.000445   -0.02    130.64   
    47. A(C   7,C   8,C   9)          108.87 -0.000058    0.00    108.87   
    48. A(C   9,C   8,H  20)          125.19 -0.000028    0.04    125.23   
    49. A(C   7,C   8,H  20)          125.84  0.000085   -0.04    125.80   
    50. A(C   8,C   9,H  18)          111.47  0.000175    0.03    111.50   
    51. A(C   8,C   9,C  10)          101.37 -0.000071    0.02    101.39   
    52. A(H  18,C   9,H  19)          107.00 -0.000062   -0.03    106.97   
    53. A(C  10,C   9,H  19)          111.66  0.000043   -0.02    111.64   
    54. A(C   8,C   9,H  19)          113.22  0.000034   -0.07    113.15   
    55. A(C  10,C   9,H  18)          112.22 -0.000116    0.08    112.30   
    56. A(H  16,C  10,H  17)          108.82 -0.000348    0.13    108.95   
    57. A(O  11,C  10,H  17)          108.00  0.000588   -0.21    107.79   
    58. A(C   9,C  10,H  17)          111.72 -0.000065    0.02    111.75   
    59. A(O  11,C  10,H  16)          107.91  0.000036   -0.08    107.82   
    60. A(C   9,C  10,H  16)          113.74 -0.000280    0.19    113.93   
    61. A(C   9,C  10,O  11)          106.42  0.000141   -0.09    106.33   
    62. A(C   7,O  11,C  10)          107.52 -0.000182   -0.03    107.49   
    63. D(H  12,C   2,C   1,C   0)      0.13  0.000021   -0.03      0.10   
    64. D(H  12,C   2,C   1,C   4)   -179.81  0.000009   -0.01   -179.83   
    65. D(C   3,C   2,C   1,C   4)     -0.06  0.000013   -0.02     -0.09   
    66. D(C   3,C   2,C   1,C   0)    179.88  0.000025   -0.05    179.83   
    67. D(H  13,C   3,C   2,H  12)      0.23  0.000002   -0.00      0.22   
    68. D(C   6,C   3,C   2,C   1)      0.32  0.000005   -0.01      0.31   
    69. D(H  13,C   3,C   2,C   1)   -179.52 -0.000003    0.01   -179.51   
    70. D(C   6,C   3,C   2,H  12)   -179.93  0.000009   -0.02   -179.95   
    71. D(H  14,C   4,C   1,C   2)    179.94 -0.000013    0.02    179.96   
    72. D(H  14,C   4,C   1,C   0)     -0.00 -0.000025    0.04      0.04   
    73. D(C   5,C   4,C   1,C   2)     -0.10 -0.000015    0.03     -0.07   
    74. D(C   5,C   4,C   1,C   0)    179.95 -0.000028    0.05    180.01   
    75. D(H  15,C   5,C   4,C   1)   -179.84  0.000002   -0.00   -179.85   
    76. D(C   6,C   5,C   4,H  14)    179.97 -0.000001    0.01    179.98   
    77. D(C   6,C   5,C   4,C   1)      0.02  0.000001   -0.00      0.01   
    78. D(H  15,C   5,C   4,H  14)      0.11 -0.000000    0.01      0.12   
    79. D(C   7,C   6,C   5,H  15)      0.07  0.000024   -0.05      0.01   
    80. D(C   3,C   6,C   5,H  15)   -179.91  0.000014   -0.03   -179.94   
    81. D(C   3,C   6,C   5,C   4)      0.23  0.000015   -0.03      0.20   
    82. D(C   7,C   6,C   3,H  13)     -0.53 -0.000021    0.04     -0.49   
    83. D(C   7,C   6,C   3,C   2)    179.63 -0.000028    0.06    179.68   
    84. D(C   7,C   6,C   5,C   4)   -179.79  0.000025   -0.05   -179.85   
    85. D(C   5,C   6,C   3,H  13)    179.44 -0.000011    0.02    179.45   
    86. D(C   5,C   6,C   3,C   2)     -0.40 -0.000018    0.03     -0.37   
    87. D(O  11,C   7,C   6,C   5)     -4.28  0.000014   -0.17     -4.45   
    88. D(O  11,C   7,C   6,C   3)    175.69  0.000024   -0.19    175.50   
    89. D(C   8,C   7,C   6,C   5)    176.01  0.000036   -0.16    175.85   
    90. D(C   8,C   7,C   6,C   3)     -4.02  0.000045   -0.18     -4.20   
    91. D(H  20,C   8,C   7,C   6)      0.85  0.000022   -0.03      0.81   
    92. D(C   9,C   8,C   7,O  11)     -2.39  0.000012    0.02     -2.37   
    93. D(C   9,C   8,C   7,C   6)    177.32 -0.000011    0.01    177.33   
    94. D(H  20,C   8,C   7,O  11)   -178.86  0.000045   -0.02   -178.89   
    95. D(H  19,C   9,C   8,C   7)    129.89 -0.000026    0.32    130.22   
    96. D(H  18,C   9,C   8,H  20)     67.10  0.000018    0.29     67.39   
    97. D(H  18,C   9,C   8,C   7)   -109.40  0.000046    0.25   -109.15   
    98. D(C  10,C   9,C   8,H  20)   -173.33 -0.000078    0.41   -172.92   
    99. D(C  10,C   9,C   8,C   7)     10.16 -0.000050    0.37     10.54   
   100. D(H  16,C  10,C   9,H  18)    -13.69  0.000174   -0.46    -14.16   
   101. D(H  16,C  10,C   9,C   8)   -132.73  0.000062   -0.55   -133.27   
   102. D(O  11,C  10,C   9,H  19)   -134.90  0.000019   -0.51   -135.41   
   103. D(O  11,C  10,C   9,H  18)    104.97  0.000150   -0.51    104.46   
   104. D(H  16,C  10,C   9,H  19)    106.44  0.000043   -0.46    105.97   
   105. D(O  11,C  10,C   9,C   8)    -14.06  0.000038   -0.59    -14.65   
   106. D(C   7,O  11,C  10,H  17)   -106.61 -0.000363    0.76   -105.84   
   107. D(C   7,O  11,C  10,H  16)    135.91 -0.000285    0.77    136.68   
   108. D(C   7,O  11,C  10,C   9)     13.48 -0.000052    0.64     14.12   
   109. D(C  10,O  11,C   7,C   8)     -7.28  0.000032   -0.43     -7.71   
   110. D(C  10,O  11,C   7,C   6)    172.96  0.000049   -0.42    172.54   
    ----------------------------------------------------------------------------

Geometry step timings:
Preparation and reading OPT file:      0.001 s (18.026 %)
Internal coordinates            :      0.000 s ( 0.803 %)
B/P matrices and projection     :      0.001 s (24.375 %)
Hessian update/contruction      :      0.000 s ( 8.849 %)
Making the step                 :      0.001 s (18.829 %)
Converting the step to Cartesian:      0.000 s ( 3.503 %)
Storing new data                :      0.000 s ( 0.639 %)
Checking convergence            :      0.000 s ( 0.255 %)
Final printing                  :      0.001 s (24.649 %)
Total time                      :      0.005 s

Time for energy+gradient        :     35.922 s
Time for complete geometry iter :     36.119 s

         *************************************************************
         *                GEOMETRY OPTIMIZATION CYCLE   6            *
         *************************************************************
---------------------------------
CARTESIAN COORDINATES (ANGSTROEM)
---------------------------------
  C      1.988890   -0.238665    0.597488
  C      2.855674    0.429230    1.525113
  C      2.709066    1.811815    1.756985
  C      3.548783    2.454613    2.659290
  C      3.851435   -0.293349    2.205749
  C      4.690259    0.360668    3.105588
  C      4.553333    1.740929    3.343571
  C      5.446871    2.413869    4.291379
  C      5.555733    3.717192    4.622602
  C      6.595508    3.859930    5.703686
  C      7.224288    2.453488    5.708263
  O      6.318887    1.600378    4.965733
  H      1.934760    2.372391    1.231279
  H      3.420097    3.523407    2.836075
  H      3.964510   -1.363610    2.026726
  H      5.463696   -0.196460    3.631879
  H      7.345286    2.023437    6.709925
  H      8.197289    2.440006    5.193533
  H      6.137150    4.116996    6.674408
  H      7.342743    4.637786    5.485348
  H      4.951180    4.528219    4.222248
  N      1.272753   -0.786823   -0.144323

----------------------------
CARTESIAN COORDINATES (A.U.)
----------------------------
  NO LB      ZA    FRAG     MASS         X           Y           Z
   0 C     6.0000    0    12.011    3.758457   -0.451011    1.129088
   1 C     6.0000    0    12.011    5.396442    0.811127    2.882047
   2 C     6.0000    0    12.011    5.119393    3.423834    3.320221
   3 C     6.0000    0    12.011    6.706228    4.638547    5.025330
   4 C     6.0000    0    12.011    7.278158   -0.554349    4.168261
   5 C     6.0000    0    12.011    8.863306    0.681563    5.868711
   6 C     6.0000    0    12.011    8.604553    3.289878    6.318433
   7 C     6.0000    0    12.011   10.293094    4.561552    8.109531
   8 C     6.0000    0    12.011   10.498814    7.024474    8.735451
   9 C     6.0000    0    12.011   12.463705    7.294211   10.778405
  10 C     6.0000    0    12.011   13.651925    4.636421   10.787054
  11 O     8.0000    0    15.999   11.940966    3.024276    9.383875
  12 H     1.0000    0     1.008    3.656166    4.483170    2.326781
  13 H     1.0000    0     1.008    6.463046    6.658275    5.359405
  14 H     1.0000    0     1.008    7.491839   -2.576849    3.829957
  15 H     1.0000    0     1.008   10.324890   -0.371255    6.863256
  16 H     1.0000    0     1.008   13.880579    3.823742   12.679921
  17 H     1.0000    0     1.008   15.490631    4.610943    9.814355
  18 H     1.0000    0     1.008   11.597533    7.779994   12.612804
  19 H     1.0000    0     1.008   13.875774    8.764145   10.365806
  20 H     1.0000    0     1.008    9.356375    8.557095    7.978893
  21 N     7.0000    0    14.007    2.405154   -1.486880   -0.272731

--------------------------------
INTERNAL COORDINATES (ANGSTROEM)
--------------------------------
 C      0   0   0     0.000000000000     0.00000000     0.00000000
 C      1   0   0     1.434533569336     0.00000000     0.00000000
 C      2   1   0     1.409539009464   120.01368542     0.00000000
 C      3   2   1     1.390132444132   119.83504545   179.83295002
 C      2   1   3     1.406031824475   120.11088817   179.92087399
 C      5   2   1     1.393224384236   119.85467183   180.00542882
 C      6   5   2     1.407304090853   120.73352877     0.00000000
 C      7   6   5     1.466150662739   120.01241203   180.15301806
 C      8   7   6     1.349151356175   130.63804396   175.85379411
 C      9   8   7     1.506735217617   108.86552259   177.33239354
 C     10   9   8     1.540604689677   101.37897253    10.53607077
 O      8   7   6     1.370012152495   115.69490344   355.54712390
 H      3   2   1     1.090945753621   119.90548625     0.09565852
 H      4   3   2     1.090932452220   119.14002976   180.48731785
 H      5   2   1     1.091005577771   119.87500419     0.04181336
 H      6   5   2     1.088842174018   119.97746456   180.15484434
 H     11  10   9     1.096773239626   113.93491546   226.72618117
 H     11  10   9     1.100845189492   111.74841084   102.70047227
 H     10   9   8     1.103846038003   111.49888230   250.84735540
 H     10   9   8     1.100495913519   113.15215070   130.21444686
 H      9   8   7     1.087903134343   125.80202583     0.81310480
 N      1   2   3     1.167738553541   179.13851498   265.56944101

---------------------------
INTERNAL COORDINATES (A.U.)
---------------------------
 C      0   0   0     0.000000000000     0.00000000     0.00000000
 C      1   0   0     2.710875575961     0.00000000     0.00000000
 C      2   1   0     2.663642702966   120.01368542     0.00000000
 C      3   2   1     2.626969609289   119.83504545   179.83295002
 C      2   1   3     2.657015083836   120.11088817   179.92087399
 C      5   2   1     2.632812529307   119.85467183   180.00542882
 C      6   5   2     2.659419318860   120.73352877     0.00000000
 C      7   6   5     2.770623223643   120.01241203   180.15301806
 C      8   7   6     2.549526576380   130.63804396   175.85379411
 C      9   8   7     2.847316917631   108.86552259   177.33239354
 C     10   9   8     2.911320944123   101.37897253    10.53607077
 O      8   7   6     2.588947768360   115.69490344   355.54712390
 H      3   2   1     2.061588701309   119.90548625     0.09565852
 H      4   3   2     2.061563565303   119.14002976   180.48731785
 H      5   2   1     2.061701752568   119.87500419     0.04181336
 H      6   5   2     2.057613511957   119.97746456   180.15484434
 H     11  10   9     2.072601053906   113.93491546   226.72618117
 H     11  10   9     2.080295923984   111.74841084   102.70047227
 H     10   9   8     2.085966705839   111.49888230   250.84735540
 H     10   9   8     2.079635888050   113.15215070   130.21444686
 H      9   8   7     2.055838984143   125.80202583     0.81310480
 N      1   2   3     2.206706062213   179.13851498   265.56944101


           ************************************************************
           *        Program running with 8 parallel MPI-processes     *
           *              working on a common directory               *
           ************************************************************
------------------------------------------------------------------------------
                   ___                                                        
                  /   \      - P O W E R E D   B Y -                         
                 /     \                                                     
                 |  |  |   _    _      __       _____    __    __             
                 |  |  |  | |  | |    /  \     |  _  \  |  |  /  |          
                  \  \/   | |  | |   /    \    | | | |  |  | /  /          
                 / \  \   | |__| |  /  /\  \   | |_| |  |  |/  /          
                |  |  |   |  __  | /  /__\  \  |    /   |      \           
                |  |  |   | |  | | |   __   |  |    \   |  |\   \          
                \     /   | |  | | |  |  |  |  | |\  \  |  | \   \       
                 \___/    |_|  |_| |__|  |__|  |_| \__\ |__|  \__/        
                                                                              
                      - O R C A' S   B I G   F R I E N D -                    
                                      &                                       
                       - I N T E G R A L  F E E D E R -                       
                                                                              
 v1 FN, 2020, v2 2021, v3 2022-2024                                           
------------------------------------------------------------------------------


----------------------
SHARK INTEGRAL PACKAGE
----------------------

Number of atoms                             ...     22
Number of basis functions                   ...    227
Number of shells                            ...    105
Maximum angular momentum                    ...      2
Integral batch strategy                     ... SHARK/LIBINT Hybrid
RI-J (if used) integral strategy            ... SPLIT-RIJ (Revised 2003 algorithm where possible)
Printlevel                                  ...      1
Contraction scheme used                     ... SEGMENTED contraction
Prescreening option                         ... SCHWARTZ
   Thresh                                   ... 1.000e-12
   Tcut                                     ... 1.000e-14
   Tpresel                                  ... 1.000e-14 
Coulomb Range Separation                    ... NOT USED
Exchange Range Separation                   ... NOT USED
Multipole approximations                    ... NOT USED
Finite Nucleus Model                        ... NOT USED
CABS basis                                  ... NOT available
Auxiliary Coulomb fitting basis             ... AVAILABLE
   # of basis functions in Aux-J            ...    736
   # of shells in Aux-J                     ...    240
   Maximum angular momentum in Aux-J        ...      4
Auxiliary J/K fitting basis                 ... NOT available
Auxiliary Correlation fitting basis         ... AVAILABLE
   # of basis functions in Aux-C            ...    750
   # of shells in Aux-C                     ...    262
   Maximum angular momentum in Aux-C        ...      3
Auxiliary 'external' fitting basis          ... NOT available

Checking pre-screening integrals            ... done (  0.0 sec) Dimension = 105
Check shell pair data                       ... done (  0.0 sec)
Shell pair information
Shell pair cut-off parameter TPreSel        ...   1.0e-14
Total number of shell pairs                 ...      5565
Shell pairs after pre-screening             ...      4799
Total number of primitive shell pairs       ...     20497
Primitive shell pairs kept                  ...     12489
          la=0 lb=0:   1433 shell pairs
          la=1 lb=0:   1747 shell pairs
          la=1 lb=1:    559 shell pairs
          la=2 lb=0:    614 shell pairs
          la=2 lb=1:    375 shell pairs
          la=2 lb=2:     71 shell pairs

Calculating one electron integrals          ... done (  0.0 sec)
Calculating RI/J V-Matrix + Cholesky decomp.... done (  0.0 sec)
Calculating RI/C V-Matrix + Cholesky decomp.... done (  0.0 sec)
Calculating Nuclear repulsion               ... done (  0.0 sec) ENN=    685.063699089290 Eh

Diagonalization of the overlap matrix:
Smallest eigenvalue                        ... 2.902e-04
Time for diagonalization                   ...    0.006 sec
Threshold for overlap eigenvalues          ... 1.000e-07
Number of eigenvalues below threshold      ... 0
Time for construction of square roots      ...    0.003 sec
Total time needed                          ...    0.010 sec

-------------------
DFT GRID GENERATION
-------------------

General Integration Accuracy     IntAcc      ... 4.388
Radial Grid Type                 RadialGrid  ... OptM3 with GC (2021)
Angular Grid (max. ang.)         AngularGrid ... 4 (Lebedev-302)
Angular grid pruning method      GridPruning ... 4 (adaptive)
Weight generation scheme         WeightScheme... mBecke (2022)
Basis function cutoff            BFCut       ... 1.0000e-12
Integration weight cutoff        WCut        ... 1.0000e-14
Partially contracted basis set               ... off
Rotationally invariant grid construction     ... off
Angular grids for H and He will be reduced by one unit

Total number of grid points                  ...   107100
Total number of batches                      ...     1684
Average number of points per batch           ...       63
Average number of grid points per atom       ...     4868

--------------------
COSX GRID GENERATION
--------------------

GRIDX 1
-------
General Integration Accuracy     IntAcc      ... 3.816
Radial Grid Type                 RadialGrid  ... OptM3 with GC (2021)
Angular Grid (max. ang.)         AngularGrid ... 1 (Lebedev-50)
Angular grid pruning method      GridPruning ... 4 (adaptive)
Weight generation scheme         WeightScheme... mBecke (2022)
Basis function cutoff            BFCut       ... 1.0000e-12
Integration weight cutoff        WCut        ... 1.0000e-14
Partially contracted basis set               ... on
Rotationally invariant grid construction     ... off
Angular grids for H and He will be reduced by one unit

Total number of grid points                  ...    13618
Total number of batches                      ...      120
Average number of points per batch           ...      113
Average number of grid points per atom       ...      619
UseSFitting                                  ... on

GRIDX 2
-------
General Integration Accuracy     IntAcc      ... 4.020
Radial Grid Type                 RadialGrid  ... OptM3 with GC (2021)
Angular Grid (max. ang.)         AngularGrid ... 2 (Lebedev-110)
Angular grid pruning method      GridPruning ... 4 (adaptive)
Weight generation scheme         WeightScheme... mBecke (2022)
Basis function cutoff            BFCut       ... 1.0000e-12
Integration weight cutoff        WCut        ... 1.0000e-14
Partially contracted basis set               ... on
Rotationally invariant grid construction     ... off
Angular grids for H and He will be reduced by one unit

Total number of grid points                  ...    30085
Total number of batches                      ...      246
Average number of points per batch           ...      122
Average number of grid points per atom       ...     1368
UseSFitting                                  ... on

GRIDX 3
-------
General Integration Accuracy     IntAcc      ... 4.338
Radial Grid Type                 RadialGrid  ... OptM3 with GC (2021)
Angular Grid (max. ang.)         AngularGrid ... 3 (Lebedev-194)
Angular grid pruning method      GridPruning ... 4 (adaptive)
Weight generation scheme         WeightScheme... mBecke (2022)
Basis function cutoff            BFCut       ... 1.0000e-12
Integration weight cutoff        WCut        ... 1.0000e-14
Partially contracted basis set               ... on
Rotationally invariant grid construction     ... off
Angular grids for H and He will be reduced by one unit

Total number of grid points                  ...    66130
Total number of batches                      ...      529
Average number of points per batch           ...      125
Average number of grid points per atom       ...     3006
UseSFitting                                  ... on
Initializing property integral containers    ... done (  0.0 sec)

SHARK setup successfully completed in   1.3 seconds

Maximum memory used throughout the entire STARTUP-calculation: 28.7 MB


           ************************************************************
           *        Program running with 8 parallel MPI-processes     *
           *              working on a common directory               *
           ************************************************************
Occupation numbers will be reassigned to an Aufbau configuration
             **** ENERGY FILE WAS UPDATED (calc.en.tmp) ****
Finished Guess after   0.2 sec
Maximum memory used throughout the entire GUESS-calculation: 12.4 MB


           ************************************************************
           *        Program running with 8 parallel MPI-processes     *
           *              working on a common directory               *
           ************************************************************
--------------------
CPCM SOLVATION MODEL
--------------------
CPCM parameters:
  Epsilon                                         ...      16.7000
  Refrac                                          ...       1.2750
  Rsolv                                           ...       1.3000
  Surface type                                    ... GAUSSIAN VDW
  Discretization scheme                           ... Constant charge density
    Threshold for H atoms                         ...       5.0000 (charges/Ang^2)
    Threshold for non-H atoms                     ...       5.0000 (charges/Ang^2)
  Epsilon function type                           ...         CPCM
Solvent:                                          ... CUSTOM
Radii:
  Scheme                                          ... Element-dependent radii
  Radius for C  used is    3.8550 Bohr (=   2.0400 Ang.)
  Radius for O  used is    3.4469 Bohr (=   1.8240 Ang.)
  Radius for H  used is    2.4944 Bohr (=   1.3200 Ang.)
  Radius for N  used is    3.5149 Bohr (=   1.8600 Ang.)
Calculating surface                               ...        done! (  0.0s)
Cavity surface points                             ...         2099
Cavity Volume                                     ...    1454.1153
Cavity Surface-area                               ...     785.8400
Calculating surface distance matrix               ...        done! (  0.1s)
Performing Cholesky decomposition & store         ...        done! (  0.1s)
Overall time for CPCM initialization              ...                 0.2s

----------------------------------------D-I-I-S--------------------------------------------
Iteration    Energy (Eh)           Delta-E    RMSDP     MaxDP     DIISErr   Damp  Time(sec)
-------------------------------------------------------------------------------------------
               ***  Starting incremental Fock matrix formation  ***
    1    -552.9710954494489670     0.00e+00  2.23e-05  6.50e-04  3.72e-03  0.700   1.4
                              *** Initializing SOSCF ***
---------------------------------------S-O-S-C-F--------------------------------------
Iteration    Energy (Eh)           Delta-E    RMSDP     MaxDP     MaxGrad    Time(sec)
--------------------------------------------------------------------------------------
    2    -552.9711084817265601    -1.30e-05  6.72e-05  1.98e-03  3.02e-03     0.8
               *** Restarting incremental Fock matrix formation ***
    3    -552.9711479647046417    -3.95e-05  2.06e-05  5.00e-04  1.74e-04     1.5
    4    -552.9711506748983538    -2.71e-06  1.06e-05  2.01e-04  3.79e-05     1.1
    5    -552.9711507825679746    -1.08e-07  3.69e-06  1.10e-04  4.72e-05     1.1
    6    -552.9711508987654724    -1.16e-07  1.19e-06  2.97e-05  1.34e-05     1.1
    7    -552.9711509017690787    -3.00e-09  5.20e-07  1.81e-05  1.15e-05     1.0
    8    -552.9711509039295834    -2.16e-09  2.89e-07  6.56e-06  2.60e-06     0.9
    9    -552.9711509042790567    -3.49e-10  1.32e-07  4.01e-06  1.39e-06     0.9
                 **** Energy Check signals convergence ****

               *****************************************************
               *                     SUCCESS                       *
               *           SCF CONVERGED AFTER   9 CYCLES          *
               *****************************************************

Recomputing exchange energy using gridx3       ... done (    1.990 sec)
Old exchange energy                            :    -39.699979294 Eh
New exchange energy                            :    -39.699881278 Eh
Exchange energy change after final integration :      0.000098016 Eh
Total energy after final integration           :   -552.971052888 Eh
             **** ENERGY FILE WAS UPDATED (calc.en.tmp) ****

----------------
TOTAL SCF ENERGY
----------------

Total Energy       :       -552.97105288843034 Eh          -15047.10733 eV

Components:
Nuclear Repulsion  :        685.06369908929037 Eh           18641.53097 eV
Electronic Energy  :      -1238.02012797302336 Eh          -33688.24036 eV
One Electron Energy:      -2106.63571616437139 Eh          -57324.47216 eV
Two Electron Energy:        868.61558819134802 Eh           23636.23180 eV
CPCM Dielectric    :         -0.01472202054617 Eh              -0.40061 eV

Virial components:
Potential Energy   :      -1101.14858085734386 Eh          -29963.77621 eV
Kinetic Energy     :        548.17752796891364 Eh           14916.66888 eV
Virial Ratio       :          2.00874447542072

DFT components:
N(Alpha)           :       45.000032234674 electrons
N(Beta)            :       45.000032234674 electrons
N(Total)           :       90.000064469348 electrons
E(X)               :      -35.293624918720 Eh       
E(C)               :       -2.229829067468 Eh       
E(XC)              :      -37.523453986189 Eh       

CPCM Solvation Model Properties:
Surface-charge          :         -0.02072818311471
Corrected charge        :         -0.00000000000000
Outlying charge corr.   :          0.00002590385904 Eh               0.00070 eV
Free-energy (cav+disp)  :  This term is not implemented in the current solvation scheme

---------------
SCF CONVERGENCE
---------------

  Last Energy change         ...    3.4947e-10  Tolerance :   1.0000e-09
  Last MAX-Density change    ...    4.0061e-06  Tolerance :   1.0000e-08
  Last RMS-Density change    ...    1.3199e-07  Tolerance :   1.0000e-09
  Last DIIS Error            ...    3.0190e-03  Tolerance :   1.0000e-08
  Last Orbital Gradient      ...    1.3891e-06  Tolerance :   2.0000e-06
  Last Orbital Rotation      ...    1.8892e-06  Tolerance :   2.0000e-06


Total SCF time: 0 days 0 hours 0 min 12 sec 
Finished LeanSCF after  12.4 sec

Maximum memory used throughout the entire LEANSCF-calculation: 25.8 MB


           ************************************************************
           *        Program running with 8 parallel MPI-processes     *
           *              working on a common directory               *
           ************************************************************

------------------------------------------------------------------------------
                                ORCA  MP2 
------------------------------------------------------------------------------

Freezing NCore=26 chemical core electrons

----------------------
RI-MP2 ENERGY+GRADIENT
----------------------
Dimension of the orbital basis            ...  227
Dimension of the AuxC basis               ...  750
Memory devoted to MP2                     ... 8000 MB   
Data format for matrix containers         ... DOUBLE
Compression type for matrix containers    ... UNCOMPRESSED
Overall scaling of the MP2 energy         ...   2.700e-01

-----------------------
SHARK RI TRANSFORMATION
-----------------------

Number of basis functions                ...    227
Number of aux functions                  ...    750
Number of operators                      ...      1
Generation of IJK                        ... YES
Generation of IAK                        ... YES
Generation of ABK                        ... NO
Orbital Range Operator  0:    0-  44 to   45- 226

Aux basis identifier                     ...   AUXC
Contraction scheme used                  ... SEGMENTED
Do orthogonalization                     ... YES
All operator combinations                ... NO
Transpose (ia|K)                         ... NO
Integral generator used                  ... LIBINT
Starting integral generation + trafo... 
Half trafo (segmented) done. Total time =  0.2 sec. integrals=  0.1 sec trafo=  0.1 sec
Integral generation and half transformation done (  0.2 sec)

Reading or making V^(-1/2)          ... done (  0.0 sec)
Sorting IJK integrals               ... done (  0.1 sec)
Sorting IAK integrals               ... done (  0.2 sec)

SHARK RI integral transformation done. Total time =  0.3 sec.

Opening buffers                              ... done
Frozen core precalculation                   ... done

Starting loop over batches of integrals:

Operator 0  - window                       ... ( 13- 44)x( 45-226)
Operator 0  - Memory available             ...  8000 MB
Operator 0  - Memory needed per MO         ...   1.0 MB
Operator 0  - Number of orbitals per batch ... 4
Operator 0  - Number of batches            ... 1

OPERATOR  0   PASS   0:  MOs    13 ...   16 +   17 ...   20 +   21 ...   24 +   25 ...   28
                            +   29 ...   32 +   33 ...   36 +   37 ...   40 +   41 ...   44
  Reading integrals       ... ok
  Internal MO  15
Closing buffer GIPV ( 0.04 GB; CompressionRatio= 1.00)
Time spent in pair loops =     1.408 sec
Deleting buffers (Ka|jb) ...done

-----------------------------------------------
 RI-MP2 CORRELATION ENERGY:     -0.587401286 Eh
-----------------------------------------------


---------------------
MP2 DENSITY FORMATION
---------------------

Completing the external part of the density      ... done
Storing the unrelaxed density                    ... done

Re-sorting 3-index density container for op 0    ... done
Computing external part of the Lagrangian        ... done
Calculating the xc-kernel                        ... done
Calculating G(D)                                 ... done
Completing the Lagrangian                        ... done
Solving the Z-vector equations                   ... Using XC Grid                  ... (calc.grid_cpscf.tmp) 
Recalculating density on grid  ... (calc.grho_cpscf0.tmp) done
Calculating the xc-kernel      ... (calc.fxc_cpscf0.tmp) done

-------------------
SHARK CP-SCF DRIVER
-------------------

Dimension of the orbital basis          ...    227
Dimension of the CPSCF-problem          ...   8190
Number of operators                     ...      1
Max. number of iterations               ...    128
Convergence Tolerance                   ... 3.0e-05
Number of perturbations                 ...      1
Perturbation type                       ... REAL

----------------------------
POPLE LINEAR EQUATION SOLVER
----------------------------

  ITERATION   0:   ||err||_max =   5.0516e-02 (   0.8 sec)
  ITERATION   1:   ||err||_max =   1.7191e-02 (   0.9 sec)
  ITERATION   2:   ||err||_max =   6.4849e-03 (   0.9 sec)
  ITERATION   3:   ||err||_max =   3.0409e-03 (   0.9 sec)
  ITERATION   4:   ||err||_max =   1.0845e-03 (   0.8 sec)
  ITERATION   5:   ||err||_max =   4.7068e-04 (   0.9 sec)
  ITERATION   6:   ||err||_max =   1.6704e-04 (   0.9 sec)
  ITERATION   7:   ||err||_max =   5.1459e-05 (   0.9 sec)
  ITERATION   8:   ||err||_max =   1.7866e-05 (   0.9 sec)
done
Finalizing the relaxed density                   ... done
Transforming P to the AO basis                   ... done
Storing the relaxed density                      ... done

------------------------------------
ENERGY WEIGHTED DENSITY FINALIZATION
------------------------------------

Gathering the parts of the W-matrix              ... done
Forming the Z-density                            ... done
Transforming Z to the AO basis                   ... done
Calculating G(Z)                                 ... done
Finalizing the W-matrix                          ... done
Transforming W to the AO basis and storing       ... done

----------------------------------
MP2 DERIVATIVE INTEGRAL GENERATION
----------------------------------

Input SCF Electron Density              ... calc.scfp
Input Correlated Electron Density       ... calc.pmp2re
Input Energy Weighted Density           ... calc.wmp2.tmp

Nuclear repulsion gradient              ... done (  0.0 sec)
HCore & Overlap gradient  (SHARK)       ... done (  0.1 sec)
Two-electron RIJ gradient terms         ... done (  0.5 sec)

-----------------------------------------------------------
MP2 COSX Grid Generation
-----------------------------------------------------------

General Integration Accuracy     IntAcc      ... 4.871
Radial Grid Type                 RadialGrid  ... OptM3 with GC (2021)
Angular Grid (max. ang.)         AngularGrid ... 4 (Lebedev-302)
Angular grid pruning method      GridPruning ... 4 (adaptive)
Weight generation scheme         WeightScheme... mBecke (2022)
Basis function cutoff            BFCut       ... 1.0000e-12
Integration weight cutoff        WCut        ... 1.0000e-14
Partially contracted basis set               ... on
Rotationally invariant grid construction     ... off
Angular grids for H and He will be reduced by one unit

Total number of grid points                  ...   123659
Total number of batches                      ...      976
Average number of points per batch           ...      126
Average number of grid points per atom       ...     5621
UseSFitting                                  ... on
Two-electron COSX gradient terms        ... 
Integration Timings:
Total Time                  =     5.4 sec
Basis fcn evaluation        =     0.1 sec
Density evaluation          =     0.1 sec
A evaluation                =     4.5 sec
A derivative evaluation     =     0.0 sec
S-fit derivative evaluation =     0.0 sec
anal. over. der. evaluation =     0.0 sec
num. over. der. evaluation  =     0.3 sec
K(P) evaluation             =     0.1 sec
finalize                    =     0.0 sec

done (  6.1 sec)
CPCM gradient                           ... done (  0.6 sec)
DFT XC gradient                         ... Exchange-correlation gradient    ... done
done (  0.7 sec)
Empirical dispersion gradient           ... 
-------------------
DISPERSION GRADIENT
-------------------

   1   C   :   -0.000170473   -0.000132309   -0.000182918
   2   C   :   -0.000044486   -0.000035418   -0.000048025
   3   C   :   -0.000099736    0.000065341   -0.000068940
   4   C   :   -0.000082558    0.000062446   -0.000051578
   5   C   :    0.000015085   -0.000133983   -0.000022332
   6   C   :    0.000028942   -0.000115803   -0.000000971
   7   C   :   -0.000072259   -0.000056475   -0.000070904
   8   C   :    0.000256924    0.000103332    0.000244681
   9   C   :    0.000093118    0.000186982    0.000124395
  10   C   :    0.000005355    0.000013262    0.000011013
  11   C   :   -0.000032594    0.000032383   -0.000017213
  12   O   :    0.000098214   -0.000030816    0.000084975
  13   H   :   -0.000076655    0.000098576   -0.000041108
  14   H   :   -0.000076355    0.000110664   -0.000035464
  15   H   :    0.000044779   -0.000123347    0.000006771
  16   H   :    0.000052318   -0.000130364    0.000013669
  17   H   :    0.000074798   -0.000045899    0.000093846
  18   H   :    0.000124903   -0.000023783    0.000029717
  19   H   :    0.000008344    0.000073885    0.000088598
  20   H   :    0.000057319    0.000091818    0.000032412
  21   H   :   -0.000016003    0.000134975    0.000009470
  22   N   :   -0.000188981   -0.000145465   -0.000200095

Difference to translation invariance:
           :   -0.0000000000    0.0000000000    0.0000000000

Difference to rotation invariance:
           :   -0.0000000000   -0.0000000000    0.0000000000

Norm of the Dispersion gradient    ...    0.0007933904
RMS gradient                       ...    0.0000976596
MAX gradient                       ...    0.0002569236
done (  0.0 sec)

-------
TIMINGS
-------

Total time                :   21.925 sec
Integral trafo            :    0.347 sec (  1.6%)
FC preparation            :    0.100 sec (  0.5%)
I/O of integrals          :    0.111 sec (  0.5%)
K(i,j) operators          :    0.184 sec (  0.8%)
T(i,j) pair energies      :    0.026 sec (  0.1%)
V**(-1/2)                 :    0.150 sec (  0.7%)
Gamma(ia|P)               :    0.181 sec (  0.8%)
Gamma-Trafo               :    0.056 sec (  0.3%)
D(virtual)                :    0.007 sec (  0.0%)
D(internal)               :    0.256 sec (  1.2%)
W(virtual)                :    0.014 sec (  0.1%)
W(internal)               :    0.309 sec (  1.4%)
L(virtual)                :    0.178 sec (  0.8%)
L(internal)               :    0.024 sec (  0.1%)
XC kernel                 :    0.019 sec (  0.1%)
G(D)                      :    1.588 sec (  7.2%)
G(Z)                      :    1.603 sec (  7.3%)
Z-vector solution         :    7.907 sec ( 36.1%)
3-index derivative        :    0.299 sec (  1.4%)
2-index derivative        :    0.030 sec (  0.1%)
Fock matrix gradient      :    8.024 sec ( 36.6%)


---------------------------------------
MP2 TOTAL ENERGY:     -553.558454175 Eh
---------------------------------------

The final MP2 gradient
  0:   0.00061191   0.00028669  -0.00107537
  1:  -0.00040953  -0.00024591   0.00034891
  2:  -0.00004453   0.00002682  -0.00003567
  3:   0.00000386  -0.00002694  -0.00004842
  4:   0.00008156   0.00010572   0.00007486
  5:  -0.00019891  -0.00001415  -0.00015053
  6:   0.00028727  -0.00046658   0.00018607
  7:  -0.00036371   0.00117922   0.00004645
  8:   0.00018283  -0.00042098   0.00004455
  9:  -0.00050697  -0.00043720  -0.00012542
 10:   0.00041458   0.00060986   0.00014071
 11:   0.00017182  -0.00033717  -0.00029256
 12:   0.00001412  -0.00001339   0.00001869
 13:  -0.00000134  -0.00001520  -0.00000238
 14:  -0.00002576   0.00002819   0.00000971
 15:  -0.00001418   0.00003461   0.00001270
 16:  -0.00023411  -0.00008967   0.00006440
 17:   0.00004689  -0.00023326   0.00011105
 18:   0.00026989   0.00011263   0.00010756
 19:  -0.00000436   0.00008074  -0.00011831
 20:  -0.00003169  -0.00004240   0.00002245
 21:  -0.00026189  -0.00009029   0.00066322

-----------------------------------
NORM OF THE MP2 GRADIENT:  0.002482
-----------------------------------

Maximum memory used throughout the entire MP2-calculation: 59.9 MB


-------------------------------------------------------------------------------
                          DFT DISPERSION CORRECTION                            
                                                                               
                              DFTD3 V3.1  Rev 1                                
                          USING Becke-Johnson damping                          
-------------------------------------------------------------------------------
-------------------------   ----------------
Dispersion correction           -0.019686008
-------------------------   ----------------


-------------------------   --------------------
FINAL SINGLE POINT ENERGY      -553.578140182965
-------------------------   --------------------

------------------------------------------------------------------------------
                         ORCA GEOMETRY RELAXATION STEP
------------------------------------------------------------------------------

Reading the OPT-File                    .... done
Getting information on internals        .... done
Copying old internal coords+grads       .... done
Making the new internal coordinates     .... (2022 redundants) done
Validating the new internal coordinates .... (2022 redundants) done
Calculating the B-matrix                .... done
Calculating the G,G- and P matrices     .... done
Transforming gradient to internals      .... done
Projecting the internal gradient        .... done
Number of atoms                         ....  22
Number of internal coordinates          .... 110
Current Energy                          ....  -553.578140183 Eh
Current gradient norm                   ....     0.002482386 Eh/bohr
Maximum allowed component of the step   ....  0.300
Current trust radius                    ....  0.675
Updating the Hessian (BFGS)             .... done
Forming the augmented Hessian           .... done
Diagonalizing the augmented Hessian     .... done
Last element of RFO vector              ....  0.997857698
Lowest eigenvalues of augmented Hessian:
 -0.000026888  0.005327514  0.013338827  0.020497412  0.023765664
Length of the computed step             ....  0.065562268
The final length of the internal step   ....  0.065562268
Converting the step to Cartesian space:
 Initial RMS(Int)=    0.0062511169
Transforming coordinates:
 Iter   0:  RMS(Cart)=    0.0083932941 RMS(Int)=    0.5990449628
 Iter   5:  RMS(Cart)=    0.0000045747 RMS(Int)=    0.0000036855
 Iter  10:  RMS(Cart)=    0.0000001407 RMS(Int)=    0.0000001134
done
Storing new coordinates                 .... done
The predicted energy change is          ....    -0.000013502
Previously predicted energy change      ....    -0.000012943
Actually observed energy change         ....    -0.000019926
Ratio of predicted to observed change   ....     1.539511100
New trust radius                        ....     0.450000000

                                .--------------------.
          ----------------------|Geometry convergence|-------------------------
          Item                value                   Tolerance       Converged
          ---------------------------------------------------------------------
          Energy change      -0.0000199261            0.0000010000      NO
          RMS gradient        0.0001118275            0.0000300000      NO
          MAX gradient        0.0004757602            0.0001000000      NO
          RMS step            0.0062511169            0.0006000000      NO
          MAX step            0.0221185133            0.0010000000      NO
          ........................................................
          Max(Bonds)      0.0014      Max(Angles)    0.21
          Max(Dihed)        1.27      Max(Improp)    0.00
          ---------------------------------------------------------------------

The optimization has not yet converged - more geometry cycles are needed


    ---------------------------------------------------------------------------
                         Redundant Internal Coordinates
                            (Angstroem and degrees)

        Definition                    Value    dE/dq     Step     New-Value
    ----------------------------------------------------------------------------
     1. B(C   1,C   0)                1.4345 -0.000040  0.0003    1.4348   
     2. B(C   2,C   1)                1.4095 -0.000034  0.0000    1.4096   
     3. B(C   3,C   2)                1.3901  0.000033  0.0000    1.3902   
     4. B(C   4,C   1)                1.4060  0.000005 -0.0003    1.4057   
     5. B(C   5,C   4)                1.3932 -0.000058  0.0000    1.3932   
     6. B(C   6,C   5)                1.4073 -0.000059 -0.0001    1.4072   
     7. B(C   6,C   3)                1.4095  0.000076  0.0000    1.4095   
     8. B(C   7,C   6)                1.4662  0.000157  0.0001    1.4662   
     9. B(C   8,C   7)                1.3492 -0.000476  0.0000    1.3492   
    10. B(C   9,C   8)                1.5067 -0.000092 -0.0007    1.5060   
    11. B(C  10,C   9)                1.5406 -0.000124 -0.0014    1.5392   
    12. B(O  11,C  10)                1.4488  0.000200  0.0002    1.4490   
    13. B(O  11,C   7)                1.3700  0.000278 -0.0005    1.3695   
    14. B(H  12,C   2)                1.0909 -0.000027 -0.0000    1.0909   
    15. B(H  13,C   3)                1.0909 -0.000017 -0.0001    1.0908   
    16. B(H  14,C   4)                1.0910 -0.000030 -0.0000    1.0910   
    17. B(H  15,C   5)                1.0888 -0.000021  0.0000    1.0888   
    18. B(H  16,C  10)                1.0968  0.000068 -0.0002    1.0966   
    19. B(H  17,C  10)                1.1008 -0.000007  0.0002    1.1010   
    20. B(H  18,C   9)                1.1038  0.000009  0.0002    1.1041   
    21. B(H  19,C   9)                1.1005  0.000076  0.0000    1.1005   
    22. B(H  20,C   8)                1.0879 -0.000024 -0.0000    1.0879   
    23. B(N  21,C   0)                1.1677 -0.000218 -0.0001    1.1677   
    24. L(C   1,C   0,N  21,C   4, 2) 178.27 -0.000370    0.14    178.41   
    25. L(C   1,C   0,N  21,C   4, 1) 179.92 -0.000215    0.10    180.02   
    26. A(C   0,C   1,C   2)          120.01  0.000031   -0.03    119.99   
    27. A(C   0,C   1,C   4)          120.11  0.000048   -0.01    120.10   
    28. A(C   2,C   1,C   4)          119.88 -0.000079    0.04    119.91   
    29. A(C   3,C   2,H  12)          120.26  0.000010    0.06    120.32   
    30. A(C   1,C   2,H  12)          119.91  0.000011   -0.03    119.87   
    31. A(C   1,C   2,C   3)          119.84 -0.000020   -0.02    119.81   
    32. A(C   2,C   3,C   6)          120.76  0.000101   -0.03    120.74   
    33. A(C   6,C   3,H  13)          120.10 -0.000049   -0.05    120.05   
    34. A(C   2,C   3,H  13)          119.14 -0.000053    0.08    119.22   
    35. A(C   5,C   4,H  14)          120.27 -0.000027    0.04    120.31   
    36. A(C   1,C   4,H  14)          119.88 -0.000054   -0.04    119.83   
    37. A(C   1,C   4,C   5)          119.85  0.000081    0.00    119.86   
    38. A(C   6,C   5,H  15)          119.29 -0.000061   -0.03    119.26   
    39. A(C   4,C   5,C   6)          120.73  0.000061   -0.04    120.70   
    40. A(C   4,C   5,H  15)          119.98  0.000000    0.07    120.04   
    41. A(C   3,C   6,C   7)          121.05 -0.000152    0.02    121.07   
    42. A(C   3,C   6,C   5)          118.94 -0.000143    0.05    118.99   
    43. A(C   5,C   6,C   7)          120.01  0.000295   -0.07    119.95   
    44. A(C   8,C   7,O  11)          113.67 -0.000001   -0.07    113.60   
    45. A(C   6,C   7,O  11)          115.69 -0.000302    0.14    115.83   
    46. A(C   6,C   7,C   8)          130.64  0.000303   -0.07    130.57   
    47. A(C   7,C   8,C   9)          108.87  0.000081   -0.02    108.84   
    48. A(C   9,C   8,H  20)          125.23 -0.000010    0.04    125.27   
    49. A(C   7,C   8,H  20)          125.80 -0.000071   -0.02    125.78   
    50. A(C   8,C   9,H  18)          111.50  0.000103   -0.05    111.45   
    51. A(C   8,C   9,C  10)          101.38  0.000128   -0.05    101.33   
    52. A(H  18,C   9,H  19)          106.97 -0.000056    0.01    106.98   
    53. A(C  10,C   9,H  19)          111.64 -0.000002   -0.02    111.62   
    54. A(C   8,C   9,H  19)          113.15 -0.000090   -0.01    113.14   
    55. A(C  10,C   9,H  18)          112.30 -0.000077    0.10    112.40   
    56. A(H  16,C  10,H  17)          108.95 -0.000085    0.13    109.08   
    57. A(O  11,C  10,H  17)          107.79 -0.000035   -0.20    107.59   
    58. A(C   9,C  10,H  17)          111.75  0.000248   -0.07    111.68   
    59. A(O  11,C  10,H  16)          107.83  0.000029   -0.02    107.81   
    60. A(C   9,C  10,H  16)          113.93 -0.000009    0.21    114.14   
    61. A(C   9,C  10,O  11)          106.32 -0.000157   -0.09    106.23   
    62. A(C   7,O  11,C  10)          107.48 -0.000045   -0.07    107.41   
    63. D(H  12,C   2,C   1,C   0)      0.10  0.000009   -0.05      0.05   
    64. D(H  12,C   2,C   1,C   4)   -179.83  0.000005   -0.02   -179.84   
    65. D(C   3,C   2,C   1,C   4)     -0.09  0.000004   -0.03     -0.12   
    66. D(C   3,C   2,C   1,C   0)    179.83  0.000009   -0.06    179.77   
    67. D(H  13,C   3,C   2,H  12)      0.22 -0.000001    0.00      0.23   
    68. D(C   6,C   3,C   2,C   1)      0.31 -0.000001   -0.00      0.31   
    69. D(H  13,C   3,C   2,C   1)   -179.51 -0.000001    0.02   -179.49   
    70. D(C   6,C   3,C   2,H  12)   -179.95 -0.000001   -0.01   -179.97   
    71. D(H  14,C   4,C   1,C   2)    179.96 -0.000009    0.04    180.00   
    72. D(H  14,C   4,C   1,C   0)      0.04 -0.000014    0.07      0.11   
    73. D(C   5,C   4,C   1,C   2)     -0.07 -0.000003    0.03     -0.04   
    74. D(C   5,C   4,C   1,C   0)   -179.99 -0.000008    0.06   -179.93   
    75. D(H  15,C   5,C   4,C   1)   -179.85 -0.000004    0.01   -179.83   
    76. D(C   6,C   5,C   4,H  14)    179.98  0.000005   -0.01    179.97   
    77. D(C   6,C   5,C   4,C   1)      0.01 -0.000001    0.00      0.02   
    78. D(H  15,C   5,C   4,H  14)      0.12  0.000002    0.00      0.12   
    79. D(C   7,C   6,C   5,H  15)      0.01  0.000008   -0.07     -0.05   
    80. D(C   3,C   6,C   5,H  15)   -179.94  0.000007   -0.04   -179.98   
    81. D(C   3,C   6,C   5,C   4)      0.20  0.000004   -0.03      0.17   
    82. D(C   7,C   6,C   3,H  13)     -0.49 -0.000005    0.04     -0.46   
    83. D(C   7,C   6,C   3,C   2)    179.68 -0.000005    0.06    179.74   
    84. D(C   7,C   6,C   5,C   4)   -179.85  0.000005   -0.06   -179.90   
    85. D(C   5,C   6,C   3,H  13)    179.45 -0.000003    0.01    179.47   
    86. D(C   5,C   6,C   3,C   2)     -0.37 -0.000003    0.03     -0.33   
    87. D(O  11,C   7,C   6,C   5)     -4.45  0.000027   -0.38     -4.83   
    88. D(O  11,C   7,C   6,C   3)    175.50  0.000028   -0.40    175.09   
    89. D(C   8,C   7,C   6,C   5)    175.85  0.000037   -0.36    175.49   
    90. D(C   8,C   7,C   6,C   3)     -4.20  0.000039   -0.38     -4.58   
    91. D(H  20,C   8,C   7,C   6)      0.81  0.000010   -0.02      0.79   
    92. D(C   9,C   8,C   7,O  11)     -2.37  0.000009   -0.07     -2.44   
    93. D(C   9,C   8,C   7,C   6)    177.33 -0.000003   -0.09    177.24   
    94. D(H  20,C   8,C   7,O  11)   -178.89  0.000021   -0.01   -178.89   
    95. D(H  19,C   9,C   8,C   7)    130.21  0.000040    0.63    130.84   
    96. D(H  18,C   9,C   8,H  20)     67.39 -0.000036    0.54     67.93   
    97. D(H  18,C   9,C   8,C   7)   -109.15 -0.000021    0.61   -108.55   
    98. D(C  10,C   9,C   8,H  20)   -172.92 -0.000007    0.62   -172.30   
    99. D(C  10,C   9,C   8,C   7)     10.54  0.000008    0.69     11.22   
   100. D(H  16,C  10,C   9,H  18)    -14.16  0.000260   -1.08    -15.24   
   101. D(H  16,C  10,C   9,C   8)   -133.27  0.000101   -1.05   -134.32   
   102. D(O  11,C  10,C   9,H  19)   -135.41  0.000059   -0.97   -136.38   
   103. D(O  11,C  10,C   9,H  18)    104.46  0.000186   -1.05    103.41   
   104. D(H  16,C  10,C   9,H  19)    105.98  0.000134   -1.00    104.97   
   105. D(O  11,C  10,C   9,C   8)    -14.66  0.000027   -1.02    -15.67   
   106. D(C   7,O  11,C  10,H  17)   -105.84 -0.000227    1.27   -104.57   
   107. D(C   7,O  11,C  10,H  16)    136.68 -0.000124    1.22    137.90   
   108. D(C   7,O  11,C  10,C   9)     14.12 -0.000039    1.04     15.16   
   109. D(C  10,O  11,C   7,C   8)     -7.71  0.000007   -0.63     -8.34   
   110. D(C  10,O  11,C   7,C   6)    172.54  0.000015   -0.61    171.93   
    ----------------------------------------------------------------------------

Geometry step timings:
Preparation and reading OPT file:      0.001 s (19.592 %)
Internal coordinates            :      0.000 s ( 0.657 %)
B/P matrices and projection     :      0.001 s (23.691 %)
Hessian update/contruction      :      0.001 s ( 9.157 %)
Making the step                 :      0.001 s (18.776 %)
Converting the step to Cartesian:      0.000 s ( 3.319 %)
Storing new data                :      0.000 s ( 0.621 %)
Checking convergence            :      0.000 s ( 0.266 %)
Final printing                  :      0.001 s (23.833 %)
Total time                      :      0.006 s

Time for energy+gradient        :     36.487 s
Time for complete geometry iter :     36.680 s

         *************************************************************
         *                GEOMETRY OPTIMIZATION CYCLE   7            *
         *************************************************************
---------------------------------
CARTESIAN COORDINATES (ANGSTROEM)
---------------------------------
  C      1.989339   -0.238417    0.598446
  C      2.856776    0.429622    1.525749
  C      2.710510    1.812480    1.756397
  C      3.549823    2.455154    2.659212
  C      3.851488   -0.293313    2.206950
  C      4.690066    0.360265    3.107342
  C      4.553018    1.740532    3.344590
  C      5.445871    2.412158    4.294105
  C      5.558796    3.716447    4.620355
  C      6.592306    3.858291    5.706523
  C      7.224603    2.454979    5.707052
  O      6.311363    1.599385    4.976712
  H      1.936706    2.372369    1.229312
  H      3.422660    3.523963    2.836482
  H      3.963615   -1.363592    2.027445
  H      5.463320   -0.196201    3.634609
  H      7.360672    2.024607    6.706450
  H      8.188830    2.443063    5.175682
  H      6.127662    4.110949    6.675649
  H      7.338302    4.639114    5.494518
  H      4.959613    4.528135    4.213372
  N      1.272854   -0.784541   -0.144407

----------------------------
CARTESIAN COORDINATES (A.U.)
----------------------------
  NO LB      ZA    FRAG     MASS         X           Y           Z
   0 C     6.0000    0    12.011    3.759307   -0.450543    1.130899
   1 C     6.0000    0    12.011    5.398525    0.811868    2.883249
   2 C     6.0000    0    12.011    5.122122    3.425091    3.319109
   3 C     6.0000    0    12.011    6.708193    4.639569    5.025181
   4 C     6.0000    0    12.011    7.278257   -0.554281    4.170531
   5 C     6.0000    0    12.011    8.862940    0.680802    5.872025
   6 C     6.0000    0    12.011    8.603956    3.289128    6.320359
   7 C     6.0000    0    12.011   10.291205    4.558318    8.114682
   8 C     6.0000    0    12.011   10.504602    7.023067    8.731206
   9 C     6.0000    0    12.011   12.457654    7.291113   10.783766
  10 C     6.0000    0    12.011   13.652521    4.639239   10.784766
  11 O     8.0000    0    15.999   11.926748    3.022400    9.404624
  12 H     1.0000    0     1.008    3.659843    4.483128    2.323063
  13 H     1.0000    0     1.008    6.467890    6.659324    5.360174
  14 H     1.0000    0     1.008    7.490147   -2.576815    3.831315
  15 H     1.0000    0     1.008   10.324178   -0.370766    6.868416
  16 H     1.0000    0     1.008   13.909655    3.825952   12.673355
  17 H     1.0000    0     1.008   15.474646    4.616720    9.780622
  18 H     1.0000    0     1.008   11.579603    7.768568   12.615148
  19 H     1.0000    0     1.008   13.867381    8.766655   10.383134
  20 H     1.0000    0     1.008    9.372311    8.556935    7.962120
  21 N     7.0000    0    14.007    2.405346   -1.482568   -0.272890

--------------------------------
INTERNAL COORDINATES (ANGSTROEM)
--------------------------------
 C      0   0   0     0.000000000000     0.00000000     0.00000000
 C      1   0   0     1.434787346653     0.00000000     0.00000000
 C      2   1   0     1.409570622585   119.98659989     0.00000000
 C      3   2   1     1.390161551974   119.81213491   179.77008367
 C      2   1   3     1.405745292275   120.10198188   179.88970667
 C      5   2   1     1.393227179007   119.85603131   180.06829662
 C      6   5   2     1.407197752566   120.69524003     0.00000000
 C      7   6   5     1.466235483374   119.94515550   180.09620668
 C      8   7   6     1.349207532055   130.56956726   175.49502614
 C      9   8   7     1.505996187826   108.83770562   177.24589240
 C     10   9   8     1.539182381331   101.32028474    11.22024054
 O      8   7   6     1.369536247346   115.83336457   355.16888259
 H      3   2   1     1.090902300803   119.87125047     0.04578218
 H      4   3   2     1.090846735383   119.21696041   180.50540920
 H      5   2   1     1.091004647007   119.83448458     0.11260497
 H      6   5   2     1.088846681102   120.04283634   180.16631012
 H     11  10   9     1.096600459571   114.14848476   225.67430913
 H     11  10   9     1.101012936889   111.68266914   101.35409581
 H     10   9   8     1.104053702285   111.45830937   251.45559514
 H     10   9   8     1.100518589844   113.14608010   130.84123202
 H      9   8   7     1.087884401663   125.78287214     0.78941261
 N      1   2   3     1.167661488304   179.21386719   272.30928533

---------------------------
INTERNAL COORDINATES (A.U.)
---------------------------
 C      0   0   0     0.000000000000     0.00000000     0.00000000
 C      1   0   0     2.711355145590     0.00000000     0.00000000
 C      2   1   0     2.663702443106   119.98659989     0.00000000
 C      3   2   1     2.627024615138   119.81213491   179.77008367
 C      2   1   3     2.656473616450   120.10198188   179.88970667
 C      5   2   1     2.632817810658   119.85603131   180.06829662
 C      6   5   2     2.659218368619   120.69524003     0.00000000
 C      7   6   5     2.770783511414   119.94515550   180.09620668
 C      8   7   6     2.549632733408   130.56956726   175.49502614
 C      9   8   7     2.845920353721   108.83770562   177.24589240
 C     10   9   8     2.908633170872   101.32028474    11.22024054
 O      8   7   6     2.588048437963   115.83336457   355.16888259
 H      3   2   1     2.061506587382   119.87125047     0.04578218
 H      4   3   2     2.061401583956   119.21696041   180.50540920
 H      5   2   1     2.061699993679   119.83448458     0.11260497
 H      6   5   2     2.057622029111   120.04283634   180.16631012
 H     11  10   9     2.072274546922   114.14848476   225.67430913
 H     11  10   9     2.080612920625   111.68266914   101.35409581
 H     10   9   8     2.086359134461   111.45830937   251.45559514
 H     10   9   8     2.079678740095   113.14608010   130.84123202
 H      9   8   7     2.055803584508   125.78287214     0.78941261
 N      1   2   3     2.206560430022   179.21386719   272.30928533


           ************************************************************
           *        Program running with 8 parallel MPI-processes     *
           *              working on a common directory               *
           ************************************************************
------------------------------------------------------------------------------
                   ___                                                        
                  /   \      - P O W E R E D   B Y -                         
                 /     \                                                     
                 |  |  |   _    _      __       _____    __    __             
                 |  |  |  | |  | |    /  \     |  _  \  |  |  /  |          
                  \  \/   | |  | |   /    \    | | | |  |  | /  /          
                 / \  \   | |__| |  /  /\  \   | |_| |  |  |/  /          
                |  |  |   |  __  | /  /__\  \  |    /   |      \           
                |  |  |   | |  | | |   __   |  |    \   |  |\   \          
                \     /   | |  | | |  |  |  |  | |\  \  |  | \   \       
                 \___/    |_|  |_| |__|  |__|  |_| \__\ |__|  \__/        
                                                                              
                      - O R C A' S   B I G   F R I E N D -                    
                                      &                                       
                       - I N T E G R A L  F E E D E R -                       
                                                                              
 v1 FN, 2020, v2 2021, v3 2022-2024                                           
------------------------------------------------------------------------------


----------------------
SHARK INTEGRAL PACKAGE
----------------------

Number of atoms                             ...     22
Number of basis functions                   ...    227
Number of shells                            ...    105
Maximum angular momentum                    ...      2
Integral batch strategy                     ... SHARK/LIBINT Hybrid
RI-J (if used) integral strategy            ... SPLIT-RIJ (Revised 2003 algorithm where possible)
Printlevel                                  ...      1
Contraction scheme used                     ... SEGMENTED contraction
Prescreening option                         ... SCHWARTZ
   Thresh                                   ... 1.000e-12
   Tcut                                     ... 1.000e-14
   Tpresel                                  ... 1.000e-14 
Coulomb Range Separation                    ... NOT USED
Exchange Range Separation                   ... NOT USED
Multipole approximations                    ... NOT USED
Finite Nucleus Model                        ... NOT USED
CABS basis                                  ... NOT available
Auxiliary Coulomb fitting basis             ... AVAILABLE
   # of basis functions in Aux-J            ...    736
   # of shells in Aux-J                     ...    240
   Maximum angular momentum in Aux-J        ...      4
Auxiliary J/K fitting basis                 ... NOT available
Auxiliary Correlation fitting basis         ... AVAILABLE
   # of basis functions in Aux-C            ...    750
   # of shells in Aux-C                     ...    262
   Maximum angular momentum in Aux-C        ...      3
Auxiliary 'external' fitting basis          ... NOT available

Checking pre-screening integrals            ... done (  0.0 sec) Dimension = 105
Check shell pair data                       ... done (  0.0 sec)
Shell pair information
Shell pair cut-off parameter TPreSel        ...   1.0e-14
Total number of shell pairs                 ...      5565
Shell pairs after pre-screening             ...      4801
Total number of primitive shell pairs       ...     20497
Primitive shell pairs kept                  ...     12492
          la=0 lb=0:   1434 shell pairs
          la=1 lb=0:   1748 shell pairs
          la=1 lb=1:    559 shell pairs
          la=2 lb=0:    614 shell pairs
          la=2 lb=1:    375 shell pairs
          la=2 lb=2:     71 shell pairs

Calculating one electron integrals          ... done (  0.0 sec)
Calculating RI/J V-Matrix + Cholesky decomp.... done (  0.0 sec)
Calculating RI/C V-Matrix + Cholesky decomp.... done (  0.0 sec)
Calculating Nuclear repulsion               ... done (  0.0 sec) ENN=    685.166408277408 Eh

Diagonalization of the overlap matrix:
Smallest eigenvalue                        ... 2.902e-04
Time for diagonalization                   ...    0.006 sec
Threshold for overlap eigenvalues          ... 1.000e-07
Number of eigenvalues below threshold      ... 0
Time for construction of square roots      ...    0.003 sec
Total time needed                          ...    0.010 sec

-------------------
DFT GRID GENERATION
-------------------

General Integration Accuracy     IntAcc      ... 4.388
Radial Grid Type                 RadialGrid  ... OptM3 with GC (2021)
Angular Grid (max. ang.)         AngularGrid ... 4 (Lebedev-302)
Angular grid pruning method      GridPruning ... 4 (adaptive)
Weight generation scheme         WeightScheme... mBecke (2022)
Basis function cutoff            BFCut       ... 1.0000e-12
Integration weight cutoff        WCut        ... 1.0000e-14
Partially contracted basis set               ... off
Rotationally invariant grid construction     ... off
Angular grids for H and He will be reduced by one unit

Total number of grid points                  ...   107094
Total number of batches                      ...     1684
Average number of points per batch           ...       63
Average number of grid points per atom       ...     4868

--------------------
COSX GRID GENERATION
--------------------

GRIDX 1
-------
General Integration Accuracy     IntAcc      ... 3.816
Radial Grid Type                 RadialGrid  ... OptM3 with GC (2021)
Angular Grid (max. ang.)         AngularGrid ... 1 (Lebedev-50)
Angular grid pruning method      GridPruning ... 4 (adaptive)
Weight generation scheme         WeightScheme... mBecke (2022)
Basis function cutoff            BFCut       ... 1.0000e-12
Integration weight cutoff        WCut        ... 1.0000e-14
Partially contracted basis set               ... on
Rotationally invariant grid construction     ... off
Angular grids for H and He will be reduced by one unit

Total number of grid points                  ...    13620
Total number of batches                      ...      120
Average number of points per batch           ...      113
Average number of grid points per atom       ...      619
UseSFitting                                  ... on

GRIDX 2
-------
General Integration Accuracy     IntAcc      ... 4.020
Radial Grid Type                 RadialGrid  ... OptM3 with GC (2021)
Angular Grid (max. ang.)         AngularGrid ... 2 (Lebedev-110)
Angular grid pruning method      GridPruning ... 4 (adaptive)
Weight generation scheme         WeightScheme... mBecke (2022)
Basis function cutoff            BFCut       ... 1.0000e-12
Integration weight cutoff        WCut        ... 1.0000e-14
Partially contracted basis set               ... on
Rotationally invariant grid construction     ... off
Angular grids for H and He will be reduced by one unit

Total number of grid points                  ...    30081
Total number of batches                      ...      246
Average number of points per batch           ...      122
Average number of grid points per atom       ...     1367
UseSFitting                                  ... on

GRIDX 3
-------
General Integration Accuracy     IntAcc      ... 4.338
Radial Grid Type                 RadialGrid  ... OptM3 with GC (2021)
Angular Grid (max. ang.)         AngularGrid ... 3 (Lebedev-194)
Angular grid pruning method      GridPruning ... 4 (adaptive)
Weight generation scheme         WeightScheme... mBecke (2022)
Basis function cutoff            BFCut       ... 1.0000e-12
Integration weight cutoff        WCut        ... 1.0000e-14
Partially contracted basis set               ... on
Rotationally invariant grid construction     ... off
Angular grids for H and He will be reduced by one unit

Total number of grid points                  ...    66129
Total number of batches                      ...      530
Average number of points per batch           ...      124
Average number of grid points per atom       ...     3006
UseSFitting                                  ... on
Initializing property integral containers    ... done (  0.0 sec)

SHARK setup successfully completed in   1.2 seconds

Maximum memory used throughout the entire STARTUP-calculation: 28.7 MB


           ************************************************************
           *        Program running with 8 parallel MPI-processes     *
           *              working on a common directory               *
           ************************************************************
Occupation numbers will be reassigned to an Aufbau configuration
             **** ENERGY FILE WAS UPDATED (calc.en.tmp) ****
Finished Guess after   0.2 sec
Maximum memory used throughout the entire GUESS-calculation: 12.4 MB


           ************************************************************
           *        Program running with 8 parallel MPI-processes     *
           *              working on a common directory               *
           ************************************************************
--------------------
CPCM SOLVATION MODEL
--------------------
CPCM parameters:
  Epsilon                                         ...      16.7000
  Refrac                                          ...       1.2750
  Rsolv                                           ...       1.3000
  Surface type                                    ... GAUSSIAN VDW
  Discretization scheme                           ... Constant charge density
    Threshold for H atoms                         ...       5.0000 (charges/Ang^2)
    Threshold for non-H atoms                     ...       5.0000 (charges/Ang^2)
  Epsilon function type                           ...         CPCM
Solvent:                                          ... CUSTOM
Radii:
  Scheme                                          ... Element-dependent radii
  Radius for C  used is    3.8550 Bohr (=   2.0400 Ang.)
  Radius for O  used is    3.4469 Bohr (=   1.8240 Ang.)
  Radius for H  used is    2.4944 Bohr (=   1.3200 Ang.)
  Radius for N  used is    3.5149 Bohr (=   1.8600 Ang.)
Calculating surface                               ...        done! (  0.0s)
Cavity surface points                             ...         2097
Cavity Volume                                     ...    1453.5430
Cavity Surface-area                               ...     785.7198
Calculating surface distance matrix               ...        done! (  0.1s)
Performing Cholesky decomposition & store         ...        done! (  0.1s)
Overall time for CPCM initialization              ...                 0.2s

----------------------------------------D-I-I-S--------------------------------------------
Iteration    Energy (Eh)           Delta-E    RMSDP     MaxDP     DIISErr   Damp  Time(sec)
-------------------------------------------------------------------------------------------
               ***  Starting incremental Fock matrix formation  ***
    1    -552.9710107772251604     0.00e+00  3.74e-05  9.71e-04  5.76e-03  0.700   1.4
    2    -552.9710457166489732    -3.49e-05  3.40e-05  8.96e-04  4.67e-03  0.700   0.8
                               ***Turning on AO-DIIS***
    3    -552.9710743651654639    -2.86e-05  2.97e-05  8.22e-04  3.65e-03  0.700   0.8
                              *** Initializing SOSCF ***
---------------------------------------S-O-S-C-F--------------------------------------
Iteration    Energy (Eh)           Delta-E    RMSDP     MaxDP     MaxGrad    Time(sec)
--------------------------------------------------------------------------------------
    4    -552.9710965299183272    -2.22e-05  7.77e-05  2.14e-03  2.69e-03     0.8
               *** Restarting incremental Fock matrix formation ***
    5    -552.9711597104341081    -6.32e-05  9.92e-06  1.77e-04  5.77e-05     1.5
    6    -552.9711600445795057    -3.34e-07  4.25e-06  7.09e-05  1.68e-05     1.1
    7    -552.9711600695239895    -2.49e-08  7.68e-07  2.42e-05  4.99e-06     1.1
    8    -552.9711600694744220     4.96e-11  3.80e-07  8.40e-06  3.75e-06     1.0
                 **** Energy Check signals convergence ****

               *****************************************************
               *                     SUCCESS                       *
               *           SCF CONVERGED AFTER   8 CYCLES          *
               *****************************************************

Recomputing exchange energy using gridx3       ... done (    1.996 sec)
Old exchange energy                            :    -39.700572386 Eh
New exchange energy                            :    -39.700481488 Eh
Exchange energy change after final integration :      0.000090898 Eh
Total energy after final integration           :   -552.971069172 Eh
             **** ENERGY FILE WAS UPDATED (calc.en.tmp) ****

----------------
TOTAL SCF ENERGY
----------------

Total Energy       :       -552.97106917179281 Eh          -15047.10777 eV

Components:
Nuclear Repulsion  :        685.16640827740810 Eh           18644.32583 eV
Electronic Energy  :      -1238.12284886688303 Eh          -33691.03554 eV
One Electron Energy:      -2106.83813300102202 Eh          -57329.98020 eV
Two Electron Energy:        868.71528413413898 Eh           23638.94466 eV
CPCM Dielectric    :         -0.01471947999939 Eh              -0.40054 eV

Virial components:
Potential Energy   :      -1101.15359675273271 Eh          -29963.91270 eV
Kinetic Energy     :        548.18252758093990 Eh           14916.80493 eV
Virial Ratio       :          2.00873530503058

DFT components:
N(Alpha)           :       45.000030480512 electrons
N(Beta)            :       45.000030480512 electrons
N(Total)           :       90.000060961025 electrons
E(X)               :      -35.294075788036 Eh       
E(C)               :       -2.229890089953 Eh       
E(XC)              :      -37.523965877988 Eh       

CPCM Solvation Model Properties:
Surface-charge          :         -0.02072373624860
Corrected charge        :          0.00000000000000
Outlying charge corr.   :          0.00002589503932 Eh               0.00070 eV
Free-energy (cav+disp)  :  This term is not implemented in the current solvation scheme

---------------
SCF CONVERGENCE
---------------

  Last Energy change         ...   -4.9567e-11  Tolerance :   1.0000e-09
  Last MAX-Density change    ...    8.4040e-06  Tolerance :   1.0000e-08
  Last RMS-Density change    ...    3.7984e-07  Tolerance :   1.0000e-09
  Last DIIS Error            ...    2.6928e-03  Tolerance :   1.0000e-08
  Last Orbital Gradient      ...    3.7493e-06  Tolerance :   2.0000e-06
  Last Orbital Rotation      ...    6.1601e-06  Tolerance :   2.0000e-06


Total SCF time: 0 days 0 hours 0 min 10 sec 
Finished LeanSCF after  10.9 sec

Maximum memory used throughout the entire LEANSCF-calculation: 25.9 MB


           ************************************************************
           *        Program running with 8 parallel MPI-processes     *
           *              working on a common directory               *
           ************************************************************

------------------------------------------------------------------------------
                                ORCA  MP2 
------------------------------------------------------------------------------

Freezing NCore=26 chemical core electrons

----------------------
RI-MP2 ENERGY+GRADIENT
----------------------
Dimension of the orbital basis            ...  227
Dimension of the AuxC basis               ...  750
Memory devoted to MP2                     ... 8000 MB   
Data format for matrix containers         ... DOUBLE
Compression type for matrix containers    ... UNCOMPRESSED
Overall scaling of the MP2 energy         ...   2.700e-01

-----------------------
SHARK RI TRANSFORMATION
-----------------------

Number of basis functions                ...    227
Number of aux functions                  ...    750
Number of operators                      ...      1
Generation of IJK                        ... YES
Generation of IAK                        ... YES
Generation of ABK                        ... NO
Orbital Range Operator  0:    0-  44 to   45- 226

Aux basis identifier                     ...   AUXC
Contraction scheme used                  ... SEGMENTED
Do orthogonalization                     ... YES
All operator combinations                ... NO
Transpose (ia|K)                         ... NO
Integral generator used                  ... LIBINT
Starting integral generation + trafo... 
Half trafo (segmented) done. Total time =  0.2 sec. integrals=  0.1 sec trafo=  0.1 sec
Integral generation and half transformation done (  0.2 sec)

Reading or making V^(-1/2)          ... done (  0.0 sec)
Sorting IJK integrals               ... done (  0.1 sec)
Sorting IAK integrals               ... done (  0.2 sec)

SHARK RI integral transformation done. Total time =  0.3 sec.

Opening buffers                              ... done
Frozen core precalculation                   ... done

Starting loop over batches of integrals:

Operator 0  - window                       ... ( 13- 44)x( 45-226)
Operator 0  - Memory available             ...  8000 MB
Operator 0  - Memory needed per MO         ...   1.0 MB
Operator 0  - Number of orbitals per batch ... 4
Operator 0  - Number of batches            ... 1

OPERATOR  0   PASS   0:  MOs    13 ...   16 +   17 ...   20 +   21 ...   24 +   25 ...   28
                            +   29 ...   32 +   33 ...   36 +   37 ...   40 +   41 ...   44
  Reading integrals       ... ok
  Internal MO  15
Closing buffer GIPV ( 0.04 GB; CompressionRatio= 1.00)
Time spent in pair loops =     1.389 sec
Deleting buffers (Ka|jb) ...done

-----------------------------------------------
 RI-MP2 CORRELATION ENERGY:     -0.587401569 Eh
-----------------------------------------------


---------------------
MP2 DENSITY FORMATION
---------------------

Completing the external part of the density      ... done
Storing the unrelaxed density                    ... done

Re-sorting 3-index density container for op 0    ... done
Computing external part of the Lagrangian        ... done
Calculating the xc-kernel                        ... done
Calculating G(D)                                 ... done
Completing the Lagrangian                        ... done
Solving the Z-vector equations                   ... Using XC Grid                  ... (calc.grid_cpscf.tmp) 
Recalculating density on grid  ... (calc.grho_cpscf0.tmp) done
Calculating the xc-kernel      ... (calc.fxc_cpscf0.tmp) done

-------------------
SHARK CP-SCF DRIVER
-------------------

Dimension of the orbital basis          ...    227
Dimension of the CPSCF-problem          ...   8190
Number of operators                     ...      1
Max. number of iterations               ...    128
Convergence Tolerance                   ... 3.0e-05
Number of perturbations                 ...      1
Perturbation type                       ... REAL

----------------------------
POPLE LINEAR EQUATION SOLVER
----------------------------

  ITERATION   0:   ||err||_max =   5.0500e-02 (   0.8 sec)
  ITERATION   1:   ||err||_max =   1.7183e-02 (   0.8 sec)
  ITERATION   2:   ||err||_max =   6.4853e-03 (   0.8 sec)
  ITERATION   3:   ||err||_max =   3.0408e-03 (   0.8 sec)
  ITERATION   4:   ||err||_max =   1.0840e-03 (   0.8 sec)
  ITERATION   5:   ||err||_max =   4.7025e-04 (   0.9 sec)
  ITERATION   6:   ||err||_max =   1.6694e-04 (   0.9 sec)
  ITERATION   7:   ||err||_max =   5.1424e-05 (   0.9 sec)
  ITERATION   8:   ||err||_max =   1.7861e-05 (   0.9 sec)
done
Finalizing the relaxed density                   ... done
Transforming P to the AO basis                   ... done
Storing the relaxed density                      ... done

------------------------------------
ENERGY WEIGHTED DENSITY FINALIZATION
------------------------------------

Gathering the parts of the W-matrix              ... done
Forming the Z-density                            ... done
Transforming Z to the AO basis                   ... done
Calculating G(Z)                                 ... done
Finalizing the W-matrix                          ... done
Transforming W to the AO basis and storing       ... done

----------------------------------
MP2 DERIVATIVE INTEGRAL GENERATION
----------------------------------

Input SCF Electron Density              ... calc.scfp
Input Correlated Electron Density       ... calc.pmp2re
Input Energy Weighted Density           ... calc.wmp2.tmp

Nuclear repulsion gradient              ... done (  0.0 sec)
HCore & Overlap gradient  (SHARK)       ... done (  0.1 sec)
Two-electron RIJ gradient terms         ... done (  0.5 sec)

-----------------------------------------------------------
MP2 COSX Grid Generation
-----------------------------------------------------------

General Integration Accuracy     IntAcc      ... 4.871
Radial Grid Type                 RadialGrid  ... OptM3 with GC (2021)
Angular Grid (max. ang.)         AngularGrid ... 4 (Lebedev-302)
Angular grid pruning method      GridPruning ... 4 (adaptive)
Weight generation scheme         WeightScheme... mBecke (2022)
Basis function cutoff            BFCut       ... 1.0000e-12
Integration weight cutoff        WCut        ... 1.0000e-14
Partially contracted basis set               ... on
Rotationally invariant grid construction     ... off
Angular grids for H and He will be reduced by one unit

Total number of grid points                  ...   123665
Total number of batches                      ...      978
Average number of points per batch           ...      126
Average number of grid points per atom       ...     5621
UseSFitting                                  ... on
Two-electron COSX gradient terms        ... 
Integration Timings:
Total Time                  =     5.4 sec
Basis fcn evaluation        =     0.1 sec
Density evaluation          =     0.1 sec
A evaluation                =     4.5 sec
A derivative evaluation     =     0.0 sec
S-fit derivative evaluation =     0.0 sec
anal. over. der. evaluation =     0.0 sec
num. over. der. evaluation  =     0.3 sec
K(P) evaluation             =     0.1 sec
finalize                    =     0.0 sec

done (  6.1 sec)
CPCM gradient                           ... done (  0.6 sec)
DFT XC gradient                         ... Exchange-correlation gradient    ... done
done (  0.8 sec)
Empirical dispersion gradient           ... 
-------------------
DISPERSION GRADIENT
-------------------

   1   C   :   -0.000170413   -0.000132273   -0.000182839
   2   C   :   -0.000044248   -0.000035305   -0.000047861
   3   C   :   -0.000099568    0.000065375   -0.000068974
   4   C   :   -0.000082508    0.000062625   -0.000051493
   5   C   :    0.000015162   -0.000133838   -0.000022252
   6   C   :    0.000029046   -0.000115542   -0.000000525
   7   C   :   -0.000072901   -0.000056620   -0.000071113
   8   C   :    0.000260472    0.000104242    0.000247874
   9   C   :    0.000094540    0.000185451    0.000124997
  10   C   :    0.000004204    0.000011700    0.000009834
  11   C   :   -0.000036407    0.000032902   -0.000019925
  12   O   :    0.000097675   -0.000030208    0.000085741
  13   H   :   -0.000076561    0.000098592   -0.000041248
  14   H   :   -0.000076259    0.000110792   -0.000035507
  15   H   :    0.000044674   -0.000123350    0.000006749
  16   H   :    0.000052182   -0.000130456    0.000013735
  17   H   :    0.000075337   -0.000045857    0.000093356
  18   H   :    0.000125090   -0.000023327    0.000029217
  19   H   :    0.000008010    0.000073772    0.000088799
  20   H   :    0.000056986    0.000091742    0.000032739
  21   H   :   -0.000015448    0.000134980    0.000008876
  22   N   :   -0.000189063   -0.000145397   -0.000200181

Difference to translation invariance:
           :    0.0000000000    0.0000000000    0.0000000000

Difference to rotation invariance:
           :   -0.0000000000    0.0000000000    0.0000000000

Norm of the Dispersion gradient    ...    0.0007957058
RMS gradient                       ...    0.0000979446
MAX gradient                       ...    0.0002604718
done (  0.0 sec)

-------
TIMINGS
-------

Total time                :   21.819 sec
Integral trafo            :    0.336 sec (  1.5%)
FC preparation            :    0.097 sec (  0.4%)
I/O of integrals          :    0.109 sec (  0.5%)
K(i,j) operators          :    0.182 sec (  0.8%)
T(i,j) pair energies      :    0.028 sec (  0.1%)
V**(-1/2)                 :    0.150 sec (  0.7%)
Gamma(ia|P)               :    0.177 sec (  0.8%)
Gamma-Trafo               :    0.056 sec (  0.3%)
D(virtual)                :    0.007 sec (  0.0%)
D(internal)               :    0.263 sec (  1.2%)
W(virtual)                :    0.014 sec (  0.1%)
W(internal)               :    0.321 sec (  1.5%)
L(virtual)                :    0.185 sec (  0.8%)
L(internal)               :    0.024 sec (  0.1%)
XC kernel                 :    0.020 sec (  0.1%)
G(D)                      :    1.623 sec (  7.4%)
G(Z)                      :    1.595 sec (  7.3%)
Z-vector solution         :    7.752 sec ( 35.5%)
3-index derivative        :    0.299 sec (  1.4%)
2-index derivative        :    0.030 sec (  0.1%)
Fock matrix gradient      :    8.077 sec ( 37.0%)


---------------------------------------
MP2 TOTAL ENERGY:     -553.558470741 Eh
---------------------------------------

The final MP2 gradient
  0:   0.00039299   0.00001142  -0.00113877
  1:  -0.00011467  -0.00020269   0.00051787
  2:  -0.00011549   0.00005919  -0.00007453
  3:  -0.00007885   0.00009314  -0.00008095
  4:  -0.00005396   0.00028641   0.00001567
  5:  -0.00007762  -0.00005568  -0.00004233
  6:   0.00002192  -0.00032883  -0.00007590
  7:  -0.00002827   0.00061962   0.00018366
  8:   0.00051501  -0.00048814   0.00044574
  9:  -0.00078777  -0.00106725  -0.00038175
 10:   0.00049065   0.00111104   0.00060636
 11:   0.00015403   0.00027114  -0.00036349
 12:   0.00001305  -0.00009783  -0.00001555
 13:   0.00010966  -0.00006086   0.00005329
 14:  -0.00006984   0.00004173  -0.00004958
 15:   0.00001922   0.00010552   0.00003538
 16:  -0.00028178  -0.00019288   0.00001725
 17:  -0.00011191  -0.00040170  -0.00020478
 18:   0.00018957   0.00022663   0.00008929
 19:  -0.00001090   0.00013044  -0.00022264
 20:  -0.00001893  -0.00007733  -0.00002295
 21:  -0.00015698   0.00004714   0.00070669

-----------------------------------
NORM OF THE MP2 GRADIENT:  0.002864
-----------------------------------

Maximum memory used throughout the entire MP2-calculation: 60.0 MB


-------------------------------------------------------------------------------
                          DFT DISPERSION CORRECTION                            
                                                                               
                              DFTD3 V3.1  Rev 1                                
                          USING Becke-Johnson damping                          
-------------------------------------------------------------------------------
-------------------------   ----------------
Dispersion correction           -0.019689927
-------------------------   ----------------


-------------------------   --------------------
FINAL SINGLE POINT ENERGY      -553.578160667609
-------------------------   --------------------

------------------------------------------------------------------------------
                         ORCA GEOMETRY RELAXATION STEP
------------------------------------------------------------------------------

Reading the OPT-File                    .... done
Getting information on internals        .... done
Copying old internal coords+grads       .... done
Making the new internal coordinates     .... (2022 redundants) done
Validating the new internal coordinates .... (2022 redundants) done
Calculating the B-matrix                .... done
Calculating the G,G- and P matrices     .... done
Transforming gradient to internals      .... done
Projecting the internal gradient        .... done
Number of atoms                         ....  22
Number of internal coordinates          .... 110
Current Energy                          ....  -553.578160668 Eh
Current gradient norm                   ....     0.002864348 Eh/bohr
Maximum allowed component of the step   ....  0.300
Current trust radius                    ....  0.450
Updating the Hessian (BFGS)             .... done
Forming the augmented Hessian           .... done
Diagonalizing the augmented Hessian     .... done
Last element of RFO vector              ....  0.995142207
Lowest eigenvalues of augmented Hessian:
 -0.000029664  0.002399504  0.013351201  0.020503515  0.023820919
Length of the computed step             ....  0.098928471
The final length of the internal step   ....  0.098928471
Converting the step to Cartesian space:
 Initial RMS(Int)=    0.0094324596
Transforming coordinates:
[truncated: 801,533 more chars]
