# Supplementary material for: Bro̷nsted Acid-Catalyzed Reduction of Furans
Source: J Am Chem Soc. 2025 Feb 19;147(9):7932–8. doi: 10.1021/jacs.4c18485 (PMC11887439; doi:10.1021/jacs.4c18485)
Supplement: Supplementary file 2 — ja4c18485_si_002.zip [file ja4c18485_si_002.zip › AllCoordinates/2-(p-CN-Ph)-Furan/IM/calc.xyz]

22
Coordinates from ORCA-job calc E -553.578210002591
  C           1.99333523108750     -0.23805716844798      0.59706522490729
  C           2.85659352603970      0.42920073067176      1.52853211076465
  C           2.70841214069505      1.81152701934305      1.76074750536789
  C           3.54515943272110      2.45449739367961      2.66571956930969
  C           3.85034445376684     -0.29390465555202      2.21169704400888
  C           4.68678478123639      0.36032574043128      3.11365929671686
  C           4.54853653925977      1.74067997995386      3.35118849884340
  C           5.44110373239604      2.41266610607120      4.29999686831938
  C           5.57406831278826      3.72105651103821      4.60528890883598
  C           6.59037766173024      3.85664379739842      5.71101064894125
  C           7.22299477071077      2.45461101058311      5.70017334616199
  O           6.28451176363452      1.59697646955832      5.00825867586613
  H           1.93457526559657      2.37152584774536      1.23366778615417
  H           3.41462619556899      3.52274044850211      2.84475797387325
  H           3.96426655211583     -1.36404038415910      2.03225572855814
  H           5.45966185495277     -0.19633909721561      3.64139554361652
  H           7.39983883179297      2.03026664489160      6.69544585458462
  H           8.16716021627238      2.44822317819170      5.13261457810161
  H           6.10275379619817      4.08953667895428      6.67408332155695
  H           7.33916913096874      4.64108245141015      5.52743144306674
  H           4.99332045286678      4.53655613002439      4.17937697968526
  N           1.29059825870051     -0.78032553997375     -0.16182166734072
