# Supplementary material for: Bro̷nsted Acid-Catalyzed Reduction of Furans
Source: J Am Chem Soc. 2025 Feb 19;147(9):7932–8. doi: 10.1021/jacs.4c18485 (PMC11887439; doi:10.1021/jacs.4c18485)
Supplement: Supplementary file 2 — ja4c18485_si_002.zip [file ja4c18485_si_002.zip › AllCoordinates/2-(p-CN-Ph)-Furan/IM/SP/calc.mpi8.out]

! Job execution by suborca V 10.00 !
Job started from head1.mpi-muelheim.mpg.de, running /hsnfs/software/orca/orca_stable_directory/orca_stable_20240818/orca on xe31th2.mpi-muelheim.mpg.de in /usr/scratch/frank/calc__9295377 (/bin/ksh)
Job execution start: Sun Aug 18 15:19:48 CEST 2024
Shared library path: /hsnfs/software/openmpi-4.1.0/lib:/hsnfs/software/orca/orca_stable_directory/orca_stable_20240818:/hsnfs/software/themis/llvm-14.0.1/lib::/hsnfs/software/cfour-2.1/lib:/hsnfs/software/orca/orca_stable:/usr/users/openmpi-2.0.4/lib:/opt/intel/lib/intel64:/opt/intel/mkl/lib/intel64
SLURM Job ID is: 9295377
SLURM_JOB_NODELIST: xe31th2
Maxcore enforced by SLURM: 9600 MB per core
Expanded nodelist (1 nodes):
xe31th2

                                 *****************
                                 * O   R   C   A *
                                 *****************

                                            #,                                       
                                            ###                                      
                                            ####                                     
                                            #####                                    
                                            ######                                   
                                           ########,                                 
                                     ,,################,,,,,                         
                               ,,#################################,,                 
                          ,,##########################################,,             
                       ,#########################################, ''#####,          
                    ,#############################################,,   '####,        
                  ,##################################################,,,,####,       
                ,###########''''           ''''###############################       
              ,#####''   ,,,,##########,,,,          '''####'''          '####       
            ,##' ,,,,###########################,,,                        '##       
           ' ,,###''''                  '''############,,,                           
         ,,##''                                '''############,,,,        ,,,,,,###''
      ,#''                                            '''#######################'''  
     '                                                          ''''####''''         
             ,#######,   #######,   ,#######,      ##                                
            ,#'     '#,  ##    ##  ,#'     '#,    #''#        ,####,   ,####,        
            ##       ##  ##   ,#'  ##            #'  '#       #'       #'  '#        
            ##       ##  #######   ##           ,######,      #####,   #    #        
            '#,     ,#'  ##    ##  '#,     ,#' ,#      #,     #,   #   #,  ,#        
             '#######'   ##     ##  '#######'  #'      '#     '####' # '####'        


                #########################################################
                #                        -***-                          #
                #          Department of theory and spectroscopy        #
                #                                                       #
                #                      Frank Neese                      #
                #                                                       #
                #     Directorship, Architecture, Infrastructure        #
                #                    SHARK, DRIVERS                     #
                #        Core code/Algorithms in most modules           #
                #                                                       #
                #        Max Planck Institute fuer Kohlenforschung      #
                #                Kaiser Wilhelm Platz 1                 #
                #                 D-45470 Muelheim/Ruhr                 #
                #                      Germany                          #
                #                                                       #
                #                  All rights reserved                  #
                #                        -***-                          #
                #########################################################


                         Program Version 6.0.x  -   STABLE   -
                                (GIT: $c601ac21$)
                ($2024-08-14 11:52:48 +0200 $)

                         (BUILD: $Sun 18 Aug 2024 01:04:00 AM CEST$)


 With contributions from (in alphabetic order):
   Daniel Aravena         : Magnetic Suceptibility
   Michael Atanasov       : Ab Initio Ligand Field Theory (pilot matlab implementation)
   Alexander A. Auer      : GIAO ZORA, VPT2 properties, NMR spectrum
   Ute Becker             : All parallelization in ORCA, NUMFREQ, NUMCALC
   Giovanni Bistoni       : ED, misc. LED, open-shell LED, HFLD
   Martin Brehm           : Molecular dynamics
   Dmytro Bykov           : pre 5.0 version of the SCF Hessian
   Marcos Casanova-Páez   : Triplet and SCS-CIS(D). UHF-(DLPNO)-IP/EA/STEOM-CCSD. UHF-CVS-IP/STEOM-CCSD
   Vijay G. Chilkuri      : MRCI spin determinant printing, contributions to CSF-ICE
   Pauline Colinet        : FMM embedding
   Dipayan Datta          : RHF DLPNO-CCSD density
   Achintya Kumar Dutta   : EOM-CC, STEOM-CC
   Nicolas Foglia         : Exact transition moments, OPA infrastructure, MCD improvements
   Dmitry Ganyushin       : Spin-Orbit,Spin-Spin,Magnetic field MRCI
   Miquel Garcia          : C-PCM and meta-GGA Hessian, CCSD/C-PCM, Gaussian charge scheme
   Tiago L. C. Gouveia    : GS-ROHF, GS-ROCIS
   Yang Guo               : DLPNO-NEVPT2, F12-NEVPT2, CIM, IAO-localization
   Andreas Hansen         : Spin unrestricted coupled pair/coupled cluster methods
   Ingolf Harden          : AUTO-CI MPn and infrastructure 
   Benjamin Helmich-Paris : MC-RPA, TRAH-(SCF,CASSCF), AVAS, COSX integrals, SCF dyn. polar.
   Lee Huntington         : MR-EOM, pCC
   Robert Izsak           : Overlap fitted RIJCOSX, COSX-SCS-MP3, EOM
   Riya Kayal             : Wick's Theorem for AUTO-CI, AUTO-CI UHF-CCSDT
   Emily Kempfer          : AUTO-CI, RHF CISDT and CCSDT
   Christian Kollmar      : KDIIS, OOCD, Brueckner-CCSD(T), CCSD density, CASPT2, CASPT2-K, improved NEVPT2
   Axel Koslowski         : Symmetry handling
   Simone Kossmann        : Meta GGA functionals, TD-DFT gradient, OOMP2, (MP2 Hessian; deprecated post 5.0)
   Lucas Lang             : DCDCAS
   Marvin Lechner         : AUTO-CI (C++ implementation), FIC-MRCC
   Spencer Leger          : CASSCF response
   Dagmar Lenk            : GEPOL surface, SMD, ORCA-2-JSON
   Dimitrios Liakos       : Extrapolation schemes; Compound Job, initial MDCI parallelization
   Dimitrios Manganas     : Further ROCIS development; embedding schemes. LFT, Crystal Embedding
   Dimitrios Pantazis     : SARC Basis sets
   Anastasios Papadopoulos: AUTO-CI, single reference methods and gradients
   Taras Petrenko         : pre 6.0 DFT Hessian and TD-DFT gradient, (ASA, deprecated), ECA, 1-Electron XAS/XES, NRVS
   Peter Pinski           : DLPNO-MP2, DLPNO-MP2 Gradient
   Christoph Reimann      : Effective Core Potentials
   Marius Retegan         : Local ZFS, SOC
   Christoph Riplinger    : Optimizer, TS searches, QM/MM, DLPNO-CCSD(T), (RO)-DLPNO pert. Triples
   Michael Roemelt        : Original ROCIS implementation
   Masaaki Saitow         : Open-shell DLPNO-CCSD energy and density
   Barbara Sandhoefer     : DKH picture change effects
   Kantharuban Sivalingam : CASSCF convergence/infrastructure, NEVPT2 and variants, FIC-MRCI
   Bernardo de Souza      : ESD, SOC TD-DFT
   Georgi Stoychev        : AutoAux, RI-MP2 NMR, DLPNO-MP2 response, X2C
   Van Anh Tran           : RI-MP2 g-tensors
   Willem Van den Heuvel  : Paramagnetic NMR
   Zikuan Wang            : NOTCH, Electric field optimization 
   Frank Wennmohs         : Technical directorship and infrastructure
   Hang Xu                : AUTO-CI-Response properties 


 We gratefully acknowledge several colleagues who have allowed us to
 interface, adapt or use parts of their codes:
   Stefan Grimme, W. Hujo, H. Kruse, P. Pracht,  : VdW corrections, initial TS optimization,
                  C. Bannwarth, S. Ehlert,         DFT functionals, gCP, sTDA/sTD-DF
                  L. Wittmann, M. Mueller
   Ed Valeev, F. Pavosevic, A. Kumar             : LibInt (2-el integral package), F12 methods
   Garnet Chan, S. Sharma, J. Yang, R. Olivares  : DMRG
   Ulf Ekstrom                                   : XCFun DFT Library
   Mihaly Kallay                                 : mrcc  (arbitrary order and MRCC methods)
   Frank Weinhold                                : gennbo (NPA and NBO analysis)
   Simon Mueller                                 : openCOSMO-RS
   Christopher J. Cramer and Donald G. Truhlar   : smd solvation model
   Lars Goerigk                                  : TD-DFT with DH, B97 family of functionals
   V. Asgeirsson, H. Jonsson                     : NEB implementation
   FAccTs GmbH                                   : IRC, NEB, NEB-TS, DLPNO-Multilevel, CI-OPT
                                                   MM, QMMM, 2- and 3-layer-ONIOM, Crystal-QMMM,
                                                   LR-CPCM, SF, NACMEs, symmetry and pop. for TD-DFT,
                                                   nearIR, NL-DFT gradient (VV10), updates on ESD,
                                                   ML-optimized integration grids, MBIS, APM,
                                                   GOAT, DOCKER, SOLVATOR, interface openCOSMO-RS
   S Lehtola, MJT Oliveira, MAL Marques          : LibXC Library
   Liviu Ungur et al                             : ANISO software


 Your calculation uses the libint2 library for the computation of 2-el integrals
 For citations please refer to: http://libint.valeyev.net

 Your ORCA version has been built with support for libXC version: 6.2.2
 For citations please refer to: https://libxc.gitlab.io

 This ORCA versions uses:
   CBLAS   interface :  Fast vector & matrix operations
   LAPACKE interface :  Fast linear algebra routines
   SCALAPACK package :  Parallel linear algebra routines
   Shared memory     :  Shared parallel matrices
   BLAS/LAPACK       :  OpenBLAS 0.3.26  USE64BITINT DYNAMIC_ARCH NO_AFFINITY Haswell SINGLE_THREADED
        Core in use  :  Haswell
   Copyright (c) 2011-2014, The OpenBLAS Project


NOTE: MaxCore=8000 MB was set to SCF,MP2,MDCI,CIPSI,MRCI and CIS
      => If you want to overwrite this, your respective input block should be placed after the MaxCore statement


***************************************
The coordinates will be read from file: calc.xyz
***************************************


================================================================================

----- Orbital basis set information -----
Your calculation utilizes the basis: def2-TZVPP
   F. Weigend and R. Ahlrichs, Phys. Chem. Chem. Phys. 7, 3297 (2005).

----- AuxC basis set information -----
Your calculation utilizes the auxiliary basis: def2-TZVPP/C
  H-La, Hf-Rn : A. Hellweg, C. Hattig, S. Hofener and W. Klopper, Theor. Chem. Acc. 117, 587 (2007).
        Ce-Lu : J. Chmela and M. E. Harding, Mol. Phys. (2018).

================================================================================
                                        WARNINGS
                       Please study these warnings very carefully!
================================================================================

WARNING: Old DensityContainer found on disk!
         Will remove this file - 
         If you want to keep old densities, please start your calculation with a different basename. 


WARNING: Post HF methods need fully converged wavefunctions
  ===> : Setting SCFConvForced true
         You can overwrite this default with %scf ConvForced false 


WARNING: MDCI localization with Augmented Hessian Foster-Boys
  ===> : Switching off randomization!

================================================================================
                                       INPUT FILE
================================================================================
NAME = calc.inp
|  1> ! DLPNO-CCSD(T) def2-TZVPP def2-TZVPP/C
|  2> 
|  3> %cpcm
|  4> epsilon 16.7                    # Dielectric constant
|  5> refrac 1.275
|  6> SURFACETYPE VDW_GAUSSIAN
|  7> end
|  8> 
|  9> %PAL NPROCS 8 END
| 10> 
| 11> %maxcore 8000
| 12> 
| 13> * xyzfile 0 1 calc.xyz 
| 14> 
| 15>                          ****END OF INPUT****
================================================================================

                       ****************************
                       * Single Point Calculation *
                       ****************************

---------------------------------
CARTESIAN COORDINATES (ANGSTROEM)
---------------------------------
  C      1.993335   -0.238057    0.597065
  C      2.856594    0.429201    1.528532
  C      2.708412    1.811527    1.760748
  C      3.545159    2.454497    2.665720
  C      3.850344   -0.293905    2.211697
  C      4.686785    0.360326    3.113659
  C      4.548537    1.740680    3.351188
  C      5.441104    2.412666    4.299997
  C      5.574068    3.721057    4.605289
  C      6.590378    3.856644    5.711011
  C      7.222995    2.454611    5.700173
  O      6.284512    1.596976    5.008259
  H      1.934575    2.371526    1.233668
  H      3.414626    3.522740    2.844758
  H      3.964267   -1.364040    2.032256
  H      5.459662   -0.196339    3.641396
  H      7.399839    2.030267    6.695446
  H      8.167160    2.448223    5.132615
  H      6.102754    4.089537    6.674083
  H      7.339169    4.641082    5.527431
  H      4.993320    4.536556    4.179377
  N      1.290598   -0.780326   -0.161822

----------------------------
CARTESIAN COORDINATES (A.U.)
----------------------------
  NO LB      ZA    FRAG     MASS         X           Y           Z
   0 C     6.0000    0    12.011    3.766858   -0.449863    1.128290
   1 C     6.0000    0    12.011    5.398179    0.811072    2.888507
   2 C     6.0000    0    12.011    5.118157    3.423290    3.327331
   3 C     6.0000    0    12.011    6.699380    4.638328    5.037480
   4 C     6.0000    0    12.011    7.276097   -0.555399    4.179502
   5 C     6.0000    0    12.011    8.856740    0.680917    5.883963
   6 C     6.0000    0    12.011    8.595488    3.289408    6.332828
   7 C     6.0000    0    12.011   10.282196    4.559278    8.125816
   8 C     6.0000    0    12.011   10.533463    7.031778    8.702735
   9 C     6.0000    0    12.011   12.454009    7.288001   10.792246
  10 C     6.0000    0    12.011   13.649482    4.638543   10.771767
  11 O     8.0000    0    15.999   11.876006    3.017848    9.464237
  12 H     1.0000    0     1.008    3.655817    4.481534    2.331294
  13 H     1.0000    0     1.008    6.452708    6.657015    5.375813
  14 H     1.0000    0     1.008    7.491378   -2.577663    3.840407
  15 H     1.0000    0     1.008   10.317266   -0.371027    6.881240
  16 H     1.0000    0     1.008   13.983669    3.836648   12.652559
  17 H     1.0000    0     1.008   15.433696    4.626471    9.699236
  18 H     1.0000    0     1.008   11.532533    7.728104   12.612190
  19 H     1.0000    0     1.008   13.869020    8.770375   10.445332
  20 H     1.0000    0     1.008    9.436008    8.572849    7.897878
  21 N     7.0000    0    14.007    2.438877   -1.474602   -0.305799

--------------------------------
INTERNAL COORDINATES (ANGSTROEM)
--------------------------------
 C      0   0   0     0.000000000000     0.00000000     0.00000000
 C      1   0   0     1.434600483476     0.00000000     0.00000000
 C      2   1   0     1.409506183316   119.99054969     0.00000000
 C      3   2   1     1.390155160226   119.83930151   179.89113942
 C      2   1   3     1.406106906305   120.10207421   179.94705285
 C      5   2   1     1.393264417746   119.82405668   179.90988426
 C      6   5   2     1.407448231673   120.71793639     0.04387497
 C      7   6   5     1.465769037040   119.93766747   180.22942837
 C      8   7   6     1.350099352437   130.58949734   173.81614530
 C      9   8   7     1.507942031880   108.62203771   176.81021829
 C     10   9   8     1.538186526079   100.95654712    13.38314788
 O      8   7   6     1.370518689512   115.87449913   353.53113374
 H      3   2   1     1.090979022475   119.89260435     0.20223362
 H      4   3   2     1.090979789220   119.18904633   180.60631332
 H      5   2   1     1.091039828707   119.88723791     0.00000000
 H      6   5   2     1.088907828441   119.98728485   180.22732184
 H     11  10   9     1.096316253941   114.37758531   222.32488875
 H     11  10   9     1.101640662012   111.18617270    98.20508069
 H     10   9   8     1.104321104233   111.15184407   254.04992229
 H     10   9   8     1.099879080236   113.61416462   133.03511259
 H      9   8   7     1.087983766774   125.82449333     0.99985804
 N      1   2   3     1.167820000832   179.94569024    35.16392998

---------------------------
INTERNAL COORDINATES (A.U.)
---------------------------
 C      0   0   0     0.000000000000     0.00000000     0.00000000
 C      1   0   0     2.711002025361     0.00000000     0.00000000
 C      2   1   0     2.663580670535   119.99054969     0.00000000
 C      3   2   1     2.627012536484   119.83930151   179.89113942
 C      2   1   3     2.657156967932   120.10207421   179.94705285
 C      5   2   1     2.632888181676   119.82405668   179.90988426
 C      6   5   2     2.659691705534   120.71793639     0.04387497
 C      7   6   5     2.769902055587   119.93766747   180.22942837
 C      8   7   6     2.551318029691   130.58949734   173.81614530
 C      9   8   7     2.849597466082   108.62203771   176.81021829
 C     10   9   8     2.906751277177   100.95654712    13.38314788
 O      8   7   6     2.589904984598   115.87449913   353.53113374
 H      3   2   1     2.061651570331   119.89260435     0.20223362
 H      4   3   2     2.061653019269   119.18904633   180.60631332
 H      5   2   1     2.061766477456   119.88723791     0.00000000
 H      6   5   2     2.057737580837   119.98728485   180.22732184
 H     11  10   9     2.071737476116   114.37758531   222.32488875
 H     11  10   9     2.081799149194   111.18617270    98.20508069
 H     10   9   8     2.086864450910   111.15184407   254.04992229
 H     10   9   8     2.078470242076   113.61416462   133.03511259
 H      9   8   7     2.055991357354   125.82449333     0.99985804
 N      1   2   3     2.206859975288   179.94569024    35.16392998

---------------------
BASIS SET INFORMATION
---------------------
There are 4 groups of distinct atoms

 Group   1 Type C   : 11s6p2d1f contracted to 5s3p2d1f pattern {62111/411/11/1}
 Group   2 Type O   : 11s6p2d1f contracted to 5s3p2d1f pattern {62111/411/11/1}
 Group   3 Type H   : 5s2p1d contracted to 3s2p1d pattern {311/11/1}
 Group   4 Type N   : 11s6p2d1f contracted to 5s3p2d1f pattern {62111/411/11/1}

Atom   0C    basis set group =>   1
Atom   1C    basis set group =>   1
Atom   2C    basis set group =>   1
Atom   3C    basis set group =>   1
Atom   4C    basis set group =>   1
Atom   5C    basis set group =>   1
Atom   6C    basis set group =>   1
Atom   7C    basis set group =>   1
Atom   8C    basis set group =>   1
Atom   9C    basis set group =>   1
Atom  10C    basis set group =>   1
Atom  11O    basis set group =>   2
Atom  12H    basis set group =>   3
Atom  13H    basis set group =>   3
Atom  14H    basis set group =>   3
Atom  15H    basis set group =>   3
Atom  16H    basis set group =>   3
Atom  17H    basis set group =>   3
Atom  18H    basis set group =>   3
Atom  19H    basis set group =>   3
Atom  20H    basis set group =>   3
Atom  21N    basis set group =>   4
---------------------------------
AUXILIARY/C BASIS SET INFORMATION
---------------------------------
There are 4 groups of distinct atoms

 Group   1 Type C   : 8s6p5d3f1g contracted to 8s6p4d3f1g pattern {11111111/111111/2111/111/1}
 Group   2 Type O   : 8s6p5d3f1g contracted to 8s6p4d3f1g pattern {11111111/111111/2111/111/1}
 Group   3 Type H   : 4s3p2d1f contracted to 4s3p2d1f pattern {1111/111/11/1}
 Group   4 Type N   : 8s6p5d3f1g contracted to 8s6p4d3f1g pattern {11111111/111111/2111/111/1}

Atom   0C    basis set group =>   1
Atom   1C    basis set group =>   1
Atom   2C    basis set group =>   1
Atom   3C    basis set group =>   1
Atom   4C    basis set group =>   1
Atom   5C    basis set group =>   1
Atom   6C    basis set group =>   1
Atom   7C    basis set group =>   1
Atom   8C    basis set group =>   1
Atom   9C    basis set group =>   1
Atom  10C    basis set group =>   1
Atom  11O    basis set group =>   2
Atom  12H    basis set group =>   3
Atom  13H    basis set group =>   3
Atom  14H    basis set group =>   3
Atom  15H    basis set group =>   3
Atom  16H    basis set group =>   3
Atom  17H    basis set group =>   3
Atom  18H    basis set group =>   3
Atom  19H    basis set group =>   3
Atom  20H    basis set group =>   3
Atom  21N    basis set group =>   4

Checking for AutoStart:
The File: calc.gbw exists
Trying to determine its content:
     ... Fine, the file contains calculation information
     ... Fine, the calculation information was read
     ... Fine, the file contains a basis set
     ... Fine, the basis set was read
     ... Fine, the file contains a geometry
     ... Fine, the geometry was read
     ... Fine, the file contains a set of orbitals
     ... Fine, the orbitals can be read
     => possible old guess file was deleted
     => GBW file was renamed to GES file
     => GES file is set as startup file
     => Guess is set to MORead
     ... now leaving AutoStart


           ************************************************************
           *        Program running with 8 parallel MPI-processes     *
           *              working on a common directory               *
           ************************************************************
------------------------------------------------------------------------------
                             ORCA STARTUP CALCULATIONS
------------------------------------------------------------------------------
------------------------------------------------------------------------------
                   ___                                                        
                  /   \      - P O W E R E D   B Y -                         
                 /     \                                                     
                 |  |  |   _    _      __       _____    __    __             
                 |  |  |  | |  | |    /  \     |  _  \  |  |  /  |          
                  \  \/   | |  | |   /    \    | | | |  |  | /  /          
                 / \  \   | |__| |  /  /\  \   | |_| |  |  |/  /          
                |  |  |   |  __  | /  /__\  \  |    /   |      \           
                |  |  |   | |  | | |   __   |  |    \   |  |\   \          
                \     /   | |  | | |  |  |  |  | |\  \  |  | \   \       
                 \___/    |_|  |_| |__|  |__|  |_| \__\ |__|  \__/        
                                                                              
                      - O R C A' S   B I G   F R I E N D -                    
                                      &                                       
                       - I N T E G R A L  F E E D E R -                       
                                                                              
 v1 FN, 2020, v2 2021, v3 2022-2024                                           
------------------------------------------------------------------------------


----------------------
SHARK INTEGRAL PACKAGE
----------------------

Number of atoms                             ...     22
Number of basis functions                   ...    529
Number of shells                            ...    197
Maximum angular momentum                    ...      3
Integral batch strategy                     ... SHARK/LIBINT Hybrid
RI-J (if used) integral strategy            ... SPLIT-RIJ (Revised 2003 algorithm where possible)
Printlevel                                  ...      1
Contraction scheme used                     ... SEGMENTED contraction
Prescreening option                         ... SCHWARTZ
   Thresh                                   ... 1.000e-10
   Tcut                                     ... 1.000e-11
   Tpresel                                  ... 1.000e-11 
Coulomb Range Separation                    ... NOT USED
Exchange Range Separation                   ... NOT USED
Multipole approximations                    ... NOT USED
Finite Nucleus Model                        ... NOT USED
CABS basis                                  ... NOT available
Auxiliary Coulomb fitting basis             ... NOT available
Auxiliary J/K fitting basis                 ... NOT available
Auxiliary Correlation fitting basis         ... AVAILABLE
   # of basis functions in Aux-C            ...   1258
   # of shells in Aux-C                     ...    376
   Maximum angular momentum in Aux-C        ...      4
Auxiliary 'external' fitting basis          ... NOT available

Checking pre-screening integrals            ... done (  0.0 sec) Dimension = 197
Check shell pair data                       ... done (  0.0 sec)
Shell pair information
Shell pair cut-off parameter TPreSel        ...   1.0e-11
Total number of shell pairs                 ...     19503
Shell pairs after pre-screening             ...     15080
Total number of primitive shell pairs       ...     55591
Primitive shell pairs kept                  ...     31062
          la=0 lb=0:   3238 shell pairs
          la=1 lb=0:   4193 shell pairs
          la=1 lb=1:   1387 shell pairs
          la=2 lb=0:   2380 shell pairs
          la=2 lb=1:   1560 shell pairs
          la=2 lb=2:    454 shell pairs
          la=3 lb=0:    887 shell pairs
          la=3 lb=1:    579 shell pairs
          la=3 lb=2:    333 shell pairs
          la=3 lb=3:     69 shell pairs

Calculating one electron integrals          ... done (  0.0 sec)
Calculating RI/C V-Matrix + Cholesky decomp.... done (  0.1 sec)
Calculating Nuclear repulsion               ... done (  0.0 sec) ENN=    685.275819590832 Eh

Diagonalization of the overlap matrix:
Smallest eigenvalue                        ... 7.966e-06
Time for diagonalization                   ...    0.057 sec
Threshold for overlap eigenvalues          ... 1.000e-07
Number of eigenvalues below threshold      ... 0
Time for construction of square roots      ...    0.026 sec
Total time needed                          ...    0.086 sec

-------------------
DFT GRID GENERATION
-------------------

General Integration Accuracy     IntAcc      ... 4.388
Radial Grid Type                 RadialGrid  ... OptM3 with GC (2021)
Angular Grid (max. ang.)         AngularGrid ... 4 (Lebedev-302)
Angular grid pruning method      GridPruning ... 4 (adaptive)
Weight generation scheme         WeightScheme... mBecke (2022)
Basis function cutoff            BFCut       ... 1.0000e-10
Integration weight cutoff        WCut        ... 1.0000e-14
Partially contracted basis set               ... off
Rotationally invariant grid construction     ... off
Angular grids for H and He will be reduced by one unit

Total number of grid points                  ...   107083
Total number of batches                      ...     1683
Average number of points per batch           ...       63
Average number of grid points per atom       ...     4867
Initializing property integral containers    ... done (  0.0 sec)

SHARK setup successfully completed in   1.4 seconds

Maximum memory used throughout the entire STARTUP-calculation: 41.8 MB


           ************************************************************
           *        Program running with 8 parallel MPI-processes     *
           *              working on a common directory               *
           ************************************************************
-------------------------------------------------------------------------------
                                 ORCA GUESS
                   Start orbitals & Density for SCF / CASSCF
-------------------------------------------------------------------------------

------------
SCF SETTINGS
------------
Hamiltonian:
 Ab initio Hamiltonian  Method          .... Hartree-Fock(GTOs)


General Settings:
 Integral files         IntName         .... calc
 Hartree-Fock type      HFTyp           .... RHF
 Total Charge           Charge          ....    0
 Multiplicity           Mult            ....    1
 Number of Electrons    NEL             ....   90
 Basis Dimension        Dim             ....  529
 Nuclear Repulsion      ENuc            ....    685.2758195908 Eh

Convergence Acceleration:
 AO-DIIS                CNVDIIS         .... on
   Start iteration      DIISMaxIt       ....    12
   Startup error        DIISStart       ....  0.200000
   # of expansion vecs  DIISMaxEq       ....     5
   Bias factor          DIISBfac        ....   1.050
   Max. coefficient     DIISMaxC        ....  10.000
 MO-DIIS                CNVKDIIS        .... off
 Trust-Rad. Augm. Hess. CNVTRAH         .... auto
   Auto Start mean grad. ratio tolernc. ....  1.125000
   Auto Start start iteration           ....     1
   Auto Start num. interpolation iter.  ....    10
   Max. Number of Micro iterations      ....    24
   Max. Number of Macro iterations      .... Maxiter - #DIIS iter
   Number of Davidson start vectors     ....     2
   Converg. threshold    (grad. norm)   ....   5.000e-05
   Grad. Scal. Fac. for Micro threshold ....   0.100
   Minimum threshold for Micro iter.    ....   1.000e-02
   NR start threshold (gradient norm)   ....   1.000e-04
   Initial trust radius                 ....   0.400
   Minimum AH scaling param. (alpha)    ....   1.000
   Maximum AH scaling param. (alpha)    .... 1000.000
   Quad. conv. algorithm                .... NR
   White noise on init. David. guess    .... on
   Maximum white noise                  ....   0.010
   Pseudo random numbers                .... off
   Inactive MOs                         .... canonical
   Orbital update algorithm             .... Taylor
   Preconditioner                       .... Diag
   Full preconditioner red. dimension   ....   250
 SOSCF                  CNVSOSCF        .... on
   Start iteration      SOSCFMaxIt      ....   150
   Startup grad/error   SOSCFStart      ....  0.003300
   Hessian update       SOSCFHessUp     .... L-BFGS
 Level Shifting         CNVShift        .... on
   Level shift para.    LevelShift      ....    0.2500
   Turn off err/grad.   ShiftErr        ....    0.0010
 Zerner damping         CNVZerner       .... off
 Static damping         CNVDamp         .... on
   Fraction old density DampFac         ....    0.7000
   Max. Damping (<1)    DampMax         ....    0.9800
   Min. Damping (>=0)   DampMin         ....    0.0000
   Turn off err/grad.   DampErr         ....    0.1000

SCF Procedure:
 Maximum # iterations   MaxIter         ....   125
 SCF integral mode      SCFMode         .... Direct
   Integral package                     .... SHARK and LIBINT hybrid scheme
 Reset frequency        DirectResetFreq ....    20
 Integral Threshold     Thresh          ....  1.000e-10 Eh
 Primitive CutOff       TCut            ....  1.000e-11 Eh

Convergence Tolerance:
 Convergence Check Mode ConvCheckMode   .... Total+1el-Energy
 Convergence forced     ConvForced      .... 1
 Energy Change          TolE            ....  1.000e-06 Eh
 1-El. energy change                    ....  1.000e-03 Eh
 Orbital Gradient       TolG            ....  5.000e-05
 Orbital Rotation angle TolX            ....  5.000e-05
 DIIS Error             TolErr          ....  1.000e-06

---------------------
INITIAL GUESS: MOREAD
---------------------
Guess MOs are being read from file: calc.ges
Input Geometry matches current geometry (good)
Input basis set matches current basis set (good)
Occupation numbers will be reassigned to an Aufbau configuration
MOs were renormalized
MOs were reorthogonalized (Cholesky)
                      ------------------
                      INITIAL GUESS DONE (   0.2 sec)
                      ------------------
             **** ENERGY FILE WAS UPDATED (calc.en.tmp) ****
Finished Guess after   0.4 sec
Maximum memory used throughout the entire GUESS-calculation: 34.9 MB


           ************************************************************
           *        Program running with 8 parallel MPI-processes     *
           *              working on a common directory               *
           ************************************************************

-------------------------------------------------------------------------------------------
                                      ORCA LEAN-SCF
                              memory conserving SCF solver
-------------------------------------------------------------------------------------------

--------------------
CPCM SOLVATION MODEL
--------------------
CPCM parameters:
  Epsilon                                         ...      16.7000
  Refrac                                          ...       1.2750
  Rsolv                                           ...       1.3000
  Surface type                                    ... GAUSSIAN VDW
  Discretization scheme                           ... Constant charge density
    Threshold for H atoms                         ...       5.0000 (charges/Ang^2)
    Threshold for non-H atoms                     ...       5.0000 (charges/Ang^2)
  Epsilon function type                           ...         CPCM
Solvent:                                          ... CUSTOM
Radii:
  Scheme                                          ... Element-dependent radii
  Radius for C  used is    3.8550 Bohr (=   2.0400 Ang.)
  Radius for O  used is    3.4469 Bohr (=   1.8240 Ang.)
  Radius for H  used is    2.4944 Bohr (=   1.3200 Ang.)
  Radius for N  used is    3.5149 Bohr (=   1.8600 Ang.)
Calculating surface                               ...        done! (  0.0s)
Cavity surface points                             ...         2094
Cavity Volume                                     ...    1453.3541
Cavity Surface-area                               ...     785.7407
Calculating surface distance matrix               ...        done! (  0.1s)
Performing Cholesky decomposition & store         ...        done! (  0.1s)
Overall time for CPCM initialization              ...                 0.2s

----------------------------------------D-I-I-S--------------------------------------------
Iteration    Energy (Eh)           Delta-E    RMSDP     MaxDP     DIISErr   Damp  Time(sec)
-------------------------------------------------------------------------------------------
               ***  Starting incremental Fock matrix formation  ***
                              *** Initializing SOSCF ***
---------------------------------------S-O-S-C-F--------------------------------------
Iteration    Energy (Eh)           Delta-E    RMSDP     MaxDP     MaxGrad    Time(sec)
--------------------------------------------------------------------------------------
    1    -551.2874550572478256     0.00e+00  3.55e-05  1.91e-03  2.01e-04    18.5
               *** Restarting incremental Fock matrix formation ***
    2    -551.2874651962147254    -1.01e-05  1.87e-05  6.86e-04  2.56e-04    19.4
    3    -551.2874686217919589    -3.43e-06  1.65e-05  8.51e-04  1.90e-04    12.7
    4    -551.2874697295842452    -1.11e-06  6.82e-06  4.57e-04  1.22e-04    12.7
    5    -551.2874699304711612    -2.01e-07  3.24e-06  2.04e-04  2.59e-05    11.6
                 **** Energy Check signals convergence ****

               *****************************************************
               *                     SUCCESS                       *
               *           SCF CONVERGED AFTER   5 CYCLES          *
               *****************************************************

             **** ENERGY FILE WAS UPDATED (calc.en.tmp) ****

----------------
TOTAL SCF ENERGY
----------------

Total Energy       :       -551.28746993047116 Eh          -15001.29471 eV

Components:
Nuclear Repulsion  :        685.27581959083182 Eh           18647.30306 eV
Electronic Energy  :      -1236.54594083653387 Eh          -33648.12569 eV
One Electron Energy:      -2106.88940176771712 Eh          -57331.37529 eV
Two Electron Energy:        870.34346093118324 Eh           23683.24961 eV
CPCM Dielectric    :         -0.01734868476909 Eh              -0.47208 eV

Virial components:
Potential Energy   :      -1101.53467661387208 Eh          -29974.28241 eV
Kinetic Energy     :        550.24720668340092 Eh           14972.98771 eV
Virial Ratio       :          2.00189053798808

CPCM Solvation Model Properties:
Surface-charge          :         -0.02763665124713
Corrected charge        :         -0.00000000000000
Outlying charge corr.   :          0.00004605615889 Eh               0.00125 eV
Free-energy (cav+disp)  :  This term is not implemented in the current solvation scheme

---------------
SCF CONVERGENCE
---------------

  Last Energy change         ...    2.0089e-07  Tolerance :   1.0000e-06
  Last MAX-Density change    ...    2.0410e-04  Tolerance :   1.0000e-05
  Last RMS-Density change    ...    3.2397e-06  Tolerance :   1.0000e-06
  Last DIIS Error            ...    1.0653e-03  Tolerance :   1.0000e-06
  Last Orbital Gradient      ...    2.5936e-05  Tolerance :   5.0000e-05
  Last Orbital Rotation      ...    1.1387e-04  Tolerance :   5.0000e-05


----------------
ORBITAL ENERGIES
----------------

  NO   OCC          E(Eh)            E(eV) 
   0   2.0000     -20.579775      -560.0041 
   1   2.0000     -15.585253      -424.0963 
   2   2.0000     -11.300317      -307.4973 
   3   2.0000     -11.298447      -307.4464 
   4   2.0000     -11.286059      -307.1093 
   5   2.0000     -11.282163      -307.0033 
   6   2.0000     -11.273709      -306.7732 
   7   2.0000     -11.266971      -306.5899 
   8   2.0000     -11.266545      -306.5783 
   9   2.0000     -11.254189      -306.2420 
  10   2.0000     -11.251602      -306.1716 
  11   2.0000     -11.233122      -305.6688 
  12   2.0000     -11.228997      -305.5565 
  13   2.0000      -1.412558       -38.4377 
  14   2.0000      -1.231605       -33.5137 
  15   2.0000      -1.178224       -32.0611 
  16   2.0000      -1.085522       -29.5386 
  17   2.0000      -1.063730       -28.9456 
  18   2.0000      -1.036343       -28.2003 
  19   2.0000      -0.992370       -27.0038 
  20   2.0000      -0.888017       -24.1642 
  21   2.0000      -0.857789       -23.3416 
  22   2.0000      -0.819634       -22.3034 
  23   2.0000      -0.767995       -20.8982 
  24   2.0000      -0.756415       -20.5831 
  25   2.0000      -0.714132       -19.4325 
  26   2.0000      -0.673812       -18.3354 
  27   2.0000      -0.656006       -17.8508 
  28   2.0000      -0.639795       -17.4097 
  29   2.0000      -0.609434       -16.5835 
  30   2.0000      -0.605924       -16.4880 
  31   2.0000      -0.587289       -15.9809 
  32   2.0000      -0.567610       -15.4455 
  33   2.0000      -0.560048       -15.2397 
  34   2.0000      -0.550768       -14.9872 
  35   2.0000      -0.536771       -14.6063 
  36   2.0000      -0.521045       -14.1783 
  37   2.0000      -0.515738       -14.0339 
  38   2.0000      -0.510021       -13.8784 
  39   2.0000      -0.493043       -13.4164 
  40   2.0000      -0.478885       -13.0311 
  41   2.0000      -0.476295       -12.9606 
  42   2.0000      -0.381115       -10.3707 
  43   2.0000      -0.358488        -9.7549 
  44   2.0000      -0.304702        -8.2914 
  45   0.0000       0.051130         1.3913 
  46   0.0000       0.105712         2.8766 
  47   0.0000       0.146798         3.9946 
  48   0.0000       0.152965         4.1624 
  49   0.0000       0.175552         4.7770 
  50   0.0000       0.178691         4.8624 
  51   0.0000       0.179578         4.8866 
  52   0.0000       0.182448         4.9647 
  53   0.0000       0.194623         5.2960 
  54   0.0000       0.199466         5.4277 
  55   0.0000       0.210673         5.7327 
*Only the first 10 virtual orbitals were printed.

                    ********************************
                    * MULLIKEN POPULATION ANALYSIS *
                    ********************************

-----------------------
MULLIKEN ATOMIC CHARGES
-----------------------
   0 C :   -0.019133
   1 C :    0.243903
   2 C :   -0.141754
   3 C :   -0.154851
   4 C :   -0.150431
   5 C :   -0.173804
   6 C :    0.098516
   7 C :    0.211892
   8 C :   -0.215700
   9 C :   -0.033965
  10 C :    0.109317
  11 O :   -0.426675
  12 H :    0.144677
  13 H :    0.128601
  14 H :    0.143842
  15 H :    0.144008
  16 H :    0.080738
  17 H :    0.058418
  18 H :    0.057956
  19 H :    0.073393
  20 H :    0.124264
  21 N :   -0.303214
Sum of atomic charges:    0.0000000

--------------------------------
MULLIKEN REDUCED ORBITAL CHARGES
--------------------------------
  0 C s       :     3.190195  s :     3.190195
      pz      :     0.895099  p :     2.702052
      px      :     0.898210
      py      :     0.908743
      dz2     :     0.037360  d :     0.109599
      dxz     :     0.015031
      dyz     :     0.016650
      dx2y2   :     0.022694
      dxy     :     0.017865
      f0      :     0.002086  f :     0.017287
      f+1     :     0.003291
      f-1     :     0.002150
      f+2     :     0.003959
      f-2     :     0.002403
      f+3     :     0.001936
      f-3     :     0.001463

  1 C s       :     3.087430  s :     3.087430
      pz      :     0.856411  p :     2.525181
      px      :     0.851083
      py      :     0.817686
      dz2     :     0.016949  d :     0.133429
      dxz     :     0.016960
      dyz     :     0.032584
      dx2y2   :     0.032298
      dxy     :     0.034638
      f0      :     0.000865  f :     0.010058
      f+1     :     0.001567
      f-1     :     0.001054
      f+2     :     0.001857
      f-2     :     0.001770
      f+3     :     0.001646
      f-3     :     0.001299

  2 C s       :     3.133436  s :     3.133436
      pz      :     0.953649  p :     2.879127
      px      :     0.991664
      py      :     0.933814
      dz2     :     0.019866  d :     0.120520
      dxz     :     0.015391
      dyz     :     0.026116
      dx2y2   :     0.028746
      dxy     :     0.030402
      f0      :     0.001095  f :     0.008672
      f+1     :     0.001038
      f-1     :     0.001038
      f+2     :     0.001701
      f-2     :     0.001182
      f+3     :     0.001458
      f-3     :     0.001159

  3 C s       :     3.123623  s :     3.123623
      pz      :     0.939457  p :     2.907283
      px      :     0.920173
      py      :     1.047653
      dz2     :     0.022911  d :     0.115348
      dxz     :     0.012804
      dyz     :     0.022919
      dx2y2   :     0.031696
      dxy     :     0.025017
      f0      :     0.000816  f :     0.008598
      f+1     :     0.001743
      f-1     :     0.000958
      f+2     :     0.001579
      f-2     :     0.001356
      f+3     :     0.001078
      f-3     :     0.001067

  4 C s       :     3.145207  s :     3.145207
      pz      :     0.913100  p :     2.875140
      px      :     0.906132
      py      :     1.055909
      dz2     :     0.026129  d :     0.121411
      dxz     :     0.012920
      dyz     :     0.023625
      dx2y2   :     0.033613
      dxy     :     0.025125
      f0      :     0.000796  f :     0.008672
      f+1     :     0.001724
      f-1     :     0.001057
      f+2     :     0.001553
      f-2     :     0.001352
      f+3     :     0.001040
      f-3     :     0.001152

  5 C s       :     3.110997  s :     3.110997
      pz      :     0.981151  p :     2.937003
      px      :     1.014916
      py      :     0.940936
      dz2     :     0.017205  d :     0.117170
      dxz     :     0.014941
      dyz     :     0.026196
      dx2y2   :     0.027640
      dxy     :     0.031188
      f0      :     0.001028  f :     0.008634
      f+1     :     0.001035
      f-1     :     0.001050
      f+2     :     0.001732
      f-2     :     0.001215
      f+3     :     0.001482
      f-3     :     0.001093

  6 C s       :     3.281386  s :     3.281386
      pz      :     0.807699  p :     2.456205
      px      :     0.809933
      py      :     0.838572
      dz2     :     0.023054  d :     0.152864
      dxz     :     0.016250
      dyz     :     0.036351
      dx2y2   :     0.035986
      dxy     :     0.041223
      f0      :     0.000951  f :     0.011029
      f+1     :     0.001624
      f-1     :     0.001275
      f+2     :     0.002135
      f-2     :     0.001705
      f+3     :     0.001826
      f-3     :     0.001512

  7 C s       :     3.111121  s :     3.111121
      pz      :     0.771513  p :     2.474289
      px      :     0.841220
      py      :     0.861556
      dz2     :     0.034249  d :     0.185336
      dxz     :     0.012747
      dyz     :     0.049892
      dx2y2   :     0.042393
      dxy     :     0.046055
      f0      :     0.001313  f :     0.017362
      f+1     :     0.002266
      f-1     :     0.002704
      f+2     :     0.003214
      f-2     :     0.002726
      f+3     :     0.002966
      f-3     :     0.002172

  8 C s       :     3.139958  s :     3.139958
      pz      :     1.013237  p :     2.962772
      px      :     0.990546
      py      :     0.958990
      dz2     :     0.017590  d :     0.104632
      dxz     :     0.011282
      dyz     :     0.027167
      dx2y2   :     0.017689
      dxy     :     0.030905
      f0      :     0.000991  f :     0.008337
      f+1     :     0.001071
      f-1     :     0.000862
      f+2     :     0.001570
      f-2     :     0.001169
      f+3     :     0.001646
      f-3     :     0.001028

  9 C s       :     3.045022  s :     3.045022
      pz      :     0.976851  p :     2.870618
      px      :     0.947934
      py      :     0.945833
      dz2     :     0.030230  d :     0.111784
      dxz     :     0.024524
      dyz     :     0.013249
      dx2y2   :     0.013933
      dxy     :     0.029847
      f0      :     0.000804  f :     0.006541
      f+1     :     0.001278
      f-1     :     0.000767
      f+2     :     0.000794
      f-2     :     0.000833
      f+3     :     0.001170
      f-3     :     0.000896

 10 C s       :     3.116390  s :     3.116390
      pz      :     0.943291  p :     2.625395
      px      :     0.863171
      py      :     0.818933
      dz2     :     0.027310  d :     0.137762
      dxz     :     0.024260
      dyz     :     0.027192
      dx2y2   :     0.033005
      dxy     :     0.025994
      f0      :     0.001089  f :     0.011136
      f+1     :     0.001360
      f-1     :     0.001726
      f+2     :     0.001418
      f-2     :     0.001929
      f+3     :     0.001778
      f-3     :     0.001835

 11 O s       :     3.775013  s :     3.775013
      pz      :     1.593783  p :     4.608003
      px      :     1.455901
      py      :     1.558319
      dz2     :     0.005015  d :     0.041590
      dxz     :     0.005612
      dyz     :     0.010812
      dx2y2   :     0.005809
      dxy     :     0.014341
      f0      :     0.000320  f :     0.002069
      f+1     :     0.000285
      f-1     :     0.000148
      f+2     :     0.000244
      f-2     :     0.000619
      f+3     :     0.000218
      f-3     :     0.000236

 12 H s       :     0.813686  s :     0.813686
      pz      :     0.011262  p :     0.039451
      px      :     0.015231
      py      :     0.012958
      dz2     :     0.000351  d :     0.002185
      dxz     :     0.000483
      dyz     :     0.000294
      dx2y2   :     0.000524
      dxy     :     0.000533

 13 H s       :     0.828684  s :     0.828684
      pz      :     0.008989  p :     0.040499
      px      :     0.009247
      py      :     0.022263
      dz2     :     0.000247  d :     0.002217
      dxz     :     0.000035
      dyz     :     0.000647
      dx2y2   :     0.000588
      dxy     :     0.000700

 14 H s       :     0.814591  s :     0.814591
      pz      :     0.008486  p :     0.039383
      px      :     0.008590
      py      :     0.022306
      dz2     :     0.000239  d :     0.002184
      dxz     :     0.000030
      dyz     :     0.000631
      dx2y2   :     0.000600
      dxy     :     0.000684

 15 H s       :     0.813908  s :     0.813908
      pz      :     0.011851  p :     0.039862
      px      :     0.015444
      py      :     0.012568
      dz2     :     0.000365  d :     0.002221
      dxz     :     0.000476
      dyz     :     0.000315
      dx2y2   :     0.000540
      dxy     :     0.000526

 16 H s       :     0.881639  s :     0.881639
      pz      :     0.018596  p :     0.035387
      px      :     0.007014
      py      :     0.009776
      dz2     :     0.000727  d :     0.002237
      dxz     :     0.000639
      dyz     :     0.000622
      dx2y2   :     0.000125
      dxy     :     0.000123

 17 H s       :     0.902842  s :     0.902842
      pz      :     0.009786  p :     0.036407
      px      :     0.020056
      py      :     0.006565
      dz2     :     0.000446  d :     0.002333
      dxz     :     0.000597
      dyz     :     0.000147
      dx2y2   :     0.000544
      dxy     :     0.000599

 18 H s       :     0.898709  s :     0.898709
      pz      :     0.021611  p :     0.041124
      px      :     0.010223
      py      :     0.009290
      dz2     :     0.000731  d :     0.002211
      dxz     :     0.000609
      dyz     :     0.000539
      dx2y2   :     0.000139
      dxy     :     0.000193

 19 H s       :     0.882612  s :     0.882612
      pz      :     0.008203  p :     0.041773
      px      :     0.015288
      py      :     0.018282
      dz2     :     0.000233  d :     0.002222
      dxz     :     0.000367
      dyz     :     0.000334
      dx2y2   :     0.000673
      dxy     :     0.000615

 20 H s       :     0.832217  s :     0.832217
      pz      :     0.010600  p :     0.041401
      px      :     0.013764
      py      :     0.017037
      dz2     :     0.000269  d :     0.002117
      dxz     :     0.000315
      dyz     :     0.000430
      dx2y2   :     0.000564
      dxy     :     0.000539

 21 N s       :     3.706677  s :     3.706677
      pz      :     1.213309  p :     3.541295
      px      :     1.192068
      py      :     1.135918
      dz2     :     0.014755  d :     0.052290
      dxz     :     0.008913
      dyz     :     0.008822
      dx2y2   :     0.011769
      dxy     :     0.008031
      f0      :     0.000355  f :     0.002952
      f+1     :     0.000560
      f-1     :     0.000357
      f+2     :     0.000706
      f-2     :     0.000393
      f+3     :     0.000341
      f-3     :     0.000238


                     *******************************
                     * LOEWDIN POPULATION ANALYSIS *
                     *******************************

----------------------
LOEWDIN ATOMIC CHARGES
----------------------
   0 C :   -0.098681
   1 C :   -0.119106
   2 C :    0.038711
   3 C :    0.024660
   4 C :    0.041553
   5 C :    0.017812
   6 C :   -0.046681
   7 C :   -0.186814
   8 C :   -0.013457
   9 C :   -0.016819
  10 C :   -0.021765
  11 O :    0.186310
  12 H :    0.041099
  13 H :    0.035995
  14 H :    0.041292
  15 H :    0.030897
  16 H :    0.013196
  17 H :    0.014026
  18 H :    0.020334
  19 H :    0.021552
  20 H :    0.012218
  21 N :   -0.036332

-------------------------------
LOEWDIN REDUCED ORBITAL CHARGES
-------------------------------
  0 C s       :     2.814775  s :     2.814775
      pz      :     0.959712  p :     2.775536
      px      :     0.936523
      py      :     0.879301
      dz2     :     0.119987  d :     0.449904
      dxz     :     0.092685
      dyz     :     0.079731
      dx2y2   :     0.081664
      dxy     :     0.075837
      f0      :     0.006589  f :     0.058465
      f+1     :     0.010732
      f-1     :     0.006996
      f+2     :     0.010837
      f-2     :     0.012596
      f+3     :     0.005446
      f-3     :     0.005269

  1 C s       :     2.692803  s :     2.692803
      pz      :     0.922722  p :     2.873124
      px      :     0.944622
      py      :     1.005779
      dz2     :     0.068356  d :     0.500029
      dxz     :     0.073622
      dyz     :     0.115521
      dx2y2   :     0.114076
      dxy     :     0.128454
      f0      :     0.005223  f :     0.053150
      f+1     :     0.006201
      f-1     :     0.006679
      f+2     :     0.010031
      f-2     :     0.006631
      f+3     :     0.011990
      f-3     :     0.006396

  2 C s       :     2.716255  s :     2.716255
      pz      :     0.899618  p :     2.802745
      px      :     0.920880
      py      :     0.982247
      dz2     :     0.057576  d :     0.400509
      dxz     :     0.048933
      dyz     :     0.099176
      dx2y2   :     0.087723
      dxy     :     0.107102
      f0      :     0.005557  f :     0.041780
      f+1     :     0.003473
      f-1     :     0.004852
      f+2     :     0.008124
      f-2     :     0.004740
      f+3     :     0.008695
      f-3     :     0.006338

  3 C s       :     2.712291  s :     2.712291
      pz      :     0.917741  p :     2.834707
      px      :     0.935639
      py      :     0.981328
      dz2     :     0.073941  d :     0.387456
      dxz     :     0.068218
      dyz     :     0.062119
      dx2y2   :     0.110912
      dxy     :     0.072266
      f0      :     0.003688  f :     0.040886
      f+1     :     0.005480
      f-1     :     0.005161
      f+2     :     0.007717
      f-2     :     0.006303
      f+3     :     0.006951
      f-3     :     0.005586

  4 C s       :     2.716706  s :     2.716706
      pz      :     0.896881  p :     2.799301
      px      :     0.918482
      py      :     0.983938
      dz2     :     0.083479  d :     0.400690
      dxz     :     0.067965
      dyz     :     0.063316
      dx2y2   :     0.114068
      dxy     :     0.071861
      f0      :     0.003679  f :     0.041750
      f+1     :     0.005561
      f-1     :     0.005804
      f+2     :     0.007524
      f-2     :     0.006340
      f+3     :     0.006845
      f-3     :     0.005997

  5 C s       :     2.713075  s :     2.713075
      pz      :     0.917832  p :     2.841893
      px      :     0.934935
      py      :     0.989125
      dz2     :     0.051765  d :     0.386272
      dxz     :     0.048441
      dyz     :     0.095398
      dx2y2   :     0.086607
      dxy     :     0.104060
      f0      :     0.005091  f :     0.040948
      f+1     :     0.003449
      f-1     :     0.004760
      f+2     :     0.008166
      f-2     :     0.004767
      f+3     :     0.008596
      f-3     :     0.006119

  6 C s       :     2.695210  s :     2.695210
      pz      :     0.878533  p :     2.795109
      px      :     0.912744
      py      :     1.003832
      dz2     :     0.078453  d :     0.503191
      dxz     :     0.068750
      dyz     :     0.113319
      dx2y2   :     0.114485
      dxy     :     0.128183
      f0      :     0.005056  f :     0.053173
      f+1     :     0.006076
      f-1     :     0.007093
      f+2     :     0.010091
      f-2     :     0.006027
      f+3     :     0.011882
      f-3     :     0.006947

  7 C s       :     2.706232  s :     2.706232
      pz      :     0.861156  p :     2.702444
      px      :     0.847620
      py      :     0.993668
      dz2     :     0.101461  d :     0.679728
      dxz     :     0.087425
      dyz     :     0.176775
      dx2y2   :     0.130407
      dxy     :     0.183660
      f0      :     0.008870  f :     0.098410
      f+1     :     0.010549
      f-1     :     0.016129
      f+2     :     0.015909
      f-2     :     0.015115
      f+3     :     0.018452
      f-3     :     0.013387

  8 C s       :     2.729370  s :     2.729370
      pz      :     0.926848  p :     2.874288
      px      :     0.924741
      py      :     1.022699
      dz2     :     0.066116  d :     0.367756
      dxz     :     0.045758
      dyz     :     0.085962
      dx2y2   :     0.073619
      dxy     :     0.096302
      f0      :     0.006048  f :     0.042042
      f+1     :     0.003938
      f-1     :     0.005688
      f+2     :     0.006139
      f-2     :     0.005337
      f+3     :     0.007781
      f-3     :     0.007111

  9 C s       :     2.693329  s :     2.693329
      pz      :     0.969523  p :     2.874499
      px      :     0.961674
      py      :     0.943301
      dz2     :     0.101475  d :     0.406217
      dxz     :     0.084011
      dyz     :     0.054573
      dx2y2   :     0.057867
      dxy     :     0.108292
      f0      :     0.005285  f :     0.042773
      f+1     :     0.006594
      f-1     :     0.005895
      f+2     :     0.006418
      f-2     :     0.006158
      f+3     :     0.006161
      f-3     :     0.006262

 10 C s       :     2.715493  s :     2.715493
      pz      :     0.959494  p :     2.719994
      px      :     0.880370
      py      :     0.880130
      dz2     :     0.090181  d :     0.513336
      dxz     :     0.094563
      dyz     :     0.100691
      dx2y2   :     0.116104
      dxy     :     0.111798
      f0      :     0.007127  f :     0.072942
      f+1     :     0.007335
      f-1     :     0.010283
      f+2     :     0.009898
      f-2     :     0.014095
      f+3     :     0.011968
      f-3     :     0.012237

 11 O s       :     3.260855  s :     3.260855
      pz      :     1.508208  p :     4.447690
      px      :     1.408465
      py      :     1.531017
      dz2     :     0.013504  d :     0.098635
      dxz     :     0.018542
      dyz     :     0.021794
      dx2y2   :     0.016888
      dxy     :     0.027907
      f0      :     0.000648  f :     0.006510
      f+1     :     0.000848
      f-1     :     0.000716
      f+2     :     0.000959
      f-2     :     0.001114
      f+3     :     0.001278
      f-3     :     0.000946

 12 H s       :     0.790546  s :     0.790546
      pz      :     0.043997  p :     0.142005
      px      :     0.056148
      py      :     0.041861
      dz2     :     0.004368  d :     0.026349
      dxz     :     0.005724
      dyz     :     0.003898
      dx2y2   :     0.006116
      dxy     :     0.006245

 13 H s       :     0.792796  s :     0.792796
      pz      :     0.035450  p :     0.144457
      px      :     0.034290
      py      :     0.074717
      dz2     :     0.002917  d :     0.026752
      dxz     :     0.000382
      dyz     :     0.007886
      dx2y2   :     0.007546
      dxy     :     0.008021

 14 H s       :     0.790565  s :     0.790565
      pz      :     0.034001  p :     0.141826
      px      :     0.032340
      py      :     0.075486
      dz2     :     0.002865  d :     0.026317
      dxz     :     0.000328
      dyz     :     0.007680
      dx2y2   :     0.007654
      dxy     :     0.007791

 15 H s       :     0.792874  s :     0.792874
      pz      :     0.047715  p :     0.149107
      px      :     0.059067
      py      :     0.042324
      dz2     :     0.004563  d :     0.027123
      dxz     :     0.005743
      dyz     :     0.004148
      dx2y2   :     0.006251
      dxy     :     0.006418

 16 H s       :     0.823704  s :     0.823704
      pz      :     0.067159  p :     0.136210
      px      :     0.031998
      py      :     0.037053
      dz2     :     0.009225  d :     0.026890
      dxz     :     0.007565
      dyz     :     0.007149
      dx2y2   :     0.001300
      dxy     :     0.001651

 17 H s       :     0.823630  s :     0.823630
      pz      :     0.043165  p :     0.135682
      px      :     0.061195
      py      :     0.031322
      dz2     :     0.004990  d :     0.026661
      dxz     :     0.007490
      dyz     :     0.002003
      dx2y2   :     0.005875
      dxy     :     0.006303

 18 H s       :     0.810460  s :     0.810460
      pz      :     0.062549  p :     0.142253
      px      :     0.043375
      py      :     0.036329
      dz2     :     0.008577  d :     0.026953
      dxz     :     0.007667
      dyz     :     0.006529
      dx2y2   :     0.001790
      dxy     :     0.002391

 19 H s       :     0.808896  s :     0.808896
      pz      :     0.037722  p :     0.142264
      px      :     0.052094
      py      :     0.052448
      dz2     :     0.002767  d :     0.027288
      dxz     :     0.004916
      dyz     :     0.004130
      dx2y2   :     0.008417
      dxy     :     0.007057

 20 H s       :     0.807171  s :     0.807171
      pz      :     0.046355  p :     0.153811
      px      :     0.053403
      py      :     0.054053
      dz2     :     0.003568  d :     0.026801
      dxz     :     0.003564
      dyz     :     0.006029
      dx2y2   :     0.006670
      dxy     :     0.006969

 21 N s       :     3.309017  s :     3.309017
      pz      :     1.253079  p :     3.608690
      px      :     1.219842
      py      :     1.135768
      dz2     :     0.022182  d :     0.104667
      dxz     :     0.025868
      dyz     :     0.020572
      dx2y2   :     0.017690
      dxy     :     0.018355
      f0      :     0.001524  f :     0.013958
      f+1     :     0.002531
      f-1     :     0.001603
      f+2     :     0.002489
      f-2     :     0.003338
      f+3     :     0.001245
      f-3     :     0.001229


                      *****************************
                      * MAYER POPULATION ANALYSIS *
                      *****************************

  NA   - Mulliken gross atomic population
  ZA   - Total nuclear charge
  QA   - Mulliken gross atomic charge
  VA   - Mayer's total valence
  BVA  - Mayer's bonded valence
  FA   - Mayer's free valence

  ATOM       NA         ZA         QA         VA         BVA        FA
  0 C      6.0191     6.0000    -0.0191     3.9571     3.9571     0.0000
  1 C      5.7561     6.0000     0.2439     3.5843     3.5843     0.0000
  2 C      6.1418     6.0000    -0.1418     4.0114     4.0114     0.0000
  3 C      6.1549     6.0000    -0.1549     3.9601     3.9601    -0.0000
  4 C      6.1504     6.0000    -0.1504     4.0123     4.0123    -0.0000
  5 C      6.1738     6.0000    -0.1738     3.9702     3.9702     0.0000
  6 C      5.9015     6.0000     0.0985     3.6294     3.6294    -0.0000
  7 C      5.7881     6.0000     0.2119     3.8186     3.8186     0.0000
  8 C      6.2157     6.0000    -0.2157     3.8836     3.8836    -0.0000
  9 C      6.0340     6.0000    -0.0340     3.9332     3.9332     0.0000
 10 C      5.8907     6.0000     0.1093     3.8907     3.8907     0.0000
 11 O      8.4267     8.0000    -0.4267     1.8832     1.8832    -0.0000
 12 H      0.8553     1.0000     0.1447     1.0058     1.0058     0.0000
 13 H      0.8714     1.0000     0.1286     1.0086     1.0086     0.0000
 14 H      0.8562     1.0000     0.1438     1.0074     1.0074     0.0000
 15 H      0.8560     1.0000     0.1440     1.0191     1.0191     0.0000
 16 H      0.9193     1.0000     0.0807     0.9975     0.9975     0.0000
 17 H      0.9416     1.0000     0.0584     1.0090     1.0090    -0.0000
 18 H      0.9420     1.0000     0.0580     1.0076     1.0076     0.0000
 19 H      0.9266     1.0000     0.0734     1.0092     1.0092     0.0000
 20 H      0.8757     1.0000     0.1243     1.0092     1.0092    -0.0000
 21 N      7.3032     7.0000    -0.3032     3.0302     3.0302     0.0000

  Mayer bond orders larger than 0.100000
B(  0-C ,  1-C ) :   0.9168 B(  0-C , 21-N ) :   3.0062 B(  1-C ,  2-C ) :   1.3498 
B(  1-C ,  4-C ) :   1.3870 B(  2-C ,  3-C ) :   1.5440 B(  2-C , 12-H ) :   0.9721 
B(  3-C ,  6-C ) :   1.3493 B(  3-C , 13-H ) :   0.9841 B(  4-C ,  5-C ) :   1.5071 
B(  4-C , 14-H ) :   0.9723 B(  5-C ,  6-C ) :   1.3913 B(  5-C , 15-H ) :   0.9627 
B(  6-C ,  7-C ) :   0.9304 B(  7-C ,  8-C ) :   1.8954 B(  7-C , 11-O ) :   1.0376 
B(  8-C ,  9-C ) :   0.9786 B(  8-C , 20-H ) :   0.9705 B(  9-C , 10-C ) :   0.9659 
B(  9-C , 18-H ) :   0.9920 B(  9-C , 19-H ) :   1.0215 B( 10-C , 11-O ) :   0.8551 
B( 10-C , 16-H ) :   1.0091 B( 10-C , 17-H ) :   1.0159 

-------
TIMINGS
-------

Total SCF time: 0 days 0 hours 1 min 15 sec 

Total time                  ....      75.586 sec
Sum of individual times     ....      75.558 sec  (100.0%)

SCF preparation             ....       0.434 sec  (  0.6%)
Fock matrix formation       ....      74.275 sec  ( 98.3%)
  Startup                   ....       0.019 sec  (  0.0% of F)
  Coulomb+Exchange Fock     ....      72.197 sec  ( 97.2% of F)
  CPCM terms                ....       2.012 sec  (  2.7% of F)
Diagonalization             ....       0.000 sec  (  0.0%)
Density matrix formation    ....       0.057 sec  (  0.1%)
Total Energy calculation    ....       0.042 sec  (  0.1%)
Population analysis         ....       0.084 sec  (  0.1%)
Orbital Transformation      ....       0.116 sec  (  0.2%)
Orbital Orthonormalization  ....       0.000 sec  (  0.0%)
DIIS solution               ....       0.137 sec  (  0.2%)
SOSCF solution              ....       0.405 sec  (  0.5%)
Finished LeanSCF after  75.7 sec

Maximum memory used throughout the entire LEANSCF-calculation: 39.4 MB


           ************************************************************
           *        Program running with 8 parallel MPI-processes     *
           *              working on a common directory               *
           ************************************************************

------------------------------------------------------------------------------
                         ORCA PROPERTY INTEGRAL CALCULATIONS
------------------------------------------------------------------------------

GBWName                                   ... calc.gbw
Number of atoms                           ...     22
Number of basis functions                 ...    529
Max core memory                           ...   8000 MB

Dipole integrals                          ... YES
Quadrupole integrals                      ...  NO
Linear momentum integrals                 ... YES
Angular momentum integrals                ... YES
Higher moments length integrals           ...  NO
Higher moments velocity integrals         ...  NO
Kinetic energy integrals                  ...  NO
GIAO right hand sides                     ...  NO
GIAO dipole derivative integrals          ...  NO
SOC integrals                             ...  NO
EPR diamagnetic integrals (GIAO)          ...  NO
EPR gauge integrals                       ...  NO
Field gradient integrals                  ...  NO (   0 nuclei)
Spin-dipole/Fermi contact integrals       ...  NO (   0 nuclei)
Contact density integrals                 ...  NO (   0 nuclei)
Nucleus-orbit integrals                   ...  NO (   0 nuclei)
Geometric perturbations                   ...  NO (  22 nuclei)

Choice of electric origin   ... Center of mass
Position of electric origin ... (  8.3508,  2.8875,  5.9944) 
Choice of magnetic origin   ... GIAO
Position of magnetic origin ... (  0.0000,  0.0000,  0.0000) 

Calculating integrals                     ... Electric Dipole (Length)     done (  0.0 sec)
Calculating integrals                     ... Linear Momentum              done (  0.0 sec)
Calculating integrals                     ... Angular Momentum  (ElOri)    done (  0.0 sec)

Property integrals calculated in   0.1 sec

Maximum memory used throughout the entire PROPINT-calculation: 37.1 MB


           ************************************************************
           *        Program running with 8 parallel MPI-processes     *
           *              working on a common directory               *
           ************************************************************


--------------------------------------------------------------------------------
                             ORCA-MATRIX DRIVEN CI
--------------------------------------------------------------------------------


Wavefunction type
-----------------
Correlation treatment                      ...      CCSD     
Single excitations                         ... ON
Orbital optimization                       ... OFF
Calculation of Z vector                    ... OFF
Calculation of Brueckner orbitals          ... OFF
Perturbative triple excitations            ... ON
CPCM scheme                                ... PTES
Calculation of F12 correction              ... OFF
Frozen core treatment                      ... chemical core (26 el)
Reference Wavefunction                     ... RHF
  Internal Orbitals:    13 ...   44 ( 32 MO's/ 64 electrons)
  Virtual  Orbitals:    45 ...  528 (484 MO's              )
Number of AO's                             ...    529
Number of electrons                        ...     90
Number of correlated electrons             ...     64

Algorithmic settings
--------------------
Integral transformation                    ... All integrals via the RI transformation
K(C) Formation                             ... RI-DLPNO
   PNO-Integral Storage                    ... ON DISK
   PNO occupation number cut-off           ... 3.330e-07
   Singles PNO occupation number cut-off   ... 9.990e-09
   PNO Mulliken prescreening cut-off       ... 1.000e-03
   Domain cut-off (Mulliken population)    ... 1.000e-03
   PNO Normalization                       ...    1
Maximum number of iterations               ...        50
Convergence tolerance (max. residuum)      ... 2.500e-05
Level shift for amplitude update           ... 2.000e-01
Maximum number of DIIS vectors             ...         7
DIIS turned on at iteration                ...         0
Damping before turning on DIIS             ...     0.500
Damping after turning on DIIS              ...     0.000
Pair specific amplitude update             ... OFF
Natural orbital iterations                 ... OFF
Perturbative natural orbital generation    ... OFF
Printlevel                                 ... 2

Singles Fock matrix elements calculated using PNOs.

Memory handling:
----------------
Maximum memory for working arrays          ...   8000 MB
Data storage in matrix containers          ... UNCOMPRESSED
Data type for integral storage             ... DOUBLE
In-Core Storage of quantities:
   Amplitudes+Sigma Vector      ... NO
   J+K operators                ... NO
   DIIS vectors                 ... NO
   3-external integrals         ... NO
   4-external integrals         ... NO

Localization treatment:
-----------------------
Localization option                        ...    6
Localization threshhold                    ... -1.0e+00
Using relative localization threshhold     ... 1.0e-08
Neglect threshold for strong pairs         ... 1.000e-04 Eh
Prescreening threshold for very weak pairs ... 1.000e-06 Eh

Initializing the integral package          ... done
Localizing the valence orbitals
Localizing the valence orbitals
------------------------------------------------------------------------------
                           ORCA ORBITAL LOCALIZATION
------------------------------------------------------------------------------

Input orbitals are from                  ... calc.gbw
Output orbitals are to                   ... calc.loc
Max. number of iterations                ... 128
Localizations seeded randomly            ... off
Convergence tolerance                    ... 1.000e-06
Using relative localization threshhold   ... 1.000e-08
Threshold for strong local MOs           ... 9.500e-01
Threshold for bond MOs                   ... 8.500e-01
Operator                                 ... 0
Orbital range for localization           ... 13 to 44
Localization criterion                   ... FOSTER-BOYS (AUGMENTED HESSIAN)
Doing the dipole integrals     ... o.k.
Initial value of the localization sum :  1006.140291
ITERATION   0 : L= 1072.3221192976 DL=  6.62e+01 (AVERGE_DL)=    0.3652822282 
ITERATION   1 : L= 1088.2326632971 DL=  1.59e+01 (AVERGE_DL)=    0.1791025116 
ITERATION   2 : L= 1089.3740924235 DL=  1.14e+00 (AVERGE_DL)=    0.0479715374 
ITERATION   3 : L= 1089.9377470271 DL=  5.64e-01 (AVERGE_DL)=    0.0337105386 
ITERATION   4 : L= 1090.0898904233 DL=  1.52e-01 (AVERGE_DL)=    0.0175140149 
ITERATION   5 : L= 1090.1218827631 DL=  3.20e-02 (AVERGE_DL)=    0.0080312318 
ITERATION   6 : L= 1090.1283555076 DL=  6.47e-03 (AVERGE_DL)=    0.0036124629 
ITERATION   7 : L= 1090.1296582569 DL=  1.30e-03 (AVERGE_DL)=    0.0016206513 
ITERATION   8 : L= 1090.1299207741 DL=  2.63e-04 (AVERGE_DL)=    0.0007275084 
ITERATION   9 : L= 1090.1299738545 DL=  5.31e-05 (AVERGE_DL)=    0.0003271347 
ITERATION  10 : L= 1090.1299846647 DL=  1.08e-05 (AVERGE_DL)=    0.0001476305 
ITERATION  11 : L= 1090.1299869051 DL=  2.24e-06 (AVERGE_DL)=    0.0000672078 
ITERATION  12 : L= 1090.1299874033 DL=  4.98e-07 (AVERGE_DL)=    0.0000316923 
LOCALIZATION SUM CONVERGED

------------------------------------------------------
AUGMENTED HESSIAN OPTIMIZATION OF FOSTER-BOYS ORBITALS
------------------------------------------------------

Spin operator:           0
Orbital window:          13 to 44
Number of iterations:    128
Gradient tolerance:      1.000e-06
Number of pairs:         496
Davidson threshold:      2000
Diagonalization method:  LAPACK
Iter:    0   L: 1090.1299874033   Grad. norm: 6.389200e-03
Iter:    1   L: 1090.1299996567   Grad. norm: 4.734546e-03
   *** Likely close to a maximum now. ***
       Augmented Hessian eigenvalues:  1.89e-07 -2.56e-03 -8.91e-01 -2.27e+00 ... 
Iter:    2   L: 1090.1299997510   Grad. norm: 1.607986e-06
Iter:    3   L: 1090.1299997510   Grad. norm: 3.084187e-10
LOCALIZATION HAS CONVERGED.

Eigenvalues of the Hessian:
  0 -2.527e-03
  1 -8.909e-01
  2 -2.266e+00
  3 -2.780e+00
  4 -3.002e+00
  5 -3.287e+00
  6 -3.635e+00
  7 -3.749e+00
  8 -5.125e+00
  9 -5.208e+00
    ...


--------------------------------------------------------------------------------
                    LOCALIZED MOLECULAR ORBITAL COMPOSITIONS
--------------------------------------------------------------------------------

The Mulliken populations for each LMO on each atom are computed
The LMO`s will be ordered according to atom index and type
  (A) Strongly localized MO`s have populations of >=0.950 on one atom
  (B) Two center bond orbitals have populations of >=0.850 on two atoms
  (C) Other MO`s are considered to be `delocalized`

FOUND  -   3 strongly local MO`s
       -  29 two center bond MO`s
       -   0 significantly delocalized MO`s

Rather strongly localized orbitals:
MO  15:  21N  -   0.958817
MO  14:  11O  -   0.981490
MO  13:  11O  -   0.965180
Bond-like localized orbitals:
MO  44:  21N  -   0.556611  and   0C  -   0.460633
MO  43:  21N  -   0.569113  and   0C  -   0.440542
MO  42:  21N  -   0.568089  and   0C  -   0.442191
MO  41:  20H  -   0.436294  and   8C  -   0.557585
MO  40:  19H  -   0.467157  and   9C  -   0.565987
MO  39:  18H  -   0.475195  and   9C  -   0.542049
MO  38:  17H  -   0.478091  and  10C  -   0.557296
MO  37:  16H  -   0.469631  and  10C  -   0.559978
MO  36:  15H  -   0.418571  and   5C  -   0.581633
MO  35:  14H  -   0.424039  and   4C  -   0.580823
MO  34:  13H  -   0.433322  and   3C  -   0.578272
MO  33:  12H  -   0.424199  and   2C  -   0.581352
MO  32:  11O  -   0.683202  and  10C  -   0.319918
MO  31:  11O  -   0.661232  and   7C  -   0.371043
MO  30:  10C  -   0.515193  and   9C  -   0.504548
MO  29:   9C  -   0.445380  and   8C  -   0.567475
MO  28:   8C  -   0.540196  and   7C  -   0.469268
MO  27:   8C  -   0.486846  and   7C  -   0.555149
MO  26:   7C  -   0.523574  and   6C  -   0.531797
MO  25:   6C  -   0.435061  and   5C  -   0.491398
MO  24:   6C  -   0.443652  and   5C  -   0.487719
MO  23:   6C  -   0.519393  and   3C  -   0.526045
MO  22:   5C  -   0.507304  and   4C  -   0.531137
MO  21:   4C  -   0.418830  and   1C  -   0.512742
MO  20:   4C  -   0.418551  and   1C  -   0.513969
MO  19:   3C  -   0.478120  and   2C  -   0.455756
MO  18:   3C  -   0.479288  and   2C  -   0.452345
MO  17:   2C  -   0.503480  and   1C  -   0.528190
MO  16:   1C  -   0.386345  and   0C  -   0.646474
Localized MO's were stored in: calc.loc

Localizing the core orbitals
------------------------------------------------------------------------------
                           ORCA ORBITAL LOCALIZATION
------------------------------------------------------------------------------

Input orbitals are from                  ... calc.loc
Output orbitals are to                   ... calc.loc
Max. number of iterations                ... 128
Localizations seeded randomly            ... off
Convergence tolerance                    ... 1.000e-06
Using relative localization threshhold   ... 1.000e-08
Threshold for strong local MOs           ... 9.500e-01
Threshold for bond MOs                   ... 8.500e-01
Operator                                 ... 0
Orbital range for localization           ... 0 to 12
Localization criterion                   ... FOSTER-BOYS (AUGMENTED HESSIAN)
Doing the dipole integrals     ... o.k.
Initial value of the localization sum :   396.510243
ITERATION   0 : L=  396.5102522501 DL=  9.35e-06 (AVERGE_DL)=    0.0003462657 
ITERATION   1 : L=  396.5102522501 DL=  0.00e+00 (AVERGE_DL)=    0.0000000000 
LOCALIZATION SUM CONVERGED

------------------------------------------------------
AUGMENTED HESSIAN OPTIMIZATION OF FOSTER-BOYS ORBITALS
------------------------------------------------------

Spin operator:           0
Orbital window:          0 to 12
Number of iterations:    128
Gradient tolerance:      1.000e-06
Number of pairs:         78
Davidson threshold:      2000
Diagonalization method:  LAPACK
Iter:    0   L: 396.5102522501   Grad. norm: 2.128396e-03
   *** Likely close to a maximum now. ***
       Augmented Hessian eigenvalues:  6.73e-09 -1.95e+01 -2.60e+01 -2.68e+01 ... 
Iter:    1   L: 396.5102522534   Grad. norm: 1.125484e-13
LOCALIZATION HAS CONVERGED.

Eigenvalues of the Hessian:
  0 -1.948e+01
  1 -2.604e+01
  2 -2.682e+01
  3 -2.760e+01
  4 -2.773e+01
  5 -2.824e+01
  6 -2.830e+01
  7 -2.837e+01
  8 -2.838e+01
  9 -2.939e+01
    ...


--------------------------------------------------------------------------------
                    LOCALIZED MOLECULAR ORBITAL COMPOSITIONS
--------------------------------------------------------------------------------

The Mulliken populations for each LMO on each atom are computed
The LMO`s will be ordered according to atom index and type
  (A) Strongly localized MO`s have populations of >=0.950 on one atom
  (B) Two center bond orbitals have populations of >=0.850 on two atoms
  (C) Other MO`s are considered to be `delocalized`

FOUND  -  13 strongly local MO`s
       -   0 two center bond MO`s
       -   0 significantly delocalized MO`s

Rather strongly localized orbitals:
MO  12:  21N  -   0.998955
MO  11:  11O  -   0.999236
MO  10:  10C  -   1.001065
MO   9:   9C  -   1.001984
MO   8:   8C  -   1.001716
MO   7:   7C  -   0.999864
MO   6:   6C  -   1.000540
MO   5:   5C  -   1.000778
MO   4:   4C  -   1.001259
MO   3:   3C  -   1.000891
MO   2:   2C  -   1.001332
MO   1:   1C  -   1.001349
MO   0:   0C  -   0.997068
Localized MO's were stored in: calc.loc

Warning: reference  - re-canonicalizations have been set to INT 1 VIRT 1
Warning: internal orbitals are localized - no re-canonicalization of internal orbitals
Warning: UsePNO is turned on - no re-canonicalization of internal and virtual orbitals
Fock densities were made 
Making Fock matrix and reference energy:

--------------------------
CLOSED-SHELL FOCK OPERATOR
--------------------------

MDCI_FockCPCM: ediel   =  -0.017348685000
MDCI_FockCPCM: <VCPCM> =   0.162965671021
Time needed for Fock operator              ...           25.671 sec
Reference energy                           ...   -551.287463530

--------------
DLPNO SETTINGS (2015 fully linear scaling implementation)
--------------

TCutMKN:           1.000e-03
TCutPAO:           1.000e-03
TCutPNO:           3.330e-07
TCutPNOSingles:    9.990e-09
TCutEN:            9.700e-01
TCutPAOExt:        1.000e-01
TCutPairs:         1.000e-04
TCutPre:           1.000e-06
TCutOSV:           1.000e-06
TCutDOij:          1.000e-05
TCutDO:            1.000e-02
TCutC:             1.000e-04
TCutCPAO:          1.000e-03
TCutCMO:           1.000e-03
TScaleDOMP2PreScr: 2.000e+00
TScaleMKNMP2PreScr:1.000e+01
TScalePNOMP2PreScr:1.000e+00
PAO overlap thresh 1.000e-08
Using PNOs for Singles Fock computation
Use new domains
Use fully linear algorithm
TCutTNO:           1.000e-09
TCutMP2Pairs:      1.000e-05
TCutDOStrong:      2.000e-02
TCutDOWeak:        4.000e-02
TCutMKNStrong:     1.000e-02
TCutMKNWeak:       1.000e-01
NTCutTNO:          1

--------------------------
Creating C-PCM containers                  ... ok
Mulliken population of the LMOs            ... ok
Performing proximity check                 ... 
 found 2 problematic atoms
   => In all likelyhood your results will be entirely fine!
   => In case you don't want to trust it, decrease TCutMKN to below 0.00027268.
   => but note that this is probably not necessary but will increase execution time
Calculating differential overlap integrals ... ok

--------------------------
ELECTRON PAIR PRESCREENING
--------------------------

Dipole-based pair screening          .... used

   TCutDOij = 1.000000e-05
   TCutPre  = 1.000000e-06
   .... Finished loop over pairs
Total time spent in the prescreening                  ...     0.000 sec
sum of pair energies estimated for screened out pairs ...       0.000000000000 Eh
Thresholds for map construction and integral transformation for crude MP2:
   TCutMKN                    ...     1.0e-02
   TCutDO                     ...     2.0e-02
   TCutPairs                  ...     1.0e-04
   TCutPNO_CrudeMP2           ...     3.3e-07
   TCutPNOSingles_CrudeMP2    ...     1.0e-08
--------------------------------
LOCAL RI TRANSFORMATION (IAVPAO)
--------------------------------

Orbital window:      13 to 44
Number of PAOs:     529
Basis functions:    529 (197 shells)
Aux. functions:    1258 (376 shells)
Use SHARK:           on
Have SHARK:         yes

Processing maps (0.0 sec)
Average map sizes:
   Aux shells -> MOs              32.0
   Aux shells -> PAOs            529.0
   MOs        -> AO shells       188.6
   PAOs       -> AO shells       196.7

Calculating integrals (2.3 sec, 162.486 MB)
Sorting integrals (0.3 sec, 162.472 MB)
Total time for the integral transformation: 2.6 sec
--------------------------------
INITIAL GUESS AND PNO GENERATION
--------------------------------

PNO truncation parameters                   .... 
    PAOOverlapThresh   =        1.000e-08

    TCutPairs          =        1.000e-04
    TCutPNO            =        3.330e-07
    TCutPNOSingles     =        9.990e-09
    TCutMP2Pairs       =        1.000e-05
    TCutMKN            =        1.000e-02
    TCutDO             =        2.000e-02

Pair selection                          .... not used
Type of local MP2 treatment                 .... semi-local MP2
Strategy for PNO selection                  .... occupation number selection
Pair density normalization                  .... MP2 norm
Spin component scaling                      .... not used

   .... Finished loop over pairs
Making pair pair interaction lists          ... done

                       ===========================
                        318 OF  528 PAIRS ARE KEPT CCSD PAIRS
                        118 OF  528 PAIRS ARE KEPT MP2 PAIRS FOR (T)
                         92 OF  528 PAIRS ARE SKIPPED
                       ===========================

Total time spent in the initial guess                 ...     8.134 sec
SL-MP2 correlation energy (all non-screened pairs)    ...      -2.045227678062 Eh

Initial PNO correlation energy                        ...      -2.034182324158 Eh
sum of pair energies prescreened and skipped MP2 pairs...      -0.000319471897 Eh
sum of pair energies of crude MP2 skipped pairs only  ...      -0.000319471897 Eh
sum of MP2 pair energies for pairs that were not kept ...      -0.004864279112 Eh
sum of PNO error estimates for the kept pairs         ...      -0.006181074791 Eh
                                                          --------------------
sum of all corrections                                         -0.011045353904
Initial total correlation energy                               -2.045227678062
Thresholds for map construction and integral transformation for fine MP2 and CCSD(T) calculation:
   TCutMKN   ...     1.0e-03
   TCutDO    ...     1.0e-02
   TCutPairs ...     1.0e-04
   TCutCMO   ...     1.0e-03
   TCutCPAO  ...     1.0e-03

Thresholds for map construction and integral transformation for strong Triples:
   TCutMKN   ...     1.0e-02
   TCutDO    ...     2.0e-02
   TCutCMO   ...     1.0e-03
   TCutCPAO  ...     1.0e-03

Thresholds for map construction and integral transformation for weak Triples:
   TCutMKN   ...     1.0e-01
   TCutDO    ...     4.0e-02
   TCutCMO   ...     1.0e-03
   TCutCPAO  ...     1.0e-03

--------------------------------
LOCAL RI TRANSFORMATION (IAVPAO)
--------------------------------

Orbital window:      13 to 44
Number of PAOs:     529
Basis functions:    529 (197 shells)
Aux. functions:    1258 (376 shells)
Use SHARK:           on
Have SHARK:         yes

Processing maps (0.0 sec)
Average map sizes:
   Aux shells -> MOs              31.4
   Aux shells -> PAOs            529.0
   MOs        -> AO shells       188.6
   PAOs       -> AO shells       196.7

Calculating integrals (2.3 sec, 159.814 MB)
Sorting integrals (0.2 sec, 159.800 MB)
Total time for the integral transformation: 2.6 sec
--------------------------------
INITIAL GUESS AND PNO GENERATION
--------------------------------

PNO truncation parameters                   .... 
    PAOOverlapThresh   =        1.000e-08

    TCutPairs          =        1.000e-04
    TCutPNO            =        3.330e-07
    TCutPNOSingles     =        9.990e-09
    TCutMP2Pairs       =        1.000e-05
    TCutMKN            =        1.000e-03
    TCutDO             =        1.000e-02

Pair selection                          .... not used
Type of local MP2 treatment                 .... semi-local MP2
Strategy for PNO selection                  .... occupation number selection
Pair density normalization                  .... MP2 norm
Spin component scaling                      .... not used

   .... Finished loop over pairs

 PNO Occupation Number Statistics: 
  | Av. % of trace(Dij) retained        ...  97.460616768323
  | sigma^2 in % of trace(Dij) retained ...   1.01e+01
  | Av. % of trace(Di) retained         ...  99.998976131001
  | sigma^2 in % of trace(Di) retained  ...   2.09e-07
 Distributions of % trace(Dij) recovered:
  |       >= 99.9  ...    99 ( 22.7 % of all pairs)
  |   [80.0, 90.0) ...    16 (  3.7 % of all pairs)
  |   [90.0, 99.0) ...   199 ( 45.6 % of all pairs)
  |   [99.0, 99.9) ...   122 ( 28.0 % of all pairs)
 Distributions of % trace(Di) recovered :
  |       >= 99.9  ...    32 (100.0 % of all I-pairs )

Making pair pair interaction lists          ... done

                       ===========================
                        318 OF  436 PAIRS ARE KEPT
                       ===========================

Total time spent in the initial guess                 ...    13.181 sec
SL-MP2 correlation energy (all non-screened pairs)    ...      -2.046536366708 Eh

Initial PNO correlation energy                        ...      -2.035725351445 Eh
sum of pair energies estimated for screened out pairs ...      -0.000319471897 Eh
sum of MP2 pair energies for pairs that were not kept ...      -0.004546036414 Eh
sum of PNO error estimates for the kept pairs         ...      -0.006264978848 Eh
                                                          --------------------
sum of all corrections                                         -0.011130487159
Initial total correlation energy                               -2.046855838605
Thresholds for map construction and integral transformation for fine MP2 and CCSD(T) calculation:
   TCutMKN   ...     1.0e-03
   TCutDO    ...     1.0e-02
   TCutPairs ...     1.0e-04
   TCutCMO   ...     1.0e-03
   TCutCPAO  ...     1.0e-03

Time for aux screen maps:            0.004
Time for maps after fine MP2:            0.022
-----------------------------
LOCAL RI TRANSFORMATION (IJV)
-----------------------------

Orbital window:      13 to 44
Basis functions:    529 (197 shells)
Aux. functions:    1258 (376 shells)
Use SHARK:           on

Processing maps (0.0 sec)
Average map sizes:
   Aux shells -> MOs(i)           28.2
   Aux shells -> MOs(j)           32.0
   MOs        -> AO shells       188.6

Calculating integrals (2.4 sec, 8.698 MB)
Sorting integrals (0.0 sec, 8.684 MB)
Total time for the integral transformation: 2.4 sec
--------------------------------
LOCAL RI TRANSFORMATION (VABPAO)
--------------------------------

Number of PAOs:     529
Basis functions:    529 (197 shells)
Aux. functions:    1258 (376 shells)
Use SHARK:           on

Processing maps (0.0 sec)
Average map sizes:
   Aux shells -> PAOs            528.3
   PAOs       -> AO shells       196.7

Calculating integrals (5.6 sec, 2679.265 MB)
Finished


-------------------------------------
Pair Pair Term precalculation with     
RI-(ij|mn) and (im|jn) transformation  
ON THE FLY                             
-------------------------------------

   IBatch   1 (of   2)              ... done (   91.641 sec)
   IBatch   2 (of   2)              ... done (   62.445 sec)
Total EXT                           ...         154.086 sec

IAVPA Available = YES
VABPAO Available= YES
IJV Available   = YES
IJK Available   = NO
PNO3i Available = YES
PNO3j Available = YES
PNO4 Available  = YES
---------------------
RI-PNO TRANSFORMATION
---------------------

Total Number of PNOs                   ... 11596
Average number of PNOs per pair        ...    36
Maximal number of PNOs per pair        ...    82
   #pairs with  1 -  5 PNOs   :    0
   #pairs with  6 - 10 PNOs   :    2
   #pairs with 11 - 15 PNOs   :   21
   #pairs with 16 - 20 PNOs   :   43
   #pairs with 21 - 25 PNOs   :   25
   #pairs with 26 - 30 PNOs   :   27
   #pairs with 31 - 35 PNOs   :   50
   #pairs with 36 - 40 PNOs   :   21
   #pairs with 41 - 45 PNOs   :   42
   #pairs with 46 - 50 PNOs   :   29
   #pairs with 51 - 55 PNOs   :   24
   #pairs with 56 - 60 PNOs   :   12
   #pairs with 61 - 65 PNOs   :    3
   #pairs with 66 - 70 PNOs   :    4
   #pairs with 71 - 75 PNOs   :   12
   #pairs with 76 - 80 PNOs   :    2
   #pairs with 81 - 85 PNOs   :    1

Generation of (ij|ab)[P] integrals            ... on
Generation of (ia|bc)[P],(ja|bc)[P] integrals ... on
Storage of 3 and 4 external integrals         ... on
Generation of ALL (ka|bc)[P] integrals        ... on
Keep RI integrals in memory                   ... off

Ibatch:  1 (of  1)
Starting 2-4 index PNO integral generation ... done

Timings:
Total PNO integral transformation time     ...         52.590 sec
Size of the 3-external file                ...       193 MB
Size of the 4-external file                ...      1347 MB
Size of the IKJL file                      ...         0 MB
Size of the all 3-external file            ...      3055 MB
Size of the 1-external file                ...         8 MB

Making pair/pair overlap matrices          ... done (    6.768 sec)
Size of the pair overlap file              ... 773 MB
Redoing the guess amplitudes               ... done (    0.007 sec)

-------------------------
FINAL STARTUP INFORMATION
-------------------------

E(0)                                       ...   -551.287463530
E(SL-MP2)                                  ...     -2.046536367
E(SL-MP2) including corrections            ...     -2.046855839
Initial E(tot)                             ...   -553.334319369
<T|T>                                      ...      0.608650113
Number of pairs included                   ... 318
Total number of pairs                      ... 528

------------------------------------------------
                  RHF COUPLED CLUSTER ITERATIONS
------------------------------------------------

Number of PNO amplitudes to be optimized   ...       503188
Number of non-PNO amplitudes               ...     74493408
Untruncated number of regular amplitudes   ...    123687168

Iter       E(tot)           E(Corr)          Delta-E          Residual     Time
  0   -553.334419685     -2.035825668      0.010710699      0.014487070   19.80
                           *** Turning on DIIS ***
  1   -553.393907033     -2.095313015     -0.059487348      0.012212261   20.51
  2   -553.446764681     -2.148170663     -0.052857648      0.005275347   20.69
  3   -553.458052936     -2.159458918     -0.011288255      0.003195219   20.98
  4   -553.461624841     -2.163030824     -0.003571906      0.001081746   21.82
  5   -553.462752650     -2.164158632     -0.001127809      0.000446575   18.75
  6   -553.463022780     -2.164428762     -0.000270130      0.000212530   18.51
  7   -553.463045730     -2.164451713     -0.000022951      0.000132831   20.66
  8   -553.463062251     -2.164468233     -0.000016520      0.000080567   20.78
  9   -553.463052344     -2.164458326      0.000009907      0.000043635   20.49
 10   -553.463058706     -2.164464688     -0.000006362      0.000018219   20.20
               --- The Coupled-Cluster iterations have converged ---

----------------------
COUPLED CLUSTER ENERGY
----------------------

E(0)                                       ...   -551.287463530
E(CORR)(strong-pairs)                      ...     -2.164506668
E(CORR)(weak-pairs)                        ...     -0.011130487
E(CORR)(corrected)                         ...     -2.175637155
C-PCM corr. term (included in E(CORR))     ...     -0.000041980
E(TOT)                                     ...   -553.463100686
Singles Norm <S|S>**1/2                    ...      0.093487897  
T1 diagnostic                              ...      0.011685987  

------------------
LARGEST AMPLITUDES
------------------
  44-> 45  44-> 45       0.065010
  42-> 45  42-> 45       0.053380
  43-> 45  43-> 45       0.052478
  32-> 45  32-> 45       0.052155
  31-> 46  31-> 46       0.042720
  28-> 45  28-> 45       0.042193
  38-> 48  38-> 48       0.041465
  27-> 45  27-> 45       0.041318
  18-> 46  18-> 46       0.039937
  19-> 46  19-> 46       0.039746
  16-> 47  16-> 47       0.039384
  37-> 48  37-> 48       0.037356
  34-> 49  34-> 49       0.036333
  23-> 49  23-> 49       0.036239
  26-> 48  26-> 48       0.036206
  33-> 49  33-> 49       0.035393


-------------------------------------------
DLPNO BASED TRIPLES CORRECTION
-------------------------------------------

Singles multiplier          ...  1.000000
TCutTNO                     ... 1.000e-09
TCutMP2Pairs                ... 1.000e-05
TCutDOStrong                ... 2.000e-02
TCutMKNStrong               ... 1.000e-02
TCutDOWeak                  ... 4.000e-02
TCutMKNWeak                 ... 1.000e-01

Fragment selection                          .... not used
Number of Triples that are to be computed   ...      2824

 . . . . . . . . .
10% done  
20% done  
30% done  
40% done  
50% done  
60% done  
70% done  
80% done  
90% done               (    340.271 sec)
Triples timings:
Total time for T0               ...   366.508 sec
Total time for Iterative (T)    ...     0.000 sec
Total time of overall (T)       ...   367.897 sec

Triples List generation         ...     0.000 sec
TNO generation                  ...    26.216 sec
Pair density generation         ...     0.007 sec
Look up tables                  ...     0.000 sec
Generating 3-index integrals    ...   226.016 sec
  Make 4-ind.int. from 3-ind.int...    35.138 sec
  Projecting amplitudes (D + S) ...    42.236 sec
  Downprojecting integrals      ...     0.005 sec
  Energy contr. (sum over a,b,c)...    10.371 sec
Fitting ET(->0)                 ...     0.000 sec

Everything after 3-index        ...   114.255 sec

Timing details:
 TNO integrals                  ...   258.261 sec
   Reading 3-index integrals    ...     1.209 sec
   Sorting integrals            ...    37.026 sec
       Sorting integrals 1      ...     0.002 sec
       Sorting integrals 2      ...    24.376 sec
       Sorting integrals 3      ...     1.200 sec
       Sorting integrals 4      ...     0.114 sec
       Sorting integrals 5      ...     0.311 sec
       Sorting integrals 6      ...    11.024 sec
   Calculating local VM**-1/2   ...     1.926 sec
   Orthogonal. integrals        ...     2.912 sec
   Multipl. 3-index integrals   ...   215.188 sec
   All concerning IRIab (w/TNO) ...    17.967 sec

 Calculate W0/W1                ...    26.479 sec
 W 3-ext contribution           ...    13.987 sec
 W 3-int contribution           ...     4.384 sec
 Sorting W                      ...     7.324 sec

 V exchange contribution        ...     3.894 sec

 Timings for Triples without generation
     of 3-index integrals       ...   114.252 sec
       0 weak pairs             ...    91.568 sec
       1 weak pair              ...    22.684 sec
       2 weak pairs             ...     0.000 sec
       3 weak pairs             ...     0.000 sec
  Extra time for extrapolation  ...     0.000 sec

Number of Triples   (0, 1, 2, 3 weak pairs; overall):   1905     919       0       0  (  2824)
Number of Atoms     (0, 1, 2, 3 weak pairs; overall):   13.2    12.4     0.0     0.0  (    22)
Number of PAOs      (0, 1, 2, 3 weak pairs; overall):  340.2   330.4     0.0     0.0  (   529)
Number of AuxFcns   (0, 1, 2, 3 weak pairs; overall):  487.3   384.5     0.0     0.0  (  1258)
Number of TNOs      (0, 1, 2, 3 weak pairs         ):   96.9    69.5     0.0     0.0
Aver. Number of NTNO, Atoms, PAOs, AuxFcns / Triples:   2824    88.0    12.9   337.0   453.8

Triples Correction (T)                     ...     -0.107033090
Final correlation energy                   ...     -2.282670246
E(CCSD)                                    ...   -553.463100686
E(CCSD(T))                                 ...   -553.570133776


--------------------------------------------------------------------------------
                                    TIMINGS
--------------------------------------------------------------------------------


Total execution time                   ...      936.754 sec

Localization of occupied MO's          ...        0.431 sec (  0.0%)
Fock Matrix Formation                  ...       25.671 sec (  2.7%)
Global overlap, Fock, MKN matrices     ...       60.693 sec (  6.5%)
Differential overlap integrals         ...        1.161 sec (  0.1%)
Organizing maps                        ...        0.061 sec (  0.0%)
RI 3-index integral generations        ...       13.103 sec (  1.4%)
RI-PNO integral transformation         ...      221.251 sec ( 23.6%)
Initial Guess                          ...       21.404 sec (  2.3%)
DIIS Solver                            ...        0.437 sec (  0.0%)
State Vector Update                    ...        0.037 sec (  0.0%)
Sigma-vector construction              ...      222.712 sec ( 23.8%)
  <0|H|D>                              ...        0.001 sec (  0.0% of sigma)
  <D|H|D>(0-ext)                       ...        7.746 sec (  3.5% of sigma)
  <D|H|D>(2-ext Fock)                  ...        0.025 sec (  0.0% of sigma)
  <D|H|D>(2-ext)                       ...       26.903 sec ( 12.1% of sigma)
  <D|H|D>(4-ext)                       ...       22.791 sec ( 10.2% of sigma)
  <D|H|D>(4-ext-corr)                  ...      104.135 sec ( 46.8% of sigma)
  CCSD doubles correction              ...        0.404 sec (  0.2% of sigma)
  <S|H|S>                              ...        1.019 sec (  0.5% of sigma)
  <S|H|D>(1-ext)                       ...        0.901 sec (  0.4% of sigma)
  <D|H|S>(1-ext)                       ...        0.021 sec (  0.0% of sigma)
  <S|H|D>(3-ext)                       ...        0.608 sec (  0.3% of sigma)
  Fock-dressing                        ...       27.999 sec ( 12.6% of sigma)
  Singles amplitudes                   ...        1.438 sec (  0.6% of sigma)
  (ik|jl)-dressing                     ...        5.452 sec (  2.4% of sigma)
  (ij|ab),(ia|jb)-dressing             ...        3.741 sec (  1.7% of sigma)
  C-PCM terms                          ...        9.324 sec (  4.2% of sigma)
  Pair energies                        ...        0.013 sec (  0.0% of sigma)
Total Time for computing (T)           ...      367.906 sec ( 39.3% of ALL)
C-PCM correction to E(CORR)            ...        0.886 sec (  0.1%)


Maximum memory used throughout the entire MDCI-calculation: 7940.1 MB

-------------------------   --------------------
FINAL SINGLE POINT ENERGY      -553.570133776047
-------------------------   --------------------


           ************************************************************
           *        Program running with 8 parallel MPI-processes     *
           *              working on a common directory               *
           ************************************************************

------------------------------------------------------------------------------
                              ORCA PROPERTY CALCULATIONS
------------------------------------------------------------------------------

GBWName                                 ... calc.gbw
Number of atoms                         ...     22
Number of basis functions               ...    529
Max core memory                         ...   8000 MB

Electric properties:
Dipole moment                           ... YES
Quadrupole moment                       ...  NO
Static polarizability (Dipole/Dipole)   ...  NO
Static polarizability (Dipole/Quad.)    ...  NO
Static polarizability (Quad./Quad.)     ...  NO
Static polarizability (Velocity)        ...  NO

Atomic electric properties:
Dipole moment                           ...  NO
Quadrupole moment                       ...  NO
Static polarizability                   ...  NO

Choice of electric origin               ... Center of mass
Position of electric origin             ...     8.350835     2.887511     5.994365

General magnetic properties:
Magnetizability                         ...  NO

EPR properties:
g-Tensor (aka g-matrix)                 ...  NO
Zero-Field splitting spin-orbit         ...  NO
Zero-field splitting spin-spin          ...  NO
Hyperfine couplings                     ...  NO (   0 nuclei)
Quadrupole couplings                    ...  NO (   0 nuclei)
Contact density                         ...  NO (   0 nuclei)

NMR properties:
Chemical shifts                         ...  NO (   0 nuclei)
Spin-rotation constants                 ...  NO (   0 nuclei)
Spin-spin couplings                     ...  NO (   0 nuclei,    0 pairs)

Choice of magnetic origin               ... GIAO
Position of magnetic origin             ...     0.000000     0.000000     0.000000

Properties with geometric perturbations:
SCF Hessian                             ...  NO
IR spectrum                             ...  NO
VCD spectrum                            ...  NO
X-ray spectroscopy properties:
SCF XES/XAS/RIXS spectra                ...  NO


-------------
DIPOLE MOMENT
-------------

Method             : SCF
Type of density    : Electron Density
Multiplicity       :   1
Irrep              :   0
Energy             :  -551.2874699304711612 Eh
Relativity type    : 
Basis              : AO
                                X                 Y                 Z
Electronic contribution:     -6.677785672      -5.849835943      -6.937057736
Nuclear contribution   :      8.457447700       7.800978141       8.839192200
                        -----------------------------------------
Total Dipole Moment    :      1.779662028       1.951142199       1.902134464
                        -----------------------------------------
Magnitude (a.u.)       :      3.254576521
Magnitude (Debye)      :      8.272476092


--------------------
Rotational spectrum 
--------------------
 
Rotational constants in cm-1:             0.109492             0.012125             0.010972 
Rotational constants in MHz :          3282.489640           363.503755           328.918937 

Dipole components along the rotational axes: 
x,y,z [a.u.] :     3.194610     0.613923    -0.099149 
x,y,z [Debye]:     8.120054     1.560469    -0.252018 

 

Dipole moment calculation done in   0.0 sec 

Maximum memory used throughout the entire PROP-calculation: 31.3 MB

--------------------------------
SUGGESTED CITATIONS FOR THIS RUN
--------------------------------

Below you find a list of papers that are relevant to this ORCA run
We neither can nor want to force you to cite these papers, but we appreciate if you do
You receive ORCA, which is the product of decades of hard work by many enthusiastic individuals, for free
The only thing we kindly ask in return is that you cite our papers,
We deeply appreciate it, if you show your appreciation for ORCA by not just citing the generic ORCA reference.

Please note that relegating all ORCA citations to the supporting information does *not* help us.
SI sections are not indexed - citations you put there will not count into any citation statistics
But we need these citations in order to attract the funding resources that allow us to do what we are doing

Therefore, if you are a happy ORCA user, please consider citing a few of the papers listed below in the main body of your paper

In addition to the list printed below, the program has created the file calc.bibtex that contains the list in bibtex format
You can import this file easily into all common literature databanks and citation aid programs


List of essential papers. We consider these as the minimum necessary citations

  1. Neese,F.
     Software update: the ORCA program system, version 5.0
     WIRES Comput. Molec. Sci., 2022 12(1)e1606
     doi.org/10.1002/wcms.1606

List of papers to cite with high priority. The work reported in these papers was absolutely
necessary for this run to complete.
Our perspective: the developers of density functionals and basis sets usually get cited in chemistry papers
Good! But without the algorithms to do something with them, the functionals or basis sets would not do anything.
Hence, in our opinion, the algorithm design and method developments papers are equally worthy of getting cited

  1. Neese,F.; Hansen,A.; Liakos,D.G.
     Efficient and accurate approximations to the local coupled cluster singles doubles method using a truncated pair natural orbital basis
     J. Chem. Phys., 2009 131 064103
     doi.org/10.1063/1.3173827
  2. Neese,F.; Wennmohs,F.; Hansen,A.
     Efficient and accurate local approximations to coupled-electron pair approaches: An attempt to revive the pair natural orbital method
     J. Chem. Phys., 2009 130 114108
     doi.org/10.1063/1.3086717
  3. Riplinger,C.; Neese,F.
     An efficient and near linear scaling pair natural orbital based local coupled cluster method
     J. Chem. Phys., 2013 138(3)Art. No. 034106
     doi.org/10.1063/1.4773581
  4. Riplinger,C.; Sandhoefer,B.; Hansen,A.; Neese,F.
     Natural triple excitations in local coupled cluster calculations with pair natural orbitals
     J. Chem. Phys., 2013 139(13)Art. No. 134101
     doi.org/10.1063/1.4821834
  5. Riplinger,C.; Pinski,P.; Becker,U.; Valeev,E.F.; Neese,F.
     Sparse maps-A systematic infrastructure for reduced-scaling electronic structure methods. II. Linear scaling domain based pair natural orbital coupled cluster theory
     J. Chem. Phys., 2016 144 
     doi.org/10.1063/1.4939030
  6. Bistoni,G.; Riplinger,C.; Minenkov,Y.; Cavallo,L.; Auer,A.A.; Neese,F.
     Treating Subvalence Correlation Effects in Domain Based Pair Natural Orbital Coupled Cluster Calculations: An Out-of-the-Box Approach
     J. Theo. Comp. Chem., 2017 13 3220-3227
     doi.org/10.1021/acs.jctc.7b00352
  7. Garcia-Rates,M.; Neese,F.
     Effect of the Solute Cavity on the Solvation Energy and its Derivatives within the Framework of the Gaussian Charge Scheme
     J. Comput. Chem., 2020 41 922-939
     doi.org/10.1002/jcc.26139
  8. Garcia-Rates,M.; Becker,U.; Neese,F.
     Implicit solvation in domain based pair natural orbital coupled cluster (DLPNO-CCSD) theory
     J. Comput. Chem., 2021 42 1959-1973
     doi.org/10.1002/jcc.26726
  9. Neese,F.
     The SHARK Integral Generation and Digestion System
     J. Comp. Chem., 2022  1-16
     doi.org/10.1002/jcc.26942

List of suggested additional citations. These are papers that are important in the 'surrounding' of 
of this run, or papers that preceded the highly important papers. If you like your results we are grateful for a citation.

  1. Neese,F.
     The ORCA program system
     WIRES Comput. Molec. Sci., 2012 2(1)73-78
     doi.org/10.1002/wcms.81
  2. Neese,F.
     Software update: the ORCA program system, version 4.0
     WIRES Comput. Molec. Sci., 2018 8(1)1-6
     doi.org/10.1002/wcms.1327
  3. Neese,F.; Wennmohs,F.; Becker,U.; Riplinger,C.
     The ORCA quantum chemistry program package
     J. Chem. Phys., 2020 152 Art. No. L224108
     doi.org/10.1063/5.0004608

List of optional additional citations

  1. Neese,F.
     Approximate second-order SCF convergence for spin unrestricted wavefunctions
     Chem. Phys. Lett., 2000 325(1-3)93-98
     doi.org/10.1016/s0009-2614(00)00662-x

Timings for individual modules:

Sum of individual times          ...     1016.211 sec (=  16.937 min)
Startup calculation              ...        1.607 sec (=   0.027 min)   0.2 %
SCF iterations                   ...       76.327 sec (=   1.272 min)   7.5 %
Property integrals               ...        0.426 sec (=   0.007 min)   0.0 %
Property calculations            ...        0.331 sec (=   0.006 min)   0.0 %
MDCI module                      ...      937.519 sec (=  15.625 min)  92.3 %
                             ****ORCA TERMINATED NORMALLY****
TOTAL RUN TIME: 0 days 0 hours 16 minutes 56 seconds 442 msec
'calc.bibtex' -> '/hsnfs/users/frank/ThermodynamicMap/2CN_Phenyl/IM/SP/calc.bibtex'
'calc.cpcm' -> '/hsnfs/users/frank/ThermodynamicMap/2CN_Phenyl/IM/SP/calc.cpcm'
'calc.cpcm_corr' -> '/hsnfs/users/frank/ThermodynamicMap/2CN_Phenyl/IM/SP/calc.cpcm_corr'
'calc.densities' -> '/hsnfs/users/frank/ThermodynamicMap/2CN_Phenyl/IM/SP/calc.densities'
'calc.densitiesinfo' -> '/hsnfs/users/frank/ThermodynamicMap/2CN_Phenyl/IM/SP/calc.densitiesinfo'
'calc.err' -> '/hsnfs/users/frank/ThermodynamicMap/2CN_Phenyl/IM/SP/calc.err'
'calc.gbw' -> '/hsnfs/users/frank/ThermodynamicMap/2CN_Phenyl/IM/SP/calc.gbw'
'calc.ges' -> '/hsnfs/users/frank/ThermodynamicMap/2CN_Phenyl/IM/SP/calc.ges'
'calc.job' -> '/hsnfs/users/frank/ThermodynamicMap/2CN_Phenyl/IM/SP/calc.job'
'calc.loc' -> '/hsnfs/users/frank/ThermodynamicMap/2CN_Phenyl/IM/SP/calc.loc'
'calc.property.txt' -> '/hsnfs/users/frank/ThermodynamicMap/2CN_Phenyl/IM/SP/calc.property.txt'
'calc.xyz' -> '/hsnfs/users/frank/ThermodynamicMap/2CN_Phenyl/IM/SP/calc.xyz'
cp: cannot stat 'calc.asa.inp': No such file or directory
cp: missing destination file operand after '/hsnfs/users/frank/ThermodynamicMap/2CN_Phenyl/IM/SP/'
Try 'cp --help' for more information.
cp: cannot stat 'calc.pc.tmp': No such file or directory
cp: cannot stat 'calc.QM2.pc.tmp': No such file or directory
