# Supplementary material for: Bro̷nsted Acid-Catalyzed Reduction of Furans
Source: J Am Chem Soc. 2025 Feb 19;147(9):7932–8. doi: 10.1021/jacs.4c18485 (PMC11887439; doi:10.1021/jacs.4c18485)
Supplement: Supplementary file 2 — ja4c18485_si_002.zip [file ja4c18485_si_002.zip › AllCoordinates/2-(p-CN-Ph)-Furan/IM_2/calc.mpi8.out]

! Job execution by suborca V 10.01 !
Job started from head1.mpi-muelheim.mpg.de, running /hsnfs/software/orca/orca_stable_directory/orca_stable_20241020/orca on xe30th95.mpi-muelheim.mpg.de in /usr/scratch/frank/calc__9673904 (/bin/ksh)
Job execution start: Sun Oct 20 12:47:45 CEST 2024
Shared library path: /hsnfs/software/openmpi-4.1.0/lib:/hsnfs/software/orca/orca_stable_directory/orca_stable_20241020:/hsnfs/software/themis/llvm-14.0.1/lib::/hsnfs/software/cfour-2.1/lib:/hsnfs/software/orca/orca_stable:/usr/users/openmpi-2.0.4/lib:/opt/intel/lib/intel64:/opt/intel/mkl/lib/intel64
SLURM Job ID is: 9673904
SLURM_JOB_NODELIST: xe30th95
Maxcore enforced by SLURM: 9600 MB per core
Expanded nodelist (1 nodes):
xe30th95

                                 *****************
                                 * O   R   C   A *
                                 *****************

                                            #,                                       
                                            ###                                      
                                            ####                                     
                                            #####                                    
                                            ######                                   
                                           ########,                                 
                                     ,,################,,,,,                         
                               ,,#################################,,                 
                          ,,##########################################,,             
                       ,#########################################, ''#####,          
                    ,#############################################,,   '####,        
                  ,##################################################,,,,####,       
                ,###########''''           ''''###############################       
              ,#####''   ,,,,##########,,,,          '''####'''          '####       
            ,##' ,,,,###########################,,,                        '##       
           ' ,,###''''                  '''############,,,                           
         ,,##''                                '''############,,,,        ,,,,,,###''
      ,#''                                            '''#######################'''  
     '                                                          ''''####''''         
             ,#######,   #######,   ,#######,      ##                                
            ,#'     '#,  ##    ##  ,#'     '#,    #''#        ,####,   ,####,        
            ##       ##  ##   ,#'  ##            #'  '#       #'       #'  '#        
            ##       ##  #######   ##           ,######,      #####,   #    #        
            '#,     ,#'  ##    ##  '#,     ,#' ,#      #,     #,   #   #,  ,#        
             '#######'   ##     ##  '#######'  #'      '#     '####' # '####'        


                #########################################################
                #                        -***-                          #
                #          Department of theory and spectroscopy        #
                #                                                       #
                #                      Frank Neese                      #
                #                                                       #
                #     Directorship, Architecture, Infrastructure        #
                #                    SHARK, DRIVERS                     #
                #        Core code/Algorithms in most modules           #
                #                                                       #
                #        Max Planck Institute fuer Kohlenforschung      #
                #                Kaiser Wilhelm Platz 1                 #
                #                 D-45470 Muelheim/Ruhr                 #
                #                      Germany                          #
                #                                                       #
                #                  All rights reserved                  #
                #                        -***-                          #
                #########################################################


                         Program Version 6.0.x  -   STABLE   -
                                (GIT: $42ea5d1d$)
                ($2024-10-19 16:16:27 +0200 $)

                         (BUILD: $Sun 20 Oct 2024 01:10:22 AM CEST$)


 With contributions from (in alphabetic order):
[Max-Planck-Institut fuer Kohlenforschung]                               
  Daniel Aravena         : Magnetic Suceptibility                        
  Michael Atanasov       : Ab Initio Ligand Field Theory (pilot matlab implementation)
  Alexander A. Auer      : GIAO ZORA, VPT2 properties, NMR spectrum      
  Ute Becker             : All parallelization in ORCA, NUMFREQ, NUMCALC 
  Giovanni Bistoni       : ED, misc. LED, open-shell LED, HFLD           
  Martin Brehm           : Molecular dynamics                            
  Dmytro Bykov           : pre 5.0 version of the SCF Hessian            
  Marcos Casanova-Páez   : Triplet and SCS-CIS(D). UHF-(DLPNO)-IP/EA/STEOM-CCSD. UHF-CVS-IP/STEOM-CCSD   
  Vijay G. Chilkuri      : MRCI spin determinant printing, contributions to CSF-ICE 
  Pauline Colinet        : FMM embedding                                 
  Dipayan Datta          : RHF DLPNO-CCSD density                        
  Achintya Kumar Dutta   : EOM-CC, STEOM-CC                              
  Nicolas Foglia         : Exact transition moments, OPA infrastructure, MCD improvements    
  Dmitry Ganyushin       : Spin-Orbit,Spin-Spin,Magnetic field MRCI      
  Miquel Garcia-Rates    : C-PCM and meta-GGA Hessian, CCSD/C-PCM, Gaussian charge scheme 
  Tiago L. C. Gouveia    : GS-ROHF, GS-ROCIS                             
  Yang Guo               : DLPNO-NEVPT2, F12-NEVPT2, CIM, IAO-localization        
  Andreas Hansen         : Spin unrestricted coupled pair/coupled cluster methods 
  Ingolf Harden          : AUTO-CI MPn and infrastructure                
  Benjamin Helmich-Paris : MC-RPA, TRAH-(SCF,CASSCF), AVAS, COSX integrals, SCF dyn. polar. 
  Lee Huntington         : MR-EOM, pCC                                   
  Robert Izsak           : Overlap fitted RIJCOSX, COSX-SCS-MP3, EOM     
  Riya Kayal             : Wick's Theorem for AUTO-CI, AUTO-CI UHF-CCSDT 
  Emily Kempfer          : AUTO-CI, RHF CISDT and CCSDT                  
  Christian Kollmar      : KDIIS, OOCD, Brueckner-CCSD(T), CCSD density, CASPT2, CASPT2-K, improved NEVPT2 
  Axel Koslowski         : Symmetry handling                             
  Simone Kossmann        : meta-GGA functionals, TD-DFT gradient, OOMP2, (MP2 Hessian; deprecated post 5.0) 
  Lucas Lang             : DCDCAS                                        
  Marvin Lechner         : AUTO-CI (C++ implementation), FIC-MRCC        
  Spencer Leger          : CASSCF response                               
  Dagmar Lenk            : GEPOL surface, SMD, ORCA-2-JSON               
  Dimitrios Liakos       : Extrapolation schemes; Compound Job, initial MDCI parallelization 
  Dimitrios Manganas     : Further ROCIS development; embedding schemes. LFT, Crystal Embedding 
  Dimitrios Pantazis     : SARC Basis sets                               
  Anastasios Papadopoulos: AUTO-CI, single reference methods and gradients 
  Taras Petrenko         : pre 6.0 DFT Hessian and TD-DFT gradient, (ASA, deprecated), ECA, 1-Electron XAS/XES, NRVS 
  Peter Pinski           : DLPNO-MP2, DLPNO-MP2 Gradient                 
  Christoph Reimann      : Effective Core Potentials                     
  Marius Retegan         : Local ZFS, SOC                                
  Christoph Riplinger    : Optimizer, TS searches, QM/MM, DLPNO-CCSD(T), (RO)-DLPNO pert. Triples 
  Michael Roemelt        : Original ROCIS implementation                 
  Masaaki Saitow         : Open-shell DLPNO-CCSD energy and density      
  Barbara Sandhoefer     : DKH picture change effects                    
  Kantharuban Sivalingam : CASSCF convergence/infrastructure, NEVPT2 and variants, FIC-MRCI 
  Bernardo de Souza      : ESD, SOC TD-DFT                               
  Georgi L. Stoychev     : AutoAux, RI-MP2 NMR, DLPNO-MP2 response, X2C  
  Van Anh Tran           : RI-MP2 g-tensors                              
  Willem Van den Heuvel  : Paramagnetic NMR                              
  Zikuan Wang            : NOTCH, Electric field optimization            
  Frank Wennmohs         : Technical directorship and infrastructure     
  Hang Xu                : AUTO-CI-Response properties                   
                                                                         
[FACCTs GmbH]                                                            
  Markus Bursch, Miquel Garcia-Rates, Christoph Riplinger, Bernardo de Souza, Georgi L. Stoychev 
                                                                 
  APM, Basis sets (HGBS, AHGBS, def-TZVP (Ac-Lr), def2-XVPD (La-Lu)), CI-OPT, improved COSX, DLPNO-Multilevel,           
  DOCKER, DRACO, updates on ESD, GOAT, IRC, LR-CPCM, MBIS, meta-GGA TD-DFT gradient, ML-optimized integration grids, 
  MM, NACMEs, nearIR, NEB, NEB-TS, NL-DFT gradient (VV10), 2- and 3-layer-ONIOM, interface openCOSMO-RS, QMMM,   
  Crystal-QMMM, SF, symmetry and pop. for TD-DFT, r2SCAN hybrids, SOLVATOR                                   
                                                                         
[Other institutions]                                                     
  V. Asgeirsson          : NEB                                           
  Christoph Bannwarth    : sTDA-DFT, sTD-DFT, PBEh-3c, B97-3c, D3        
  Sebastian Ehlert       : rSCAN, r2SCAN, r2SCAN-3c, D4, dhf basis sets  
  Marvin Friede          : D4 for Fr, Ra, Ac-Lr                          
  Lars Goerigk           : TD-DFT with DH, B97 family of functionals     
  Stefan Grimme          : VdW corrections, initial TS optimization, DFT functionals, gCP, sTDA/sTD-DF 
  Waldemar Hujo          : DFT-NL                                        
  H. Jonsson             : NEB                                           
  Holger Kruse           : gCP                                           
  Marcel Mueller         : wB97X-3c, vDZP basis set                      
  Hagen Neugebauer       : wr2SCAN                                       
  Tobias Risthaus        : range-separated hybrid DFT                    
  Lukas Wittmann         : regularized MP2, r2SCAN double-hybrids, wr2SCAN        
                                                                         
We gratefully acknowledge several colleagues who have allowed us to      
interface, adapt or use parts of their codes:                            
  Ed Valeev, F. Pavosevic, A. Kumar             : LibInt (2-el integral package), F12 methods 
  Garnet Chan, S. Sharma, J. Yang, R. Olivares  : DMRG                   
  Ulf Ekstrom                                   : XCFun DFT Library      
  Mihaly Kallay                                 : mrcc  (arbitrary order and MRCC methods)
  Frank Weinhold                                : gennbo (NPA and NBO analysis)           
  Simon Mueller                                 : openCOSMO-RS                            
  Christopher J. Cramer and Donald G. Truhlar   : smd solvation model                     
  S Lehtola, MJT Oliveira, MAL Marques          : LibXC Library                           
  Liviu Ungur et al                             : ANISO software                          


 Your calculation uses the libint2 library for the computation of 2-el integrals
 For citations please refer to: http://libint.valeyev.net

 Your ORCA version has been built with support for libXC version: 6.2.2
 For citations please refer to: https://libxc.gitlab.io

 This ORCA versions uses:
   CBLAS   interface :  Fast vector & matrix operations
   LAPACKE interface :  Fast linear algebra routines
   SCALAPACK package :  Parallel linear algebra routines
   Shared memory     :  Shared parallel matrices
   BLAS/LAPACK       :  OpenBLAS 0.3.26  USE64BITINT DYNAMIC_ARCH NO_AFFINITY Haswell SINGLE_THREADED
        Core in use  :  Haswell
   Copyright (c) 2011-2014, The OpenBLAS Project


NOTE: MaxCore=8000 MB was set to SCF,MP2,MDCI,CIPSI,MRCI and CIS
      => If you want to overwrite this, your respective input block should be placed after the MaxCore statement
Your calculation utilizes the atom-pairwise dispersion correction
with the Becke-Johnson damping scheme (D3BJ)


================================================================================

----- Orbital basis set information -----
Your calculation utilizes the basis: def2-SVP
   F. Weigend and R. Ahlrichs, Phys. Chem. Chem. Phys. 7, 3297 (2005).

----- AuxJ basis set information -----
Your calculation utilizes the auxiliary basis: def2/J
   F. Weigend, Phys. Chem. Chem. Phys. 8, 1057 (2006).

----- AuxC basis set information -----
Your calculation utilizes the auxiliary basis: def2-SVP/C
  H-La, Hf-Rn : A. Hellweg, C. Hattig, S. Hofener and W. Klopper, Theor. Chem. Acc. 117, 587 (2007).
        Ce-Lu : J. Chmela and M. E. Harding, Mol. Phys. (2018).

================================================================================
                                        WARNINGS
                       Please study these warnings very carefully!
================================================================================


WARNING: The frozen-core approximation for MP2-gradient calculations is turned on by default.

WARNING: Geometry Optimization
  ===> : Switching off AutoStart
         For restart on a previous wavefunction, please use MOREAD

WARNING: The frozen-core approximation is turned on by default for 
         the MP2 part of double-hybrid DFT.

================================================================================
                                       INPUT FILE
================================================================================
NAME = calc.inp
|  1> ! RI-B2PLYP D3BJ  def2-SVP def2-SVP/C RIJCOSX def2/J  TightOpt NumFreq
|  2> 
|  3> %cpcm
|  4> epsilon 16.7                    # Dielectric constant
|  5> refrac 1.275   
|  6> SURFACETYPE VDW_GAUSSIAN
|  7> end
|  8> 
|  9> 
| 10> %maxcore 8000
| 11> 
| 12> %PAL NPROCS 8 END
| 13> 
| 14> * xyz 0 1
| 15> C        2.1372231956     -0.6610528165      1.3736711623                 
| 16> C        3.1801683146      0.0971003693      2.0135170044                 
| 17> C        3.2092942166      1.4899470788      1.8894631750                 
| 18> C        4.2270233959      2.2275172376      2.5002364874                 
| 19> C        4.1716416817     -0.5553640695      2.7554935766                 
| 20> C        5.1913969384      0.1809097418      3.3692511049                 
| 21> C        5.2314316504      1.5847518028      3.2475153115                 
| 22> C        6.3333688527      2.4175440612      3.8746018360                 
| 23> C        5.7858150912      3.3823690728      4.8561262658                 
| 24> C        6.3830577119      3.1744039196      6.0474673568                 
| 25> C        7.3456062725      2.0681882645      5.9038772538                 
| 26> O        7.2814652271      1.6142138510      4.5628939901                 
| 27> H        2.4482980157      2.0062796455      1.3164488563                 
| 28> H        4.2355327045      3.3042981352      2.3855580437                 
| 29> H        4.1588059174     -1.6342902616      2.8557400211                 
| 30> H        5.9459357711     -0.3534861810      3.9313074065                 
| 31> H        7.0694362474      1.2455567202      6.5960529969                 
| 32> H        8.3685400734      2.4384366377      6.1274943069                 
| 33> N        1.2995820074     -1.2696980232      0.8555513529                 
| 34> H        6.8568023438      2.9832967989      3.0744420272                 
| 35> H        5.0436372956      4.1463533980      4.6644428801                 
| 36> H        6.1875997217      3.7412109784      6.9481967357                 
| 37> *
| 38> 
| 39>                          ****END OF INPUT****
================================================================================

                       *****************************
                       * Geometry Optimization Run *
                       *****************************

Geometry optimization settings:
Update method            Update   .... BFGS
Choice of coordinates    CoordSys .... (2022) Redundant Internals
Initial Hessian          InHess   .... Almloef's Model
Max. no of cycles        MaxIter  .... 66

Convergence Tolerances:
Energy Change            TolE     ....  1.0000e-06 Eh
Max. Gradient            TolMAXG  ....  1.0000e-04 Eh/bohr
RMS Gradient             TolRMSG  ....  3.0000e-05 Eh/bohr
Max. Displacement        TolMAXD  ....  1.0000e-03 bohr
RMS Displacement         TolRMSD  ....  6.0000e-04 bohr
Strict Convergence                .... False

------------------------------------------------------------------------------
                        ORCA OPTIMIZATION COORDINATE SETUP
------------------------------------------------------------------------------

The optimization will be done in redundant internal coordinates (2022)
Making redundant internal coordinates   ...  (2022 redundants) done
Evaluating the initial hessian          ...  (Almloef) done
Evaluating the coordinates              ...  done
Calculating the B-matrix                .... done
Calculating the G-matrix                .... done
Diagonalizing the G-matrix              .... done
Small eigenvalue found = 1.787e-02
The first mode is                       ....   51
The number of degrees of freedom        ....   60

    -----------------------------------------------------------------
                    Redundant Internal Coordinates


    -----------------------------------------------------------------
         Definition                    Initial Value    Approx d2E/dq
    -----------------------------------------------------------------
      1. B(C   1,C   0)                  1.4394         0.521063   
      2. B(C   2,C   1)                  1.3987         0.605224   
      3. B(C   3,C   2)                  1.3974         0.607961   
      4. B(C   4,C   1)                  1.3997         0.602846   
      5. B(C   5,C   4)                  1.3995         0.603290   
      6. B(C   6,C   5)                  1.4097         0.581222   
      7. B(C   6,C   3)                  1.4073         0.586388   
      8. B(C   7,C   6)                  1.5169         0.391964   
      9. B(C   8,C   7)                  1.4812         0.446848   
     10. B(C   9,C   8)                  1.3488         0.726912   
     11. B(C  10,C   9)                  1.4734         0.459961   
     12. B(O  11,C  10)                  1.4172         0.506392   
     13. B(O  11,C   7)                  1.4206         0.500183   
     14. B(H  12,C   2)                  1.0835         0.368747   
     15. B(H  13,C   3)                  1.0829         0.369611   
     16. B(H  14,C   4)                  1.0836         0.368600   
     17. B(H  15,C   5)                  1.0820         0.370783   
     18. B(H  16,C  10)                  1.1100         0.334591   
     19. B(H  17,C  10)                  1.1106         0.333827   
     20. B(N  18,C   0)                  1.1578         1.313133   
     21. B(H  19,C   7)                  1.1110         0.333368   
     22. B(H  20,C   8)                  1.0822         0.370514   
     23. B(H  21,C   9)                  1.0820         0.370800   
     24. L(C   1,C   0,N  18,C   2, 2) 179.6547         0.478935   
     25. L(C   1,C   0,N  18,C   2, 1) 179.9133         0.478935   
     26. A(C   0,C   1,C   4)          120.2213         0.418652   
     27. A(C   2,C   1,C   4)          119.7661         0.430015   
     28. A(C   0,C   1,C   2)          120.0118         0.418946   
     29. A(C   1,C   2,H  12)          120.4523         0.352886   
     30. A(C   1,C   2,C   3)          120.1329         0.430668   
     31. A(C   3,C   2,H  12)          119.4140         0.353155   
     32. A(C   2,C   3,C   6)          120.7180         0.428231   
     33. A(C   6,C   3,H  13)          120.3174         0.351143   
     34. A(C   2,C   3,H  13)          118.9637         0.353295   
     35. A(C   5,C   4,H  14)          119.4625         0.352671   
     36. A(C   1,C   4,H  14)          120.3147         0.352627   
     37. A(C   1,C   4,C   5)          120.2222         0.429768   
     38. A(C   4,C   5,H  15)          118.4295         0.353023   
     39. A(C   4,C   5,C   6)          120.4461         0.426962   
     40. A(C   6,C   5,H  15)          121.1236         0.350806   
     41. A(C   3,C   6,C   5)          118.7143         0.424795   
     42. A(C   5,C   6,C   7)          122.1177         0.395534   
     43. A(C   3,C   6,C   7)          119.1592         0.396149   
     44. A(C   8,C   7,O  11)          107.0976         0.391700   
     45. A(C   6,C   7,O  11)          112.0036         0.382854   
     46. A(O  11,C   7,H  19)          108.8136         0.334005   
     47. A(C   6,C   7,C   8)          111.2844         0.377826   
     48. A(C   8,C   7,H  19)          108.6453         0.329813   
     49. A(C   6,C   7,H  19)          108.9101         0.322775   
     50. A(C   7,C   8,C   9)          108.7335         0.421160   
     51. A(C   9,C   8,H  20)          124.6769         0.364356   
     52. A(C   7,C   8,H  20)          126.5806         0.335640   
     53. A(C   8,C   9,C  10)          108.6001         0.423342   
     54. A(C  10,C   9,H  21)          126.3302         0.337304   
     55. A(C   8,C   9,H  21)          125.0656         0.364404   
     56. A(H  16,C  10,H  17)          110.5281         0.284136   
     57. A(O  11,C  10,H  17)          109.8154         0.334766   
     58. A(C   9,C  10,H  17)          109.3779         0.331470   
     59. A(O  11,C  10,H  16)          109.9613         0.334894   
     60. A(C   9,C  10,H  16)          109.4580         0.331595   
     61. A(C   9,C  10,O  11)          107.6472         0.394540   
     62. A(C   7,O  11,C  10)          107.9101         0.397831   
     63. D(H  12,C   2,C   1,C   0)      0.2273         0.025276   
     64. D(C   3,C   2,C   1,C   0)   -179.4618         0.025276   
     65. D(C   3,C   2,C   1,C   4)      0.2143         0.025276   
     66. D(H  12,C   2,C   1,C   4)    179.9034         0.025276   
     67. D(H  13,C   3,C   2,C   1)    179.5345         0.025518   
     68. D(C   6,C   3,C   2,C   1)     -0.1203         0.025518   
     69. D(H  13,C   3,C   2,H  12)     -0.1579         0.025518   
     70. D(C   6,C   3,C   2,H  12)   -179.8126         0.025518   
     71. D(H  14,C   4,C   1,C   0)     -0.2003         0.025066   
     72. D(H  14,C   4,C   1,C   2)   -179.8756         0.025066   
     73. D(C   5,C   4,C   1,C   2)     -0.1567         0.025066   
     74. D(C   5,C   4,C   1,C   0)    179.5186         0.025066   
     75. D(H  15,C   5,C   4,C   1)   -179.6711         0.025105   
     76. D(C   6,C   5,C   4,H  14)    179.7256         0.025105   
     77. D(C   6,C   5,C   4,C   1)      0.0044         0.025105   
     78. D(H  15,C   5,C   4,H  14)      0.0502         0.025105   
     79. D(C   7,C   6,C   5,H  15)      0.8501         0.023214   
     80. D(C   3,C   6,C   5,H  15)    179.7559         0.023214   
     81. D(C   3,C   6,C   5,C   4)      0.0893         0.023214   
     82. D(C   7,C   6,C   3,H  13)     -0.7429         0.023649   
     83. D(C   7,C   6,C   3,C   2)    178.9072         0.023649   
     84. D(C   7,C   6,C   5,C   4)   -178.8165         0.023214   
     85. D(C   5,C   6,C   3,H  13)   -179.6816         0.023649   
     86. D(C   5,C   6,C   3,C   2)     -0.0315         0.023649   
     87. D(H  19,C   7,C   6,C   3)    -58.0909         0.011424   
     88. D(O  11,C   7,C   6,C   5)      0.4056         0.011424   
     89. D(O  11,C   7,C   6,C   3)   -178.4955         0.011424   
     90. D(C   8,C   7,C   6,C   5)   -119.4447         0.011424   
     91. D(C   8,C   7,C   6,C   3)     61.6543         0.011424   
     92. D(C   9,C   8,C   7,O  11)      0.6666         0.014727   
     93. D(C   9,C   8,C   7,C   6)    123.3851         0.014727   
     94. D(H  20,C   8,C   7,O  11)    179.6119         0.014727   
     95. D(H  20,C   8,C   7,C   6)    -57.6695         0.014727   
     96. D(C   9,C   8,C   7,H  19)   -116.7127         0.014727   
     97. D(H  21,C   9,C   8,H  20)      0.3124         0.037463   
     98. D(H  21,C   9,C   8,C   7)    179.2826         0.037463   
     99. D(C  10,C   9,C   8,H  20)   -178.9881         0.037463   
    100. D(C  10,C   9,C   8,C   7)     -0.0179         0.037463   
    101. D(H  17,C  10,C   9,C   8)    118.6334         0.015598   
    102. D(H  16,C  10,C   9,H  21)     60.5760         0.015598   
    103. D(H  16,C  10,C   9,C   8)   -120.1347         0.015598   
    104. D(O  11,C  10,C   9,H  21)   -179.9298         0.015598   
    105. D(O  11,C  10,C   9,C   8)     -0.6405         0.015598   
    106. D(C   7,O  11,C  10,H  17)   -117.9444         0.020290   
    107. D(C   7,O  11,C  10,H  16)    120.2234         0.020290   
    108. D(C   7,O  11,C  10,C   9)      1.0500         0.020290   
    109. D(C  10,O  11,C   7,H  19)    116.2143         0.019779   
    110. D(C  10,O  11,C   7,C   8)     -1.0545         0.019779   
    111. D(C  10,O  11,C   7,C   6)   -123.3250         0.019779   
    -----------------------------------------------------------------

Number of atoms                         .... 22
Number of degrees of freedom            .... 111


         *************************************************************
         *                GEOMETRY OPTIMIZATION CYCLE   1            *
         *************************************************************
---------------------------------
CARTESIAN COORDINATES (ANGSTROEM)
---------------------------------
  C      2.137223   -0.661053    1.373671
  C      3.180168    0.097100    2.013517
  C      3.209294    1.489947    1.889463
  C      4.227023    2.227517    2.500236
  C      4.171642   -0.555364    2.755494
  C      5.191397    0.180910    3.369251
  C      5.231432    1.584752    3.247515
  C      6.333369    2.417544    3.874602
  C      5.785815    3.382369    4.856126
  C      6.383058    3.174404    6.047467
  C      7.345606    2.068188    5.903877
  O      7.281465    1.614214    4.562894
  H      2.448298    2.006280    1.316449
  H      4.235533    3.304298    2.385558
  H      4.158806   -1.634290    2.855740
  H      5.945936   -0.353486    3.931307
  H      7.069436    1.245557    6.596053
  H      8.368540    2.438437    6.127494
  N      1.299582   -1.269698    0.855551
  H      6.856802    2.983297    3.074442
  H      5.043637    4.146353    4.664443
  H      6.187600    3.741211    6.948197

----------------------------
CARTESIAN COORDINATES (A.U.)
----------------------------
  NO LB      ZA    FRAG     MASS         X           Y           Z
   0 C     6.0000    0    12.011    4.038767   -1.249209    2.595862
   1 C     6.0000    0    12.011    6.009647    0.183493    3.804996
   2 C     6.0000    0    12.011    6.064687    2.815592    3.570568
   3 C     6.0000    0    12.011    7.987917    4.209398    4.724762
   4 C     6.0000    0    12.011    7.883260   -1.049486    5.207128
   5 C     6.0000    0    12.011    9.810318    0.341870    6.366962
   6 C     6.0000    0    12.011    9.885973    2.994747    6.136915
   7 C     6.0000    0    12.011   11.968333    4.568496    7.321936
   8 C     6.0000    0    12.011   10.933606    6.391751    9.176749
   9 C     6.0000    0    12.011   12.062231    5.998754   11.428057
  10 C     6.0000    0    12.011   13.881184    3.908309   11.156711
  11 O     8.0000    0    15.999   13.759975    3.050422    8.622620
  12 H     1.0000    0     1.008    4.626613    3.791319    2.487728
  13 H     1.0000    0     1.008    8.003997    6.244219    4.508051
  14 H     1.0000    0     1.008    7.859004   -3.088361    5.396567
  15 H     1.0000    0     1.008   11.236190   -0.667992    7.429094
  16 H     1.0000    0     1.008   13.359298    2.353761   12.464734
  17 H     1.0000    0     1.008   15.814249    4.607977   11.579286
  18 N     7.0000    0    14.007    2.455854   -2.399382    1.616758
  19 H     1.0000    0     1.008   12.957479    5.637614    5.809853
  20 H     1.0000    0     1.008    9.531093    7.835472    8.814520
  21 H     1.0000    0     1.008   11.692869    7.069864   13.130189

--------------------------------
INTERNAL COORDINATES (ANGSTROEM)
--------------------------------
 C      0   0   0     0.000000000000     0.00000000     0.00000000
 C      1   0   0     1.439421229535     0.00000000     0.00000000
 C      2   1   0     1.398663514546   120.01181722     0.00000000
 C      3   2   1     1.397435673185   120.13293109   180.53824725
 C      2   1   3     1.399735158971   120.22126016   180.32544599
 C      5   2   1     1.399534998604   120.22220968   179.51863711
 C      4   3   2     1.407270047585   120.71798997   359.87970464
 C      7   4   3     1.516919922960   119.15915781   178.90722444
 C      8   7   4     1.481246985157   111.28435895    61.65425530
 C      9   8   7     1.348792737240   108.73351358   123.38514385
 C     10   9   8     1.473373993520   108.60013134     0.00000000
 O     11  10   9     1.417195454177   107.64723188   359.35949630
 H      3   2   1     1.083540468397   120.45233079     0.22734454
 H      4   3   2     1.082903807002   118.96374354   179.53446168
 H      5   2   1     1.083649313422   120.31472498   359.79974049
 H      6   5   2     1.082042114950   118.42947652   180.32890366
 H     11  10   9     1.109999909810   109.45795221   239.86529050
 H     11  10   9     1.110622350450   109.37787068   118.63343319
 N      1   2   3     1.157816861468   179.80886390    63.17414169
 H      8   7   4     1.110997074451   108.91006038   301.90912480
 H      9   8   7     1.082239552865   126.58062848   302.33050861
 H     10   9   8     1.082029335024   125.06556096   179.28258015

---------------------------
INTERNAL COORDINATES (A.U.)
---------------------------
 C      0   0   0     0.000000000000     0.00000000     0.00000000
 C      1   0   0     2.720111915174     0.00000000     0.00000000
 C      2   1   0     2.643090995999   120.01181722     0.00000000
 C      3   2   1     2.640770712092   120.13293109   180.53824725
 C      2   1   3     2.645116110477   120.22126016   180.32544599
 C      5   2   1     2.644737862200   120.22220968   179.51863711
 C      4   3   2     2.659354986406   120.71798997   359.87970464
 C      7   4   3     2.866563221483   119.15915781   178.90722444
 C      8   7   4     2.799151138643   111.28435895    61.65425530
 C      9   8   7     2.548848884805   108.73351358   123.38514385
 C     10   9   8     2.784273340595   108.60013134     0.00000000
 O     11  10   9     2.678111286633   107.64723188   359.35949630
 H      3   2   1     2.047594740292   120.45233079     0.22734454
 H      4   3   2     2.046391624614   118.96374354   179.53446168
 H      5   2   1     2.047800427579   120.31472498   359.79974049
 H      6   5   2     2.044763262625   118.42947652   180.32890366
 H     11  10   9     2.097595838217   109.45795221   239.86529050
 H     11  10   9     2.098772080562   109.37787068   118.63343319
 N      1   2   3     2.187956781412   179.80886390    63.17414169
 H      8   7   4     2.099480206300   108.91006038   301.90912480
 H      9   8   7     2.045136366213   126.58062848   302.33050861
 H     10   9   8     2.044739112064   125.06556096   179.28258015

---------------------
BASIS SET INFORMATION
---------------------
There are 4 groups of distinct atoms

 Group   1 Type C   : 7s4p1d contracted to 3s2p1d pattern {511/31/1}
 Group   2 Type O   : 7s4p1d contracted to 3s2p1d pattern {511/31/1}
 Group   3 Type H   : 4s1p contracted to 2s1p pattern {31/1}
 Group   4 Type N   : 7s4p1d contracted to 3s2p1d pattern {511/31/1}

Atom   0C    basis set group =>   1
Atom   1C    basis set group =>   1
Atom   2C    basis set group =>   1
Atom   3C    basis set group =>   1
Atom   4C    basis set group =>   1
Atom   5C    basis set group =>   1
Atom   6C    basis set group =>   1
Atom   7C    basis set group =>   1
Atom   8C    basis set group =>   1
Atom   9C    basis set group =>   1
Atom  10C    basis set group =>   1
Atom  11O    basis set group =>   2
Atom  12H    basis set group =>   3
Atom  13H    basis set group =>   3
Atom  14H    basis set group =>   3
Atom  15H    basis set group =>   3
Atom  16H    basis set group =>   3
Atom  17H    basis set group =>   3
Atom  18N    basis set group =>   4
Atom  19H    basis set group =>   3
Atom  20H    basis set group =>   3
Atom  21H    basis set group =>   3
---------------------------------
AUXILIARY/J BASIS SET INFORMATION
---------------------------------
There are 4 groups of distinct atoms

 Group   1 Type C   : 12s5p4d2f1g contracted to 6s4p3d1f1g pattern {711111/2111/211/2/1}
 Group   2 Type O   : 12s5p4d2f1g contracted to 6s4p3d1f1g pattern {711111/2111/211/2/1}
 Group   3 Type H   : 5s2p1d contracted to 3s1p1d pattern {311/2/1}
 Group   4 Type N   : 12s5p4d2f1g contracted to 6s4p3d1f1g pattern {711111/2111/211/2/1}

Atom   0C    basis set group =>   1
Atom   1C    basis set group =>   1
Atom   2C    basis set group =>   1
Atom   3C    basis set group =>   1
Atom   4C    basis set group =>   1
Atom   5C    basis set group =>   1
Atom   6C    basis set group =>   1
Atom   7C    basis set group =>   1
Atom   8C    basis set group =>   1
Atom   9C    basis set group =>   1
Atom  10C    basis set group =>   1
Atom  11O    basis set group =>   2
Atom  12H    basis set group =>   3
Atom  13H    basis set group =>   3
Atom  14H    basis set group =>   3
Atom  15H    basis set group =>   3
Atom  16H    basis set group =>   3
Atom  17H    basis set group =>   3
Atom  18N    basis set group =>   4
Atom  19H    basis set group =>   3
Atom  20H    basis set group =>   3
Atom  21H    basis set group =>   3
---------------------------------
AUXILIARY/C BASIS SET INFORMATION
---------------------------------
There are 4 groups of distinct atoms

 Group   1 Type C   : 8s6p5d3f contracted to 6s5p4d1f pattern {311111/21111/2111/3}
 Group   2 Type O   : 8s6p5d3f contracted to 6s5p4d1f pattern {311111/21111/2111/3}
 Group   3 Type H   : 4s3p2d contracted to 3s2p1d pattern {211/21/2}
 Group   4 Type N   : 8s6p5d3f contracted to 6s5p4d1f pattern {311111/21111/2111/3}

Atom   0C    basis set group =>   1
Atom   1C    basis set group =>   1
Atom   2C    basis set group =>   1
Atom   3C    basis set group =>   1
Atom   4C    basis set group =>   1
Atom   5C    basis set group =>   1
Atom   6C    basis set group =>   1
Atom   7C    basis set group =>   1
Atom   8C    basis set group =>   1
Atom   9C    basis set group =>   1
Atom  10C    basis set group =>   1
Atom  11O    basis set group =>   2
Atom  12H    basis set group =>   3
Atom  13H    basis set group =>   3
Atom  14H    basis set group =>   3
Atom  15H    basis set group =>   3
Atom  16H    basis set group =>   3
Atom  17H    basis set group =>   3
Atom  18N    basis set group =>   4
Atom  19H    basis set group =>   3
Atom  20H    basis set group =>   3
Atom  21H    basis set group =>   3


           ************************************************************
           *        Program running with 8 parallel MPI-processes     *
           *              working on a common directory               *
           ************************************************************
------------------------------------------------------------------------------
                             ORCA STARTUP CALCULATIONS
                           -- RI-GTO INTEGRALS CHOSEN --
------------------------------------------------------------------------------
------------------------------------------------------------------------------
                   ___                                                        
                  /   \      - P O W E R E D   B Y -                         
                 /     \                                                     
                 |  |  |   _    _      __       _____    __    __             
                 |  |  |  | |  | |    /  \     |  _  \  |  |  /  |          
                  \  \/   | |  | |   /    \    | | | |  |  | /  /          
                 / \  \   | |__| |  /  /\  \   | |_| |  |  |/  /          
                |  |  |   |  __  | /  /__\  \  |    /   |      \           
                |  |  |   | |  | | |   __   |  |    \   |  |\   \          
                \     /   | |  | | |  |  |  |  | |\  \  |  | \   \       
                 \___/    |_|  |_| |__|  |__|  |_| \__\ |__|  \__/        
                                                                              
                      - O R C A' S   B I G   F R I E N D -                    
                                      &                                       
                       - I N T E G R A L  F E E D E R -                       
                                                                              
 v1 FN, 2020, v2 2021, v3 2022-2024                                           
------------------------------------------------------------------------------


----------------------
SHARK INTEGRAL PACKAGE
----------------------

Number of atoms                             ...     22
Number of basis functions                   ...    227
Number of shells                            ...    105
Maximum angular momentum                    ...      2
Integral batch strategy                     ... SHARK/LIBINT Hybrid
RI-J (if used) integral strategy            ... SPLIT-RIJ (Revised 2003 algorithm where possible)
Printlevel                                  ...      1
Contraction scheme used                     ... SEGMENTED contraction
Prescreening option                         ... SCHWARTZ
   Thresh                                   ... 1.000e-12
   Tcut                                     ... 1.000e-14
   Tpresel                                  ... 1.000e-14 
Coulomb Range Separation                    ... NOT USED
Exchange Range Separation                   ... NOT USED
Multipole approximations                    ... NOT USED
Finite Nucleus Model                        ... NOT USED
CABS basis                                  ... NOT available
Auxiliary Coulomb fitting basis             ... AVAILABLE
   # of basis functions in Aux-J            ...    736
   # of shells in Aux-J                     ...    240
   Maximum angular momentum in Aux-J        ...      4
Auxiliary J/K fitting basis                 ... NOT available
Auxiliary Correlation fitting basis         ... AVAILABLE
   # of basis functions in Aux-C            ...    750
   # of shells in Aux-C                     ...    262
   Maximum angular momentum in Aux-C        ...      3
Auxiliary 'external' fitting basis          ... NOT available

Checking pre-screening integrals            ... done (  0.0 sec) Dimension = 105
Check shell pair data                       ... done (  0.0 sec)
Shell pair information
Shell pair cut-off parameter TPreSel        ...   1.0e-14
Total number of shell pairs                 ...      5565
Shell pairs after pre-screening             ...      4911
Total number of primitive shell pairs       ...     20497
Primitive shell pairs kept                  ...     12798
          la=0 lb=0:   1457 shell pairs
          la=1 lb=0:   1789 shell pairs
          la=1 lb=1:    573 shell pairs
          la=2 lb=0:    630 shell pairs
          la=2 lb=1:    389 shell pairs
          la=2 lb=2:     73 shell pairs

Calculating one electron integrals          ... done (  0.0 sec)
Calculating RI/J V-Matrix + Cholesky decomp.... done (  0.0 sec)
Calculating RI/C V-Matrix + Cholesky decomp.... done (  0.0 sec)
Calculating Nuclear repulsion               ... done (  0.0 sec) ENN=    694.137392691109 Eh

Diagonalization of the overlap matrix:
Smallest eigenvalue                        ... 2.852e-04
Time for diagonalization                   ...    0.007 sec
Threshold for overlap eigenvalues          ... 1.000e-07
Number of eigenvalues below threshold      ... 0
Time for construction of square roots      ...    0.005 sec
Total time needed                          ...    0.013 sec

-------------------
DFT GRID GENERATION
-------------------

General Integration Accuracy     IntAcc      ... 4.388
Radial Grid Type                 RadialGrid  ... OptM3 with GC (2021)
Angular Grid (max. ang.)         AngularGrid ... 4 (Lebedev-302)
Angular grid pruning method      GridPruning ... 4 (adaptive)
Weight generation scheme         WeightScheme... mBecke (2022)
Basis function cutoff            BFCut       ... 1.0000e-12
Integration weight cutoff        WCut        ... 1.0000e-14
Partially contracted basis set               ... off
Rotationally invariant grid construction     ... off
Angular grids for H and He will be reduced by one unit

Total number of grid points                  ...   106951
Total number of batches                      ...     1683
Average number of points per batch           ...       63
Average number of grid points per atom       ...     4861

--------------------
COSX GRID GENERATION
--------------------

GRIDX 1
-------
General Integration Accuracy     IntAcc      ... 3.816
Radial Grid Type                 RadialGrid  ... OptM3 with GC (2021)
Angular Grid (max. ang.)         AngularGrid ... 1 (Lebedev-50)
Angular grid pruning method      GridPruning ... 4 (adaptive)
Weight generation scheme         WeightScheme... mBecke (2022)
Basis function cutoff            BFCut       ... 1.0000e-12
Integration weight cutoff        WCut        ... 1.0000e-14
Partially contracted basis set               ... on
Rotationally invariant grid construction     ... off
Angular grids for H and He will be reduced by one unit

Total number of grid points                  ...    13590
Total number of batches                      ...      117
Average number of points per batch           ...      116
Average number of grid points per atom       ...      618
UseSFitting                                  ... on

GRIDX 2
-------
General Integration Accuracy     IntAcc      ... 4.020
Radial Grid Type                 RadialGrid  ... OptM3 with GC (2021)
Angular Grid (max. ang.)         AngularGrid ... 2 (Lebedev-110)
Angular grid pruning method      GridPruning ... 4 (adaptive)
Weight generation scheme         WeightScheme... mBecke (2022)
Basis function cutoff            BFCut       ... 1.0000e-12
Integration weight cutoff        WCut        ... 1.0000e-14
Partially contracted basis set               ... on
Rotationally invariant grid construction     ... off
Angular grids for H and He will be reduced by one unit

Total number of grid points                  ...    29991
Total number of batches                      ...      244
Average number of points per batch           ...      122
Average number of grid points per atom       ...     1363
UseSFitting                                  ... on

GRIDX 3
-------
General Integration Accuracy     IntAcc      ... 4.338
Radial Grid Type                 RadialGrid  ... OptM3 with GC (2021)
Angular Grid (max. ang.)         AngularGrid ... 3 (Lebedev-194)
Angular grid pruning method      GridPruning ... 4 (adaptive)
Weight generation scheme         WeightScheme... mBecke (2022)
Basis function cutoff            BFCut       ... 1.0000e-12
Integration weight cutoff        WCut        ... 1.0000e-14
Partially contracted basis set               ... on
Rotationally invariant grid construction     ... off
Angular grids for H and He will be reduced by one unit

Total number of grid points                  ...    65913
Total number of batches                      ...      528
Average number of points per batch           ...      124
Average number of grid points per atom       ...     2996
UseSFitting                                  ... on
Grids setup in   0.0 sec
Initializing property integral containers    ... done (  0.0 sec)

SHARK setup successfully completed in   1.4 seconds

Maximum memory used throughout the entire STARTUP-calculation: 29.0 MB


           ************************************************************
           *        Program running with 8 parallel MPI-processes     *
           *              working on a common directory               *
           ************************************************************
-------------------------------------------------------------------------------
                                 ORCA GUESS
                   Start orbitals & Density for SCF / CASSCF
-------------------------------------------------------------------------------

------------
SCF SETTINGS
------------
Hamiltonian:
 Density Functional     Method          .... DFT(GTOs)
 Exchange Functional    Exchange        .... B88
   X-Alpha parameter    XAlpha          ....  0.666667
   Becke's b parameter  XBeta           ....  0.004200
 Correlation Functional Correlation     .... LYP
 LDA part of GGA corr.  LDAOpt          .... VWN-3
 Gradients option       PostSCFGGA      .... off
 Hybrid DFT is turned on
   Fraction HF Exchange ScalHFX         ....  0.530000
   Scaling of DF-GGA-X  ScalDFX         ....  0.470000
   Scaling of DF-GGA-C  ScalDFC         ....  0.730000
   Scaling of DF-LDA-C  ScalLDAC        ....  0.730000
   Perturbative correction              ....  0.270000
   NL short-range parameter             ....  7.800000
 RI-approximation to the Coulomb term is turned on
   Number of AuxJ basis functions       .... 736
   RIJ-COSX (HFX calculated with COS-X)).... on


General Settings:
 Integral files         IntName         .... calc
 Hartree-Fock type      HFTyp           .... RHF
 Total Charge           Charge          ....    0
 Multiplicity           Mult            ....    1
 Number of Electrons    NEL             ....   90
 Basis Dimension        Dim             ....  227
 Nuclear Repulsion      ENuc            ....    694.1373926911 Eh

Convergence Acceleration:
 AO-DIIS                CNVDIIS         .... on
   Start iteration      DIISMaxIt       ....    12
   Startup error        DIISStart       ....  0.200000
   # of expansion vecs  DIISMaxEq       ....     5
   Bias factor          DIISBfac        ....   1.050
   Max. coefficient     DIISMaxC        ....  10.000
 MO-DIIS                CNVKDIIS        .... off
 Trust-Rad. Augm. Hess. CNVTRAH         .... auto
   Auto Start mean grad. ratio tolernc. ....  1.125000
   Auto Start start iteration           ....    50
   Auto Start num. interpolation iter.  ....    10
   Max. Number of Micro iterations      ....    24
   Max. Number of Macro iterations      .... Maxiter - #DIIS iter
   Number of Davidson start vectors     ....     2
   Converg. threshold    (grad. norm)   ....   2.000e-06
   Grad. Scal. Fac. for Micro threshold ....   0.100
   Minimum threshold for Micro iter.    ....   1.000e-02
   NR start threshold (gradient norm)   ....   1.000e-04
   Initial trust radius                 ....   0.400
   Minimum AH scaling param. (alpha)    ....   1.000
   Maximum AH scaling param. (alpha)    .... 1000.000
   Quad. conv. algorithm                .... NR
   White noise on init. David. guess    .... on
   Maximum white noise                  ....   0.010
   Pseudo random numbers                .... off
   Inactive MOs                         .... canonical
   Orbital update algorithm             .... Taylor
   Preconditioner                       .... Diag
   Full preconditioner red. dimension   ....   250
 SOSCF                  CNVSOSCF        .... on
   Start iteration      SOSCFMaxIt      ....   150
   Startup grad/error   SOSCFStart      ....  0.003300
   Hessian update       SOSCFHessUp     .... L-BFGS
 Level Shifting         CNVShift        .... on
   Level shift para.    LevelShift      ....    0.2500
   Turn off err/grad.   ShiftErr        ....    0.0010
 Zerner damping         CNVZerner       .... off
 Static damping         CNVDamp         .... on
   Fraction old density DampFac         ....    0.7000
   Max. Damping (<1)    DampMax         ....    0.9800
   Min. Damping (>=0)   DampMin         ....    0.0000
   Turn off err/grad.   DampErr         ....    0.1000

SCF Procedure:
 Maximum # iterations   MaxIter         ....   125
 SCF integral mode      SCFMode         .... Direct
   Integral package                     .... SHARK and LIBINT hybrid scheme
 Reset frequency        DirectResetFreq ....    20
 Integral Threshold     Thresh          ....  1.000e-12 Eh
 Primitive CutOff       TCut            ....  1.000e-14 Eh

Convergence Tolerance:
 Convergence Check Mode ConvCheckMode   .... Total+1el-Energy
 Convergence forced     ConvForced      .... 0
 Energy Change          TolE            ....  1.000e-09 Eh
 1-El. energy change                    ....  1.000e-06 Eh
 Orbital Gradient       TolG            ....  2.000e-06
 Orbital Rotation angle TolX            ....  2.000e-06
 DIIS Error             TolErr          ....  1.000e-08

------------------------------
INITIAL GUESS: MODEL POTENTIAL
------------------------------
Loading Hartree-Fock densities                     ... done
Calculating cut-offs                               ... done
Initializing the effective Hamiltonian             ... done
Setting up the integral package (SHARK)            ... done
Starting the Coulomb interaction                   ... done (   0.0 sec)
Making the grid                                    ... done (   0.2 sec)
Mapping shells                                     ... done
Starting the XC term evaluation                    ... done (   0.1 sec)
  promolecular density results
     # of electrons  =     89.992125936
     EX              =    -73.938854249
     EC              =     -1.009784362
     EX+EC           =    -74.948638611
Transforming the Hamiltonian                       ... done (   0.0 sec)
Diagonalizing the Hamiltonian                      ... done (   0.0 sec)
Back transforming the eigenvectors                 ... done (   0.0 sec)
Now organizing SCF variables                       ... done
                      ------------------
                      INITIAL GUESS DONE (   0.3 sec)
                      ------------------
             **** ENERGY FILE WAS UPDATED (calc.en.tmp) ****
Finished Guess after   0.4 sec
Maximum memory used throughout the entire GUESS-calculation: 17.0 MB


           ************************************************************
           *        Program running with 8 parallel MPI-processes     *
           *              working on a common directory               *
           ************************************************************

-------------------------------------------------------------------------------------------
                                      ORCA LEAN-SCF
                              memory conserving SCF solver
-------------------------------------------------------------------------------------------

--------------------
CPCM SOLVATION MODEL
--------------------
CPCM parameters:
  Epsilon                                         ...      16.7000
  Refrac                                          ...       1.2750
  Rsolv                                           ...       1.3000
  Surface type                                    ... GAUSSIAN VDW
  Discretization scheme                           ... Constant charge density
    Threshold for H atoms                         ...       5.0000 (charges/Ang^2)
    Threshold for non-H atoms                     ...       5.0000 (charges/Ang^2)
  Epsilon function type                           ...         CPCM
Solvent:                                          ... CUSTOM
Radii:
  Scheme                                          ... Element-dependent radii
  Radius for C  used is    3.8550 Bohr (=   2.0400 Ang.)
  Radius for O  used is    3.4469 Bohr (=   1.8240 Ang.)
  Radius for H  used is    2.4944 Bohr (=   1.3200 Ang.)
  Radius for N  used is    3.5149 Bohr (=   1.8600 Ang.)
Calculating surface                               ...        done! (  0.0s)
Cavity surface points                             ...         2106
Cavity Volume                                     ...    1455.3438
Cavity Surface-area                               ...     785.5344
Calculating surface distance matrix               ...        done! (  0.1s)
Performing Cholesky decomposition & store         ...        done! (  0.2s)
Overall time for CPCM initialization              ...                 0.2s

----------------------------------------D-I-I-S--------------------------------------------
Iteration    Energy (Eh)           Delta-E    RMSDP     MaxDP     DIISErr   Damp  Time(sec)
-------------------------------------------------------------------------------------------
               ***  Starting incremental Fock matrix formation  ***
    1    -552.6873722047479305     0.00e+00  3.14e-03  7.98e-02  2.07e-01  0.700   1.7
    2    -552.7945009746225651    -1.07e-01  2.35e-03  4.54e-02  1.08e-01  0.700   1.0
                               ***Turning on AO-DIIS***
    3    -552.8491044028447732    -5.46e-02  1.46e-03  2.58e-02  4.55e-02  0.700   1.1
    4    -552.8825945845120486    -3.35e-02  3.26e-03  6.54e-02  3.16e-02  0.000   1.0
    5    -552.9550976621984546    -7.25e-02  2.18e-04  8.75e-03  5.63e-03  0.000   1.0
                              *** Initializing SOSCF ***
---------------------------------------S-O-S-C-F--------------------------------------
Iteration    Energy (Eh)           Delta-E    RMSDP     MaxDP     MaxGrad    Time(sec)
--------------------------------------------------------------------------------------
    6    -552.9553299284892773    -2.32e-04  8.50e-05  2.72e-03  2.44e-03     1.0
               *** Restarting incremental Fock matrix formation ***
    7    -552.9556832231481849    -3.53e-04  5.43e-05  9.66e-04  3.68e-04     1.5
    8    -552.9556863326998837    -3.11e-06  2.81e-05  6.07e-04  3.14e-04     1.3
    9    -552.9556880134581434    -1.68e-06  1.40e-05  2.13e-04  1.01e-04     1.3
   10    -552.9556882251730485    -2.12e-07  3.71e-06  9.11e-05  2.87e-05     1.2
   11    -552.9556882595969682    -3.44e-08  1.78e-06  3.50e-05  1.30e-05     1.1
   12    -552.9556882669293145    -7.33e-09  5.33e-07  1.26e-05  4.37e-06     1.1
   13    -552.9556882672990241    -3.70e-10  3.33e-07  5.22e-06  2.24e-06     1.0
                 **** Energy Check signals convergence ****

               *****************************************************
               *                     SUCCESS                       *
               *           SCF CONVERGED AFTER  13 CYCLES          *
               *****************************************************

Recomputing exchange energy using gridx3       ... done (    2.051 sec)
Old exchange energy                            :    -39.725035039 Eh
New exchange energy                            :    -39.725033458 Eh
Exchange energy change after final integration :      0.000001581 Eh
Total energy after final integration           :   -552.955686686 Eh
             **** ENERGY FILE WAS UPDATED (calc.en.tmp) ****

----------------
TOTAL SCF ENERGY
----------------

Total Energy       :       -552.95568668614771 Eh          -15046.68919 eV

Components:
Nuclear Repulsion  :        694.13739269110863 Eh           18888.43872 eV
Electronic Energy  :      -1247.07698848141376 Eh          -33934.69006 eV
One Electron Energy:      -2124.77887720885838 Eh          -57818.17267 eV
Two Electron Energy:        877.70188872744461 Eh           23883.48261 eV
CPCM Dielectric    :         -0.01609247699390 Eh              -0.43790 eV

Virial components:
Potential Energy   :      -1101.32028338180180 Eh          -29968.44848 eV
Kinetic Energy     :        548.36459669565409 Eh           14921.75928 eV
Virial Ratio       :          2.00837233114274

DFT components:
N(Alpha)           :       44.999992238601 electrons
N(Beta)            :       44.999992238601 electrons
N(Total)           :       89.999984477201 electrons
E(X)               :      -35.310048672558 Eh       
E(C)               :       -2.231209338908 Eh       
E(XC)              :      -37.541258011466 Eh       

CPCM Solvation Model Properties:
Surface-charge          :         -0.02035949393737
Corrected charge        :          0.00000000000000
Outlying charge corr.   :          0.00002522069124 Eh               0.00069 eV
Free-energy (cav+disp)  :  This term is not implemented in the current solvation scheme

---------------
SCF CONVERGENCE
---------------

  Last Energy change         ...    3.6971e-10  Tolerance :   1.0000e-09
  Last MAX-Density change    ...    5.2161e-06  Tolerance :   1.0000e-08
  Last RMS-Density change    ...    3.3254e-07  Tolerance :   1.0000e-09
  Last DIIS Error            ...    2.4442e-03  Tolerance :   1.0000e-08
  Last Orbital Gradient      ...    2.2358e-06  Tolerance :   2.0000e-06
  Last Orbital Rotation      ...    3.1867e-06  Tolerance :   2.0000e-06


----------------
ORBITAL ENERGIES
----------------

  NO   OCC          E(Eh)            E(eV) 
   0   2.0000     -19.737632      -537.0883 
   1   2.0000     -14.858337      -404.3159 
   2   2.0000     -10.689602      -290.8788 
   3   2.0000     -10.683674      -290.7176 
   4   2.0000     -10.675899      -290.5060 
   5   2.0000     -10.673600      -290.4434 
   6   2.0000     -10.655378      -289.9476 
   7   2.0000     -10.654586      -289.9260 
   8   2.0000     -10.654127      -289.9135 
   9   2.0000     -10.643415      -289.6220 
  10   2.0000     -10.641921      -289.5814 
  11   2.0000     -10.630935      -289.2824 
  12   2.0000     -10.629917      -289.2548 
  13   2.0000      -1.187105       -32.3028 
  14   2.0000      -1.040550       -28.3148 
  15   2.0000      -0.993875       -27.0447 
  16   2.0000      -0.918365       -24.9900 
  17   2.0000      -0.900086       -24.4926 
  18   2.0000      -0.867680       -23.6108 
  19   2.0000      -0.837755       -22.7965 
  20   2.0000      -0.743571       -20.2336 
  21   2.0000      -0.717182       -19.5155 
  22   2.0000      -0.677425       -18.4337 
  23   2.0000      -0.652561       -17.7571 
  24   2.0000      -0.642198       -17.4751 
  25   2.0000      -0.599090       -16.3021 
  26   2.0000      -0.583065       -15.8660 
  27   2.0000      -0.553125       -15.0513 
  28   2.0000      -0.537358       -14.6223 
  29   2.0000      -0.512133       -13.9358 
  30   2.0000      -0.506028       -13.7697 
  31   2.0000      -0.499485       -13.5917 
  32   2.0000      -0.481969       -13.1150 
  33   2.0000      -0.465370       -12.6634 
  34   2.0000      -0.463509       -12.6127 
  35   2.0000      -0.450405       -12.2561 
  36   2.0000      -0.435639       -11.8543 
  37   2.0000      -0.429427       -11.6853 
  38   2.0000      -0.414711       -11.2849 
  39   2.0000      -0.403761       -10.9869 
  40   2.0000      -0.400992       -10.9116 
  41   2.0000      -0.360028        -9.7969 
  42   2.0000      -0.308744        -8.4014 
  43   2.0000      -0.298218        -8.1149 
  44   2.0000      -0.289593        -7.8802 
  45   0.0000      -0.000505        -0.0137 
  46   0.0000       0.030341         0.8256 
  47   0.0000       0.070512         1.9187 
  48   0.0000       0.096533         2.6268 
  49   0.0000       0.116014         3.1569 
  50   0.0000       0.128503         3.4967 
  51   0.0000       0.135332         3.6826 
  52   0.0000       0.142578         3.8797 
  53   0.0000       0.164270         4.4700 
  54   0.0000       0.169451         4.6110 
  55   0.0000       0.174678         4.7532 
*Only the first 10 virtual orbitals were printed.

                    ********************************
                    * MULLIKEN POPULATION ANALYSIS *
                    ********************************

-----------------------
MULLIKEN ATOMIC CHARGES
-----------------------
   0 C :   -0.006141
   1 C :   -0.152966
   2 C :    0.043392
   3 C :   -0.027546
   4 C :    0.046357
   5 C :   -0.023586
   6 C :   -0.060149
   7 C :    0.333685
   8 C :   -0.106428
   9 C :   -0.150330
  10 C :    0.329282
  11 O :   -0.494964
  12 H :    0.036516
  13 H :    0.034379
  14 H :    0.035931
  15 H :    0.027273
  16 H :    0.037198
  17 H :    0.038350
  18 N :   -0.090981
  19 H :    0.050204
  20 H :    0.051028
  21 H :    0.049495
Sum of atomic charges:   -0.0000000

--------------------------------
MULLIKEN REDUCED ORBITAL CHARGES
--------------------------------
  0 C s       :     3.091813  s :     3.091813
      pz      :     0.936193  p :     2.861491
      px      :     0.973624
      py      :     0.951674
      dz2     :     0.010341  d :     0.052837
      dxz     :     0.010353
      dyz     :     0.007605
      dx2y2   :     0.014170
      dxy     :     0.010368

  1 C s       :     3.038054  s :     3.038054
      pz      :     1.057438  p :     3.067643
      px      :     1.010288
      py      :     0.999917
      dz2     :     0.005735  d :     0.047269
      dxz     :     0.006467
      dyz     :     0.009847
      dx2y2   :     0.011481
      dxy     :     0.013739

  2 C s       :     3.202188  s :     3.202188
      pz      :     0.915686  p :     2.715675
      px      :     0.894809
      py      :     0.905180
      dz2     :     0.004276  d :     0.038746
      dxz     :     0.005062
      dyz     :     0.008277
      dx2y2   :     0.010878
      dxy     :     0.010252

  3 C s       :     3.210807  s :     3.210807
      pz      :     0.967483  p :     2.779862
      px      :     0.945140
      py      :     0.867239
      dz2     :     0.005393  d :     0.036877
      dxz     :     0.006305
      dyz     :     0.005647
      dx2y2   :     0.010501
      dxy     :     0.009031

  4 C s       :     3.203604  s :     3.203604
      pz      :     0.931132  p :     2.711410
      px      :     0.926252
      py      :     0.854027
      dz2     :     0.006467  d :     0.038630
      dxz     :     0.006626
      dyz     :     0.005649
      dx2y2   :     0.010718
      dxy     :     0.009170

  5 C s       :     3.225282  s :     3.225282
      pz      :     0.940299  p :     2.761424
      px      :     0.890264
      py      :     0.930861
      dz2     :     0.004058  d :     0.036880
      dxz     :     0.004830
      dyz     :     0.007490
      dx2y2   :     0.010101
      dxy     :     0.010402

  6 C s       :     3.083419  s :     3.083419
      pz      :     0.943692  p :     2.931634
      px      :     0.981959
      py      :     1.005983
      dz2     :     0.005930  d :     0.045095
      dxz     :     0.006167
      dyz     :     0.009414
      dx2y2   :     0.010947
      dxy     :     0.012638

  7 C s       :     2.924775  s :     2.924775
      pz      :     0.938680  p :     2.665276
      px      :     0.859450
      py      :     0.867146
      dz2     :     0.009445  d :     0.076264
      dxz     :     0.017883
      dyz     :     0.018646
      dx2y2   :     0.011990
      dxy     :     0.018300

  8 C s       :     3.223287  s :     3.223287
      pz      :     0.965249  p :     2.845040
      px      :     0.954158
      py      :     0.925632
      dz2     :     0.008487  d :     0.038101
      dxz     :     0.009586
      dyz     :     0.010984
      dx2y2   :     0.003459
      dxy     :     0.005586

  9 C s       :     3.241304  s :     3.241304
      pz      :     0.926021  p :     2.870236
      px      :     0.976771
      py      :     0.967444
      dz2     :     0.010791  d :     0.038790
      dxz     :     0.007219
      dyz     :     0.009089
      dx2y2   :     0.005446
      dxy     :     0.006244

 10 C s       :     2.919903  s :     2.919903
      pz      :     0.729755  p :     2.682422
      px      :     1.000840
      py      :     0.951827
      dz2     :     0.021017  d :     0.068393
      dxz     :     0.010857
      dyz     :     0.017702
      dx2y2   :     0.008475
      dxy     :     0.010341

 11 O s       :     3.789359  s :     3.789359
      pz      :     1.316948  p :     4.689168
      px      :     1.680884
      py      :     1.691336
      dz2     :     0.004122  d :     0.016438
      dxz     :     0.002472
      dyz     :     0.004439
      dx2y2   :     0.001884
      dxy     :     0.003521

 12 H s       :     0.938648  s :     0.938648
      pz      :     0.007865  p :     0.024836
      px      :     0.010609
      py      :     0.006361

 13 H s       :     0.940784  s :     0.940784
      pz      :     0.004048  p :     0.024837
      px      :     0.003342
      py      :     0.017447

 14 H s       :     0.939272  s :     0.939272
      pz      :     0.003810  p :     0.024797
      px      :     0.003239
      py      :     0.017748

 15 H s       :     0.947547  s :     0.947547
      pz      :     0.007929  p :     0.025180
      px      :     0.010901
      py      :     0.006351

 16 H s       :     0.940388  s :     0.940388
      pz      :     0.007108  p :     0.022414
      px      :     0.004868
      py      :     0.010437

 17 H s       :     0.939250  s :     0.939250
      pz      :     0.002510  p :     0.022400
      px      :     0.014487
      py      :     0.005403

 18 N s       :     3.561716  s :     3.561716
      pz      :     1.147894  p :     3.495876
      px      :     1.210303
      py      :     1.137679
      dz2     :     0.005555  d :     0.033389
      dxz     :     0.007059
      dyz     :     0.004689
      dx2y2   :     0.008485
      dxy     :     0.007600

 19 H s       :     0.928011  s :     0.928011
      pz      :     0.009666  p :     0.021785
      px      :     0.005452
      py      :     0.006668

 20 H s       :     0.924021  s :     0.924021
      pz      :     0.003323  p :     0.024951
      px      :     0.010661
      py      :     0.010967

 21 H s       :     0.925598  s :     0.925598
      pz      :     0.013312  p :     0.024907
      px      :     0.004055
      py      :     0.007540


                     *******************************
                     * LOEWDIN POPULATION ANALYSIS *
                     *******************************

----------------------
LOEWDIN ATOMIC CHARGES
----------------------
   0 C :    0.019104
   1 C :   -0.094174
   2 C :    0.018831
   3 C :   -0.019770
   4 C :    0.019564
   5 C :   -0.020922
   6 C :   -0.006567
   7 C :    0.094498
   8 C :   -0.040097
   9 C :   -0.034373
  10 C :    0.102517
  11 O :   -0.212369
  12 H :    0.046241
  13 H :    0.040332
  14 H :    0.045890
  15 H :    0.036526
  16 H :    0.021880
  17 H :    0.022479
  18 N :   -0.150117
  19 H :    0.032236
  20 H :    0.038740
  21 H :    0.039552

-------------------------------
LOEWDIN REDUCED ORBITAL CHARGES
-------------------------------
  0 C s       :     2.911713  s :     2.911713
      pz      :     0.952316  p :     2.952680
      px      :     1.037023
      py      :     0.963342
      dz2     :     0.020761  d :     0.116503
      dxz     :     0.024129
      dyz     :     0.016956
      dx2y2   :     0.028928
      dxy     :     0.025729

  1 C s       :     2.836466  s :     2.836466
      pz      :     1.043684  p :     3.141031
      px      :     1.030284
      py      :     1.067062
      dz2     :     0.012505  d :     0.116678
      dxz     :     0.015877
      dyz     :     0.023473
      dx2y2   :     0.029611
      dxy     :     0.035213

  2 C s       :     2.856605  s :     2.856605
      pz      :     0.972456  p :     3.030699
      px      :     1.019493
      py      :     1.038751
      dz2     :     0.008978  d :     0.093865
      dxz     :     0.011438
      dyz     :     0.019285
      dx2y2   :     0.027653
      dxy     :     0.026512

  3 C s       :     2.855462  s :     2.855462
      pz      :     0.999235  p :     3.072925
      px      :     1.027250
      py      :     1.046441
      dz2     :     0.011447  d :     0.091382
      dxz     :     0.016243
      dyz     :     0.013100
      dx2y2   :     0.027428
      dxy     :     0.023165

  4 C s       :     2.857946  s :     2.857946
      pz      :     0.967605  p :     3.028945
      px      :     1.011874
      py      :     1.049466
      dz2     :     0.013657  d :     0.093544
      dxz     :     0.016546
      dyz     :     0.012973
      dx2y2   :     0.027226
      dxy     :     0.023143

  5 C s       :     2.857836  s :     2.857836
      pz      :     0.998947  p :     3.072449
      px      :     1.027942
      py      :     1.045560
      dz2     :     0.008541  d :     0.090637
      dxz     :     0.011011
      dyz     :     0.017813
      dx2y2   :     0.026060
      dxy     :     0.027213

  6 C s       :     2.869624  s :     2.869624
      pz      :     0.949980  p :     3.030904
      px      :     1.010354
      py      :     1.070570
      dz2     :     0.012178  d :     0.106039
      dxz     :     0.014119
      dyz     :     0.021083
      dx2y2   :     0.027851
      dxy     :     0.030808

  7 C s       :     2.828988  s :     2.828988
      pz      :     0.998906  p :     2.906775
      px      :     0.943920
      py      :     0.963950
      dz2     :     0.018028  d :     0.169740
      dxz     :     0.040714
      dyz     :     0.044585
      dx2y2   :     0.024394
      dxy     :     0.042018

  8 C s       :     2.876398  s :     2.876398
      pz      :     1.052721  p :     3.072611
      px      :     1.016072
      py      :     1.003818
      dz2     :     0.021581  d :     0.091089
      dxz     :     0.023939
      dyz     :     0.026420
      dx2y2   :     0.006690
      dxy     :     0.012458

  9 C s       :     2.877740  s :     2.877740
      pz      :     1.062812  p :     3.065014
      px      :     0.999888
      py      :     1.002314
      dz2     :     0.028226  d :     0.091619
      dxz     :     0.017479
      dyz     :     0.020717
      dx2y2   :     0.010677
      dxy     :     0.014520

 10 C s       :     2.835351  s :     2.835351
      pz      :     0.823955  p :     2.909845
      px      :     1.057530
      py      :     1.028360
      dz2     :     0.045346  d :     0.152287
      dxz     :     0.022479
      dyz     :     0.040230
      dx2y2   :     0.019553
      dxy     :     0.024679

 11 O s       :     3.471808  s :     3.471808
      pz      :     1.343827  p :     4.712561
      px      :     1.673133
      py      :     1.695601
      dz2     :     0.007996  d :     0.028000
      dxz     :     0.004788
      dyz     :     0.007627
      dx2y2   :     0.002512
      dxy     :     0.005077

 12 H s       :     0.883489  s :     0.883489
      pz      :     0.022435  p :     0.070270
      px      :     0.028932
      py      :     0.018903

 13 H s       :     0.888979  s :     0.888979
      pz      :     0.013562  p :     0.070689
      px      :     0.011804
      py      :     0.045323

 14 H s       :     0.883871  s :     0.883871
      pz      :     0.012721  p :     0.070239
      px      :     0.011268
      py      :     0.046251

 15 H s       :     0.891097  s :     0.891097
      pz      :     0.023150  p :     0.072377
      px      :     0.030269
      py      :     0.018957

 16 H s       :     0.914632  s :     0.914632
      pz      :     0.021066  p :     0.063489
      px      :     0.014293
      py      :     0.028130

 17 H s       :     0.914092  s :     0.914092
      pz      :     0.008949  p :     0.063429
      px      :     0.038758
      py      :     0.015722

 18 N s       :     3.418207  s :     3.418207
      pz      :     1.184564  p :     3.678756
      px      :     1.303331
      py      :     1.190861
      dz2     :     0.007684  d :     0.053155
      dxz     :     0.012170
      dyz     :     0.007689
      dx2y2   :     0.011648
      dxy     :     0.013963

 19 H s       :     0.902713  s :     0.902713
      pz      :     0.028614  p :     0.065052
      px      :     0.016455
      py      :     0.019982

 20 H s       :     0.888094  s :     0.888094
      pz      :     0.012489  p :     0.073166
      px      :     0.029652
      py      :     0.031026

 21 H s       :     0.888162  s :     0.888162
      pz      :     0.034575  p :     0.072285
      px      :     0.014583
      py      :     0.023128


                      *****************************
                      * MAYER POPULATION ANALYSIS *
                      *****************************

  NA   - Mulliken gross atomic population
  ZA   - Total nuclear charge
  QA   - Mulliken gross atomic charge
  VA   - Mayer's total valence
  BVA  - Mayer's bonded valence
  FA   - Mayer's free valence

  ATOM       NA         ZA         QA         VA         BVA        FA
  0 C      6.0061     6.0000    -0.0061     4.0302     4.0302    -0.0000
  1 C      6.1530     6.0000    -0.1530     3.8526     3.8526    -0.0000
  2 C      5.9566     6.0000     0.0434     3.8925     3.8925    -0.0000
  3 C      6.0275     6.0000    -0.0275     3.8781     3.8781     0.0000
  4 C      5.9536     6.0000     0.0464     3.8726     3.8726     0.0000
  5 C      6.0236     6.0000    -0.0236     3.8994     3.8994     0.0000
  6 C      6.0601     6.0000    -0.0601     3.7469     3.7469     0.0000
  7 C      5.6663     6.0000     0.3337     3.8300     3.8300    -0.0000
  8 C      6.1064     6.0000    -0.1064     3.9070     3.9070    -0.0000
  9 C      6.1503     6.0000    -0.1503     3.9706     3.9706    -0.0000
 10 C      5.6707     6.0000     0.3293     3.8141     3.8141    -0.0000
 11 O      8.4950     8.0000    -0.4950     1.9862     1.9862    -0.0000
 12 H      0.9635     1.0000     0.0365     0.9896     0.9896    -0.0000
 13 H      0.9656     1.0000     0.0344     0.9899     0.9899     0.0000
 14 H      0.9641     1.0000     0.0359     0.9897     0.9897     0.0000
 15 H      0.9727     1.0000     0.0273     1.0085     1.0085     0.0000
 16 H      0.9628     1.0000     0.0372     0.9746     0.9746    -0.0000
 17 H      0.9617     1.0000     0.0383     0.9746     0.9746    -0.0000
 18 N      7.0910     7.0000    -0.0910     3.1154     3.1154    -0.0000
 19 H      0.9498     1.0000     0.0502     0.9772     0.9772    -0.0000
 20 H      0.9490     1.0000     0.0510     0.9936     0.9936    -0.0000
 21 H      0.9505     1.0000     0.0495     0.9906     0.9906    -0.0000

  Mayer bond orders larger than 0.100000
B(  0-C ,  1-C ) :   1.0497 B(  0-C , 18-N ) :   3.0158 B(  1-C ,  2-C ) :   1.3577 
B(  1-C ,  4-C ) :   1.3638 B(  2-C ,  3-C ) :   1.4192 B(  2-C , 12-H ) :   1.0006 
B(  3-C ,  6-C ) :   1.3649 B(  3-C , 13-H ) :   1.0008 B(  4-C ,  5-C ) :   1.3963 
B(  4-C , 14-H ) :   1.0015 B(  5-C ,  6-C ) :   1.4007 B(  5-C , 15-H ) :   1.0002 
B(  6-C ,  7-C ) :   0.9490 B(  7-C ,  8-C ) :   1.0109 B(  7-C , 11-O ) :   0.9890 
B(  7-C , 19-H ) :   0.9175 B(  8-C ,  9-C ) :   1.9000 B(  8-C , 20-H ) :   0.9966 
B(  9-C , 10-C ) :   1.0220 B(  9-C , 21-H ) :   0.9937 B( 10-C , 11-O ) :   0.9307 
B( 10-C , 16-H ) :   0.9425 B( 10-C , 17-H ) :   0.9446 

-------
TIMINGS
-------

Total SCF time: 0 days 0 hours 0 min 17 sec 

Total time                  ....      17.669 sec
Sum of individual times     ....      17.646 sec  ( 99.9%)

SCF preparation             ....       0.417 sec  (  2.4%)
Fock matrix formation       ....      16.714 sec  ( 94.6%)
  Startup                   ....       0.021 sec  (  0.1% of F)
  Split-RI-J                ....       1.268 sec  (  7.6% of F)
  Chain of spheres X        ....      10.761 sec  ( 64.4% of F)
  XC integration            ....       2.150 sec  ( 12.9% of F)
    XC Preparation          ....       0.000 sec  (  0.0% of XC)
    Basis function eval.    ....       0.806 sec  ( 37.5% of XC)
    Density eval.           ....       0.558 sec  ( 26.0% of XC)
    XC-Functional eval.     ....       0.075 sec  (  3.5% of XC)
    XC-Potential eval.      ....       0.534 sec  ( 24.8% of XC)
  CPCM terms                ....       2.433 sec  ( 14.6% of F)
Diagonalization             ....       0.000 sec  (  0.0%)
Density matrix formation    ....       0.107 sec  (  0.6%)
Total Energy calculation    ....       0.037 sec  (  0.2%)
Population analysis         ....       0.020 sec  (  0.1%)
Orbital Transformation      ....       0.038 sec  (  0.2%)
Orbital Orthonormalization  ....       0.000 sec  (  0.0%)
DIIS solution               ....       0.198 sec  (  1.1%)
SOSCF solution              ....       0.112 sec  (  0.6%)
Finished LeanSCF after  17.8 sec

Maximum memory used throughout the entire LEANSCF-calculation: 26.0 MB


           ************************************************************
           *        Program running with 8 parallel MPI-processes     *
           *              working on a common directory               *
           ************************************************************

------------------------------------------------------------------------------
                                ORCA  MP2 
------------------------------------------------------------------------------

Freezing NCore=26 chemical core electrons

----------------------
RI-MP2 ENERGY+GRADIENT
----------------------
Dimension of the orbital basis            ...  227
Dimension of the AuxC basis               ...  750
Memory devoted to MP2                     ... 8000 MB   
Data format for matrix containers         ... DOUBLE
Compression type for matrix containers    ... UNCOMPRESSED
Overall scaling of the MP2 energy         ...   2.700e-01

-----------------------
SHARK RI TRANSFORMATION
-----------------------

Number of basis functions                ...    227
Number of aux functions                  ...    750
Number of operators                      ...      1
Generation of IJK                        ... YES
Generation of IAK                        ... YES
Generation of ABK                        ... NO
Orbital Range Operator  0:    0-  44 to   45- 226

Aux basis identifier                     ...   AUXC
Contraction scheme used                  ... SEGMENTED
Do orthogonalization                     ... YES
All operator combinations                ... NO
Transpose (ia|K)                         ... NO
Integral generator used                  ... LIBINT
Starting integral generation + trafo... 
Half trafo (segmented) done. Total time =  0.2 sec. integrals=  0.2 sec trafo=  0.1 sec
Integral generation and half transformation done (  0.2 sec)

Reading or making V^(-1/2)          ... done (  0.0 sec)
Sorting IJK integrals               ... done (  0.1 sec)
Sorting IAK integrals               ... done (  0.2 sec)

SHARK RI integral transformation done. Total time =  0.4 sec.

Opening buffers                              ... done
Frozen core precalculation                   ... done

Starting loop over batches of integrals:

Operator 0  - window                       ... ( 13- 44)x( 45-226)
Operator 0  - Memory available             ...  8000 MB
Operator 0  - Memory needed per MO         ...   1.0 MB
Operator 0  - Number of orbitals per batch ... 4
Operator 0  - Number of batches            ... 1

OPERATOR  0   PASS   0:  MOs    13 ...   16 +   17 ...   20 +   21 ...   24 +   25 ...   28
                            +   29 ...   32 +   33 ...   36 +   37 ...   40 +   41 ...   44
  Reading integrals       ... ok
  Internal MO  15
Closing buffer GIPV ( 0.04 GB; CompressionRatio= 1.00)
Time spent in pair loops =     1.443 sec
Deleting buffers (Ka|jb) ...done

-----------------------------------------------
 RI-MP2 CORRELATION ENERGY:     -0.584968099 Eh
-----------------------------------------------


---------------------
MP2 DENSITY FORMATION
---------------------

Completing the external part of the density      ... done
Storing the unrelaxed density                    ... done

Re-sorting 3-index density container for op 0    ... done
Computing external part of the Lagrangian        ... done
Calculating the xc-kernel                        ... done
Calculating G(D)                                 ... done
Completing the Lagrangian                        ... done
Solving the Z-vector equations                   ... Using XC Grid                  ... (calc.grid_cpscf.tmp) 
Recalculating density on grid  ... (calc.grho_cpscf0.tmp) done
Calculating the xc-kernel      ... (calc.fxc_cpscf0.tmp) done

-------------------
SHARK CP-SCF DRIVER
-------------------

Dimension of the orbital basis          ...    227
Dimension of the CPSCF-problem          ...   8190
Number of operators                     ...      1
Max. number of iterations               ...    128
Convergence Tolerance                   ... 3.0e-05
Number of perturbations                 ...      1
Perturbation type                       ... REAL

----------------------------
POPLE LINEAR EQUATION SOLVER
----------------------------

  ITERATION   0:   ||err||_max =   4.6769e-02 (   1.0 sec)
  ITERATION   1:   ||err||_max =   1.5560e-02 (   1.0 sec)
  ITERATION   2:   ||err||_max =   6.4627e-03 (   1.0 sec)
  ITERATION   3:   ||err||_max =   3.0540e-03 (   1.0 sec)
  ITERATION   4:   ||err||_max =   9.9219e-04 (   1.0 sec)
  ITERATION   5:   ||err||_max =   3.9270e-04 (   0.9 sec)
  ITERATION   6:   ||err||_max =   1.1934e-04 (   0.9 sec)
  ITERATION   7:   ||err||_max =   3.9407e-05 (   0.9 sec)
  ITERATION   8:   ||err||_max =   1.4734e-05 (   1.5 sec)
done
Finalizing the relaxed density                   ... done
Transforming P to the AO basis                   ... done
Storing the relaxed density                      ... done

------------------------------------
ENERGY WEIGHTED DENSITY FINALIZATION
------------------------------------

Gathering the parts of the W-matrix              ... done
Forming the Z-density                            ... done
Transforming Z to the AO basis                   ... done
Calculating G(Z)                                 ... done
Finalizing the W-matrix                          ... done
Transforming W to the AO basis and storing       ... done

----------------------------------
MP2 DERIVATIVE INTEGRAL GENERATION
----------------------------------

Input SCF Electron Density              ... calc.scfp
Input Correlated Electron Density       ... calc.pmp2re
Input Energy Weighted Density           ... calc.wmp2.tmp

Nuclear repulsion gradient              ... done (  0.0 sec)
HCore & Overlap gradient  (SHARK)       ... done (  0.1 sec)
Two-electron RIJ gradient terms         ... done (  0.6 sec)

-----------------------------------------------------------
MP2 COSX Grid Generation
-----------------------------------------------------------

General Integration Accuracy     IntAcc      ... 4.871
Radial Grid Type                 RadialGrid  ... OptM3 with GC (2021)
Angular Grid (max. ang.)         AngularGrid ... 4 (Lebedev-302)
Angular grid pruning method      GridPruning ... 4 (adaptive)
Weight generation scheme         WeightScheme... mBecke (2022)
Basis function cutoff            BFCut       ... 1.0000e-12
Integration weight cutoff        WCut        ... 1.0000e-14
Partially contracted basis set               ... on
Rotationally invariant grid construction     ... off
Angular grids for H and He will be reduced by one unit

Total number of grid points                  ...   123107
Total number of batches                      ...      974
Average number of points per batch           ...      126
Average number of grid points per atom       ...     5596
UseSFitting                                  ... on
Two-electron COSX gradient terms        ... 
Integration Timings:
Total Time                  =     7.4 sec
Basis fcn evaluation        =     0.1 sec
Density evaluation          =     0.2 sec
A evaluation                =     6.1 sec
A derivative evaluation     =     0.0 sec
S-fit derivative evaluation =     0.0 sec
anal. over. der. evaluation =     0.0 sec
num. over. der. evaluation  =     0.4 sec
K(P) evaluation             =     0.1 sec
finalize                    =     0.0 sec

done (  8.2 sec)
CPCM gradient                           ... done (  1.2 sec)
DFT XC gradient                         ... done (  0.9 sec)
Empirical dispersion gradient           ... done (  0.0 sec)

                *********************************************
                * UNRELAXED MP2 DENSITY POPULATION ANALYSIS *
                *********************************************

------------------------------------------------------------------------------
                           ORCA POPULATION ANALYSIS
------------------------------------------------------------------------------
Input electron density              ... calc.pmp2ur
BaseName (.gbw .S,...)              ... calc

                    ********************************
                    * MULLIKEN POPULATION ANALYSIS *
                    ********************************

-----------------------
MULLIKEN ATOMIC CHARGES
-----------------------
   0 C :   -0.009094
   1 C :   -0.152519
   2 C :    0.040995
   3 C :   -0.027490
   4 C :    0.043963
   5 C :   -0.023856
   6 C :   -0.061689
   7 C :    0.328834
   8 C :   -0.107517
   9 C :   -0.151589
  10 C :    0.324211
  11 O :   -0.486295
  12 H :    0.037739
  13 H :    0.035608
  14 H :    0.037154
  15 H :    0.028237
  16 H :    0.037934
  17 H :    0.039069
  18 N :   -0.087115
  19 H :    0.050936
  20 H :    0.052025
  21 H :    0.050459
Sum of atomic charges:   -0.0000000

--------------------------------
MULLIKEN REDUCED ORBITAL CHARGES
--------------------------------
  0 C s       :     3.091786  s :     3.091786
      pz      :     0.936738  p :     2.859490
      px      :     0.971802
      py      :     0.950950
      dz2     :     0.011324  d :     0.057818
      dxz     :     0.011339
      dyz     :     0.008575
      dx2y2   :     0.015206
      dxy     :     0.011374
  1 C s       :     3.038667  s :     3.038667
      pz      :     1.053792  p :     3.059887
      px      :     1.007931
      py      :     0.998165
      dz2     :     0.007099  d :     0.053965
      dxz     :     0.007650
      dyz     :     0.011272
      dx2y2   :     0.012851
      dxy     :     0.015092
  2 C s       :     3.201893  s :     3.201893
      pz      :     0.915222  p :     2.712367
      px      :     0.893680
      py      :     0.903465
      dz2     :     0.005388  d :     0.044745
      dxz     :     0.006141
      dyz     :     0.009578
      dx2y2   :     0.012084
      dxy     :     0.011553
  3 C s       :     3.210786  s :     3.210786
      pz      :     0.964959  p :     2.773604
      px      :     0.942671
      py      :     0.865975
      dz2     :     0.006739  d :     0.043100
      dxz     :     0.007477
      dyz     :     0.006806
      dx2y2   :     0.011872
      dxy     :     0.010205
  4 C s       :     3.203288  s :     3.203288
      pz      :     0.930536  p :     2.708126
      px      :     0.924807
      py      :     0.852782
      dz2     :     0.007723  d :     0.044624
      dxz     :     0.007737
      dyz     :     0.006786
      dx2y2   :     0.012042
      dxy     :     0.010335
  5 C s       :     3.225091  s :     3.225091
      pz      :     0.938089  p :     2.755707
      px      :     0.888525
      py      :     0.929093
      dz2     :     0.005200  d :     0.043058
      dxz     :     0.005931
      dyz     :     0.008860
      dx2y2   :     0.011332
      dxy     :     0.011735
  6 C s       :     3.083333  s :     3.083333
      pz      :     0.942520  p :     2.926930
      px      :     0.980418
      py      :     1.003991
      dz2     :     0.007150  d :     0.051427
      dxz     :     0.007276
      dyz     :     0.010775
      dx2y2   :     0.012239
      dxy     :     0.013987
  7 C s       :     2.924940  s :     2.924940
      pz      :     0.937757  p :     2.664411
      px      :     0.859855
      py      :     0.866800
      dz2     :     0.010708  d :     0.081815
      dxz     :     0.018907
      dyz     :     0.019670
      dx2y2   :     0.013245
      dxy     :     0.019284
  8 C s       :     3.223263  s :     3.223263
      pz      :     0.963423  p :     2.840185
      px      :     0.952631
      py      :     0.924131
      dz2     :     0.009767  d :     0.044069
      dxz     :     0.010741
      dyz     :     0.012160
      dx2y2   :     0.004641
      dxy     :     0.006761
  9 C s       :     3.241011  s :     3.241011
      pz      :     0.924487  p :     2.865940
      px      :     0.975326
      py      :     0.966126
      dz2     :     0.011959  d :     0.044638
      dxz     :     0.008399
      dyz     :     0.010354
      dx2y2   :     0.006637
      dxy     :     0.007289
 10 C s       :     2.920449  s :     2.920449
      pz      :     0.731236  p :     2.681740
      px      :     0.999586
      py      :     0.950918
      dz2     :     0.021835  d :     0.073599
      dxz     :     0.011990
      dyz     :     0.018727
      dx2y2   :     0.009693
      dxy     :     0.011354
 11 O s       :     3.788489  s :     3.788489
      pz      :     1.313071  p :     4.674945
      px      :     1.675987
      py      :     1.685887
      dz2     :     0.005393  d :     0.022861
      dxz     :     0.003788
      dyz     :     0.005710
      dx2y2   :     0.003193
      dxy     :     0.004777
 12 H s       :     0.936290  s :     0.936290
      pz      :     0.008274  p :     0.025970
      px      :     0.010932
      py      :     0.006764
 13 H s       :     0.938382  s :     0.938382
      pz      :     0.004564  p :     0.026011
      px      :     0.003848
      py      :     0.017599
 14 H s       :     0.936912  s :     0.936912
      pz      :     0.004316  p :     0.025934
      px      :     0.003736
      py      :     0.017882
 15 H s       :     0.945431  s :     0.945431
      pz      :     0.008341  p :     0.026332
      px      :     0.011224
      py      :     0.006767
 16 H s       :     0.938375  s :     0.938375
      pz      :     0.007547  p :     0.023691
      px      :     0.005350
      py      :     0.010794
 17 H s       :     0.937254  s :     0.937254
      pz      :     0.003050  p :     0.023677
      px      :     0.014740
      py      :     0.005888
 18 N s       :     3.560940  s :     3.560940
      pz      :     1.145052  p :     3.487753
      px      :     1.207367
      py      :     1.135334
      dz2     :     0.006570  d :     0.038422
      dxz     :     0.008068
      dyz     :     0.005692
      dx2y2   :     0.009493
      dxy     :     0.008598
 19 H s       :     0.926011  s :     0.926011
      pz      :     0.010023  p :     0.023053
      px      :     0.005915
      py      :     0.007116
 20 H s       :     0.921861  s :     0.921861
      pz      :     0.003805  p :     0.026113
      px      :     0.011007
      py      :     0.011301
 21 H s       :     0.923487  s :     0.923487
      pz      :     0.013548  p :     0.026054
      px      :     0.004553
      py      :     0.007952


                     *******************************
                     * LOEWDIN POPULATION ANALYSIS *
                     *******************************

----------------------
LOEWDIN ATOMIC CHARGES
----------------------
   0 C :    0.013125
   1 C :   -0.093148
   2 C :    0.017774
   3 C :   -0.018399
   4 C :    0.018454
   5 C :   -0.019575
   6 C :   -0.008406
   7 C :    0.091230
   8 C :   -0.039955
   9 C :   -0.034688
  10 C :    0.099803
  11 O :   -0.204724
  12 H :    0.046114
  13 H :    0.040255
  14 H :    0.045765
  15 H :    0.036273
  16 H :    0.021701
  17 H :    0.022300
  18 N :   -0.143971
  19 H :    0.032005
  20 H :    0.038630
  21 H :    0.039437

-------------------------------
LOEWDIN REDUCED ORBITAL CHARGES
-------------------------------
  0 C s       :     2.911594  s :     2.911594
      pz      :     0.952854  p :     2.951700
      px      :     1.035669
      py      :     0.963178
      dz2     :     0.021868  d :     0.123580
      dxz     :     0.025726
      dyz     :     0.018253
      dx2y2   :     0.030179
      dxy     :     0.027554
  1 C s       :     2.837005  s :     2.837005
      pz      :     1.039997  p :     3.130976
      px      :     1.027135
      py      :     1.063844
      dz2     :     0.014151  d :     0.125168
      dxz     :     0.017591
      dyz     :     0.025096
      dx2y2   :     0.031460
      dxy     :     0.036870
  2 C s       :     2.856718  s :     2.856718
      pz      :     0.971152  p :     3.024164
      px      :     1.017231
      py      :     1.035781
      dz2     :     0.010310  d :     0.101344
      dxz     :     0.012916
      dyz     :     0.020772
      dx2y2   :     0.029205
      dxy     :     0.028140
  3 C s       :     2.855656  s :     2.855656
      pz      :     0.996062  p :     3.063576
      px      :     1.024024
      py      :     1.043490
      dz2     :     0.013044  d :     0.099167
      dxz     :     0.017982
      dyz     :     0.014424
      dx2y2   :     0.029058
      dxy     :     0.024659
  4 C s       :     2.858057  s :     2.858057
      pz      :     0.966323  p :     3.022477
      px      :     1.009600
      py      :     1.046554
      dz2     :     0.015112  d :     0.101012
      dxz     :     0.018187
      dyz     :     0.014274
      dx2y2   :     0.028818
      dxy     :     0.024621
  5 C s       :     2.858021  s :     2.858021
      pz      :     0.995851  p :     3.063181
      px      :     1.024917
      py      :     1.042413
      dz2     :     0.009916  d :     0.098373
      dxz     :     0.012516
      dyz     :     0.019403
      dx2y2   :     0.027662
      dxy     :     0.028876
  6 C s       :     2.869955  s :     2.869955
      pz      :     0.948856  p :     3.024395
      px      :     1.008137
      py      :     1.067401
      dz2     :     0.013669  d :     0.114057
      dxz     :     0.015705
      dyz     :     0.022639
      dx2y2   :     0.029594
      dxy     :     0.032450
  7 C s       :     2.829607  s :     2.829607
      pz      :     0.997056  p :     2.902723
      px      :     0.943071
      py      :     0.962597
      dz2     :     0.019393  d :     0.176440
      dxz     :     0.042008
      dyz     :     0.045958
      dx2y2   :     0.025744
      dxy     :     0.043337
  8 C s       :     2.876456  s :     2.876456
      pz      :     1.049739  p :     3.064919
      px      :     1.013714
      py      :     1.001466
      dz2     :     0.023293  d :     0.098580
      dxz     :     0.025458
      dyz     :     0.027806
      dx2y2   :     0.007979
      dxy     :     0.014045
  9 C s       :     2.877753  s :     2.877753
      pz      :     1.059839  p :     3.058056
      px      :     0.997924
      py      :     1.000292
      dz2     :     0.029780  d :     0.098879
      dxz     :     0.019004
      dyz     :     0.022202
      dx2y2   :     0.011940
      dxy     :     0.015953
 10 C s       :     2.835707  s :     2.835707
      pz      :     0.824461  p :     2.906138
      px      :     1.055276
      py      :     1.026401
      dz2     :     0.046328  d :     0.158352
      dxz     :     0.023658
      dyz     :     0.041447
      dx2y2   :     0.020936
      dxy     :     0.025983
 11 O s       :     3.471223  s :     3.471223
      pz      :     1.339965  p :     4.698481
      px      :     1.668252
      py      :     1.690264
      dz2     :     0.009452  d :     0.035020
      dxz     :     0.006206
      dyz     :     0.009031
      dx2y2   :     0.003864
      dxy     :     0.006466
 12 H s       :     0.881139  s :     0.881139
      pz      :     0.023225  p :     0.072747
      px      :     0.029821
      py      :     0.019702
 13 H s       :     0.886554  s :     0.886554
      pz      :     0.014247  p :     0.073191
      px      :     0.012522
      py      :     0.046422
 14 H s       :     0.881519  s :     0.881519
      pz      :     0.013412  p :     0.072716
      px      :     0.011979
      py      :     0.047325
 15 H s       :     0.888847  s :     0.888847
      pz      :     0.023919  p :     0.074881
      px      :     0.031158
      py      :     0.019805
 16 H s       :     0.912353  s :     0.912353
      pz      :     0.021983  p :     0.065945
      px      :     0.014944
      py      :     0.029019
 17 H s       :     0.911820  s :     0.911820
      pz      :     0.009685  p :     0.065880
      px      :     0.039788
      py      :     0.016407
 18 N s       :     3.416144  s :     3.416144
      pz      :     1.181134  p :     3.668244
      px      :     1.299339
      py      :     1.187771
      dz2     :     0.008868  d :     0.059583
      dxz     :     0.013526
      dyz     :     0.008902
      dx2y2   :     0.012902
      dxy     :     0.015385
 19 H s       :     0.900292  s :     0.900292
      pz      :     0.029577  p :     0.067702
      px      :     0.017281
      py      :     0.020845
 20 H s       :     0.885801  s :     0.885801
      pz      :     0.013191  p :     0.075568
      px      :     0.030491
      py      :     0.031887
 21 H s       :     0.885906  s :     0.885906
      pz      :     0.035496  p :     0.074657
      px      :     0.015263
      py      :     0.023899


                      *****************************
                      * MAYER POPULATION ANALYSIS *
                      *****************************

  NA   - Mulliken gross atomic population
  ZA   - Total nuclear charge
  QA   - Mulliken gross atomic charge
  VA   - Mayer's total valence
  BVA  - Mayer's bonded valence
  FA   - Mayer's free valence

  ATOM       NA         ZA         QA         VA         BVA        FA
  0 C      6.0091     6.0000    -0.0091     4.0499     3.8761     0.1738
  1 C      6.1525     6.0000    -0.1525     3.8825     3.7308     0.1518
  2 C      5.9590     6.0000     0.0410     3.9169     3.7716     0.1453
  3 C      6.0275     6.0000    -0.0275     3.9044     3.7575     0.1470
  4 C      5.9560     6.0000     0.0440     3.8972     3.7515     0.1457
  5 C      6.0239     6.0000    -0.0239     3.9256     3.7786     0.1470
  6 C      6.0617     6.0000    -0.0617     3.7753     3.6162     0.1592
  7 C      5.6712     6.0000     0.3288     3.8544     3.7390     0.1154
  8 C      6.1075     6.0000    -0.1075     3.9376     3.7928     0.1448
  9 C      6.1516     6.0000    -0.1516     4.0002     3.8578     0.1425
 10 C      5.6758     6.0000     0.3242     3.8410     3.7361     0.1049
 11 O      8.4863     8.0000    -0.4863     2.0834     1.9344     0.1489
 12 H      0.9623     1.0000     0.0377     0.9934     0.9724     0.0209
 13 H      0.9644     1.0000     0.0356     0.9938     0.9726     0.0212
 14 H      0.9628     1.0000     0.0372     0.9935     0.9725     0.0210
 15 H      0.9718     1.0000     0.0282     1.0125     0.9909     0.0216
 16 H      0.9621     1.0000     0.0379     0.9786     0.9569     0.0217
 17 H      0.9609     1.0000     0.0391     0.9787     0.9568     0.0218
 18 N      7.0871     7.0000    -0.0871     3.1808     2.9770     0.2037
 19 H      0.9491     1.0000     0.0509     0.9813     0.9579     0.0234
 20 H      0.9480     1.0000     0.0520     0.9972     0.9766     0.0206
 21 H      0.9495     1.0000     0.0505     0.9942     0.9740     0.0202

  Mayer bond orders larger than 0.100000
B(  0-C ,  1-C ) :   1.0265 B(  0-C , 18-N ) :   2.8877 B(  1-C ,  2-C ) :   1.3162 
B(  1-C ,  4-C ) :   1.3215 B(  2-C ,  3-C ) :   1.3736 B(  2-C , 12-H ) :   0.9850 
B(  3-C ,  6-C ) :   1.3206 B(  3-C , 13-H ) :   0.9850 B(  4-C ,  5-C ) :   1.3516 
B(  4-C , 14-H ) :   0.9859 B(  5-C ,  6-C ) :   1.3556 B(  5-C , 15-H ) :   0.9843 
B(  6-C ,  7-C ) :   0.9258 B(  7-C ,  8-C ) :   0.9878 B(  7-C , 11-O ) :   0.9648 
B(  7-C , 19-H ) :   0.9013 B(  8-C ,  9-C ) :   1.8292 B(  8-C , 20-H ) :   0.9811 
B(  9-C , 10-C ) :   1.0004 B(  9-C , 21-H ) :   0.9785 B( 10-C , 11-O ) :   0.9080 
B( 10-C , 16-H ) :   0.9267 B( 10-C , 17-H ) :   0.9288 


                *******************************************
                * RELAXED MP2 DENSITY POPULATION ANALYSIS *
                *******************************************

------------------------------------------------------------------------------
                           ORCA POPULATION ANALYSIS
------------------------------------------------------------------------------
Input electron density              ... calc.pmp2re
BaseName (.gbw .S,...)              ... calc

                    ********************************
                    * MULLIKEN POPULATION ANALYSIS *
                    ********************************

-----------------------
MULLIKEN ATOMIC CHARGES
-----------------------
   0 C :   -0.037601
   1 C :   -0.135612
   2 C :    0.036284
   3 C :   -0.020451
   4 C :    0.039247
   5 C :   -0.017458
   6 C :   -0.035974
   7 C :    0.287789
   8 C :   -0.091813
   9 C :   -0.141369
  10 C :    0.301714
  11 O :   -0.435915
  12 H :    0.025648
  13 H :    0.025453
  14 H :    0.025021
  15 H :    0.016117
  16 H :    0.035851
  17 H :    0.036818
  18 N :   -0.043317
  19 H :    0.045324
  20 H :    0.042702
  21 H :    0.041541
Sum of atomic charges:   -0.0000000

--------------------------------
MULLIKEN REDUCED ORBITAL CHARGES
--------------------------------
  0 C s       :     3.102539  s :     3.102539
      pz      :     0.948198  p :     2.881259
      px      :     0.978429
      py      :     0.954632
      dz2     :     0.010434  d :     0.053804
      dxz     :     0.010615
      dyz     :     0.007979
      dx2y2   :     0.014086
      dxy     :     0.010690
  1 C s       :     3.047339  s :     3.047339
      pz      :     1.039788  p :     3.035614
      px      :     1.004211
      py      :     0.991616
      dz2     :     0.007068  d :     0.052658
      dxz     :     0.007426
      dyz     :     0.011031
      dx2y2   :     0.012537
      dxy     :     0.014596
  2 C s       :     3.208504  s :     3.208504
      pz      :     0.919632  p :     2.712137
      px      :     0.889089
      py      :     0.903417
      dz2     :     0.005135  d :     0.043075
      dxz     :     0.005923
      dyz     :     0.009227
      dx2y2   :     0.011564
      dxy     :     0.011225
  3 C s       :     3.218815  s :     3.218815
      pz      :     0.961609  p :     2.759828
      px      :     0.945284
      py      :     0.852935
      dz2     :     0.006698  d :     0.041807
      dxz     :     0.007204
      dyz     :     0.006484
      dx2y2   :     0.011758
      dxy     :     0.009664
  4 C s       :     3.209904  s :     3.209904
      pz      :     0.941065  p :     2.707880
      px      :     0.930925
      py      :     0.835890
      dz2     :     0.007424  d :     0.042969
      dxz     :     0.007404
      dyz     :     0.006478
      dx2y2   :     0.011816
      dxy     :     0.009847
  5 C s       :     3.231577  s :     3.231577
      pz      :     0.930650  p :     2.744136
      px      :     0.882584
      py      :     0.930901
      dz2     :     0.004991  d :     0.041745
      dxz     :     0.005751
      dyz     :     0.008703
      dx2y2   :     0.010844
      dxy     :     0.011457
  6 C s       :     3.085172  s :     3.085172
      pz      :     0.945161  p :     2.901417
      px      :     0.969634
      py      :     0.986622
      dz2     :     0.006878  d :     0.049385
      dxz     :     0.006939
      dyz     :     0.010419
      dx2y2   :     0.011725
      dxy     :     0.013424
  7 C s       :     2.930313  s :     2.930313
      pz      :     0.946245  p :     2.702045
      px      :     0.874345
      py      :     0.881455
      dz2     :     0.010829  d :     0.079853
      dxz     :     0.018273
      dyz     :     0.018989
      dx2y2   :     0.013388
      dxy     :     0.018374
  8 C s       :     3.224738  s :     3.224738
      pz      :     0.962303  p :     2.824782
      px      :     0.944400
      py      :     0.918079
      dz2     :     0.009434  d :     0.042292
      dxz     :     0.010229
      dyz     :     0.011507
      dx2y2   :     0.004500
      dxy     :     0.006622
  9 C s       :     3.241634  s :     3.241634
      pz      :     0.914397  p :     2.856932
      px      :     0.977781
      py      :     0.964754
      dz2     :     0.011515  d :     0.042802
      dxz     :     0.007969
      dyz     :     0.009957
      dx2y2   :     0.006471
      dxy     :     0.006890
 10 C s       :     2.919856  s :     2.919856
      pz      :     0.742703  p :     2.706516
      px      :     1.005440
      py      :     0.958373
      dz2     :     0.020965  d :     0.071914
      dxz     :     0.012070
      dyz     :     0.018454
      dx2y2   :     0.009650
      dxy     :     0.010775
 11 O s       :     3.780621  s :     3.780621
      pz      :     1.299553  p :     4.632711
      px      :     1.663759
      py      :     1.669399
      dz2     :     0.005273  d :     0.022582
      dxz     :     0.003795
      dyz     :     0.005598
      dx2y2   :     0.003244
      dxy     :     0.004673
 12 H s       :     0.948996  s :     0.948996
      pz      :     0.008126  p :     0.025355
      px      :     0.010576
      py      :     0.006653
 13 H s       :     0.949104  s :     0.949104
      pz      :     0.004657  p :     0.025443
      px      :     0.004006
      py      :     0.016780
 14 H s       :     0.949656  s :     0.949656
      pz      :     0.004454  p :     0.025323
      px      :     0.003897
      py      :     0.016972
 15 H s       :     0.958123  s :     0.958123
      pz      :     0.008173  p :     0.025760
      px      :     0.010878
      py      :     0.006710
 16 H s       :     0.940974  s :     0.940974
      pz      :     0.007333  p :     0.023175
      px      :     0.005396
      py      :     0.010446
 17 H s       :     0.940018  s :     0.940018
      pz      :     0.003138  p :     0.023164
      px      :     0.014138
      py      :     0.005887
 18 N s       :     3.539661  s :     3.539661
      pz      :     1.133897  p :     3.466753
      px      :     1.200084
      py      :     1.132772
      dz2     :     0.006267  d :     0.036903
      dxz     :     0.007795
      dyz     :     0.005500
      dx2y2   :     0.008986
      dxy     :     0.008355
 19 H s       :     0.932163  s :     0.932163
      pz      :     0.009704  p :     0.022513
      px      :     0.005832
      py      :     0.006977
 20 H s       :     0.931694  s :     0.931694
      pz      :     0.004005  p :     0.025604
      px      :     0.010692
      py      :     0.010907
 21 H s       :     0.932923  s :     0.932923
      pz      :     0.013074  p :     0.025536
      px      :     0.004663
      py      :     0.007799


                     *******************************
                     * LOEWDIN POPULATION ANALYSIS *
                     *******************************

----------------------
LOEWDIN ATOMIC CHARGES
----------------------
   0 C :    0.003768
   1 C :   -0.084752
   2 C :    0.010882
   3 C :   -0.013860
   4 C :    0.011533
   5 C :   -0.015659
   6 C :   -0.013306
   7 C :    0.080901
   8 C :   -0.038201
   9 C :   -0.035456
  10 C :    0.089885
  11 O :   -0.186467
  12 H :    0.044169
  13 H :    0.039461
  14 H :    0.043815
  15 H :    0.034632
  16 H :    0.022567
  17 H :    0.023034
  18 N :   -0.125592
  19 H :    0.031901
  20 H :    0.038008
  21 H :    0.038737

-------------------------------
LOEWDIN REDUCED ORBITAL CHARGES
-------------------------------
  0 C s       :     2.913545  s :     2.913545
      pz      :     0.960273  p :     2.963143
      px      :     1.037131
      py      :     0.965739
      dz2     :     0.020801  d :     0.119543
      dxz     :     0.025101
      dyz     :     0.017639
      dx2y2   :     0.028939
      dxy     :     0.027064
  1 C s       :     2.840051  s :     2.840051
      pz      :     1.031144  p :     3.120335
      px      :     1.025029
      py      :     1.064162
      dz2     :     0.014265  d :     0.124365
      dxz     :     0.017367
      dyz     :     0.024944
      dx2y2   :     0.031427
      dxy     :     0.036362
  2 C s       :     2.857773  s :     2.857773
      pz      :     0.977735  p :     3.031639
      px      :     1.019102
      py      :     1.034802
      dz2     :     0.010065  d :     0.099706
      dxz     :     0.012712
      dyz     :     0.020332
      dx2y2   :     0.028718
      dxy     :     0.027879
  3 C s       :     2.857964  s :     2.857964
      pz      :     0.992027  p :     3.057906
      px      :     1.022866
      py      :     1.043014
      dz2     :     0.013106  d :     0.097990
      dxz     :     0.017781
      dyz     :     0.014085
      dx2y2   :     0.028964
      dxy     :     0.024054
  4 C s       :     2.859057  s :     2.859057
      pz      :     0.973433  p :     3.030000
      px      :     1.011988
      py      :     1.044580
      dz2     :     0.014686  d :     0.099410
      dxz     :     0.017930
      dyz     :     0.013983
      dx2y2   :     0.028612
      dxy     :     0.024199
  5 C s       :     2.860313  s :     2.860313
      pz      :     0.991664  p :     3.058178
      px      :     1.023327
      py      :     1.043187
      dz2     :     0.009744  d :     0.097168
      dxz     :     0.012342
      dyz     :     0.019305
      dx2y2   :     0.027171
      dxy     :     0.028606
  6 C s       :     2.871046  s :     2.871046
      pz      :     0.955924  p :     3.029658
      px      :     1.009541
      py      :     1.064193
      dz2     :     0.013385  d :     0.112602
      dxz     :     0.015495
      dyz     :     0.022329
      dx2y2   :     0.029322
      dxy     :     0.032072
  7 C s       :     2.832581  s :     2.832581
      pz      :     0.999374  p :     2.912093
      px      :     0.947094
      py      :     0.965625
      dz2     :     0.019449  d :     0.174426
      dxz     :     0.041306
      dyz     :     0.045402
      dx2y2   :     0.025948
      dxy     :     0.042322
  8 C s       :     2.877930  s :     2.877930
      pz      :     1.049187  p :     3.063353
      px      :     1.013295
      py      :     1.000871
      dz2     :     0.023009  d :     0.096917
      dxz     :     0.024994
      dyz     :     0.027192
      dx2y2   :     0.007861
      dxy     :     0.013861
  9 C s       :     2.878749  s :     2.878749
      pz      :     1.058505  p :     3.059532
      px      :     0.999540
      py      :     1.001487
      dz2     :     0.029364  d :     0.097175
      dxz     :     0.018651
      dyz     :     0.021769
      dx2y2   :     0.011740
      dxy     :     0.015651
 10 C s       :     2.837959  s :     2.837959
      pz      :     0.828931  p :     2.916019
      px      :     1.057758
      py      :     1.029330
      dz2     :     0.045199  d :     0.156138
      dxz     :     0.023713
      dyz     :     0.041089
      dx2y2   :     0.020842
      dxy     :     0.025294
 11 O s       :     3.473138  s :     3.473138
      pz      :     1.335204  p :     4.678180
      px      :     1.661599
      py      :     1.681376
      dz2     :     0.009465  d :     0.035150
      dxz     :     0.006268
      dyz     :     0.009025
      dx2y2   :     0.003938
      dxy     :     0.006453
 12 H s       :     0.883392  s :     0.883392
      pz      :     0.023199  p :     0.072439
      px      :     0.029570
      py      :     0.019669
 13 H s       :     0.887689  s :     0.887689
      pz      :     0.014279  p :     0.072851
      px      :     0.012746
      py      :     0.045825
 14 H s       :     0.883784  s :     0.883784
      pz      :     0.013696  p :     0.072400
      px      :     0.012266
      py      :     0.046439
 15 H s       :     0.890737  s :     0.890737
      pz      :     0.023754  p :     0.074632
      px      :     0.030973
      py      :     0.019905
 16 H s       :     0.911397  s :     0.911397
      pz      :     0.022106  p :     0.066036
      px      :     0.015021
      py      :     0.028909
 17 H s       :     0.910981  s :     0.910981
      pz      :     0.009942  p :     0.065985
      px      :     0.039542
      py      :     0.016502
 18 N s       :     3.416884  s :     3.416884
      pz      :     1.171430  p :     3.650105
      px      :     1.293398
      py      :     1.185278
      dz2     :     0.008689  d :     0.058602
      dxz     :     0.013351
      dyz     :     0.008796
      dx2y2   :     0.012529
      dxy     :     0.015238
 19 H s       :     0.900179  s :     0.900179
      pz      :     0.029593  p :     0.067920
      px      :     0.017364
      py      :     0.020963
 20 H s       :     0.886791  s :     0.886791
      pz      :     0.013475  p :     0.075201
      px      :     0.030221
      py      :     0.031505
 21 H s       :     0.886856  s :     0.886856
      pz      :     0.035204  p :     0.074407
      px      :     0.015415
      py      :     0.023788


                      *****************************
                      * MAYER POPULATION ANALYSIS *
                      *****************************

  NA   - Mulliken gross atomic population
  ZA   - Total nuclear charge
  QA   - Mulliken gross atomic charge
  VA   - Mayer's total valence
  BVA  - Mayer's bonded valence
  FA   - Mayer's free valence

  ATOM       NA         ZA         QA         VA         BVA        FA
  0 C      6.0376     6.0000    -0.0376     4.0770     3.9046     0.1723
  1 C      6.1356     6.0000    -0.1356     3.9042     3.7539     0.1503
  2 C      5.9637     6.0000     0.0363     3.9072     3.7626     0.1446
  3 C      6.0205     6.0000    -0.0205     3.8980     3.7519     0.1461
  4 C      5.9608     6.0000     0.0392     3.8890     3.7440     0.1449
  5 C      6.0175     6.0000    -0.0175     3.9169     3.7707     0.1462
  6 C      6.0360     6.0000    -0.0360     3.7830     3.6253     0.1577
  7 C      5.7122     6.0000     0.2878     3.8848     3.7699     0.1149
  8 C      6.0918     6.0000    -0.0918     3.9409     3.7971     0.1437
  9 C      6.1414     6.0000    -0.1414     4.0037     3.8622     0.1415
 10 C      5.6983     6.0000     0.3017     3.8627     3.7581     0.1046
 11 O      8.4359     8.0000    -0.4359     2.1487     2.0014     0.1474
 12 H      0.9744     1.0000     0.0256     0.9917     0.9708     0.0209
 13 H      0.9745     1.0000     0.0255     0.9924     0.9712     0.0211
 14 H      0.9750     1.0000     0.0250     0.9918     0.9709     0.0209
 15 H      0.9839     1.0000     0.0161     1.0132     0.9917     0.0215
 16 H      0.9641     1.0000     0.0359     0.9778     0.9561     0.0217
 17 H      0.9632     1.0000     0.0368     0.9778     0.9561     0.0217
 18 N      7.0433     7.0000    -0.0433     3.2027     3.0007     0.2020
 19 H      0.9547     1.0000     0.0453     0.9802     0.9569     0.0233
 20 H      0.9573     1.0000     0.0427     0.9968     0.9762     0.0206
 21 H      0.9585     1.0000     0.0415     0.9935     0.9734     0.0202

  Mayer bond orders larger than 0.100000
B(  0-C ,  1-C ) :   1.0375 B(  0-C , 18-N ) :   2.9023 B(  1-C ,  2-C ) :   1.3159 
B(  1-C ,  4-C ) :   1.3211 B(  2-C ,  3-C ) :   1.3637 B(  2-C , 12-H ) :   0.9811 
B(  3-C ,  6-C ) :   1.3180 B(  3-C , 13-H ) :   0.9802 B(  4-C ,  5-C ) :   1.3420 
B(  4-C , 14-H ) :   0.9820 B(  5-C ,  6-C ) :   1.3515 B(  5-C , 15-H ) :   0.9783 
B(  6-C ,  7-C ) :   0.9227 B(  7-C ,  8-C ) :   0.9859 B(  7-C , 11-O ) :   0.9942 
B(  7-C , 19-H ) :   0.8915 B(  8-C ,  9-C ) :   1.8191 B(  8-C , 20-H ) :   0.9787 
B(  9-C , 10-C ) :   1.0032 B(  9-C , 21-H ) :   0.9757 B( 10-C , 11-O ) :   0.9309 
B( 10-C , 16-H ) :   0.9202 B( 10-C , 17-H ) :   0.9223 


-------
TIMINGS
-------

Total time                :   27.154 sec
Integral trafo            :    0.438 sec (  1.6%)
FC preparation            :    0.098 sec (  0.4%)
I/O of integrals          :    0.120 sec (  0.4%)
K(i,j) operators          :    0.184 sec (  0.7%)
T(i,j) pair energies      :    0.026 sec (  0.1%)
V**(-1/2)                 :    0.163 sec (  0.6%)
Gamma(ia|P)               :    0.179 sec (  0.7%)
Gamma-Trafo               :    0.057 sec (  0.2%)
D(virtual)                :    0.007 sec (  0.0%)
D(internal)               :    0.283 sec (  1.0%)
W(virtual)                :    0.014 sec (  0.1%)
W(internal)               :    0.424 sec (  1.6%)
L(virtual)                :    0.158 sec (  0.6%)
L(internal)               :    0.024 sec (  0.1%)
XC kernel                 :    0.018 sec (  0.1%)
G(D)                      :    1.823 sec (  6.7%)
G(Z)                      :    1.788 sec (  6.6%)
Z-vector solution         :    9.430 sec ( 34.7%)
3-index derivative        :    0.368 sec (  1.4%)
2-index derivative        :    0.032 sec (  0.1%)
Fock matrix gradient      :   11.004 sec ( 40.5%)


---------------------------------------
MP2 TOTAL ENERGY:     -553.540654785 Eh
---------------------------------------

The final MP2 gradient
  0:  -0.01900927  -0.01364704  -0.01171042
  1:   0.00414823   0.00487015   0.00229269
  2:  -0.00537870  -0.00902529  -0.00286016
  3:   0.00123635   0.01098407   0.00004202
  4:  -0.00623557  -0.00361596  -0.00428897
  5:   0.00695377  -0.00587482   0.00480229
  6:   0.00086609   0.00748741   0.00551053
  7:   0.00084245   0.00383015   0.02438497
  8:  -0.00782987  -0.00420001  -0.03254152
  9:   0.01783053  -0.01100466   0.02445005
 10:  -0.01557782   0.01066375  -0.02044612
 11:   0.00851524  -0.00903200  -0.00109619
 12:   0.00420204  -0.00145013   0.00292752
 13:  -0.00061632  -0.00612340   0.00065706
 14:   0.00081759   0.00508901  -0.00003559
 15:  -0.00538052  -0.00069941  -0.00332866
 16:  -0.00786069  -0.00041482   0.00090372
 17:   0.00103955   0.00736153  -0.00203420
 18:   0.01745632   0.01261516   0.01066700
 19:   0.00152750   0.00411749   0.00250944
 20:   0.00383046  -0.00171701   0.00582680
 21:  -0.00138408  -0.00026749  -0.00663213

-----------------------------------
NORM OF THE MP2 GRADIENT:  0.076852
-----------------------------------

Maximum memory used throughout the entire MP2-calculation: 60.0 MB


-------------------------------------------------------------------------------
                          DFT DISPERSION CORRECTION                            
                                                                               
                              DFTD3 V3.1  Rev 1                                
                          USING Becke-Johnson damping                          
-------------------------------------------------------------------------------
The B2PLYP functional is recognized
Active option DFTDOPT                   ...         4   

molecular C6(AA) [au] = 6034.824507 


            DFT-D V3
 parameters
 s6 scaling factor         :     0.6400 
 a1 scaling factor         :     0.3065 
 s8 scaling factor         :     0.9147 
 a2 scaling factor         :     5.0570 
 ad hoc parameters k1-k3   :    16.0000     1.3333    -4.0000 

 Edisp/kcal,au: -12.705708828605  -0.020247833696 
 E6   /kcal   :  -7.100125214 
 E8   /kcal   :  -5.605583615 
 % E8         :  44.118621718 

-------------------------   ----------------
Dispersion correction           -0.020247834
-------------------------   ----------------


-------------------------   --------------------
FINAL SINGLE POINT ENERGY      -553.560902618487
-------------------------   --------------------

------------------------------------------------------------------------------
                         ORCA GEOMETRY RELAXATION STEP
------------------------------------------------------------------------------

Reading the OPT-File                    .... done
Getting information on internals        .... done
Copying old internal coords+grads       .... done
Making the new internal coordinates     .... (2022 redundants) done
Validating the new internal coordinates .... (2022 redundants) done
Calculating the B-matrix                .... done
Calculating the G,G- and P matrices     .... done
Transforming gradient to internals      .... done
Projecting the internal gradient        .... done
Number of atoms                         ....  22
Number of internal coordinates          .... 111
Current Energy                          ....  -553.560902618 Eh
Current gradient norm                   ....     0.076852244 Eh/bohr
Maximum allowed component of the step   ....  0.300
Current trust radius                    ....  0.300
Evaluating the initial hessian          ....  (Almloef) done
Projecting the Hessian                  .... done
Forming the augmented Hessian           .... done
Diagonalizing the augmented Hessian     .... done
Last element of RFO vector              ....  0.987178883
Lowest eigenvalues of augmented Hessian:
 -0.006468489  0.011514339  0.017924709  0.019309263  0.020444239
Length of the computed step             ....  0.161690894
The final length of the internal step   ....  0.161690894
Converting the step to Cartesian space:
 Initial RMS(Int)=    0.0153470205
Transforming coordinates:
 Iter   0:  RMS(Cart)=    0.0516247403 RMS(Int)=    1.5748753669
 Iter   5:  RMS(Cart)=    0.0000012227 RMS(Int)=    0.0000009834
done
Storing new coordinates                 .... done

                                .--------------------.
          ----------------------|Geometry convergence|-------------------------
          Item                value                   Tolerance       Converged
          ---------------------------------------------------------------------
          RMS gradient        0.0050554750            0.0000300000      NO
          MAX gradient        0.0240354642            0.0001000000      NO
          RMS step            0.0153470205            0.0006000000      NO
          MAX step            0.0633791884            0.0010000000      NO
          ........................................................
          Max(Bonds)      0.0195      Max(Angles)    2.45
          Max(Dihed)        3.63      Max(Improp)    0.00
          ---------------------------------------------------------------------

The optimization has not yet converged - more geometry cycles are needed


    ---------------------------------------------------------------------------
                         Redundant Internal Coordinates
                            (Angstroem and degrees)

        Definition                    Value    dE/dq     Step     New-Value
    ----------------------------------------------------------------------------
     1. B(C   1,C   0)                1.4394  0.002130 -0.0021    1.4373   
     2. B(C   2,C   1)                1.3987 -0.006598  0.0060    1.4047   
     3. B(C   3,C   2)                1.3974  0.003789 -0.0032    1.3942   
     4. B(C   4,C   1)                1.3997 -0.004728  0.0043    1.4041   
     5. B(C   5,C   4)                1.3995  0.003156 -0.0028    1.3967   
     6. B(C   6,C   5)                1.4097  0.007718 -0.0072    1.4024   
     7. B(C   6,C   3)                1.4073  0.001404 -0.0015    1.4058   
     8. B(C   7,C   6)                1.5169 -0.001602  0.0021    1.5190   
     9. B(C   8,C   7)                1.4812 -0.015990  0.0195    1.5007   
    10. B(C   9,C   8)                1.3488  0.006423 -0.0050    1.3438   
    11. B(C  10,C   9)                1.4734 -0.017452  0.0186    1.4920   
    12. B(O  11,C  10)                1.4172 -0.008250  0.0084    1.4256   
    13. B(O  11,C   7)                1.4206 -0.003057  0.0042    1.4248   
    14. B(H  12,C   2)                1.0835 -0.005188  0.0073    1.0909   
    15. B(H  13,C   3)                1.0829 -0.006159  0.0087    1.0916   
    16. B(H  14,C   4)                1.0836 -0.005084  0.0072    1.0908   
    17. B(H  15,C   5)                1.0820 -0.005138  0.0072    1.0892   
    18. B(H  16,C  10)                1.1100  0.002825 -0.0044    1.1056   
    19. B(H  17,C  10)                1.1106  0.003004 -0.0047    1.1060   
    20. B(N  18,C   0)                1.1578 -0.024035  0.0096    1.1675   
    21. B(H  19,C   7)                1.1110  0.001011 -0.0016    1.1094   
    22. B(H  20,C   8)                1.0822 -0.004872  0.0068    1.0891   
    23. B(H  21,C   9)                1.0820 -0.005411  0.0076    1.0896   
    24. L(C   1,C   0,N  18,C   2, 2) 179.65 -0.000059    0.01    179.66   
    25. L(C   1,C   0,N  18,C   2, 1) 179.91  0.000010   -0.00    179.91   
    26. A(C   0,C   1,C   4)          120.22 -0.000010   -0.04    120.18   
    27. A(C   2,C   1,C   4)          119.77  0.000353    0.03    119.80   
    28. A(C   0,C   1,C   2)          120.01 -0.000343    0.01    120.02   
    29. A(C   1,C   2,H  12)          120.45 -0.000189   -0.03    120.43   
    30. A(C   1,C   2,C   3)          120.13  0.002797   -0.33    119.80   
    31. A(C   3,C   2,H  12)          119.41 -0.002609    0.36    119.77   
    32. A(C   2,C   3,C   6)          120.72 -0.000687    0.07    120.79   
    33. A(C   6,C   3,H  13)          120.32  0.000822   -0.11    120.21   
    34. A(C   2,C   3,H  13)          118.96 -0.000136    0.04    119.01   
    35. A(C   5,C   4,H  14)          119.46 -0.001785    0.25    119.72   
    36. A(C   1,C   4,H  14)          120.31 -0.000004   -0.03    120.28   
    37. A(C   1,C   4,C   5)          120.22  0.001788   -0.22    120.00   
    38. A(C   4,C   5,H  15)          118.43 -0.003234    0.56    118.99   
    39. A(C   4,C   5,C   6)          120.45 -0.001214    0.11    120.56   
    40. A(C   6,C   5,H  15)          121.12  0.004447   -0.67    120.45   
    41. A(C   3,C   6,C   5)          118.71 -0.003038    0.34    119.05   
    42. A(C   5,C   6,C   7)          122.12  0.005363   -0.71    121.41   
    43. A(C   3,C   6,C   7)          119.16 -0.002327    0.39    119.55   
    44. A(C   8,C   7,O  11)          107.10  0.010861   -1.91    105.18   
    45. A(C   6,C   7,O  11)          112.00 -0.001405   -0.31    111.70   
    46. A(O  11,C   7,H  19)          108.81 -0.002145    0.31    109.13   
    47. A(C   6,C   7,C   8)          111.28 -0.007876    1.21    112.50   
    48. A(C   8,C   7,H  19)          108.65 -0.004381    1.33    109.98   
    49. A(C   6,C   7,H  19)          108.91  0.004865   -0.59    108.32   
    50. A(C   7,C   8,C   9)          108.73 -0.003953    0.71    109.45   
    51. A(C   9,C   8,H  20)          124.68 -0.003429    0.53    125.21   
    52. A(C   7,C   8,H  20)          126.58  0.007366   -1.23    125.35   
    53. A(C   8,C   9,C  10)          108.60 -0.006741    0.87    109.47   
    54. A(C  10,C   9,H  21)          126.33  0.007510   -1.11    125.22   
    55. A(C   8,C   9,H  21)          125.07 -0.000776    0.25    125.31   
    56. A(H  16,C  10,H  17)          110.53  0.006745   -1.52    109.01   
    57. A(O  11,C  10,H  17)          109.82 -0.002274    0.22    110.04   
    58. A(C   9,C  10,H  17)          109.38 -0.007704    1.50    110.88   
    59. A(O  11,C  10,H  16)          109.96 -0.002772    0.28    110.24   
    60. A(C   9,C  10,H  16)          109.46 -0.008562    1.63    111.09   
    61. A(C   9,C  10,O  11)          107.65  0.014654   -2.10    105.54   
    62. A(C   7,O  11,C  10)          107.91 -0.014838    2.45    110.36   
    63. D(H  12,C   2,C   1,C   0)      0.23  0.000059   -0.08      0.15   
    64. D(C   3,C   2,C   1,C   0)   -179.46  0.000146   -0.30   -179.76   
    65. D(C   3,C   2,C   1,C   4)      0.21  0.000138   -0.17      0.04   
    66. D(H  12,C   2,C   1,C   4)    179.90  0.000050    0.04    179.95   
    67. D(H  13,C   3,C   2,C   1)    179.53 -0.000024    0.17    179.71   
    68. D(C   6,C   3,C   2,C   1)     -0.12  0.000090    0.00     -0.12   
    69. D(H  13,C   3,C   2,H  12)     -0.16  0.000055   -0.04     -0.19   
    70. D(C   6,C   3,C   2,H  12)   -179.81  0.000169   -0.21   -180.02   
    71. D(H  14,C   4,C   1,C   0)     -0.20 -0.000051    0.07     -0.13   
    72. D(H  14,C   4,C   1,C   2)   -179.88 -0.000041   -0.05   -179.93   
    73. D(C   5,C   4,C   1,C   2)     -0.16 -0.000084    0.06     -0.09   
    74. D(C   5,C   4,C   1,C   0)    179.52 -0.000093    0.19    179.71   
    75. D(H  15,C   5,C   4,C   1)   -179.67  0.000062   -0.22   -179.89   
    76. D(C   6,C   5,C   4,H  14)    179.73 -0.000229    0.33    180.05   
    77. D(C   6,C   5,C   4,C   1)      0.00 -0.000192    0.21      0.22   
    78. D(H  15,C   5,C   4,H  14)      0.05  0.000025   -0.11     -0.06   
    79. D(C   7,C   6,C   5,H  15)      0.85  0.000270   -1.01     -0.16   
    80. D(C   3,C   6,C   5,H  15)    179.76  0.000119    0.08    179.83   
    81. D(C   3,C   6,C   5,C   4)      0.09  0.000406   -0.37     -0.28   
    82. D(C   7,C   6,C   3,H  13)     -0.74 -0.000300    1.14      0.39   
    83. D(C   7,C   6,C   3,C   2)    178.91 -0.000419    1.31    180.22   
    84. D(C   7,C   6,C   5,C   4)   -178.82  0.000557   -1.46   -180.28   
    85. D(C   5,C   6,C   3,H  13)   -179.68 -0.000241    0.09   -179.59   
    86. D(C   5,C   6,C   3,C   2)     -0.03 -0.000360    0.27      0.24   
    87. D(H  19,C   7,C   6,C   3)    -58.09  0.002219    0.52    -57.57   
    88. D(O  11,C   7,C   6,C   5)      0.41  0.002379    1.82      2.22   
    89. D(O  11,C   7,C   6,C   3)   -178.50  0.002537    0.72   -177.77   
    90. D(C   8,C   7,C   6,C   5)   -119.44 -0.005088    3.63   -115.81   
    91. D(C   8,C   7,C   6,C   3)     61.65 -0.004930    2.54     64.19   
    92. D(C   9,C   8,C   7,O  11)      0.67  0.000716   -0.41      0.26   
    93. D(C   9,C   8,C   7,C   6)    123.39  0.001302   -1.31    122.08   
    94. D(H  20,C   8,C   7,O  11)    179.61 -0.000241    0.43    180.04   
    95. D(H  20,C   8,C   7,C   6)    -57.67  0.000345   -0.47    -58.14   
    96. D(C   9,C   8,C   7,H  19)   -116.71 -0.000333   -0.44   -117.15   
    97. D(H  21,C   9,C   8,H  20)      0.31  0.000001   -0.07      0.24   
    98. D(H  21,C   9,C   8,C   7)    179.28 -0.000793    0.73    180.01   
    99. D(C  10,C   9,C   8,H  20)   -178.99  0.000589   -0.58   -179.57   
   100. D(C  10,C   9,C   8,C   7)     -0.02 -0.000205    0.22      0.20   
   101. D(H  17,C  10,C   9,C   8)    118.63  0.001050   -0.06    118.57   
   102. D(H  16,C  10,C   9,H  21)     60.58 -0.000155   -0.50     60.07   
   103. D(H  16,C  10,C   9,C   8)   -120.13 -0.000827    0.02   -120.11   
   104. D(O  11,C  10,C   9,H  21)   -179.93  0.000258   -0.48   -180.41   
   105. D(O  11,C  10,C   9,C   8)     -0.64 -0.000415    0.05     -0.59   
   106. D(C   7,O  11,C  10,H  17)   -117.94  0.002646   -0.97   -118.92   
   107. D(C   7,O  11,C  10,H  16)    120.22 -0.002480    0.60    120.82   
   108. D(C   7,O  11,C  10,C   9)      1.05  0.000716   -0.28      0.77   
   109. D(C  10,O  11,C   7,H  19)    116.21 -0.001192    1.10    117.32   
   110. D(C  10,O  11,C   7,C   8)     -1.05 -0.000797    0.41     -0.65   
   111. D(C  10,O  11,C   7,C   6)   -123.32  0.002567    0.38   -122.95   
    ----------------------------------------------------------------------------

Geometry step timings:
Preparation and reading OPT file:      0.000 s ( 4.992 %)
Internal coordinates            :      0.000 s ( 0.518 %)
B/P matrices and projection     :      0.004 s (51.882 %)
Hessian update/contruction      :      0.001 s ( 9.397 %)
Making the step                 :      0.001 s (15.985 %)
Converting the step to Cartesian:      0.000 s ( 3.151 %)
Storing new data                :      0.000 s ( 1.200 %)
Checking convergence            :      0.000 s ( 0.327 %)
Final printing                  :      0.001 s (12.452 %)
Total time                      :      0.007 s

Time for energy+gradient        :     47.532 s
Time for complete geometry iter :     47.786 s

         *************************************************************
         *                GEOMETRY OPTIMIZATION CYCLE   2            *
         *************************************************************
---------------------------------
CARTESIAN COORDINATES (ANGSTROEM)
---------------------------------
  C      2.138496   -0.677846    1.400024
  C      3.182038    0.095116    2.015929
  C      3.213560    1.489817    1.852004
  C      4.230795    2.234639    2.447280
  C      4.174595   -0.540385    2.779062
  C      5.190426    0.213789    3.370825
  C      5.227819    1.606951    3.214214
  C      6.320067    2.446450    3.854325
  C      5.784073    3.396556    4.884950
  C      6.378463    3.156874    6.065989
  C      7.354278    2.038625    5.913458
  O      7.267146    1.638863    4.547810
  H      2.448068    1.993987    1.260561
  H      4.245471    3.317122    2.307491
  H      4.158370   -1.623128    2.910582
  H      5.952959   -0.296401    3.957948
  H      7.096809    1.192670    6.577127
  H      8.381306    2.377693    6.144488
  N      1.292094   -1.304574    0.896272
  H      6.840585    3.010454    3.053213
  H      5.032860    4.164106    4.704293
  H      6.181386    3.697110    6.991504

----------------------------
CARTESIAN COORDINATES (A.U.)
----------------------------
  NO LB      ZA    FRAG     MASS         X           Y           Z
   0 C     6.0000    0    12.011    4.041172   -1.280943    2.645662
   1 C     6.0000    0    12.011    6.013181    0.179743    3.809553
   2 C     6.0000    0    12.011    6.072748    2.815346    3.499780
   3 C     6.0000    0    12.011    7.995044    4.222855    4.624688
   4 C     6.0000    0    12.011    7.888841   -1.021180    5.251666
   5 C     6.0000    0    12.011    9.808483    0.404003    6.369937
   6 C     6.0000    0    12.011    9.879147    3.036697    6.073984
   7 C     6.0000    0    12.011   11.943196    4.623121    7.283620
   8 C     6.0000    0    12.011   10.930314    6.418560    9.231217
   9 C     6.0000    0    12.011   12.053548    5.965628   11.463058
  10 C     6.0000    0    12.011   13.897572    3.852443   11.174815
  11 O     8.0000    0    15.999   13.732916    3.097002    8.594115
  12 H     1.0000    0     1.008    4.626179    3.768089    2.382115
  13 H     1.0000    0     1.008    8.022777    6.268452    4.360526
  14 H     1.0000    0     1.008    7.858180   -3.067267    5.500204
  15 H     1.0000    0     1.008   11.249462   -0.560117    7.479439
  16 H     1.0000    0     1.008   13.411026    2.253819   12.428969
  17 H     1.0000    0     1.008   15.838372    4.493188   11.611400
  18 N     7.0000    0    14.007    2.441703   -2.465288    1.693709
  19 H     1.0000    0     1.008   12.926832    5.688933    5.769736
  20 H     1.0000    0     1.008    9.510727    7.869021    8.889825
  21 H     1.0000    0     1.008   11.681127    6.986525   13.212027

--------------------------------
INTERNAL COORDINATES (ANGSTROEM)
--------------------------------
 C      0   0   0     0.000000000000     0.00000000     0.00000000
 C      1   0   0     1.437284958057     0.00000000     0.00000000
 C      2   1   0     1.404654940698   120.01761787     0.00000000
 C      3   2   1     1.394231102729   119.80024565   180.24248775
 C      2   1   3     1.404066439870   120.18216921   180.19793841
 C      5   2   1     1.396737587128   120.00098141   179.70631801
 C      6   5   2     1.402435658809   120.56152971     0.21773007
 C      7   6   5     1.519047883144   121.40663785   179.72497860
 C      8   7   6     1.500725416630   112.48628308   244.18624489
 C      9   8   7     1.343726059677   109.43227752   122.06790694
 C     10   9   8     1.491966580921   109.45995166     0.20666361
 O      8   7   6     1.424807632054   111.70347484     2.21638688
 H      3   2   1     1.090857167120   120.42622214     0.14608804
 H      4   3   2     1.091570668433   119.00605438   179.71034660
 H      5   2   1     1.090821682532   120.28354034   359.87117760
 H      6   5   2     1.089249393967   118.98635435   180.10437888
 H     11  10   9     1.105616279121   111.08831475   239.89979909
 H     11  10   9     1.105950844684   110.86857200   118.54699150
 N      1   2   3     1.167455394139   179.81095060    62.44961574
 H      8   7   6     1.109423368046   108.30186733   122.42775458
 H      9   8   7     1.089078317029   125.35394402   301.85144935
 H     10   9   8     1.089619718184   125.31794182   180.02254339

---------------------------
INTERNAL COORDINATES (A.U.)
---------------------------
 C      0   0   0     0.000000000000     0.00000000     0.00000000
 C      1   0   0     2.716074947132     0.00000000     0.00000000
 C      2   1   0     2.654413150579   120.01761787     0.00000000
 C      3   2   1     2.634714951552   119.80024565   180.24248775
 C      2   1   3     2.653301045184   120.18216921   180.19793841
 C      5   2   1     2.639451520625   120.00098141   179.70631801
 C      6   5   2     2.650219315594   120.56152971     0.21773007
 C      7   6   5     2.870584483455   121.40663785   179.72497860
 C      8   7   6     2.835960039646   112.48628308   244.18624489
 C      9   8   7     2.539274251803   109.43227752   122.06790694
 C     10   9   8     2.819408238904   109.45995166     0.20666361
 O      8   7   6     2.692496218102   111.70347484     2.21638688
 H      3   2   1     2.061421297081   120.42622214     0.14608804
 H      4   3   2     2.062769619160   119.00605438   179.71034660
 H      5   2   1     2.061354240929   120.28354034   359.87117760
 H      6   5   2     2.058383046138   118.98635435   180.10437888
 H     11  10   9     2.089311976744   111.08831475   239.89979909
 H     11  10   9     2.089944214031   110.86857200   118.54699150
 N      1   2   3     2.206170968491   179.81095060    62.44961574
 H      8   7   6     2.096506332179   108.30186733   122.42775458
 H      9   8   7     2.058059757577   125.35394402   301.85144935
 H     10   9   8     2.059082857487   125.31794182   180.02254339


           ************************************************************
           *        Program running with 8 parallel MPI-processes     *
           *              working on a common directory               *
           ************************************************************
------------------------------------------------------------------------------
                   ___                                                        
                  /   \      - P O W E R E D   B Y -                         
                 /     \                                                     
                 |  |  |   _    _      __       _____    __    __             
                 |  |  |  | |  | |    /  \     |  _  \  |  |  /  |          
                  \  \/   | |  | |   /    \    | | | |  |  | /  /          
                 / \  \   | |__| |  /  /\  \   | |_| |  |  |/  /          
                |  |  |   |  __  | /  /__\  \  |    /   |      \           
                |  |  |   | |  | | |   __   |  |    \   |  |\   \          
                \     /   | |  | | |  |  |  |  | |\  \  |  | \   \       
                 \___/    |_|  |_| |__|  |__|  |_| \__\ |__|  \__/        
                                                                              
                      - O R C A' S   B I G   F R I E N D -                    
                                      &                                       
                       - I N T E G R A L  F E E D E R -                       
                                                                              
 v1 FN, 2020, v2 2021, v3 2022-2024                                           
------------------------------------------------------------------------------


----------------------
SHARK INTEGRAL PACKAGE
----------------------

Number of atoms                             ...     22
Number of basis functions                   ...    227
Number of shells                            ...    105
Maximum angular momentum                    ...      2
Integral batch strategy                     ... SHARK/LIBINT Hybrid
RI-J (if used) integral strategy            ... SPLIT-RIJ (Revised 2003 algorithm where possible)
Printlevel                                  ...      1
Contraction scheme used                     ... SEGMENTED contraction
Prescreening option                         ... SCHWARTZ
   Thresh                                   ... 1.000e-12
   Tcut                                     ... 1.000e-14
   Tpresel                                  ... 1.000e-14 
Coulomb Range Separation                    ... NOT USED
Exchange Range Separation                   ... NOT USED
Multipole approximations                    ... NOT USED
Finite Nucleus Model                        ... NOT USED
CABS basis                                  ... NOT available
Auxiliary Coulomb fitting basis             ... AVAILABLE
   # of basis functions in Aux-J            ...    736
   # of shells in Aux-J                     ...    240
   Maximum angular momentum in Aux-J        ...      4
Auxiliary J/K fitting basis                 ... NOT available
Auxiliary Correlation fitting basis         ... AVAILABLE
   # of basis functions in Aux-C            ...    750
   # of shells in Aux-C                     ...    262
   Maximum angular momentum in Aux-C        ...      3
Auxiliary 'external' fitting basis          ... NOT available

Checking pre-screening integrals            ... done (  0.0 sec) Dimension = 105
Check shell pair data                       ... done (  0.0 sec)
Shell pair information
Shell pair cut-off parameter TPreSel        ...   1.0e-14
Total number of shell pairs                 ...      5565
Shell pairs after pre-screening             ...      4910
Total number of primitive shell pairs       ...     20497
Primitive shell pairs kept                  ...     12784
          la=0 lb=0:   1457 shell pairs
          la=1 lb=0:   1788 shell pairs
          la=1 lb=1:    572 shell pairs
          la=2 lb=0:    630 shell pairs
          la=2 lb=1:    390 shell pairs
          la=2 lb=2:     73 shell pairs

Calculating one electron integrals          ... done (  0.0 sec)
Calculating RI/J V-Matrix + Cholesky decomp.... done (  0.0 sec)
Calculating RI/C V-Matrix + Cholesky decomp.... done (  0.0 sec)
Calculating Nuclear repulsion               ... done (  0.0 sec) ENN=    692.611921947213 Eh

Diagonalization of the overlap matrix:
Smallest eigenvalue                        ... 2.837e-04
Time for diagonalization                   ...    0.006 sec
Threshold for overlap eigenvalues          ... 1.000e-07
Number of eigenvalues below threshold      ... 0
Time for construction of square roots      ...    0.004 sec
Total time needed                          ...    0.012 sec

-------------------
DFT GRID GENERATION
-------------------

General Integration Accuracy     IntAcc      ... 4.388
Radial Grid Type                 RadialGrid  ... OptM3 with GC (2021)
Angular Grid (max. ang.)         AngularGrid ... 4 (Lebedev-302)
Angular grid pruning method      GridPruning ... 4 (adaptive)
Weight generation scheme         WeightScheme... mBecke (2022)
Basis function cutoff            BFCut       ... 1.0000e-12
Integration weight cutoff        WCut        ... 1.0000e-14
Partially contracted basis set               ... off
Rotationally invariant grid construction     ... off
Angular grids for H and He will be reduced by one unit

Total number of grid points                  ...   106988
Total number of batches                      ...     1681
Average number of points per batch           ...       63
Average number of grid points per atom       ...     4863

--------------------
COSX GRID GENERATION
--------------------

GRIDX 1
-------
General Integration Accuracy     IntAcc      ... 3.816
Radial Grid Type                 RadialGrid  ... OptM3 with GC (2021)
Angular Grid (max. ang.)         AngularGrid ... 1 (Lebedev-50)
Angular grid pruning method      GridPruning ... 4 (adaptive)
Weight generation scheme         WeightScheme... mBecke (2022)
Basis function cutoff            BFCut       ... 1.0000e-12
Integration weight cutoff        WCut        ... 1.0000e-14
Partially contracted basis set               ... on
Rotationally invariant grid construction     ... off
Angular grids for H and He will be reduced by one unit

Total number of grid points                  ...    13600
Total number of batches                      ...      118
Average number of points per batch           ...      115
Average number of grid points per atom       ...      618
UseSFitting                                  ... on

GRIDX 2
-------
General Integration Accuracy     IntAcc      ... 4.020
Radial Grid Type                 RadialGrid  ... OptM3 with GC (2021)
Angular Grid (max. ang.)         AngularGrid ... 2 (Lebedev-110)
Angular grid pruning method      GridPruning ... 4 (adaptive)
Weight generation scheme         WeightScheme... mBecke (2022)
Basis function cutoff            BFCut       ... 1.0000e-12
Integration weight cutoff        WCut        ... 1.0000e-14
Partially contracted basis set               ... on
Rotationally invariant grid construction     ... off
Angular grids for H and He will be reduced by one unit

Total number of grid points                  ...    30023
Total number of batches                      ...      245
Average number of points per batch           ...      122
Average number of grid points per atom       ...     1365
UseSFitting                                  ... on

GRIDX 3
-------
General Integration Accuracy     IntAcc      ... 4.338
Radial Grid Type                 RadialGrid  ... OptM3 with GC (2021)
Angular Grid (max. ang.)         AngularGrid ... 3 (Lebedev-194)
Angular grid pruning method      GridPruning ... 4 (adaptive)
Weight generation scheme         WeightScheme... mBecke (2022)
Basis function cutoff            BFCut       ... 1.0000e-12
Integration weight cutoff        WCut        ... 1.0000e-14
Partially contracted basis set               ... on
Rotationally invariant grid construction     ... off
Angular grids for H and He will be reduced by one unit

Total number of grid points                  ...    65936
Total number of batches                      ...      528
Average number of points per batch           ...      124
Average number of grid points per atom       ...     2997
UseSFitting                                  ... on
Grids setup in   0.0 sec
Initializing property integral containers    ... done (  0.0 sec)

SHARK setup successfully completed in   1.3 seconds

Maximum memory used throughout the entire STARTUP-calculation: 29.4 MB


           ************************************************************
           *        Program running with 8 parallel MPI-processes     *
           *              working on a common directory               *
           ************************************************************
Occupation numbers will be reassigned to an Aufbau configuration
             **** ENERGY FILE WAS UPDATED (calc.en.tmp) ****
Finished Guess after   0.2 sec
Maximum memory used throughout the entire GUESS-calculation: 13.3 MB


           ************************************************************
           *        Program running with 8 parallel MPI-processes     *
           *              working on a common directory               *
           ************************************************************
--------------------
CPCM SOLVATION MODEL
--------------------
CPCM parameters:
  Epsilon                                         ...      16.7000
  Refrac                                          ...       1.2750
  Rsolv                                           ...       1.3000
  Surface type                                    ... GAUSSIAN VDW
  Discretization scheme                           ... Constant charge density
    Threshold for H atoms                         ...       5.0000 (charges/Ang^2)
    Threshold for non-H atoms                     ...       5.0000 (charges/Ang^2)
  Epsilon function type                           ...         CPCM
Solvent:                                          ... CUSTOM
Radii:
  Scheme                                          ... Element-dependent radii
  Radius for C  used is    3.8550 Bohr (=   2.0400 Ang.)
  Radius for O  used is    3.4469 Bohr (=   1.8240 Ang.)
  Radius for H  used is    2.4944 Bohr (=   1.3200 Ang.)
  Radius for N  used is    3.5149 Bohr (=   1.8600 Ang.)
Calculating surface                               ...        done! (  0.0s)
Cavity surface points                             ...         2099
Cavity Volume                                     ...    1460.3058
Cavity Surface-area                               ...     788.8333
Calculating surface distance matrix               ...        done! (  0.1s)
Performing Cholesky decomposition & store         ...        done! (  0.1s)
Overall time for CPCM initialization              ...                 0.2s

----------------------------------------D-I-I-S--------------------------------------------
Iteration    Energy (Eh)           Delta-E    RMSDP     MaxDP     DIISErr   Damp  Time(sec)
-------------------------------------------------------------------------------------------
               ***  Starting incremental Fock matrix formation  ***
    1    -552.9556548669306721     0.00e+00  1.88e-04  2.71e-03  1.57e-02  0.700   1.5
    2    -552.9564746009564260    -8.20e-04  1.60e-04  2.48e-03  1.27e-02  0.700   0.9
                               ***Turning on AO-DIIS***
    3    -552.9571341252114962    -6.60e-04  1.34e-04  2.20e-03  9.81e-03  0.700   0.9
    4    -552.9576396218335503    -5.05e-04  3.42e-04  5.71e-03  7.24e-03  0.000   0.9
                              *** Initializing SOSCF ***
---------------------------------------S-O-S-C-F--------------------------------------
Iteration    Energy (Eh)           Delta-E    RMSDP     MaxDP     MaxGrad    Time(sec)
--------------------------------------------------------------------------------------
    5    -552.9590177221659815    -1.38e-03  3.09e-05  5.00e-04  5.84e-04     0.9
               *** Restarting incremental Fock matrix formation ***
    6    -552.9590310506391688    -1.33e-05  1.85e-05  2.66e-04  1.62e-04     1.5
    7    -552.9590328711819893    -1.82e-06  1.22e-05  2.74e-04  5.88e-05     1.2
    8    -552.9590330544835979    -1.83e-07  4.24e-06  1.09e-04  4.83e-05     1.2
    9    -552.9590331612221235    -1.07e-07  1.33e-06  4.54e-05  1.51e-05     1.1
   10    -552.9590331623260226    -1.10e-09  6.49e-07  2.02e-05  1.30e-05     1.1
   11    -552.9590331655890623    -3.26e-09  2.50e-07  6.13e-06  2.11e-06     1.0
   12    -552.9590331654733291     1.16e-10  1.26e-07  3.52e-06  1.86e-06     1.0
                 **** Energy Check signals convergence ****

               *****************************************************
               *                     SUCCESS                       *
               *           SCF CONVERGED AFTER  12 CYCLES          *
               *****************************************************

Recomputing exchange energy using gridx3       ... done (    2.067 sec)
Old exchange energy                            :    -39.702160189 Eh
New exchange energy                            :    -39.702171962 Eh
Exchange energy change after final integration :     -0.000011773 Eh
Total energy after final integration           :   -552.959044939 Eh
             **** ENERGY FILE WAS UPDATED (calc.en.tmp) ****

----------------
TOTAL SCF ENERGY
----------------

Total Energy       :       -552.95904493858541 Eh          -15046.78058 eV

Components:
Nuclear Repulsion  :        692.61192194721275 Eh           18846.92856 eV
Electronic Energy  :      -1245.55471859763543 Eh          -33893.26699 eV
One Electron Energy:      -2121.81513302201256 Eh          -57737.52509 eV
Two Electron Energy:        876.26041442437713 Eh           23844.25810 eV
CPCM Dielectric    :         -0.01623651505074 Eh              -0.44182 eV

Virial components:
Potential Energy   :      -1101.14455828511041 Eh          -29963.66675 eV
Kinetic Energy     :        548.18551334652500 Eh           14916.88618 eV
Virial Ratio       :          2.00870787621314

DFT components:
N(Alpha)           :       44.999994909290 electrons
N(Beta)            :       44.999994909290 electrons
N(Total)           :       89.999989818580 electrons
E(X)               :      -35.291986816858 Eh       
E(C)               :       -2.229585405281 Eh       
E(XC)              :      -37.521572222139 Eh       

CPCM Solvation Model Properties:
Surface-charge          :         -0.02042732094552
Corrected charge        :          0.00000000000000
Outlying charge corr.   :          0.00002535014897 Eh               0.00069 eV
Free-energy (cav+disp)  :  This term is not implemented in the current solvation scheme

---------------
SCF CONVERGENCE
---------------

  Last Energy change         ...   -1.1573e-10  Tolerance :   1.0000e-09
  Last MAX-Density change    ...    3.5204e-06  Tolerance :   1.0000e-08
  Last RMS-Density change    ...    1.2626e-07  Tolerance :   1.0000e-09
  Last DIIS Error            ...    5.8403e-04  Tolerance :   1.0000e-08
  Last Orbital Gradient      ...    1.8611e-06  Tolerance :   2.0000e-06
  Last Orbital Rotation      ...    2.3959e-06  Tolerance :   2.0000e-06


Total SCF time: 0 days 0 hours 0 min 15 sec 
Finished LeanSCF after  16.0 sec

Maximum memory used throughout the entire LEANSCF-calculation: 26.3 MB


           ************************************************************
           *        Program running with 8 parallel MPI-processes     *
           *              working on a common directory               *
           ************************************************************

------------------------------------------------------------------------------
                                ORCA  MP2 
------------------------------------------------------------------------------

Freezing NCore=26 chemical core electrons

----------------------
RI-MP2 ENERGY+GRADIENT
----------------------
Dimension of the orbital basis            ...  227
Dimension of the AuxC basis               ...  750
Memory devoted to MP2                     ... 8000 MB   
Data format for matrix containers         ... DOUBLE
Compression type for matrix containers    ... UNCOMPRESSED
Overall scaling of the MP2 energy         ...   2.700e-01

-----------------------
SHARK RI TRANSFORMATION
-----------------------

Number of basis functions                ...    227
Number of aux functions                  ...    750
Number of operators                      ...      1
Generation of IJK                        ... YES
Generation of IAK                        ... YES
Generation of ABK                        ... NO
Orbital Range Operator  0:    0-  44 to   45- 226

Aux basis identifier                     ...   AUXC
Contraction scheme used                  ... SEGMENTED
Do orthogonalization                     ... YES
All operator combinations                ... NO
Transpose (ia|K)                         ... NO
Integral generator used                  ... LIBINT
Starting integral generation + trafo... 
Half trafo (segmented) done. Total time =  0.3 sec. integrals=  0.2 sec trafo=  0.1 sec
Integral generation and half transformation done (  0.3 sec)

Reading or making V^(-1/2)          ... done (  0.0 sec)
Sorting IJK integrals               ... done (  0.1 sec)
Sorting IAK integrals               ... done (  0.2 sec)

SHARK RI integral transformation done. Total time =  0.4 sec.

Opening buffers                              ... done
Frozen core precalculation                   ... done

Starting loop over batches of integrals:

Operator 0  - window                       ... ( 13- 44)x( 45-226)
Operator 0  - Memory available             ...  8000 MB
Operator 0  - Memory needed per MO         ...   1.0 MB
Operator 0  - Number of orbitals per batch ... 4
Operator 0  - Number of batches            ... 1

OPERATOR  0   PASS   0:  MOs    13 ...   16 +   17 ...   20 +   21 ...   24 +   25 ...   28
                            +   29 ...   32 +   33 ...   36 +   37 ...   40 +   41 ...   44
  Reading integrals       ... ok
  Internal MO  15
Closing buffer GIPV ( 0.04 GB; CompressionRatio= 1.00)
Time spent in pair loops =     1.548 sec
Deleting buffers (Ka|jb) ...done

-----------------------------------------------
 RI-MP2 CORRELATION ENERGY:     -0.585827160 Eh
-----------------------------------------------


---------------------
MP2 DENSITY FORMATION
---------------------

Completing the external part of the density      ... done
Storing the unrelaxed density                    ... done

Re-sorting 3-index density container for op 0    ... done
Computing external part of the Lagrangian        ... done
Calculating the xc-kernel                        ... done
Calculating G(D)                                 ... done
Completing the Lagrangian                        ... done
Solving the Z-vector equations                   ... Using XC Grid                  ... (calc.grid_cpscf.tmp) 
Recalculating density on grid  ... (calc.grho_cpscf0.tmp) done
Calculating the xc-kernel      ... (calc.fxc_cpscf0.tmp) done

-------------------
SHARK CP-SCF DRIVER
-------------------

Dimension of the orbital basis          ...    227
Dimension of the CPSCF-problem          ...   8190
Number of operators                     ...      1
Max. number of iterations               ...    128
Convergence Tolerance                   ... 3.0e-05
Number of perturbations                 ...      1
Perturbation type                       ... REAL

----------------------------
POPLE LINEAR EQUATION SOLVER
----------------------------

  ITERATION   0:   ||err||_max =   4.7620e-02 (   0.9 sec)
  ITERATION   1:   ||err||_max =   1.6204e-02 (   0.9 sec)
  ITERATION   2:   ||err||_max =   6.6743e-03 (   0.9 sec)
  ITERATION   3:   ||err||_max =   3.1865e-03 (   0.9 sec)
  ITERATION   4:   ||err||_max =   1.0245e-03 (   0.9 sec)
  ITERATION   5:   ||err||_max =   4.0275e-04 (   0.9 sec)
  ITERATION   6:   ||err||_max =   1.2236e-04 (   0.9 sec)
  ITERATION   7:   ||err||_max =   4.2070e-05 (   0.9 sec)
  ITERATION   8:   ||err||_max =   1.6258e-05 (   0.9 sec)
done
Finalizing the relaxed density                   ... done
Transforming P to the AO basis                   ... done
Storing the relaxed density                      ... done

------------------------------------
ENERGY WEIGHTED DENSITY FINALIZATION
------------------------------------

Gathering the parts of the W-matrix              ... done
Forming the Z-density                            ... done
Transforming Z to the AO basis                   ... done
Calculating G(Z)                                 ... done
Finalizing the W-matrix                          ... done
Transforming W to the AO basis and storing       ... done

----------------------------------
MP2 DERIVATIVE INTEGRAL GENERATION
----------------------------------

Input SCF Electron Density              ... calc.scfp
Input Correlated Electron Density       ... calc.pmp2re
Input Energy Weighted Density           ... calc.wmp2.tmp

Nuclear repulsion gradient              ... done (  0.0 sec)
HCore & Overlap gradient  (SHARK)       ... done (  0.1 sec)
Two-electron RIJ gradient terms         ... done (  0.5 sec)

-----------------------------------------------------------
MP2 COSX Grid Generation
-----------------------------------------------------------

General Integration Accuracy     IntAcc      ... 4.871
Radial Grid Type                 RadialGrid  ... OptM3 with GC (2021)
Angular Grid (max. ang.)         AngularGrid ... 4 (Lebedev-302)
Angular grid pruning method      GridPruning ... 4 (adaptive)
Weight generation scheme         WeightScheme... mBecke (2022)
Basis function cutoff            BFCut       ... 1.0000e-12
Integration weight cutoff        WCut        ... 1.0000e-14
Partially contracted basis set               ... on
Rotationally invariant grid construction     ... off
Angular grids for H and He will be reduced by one unit

Total number of grid points                  ...   123174
Total number of batches                      ...      975
Average number of points per batch           ...      126
Average number of grid points per atom       ...     5599
UseSFitting                                  ... on
Two-electron COSX gradient terms        ... 
Integration Timings:
Total Time                  =     7.1 sec
Basis fcn evaluation        =     0.1 sec
Density evaluation          =     0.2 sec
A evaluation                =     5.9 sec
A derivative evaluation     =     0.0 sec
S-fit derivative evaluation =     0.0 sec
anal. over. der. evaluation =     0.0 sec
num. over. der. evaluation  =     0.3 sec
K(P) evaluation             =     0.1 sec
finalize                    =     0.0 sec

done (  8.0 sec)
CPCM gradient                           ... done (  1.1 sec)
DFT XC gradient                         ... done (  0.7 sec)
Empirical dispersion gradient           ... done (  0.0 sec)

-------
TIMINGS
-------

Total time                :   25.233 sec
Integral trafo            :    0.485 sec (  1.9%)
FC preparation            :    0.109 sec (  0.4%)
I/O of integrals          :    0.116 sec (  0.5%)
K(i,j) operators          :    0.197 sec (  0.8%)
T(i,j) pair energies      :    0.031 sec (  0.1%)
V**(-1/2)                 :    0.176 sec (  0.7%)
Gamma(ia|P)               :    0.198 sec (  0.8%)
Gamma-Trafo               :    0.059 sec (  0.2%)
D(virtual)                :    0.007 sec (  0.0%)
D(internal)               :    0.290 sec (  1.2%)
W(virtual)                :    0.014 sec (  0.1%)
W(internal)               :    0.358 sec (  1.4%)
L(virtual)                :    0.251 sec (  1.0%)
L(internal)               :    0.025 sec (  0.1%)
XC kernel                 :    0.019 sec (  0.1%)
G(D)                      :    1.668 sec (  6.6%)
G(Z)                      :    1.630 sec (  6.5%)
Z-vector solution         :    8.212 sec ( 32.5%)
3-index derivative        :    0.324 sec (  1.3%)
2-index derivative        :    0.031 sec (  0.1%)
Fock matrix gradient      :   10.529 sec ( 41.7%)


---------------------------------------
MP2 TOTAL ENERGY:     -553.544872098 Eh
---------------------------------------

The final MP2 gradient
  0:  -0.00247048  -0.00167704  -0.00133590
  1:   0.00168713   0.00228372   0.00074321
  2:  -0.00085038  -0.00478653  -0.00001036
  3:   0.00019221   0.00193253   0.00045433
  4:  -0.00206157   0.00038225  -0.00134606
  5:   0.00208128   0.00073287   0.00031602
  6:  -0.00007685   0.00142885   0.00094692
  7:  -0.00048986   0.00072873   0.00670863
  8:  -0.00304169  -0.00135891  -0.01550131
  9:   0.00808546  -0.00517827   0.01089232
 10:  -0.00225111   0.00102967  -0.00602711
 11:   0.00211332  -0.00298414   0.00052767
 12:   0.00040972   0.00099669   0.00014356
 13:  -0.00056486  -0.00029238  -0.00017061
 14:   0.00075045   0.00001205   0.00052713
 15:  -0.00115274  -0.00232771  -0.00025385
 16:  -0.00329802   0.00045474   0.00050483
 17:  -0.00023541   0.00336175  -0.00051912
 18:   0.00151936   0.00106149   0.00077447
 19:   0.00071140   0.00193621   0.00060022
 20:   0.00046741   0.00080520   0.00349658
 21:  -0.00153481   0.00142601  -0.00148167

-----------------------------------
NORM OF THE MP2 GRADIENT:  0.026186
-----------------------------------

Maximum memory used throughout the entire MP2-calculation: 60.3 MB


-------------------------------------------------------------------------------
                          DFT DISPERSION CORRECTION                            
                                                                               
                              DFTD3 V3.1  Rev 1                                
                          USING Becke-Johnson damping                          
-------------------------------------------------------------------------------
-------------------------   ----------------
Dispersion correction           -0.020190067
-------------------------   ----------------


-------------------------   --------------------
FINAL SINGLE POINT ENERGY      -553.565062164919
-------------------------   --------------------

------------------------------------------------------------------------------
                         ORCA GEOMETRY RELAXATION STEP
------------------------------------------------------------------------------

Reading the OPT-File                    .... done
Getting information on internals        .... done
Copying old internal coords+grads       .... done
Making the new internal coordinates     .... (2022 redundants) done
Validating the new internal coordinates .... (2022 redundants) done
Calculating the B-matrix                .... done
Calculating the G,G- and P matrices     .... done
Transforming gradient to internals      .... done
Projecting the internal gradient        .... done
Number of atoms                         ....  22
Number of internal coordinates          .... 111
Current Energy                          ....  -553.565062165 Eh
Current gradient norm                   ....     0.026186053 Eh/bohr
Maximum allowed component of the step   ....  0.300
Current trust radius                    ....  0.300
Updating the Hessian (BFGS)             .... done
Forming the augmented Hessian           .... done
Diagonalizing the augmented Hessian     .... done
Last element of RFO vector              ....  0.990778068
Lowest eigenvalues of augmented Hessian:
 -0.001207674  0.011387495  0.017902959  0.019293125  0.020429424
Length of the computed step             ....  0.136755874
The final length of the internal step   ....  0.136755874
Converting the step to Cartesian space:
 Initial RMS(Int)=    0.0129802931
Transforming coordinates:
 Iter   0:  RMS(Cart)=    0.0471464408 RMS(Int)=    0.0129929433
 Iter   5:  RMS(Cart)=    0.0000004588 RMS(Int)=    0.0000003680
done
Storing new coordinates                 .... done
The predicted energy change is          ....    -0.000615130
Previously predicted energy change      ....    -0.003318800
Actually observed energy change         ....    -0.004159546
Ratio of predicted to observed change   ....     1.253328353
New trust radius                        ....     0.300000000

                                .--------------------.
          ----------------------|Geometry convergence|-------------------------
          Item                value                   Tolerance       Converged
          ---------------------------------------------------------------------
          Energy change      -0.0041595464            0.0000010000      NO
          RMS gradient        0.0015417619            0.0000300000      NO
          MAX gradient        0.0058060975            0.0001000000      NO
          RMS step            0.0129802931            0.0006000000      NO
          MAX step            0.0627994459            0.0010000000      NO
          ........................................................
          Max(Bonds)      0.0094      Max(Angles)    1.09
          Max(Dihed)        3.60      Max(Improp)    0.00
          ---------------------------------------------------------------------

The optimization has not yet converged - more geometry cycles are needed


    ---------------------------------------------------------------------------
                         Redundant Internal Coordinates
                            (Angstroem and degrees)

        Definition                    Value    dE/dq     Step     New-Value
    ----------------------------------------------------------------------------
     1. B(C   1,C   0)                1.4373  0.001259 -0.0019    1.4354   
     2. B(C   2,C   1)                1.4047 -0.002494  0.0035    1.4082   
     3. B(C   3,C   2)                1.3942  0.001194 -0.0016    1.3926   
     4. B(C   4,C   1)                1.4041 -0.001247  0.0019    1.4060   
     5. B(C   5,C   4)                1.3967  0.000676 -0.0010    1.3957   
     6. B(C   6,C   5)                1.4024  0.001937 -0.0030    1.3994   
     7. B(C   6,C   3)                1.4058  0.000766 -0.0012    1.4046   
     8. B(C   7,C   6)                1.5190  0.000176 -0.0002    1.5188   
     9. B(C   8,C   7)                1.5007 -0.004825  0.0094    1.5101   
    10. B(C   9,C   8)                1.3437  0.005806 -0.0065    1.3372   
    11. B(C  10,C   9)                1.4920 -0.005119  0.0088    1.5007   
    12. B(O  11,C  10)                1.4256 -0.001730  0.0031    1.4287   
    13. B(O  11,C   7)                1.4248  0.000664 -0.0002    1.4246   
    14. B(H  12,C   2)                1.0909  0.000096  0.0002    1.0911   
    15. B(H  13,C   3)                1.0916 -0.000273  0.0010    1.0926   
    16. B(H  14,C   4)                1.0908  0.000038  0.0003    1.0911   
    17. B(H  15,C   5)                1.0892  0.000146  0.0001    1.0894   
    18. B(H  16,C  10)                1.1056  0.000723 -0.0018    1.1038   
    19. B(H  17,C  10)                1.1060  0.000705 -0.0018    1.1041   
    20. B(N  18,C   0)                1.1675 -0.002007  0.0017    1.1692   
    21. B(H  19,C   7)                1.1094  0.000885 -0.0021    1.1074   
    22. B(H  20,C   8)                1.0891 -0.000336  0.0011    1.0901   
    23. B(H  21,C   9)                1.0896 -0.000273  0.0010    1.0906   
    24. L(C   1,C   0,N  18,C   2, 2) 179.66 -0.000062    0.01    179.67   
    25. L(C   1,C   0,N  18,C   2, 1) 179.91 -0.000001    0.00    179.91   
    26. A(C   0,C   1,C   4)          120.18  0.000198   -0.06    120.12   
    27. A(C   2,C   1,C   4)          119.80 -0.000175    0.07    119.87   
    28. A(C   0,C   1,C   2)          120.02 -0.000023   -0.01    120.00   
    29. A(C   1,C   2,H  12)          120.43  0.000646   -0.17    120.25   
    30. A(C   1,C   2,C   3)          119.80  0.000948   -0.18    119.62   
    31. A(C   3,C   2,H  12)          119.77 -0.001594    0.36    120.13   
    32. A(C   2,C   3,C   6)          120.79 -0.000109    0.01    120.80   
    33. A(C   6,C   3,H  13)          120.21  0.000652   -0.15    120.06   
    34. A(C   2,C   3,H  13)          119.01 -0.000543    0.13    119.14   
    35. A(C   5,C   4,H  14)          119.72 -0.001351    0.30    120.02   
    36. A(C   1,C   4,H  14)          120.28  0.000536   -0.14    120.14   
    37. A(C   1,C   4,C   5)          120.00  0.000815   -0.16    119.84   
    38. A(C   4,C   5,H  15)          118.99 -0.002536    0.62    119.61   
    39. A(C   4,C   5,C   6)          120.56 -0.000276    0.04    120.60   
    40. A(C   6,C   5,H  15)          120.45  0.002812   -0.66    119.79   
    41. A(C   3,C   6,C   5)          119.05 -0.001203    0.22    119.26   
    42. A(C   5,C   6,C   7)          121.41  0.001428   -0.30    121.10   
    43. A(C   3,C   6,C   7)          119.54 -0.000225    0.09    119.64   
    44. A(C   8,C   7,O  11)          105.19  0.002513   -0.73    104.46   
    45. A(C   6,C   7,O  11)          111.70 -0.000593   -0.10    111.61   
    46. A(O  11,C   7,H  19)          109.13 -0.000311    0.06    109.20   
    47. A(C   6,C   7,C   8)          112.49 -0.001345    0.30    112.79   
    48. A(C   8,C   7,H  19)          109.98 -0.001769    0.84    110.82   
    49. A(C   6,C   7,H  19)          108.30  0.001452   -0.35    107.95   
    50. A(C   7,C   8,C   9)          109.43 -0.001097    0.29    109.72   
    51. A(C   9,C   8,H  20)          125.21 -0.003162    0.76    125.98   
    52. A(C   7,C   8,H  20)          125.35  0.004258   -1.04    124.31   
    53. A(C   8,C   9,C  10)          109.46 -0.002014    0.37    109.83   
    54. A(C  10,C   9,H  21)          125.22  0.003625   -0.83    124.39   
    55. A(C   8,C   9,H  21)          125.32 -0.001612    0.46    125.77   
    56. A(H  16,C  10,H  17)          108.99  0.002831   -1.09    107.90   
    57. A(O  11,C  10,H  17)          110.05 -0.000005   -0.10    109.95   
    58. A(C   9,C  10,H  17)          110.87 -0.003227    1.04    111.91   
    59. A(O  11,C  10,H  16)          110.26 -0.000169   -0.06    110.20   
    60. A(C   9,C  10,H  16)          111.09 -0.003271    1.08    112.17   
    61. A(C   9,C  10,O  11)          105.55  0.003794   -0.85    104.70   
    62. A(C   7,O  11,C  10)          110.36 -0.003198    0.92    111.29   
    63. D(H  12,C   2,C   1,C   0)      0.15  0.000037   -0.10      0.05   
    64. D(C   3,C   2,C   1,C   0)   -179.76  0.000037   -0.11   -179.87   
    65. D(C   3,C   2,C   1,C   4)      0.05  0.000043   -0.09     -0.04   
    66. D(H  12,C   2,C   1,C   4)    179.95  0.000043   -0.07    179.87   
    67. D(H  13,C   3,C   2,C   1)    179.71  0.000036   -0.06    179.65   
    68. D(C   6,C   3,C   2,C   1)     -0.12  0.000051   -0.09     -0.20   
    69. D(H  13,C   3,C   2,H  12)     -0.19  0.000033   -0.07     -0.27   
    70. D(C   6,C   3,C   2,H  12)    179.98  0.000049   -0.10    179.88   
    71. D(H  14,C   4,C   1,C   0)     -0.13 -0.000039    0.11     -0.02   
    72. D(H  14,C   4,C   1,C   2)   -179.93 -0.000044    0.08   -179.85   
    73. D(C   5,C   4,C   1,C   2)     -0.10 -0.000084    0.22      0.12   
    74. D(C   5,C   4,C   1,C   0)    179.71 -0.000079    0.24    179.95   
    75. D(H  15,C   5,C   4,C   1)   -179.90 -0.000018    0.02   -179.87   
    76. D(C   6,C   5,C   4,H  14)   -179.95 -0.000006   -0.05   -179.99   
    77. D(C   6,C   5,C   4,C   1)      0.22  0.000030   -0.18      0.04   
    78. D(H  15,C   5,C   4,H  14)     -0.06 -0.000054    0.16      0.10   
    79. D(C   7,C   6,C   5,H  15)     -0.16  0.000134   -0.65     -0.81   
    80. D(C   3,C   6,C   5,H  15)    179.83  0.000122   -0.20    179.63   
    81. D(C   3,C   6,C   5,C   4)     -0.28  0.000068    0.01     -0.28   
    82. D(C   7,C   6,C   3,H  13)      0.40 -0.000101    0.54      0.94   
    83. D(C   7,C   6,C   3,C   2)   -179.78 -0.000119    0.56   -179.21   
    84. D(C   7,C   6,C   5,C   4)    179.72  0.000079   -0.45    179.28   
    85. D(C   5,C   6,C   3,H  13)   -179.59 -0.000090    0.10   -179.49   
    86. D(C   5,C   6,C   3,C   2)      0.23 -0.000108    0.13      0.36   
    87. D(H  19,C   7,C   6,C   3)    -57.56  0.000437    2.14    -55.43   
    88. D(O  11,C   7,C   6,C   5)      2.22  0.000227    2.81      5.02   
    89. D(O  11,C   7,C   6,C   3)   -177.77  0.000239    2.35   -175.42   
    90. D(C   8,C   7,C   6,C   5)   -115.81 -0.001668    3.60   -112.22   
    91. D(C   8,C   7,C   6,C   3)     64.20 -0.001656    3.14     67.34   
    92. D(C   9,C   8,C   7,O  11)      0.26  0.000108   -0.45     -0.19   
    93. D(C   9,C   8,C   7,C   6)    122.07  0.000254   -0.87    121.20   
    94. D(H  20,C   8,C   7,O  11)   -179.96 -0.000090    0.08   -179.88   
    95. D(H  20,C   8,C   7,C   6)    -58.15  0.000055   -0.34    -58.49   
    96. D(C   9,C   8,C   7,H  19)   -117.13 -0.000035   -0.55   -117.68   
    97. D(H  21,C   9,C   8,H  20)      0.24 -0.000062   -0.04      0.20   
    98. D(H  21,C   9,C   8,C   7)   -179.98 -0.000240    0.46   -179.52   
    99. D(C  10,C   9,C   8,H  20)   -179.58  0.000135   -0.29   -179.87   
   100. D(C  10,C   9,C   8,C   7)      0.21 -0.000043    0.21      0.41   
   101. D(H  17,C  10,C   9,C   8)    118.55  0.000470    0.07    118.62   
   102. D(H  16,C  10,C   9,H  21)     60.08 -0.000161   -0.18     59.91   
   103. D(H  16,C  10,C   9,C   8)   -120.10 -0.000370    0.09   -120.01   
   104. D(O  11,C  10,C   9,H  21)    179.59  0.000155   -0.15    179.44   
   105. D(O  11,C  10,C   9,C   8)     -0.59 -0.000054    0.11     -0.48   
   106. D(C   7,O  11,C  10,H  17)   -118.92  0.001752   -1.09   -120.01   
   107. D(C   7,O  11,C  10,H  16)    120.82 -0.001653    0.38    121.19   
   108. D(C   7,O  11,C  10,C   9)      0.76  0.000110   -0.39      0.38   
   109. D(C  10,O  11,C   7,H  19)    117.32 -0.000984    1.13    118.44   
   110. D(C  10,O  11,C   7,C   8)     -0.64 -0.000116    0.50     -0.14   
   111. D(C  10,O  11,C   7,C   6)   -122.96  0.000249    0.67   -122.29   
    ----------------------------------------------------------------------------

Geometry step timings:
Preparation and reading OPT file:      0.000 s (10.299 %)
Internal coordinates            :      0.000 s ( 0.731 %)
B/P matrices and projection     :      0.001 s (30.966 %)
Hessian update/contruction      :      0.000 s (10.345 %)
Making the step                 :      0.001 s (22.539 %)
Converting the step to Cartesian:      0.000 s ( 3.654 %)
Storing new data                :      0.000 s ( 0.776 %)
Checking convergence            :      0.000 s ( 0.343 %)
Final printing                  :      0.001 s (20.301 %)
Total time                      :      0.004 s

Time for energy+gradient        :     43.447 s
Time for complete geometry iter :     43.665 s

         *************************************************************
         *                GEOMETRY OPTIMIZATION CYCLE   3            *
         *************************************************************
---------------------------------
CARTESIAN COORDINATES (ANGSTROEM)
---------------------------------
  C      2.144399   -0.685332    1.415546
  C      3.185489    0.096366    2.020000
  C      3.226336    1.489672    1.819963
  C      4.241571    2.239921    2.407984
  C      4.167952   -0.526843    2.809365
  C      5.178237    0.238782    3.393486
  C      5.223272    1.624281    3.201848
  C      6.308112    2.470426    3.845291
  C      5.772472    3.395729    4.911782
  C      6.371191    3.133656    6.078397
  C      7.364726    2.022766    5.902409
  O      7.268773    1.665359    4.522453
  H      2.468252    1.979437    1.206881
  H      4.269111    3.319624    2.242887
  H      4.141926   -1.606484    2.965216
  H      5.938762   -0.248305    4.002624
  H      7.132366    1.151492    6.538970
  H      8.393197    2.349054    6.136693
  N      1.297594   -1.321025    0.919777
  H      6.813416    3.044073    3.044126
  H      5.008555    4.154245    4.740126
  H      6.175953    3.641590    7.023524

----------------------------
CARTESIAN COORDINATES (A.U.)
----------------------------
  NO LB      ZA    FRAG     MASS         X           Y           Z
   0 C     6.0000    0    12.011    4.052327   -1.295089    2.674994
   1 C     6.0000    0    12.011    6.019702    0.182106    3.817247
   2 C     6.0000    0    12.011    6.096892    2.815071    3.439232
   3 C     6.0000    0    12.011    8.015408    4.232838    4.550430
   4 C     6.0000    0    12.011    7.876287   -0.995589    5.308930
   5 C     6.0000    0    12.011    9.785450    0.451232    6.412759
   6 C     6.0000    0    12.011    9.870553    3.069447    6.050616
   7 C     6.0000    0    12.011   11.920603    4.668429    7.266546
   8 C     6.0000    0    12.011   10.908391    6.416998    9.281922
   9 C     6.0000    0    12.011   12.039807    5.921752   11.486506
  10 C     6.0000    0    12.011   13.917314    3.822474   11.153937
  11 O     8.0000    0    15.999   13.735990    3.147072    8.546198
  12 H     1.0000    0     1.008    4.664320    3.740594    2.280675
  13 H     1.0000    0     1.008    8.067450    6.273180    4.238442
  14 H     1.0000    0     1.008    7.827107   -3.035814    5.603447
  15 H     1.0000    0     1.008   11.222634   -0.469228    7.563863
  16 H     1.0000    0     1.008   13.478219    2.176005   12.356863
  17 H     1.0000    0     1.008   15.860844    4.439070   11.596670
  18 N     7.0000    0    14.007    2.452098   -2.496375    1.738127
  19 H     1.0000    0     1.008   12.875491    5.752465    5.752565
  20 H     1.0000    0     1.008    9.464798    7.850385    8.957540
  21 H     1.0000    0     1.008   11.670859    6.881608   13.272537

--------------------------------
INTERNAL COORDINATES (ANGSTROEM)
--------------------------------
 C      0   0   0     0.000000000000     0.00000000     0.00000000
 C      1   0   0     1.435369025571     0.00000000     0.00000000
 C      2   1   0     1.408184262167   120.00407209     0.00000000
 C      3   2   1     1.392603531436   119.61780459   180.13035571
 C      2   1   3     1.405958581632   120.12369560   180.17241361
 C      5   2   1     1.395727114763   119.84303672   179.94956876
 C      6   5   2     1.399415242726   120.60240054     0.03880120
 C      7   6   5     1.518833910536   121.10000509   179.28136813
 C      8   7   6     1.510131808054   112.77998870   247.78303165
 C      9   8   7     1.337213117360   109.70816283   121.19974708
 C     10   9   8     1.500719617312   109.82728758     0.41546529
 O      8   7   6     1.424623830002   111.60397778     5.01883702
 H      3   2   1     1.091069061836   120.25236131     0.04670949
 H      4   3   2     1.092599196373   119.14043106   179.64895115
 H      5   2   1     1.091142297353   120.14010069     0.00000000
 H      6   5   2     1.089357938217   119.60954753   180.13083267
 H     11  10   9     1.103774817496   112.16747054   239.99911476
 H     11  10   9     1.104131700070   111.90305670   118.59394098
 N      1   2   3     1.169175399249   179.81539329    61.78148382
 H      8   7   6     1.107370269940   107.93985727   125.02380775
 H      9   8   7     1.090128598282   124.31155375   301.49496903
 H     10   9   8     1.090586647011   125.77673996   180.49448207

---------------------------
INTERNAL COORDINATES (A.U.)
---------------------------
 C      0   0   0     0.000000000000     0.00000000     0.00000000
 C      1   0   0     2.712454359443     0.00000000     0.00000000
 C      2   1   0     2.661082601594   120.00407209     0.00000000
 C      3   2   1     2.631639287546   119.61780459   180.13035571
 C      2   1   3     2.656876674922   120.12369560   180.17241361
 C      5   2   1     2.637542004590   119.84303672   179.94956876
 C      6   5   2     2.644511556386   120.60240054     0.03880120
 C      7   6   5     2.870180133825   121.10000509   179.28136813
 C      8   7   6     2.853735543346   112.77998870   247.78303165
 C      9   8   7     2.526966574498   109.70816283   121.19974708
 C     10   9   8     2.835949080522   109.82728758     0.41546529
 O      8   7   6     2.692148882562   111.60397778     5.01883702
 H      3   2   1     2.061821720064   120.25236131     0.04670949
 H      4   3   2     2.064713255287   119.14043106   179.64895115
 H      5   2   1     2.061960115134   120.14010069     0.00000000
 H      6   5   2     2.058588165043   119.60954753   180.13083267
 H     11  10   9     2.085832118586   112.16747054   239.99911476
 H     11  10   9     2.086506528912   111.90305670   118.59394098
 N      1   2   3     2.209421307099   179.81539329    61.78148382
 H      8   7   6     2.092626539033   107.93985727   125.02380775
 H      9   8   7     2.060044501509   124.31155375   301.49496903
 H     10   9   8     2.060910088162   125.77673996   180.49448207


           ************************************************************
           *        Program running with 8 parallel MPI-processes     *
           *              working on a common directory               *
           ************************************************************
------------------------------------------------------------------------------
                   ___                                                        
                  /   \      - P O W E R E D   B Y -                         
                 /     \                                                     
                 |  |  |   _    _      __       _____    __    __             
                 |  |  |  | |  | |    /  \     |  _  \  |  |  /  |          
                  \  \/   | |  | |   /    \    | | | |  |  | /  /          
                 / \  \   | |__| |  /  /\  \   | |_| |  |  |/  /          
                |  |  |   |  __  | /  /__\  \  |    /   |      \           
                |  |  |   | |  | | |   __   |  |    \   |  |\   \          
                \     /   | |  | | |  |  |  |  | |\  \  |  | \   \       
                 \___/    |_|  |_| |__|  |__|  |_| \__\ |__|  \__/        
                                                                              
                      - O R C A' S   B I G   F R I E N D -                    
                                      &                                       
                       - I N T E G R A L  F E E D E R -                       
                                                                              
 v1 FN, 2020, v2 2021, v3 2022-2024                                           
------------------------------------------------------------------------------


----------------------
SHARK INTEGRAL PACKAGE
----------------------

Number of atoms                             ...     22
Number of basis functions                   ...    227
Number of shells                            ...    105
Maximum angular momentum                    ...      2
Integral batch strategy                     ... SHARK/LIBINT Hybrid
RI-J (if used) integral strategy            ... SPLIT-RIJ (Revised 2003 algorithm where possible)
Printlevel                                  ...      1
Contraction scheme used                     ... SEGMENTED contraction
Prescreening option                         ... SCHWARTZ
   Thresh                                   ... 1.000e-12
   Tcut                                     ... 1.000e-14
   Tpresel                                  ... 1.000e-14 
Coulomb Range Separation                    ... NOT USED
Exchange Range Separation                   ... NOT USED
Multipole approximations                    ... NOT USED
Finite Nucleus Model                        ... NOT USED
CABS basis                                  ... NOT available
Auxiliary Coulomb fitting basis             ... AVAILABLE
   # of basis functions in Aux-J            ...    736
   # of shells in Aux-J                     ...    240
   Maximum angular momentum in Aux-J        ...      4
Auxiliary J/K fitting basis                 ... NOT available
Auxiliary Correlation fitting basis         ... AVAILABLE
   # of basis functions in Aux-C            ...    750
   # of shells in Aux-C                     ...    262
   Maximum angular momentum in Aux-C        ...      3
Auxiliary 'external' fitting basis          ... NOT available

Checking pre-screening integrals            ... done (  0.0 sec) Dimension = 105
Check shell pair data                       ... done (  0.0 sec)
Shell pair information
Shell pair cut-off parameter TPreSel        ...   1.0e-14
Total number of shell pairs                 ...      5565
Shell pairs after pre-screening             ...      4908
Total number of primitive shell pairs       ...     20497
Primitive shell pairs kept                  ...     12788
          la=0 lb=0:   1457 shell pairs
          la=1 lb=0:   1787 shell pairs
          la=1 lb=1:    572 shell pairs
          la=2 lb=0:    630 shell pairs
          la=2 lb=1:    389 shell pairs
          la=2 lb=2:     73 shell pairs

Calculating one electron integrals          ... done (  0.0 sec)
Calculating RI/J V-Matrix + Cholesky decomp.... done (  0.0 sec)
Calculating RI/C V-Matrix + Cholesky decomp.... done (  0.0 sec)
Calculating Nuclear repulsion               ... done (  0.0 sec) ENN=    692.560720937362 Eh

Diagonalization of the overlap matrix:
Smallest eigenvalue                        ... 2.831e-04
Time for diagonalization                   ...    0.006 sec
Threshold for overlap eigenvalues          ... 1.000e-07
Number of eigenvalues below threshold      ... 0
Time for construction of square roots      ...    0.003 sec
Total time needed                          ...    0.010 sec

-------------------
DFT GRID GENERATION
-------------------

General Integration Accuracy     IntAcc      ... 4.388
Radial Grid Type                 RadialGrid  ... OptM3 with GC (2021)
Angular Grid (max. ang.)         AngularGrid ... 4 (Lebedev-302)
Angular grid pruning method      GridPruning ... 4 (adaptive)
Weight generation scheme         WeightScheme... mBecke (2022)
Basis function cutoff            BFCut       ... 1.0000e-12
Integration weight cutoff        WCut        ... 1.0000e-14
Partially contracted basis set               ... off
Rotationally invariant grid construction     ... off
Angular grids for H and He will be reduced by one unit

Total number of grid points                  ...   107009
Total number of batches                      ...     1683
Average number of points per batch           ...       63
Average number of grid points per atom       ...     4864

--------------------
COSX GRID GENERATION
--------------------

GRIDX 1
-------
General Integration Accuracy     IntAcc      ... 3.816
Radial Grid Type                 RadialGrid  ... OptM3 with GC (2021)
Angular Grid (max. ang.)         AngularGrid ... 1 (Lebedev-50)
Angular grid pruning method      GridPruning ... 4 (adaptive)
Weight generation scheme         WeightScheme... mBecke (2022)
Basis function cutoff            BFCut       ... 1.0000e-12
Integration weight cutoff        WCut        ... 1.0000e-14
Partially contracted basis set               ... on
Rotationally invariant grid construction     ... off
Angular grids for H and He will be reduced by one unit

Total number of grid points                  ...    13602
Total number of batches                      ...      118
Average number of points per batch           ...      115
Average number of grid points per atom       ...      618
UseSFitting                                  ... on

GRIDX 2
-------
General Integration Accuracy     IntAcc      ... 4.020
Radial Grid Type                 RadialGrid  ... OptM3 with GC (2021)
Angular Grid (max. ang.)         AngularGrid ... 2 (Lebedev-110)
Angular grid pruning method      GridPruning ... 4 (adaptive)
Weight generation scheme         WeightScheme... mBecke (2022)
Basis function cutoff            BFCut       ... 1.0000e-12
Integration weight cutoff        WCut        ... 1.0000e-14
Partially contracted basis set               ... on
Rotationally invariant grid construction     ... off
Angular grids for H and He will be reduced by one unit

Total number of grid points                  ...    30038
Total number of batches                      ...      246
Average number of points per batch           ...      122
Average number of grid points per atom       ...     1365
UseSFitting                                  ... on

GRIDX 3
-------
General Integration Accuracy     IntAcc      ... 4.338
Radial Grid Type                 RadialGrid  ... OptM3 with GC (2021)
Angular Grid (max. ang.)         AngularGrid ... 3 (Lebedev-194)
Angular grid pruning method      GridPruning ... 4 (adaptive)
Weight generation scheme         WeightScheme... mBecke (2022)
Basis function cutoff            BFCut       ... 1.0000e-12
Integration weight cutoff        WCut        ... 1.0000e-14
Partially contracted basis set               ... on
Rotationally invariant grid construction     ... off
Angular grids for H and He will be reduced by one unit

Total number of grid points                  ...    65941
Total number of batches                      ...      528
Average number of points per batch           ...      124
Average number of grid points per atom       ...     2997
UseSFitting                                  ... on
Grids setup in   0.0 sec
Initializing property integral containers    ... done (  0.0 sec)

SHARK setup successfully completed in   1.3 seconds

Maximum memory used throughout the entire STARTUP-calculation: 29.4 MB


           ************************************************************
           *        Program running with 8 parallel MPI-processes     *
           *              working on a common directory               *
           ************************************************************
Occupation numbers will be reassigned to an Aufbau configuration
             **** ENERGY FILE WAS UPDATED (calc.en.tmp) ****
Finished Guess after   0.2 sec
Maximum memory used throughout the entire GUESS-calculation: 13.3 MB


           ************************************************************
           *        Program running with 8 parallel MPI-processes     *
           *              working on a common directory               *
           ************************************************************
--------------------
CPCM SOLVATION MODEL
--------------------
CPCM parameters:
  Epsilon                                         ...      16.7000
  Refrac                                          ...       1.2750
  Rsolv                                           ...       1.3000
  Surface type                                    ... GAUSSIAN VDW
  Discretization scheme                           ... Constant charge density
    Threshold for H atoms                         ...       5.0000 (charges/Ang^2)
    Threshold for non-H atoms                     ...       5.0000 (charges/Ang^2)
  Epsilon function type                           ...         CPCM
Solvent:                                          ... CUSTOM
Radii:
  Scheme                                          ... Element-dependent radii
  Radius for C  used is    3.8550 Bohr (=   2.0400 Ang.)
  Radius for O  used is    3.4469 Bohr (=   1.8240 Ang.)
  Radius for H  used is    2.4944 Bohr (=   1.3200 Ang.)
  Radius for N  used is    3.5149 Bohr (=   1.8600 Ang.)
Calculating surface                               ...        done! (  0.0s)
Cavity surface points                             ...         2106
Cavity Volume                                     ...    1460.7403
Cavity Surface-area                               ...     789.2786
Calculating surface distance matrix               ...        done! (  0.1s)
Performing Cholesky decomposition & store         ...        done! (  0.1s)
Overall time for CPCM initialization              ...                 0.2s

----------------------------------------D-I-I-S--------------------------------------------
Iteration    Energy (Eh)           Delta-E    RMSDP     MaxDP     DIISErr   Damp  Time(sec)
-------------------------------------------------------------------------------------------
               ***  Starting incremental Fock matrix formation  ***
    1    -552.9571534054135782     0.00e+00  1.36e-04  2.29e-03  1.45e-02  0.700   1.5
    2    -552.9577784114957240    -6.25e-04  1.24e-04  2.13e-03  1.16e-02  0.700   0.8
                               ***Turning on AO-DIIS***
    3    -552.9582923962260566    -5.14e-04  1.10e-04  1.96e-03  9.04e-03  0.700   2.5
    4    -552.9586921301871598    -4.00e-04  2.88e-04  5.14e-03  6.64e-03  0.000   1.2
                              *** Initializing SOSCF ***
---------------------------------------S-O-S-C-F--------------------------------------
Iteration    Energy (Eh)           Delta-E    RMSDP     MaxDP     MaxGrad    Time(sec)
--------------------------------------------------------------------------------------
    5    -552.9598037391775733    -1.11e-03  2.68e-05  4.16e-04  5.23e-04     0.9
               *** Restarting incremental Fock matrix formation ***
    6    -552.9598119386520239    -8.20e-06  1.59e-05  2.40e-04  1.63e-04     1.4
    7    -552.9598134950184658    -1.56e-06  8.76e-06  1.92e-04  4.97e-05     1.2
    8    -552.9598136473942986    -1.52e-07  2.85e-06  8.03e-05  4.17e-05     1.1
    9    -552.9598136911523625    -4.38e-08  1.05e-06  2.48e-05  1.39e-05     1.1
   10    -552.9598136954947449    -4.34e-09  3.56e-07  1.22e-05  2.79e-06     1.0
   11    -552.9598136955640939    -6.93e-11  1.54e-07  5.64e-06  2.31e-06     0.9
                 **** Energy Check signals convergence ****

               *****************************************************
               *                     SUCCESS                       *
               *           SCF CONVERGED AFTER  11 CYCLES          *
               *****************************************************

Recomputing exchange energy using gridx3       ... done (    2.043 sec)
Old exchange energy                            :    -39.699873610 Eh
New exchange energy                            :    -39.699898464 Eh
Exchange energy change after final integration :     -0.000024854 Eh
Total energy after final integration           :   -552.959838549 Eh
             **** ENERGY FILE WAS UPDATED (calc.en.tmp) ****

----------------
TOTAL SCF ENERGY
----------------

Total Energy       :       -552.95983854942654 Eh          -15046.80217 eV

Components:
Nuclear Repulsion  :        692.56072093736168 Eh           18845.53531 eV
Electronic Energy  :      -1245.50423828320891 Eh          -33891.89335 eV
One Electron Energy:      -2121.73022925534815 Eh          -57735.21474 eV
Two Electron Energy:        876.22599097213924 Eh           23843.32139 eV
CPCM Dielectric    :         -0.01629634971681 Eh              -0.44345 eV

Virial components:
Potential Energy   :      -1101.12489144751339 Eh          -29963.13159 eV
Kinetic Energy     :        548.16505289808686 Eh           14916.32942 eV
Virial Ratio       :          2.00874697433919

DFT components:
N(Alpha)           :       44.999987734024 electrons
N(Beta)            :       44.999987734024 electrons
N(Total)           :       89.999975468047 electrons
E(X)               :      -35.290129675882 Eh       
E(C)               :       -2.229338722377 Eh       
E(XC)              :      -37.519468398258 Eh       

CPCM Solvation Model Properties:
Surface-charge          :         -0.02041328979081
Corrected charge        :         -0.00000000000000
Outlying charge corr.   :          0.00002531256997 Eh               0.00069 eV
Free-energy (cav+disp)  :  This term is not implemented in the current solvation scheme

---------------
SCF CONVERGENCE
---------------

  Last Energy change         ...    6.9349e-11  Tolerance :   1.0000e-09
  Last MAX-Density change    ...    5.6425e-06  Tolerance :   1.0000e-08
  Last RMS-Density change    ...    1.5410e-07  Tolerance :   1.0000e-09
  Last DIIS Error            ...    5.2260e-04  Tolerance :   1.0000e-08
  Last Orbital Gradient      ...    2.3054e-06  Tolerance :   2.0000e-06
  Last Orbital Rotation      ...    2.7047e-06  Tolerance :   2.0000e-06


Total SCF time: 0 days 0 hours 0 min 16 sec 
Finished LeanSCF after  16.3 sec

Maximum memory used throughout the entire LEANSCF-calculation: 26.5 MB


           ************************************************************
           *        Program running with 8 parallel MPI-processes     *
           *              working on a common directory               *
           ************************************************************

------------------------------------------------------------------------------
                                ORCA  MP2 
------------------------------------------------------------------------------

Freezing NCore=26 chemical core electrons

----------------------
RI-MP2 ENERGY+GRADIENT
----------------------
Dimension of the orbital basis            ...  227
Dimension of the AuxC basis               ...  750
Memory devoted to MP2                     ... 8000 MB   
Data format for matrix containers         ... DOUBLE
Compression type for matrix containers    ... UNCOMPRESSED
Overall scaling of the MP2 energy         ...   2.700e-01

-----------------------
SHARK RI TRANSFORMATION
-----------------------

Number of basis functions                ...    227
Number of aux functions                  ...    750
Number of operators                      ...      1
Generation of IJK                        ... YES
Generation of IAK                        ... YES
Generation of ABK                        ... NO
Orbital Range Operator  0:    0-  44 to   45- 226

Aux basis identifier                     ...   AUXC
Contraction scheme used                  ... SEGMENTED
Do orthogonalization                     ... YES
All operator combinations                ... NO
Transpose (ia|K)                         ... NO
Integral generator used                  ... LIBINT
Starting integral generation + trafo... 
Half trafo (segmented) done. Total time =  0.2 sec. integrals=  0.1 sec trafo=  0.1 sec
Integral generation and half transformation done (  0.2 sec)

Reading or making V^(-1/2)          ... done (  0.0 sec)
Sorting IJK integrals               ... done (  0.1 sec)
Sorting IAK integrals               ... done (  0.2 sec)

SHARK RI integral transformation done. Total time =  0.3 sec.

Opening buffers                              ... done
Frozen core precalculation                   ... done

Starting loop over batches of integrals:

Operator 0  - window                       ... ( 13- 44)x( 45-226)
Operator 0  - Memory available             ...  8000 MB
Operator 0  - Memory needed per MO         ...   1.0 MB
Operator 0  - Number of orbitals per batch ... 4
Operator 0  - Number of batches            ... 1

OPERATOR  0   PASS   0:  MOs    13 ...   16 +   17 ...   20 +   21 ...   24 +   25 ...   28
                            +   29 ...   32 +   33 ...   36 +   37 ...   40 +   41 ...   44
  Reading integrals       ... ok
  Internal MO  15
Closing buffer GIPV ( 0.04 GB; CompressionRatio= 1.00)
Time spent in pair loops =     1.400 sec
Deleting buffers (Ka|jb) ...done

-----------------------------------------------
 RI-MP2 CORRELATION ENERGY:     -0.585768370 Eh
-----------------------------------------------


---------------------
MP2 DENSITY FORMATION
---------------------

Completing the external part of the density      ... done
Storing the unrelaxed density                    ... done

Re-sorting 3-index density container for op 0    ... done
Computing external part of the Lagrangian        ... done
Calculating the xc-kernel                        ... done
Calculating G(D)                                 ... done
Completing the Lagrangian                        ... done
Solving the Z-vector equations                   ... Using XC Grid                  ... (calc.grid_cpscf.tmp) 
Recalculating density on grid  ... (calc.grho_cpscf0.tmp) done
Calculating the xc-kernel      ... (calc.fxc_cpscf0.tmp) done

-------------------
SHARK CP-SCF DRIVER
-------------------

Dimension of the orbital basis          ...    227
Dimension of the CPSCF-problem          ...   8190
Number of operators                     ...      1
Max. number of iterations               ...    128
Convergence Tolerance                   ... 3.0e-05
Number of perturbations                 ...      1
Perturbation type                       ... REAL

----------------------------
POPLE LINEAR EQUATION SOLVER
----------------------------

  ITERATION   0:   ||err||_max =   4.7746e-02 (   0.8 sec)
  ITERATION   1:   ||err||_max =   1.6326e-02 (   0.8 sec)
  ITERATION   2:   ||err||_max =   6.7211e-03 (   0.8 sec)
  ITERATION   3:   ||err||_max =   3.2174e-03 (   1.0 sec)
  ITERATION   4:   ||err||_max =   1.0308e-03 (   1.0 sec)
  ITERATION   5:   ||err||_max =   4.0356e-04 (   1.0 sec)
  ITERATION   6:   ||err||_max =   1.2196e-04 (   1.0 sec)
  ITERATION   7:   ||err||_max =   4.2339e-05 (   1.1 sec)
  ITERATION   8:   ||err||_max =   1.6528e-05 (   1.0 sec)
done
Finalizing the relaxed density                   ... done
Transforming P to the AO basis                   ... done
Storing the relaxed density                      ... done

------------------------------------
ENERGY WEIGHTED DENSITY FINALIZATION
------------------------------------

Gathering the parts of the W-matrix              ... done
Forming the Z-density                            ... done
Transforming Z to the AO basis                   ... done
Calculating G(Z)                                 ... done
Finalizing the W-matrix                          ... done
Transforming W to the AO basis and storing       ... done

----------------------------------
MP2 DERIVATIVE INTEGRAL GENERATION
----------------------------------

Input SCF Electron Density              ... calc.scfp
Input Correlated Electron Density       ... calc.pmp2re
Input Energy Weighted Density           ... calc.wmp2.tmp

Nuclear repulsion gradient              ... done (  0.0 sec)
HCore & Overlap gradient  (SHARK)       ... done (  0.1 sec)
Two-electron RIJ gradient terms         ... done (  0.6 sec)

-----------------------------------------------------------
MP2 COSX Grid Generation
-----------------------------------------------------------

General Integration Accuracy     IntAcc      ... 4.871
Radial Grid Type                 RadialGrid  ... OptM3 with GC (2021)
Angular Grid (max. ang.)         AngularGrid ... 4 (Lebedev-302)
Angular grid pruning method      GridPruning ... 4 (adaptive)
Weight generation scheme         WeightScheme... mBecke (2022)
Basis function cutoff            BFCut       ... 1.0000e-12
Integration weight cutoff        WCut        ... 1.0000e-14
Partially contracted basis set               ... on
Rotationally invariant grid construction     ... off
Angular grids for H and He will be reduced by one unit

Total number of grid points                  ...   123193
Total number of batches                      ...      974
Average number of points per batch           ...      126
Average number of grid points per atom       ...     5600
UseSFitting                                  ... on
Two-electron COSX gradient terms        ... 
Integration Timings:
Total Time                  =     7.2 sec
Basis fcn evaluation        =     0.1 sec
Density evaluation          =     0.2 sec
A evaluation                =     6.0 sec
A derivative evaluation     =     0.0 sec
S-fit derivative evaluation =     0.0 sec
anal. over. der. evaluation =     0.0 sec
num. over. der. evaluation  =     0.4 sec
K(P) evaluation             =     0.1 sec
finalize                    =     0.0 sec

done (  8.4 sec)
CPCM gradient                           ... done (  1.2 sec)
DFT XC gradient                         ... done (  0.9 sec)
Empirical dispersion gradient           ... done (  0.0 sec)

-------
TIMINGS
-------

Total time                :   26.026 sec
Integral trafo            :    0.388 sec (  1.5%)
FC preparation            :    0.096 sec (  0.4%)
I/O of integrals          :    0.113 sec (  0.4%)
K(i,j) operators          :    0.181 sec (  0.7%)
T(i,j) pair energies      :    0.026 sec (  0.1%)
V**(-1/2)                 :    0.149 sec (  0.6%)
Gamma(ia|P)               :    0.175 sec (  0.7%)
Gamma-Trafo               :    0.057 sec (  0.2%)
D(virtual)                :    0.007 sec (  0.0%)
D(internal)               :    0.256 sec (  1.0%)
W(virtual)                :    0.014 sec (  0.1%)
W(internal)               :    0.324 sec (  1.2%)
L(virtual)                :    0.162 sec (  0.6%)
L(internal)               :    0.026 sec (  0.1%)
XC kernel                 :    0.018 sec (  0.1%)
G(D)                      :    1.579 sec (  6.1%)
G(Z)                      :    1.716 sec (  6.6%)
Z-vector solution         :    8.704 sec ( 33.4%)
3-index derivative        :    0.352 sec (  1.4%)
2-index derivative        :    0.031 sec (  0.1%)
Fock matrix gradient      :   11.182 sec ( 43.0%)


---------------------------------------
MP2 TOTAL ENERGY:     -553.545606920 Eh
---------------------------------------

The final MP2 gradient
  0:   0.00098874   0.00087912   0.00085233
  1:   0.00004780   0.00014885  -0.00009103
  2:  -0.00007493  -0.00094988   0.00003186
  3:  -0.00000571  -0.00027678   0.00059766
  4:  -0.00020553   0.00002557  -0.00021541
  5:   0.00100201   0.00212265  -0.00028321
  6:  -0.00005463  -0.00068854  -0.00051296
  7:  -0.00061507  -0.00004164  -0.00039054
  8:   0.00010698  -0.00026007  -0.00340902
  9:   0.00109583  -0.00051532   0.00167010
 10:   0.00198036  -0.00204136  -0.00039915
 11:  -0.00076902  -0.00014249   0.00112413
 12:   0.00010484   0.00077497  -0.00003369
 13:  -0.00037905   0.00026684  -0.00022743
 14:   0.00049419  -0.00023564   0.00040489
 15:  -0.00050005  -0.00129897  -0.00001723
 16:  -0.00052195   0.00055308  -0.00004034
 17:  -0.00056768   0.00074454  -0.00000537
 18:  -0.00112640  -0.00091059  -0.00080908
 19:   0.00010736   0.00015660   0.00014632
 20:  -0.00008723   0.00071317   0.00203008
 21:  -0.00102505   0.00096192  -0.00043407

-----------------------------------
NORM OF THE MP2 GRADIENT:  0.007158
-----------------------------------

Maximum memory used throughout the entire MP2-calculation: 60.4 MB


-------------------------------------------------------------------------------
                          DFT DISPERSION CORRECTION                            
                                                                               
                              DFTD3 V3.1  Rev 1                                
                          USING Becke-Johnson damping                          
-------------------------------------------------------------------------------
-------------------------   ----------------
Dispersion correction           -0.020195141
-------------------------   ----------------


-------------------------   --------------------
FINAL SINGLE POINT ENERGY      -553.565802060877
-------------------------   --------------------

------------------------------------------------------------------------------
                         ORCA GEOMETRY RELAXATION STEP
------------------------------------------------------------------------------

Reading the OPT-File                    .... done
Getting information on internals        .... done
Copying old internal coords+grads       .... done
Making the new internal coordinates     .... (2022 redundants) done
Validating the new internal coordinates .... (2022 redundants) done
Calculating the B-matrix                .... done
Calculating the G,G- and P matrices     .... done
Transforming gradient to internals      .... done
Projecting the internal gradient        .... done
Number of atoms                         ....  22
Number of internal coordinates          .... 111
Current Energy                          ....  -553.565802061 Eh
Current gradient norm                   ....     0.007157741 Eh/bohr
Maximum allowed component of the step   ....  0.300
Current trust radius                    ....  0.300
Updating the Hessian (BFGS)             .... done
Forming the augmented Hessian           .... done
Diagonalizing the augmented Hessian     .... done
Last element of RFO vector              ....  0.992221437
Lowest eigenvalues of augmented Hessian:
 -0.000257881  0.009599367  0.017746758  0.019260408  0.020418800
Length of the computed step             ....  0.125461329
The final length of the internal step   ....  0.125461329
Converting the step to Cartesian space:
 Initial RMS(Int)=    0.0119082624
Transforming coordinates:
 Iter   0:  RMS(Cart)=    0.0444766146 RMS(Int)=    0.8432572169
 Iter   5:  RMS(Cart)=    0.0000004273 RMS(Int)=    0.0000003428
done
Storing new coordinates                 .... done
The predicted energy change is          ....    -0.000130970
Previously predicted energy change      ....    -0.000615130
Actually observed energy change         ....    -0.000739896
Ratio of predicted to observed change   ....     1.202828464
New trust radius                        ....     0.450000000

                                .--------------------.
          ----------------------|Geometry convergence|-------------------------
          Item                value                   Tolerance       Converged
          ---------------------------------------------------------------------
          Energy change      -0.0007398960            0.0000010000      NO
          RMS gradient        0.0005423842            0.0000300000      NO
          MAX gradient        0.0022919247            0.0001000000      NO
          RMS step            0.0119082624            0.0006000000      NO
          MAX step            0.0576666943            0.0010000000      NO
          ........................................................
          Max(Bonds)      0.0025      Max(Angles)    0.65
          Max(Dihed)        3.30      Max(Improp)    0.00
          ---------------------------------------------------------------------

The optimization has not yet converged - more geometry cycles are needed


    ---------------------------------------------------------------------------
                         Redundant Internal Coordinates
                            (Angstroem and degrees)

        Definition                    Value    dE/dq     Step     New-Value
    ----------------------------------------------------------------------------
     1. B(C   1,C   0)                1.4354  0.000097 -0.0005    1.4349   
     2. B(C   2,C   1)                1.4082 -0.000113  0.0009    1.4091   
     3. B(C   3,C   2)                1.3926 -0.000024 -0.0004    1.3922   
     4. B(C   4,C   1)                1.4060  0.000124  0.0003    1.4063   
     5. B(C   5,C   4)                1.3957 -0.000059 -0.0002    1.3955   
     6. B(C   6,C   5)                1.3994 -0.000657  0.0000    1.3994   
     7. B(C   6,C   3)                1.4046 -0.000026 -0.0002    1.4044   
     8. B(C   7,C   6)                1.5188 -0.000009  0.0001    1.5189   
     9. B(C   8,C   7)                1.5101 -0.000174  0.0025    1.5126   
    10. B(C   9,C   8)                1.3372  0.000756 -0.0020    1.3352   
    11. B(C  10,C   9)                1.5007  0.000414  0.0015    1.5022   
    12. B(O  11,C  10)                1.4287 -0.000027  0.0009    1.4296   
    13. B(O  11,C   7)                1.4246  0.000825 -0.0010    1.4237   
    14. B(H  12,C   2)                1.0911  0.000294 -0.0002    1.0908   
    15. B(H  13,C   3)                1.0926  0.000289 -0.0000    1.0926   
    16. B(H  14,C   4)                1.0911  0.000279 -0.0002    1.0910   
    17. B(H  15,C   5)                1.0894  0.000222 -0.0001    1.0892   
    18. B(H  16,C  10)                1.1038 -0.000350  0.0003    1.1040   
    19. B(H  17,C  10)                1.1041 -0.000310  0.0002    1.1043   
    20. B(N  18,C   0)                1.1692  0.001653 -0.0002    1.1690   
    21. B(H  19,C   7)                1.1074  0.000024 -0.0004    1.1069   
    22. B(H  20,C   8)                1.0901  0.000238 -0.0000    1.0901   
    23. B(H  21,C   9)                1.0906  0.000256 -0.0000    1.0906   
    24. L(C   1,C   0,N  18,C   2, 2) 179.67 -0.000071    0.01    179.69   
    25. L(C   1,C   0,N  18,C   2, 1) 179.91 -0.000017    0.00    179.91   
    26. A(C   0,C   1,C   4)          120.12  0.000201   -0.04    120.08   
    27. A(C   2,C   1,C   4)          119.87 -0.000361    0.07    119.94   
    28. A(C   0,C   1,C   2)          120.00  0.000159   -0.03    119.98   
    29. A(C   1,C   2,H  12)          120.25  0.000713   -0.18    120.08   
    30. A(C   1,C   2,C   3)          119.62  0.000071   -0.06    119.56   
    31. A(C   3,C   2,H  12)          120.13 -0.000784    0.23    120.36   
    32. A(C   2,C   3,C   6)          120.80  0.000139   -0.02    120.78   
    33. A(C   6,C   3,H  13)          120.06  0.000366   -0.11    119.95   
    34. A(C   2,C   3,H  13)          119.14 -0.000505    0.13    119.27   
    35. A(C   5,C   4,H  14)          120.02 -0.000721    0.21    120.22   
    36. A(C   1,C   4,H  14)          120.14  0.000560   -0.14    120.00   
    37. A(C   1,C   4,C   5)          119.84  0.000161   -0.06    119.78   
    38. A(C   4,C   5,H  15)          119.61 -0.001486    0.43    120.04   
    39. A(C   4,C   5,C   6)          120.60  0.000152   -0.01    120.59   
    40. A(C   6,C   5,H  15)          119.79  0.001334   -0.41    119.37   
    41. A(C   3,C   6,C   5)          119.26 -0.000163    0.08    119.34   
    42. A(C   5,C   6,C   7)          121.10 -0.000245   -0.03    121.07   
    43. A(C   3,C   6,C   7)          119.63  0.000408   -0.05    119.59   
    44. A(C   8,C   7,O  11)          104.46 -0.000504   -0.07    104.39   
    45. A(C   6,C   7,O  11)          111.60 -0.000368    0.09    111.69   
    46. A(O  11,C   7,H  19)          109.20  0.000227   -0.01    109.20   
    47. A(C   6,C   7,C   8)          112.78  0.001040   -0.19    112.59   
    48. A(C   8,C   7,H  19)          110.82 -0.000317    0.29    111.11   
    49. A(C   6,C   7,H  19)          107.94 -0.000100   -0.10    107.84   
    50. A(C   7,C   8,C   9)          109.71  0.000174    0.03    109.73   
    51. A(C   9,C   8,H  20)          125.98 -0.002292    0.63    126.61   
    52. A(C   7,C   8,H  20)          124.31  0.002118   -0.65    123.66   
    53. A(C   8,C   9,C  10)          109.83  0.000159    0.04    109.87   
    54. A(C  10,C   9,H  21)          124.40  0.001414   -0.46    123.93   
    55. A(C   8,C   9,H  21)          125.78 -0.001573    0.42    126.20   
    56. A(H  16,C  10,H  17)          107.88  0.000526   -0.47    107.41   
    57. A(O  11,C  10,H  17)          109.96  0.000522   -0.14    109.82   
    58. A(C   9,C  10,H  17)          111.90 -0.000631    0.42    112.32   
    59. A(O  11,C  10,H  16)          110.21  0.000477   -0.10    110.11   
    60. A(C   9,C  10,H  16)          112.17 -0.000357    0.39    112.56   
    61. A(C   9,C  10,O  11)          104.71 -0.000530   -0.08    104.63   
    62. A(C   7,O  11,C  10)          111.29  0.000702    0.09    111.38   
    63. D(H  12,C   2,C   1,C   0)      0.05  0.000005   -0.03      0.01   
    64. D(C   3,C   2,C   1,C   0)   -179.87 -0.000013    0.01   -179.86   
    65. D(C   3,C   2,C   1,C   4)     -0.04 -0.000007    0.00     -0.04   
    66. D(H  12,C   2,C   1,C   4)    179.87  0.000011   -0.04    179.83   
    67. D(H  13,C   3,C   2,C   1)    179.65  0.000024   -0.07    179.58   
    68. D(C   6,C   3,C   2,C   1)     -0.20  0.000002   -0.02     -0.22   
    69. D(H  13,C   3,C   2,H  12)     -0.27  0.000005   -0.03     -0.29   
    70. D(C   6,C   3,C   2,H  12)    179.88 -0.000017    0.03    179.91   
    71. D(H  14,C   4,C   1,C   0)     -0.02 -0.000009    0.05      0.03   
    72. D(H  14,C   4,C   1,C   2)   -179.85 -0.000016    0.06   -179.79   
    73. D(C   5,C   4,C   1,C   2)      0.12  0.000003    0.02      0.15   
    74. D(C   5,C   4,C   1,C   0)    179.95  0.000010    0.01    179.96   
    75. D(H  15,C   5,C   4,C   1)   -179.87 -0.000036    0.10   -179.76   
    76. D(C   6,C   5,C   4,H  14)   -179.99  0.000024   -0.06   -180.06   
    77. D(C   6,C   5,C   4,C   1)      0.04  0.000005   -0.03      0.01   
    78. D(H  15,C   5,C   4,H  14)      0.10 -0.000017    0.07      0.17   
    79. D(C   7,C   6,C   5,H  15)     -0.81  0.000098   -0.43     -1.24   
    80. D(C   3,C   6,C   5,H  15)    179.63  0.000030   -0.12    179.51   
    81. D(C   3,C   6,C   5,C   4)     -0.28 -0.000009    0.01     -0.26   
    82. D(C   7,C   6,C   3,H  13)      0.95 -0.000079    0.36      1.31   
    83. D(C   7,C   6,C   3,C   2)   -179.21 -0.000059    0.31   -178.90   
    84. D(C   7,C   6,C   5,C   4)    179.28  0.000059   -0.29    178.99   
    85. D(C   5,C   6,C   3,H  13)   -179.49 -0.000015    0.06   -179.43   
    86. D(C   5,C   6,C   3,C   2)      0.36  0.000006    0.01      0.37   
    87. D(H  19,C   7,C   6,C   3)    -55.42 -0.000473    2.82    -52.60   
    88. D(O  11,C   7,C   6,C   5)      5.02 -0.000533    3.14      8.16   
    89. D(O  11,C   7,C   6,C   3)   -175.43 -0.000467    2.83   -172.59   
    90. D(C   8,C   7,C   6,C   5)   -112.22 -0.000331    3.30   -108.91   
    91. D(C   8,C   7,C   6,C   3)     67.34 -0.000265    3.00     70.34   
    92. D(C   9,C   8,C   7,O  11)     -0.18 -0.000045   -0.36     -0.54   
    93. D(C   9,C   8,C   7,C   6)    121.20 -0.000241   -0.42    120.78   
    94. D(H  20,C   8,C   7,O  11)   -179.89  0.000051   -0.13   -180.02   
    95. D(H  20,C   8,C   7,C   6)    -58.51 -0.000145   -0.19    -58.69   
    96. D(C   9,C   8,C   7,H  19)   -117.66  0.000127   -0.46   -118.12   
    97. D(H  21,C   9,C   8,H  20)      0.19 -0.000056   -0.01      0.18   
    98. D(H  21,C   9,C   8,C   7)   -179.51  0.000026    0.21   -179.30   
    99. D(C  10,C   9,C   8,H  20)   -179.89 -0.000082   -0.09   -179.98   
   100. D(C  10,C   9,C   8,C   7)      0.42  0.000000    0.13      0.55   
   101. D(H  17,C  10,C   9,C   8)    118.59  0.000022    0.15    118.75   
   102. D(H  16,C  10,C   9,H  21)     59.92 -0.000036    0.04     59.96   
   103. D(H  16,C  10,C   9,C   8)   -120.00 -0.000008    0.12   -119.88   
   104. D(O  11,C  10,C   9,H  21)    179.44  0.000021    0.07    179.51   
   105. D(O  11,C  10,C   9,C   8)     -0.49  0.000049    0.15     -0.33   
   106. D(C   7,O  11,C  10,H  17)   -120.01  0.000704   -0.76   -120.77   
   107. D(C   7,O  11,C  10,H  16)    121.19 -0.000561   -0.03    121.16   
   108. D(C   7,O  11,C  10,C   9)      0.37 -0.000078   -0.39     -0.02   
   109. D(C  10,O  11,C   7,H  19)    118.45 -0.000455    0.76    119.20   
   110. D(C  10,O  11,C   7,C   8)     -0.14  0.000076    0.46      0.32   
   111. D(C  10,O  11,C   7,C   6)   -122.29 -0.000661    0.68   -121.61   
    ----------------------------------------------------------------------------

Geometry step timings:
Preparation and reading OPT file:      0.001 s (11.592 %)
Internal coordinates            :      0.000 s ( 0.675 %)
B/P matrices and projection     :      0.001 s (26.889 %)
Hessian update/contruction      :      0.001 s (14.001 %)
Making the step                 :      0.001 s (19.825 %)
Converting the step to Cartesian:      0.000 s ( 3.870 %)
Storing new data                :      0.000 s ( 1.223 %)
Checking convergence            :      0.000 s ( 0.475 %)
Final printing                  :      0.001 s (21.358 %)
Total time                      :      0.005 s

Time for energy+gradient        :     44.416 s
Time for complete geometry iter :     44.652 s

         *************************************************************
         *                GEOMETRY OPTIMIZATION CYCLE   4            *
         *************************************************************
---------------------------------
CARTESIAN COORDINATES (ANGSTROEM)
---------------------------------
  C      2.149164   -0.687825    1.422940
  C      3.187898    0.098910    2.023681
  C      3.242096    1.487857    1.792554
  C      4.255453    2.242463    2.377380
  C      4.154492   -0.515116    2.839942
  C      5.162474    0.255909    3.420458
  C      5.220684    1.636320    3.197941
  C      6.299506    2.489363    3.842538
  C      5.757122    3.385296    4.933955
  C      6.366335    3.107885    6.089303
  C      7.378150    2.016736    5.883895
  O      7.281281    1.691293    4.495229
  H      2.495021    1.965925    1.157526
  H      4.296941    3.317922    2.189347
  H      4.115347   -1.590943    3.016690
  H      5.915531   -0.215972    4.050282
  H      7.168694    1.123760    6.498386
  H      8.405011    2.347006    6.120428
  N      1.304128   -1.327844    0.930229
  H      6.784846    3.082802    3.044051
  H      4.978248    4.130683    4.772366
  H      6.173242    3.586060    7.050231

----------------------------
CARTESIAN COORDINATES (A.U.)
----------------------------
  NO LB      ZA    FRAG     MASS         X           Y           Z
   0 C     6.0000    0    12.011    4.061330   -1.299802    2.688967
   1 C     6.0000    0    12.011    6.024254    0.186914    3.824203
   2 C     6.0000    0    12.011    6.126674    2.811642    3.387435
   3 C     6.0000    0    12.011    8.041641    4.237642    4.492596
   4 C     6.0000    0    12.011    7.850851   -0.973429    5.366712
   5 C     6.0000    0    12.011    9.755661    0.483598    6.463729
   6 C     6.0000    0    12.011    9.865662    3.092196    6.043232
   7 C     6.0000    0    12.011   11.904341    4.704215    7.261344
   8 C     6.0000    0    12.011   10.879384    6.397281    9.323823
   9 C     6.0000    0    12.011   12.030630    5.873052   11.507114
  10 C     6.0000    0    12.011   13.942682    3.811078   11.118951
  11 O     8.0000    0    15.999   13.759628    3.196080    8.494751
  12 H     1.0000    0     1.008    4.714906    3.715060    2.187407
  13 H     1.0000    0     1.008    8.120041    6.269964    4.137266
  14 H     1.0000    0     1.008    7.776879   -3.006446    5.700719
  15 H     1.0000    0     1.008   11.178734   -0.408129    7.653925
  16 H     1.0000    0     1.008   13.546868    2.123598   12.280169
  17 H     1.0000    0     1.008   15.883168    4.435198   11.565933
  18 N     7.0000    0    14.007    2.464445   -2.509262    1.757878
  19 H     1.0000    0     1.008   12.821501    5.825651    5.752422
  20 H     1.0000    0     1.008    9.407525    7.805859    9.018464
  21 H     1.0000    0     1.008   11.665736    6.776671   13.323006

--------------------------------
INTERNAL COORDINATES (ANGSTROEM)
--------------------------------
 C      0   0   0     0.000000000000     0.00000000     0.00000000
 C      1   0   0     1.434856302270     0.00000000     0.00000000
 C      2   1   0     1.409088011199   119.97592255     0.00000000
 C      3   2   1     1.392244713135   119.56131715   180.14190013
 C      2   1   3     1.406276359830   120.07926247   180.18386805
 C      5   2   1     1.395531197869   119.78044470   179.96248093
 C      6   5   2     1.399440899968   120.58949958     0.00000000
 C      7   6   5     1.518896218145   121.06753145   178.99054653
 C      8   7   6     1.512635285968   112.59259295   251.08569462
 C      9   8   7     1.335262669897   109.73451566   120.79055069
 C     10   9   8     1.502187873484   109.87117419     0.54669600
 O      8   7   6     1.423659218173   111.68738665     8.16044511
 H      3   2   1     1.090839400971   120.07529697     0.00000000
 H      4   3   2     1.092560435322   119.26622754   179.57990636
 H      5   2   1     1.090951694513   119.99708889     0.02599710
 H      6   5   2     1.089241350019   120.03586109   180.23675403
 H     11  10   9     1.104026891758   112.55817457   240.11966973
 H     11  10   9     1.104295971240   112.32122246   118.74268166
 N      1   2   3     1.168962280120   179.82210682    61.55817307
 H      8   7   6     1.106935475685   107.84121371   128.14795064
 H      9   8   7     1.090118344616   123.65793788   301.30394292
 H     10   9   8     1.090558889426   126.19470159   180.70735233

---------------------------
INTERNAL COORDINATES (A.U.)
---------------------------
 C      0   0   0     0.000000000000     0.00000000     0.00000000
 C      1   0   0     2.711485452822     0.00000000     0.00000000
 C      2   1   0     2.662790439758   119.97592255     0.00000000
 C      3   2   1     2.630961219226   119.56131715   180.14190013
 C      2   1   3     2.657477188687   120.07926247   180.18386805
 C      5   2   1     2.637171775316   119.78044470   179.96248093
 C      6   5   2     2.644560041548   120.58949958     0.00000000
 C      7   6   5     2.870297878143   121.06753145   178.99054653
 C      8   7   6     2.858466430986   112.59259295   251.08569462
 C      9   8   7     2.523280762954   109.73451566   120.79055069
 C     10   9   8     2.838723682581   109.87117419     0.54669600
 O      8   7   6     2.690326030380   111.68738665     8.16044511
 H      3   2   1     2.061387723925   120.07529697     0.00000000
 H      4   3   2     2.064640007516   119.26622754   179.57990636
 H      5   2   1     2.061599927967   119.99708889     0.02599710
 H      6   5   2     2.058367845278   120.03586109   180.23675403
 H     11  10   9     2.086308469907   112.55817457   240.11966973
 H     11  10   9     2.086816956436   112.32122246   118.74268166
 N      1   2   3     2.209018570310   179.82210682    61.55817307
 H      8   7   6     2.091804896967   107.84121371   128.14795064
 H      9   8   7     2.060025124888   123.65793788   301.30394292
 H     10   9   8     2.060857633929   126.19470159   180.70735233


           ************************************************************
           *        Program running with 8 parallel MPI-processes     *
           *              working on a common directory               *
           ************************************************************
------------------------------------------------------------------------------
                   ___                                                        
                  /   \      - P O W E R E D   B Y -                         
                 /     \                                                     
                 |  |  |   _    _      __       _____    __    __             
                 |  |  |  | |  | |    /  \     |  _  \  |  |  /  |          
                  \  \/   | |  | |   /    \    | | | |  |  | /  /          
                 / \  \   | |__| |  /  /\  \   | |_| |  |  |/  /          
                |  |  |   |  __  | /  /__\  \  |    /   |      \           
                |  |  |   | |  | | |   __   |  |    \   |  |\   \          
                \     /   | |  | | |  |  |  |  | |\  \  |  | \   \       
                 \___/    |_|  |_| |__|  |__|  |_| \__\ |__|  \__/        
                                                                              
                      - O R C A' S   B I G   F R I E N D -                    
                                      &                                       
                       - I N T E G R A L  F E E D E R -                       
                                                                              
 v1 FN, 2020, v2 2021, v3 2022-2024                                           
------------------------------------------------------------------------------


----------------------
SHARK INTEGRAL PACKAGE
----------------------

Number of atoms                             ...     22
Number of basis functions                   ...    227
Number of shells                            ...    105
Maximum angular momentum                    ...      2
Integral batch strategy                     ... SHARK/LIBINT Hybrid
RI-J (if used) integral strategy            ... SPLIT-RIJ (Revised 2003 algorithm where possible)
Printlevel                                  ...      1
Contraction scheme used                     ... SEGMENTED contraction
Prescreening option                         ... SCHWARTZ
   Thresh                                   ... 1.000e-12
   Tcut                                     ... 1.000e-14
   Tpresel                                  ... 1.000e-14 
Coulomb Range Separation                    ... NOT USED
Exchange Range Separation                   ... NOT USED
Multipole approximations                    ... NOT USED
Finite Nucleus Model                        ... NOT USED
CABS basis                                  ... NOT available
Auxiliary Coulomb fitting basis             ... AVAILABLE
   # of basis functions in Aux-J            ...    736
   # of shells in Aux-J                     ...    240
   Maximum angular momentum in Aux-J        ...      4
Auxiliary J/K fitting basis                 ... NOT available
Auxiliary Correlation fitting basis         ... AVAILABLE
   # of basis functions in Aux-C            ...    750
   # of shells in Aux-C                     ...    262
   Maximum angular momentum in Aux-C        ...      3
Auxiliary 'external' fitting basis          ... NOT available

Checking pre-screening integrals            ... done (  0.0 sec) Dimension = 105
Check shell pair data                       ... done (  0.0 sec)
Shell pair information
Shell pair cut-off parameter TPreSel        ...   1.0e-14
Total number of shell pairs                 ...      5565
Shell pairs after pre-screening             ...      4912
Total number of primitive shell pairs       ...     20497
Primitive shell pairs kept                  ...     12796
          la=0 lb=0:   1457 shell pairs
          la=1 lb=0:   1789 shell pairs
          la=1 lb=1:    573 shell pairs
          la=2 lb=0:    631 shell pairs
          la=2 lb=1:    389 shell pairs
          la=2 lb=2:     73 shell pairs

Calculating one electron integrals          ... done (  0.0 sec)
Calculating RI/J V-Matrix + Cholesky decomp.... done (  0.0 sec)
Calculating RI/C V-Matrix + Cholesky decomp.... done (  0.0 sec)
Calculating Nuclear repulsion               ... done (  0.0 sec) ENN=    692.738544373615 Eh

Diagonalization of the overlap matrix:
Smallest eigenvalue                        ... 2.831e-04
Time for diagonalization                   ...    0.007 sec
Threshold for overlap eigenvalues          ... 1.000e-07
Number of eigenvalues below threshold      ... 0
Time for construction of square roots      ...    0.005 sec
Total time needed                          ...    0.013 sec

-------------------
DFT GRID GENERATION
-------------------

General Integration Accuracy     IntAcc      ... 4.388
Radial Grid Type                 RadialGrid  ... OptM3 with GC (2021)
Angular Grid (max. ang.)         AngularGrid ... 4 (Lebedev-302)
Angular grid pruning method      GridPruning ... 4 (adaptive)
Weight generation scheme         WeightScheme... mBecke (2022)
Basis function cutoff            BFCut       ... 1.0000e-12
Integration weight cutoff        WCut        ... 1.0000e-14
Partially contracted basis set               ... off
Rotationally invariant grid construction     ... off
Angular grids for H and He will be reduced by one unit

Total number of grid points                  ...   107015
Total number of batches                      ...     1683
Average number of points per batch           ...       63
Average number of grid points per atom       ...     4864

--------------------
COSX GRID GENERATION
--------------------

GRIDX 1
-------
General Integration Accuracy     IntAcc      ... 3.816
Radial Grid Type                 RadialGrid  ... OptM3 with GC (2021)
Angular Grid (max. ang.)         AngularGrid ... 1 (Lebedev-50)
Angular grid pruning method      GridPruning ... 4 (adaptive)
Weight generation scheme         WeightScheme... mBecke (2022)
Basis function cutoff            BFCut       ... 1.0000e-12
Integration weight cutoff        WCut        ... 1.0000e-14
Partially contracted basis set               ... on
Rotationally invariant grid construction     ... off
Angular grids for H and He will be reduced by one unit

Total number of grid points                  ...    13612
Total number of batches                      ...      118
Average number of points per batch           ...      115
Average number of grid points per atom       ...      619
UseSFitting                                  ... on

GRIDX 2
-------
General Integration Accuracy     IntAcc      ... 4.020
Radial Grid Type                 RadialGrid  ... OptM3 with GC (2021)
Angular Grid (max. ang.)         AngularGrid ... 2 (Lebedev-110)
Angular grid pruning method      GridPruning ... 4 (adaptive)
Weight generation scheme         WeightScheme... mBecke (2022)
Basis function cutoff            BFCut       ... 1.0000e-12
Integration weight cutoff        WCut        ... 1.0000e-14
Partially contracted basis set               ... on
Rotationally invariant grid construction     ... off
Angular grids for H and He will be reduced by one unit

Total number of grid points                  ...    30040
Total number of batches                      ...      245
Average number of points per batch           ...      122
Average number of grid points per atom       ...     1365
UseSFitting                                  ... on

GRIDX 3
-------
General Integration Accuracy     IntAcc      ... 4.338
Radial Grid Type                 RadialGrid  ... OptM3 with GC (2021)
Angular Grid (max. ang.)         AngularGrid ... 3 (Lebedev-194)
Angular grid pruning method      GridPruning ... 4 (adaptive)
Weight generation scheme         WeightScheme... mBecke (2022)
Basis function cutoff            BFCut       ... 1.0000e-12
Integration weight cutoff        WCut        ... 1.0000e-14
Partially contracted basis set               ... on
Rotationally invariant grid construction     ... off
Angular grids for H and He will be reduced by one unit

Total number of grid points                  ...    65936
Total number of batches                      ...      527
Average number of points per batch           ...      125
Average number of grid points per atom       ...     2997
UseSFitting                                  ... on
Grids setup in   0.0 sec
Initializing property integral containers    ... done (  0.0 sec)

SHARK setup successfully completed in   1.4 seconds

Maximum memory used throughout the entire STARTUP-calculation: 29.4 MB


           ************************************************************
           *        Program running with 8 parallel MPI-processes     *
           *              working on a common directory               *
           ************************************************************
Occupation numbers will be reassigned to an Aufbau configuration
             **** ENERGY FILE WAS UPDATED (calc.en.tmp) ****
Finished Guess after   0.2 sec
Maximum memory used throughout the entire GUESS-calculation: 13.3 MB


           ************************************************************
           *        Program running with 8 parallel MPI-processes     *
           *              working on a common directory               *
           ************************************************************
--------------------
CPCM SOLVATION MODEL
--------------------
CPCM parameters:
  Epsilon                                         ...      16.7000
  Refrac                                          ...       1.2750
  Rsolv                                           ...       1.3000
  Surface type                                    ... GAUSSIAN VDW
  Discretization scheme                           ... Constant charge density
    Threshold for H atoms                         ...       5.0000 (charges/Ang^2)
    Threshold for non-H atoms                     ...       5.0000 (charges/Ang^2)
  Epsilon function type                           ...         CPCM
Solvent:                                          ... CUSTOM
Radii:
  Scheme                                          ... Element-dependent radii
  Radius for C  used is    3.8550 Bohr (=   2.0400 Ang.)
  Radius for O  used is    3.4469 Bohr (=   1.8240 Ang.)
  Radius for H  used is    2.4944 Bohr (=   1.3200 Ang.)
  Radius for N  used is    3.5149 Bohr (=   1.8600 Ang.)
Calculating surface                               ...        done! (  0.0s)
Cavity surface points                             ...         2107
Cavity Volume                                     ...    1459.5447
Cavity Surface-area                               ...     789.4140
Calculating surface distance matrix               ...        done! (  0.1s)
Performing Cholesky decomposition & store         ...        done! (  0.2s)
Overall time for CPCM initialization              ...                 0.3s

----------------------------------------D-I-I-S--------------------------------------------
Iteration    Energy (Eh)           Delta-E    RMSDP     MaxDP     DIISErr   Damp  Time(sec)
-------------------------------------------------------------------------------------------
               ***  Starting incremental Fock matrix formation  ***
    1    -552.9576097138889281     0.00e+00  1.26e-04  2.19e-03  1.23e-02  0.700   2.0
    2    -552.9581736127623799    -5.64e-04  1.17e-04  2.02e-03  9.93e-03  0.700   1.0
                               ***Turning on AO-DIIS***
    3    -552.9586411026770065    -4.67e-04  1.05e-04  1.82e-03  7.71e-03  0.700   0.9
    4    -552.9590067194368430    -3.66e-04  2.77e-04  4.87e-03  5.65e-03  0.000   0.9
                              *** Initializing SOSCF ***
---------------------------------------S-O-S-C-F--------------------------------------
Iteration    Energy (Eh)           Delta-E    RMSDP     MaxDP     MaxGrad    Time(sec)
--------------------------------------------------------------------------------------
    5    -552.9600319898369207    -1.03e-03  2.58e-05  3.68e-04  4.98e-04     1.0
               *** Restarting incremental Fock matrix formation ***
    6    -552.9600387643207569    -6.77e-06  1.53e-05  2.14e-04  1.57e-04     1.6
    7    -552.9600402022396111    -1.44e-06  7.17e-06  1.05e-04  4.78e-05     1.2
    8    -552.9600403627977130    -1.61e-07  1.95e-06  6.83e-05  1.53e-05     1.2
    9    -552.9600403704777136    -7.68e-09  8.95e-07  3.07e-05  1.12e-05     1.1
   10    -552.9600403755836169    -5.11e-09  2.04e-07  7.13e-06  1.60e-06     1.1
   11    -552.9600403751240947     4.60e-10  1.02e-07  3.42e-06  2.11e-06     1.0
                 **** Energy Check signals convergence ****

               *****************************************************
               *                     SUCCESS                       *
               *           SCF CONVERGED AFTER  11 CYCLES          *
               *****************************************************

Recomputing exchange energy using gridx3       ... done (    2.140 sec)
Old exchange energy                            :    -39.699938944 Eh
New exchange energy                            :    -39.699972770 Eh
Exchange energy change after final integration :     -0.000033826 Eh
Total energy after final integration           :   -552.960074201 Eh
             **** ENERGY FILE WAS UPDATED (calc.en.tmp) ****

----------------
TOTAL SCF ENERGY
----------------

Total Energy       :       -552.96007420109936 Eh          -15046.80858 eV

Components:
Nuclear Repulsion  :        692.73854437361535 Eh           18850.37413 eV
Electronic Energy  :      -1245.68222685877436 Eh          -33896.73667 eV
One Electron Energy:      -2122.08162884194871 Eh          -57744.77681 eV
Two Electron Energy:        876.39940198317436 Eh           23848.04014 eV
CPCM Dielectric    :         -0.01635788996504 Eh              -0.44512 eV

Virial components:
Potential Energy   :      -1101.12521300827666 Eh          -29963.14034 eV
Kinetic Energy     :        548.16513880717741 Eh           14916.33176 eV
Virial Ratio       :          2.00874724613892

DFT components:
N(Alpha)           :       44.999981416906 electrons
N(Beta)            :       44.999981416906 electrons
N(Total)           :       89.999962833813 electrons
E(X)               :      -35.290157956783 Eh       
E(C)               :       -2.229308804336 Eh       
E(XC)              :      -37.519466761119 Eh       

CPCM Solvation Model Properties:
Surface-charge          :         -0.02038741497394
Corrected charge        :         -0.00000000000000
Outlying charge corr.   :          0.00002525226010 Eh               0.00069 eV
Free-energy (cav+disp)  :  This term is not implemented in the current solvation scheme

---------------
SCF CONVERGENCE
---------------

  Last Energy change         ...   -4.5952e-10  Tolerance :   1.0000e-09
  Last MAX-Density change    ...    3.4248e-06  Tolerance :   1.0000e-08
  Last RMS-Density change    ...    1.0243e-07  Tolerance :   1.0000e-09
  Last DIIS Error            ...    4.9796e-04  Tolerance :   1.0000e-08
  Last Orbital Gradient      ...    2.1149e-06  Tolerance :   2.0000e-06
  Last Orbital Rotation      ...    1.9667e-06  Tolerance :   2.0000e-06


Total SCF time: 0 days 0 hours 0 min 15 sec 
Finished LeanSCF after  15.9 sec

Maximum memory used throughout the entire LEANSCF-calculation: 26.6 MB


           ************************************************************
           *        Program running with 8 parallel MPI-processes     *
           *              working on a common directory               *
           ************************************************************

------------------------------------------------------------------------------
                                ORCA  MP2 
------------------------------------------------------------------------------

Freezing NCore=26 chemical core electrons

----------------------
RI-MP2 ENERGY+GRADIENT
----------------------
Dimension of the orbital basis            ...  227
Dimension of the AuxC basis               ...  750
Memory devoted to MP2                     ... 8000 MB   
Data format for matrix containers         ... DOUBLE
Compression type for matrix containers    ... UNCOMPRESSED
Overall scaling of the MP2 energy         ...   2.700e-01

-----------------------
SHARK RI TRANSFORMATION
-----------------------

Number of basis functions                ...    227
Number of aux functions                  ...    750
Number of operators                      ...      1
Generation of IJK                        ... YES
Generation of IAK                        ... YES
Generation of ABK                        ... NO
Orbital Range Operator  0:    0-  44 to   45- 226

Aux basis identifier                     ...   AUXC
Contraction scheme used                  ... SEGMENTED
Do orthogonalization                     ... YES
All operator combinations                ... NO
Transpose (ia|K)                         ... NO
Integral generator used                  ... LIBINT
Starting integral generation + trafo... 
Half trafo (segmented) done. Total time =  0.3 sec. integrals=  0.2 sec trafo=  0.1 sec
Integral generation and half transformation done (  0.3 sec)

Reading or making V^(-1/2)          ... done (  0.0 sec)
Sorting IJK integrals               ... done (  0.1 sec)
Sorting IAK integrals               ... done (  0.2 sec)

SHARK RI integral transformation done. Total time =  0.5 sec.

Opening buffers                              ... done
Frozen core precalculation                   ... done

Starting loop over batches of integrals:

Operator 0  - window                       ... ( 13- 44)x( 45-226)
Operator 0  - Memory available             ...  8000 MB
Operator 0  - Memory needed per MO         ...   1.0 MB
Operator 0  - Number of orbitals per batch ... 4
Operator 0  - Number of batches            ... 1

OPERATOR  0   PASS   0:  MOs    13 ...   16 +   17 ...   20 +   21 ...   24 +   25 ...   28
                            +   29 ...   32 +   33 ...   36 +   37 ...   40 +   41 ...   44
  Reading integrals       ... ok
  Internal MO  15
Closing buffer GIPV ( 0.04 GB; CompressionRatio= 1.00)
Time spent in pair loops =     1.672 sec
Deleting buffers (Ka|jb) ...done

-----------------------------------------------
 RI-MP2 CORRELATION ENERGY:     -0.585706676 Eh
-----------------------------------------------


---------------------
MP2 DENSITY FORMATION
---------------------

Completing the external part of the density      ... done
Storing the unrelaxed density                    ... done

Re-sorting 3-index density container for op 0    ... done
Computing external part of the Lagrangian        ... done
Calculating the xc-kernel                        ... done
Calculating G(D)                                 ... done
Completing the Lagrangian                        ... done
Solving the Z-vector equations                   ... Using XC Grid                  ... (calc.grid_cpscf.tmp) 
Recalculating density on grid  ... (calc.grho_cpscf0.tmp) done
Calculating the xc-kernel      ... (calc.fxc_cpscf0.tmp) done

-------------------
SHARK CP-SCF DRIVER
-------------------

Dimension of the orbital basis          ...    227
Dimension of the CPSCF-problem          ...   8190
Number of operators                     ...      1
Max. number of iterations               ...    128
Convergence Tolerance                   ... 3.0e-05
Number of perturbations                 ...      1
Perturbation type                       ... REAL

----------------------------
POPLE LINEAR EQUATION SOLVER
----------------------------

  ITERATION   0:   ||err||_max =   4.7739e-02 (   1.1 sec)
  ITERATION   1:   ||err||_max =   1.6310e-02 (   0.9 sec)
  ITERATION   2:   ||err||_max =   6.7179e-03 (   1.0 sec)
  ITERATION   3:   ||err||_max =   3.2156e-03 (   1.0 sec)
  ITERATION   4:   ||err||_max =   1.0306e-03 (   1.0 sec)
  ITERATION   5:   ||err||_max =   4.0388e-04 (   1.0 sec)
  ITERATION   6:   ||err||_max =   1.2172e-04 (   1.0 sec)
  ITERATION   7:   ||err||_max =   4.2199e-05 (   1.0 sec)
  ITERATION   8:   ||err||_max =   1.6454e-05 (   1.0 sec)
done
Finalizing the relaxed density                   ... done
Transforming P to the AO basis                   ... done
Storing the relaxed density                      ... done

------------------------------------
ENERGY WEIGHTED DENSITY FINALIZATION
------------------------------------

Gathering the parts of the W-matrix              ... done
Forming the Z-density                            ... done
Transforming Z to the AO basis                   ... done
Calculating G(Z)                                 ... done
Finalizing the W-matrix                          ... done
Transforming W to the AO basis and storing       ... done

----------------------------------
MP2 DERIVATIVE INTEGRAL GENERATION
----------------------------------

Input SCF Electron Density              ... calc.scfp
Input Correlated Electron Density       ... calc.pmp2re
Input Energy Weighted Density           ... calc.wmp2.tmp

Nuclear repulsion gradient              ... done (  0.0 sec)
HCore & Overlap gradient  (SHARK)       ... done (  0.1 sec)
Two-electron RIJ gradient terms         ... done (  0.6 sec)

-----------------------------------------------------------
MP2 COSX Grid Generation
-----------------------------------------------------------

General Integration Accuracy     IntAcc      ... 4.871
Radial Grid Type                 RadialGrid  ... OptM3 with GC (2021)
Angular Grid (max. ang.)         AngularGrid ... 4 (Lebedev-302)
Angular grid pruning method      GridPruning ... 4 (adaptive)
Weight generation scheme         WeightScheme... mBecke (2022)
Basis function cutoff            BFCut       ... 1.0000e-12
Integration weight cutoff        WCut        ... 1.0000e-14
Partially contracted basis set               ... on
Rotationally invariant grid construction     ... off
Angular grids for H and He will be reduced by one unit

Total number of grid points                  ...   123226
Total number of batches                      ...      974
Average number of points per batch           ...      126
Average number of grid points per atom       ...     5601
UseSFitting                                  ... on
Two-electron COSX gradient terms        ... 
Integration Timings:
Total Time                  =     7.7 sec
Basis fcn evaluation        =     0.1 sec
Density evaluation          =     0.2 sec
A evaluation                =     6.3 sec
A derivative evaluation     =     0.0 sec
S-fit derivative evaluation =     0.0 sec
anal. over. der. evaluation =     0.0 sec
num. over. der. evaluation  =     0.4 sec
K(P) evaluation             =     0.1 sec
finalize                    =     0.0 sec

done (  8.5 sec)
CPCM gradient                           ... done (  1.3 sec)
DFT XC gradient                         ... done (  0.9 sec)
Empirical dispersion gradient           ... done (  0.0 sec)

-------
TIMINGS
-------

Total time                :   27.455 sec
Integral trafo            :    0.521 sec (  1.9%)
FC preparation            :    0.126 sec (  0.5%)
I/O of integrals          :    0.130 sec (  0.5%)
K(i,j) operators          :    0.210 sec (  0.8%)
T(i,j) pair energies      :    0.033 sec (  0.1%)
V**(-1/2)                 :    0.262 sec (  1.0%)
Gamma(ia|P)               :    0.209 sec (  0.8%)
Gamma-Trafo               :    0.062 sec (  0.2%)
D(virtual)                :    0.007 sec (  0.0%)
D(internal)               :    0.320 sec (  1.2%)
W(virtual)                :    0.014 sec (  0.1%)
W(internal)               :    0.386 sec (  1.4%)
L(virtual)                :    0.287 sec (  1.0%)
L(internal)               :    0.026 sec (  0.1%)
XC kernel                 :    0.022 sec (  0.1%)
G(D)                      :    1.707 sec (  6.2%)
G(Z)                      :    1.774 sec (  6.5%)
Z-vector solution         :    8.965 sec ( 32.7%)
3-index derivative        :    0.382 sec (  1.4%)
2-index derivative        :    0.031 sec (  0.1%)
Fock matrix gradient      :   11.426 sec ( 41.6%)


---------------------------------------
MP2 TOTAL ENERGY:     -553.545780877 Eh
---------------------------------------

The final MP2 gradient
  0:   0.00087074   0.00079504   0.00081712
  1:  -0.00028474  -0.00055447  -0.00023976
  2:   0.00010410   0.00030481  -0.00008723
  3:  -0.00015905  -0.00045856   0.00051146
  4:  -0.00002473  -0.00016685  -0.00003334
  5:   0.00061633   0.00140256  -0.00034996
  6:   0.00015360  -0.00077269  -0.00055021
  7:  -0.00046577  -0.00016193  -0.00135200
  8:   0.00083045   0.00004837   0.00039503
  9:  -0.00092758   0.00081470  -0.00090298
 10:   0.00173903  -0.00154744   0.00057745
 11:  -0.00104817   0.00042271   0.00091812
 12:   0.00004698   0.00039602  -0.00001459
 13:  -0.00023116   0.00017819  -0.00015522
 14:   0.00025079  -0.00012536   0.00019923
 15:  -0.00026983  -0.00050132   0.00002122
 16:   0.00037299   0.00015006  -0.00013398
 17:  -0.00020251  -0.00014953   0.00010802
 18:  -0.00074923  -0.00063759  -0.00059099
 19:   0.00008926  -0.00033881  -0.00010722
 20:  -0.00010912   0.00039987   0.00109917
 21:  -0.00059087   0.00050176  -0.00013523

-----------------------------------
NORM OF THE MP2 GRADIENT:  0.004907
-----------------------------------

Maximum memory used throughout the entire MP2-calculation: 60.5 MB


-------------------------------------------------------------------------------
                          DFT DISPERSION CORRECTION                            
                                                                               
                              DFTD3 V3.1  Rev 1                                
                          USING Becke-Johnson damping                          
-------------------------------------------------------------------------------
-------------------------   ----------------
Dispersion correction           -0.020213939
-------------------------   ----------------


-------------------------   --------------------
FINAL SINGLE POINT ENERGY      -553.565994816129
-------------------------   --------------------

------------------------------------------------------------------------------
                         ORCA GEOMETRY RELAXATION STEP
------------------------------------------------------------------------------

Reading the OPT-File                    .... done
Getting information on internals        .... done
Copying old internal coords+grads       .... done
Making the new internal coordinates     .... (2022 redundants) done
Validating the new internal coordinates .... (2022 redundants) done
Calculating the B-matrix                .... done
Calculating the G,G- and P matrices     .... done
Transforming gradient to internals      .... done
Projecting the internal gradient        .... done
Number of atoms                         ....  22
Number of internal coordinates          .... 111
Current Energy                          ....  -553.565994816 Eh
Current gradient norm                   ....     0.004907407 Eh/bohr
Maximum allowed component of the step   ....  0.300
Current trust radius                    ....  0.450
Updating the Hessian (BFGS)             .... done
Forming the augmented Hessian           .... done
Diagonalizing the augmented Hessian     .... done
Last element of RFO vector              ....  0.979272970
Lowest eigenvalues of augmented Hessian:
 -0.000255340  0.004744001  0.017634951  0.019241599  0.020454196
Length of the computed step             ....  0.206831946
The final length of the internal step   ....  0.206831946
Converting the step to Cartesian space:
 Initial RMS(Int)=    0.0196316195
Transforming coordinates:
 Iter   0:  RMS(Cart)=    0.0734007314 RMS(Int)=    0.5964710494
 Iter   5:  RMS(Cart)=    0.0000008372 RMS(Int)=    0.0000006726
done
Storing new coordinates                 .... done
The predicted energy change is          ....    -0.000133132
Previously predicted energy change      ....    -0.000130970
Actually observed energy change         ....    -0.000192755
Ratio of predicted to observed change   ....     1.471751021
New trust radius                        ....     0.450000000

                                .--------------------.
          ----------------------|Geometry convergence|-------------------------
          Item                value                   Tolerance       Converged
          ---------------------------------------------------------------------
          Energy change      -0.0001927553            0.0000010000      NO
          RMS gradient        0.0004231337            0.0000300000      NO
          MAX gradient        0.0014400537            0.0001000000      NO
          RMS step            0.0196316195            0.0006000000      NO
          MAX step            0.0947315282            0.0010000000      NO
          ........................................................
          Max(Bonds)      0.0014      Max(Angles)    0.86
          Max(Dihed)        5.43      Max(Improp)    0.00
          ---------------------------------------------------------------------

The optimization has not yet converged - more geometry cycles are needed


    ---------------------------------------------------------------------------
                         Redundant Internal Coordinates
                            (Angstroem and degrees)

        Definition                    Value    dE/dq     Step     New-Value
    ----------------------------------------------------------------------------
     1. B(C   1,C   0)                1.4349 -0.000269 -0.0000    1.4349   
     2. B(C   2,C   1)                1.4091  0.000496  0.0001    1.4092   
     3. B(C   3,C   2)                1.3922 -0.000230 -0.0001    1.3922   
     4. B(C   4,C   1)                1.4063  0.000220  0.0001    1.4064   
     5. B(C   5,C   4)                1.3955  0.000052 -0.0004    1.3951   
     6. B(C   6,C   5)                1.3994 -0.000743  0.0008    1.4003   
     7. B(C   6,C   3)                1.4044 -0.000079 -0.0001    1.4043   
     8. B(C   7,C   6)                1.5189  0.000053 -0.0001    1.5188   
     9. B(C   8,C   7)                1.5126  0.000887  0.0008    1.5134   
    10. B(C   9,C   8)                1.3353 -0.000885 -0.0005    1.3347   
    11. B(C  10,C   9)                1.5022  0.001440 -0.0009    1.5013   
    12. B(O  11,C  10)                1.4296  0.000174  0.0007    1.4302   
    13. B(O  11,C   7)                1.4237  0.000420 -0.0014    1.4223   
    14. B(H  12,C   2)                1.0908  0.000149 -0.0003    1.0906   
    15. B(H  13,C   3)                1.0926  0.000192 -0.0002    1.0924   
    16. B(H  14,C   4)                1.0910  0.000148 -0.0003    1.0907   
    17. B(H  15,C   5)                1.0892  0.000043  0.0001    1.0893   
    18. B(H  16,C  10)                1.1040 -0.000267  0.0006    1.1046   
    19. B(H  17,C  10)                1.1043 -0.000211  0.0004    1.1047   
    20. B(N  18,C   0)                1.1690  0.001140 -0.0005    1.1684   
    21. B(H  19,C   7)                1.1069 -0.000065 -0.0003    1.1066   
    22. B(H  20,C   8)                1.0901  0.000190 -0.0002    1.0899   
    23. B(H  21,C   9)                1.0906  0.000206 -0.0002    1.0903   
    24. L(C   1,C   0,N  18,C   2, 2) 179.69 -0.000074    0.03    179.71   
    25. L(C   1,C   0,N  18,C   2, 1) 179.91 -0.000016    0.00    179.92   
    26. A(C   0,C   1,C   4)          120.08  0.000118   -0.06    120.02   
    27. A(C   2,C   1,C   4)          119.94 -0.000269    0.11    120.05   
    28. A(C   0,C   1,C   2)          119.98  0.000151   -0.05    119.93   
    29. A(C   1,C   2,H  12)          120.08  0.000423   -0.24    119.84   
    30. A(C   1,C   2,C   3)          119.56 -0.000088   -0.04    119.52   
    31. A(C   3,C   2,H  12)          120.36 -0.000335    0.28    120.64   
    32. A(C   2,C   3,C   6)          120.78  0.000184   -0.05    120.73   
    33. A(C   6,C   3,H  13)          119.95  0.000183   -0.14    119.82   
    34. A(C   2,C   3,H  13)          119.27 -0.000367    0.19    119.46   
    35. A(C   5,C   4,H  14)          120.22 -0.000314    0.25    120.47   
    36. A(C   1,C   4,H  14)          120.00  0.000329   -0.19    119.81   
    37. A(C   1,C   4,C   5)          119.78 -0.000015   -0.06    119.72   
    38. A(C   4,C   5,H  15)          120.04 -0.000673    0.51    120.54   
    39. A(C   4,C   5,C   6)          120.59  0.000194   -0.04    120.54   
    40. A(C   6,C   5,H  15)          119.37  0.000479   -0.46    118.91   
    41. A(C   3,C   6,C   5)          119.34 -0.000006    0.09    119.43   
    42. A(C   5,C   6,C   7)          121.07 -0.000267   -0.00    121.06   
    43. A(C   3,C   6,C   7)          119.58  0.000274   -0.09    119.50   
    44. A(C   8,C   7,O  11)          104.39 -0.000886    0.11    104.50   
    45. A(C   6,C   7,O  11)          111.69 -0.000167    0.16    111.84   
    46. A(O  11,C   7,H  19)          109.20  0.000154    0.04    109.25   
    47. A(C   6,C   7,C   8)          112.59  0.001185   -0.49    112.10   
    48. A(C   8,C   7,H  19)          111.11  0.000141    0.18    111.29   
    49. A(C   6,C   7,H  19)          107.84 -0.000436    0.01    107.85   
    50. A(C   7,C   8,C   9)          109.73  0.000385   -0.05    109.68   
    51. A(C   9,C   8,H  20)          126.61 -0.001386    0.86    127.46   
    52. A(C   7,C   8,H  20)          123.66  0.001000   -0.81    122.85   
    53. A(C   8,C   9,C  10)          109.87  0.000477   -0.04    109.83   
    54. A(C  10,C   9,H  21)          123.93  0.000547   -0.54    123.39   
    55. A(C   8,C   9,H  21)          126.19 -0.001023    0.58    126.78   
    56. A(H  16,C  10,H  17)          107.40 -0.000257   -0.35    107.05   
    57. A(O  11,C  10,H  17)          109.83  0.000362   -0.18    109.64   
    58. A(C   9,C  10,H  17)          112.32  0.000205    0.30    112.62   
    59. A(O  11,C  10,H  16)          110.10  0.000285   -0.10    110.00   
    60. A(C   9,C  10,H  16)          112.56  0.000531    0.20    112.76   
    61. A(C   9,C  10,O  11)          104.63 -0.001109    0.13    104.76   
    62. A(C   7,O  11,C  10)          111.37  0.001132   -0.15    111.22   
    63. D(H  12,C   2,C   1,C   0)      0.02 -0.000004   -0.02     -0.00   
    64. D(C   3,C   2,C   1,C   0)   -179.86 -0.000025    0.09   -179.76   
    65. D(C   3,C   2,C   1,C   4)     -0.04 -0.000013    0.02     -0.02   
    66. D(H  12,C   2,C   1,C   4)    179.83  0.000008   -0.09    179.74   
    67. D(H  13,C   3,C   2,C   1)    179.58  0.000008   -0.08    179.50   
    68. D(C   6,C   3,C   2,C   1)     -0.22  0.000002   -0.05     -0.27   
    69. D(H  13,C   3,C   2,H  12)     -0.29 -0.000014    0.03     -0.26   
    70. D(C   6,C   3,C   2,H  12)    179.91 -0.000020    0.06    179.97   
    71. D(H  14,C   4,C   1,C   0)      0.03  0.000009    0.00      0.03   
    72. D(H  14,C   4,C   1,C   2)   -179.79 -0.000003    0.07   -179.72   
    73. D(C   5,C   4,C   1,C   2)      0.15  0.000008    0.02      0.16   
    74. D(C   5,C   4,C   1,C   0)    179.96  0.000021   -0.06    179.91   
    75. D(H  15,C   5,C   4,C   1)   -179.76 -0.000030    0.20   -179.56   
    76. D(C   6,C   5,C   4,H  14)    179.94  0.000019   -0.08    179.86   
    77. D(C   6,C   5,C   4,C   1)      0.01  0.000007   -0.03     -0.02   
    78. D(H  15,C   5,C   4,H  14)      0.17 -0.000018    0.14      0.31   
    79. D(C   7,C   6,C   5,H  15)     -1.24  0.000112   -0.76     -2.00   
    80. D(C   3,C   6,C   5,H  15)    179.51  0.000017   -0.23    179.28   
    81. D(C   3,C   6,C   5,C   4)     -0.26 -0.000018   -0.00     -0.26   
    82. D(C   7,C   6,C   3,H  13)      1.31 -0.000081    0.59      1.90   
    83. D(C   7,C   6,C   3,C   2)   -178.89 -0.000076    0.57   -178.33   
    84. D(C   7,C   6,C   5,C   4)    178.99  0.000078   -0.54    178.45   
    85. D(C   5,C   6,C   3,H  13)   -179.43  0.000008    0.07   -179.36   
    86. D(C   5,C   6,C   3,C   2)      0.37  0.000013    0.04      0.41   
    87. D(H  19,C   7,C   6,C   3)    -52.60 -0.000635    4.98    -47.63   
    88. D(O  11,C   7,C   6,C   5)      8.16 -0.000537    5.35     13.51   
    89. D(O  11,C   7,C   6,C   3)   -172.59 -0.000443    4.82   -167.77   
    90. D(C   8,C   7,C   6,C   5)   -108.91 -0.000083    5.43   -103.49   
    91. D(C   8,C   7,C   6,C   3)     70.34  0.000010    4.89     75.23   
    92. D(C   9,C   8,C   7,O  11)     -0.54 -0.000093   -0.44     -0.98   
    93. D(C   9,C   8,C   7,C   6)    120.79 -0.000210   -0.46    120.33   
    94. D(H  20,C   8,C   7,O  11)    179.97  0.000037   -0.26    179.71   
    95. D(H  20,C   8,C   7,C   6)    -58.70 -0.000081   -0.28    -58.98   
    96. D(C   9,C   8,C   7,H  19)   -118.12  0.000160   -0.65   -118.77   
    97. D(H  21,C   9,C   8,H  20)      0.18 -0.000021   -0.02      0.16   
    98. D(H  21,C   9,C   8,C   7)   -179.29  0.000097    0.18   -179.12   
    99. D(C  10,C   9,C   8,H  20)   -179.99 -0.000072   -0.11   -180.10   
   100. D(C  10,C   9,C   8,C   7)      0.55  0.000047    0.08      0.63   
   101. D(H  17,C  10,C   9,C   8)    118.74 -0.000114    0.32    119.06   
   102. D(H  16,C  10,C   9,H  21)     59.96  0.000038    0.16     60.13   
   103. D(H  16,C  10,C   9,C   8)   -119.88  0.000090    0.25   -119.63   
   104. D(O  11,C  10,C   9,H  21)    179.50 -0.000028    0.22    179.72   
   105. D(O  11,C  10,C   9,C   8)     -0.34  0.000025    0.31     -0.03   
   106. D(C   7,O  11,C  10,H  17)   -120.77  0.000117   -0.94   -121.71   
   107. D(C   7,O  11,C  10,H  16)    121.16  0.000040   -0.34    120.82   
   108. D(C   7,O  11,C  10,C   9)     -0.02 -0.000091   -0.60     -0.62   
   109. D(C  10,O  11,C   7,H  19)    119.20 -0.000129    0.94    120.15   
   110. D(C  10,O  11,C   7,C   8)      0.32  0.000110    0.65      0.96   
   111. D(C  10,O  11,C   7,C   6)   -121.61 -0.000674    1.08   -120.53   
    ----------------------------------------------------------------------------

Geometry step timings:
Preparation and reading OPT file:      0.001 s (14.422 %)
Internal coordinates            :      0.000 s ( 0.671 %)
B/P matrices and projection     :      0.001 s (25.172 %)
Hessian update/contruction      :      0.001 s (12.798 %)
Making the step                 :      0.001 s (18.976 %)
Converting the step to Cartesian:      0.000 s ( 3.725 %)
Storing new data                :      0.000 s ( 0.953 %)
Checking convergence            :      0.000 s ( 0.494 %)
Final printing                  :      0.001 s (22.718 %)
Total time                      :      0.006 s

Time for energy+gradient        :     45.932 s
Time for complete geometry iter :     46.161 s

         *************************************************************
         *                GEOMETRY OPTIMIZATION CYCLE   5            *
         *************************************************************
---------------------------------
CARTESIAN COORDINATES (ANGSTROEM)
---------------------------------
  C      2.156159   -0.690044    1.433421
  C      3.191545    0.104090    2.030190
  C      3.270038    1.482866    1.749600
  C      4.281039    2.244397    2.329329
  C      4.130085   -0.494181    2.889888
  C      5.135397    0.283496    3.465218
  C      5.217871    1.654649    3.193423
  C      6.286136    2.518937    3.840453
  C      5.730760    3.361974    4.967975
  C      6.360769    3.062207    6.105837
  C      7.400614    2.009838    5.850376
  O      7.303859    1.734497    4.450227
  H      2.542946    1.942386    1.079162
  H      4.345833    3.311460    2.104648
  H      4.068399   -1.562546    3.100628
  H      5.873493   -0.167432    4.127368
  H      7.225142    1.086013    6.430009
  H      8.422142    2.354428    6.091318
  N      1.314202   -1.335972    0.944407
  H      6.736120    3.150177    3.050707
  H      4.927159    4.084379    4.825632
  H      6.171955    3.492866    7.089533

----------------------------
CARTESIAN COORDINATES (A.U.)
----------------------------
  NO LB      ZA    FRAG     MASS         X           Y           Z
   0 C     6.0000    0    12.011    4.074550   -1.303995    2.708774
   1 C     6.0000    0    12.011    6.031145    0.196702    3.836503
   2 C     6.0000    0    12.011    6.179476    2.802211    3.306264
   3 C     6.0000    0    12.011    8.089991    4.241296    4.401794
   4 C     6.0000    0    12.011    7.804729   -0.933866    5.461096
   5 C     6.0000    0    12.011    9.704493    0.535730    6.548312
   6 C     6.0000    0    12.011    9.860347    3.126834    6.034696
   7 C     6.0000    0    12.011   11.879075    4.760101    7.257404
   8 C     6.0000    0    12.011   10.829567    6.353210    9.388112
   9 C     6.0000    0    12.011   12.020112    5.786732   11.538360
  10 C     6.0000    0    12.011   13.985134    3.798043   11.055608
  11 O     8.0000    0    15.999   13.802294    3.277724    8.409711
  12 H     1.0000    0     1.008    4.805472    3.670577    2.039321
  13 H     1.0000    0     1.008    8.212435    6.257753    3.977208
  14 H     1.0000    0     1.008    7.688159   -2.952784    5.859338
  15 H     1.0000    0     1.008   11.099294   -0.316400    7.799596
  16 H     1.0000    0     1.008   13.653540    2.052267   12.150956
  17 H     1.0000    0     1.008   15.915542    4.449224   11.510924
  18 N     7.0000    0    14.007    2.483482   -2.524621    1.784670
  19 H     1.0000    0     1.008   12.729423    5.952972    5.765000
  20 H     1.0000    0     1.008    9.310982    7.718358    9.119123
  21 H     1.0000    0     1.008   11.663304    6.600561   13.397276

--------------------------------
INTERNAL COORDINATES (ANGSTROEM)
--------------------------------
 C      0   0   0     0.000000000000     0.00000000     0.00000000
 C      1   0   0     1.434854460468     0.00000000     0.00000000
 C      2   1   0     1.409224925161   119.92609793     0.00000000
 C      3   2   1     1.392170973118   119.51992283   180.23653243
 C      2   1   3     1.406366126965   120.02355601   180.25563808
 C      5   2   1     1.395148119751   119.72485571   179.90738608
 C      6   5   2     1.400262223408   120.54568045     0.00000000
 C      7   6   5     1.518825475280   121.06152104   178.45441847
 C      8   7   6     1.513426793730   112.10206098   256.51298416
 C      9   8   7     1.334729450808   109.68253573   120.33740275
 C     10   9   8     1.501338756981   109.83366362     0.62942573
 O      8   7   6     1.422298186541   111.84347271    13.51039166
 H      3   2   1     1.090553305176   119.83670364     0.00000000
 H      4   3   2     1.092383951283   119.45601093   179.50103704
 H      5   2   1     1.090697392749   119.80569272     0.02909404
 H      6   5   2     1.089296250191   120.54267339   180.43780266
 H     11  10   9     1.104634547682   112.76251029   240.36563180
 H     11  10   9     1.104678840077   112.62584733   119.06678880
 N      1   2   3     1.168438284019   179.83531069    60.99859266
 H      8   7   6     1.106638542504   107.85289987   133.65367096
 H      9   8   7     1.089910430822   122.85260921   301.02479881
 H     10   9   8     1.090310345889   126.77627690   180.88180197

---------------------------
INTERNAL COORDINATES (A.U.)
---------------------------
 C      0   0   0     0.000000000000     0.00000000     0.00000000
 C      1   0   0     2.711481972320     0.00000000     0.00000000
 C      2   1   0     2.663049169650   119.92609793     0.00000000
 C      3   2   1     2.630821870788   119.51992283   180.23653243
 C      2   1   3     2.657646823987   120.02355601   180.25563808
 C      5   2   1     2.636447862585   119.72485571   179.90738608
 C      6   5   2     2.646112117917   120.54568045     0.00000000
 C      7   6   5     2.870164193502   121.06152104   178.45441847
 C      8   7   6     2.859962163889   112.10206098   256.51298416
 C      9   8   7     2.522273124906   109.68253573   120.33740275
 C     10   9   8     2.837119084936   109.83366362     0.62942573
 O      8   7   6     2.687754053335   111.84347271    13.51039166
 H      3   2   1     2.060847081226   119.83670364     0.00000000
 H      4   3   2     2.064306501016   119.45601093   179.50103704
 H      5   2   1     2.061119367278   119.80569272     0.02909404
 H      6   5   2     2.058471591568   120.54267339   180.43780266
 H     11  10   9     2.087456773186   112.76251029   240.36563180
 H     11  10   9     2.087540473683   112.62584733   119.06678880
 N      1   2   3     2.208028361186   179.83531069    60.99859266
 H      8   7   6     2.091243774575   107.85289987   133.65367096
 H      9   8   7     2.059632224759   122.85260921   301.02479881
 H     10   9   8     2.060387954711   126.77627690   180.88180197


           ************************************************************
           *        Program running with 8 parallel MPI-processes     *
           *              working on a common directory               *
           ************************************************************
------------------------------------------------------------------------------
                   ___                                                        
                  /   \      - P O W E R E D   B Y -                         
                 /     \                                                     
                 |  |  |   _    _      __       _____    __    __             
                 |  |  |  | |  | |    /  \     |  _  \  |  |  /  |          
                  \  \/   | |  | |   /    \    | | | |  |  | /  /          
                 / \  \   | |__| |  /  /\  \   | |_| |  |  |/  /          
                |  |  |   |  __  | /  /__\  \  |    /   |      \           
                |  |  |   | |  | | |   __   |  |    \   |  |\   \          
                \     /   | |  | | |  |  |  |  | |\  \  |  | \   \       
                 \___/    |_|  |_| |__|  |__|  |_| \__\ |__|  \__/        
                                                                              
                      - O R C A' S   B I G   F R I E N D -                    
                                      &                                       
                       - I N T E G R A L  F E E D E R -                       
                                                                              
 v1 FN, 2020, v2 2021, v3 2022-2024                                           
------------------------------------------------------------------------------


----------------------
SHARK INTEGRAL PACKAGE
----------------------

Number of atoms                             ...     22
Number of basis functions                   ...    227
Number of shells                            ...    105
Maximum angular momentum                    ...      2
Integral batch strategy                     ... SHARK/LIBINT Hybrid
RI-J (if used) integral strategy            ... SPLIT-RIJ (Revised 2003 algorithm where possible)
Printlevel                                  ...      1
Contraction scheme used                     ... SEGMENTED contraction
Prescreening option                         ... SCHWARTZ
   Thresh                                   ... 1.000e-12
   Tcut                                     ... 1.000e-14
   Tpresel                                  ... 1.000e-14 
Coulomb Range Separation                    ... NOT USED
Exchange Range Separation                   ... NOT USED
Multipole approximations                    ... NOT USED
Finite Nucleus Model                        ... NOT USED
CABS basis                                  ... NOT available
Auxiliary Coulomb fitting basis             ... AVAILABLE
   # of basis functions in Aux-J            ...    736
   # of shells in Aux-J                     ...    240
   Maximum angular momentum in Aux-J        ...      4
Auxiliary J/K fitting basis                 ... NOT available
Auxiliary Correlation fitting basis         ... AVAILABLE
   # of basis functions in Aux-C            ...    750
   # of shells in Aux-C                     ...    262
   Maximum angular momentum in Aux-C        ...      3
Auxiliary 'external' fitting basis          ... NOT available

Checking pre-screening integrals            ... done (  0.0 sec) Dimension = 105
Check shell pair data                       ... done (  0.0 sec)
Shell pair information
Shell pair cut-off parameter TPreSel        ...   1.0e-14
Total number of shell pairs                 ...      5565
Shell pairs after pre-screening             ...      4918
Total number of primitive shell pairs       ...     20497
Primitive shell pairs kept                  ...     12817
          la=0 lb=0:   1460 shell pairs
          la=1 lb=0:   1790 shell pairs
          la=1 lb=1:    574 shell pairs
          la=2 lb=0:    632 shell pairs
          la=2 lb=1:    389 shell pairs
          la=2 lb=2:     73 shell pairs

Calculating one electron integrals          ... done (  0.0 sec)
Calculating RI/J V-Matrix + Cholesky decomp.... done (  0.0 sec)
Calculating RI/C V-Matrix + Cholesky decomp.... done (  0.0 sec)
Calculating Nuclear repulsion               ... done (  0.0 sec) ENN=    693.152822390281 Eh

Diagonalization of the overlap matrix:
Smallest eigenvalue                        ... 2.831e-04
Time for diagonalization                   ...    0.007 sec
Threshold for overlap eigenvalues          ... 1.000e-07
Number of eigenvalues below threshold      ... 0
Time for construction of square roots      ...    0.005 sec
Total time needed                          ...    0.013 sec

-------------------
DFT GRID GENERATION
-------------------

General Integration Accuracy     IntAcc      ... 4.388
Radial Grid Type                 RadialGrid  ... OptM3 with GC (2021)
Angular Grid (max. ang.)         AngularGrid ... 4 (Lebedev-302)
Angular grid pruning method      GridPruning ... 4 (adaptive)
Weight generation scheme         WeightScheme... mBecke (2022)
Basis function cutoff            BFCut       ... 1.0000e-12
Integration weight cutoff        WCut        ... 1.0000e-14
Partially contracted basis set               ... off
Rotationally invariant grid construction     ... off
Angular grids for H and He will be reduced by one unit

Total number of grid points                  ...   107018
Total number of batches                      ...     1684
Average number of points per batch           ...       63
Average number of grid points per atom       ...     4864

--------------------
COSX GRID GENERATION
--------------------

GRIDX 1
-------
General Integration Accuracy     IntAcc      ... 3.816
Radial Grid Type                 RadialGrid  ... OptM3 with GC (2021)
Angular Grid (max. ang.)         AngularGrid ... 1 (Lebedev-50)
Angular grid pruning method      GridPruning ... 4 (adaptive)
Weight generation scheme         WeightScheme... mBecke (2022)
Basis function cutoff            BFCut       ... 1.0000e-12
Integration weight cutoff        WCut        ... 1.0000e-14
Partially contracted basis set               ... on
Rotationally invariant grid construction     ... off
Angular grids for H and He will be reduced by one unit

Total number of grid points                  ...    13612
Total number of batches                      ...      118
Average number of points per batch           ...      115
Average number of grid points per atom       ...      619
UseSFitting                                  ... on

GRIDX 2
-------
General Integration Accuracy     IntAcc      ... 4.020
Radial Grid Type                 RadialGrid  ... OptM3 with GC (2021)
Angular Grid (max. ang.)         AngularGrid ... 2 (Lebedev-110)
Angular grid pruning method      GridPruning ... 4 (adaptive)
Weight generation scheme         WeightScheme... mBecke (2022)
Basis function cutoff            BFCut       ... 1.0000e-12
Integration weight cutoff        WCut        ... 1.0000e-14
Partially contracted basis set               ... on
Rotationally invariant grid construction     ... off
Angular grids for H and He will be reduced by one unit

Total number of grid points                  ...    30057
Total number of batches                      ...      248
Average number of points per batch           ...      121
Average number of grid points per atom       ...     1366
UseSFitting                                  ... on

GRIDX 3
-------
General Integration Accuracy     IntAcc      ... 4.338
Radial Grid Type                 RadialGrid  ... OptM3 with GC (2021)
Angular Grid (max. ang.)         AngularGrid ... 3 (Lebedev-194)
Angular grid pruning method      GridPruning ... 4 (adaptive)
Weight generation scheme         WeightScheme... mBecke (2022)
Basis function cutoff            BFCut       ... 1.0000e-12
Integration weight cutoff        WCut        ... 1.0000e-14
Partially contracted basis set               ... on
Rotationally invariant grid construction     ... off
Angular grids for H and He will be reduced by one unit

Total number of grid points                  ...    65945
Total number of batches                      ...      527
Average number of points per batch           ...      125
Average number of grid points per atom       ...     2998
UseSFitting                                  ... on
Grids setup in   0.0 sec
Initializing property integral containers    ... done (  0.0 sec)

SHARK setup successfully completed in   1.6 seconds

Maximum memory used throughout the entire STARTUP-calculation: 29.4 MB


           ************************************************************
           *        Program running with 8 parallel MPI-processes     *
           *              working on a common directory               *
           ************************************************************
Occupation numbers will be reassigned to an Aufbau configuration
             **** ENERGY FILE WAS UPDATED (calc.en.tmp) ****
Finished Guess after   0.2 sec
Maximum memory used throughout the entire GUESS-calculation: 13.3 MB


           ************************************************************
           *        Program running with 8 parallel MPI-processes     *
           *              working on a common directory               *
           ************************************************************
--------------------
CPCM SOLVATION MODEL
--------------------
CPCM parameters:
  Epsilon                                         ...      16.7000
  Refrac                                          ...       1.2750
  Rsolv                                           ...       1.3000
  Surface type                                    ... GAUSSIAN VDW
  Discretization scheme                           ... Constant charge density
    Threshold for H atoms                         ...       5.0000 (charges/Ang^2)
    Threshold for non-H atoms                     ...       5.0000 (charges/Ang^2)
  Epsilon function type                           ...         CPCM
Solvent:                                          ... CUSTOM
Radii:
  Scheme                                          ... Element-dependent radii
  Radius for C  used is    3.8550 Bohr (=   2.0400 Ang.)
  Radius for O  used is    3.4469 Bohr (=   1.8240 Ang.)
  Radius for H  used is    2.4944 Bohr (=   1.3200 Ang.)
  Radius for N  used is    3.5149 Bohr (=   1.8600 Ang.)
Calculating surface                               ...        done! (  0.0s)
Cavity surface points                             ...         2109
Cavity Volume                                     ...    1456.6146
Cavity Surface-area                               ...     788.2036
Calculating surface distance matrix               ...        done! (  0.1s)
Performing Cholesky decomposition & store         ...        done! (  0.1s)
Overall time for CPCM initialization              ...                 0.2s

----------------------------------------D-I-I-S--------------------------------------------
Iteration    Energy (Eh)           Delta-E    RMSDP     MaxDP     DIISErr   Damp  Time(sec)
-------------------------------------------------------------------------------------------
               ***  Starting incremental Fock matrix formation  ***
    1    -552.9535048013821097     0.00e+00  2.09e-04  3.78e-03  1.95e-02  0.700   1.6
    2    -552.9550527581753840    -1.55e-03  1.94e-04  3.44e-03  1.57e-02  0.700   1.0
                               ***Turning on AO-DIIS***
    3    -552.9563369989110697    -1.28e-03  1.75e-04  3.11e-03  1.22e-02  0.700   1.0
    4    -552.9573419169543058    -1.00e-03  4.61e-04  8.28e-03  8.96e-03  0.000   0.9
                              *** Initializing SOSCF ***
---------------------------------------S-O-S-C-F--------------------------------------
Iteration    Energy (Eh)           Delta-E    RMSDP     MaxDP     MaxGrad    Time(sec)
--------------------------------------------------------------------------------------
    5    -552.9601625410822408    -2.82e-03  4.30e-05  5.79e-04  8.22e-04     1.0
               *** Restarting incremental Fock matrix formation ***
    6    -552.9601803213744233    -1.78e-05  2.55e-05  3.50e-04  2.55e-04     1.8
    7    -552.9601843245603732    -4.00e-06  1.21e-05  1.74e-04  7.76e-05     1.3
    8    -552.9601847717800638    -4.47e-07  3.43e-06  1.38e-04  3.08e-05     1.3
    9    -552.9601847992090597    -2.74e-08  1.58e-06  5.94e-05  2.15e-05     1.2
   10    -552.9601848143400957    -1.51e-08  2.99e-07  7.78e-06  2.10e-06     1.2
   11    -552.9601848138721607     4.68e-10  1.43e-07  4.68e-06  3.06e-06     1.0
                 **** Energy Check signals convergence ****

               *****************************************************
               *                     SUCCESS                       *
               *           SCF CONVERGED AFTER  11 CYCLES          *
               *****************************************************

Recomputing exchange energy using gridx3       ... done (    2.141 sec)
Old exchange energy                            :    -39.700652890 Eh
New exchange energy                            :    -39.700696241 Eh
Exchange energy change after final integration :     -0.000043351 Eh
Total energy after final integration           :   -552.960228165 Eh
             **** ENERGY FILE WAS UPDATED (calc.en.tmp) ****

----------------
TOTAL SCF ENERGY
----------------

Total Energy       :       -552.96022816480161 Eh          -15046.81277 eV

Components:
Nuclear Repulsion  :        693.15282239028068 Eh           18861.64720 eV
Electronic Energy  :      -1246.09652909458237 Eh          -33908.01041 eV
One Electron Energy:      -2122.89712920954389 Eh          -57766.96770 eV
Two Electron Energy:        876.80060011496153 Eh           23858.95730 eV
CPCM Dielectric    :         -0.01647810957048 Eh              -0.44839 eV

Virial components:
Potential Energy   :      -1101.13080357872263 Eh          -29963.29247 eV
Kinetic Energy     :        548.17057541392103 Eh           14916.47970 eV
Virial Ratio       :          2.00873752252620

DFT components:
N(Alpha)           :       44.999980358716 electrons
N(Beta)            :       44.999980358716 electrons
N(Total)           :       89.999960717432 electrons
E(X)               :      -35.290705032496 Eh       
E(C)               :       -2.229340254583 Eh       
E(XC)              :      -37.520045287080 Eh       

CPCM Solvation Model Properties:
Surface-charge          :         -0.02032306206046
Corrected charge        :         -0.00000000000000
Outlying charge corr.   :          0.00002510266505 Eh               0.00068 eV
Free-energy (cav+disp)  :  This term is not implemented in the current solvation scheme

---------------
SCF CONVERGENCE
---------------

  Last Energy change         ...   -4.6794e-10  Tolerance :   1.0000e-09
  Last MAX-Density change    ...    4.6825e-06  Tolerance :   1.0000e-08
  Last RMS-Density change    ...    1.4255e-07  Tolerance :   1.0000e-09
  Last DIIS Error            ...    8.2199e-04  Tolerance :   1.0000e-08
  Last Orbital Gradient      ...    3.0645e-06  Tolerance :   2.0000e-06
  Last Orbital Rotation      ...    2.8060e-06  Tolerance :   2.0000e-06


Total SCF time: 0 days 0 hours 0 min 15 sec 
Finished LeanSCF after  16.0 sec

Maximum memory used throughout the entire LEANSCF-calculation: 26.8 MB


           ************************************************************
           *        Program running with 8 parallel MPI-processes     *
           *              working on a common directory               *
           ************************************************************

------------------------------------------------------------------------------
                                ORCA  MP2 
------------------------------------------------------------------------------

Freezing NCore=26 chemical core electrons

----------------------
RI-MP2 ENERGY+GRADIENT
----------------------
Dimension of the orbital basis            ...  227
Dimension of the AuxC basis               ...  750
Memory devoted to MP2                     ... 8000 MB   
Data format for matrix containers         ... DOUBLE
Compression type for matrix containers    ... UNCOMPRESSED
Overall scaling of the MP2 energy         ...   2.700e-01

-----------------------
SHARK RI TRANSFORMATION
-----------------------

Number of basis functions                ...    227
Number of aux functions                  ...    750
Number of operators                      ...      1
Generation of IJK                        ... YES
Generation of IAK                        ... YES
Generation of ABK                        ... NO
Orbital Range Operator  0:    0-  44 to   45- 226

Aux basis identifier                     ...   AUXC
Contraction scheme used                  ... SEGMENTED
Do orthogonalization                     ... YES
All operator combinations                ... NO
Transpose (ia|K)                         ... NO
Integral generator used                  ... LIBINT
Starting integral generation + trafo... 
Half trafo (segmented) done. Total time =  0.3 sec. integrals=  0.2 sec trafo=  0.1 sec
Integral generation and half transformation done (  0.3 sec)

Reading or making V^(-1/2)          ... done (  0.0 sec)
Sorting IJK integrals               ... done (  0.1 sec)
Sorting IAK integrals               ... done (  0.2 sec)

SHARK RI integral transformation done. Total time =  0.5 sec.

Opening buffers                              ... done
Frozen core precalculation                   ... done

Starting loop over batches of integrals:

Operator 0  - window                       ... ( 13- 44)x( 45-226)
Operator 0  - Memory available             ...  8000 MB
Operator 0  - Memory needed per MO         ...   1.0 MB
Operator 0  - Number of orbitals per batch ... 4
Operator 0  - Number of batches            ... 1

OPERATOR  0   PASS   0:  MOs    13 ...   16 +   17 ...   20 +   21 ...   24 +   25 ...   28
                            +   29 ...   32 +   33 ...   36 +   37 ...   40 +   41 ...   44
  Reading integrals       ... ok
  Internal MO  15
Closing buffer GIPV ( 0.04 GB; CompressionRatio= 1.00)
Time spent in pair loops =     1.640 sec
Deleting buffers (Ka|jb) ...done

-----------------------------------------------
 RI-MP2 CORRELATION ENERGY:     -0.585672423 Eh
-----------------------------------------------


---------------------
MP2 DENSITY FORMATION
---------------------

Completing the external part of the density      ... done
Storing the unrelaxed density                    ... done

Re-sorting 3-index density container for op 0    ... done
Computing external part of the Lagrangian        ... done
Calculating the xc-kernel                        ... done
Calculating G(D)                                 ... done
Completing the Lagrangian                        ... done
Solving the Z-vector equations                   ... Using XC Grid                  ... (calc.grid_cpscf.tmp) 
Recalculating density on grid  ... (calc.grho_cpscf0.tmp) done
Calculating the xc-kernel      ... (calc.fxc_cpscf0.tmp) done

-------------------
SHARK CP-SCF DRIVER
-------------------

Dimension of the orbital basis          ...    227
Dimension of the CPSCF-problem          ...   8190
Number of operators                     ...      1
Max. number of iterations               ...    128
Convergence Tolerance                   ... 3.0e-05
Number of perturbations                 ...      1
Perturbation type                       ... REAL

----------------------------
POPLE LINEAR EQUATION SOLVER
----------------------------

  ITERATION   0:   ||err||_max =   4.7714e-02 (   1.0 sec)
  ITERATION   1:   ||err||_max =   1.6259e-02 (   1.0 sec)
  ITERATION   2:   ||err||_max =   6.6994e-03 (   1.0 sec)
  ITERATION   3:   ||err||_max =   3.2043e-03 (   1.0 sec)
  ITERATION   4:   ||err||_max =   1.0289e-03 (   1.0 sec)
  ITERATION   5:   ||err||_max =   4.0485e-04 (   1.0 sec)
  ITERATION   6:   ||err||_max =   1.2167e-04 (   1.0 sec)
  ITERATION   7:   ||err||_max =   4.2019e-05 (   1.0 sec)
  ITERATION   8:   ||err||_max =   1.6298e-05 (   1.0 sec)
done
Finalizing the relaxed density                   ... done
Transforming P to the AO basis                   ... done
Storing the relaxed density                      ... done

------------------------------------
ENERGY WEIGHTED DENSITY FINALIZATION
------------------------------------

Gathering the parts of the W-matrix              ... done
Forming the Z-density                            ... done
Transforming Z to the AO basis                   ... done
Calculating G(Z)                                 ... done
Finalizing the W-matrix                          ... done
Transforming W to the AO basis and storing       ... done

----------------------------------
MP2 DERIVATIVE INTEGRAL GENERATION
----------------------------------

Input SCF Electron Density              ... calc.scfp
Input Correlated Electron Density       ... calc.pmp2re
Input Energy Weighted Density           ... calc.wmp2.tmp

Nuclear repulsion gradient              ... done (  0.0 sec)
HCore & Overlap gradient  (SHARK)       ... done (  0.1 sec)
Two-electron RIJ gradient terms         ... done (  0.6 sec)

-----------------------------------------------------------
MP2 COSX Grid Generation
-----------------------------------------------------------

General Integration Accuracy     IntAcc      ... 4.871
Radial Grid Type                 RadialGrid  ... OptM3 with GC (2021)
Angular Grid (max. ang.)         AngularGrid ... 4 (Lebedev-302)
Angular grid pruning method      GridPruning ... 4 (adaptive)
Weight generation scheme         WeightScheme... mBecke (2022)
Basis function cutoff            BFCut       ... 1.0000e-12
Integration weight cutoff        WCut        ... 1.0000e-14
Partially contracted basis set               ... on
Rotationally invariant grid construction     ... off
Angular grids for H and He will be reduced by one unit

Total number of grid points                  ...   123195
Total number of batches                      ...      974
Average number of points per batch           ...      126
Average number of grid points per atom       ...     5600
UseSFitting                                  ... on
Two-electron COSX gradient terms        ... 
Integration Timings:
Total Time                  =     7.6 sec
Basis fcn evaluation        =     0.1 sec
Density evaluation          =     0.2 sec
A evaluation                =     6.2 sec
A derivative evaluation     =     0.0 sec
S-fit derivative evaluation =     0.0 sec
anal. over. der. evaluation =     0.0 sec
num. over. der. evaluation  =     0.4 sec
K(P) evaluation             =     0.1 sec
finalize                    =     0.0 sec

done (  8.4 sec)
CPCM gradient                           ... done (  1.3 sec)
DFT XC gradient                         ... done (  0.9 sec)
Empirical dispersion gradient           ... done (  0.0 sec)

-------
TIMINGS
-------

Total time                :   27.354 sec
Integral trafo            :    0.521 sec (  1.9%)
FC preparation            :    0.121 sec (  0.4%)
I/O of integrals          :    0.132 sec (  0.5%)
K(i,j) operators          :    0.209 sec (  0.8%)
T(i,j) pair energies      :    0.033 sec (  0.1%)
V**(-1/2)                 :    0.193 sec (  0.7%)
Gamma(ia|P)               :    0.210 sec (  0.8%)
Gamma-Trafo               :    0.063 sec (  0.2%)
D(virtual)                :    0.007 sec (  0.0%)
D(internal)               :    0.326 sec (  1.2%)
W(virtual)                :    0.014 sec (  0.1%)
W(internal)               :    0.392 sec (  1.4%)
L(virtual)                :    0.304 sec (  1.1%)
L(internal)               :    0.027 sec (  0.1%)
XC kernel                 :    0.020 sec (  0.1%)
G(D)                      :    1.762 sec (  6.4%)
G(Z)                      :    1.802 sec (  6.6%)
Z-vector solution         :    8.917 sec ( 32.6%)
3-index derivative        :    0.385 sec (  1.4%)
2-index derivative        :    0.033 sec (  0.1%)
Fock matrix gradient      :   11.372 sec ( 41.6%)


---------------------------------------
MP2 TOTAL ENERGY:     -553.545900588 Eh
---------------------------------------

The final MP2 gradient
  0:   0.00006806   0.00019241   0.00033024
  1:  -0.00023341  -0.00081498  -0.00014350
  2:   0.00027928   0.00106054  -0.00012307
  3:  -0.00032541  -0.00022695   0.00017353
  4:  -0.00009457  -0.00010863  -0.00004691
  5:  -0.00000156  -0.00005664  -0.00028729
  6:   0.00042967  -0.00054560  -0.00001730
  7:  -0.00004581  -0.00007225  -0.00087718
  8:   0.00069742   0.00013787   0.00216997
  9:  -0.00148503   0.00114431  -0.00169247
 10:   0.00007725  -0.00005868   0.00085268
 11:  -0.00059909   0.00056189   0.00022996
 12:  -0.00003404  -0.00011236   0.00002540
 13:  -0.00003966   0.00003366  -0.00000634
 14:  -0.00006151   0.00002575  -0.00007570
 15:   0.00006197   0.00043719   0.00004887
 16:   0.00088778  -0.00024832  -0.00019027
 17:   0.00023266  -0.00070111   0.00007177
 18:   0.00009869  -0.00000039  -0.00009349
 19:   0.00011331  -0.00052312  -0.00031259
 20:  -0.00004318  -0.00001319  -0.00009683
 21:   0.00004296  -0.00008806   0.00006343

-----------------------------------
NORM OF THE MP2 GRADIENT:  0.004337
-----------------------------------

Maximum memory used throughout the entire MP2-calculation: 60.7 MB


-------------------------------------------------------------------------------
                          DFT DISPERSION CORRECTION                            
                                                                               
                              DFTD3 V3.1  Rev 1                                
                          USING Becke-Johnson damping                          
-------------------------------------------------------------------------------
-------------------------   ----------------
Dispersion correction           -0.020252160
-------------------------   ----------------


-------------------------   --------------------
FINAL SINGLE POINT ENERGY      -553.566152747818
-------------------------   --------------------

------------------------------------------------------------------------------
                         ORCA GEOMETRY RELAXATION STEP
------------------------------------------------------------------------------

Reading the OPT-File                    .... done
Getting information on internals        .... done
Copying old internal coords+grads       .... done
Making the new internal coordinates     .... (2022 redundants) done
Validating the new internal coordinates .... (2022 redundants) done
Calculating the B-matrix                .... done
Calculating the G,G- and P matrices     .... done
Transforming gradient to internals      .... done
Projecting the internal gradient        .... done
Number of atoms                         ....  22
Number of internal coordinates          .... 111
Current Energy                          ....  -553.566152748 Eh
Current gradient norm                   ....     0.004337060 Eh/bohr
Maximum allowed component of the step   ....  0.300
Current trust radius                    ....  0.450
Updating the Hessian (BFGS)             .... done
Forming the augmented Hessian           .... done
Diagonalizing the augmented Hessian     .... done
Last element of RFO vector              ....  0.994267554
Lowest eigenvalues of augmented Hessian:
 -0.000068203  0.003397282  0.017700056  0.019237141  0.020455130
Length of the computed step             ....  0.107537132
The final length of the internal step   ....  0.107537132
Converting the step to Cartesian space:
 Initial RMS(Int)=    0.0102069728
Transforming coordinates:
 Iter   0:  RMS(Cart)=    0.0382354207 RMS(Int)=    0.0101973629
 Iter   5:  RMS(Cart)=    0.0000005971 RMS(Int)=    0.0000004797
done
Storing new coordinates                 .... done
The predicted energy change is          ....    -0.000034496
Previously predicted energy change      ....    -0.000133132
Actually observed energy change         ....    -0.000157932
Ratio of predicted to observed change   ....     1.186281671
New trust radius                        ....     0.675000000

                                .--------------------.
          ----------------------|Geometry convergence|-------------------------
          Item                value                   Tolerance       Converged
          ---------------------------------------------------------------------
          Energy change      -0.0001579317            0.0000010000      NO
          RMS gradient        0.0003000335            0.0000300000      NO
          MAX gradient        0.0012340712            0.0001000000      NO
          RMS step            0.0102069728            0.0006000000      NO
          MAX step            0.0493165683            0.0010000000      NO
          ........................................................
          Max(Bonds)      0.0015      Max(Angles)    0.26
          Max(Dihed)        2.83      Max(Improp)    0.00
          ---------------------------------------------------------------------

The optimization has not yet converged - more geometry cycles are needed


    ---------------------------------------------------------------------------
                         Redundant Internal Coordinates
                            (Angstroem and degrees)

        Definition                    Value    dE/dq     Step     New-Value
    ----------------------------------------------------------------------------
     1. B(C   1,C   0)                1.4349 -0.000322  0.0003    1.4352   
     2. B(C   2,C   1)                1.4092  0.000632 -0.0006    1.4087   
     3. B(C   3,C   2)                1.3922 -0.000313  0.0003    1.3925   
     4. B(C   4,C   1)                1.4064  0.000005  0.0000    1.4064   
     5. B(C   5,C   4)                1.3951  0.000227 -0.0004    1.3948   
     6. B(C   6,C   5)                1.4003 -0.000337  0.0006    1.4008   
     7. B(C   6,C   3)                1.4043  0.000067 -0.0001    1.4042   
     8. B(C   7,C   6)                1.5188  0.000073 -0.0001    1.5187   
     9. B(C   8,C   7)                1.5134  0.000934 -0.0009    1.5125   
    10. B(C   9,C   8)                1.3347 -0.001234  0.0008    1.3355   
    11. B(C  10,C   9)                1.5013  0.001075 -0.0015    1.4999   
    12. B(O  11,C  10)                1.4302  0.000149  0.0000    1.4303   
    13. B(O  11,C   7)                1.4223 -0.000236 -0.0002    1.4221   
    14. B(H  12,C   2)                1.0906 -0.000041 -0.0000    1.0905   
    15. B(H  13,C   3)                1.0924  0.000030 -0.0001    1.0923   
    16. B(H  14,C   4)                1.0907 -0.000034 -0.0000    1.0907   
    17. B(H  15,C   5)                1.0893 -0.000109  0.0002    1.0895   
    18. B(H  16,C  10)                1.1046 -0.000034  0.0002    1.1049   
    19. B(H  17,C  10)                1.1047  0.000010  0.0001    1.1048   
    20. B(N  18,C   0)                1.1684 -0.000030 -0.0002    1.1683   
    21. B(H  19,C   7)                1.1066 -0.000030 -0.0001    1.1066   
    22. B(H  20,C   8)                1.0899  0.000038 -0.0001    1.0898   
    23. B(H  21,C   9)                1.0903  0.000016 -0.0001    1.0902   
    24. L(C   1,C   0,N  18,C   2, 2) 179.71 -0.000074    0.02    179.73   
    25. L(C   1,C   0,N  18,C   2, 1) 179.92 -0.000010    0.00    179.92   
    26. A(C   0,C   1,C   4)          120.02  0.000005   -0.02    120.01   
    27. A(C   2,C   1,C   4)          120.05 -0.000063    0.04    120.09   
    28. A(C   0,C   1,C   2)          119.93  0.000058   -0.02    119.90   
    29. A(C   1,C   2,H  12)          119.84 -0.000066   -0.06    119.78   
    30. A(C   1,C   2,C   3)          119.52 -0.000108    0.00    119.52   
    31. A(C   3,C   2,H  12)          120.64  0.000173    0.06    120.70   
    32. A(C   2,C   3,C   6)          120.73  0.000127   -0.03    120.69   
    33. A(C   6,C   3,H  13)          119.82 -0.000027   -0.04    119.77   
    34. A(C   2,C   3,H  13)          119.46 -0.000100    0.07    119.53   
    35. A(C   5,C   4,H  14)          120.47  0.000132    0.06    120.52   
    36. A(C   1,C   4,H  14)          119.81 -0.000055   -0.05    119.76   
    37. A(C   1,C   4,C   5)          119.72 -0.000077   -0.01    119.72   
    38. A(C   4,C   5,H  15)          120.54  0.000392    0.08    120.62   
    39. A(C   4,C   5,C   6)          120.55  0.000086   -0.02    120.52   
    40. A(C   6,C   5,H  15)          118.91 -0.000477   -0.06    118.85   
    41. A(C   3,C   6,C   5)          119.43  0.000036    0.03    119.46   
    42. A(C   5,C   6,C   7)          121.06  0.000226   -0.05    121.01   
    43. A(C   3,C   6,C   7)          119.50 -0.000261    0.02    119.52   
    44. A(C   8,C   7,O  11)          104.50 -0.000531    0.11    104.62   
    45. A(C   6,C   7,O  11)          111.84  0.000120    0.03    111.88   
    46. A(O  11,C   7,H  19)          109.24 -0.000049    0.07    109.32   
    47. A(C   6,C   7,C   8)          112.10  0.000515   -0.26    111.84   
    48. A(C   8,C   7,H  19)          111.29  0.000395   -0.07    111.23   
    49. A(C   6,C   7,H  19)          107.85 -0.000438    0.11    107.96   
    50. A(C   7,C   8,C   9)          109.68  0.000260   -0.05    109.63   
    51. A(C   9,C   8,H  20)          127.46 -0.000026    0.26    127.72   
    52. A(C   7,C   8,H  20)          122.85 -0.000235   -0.21    122.64   
    53. A(C   8,C   9,C  10)          109.83  0.000304   -0.04    109.79   
    54. A(C  10,C   9,H  21)          123.39 -0.000257   -0.13    123.26   
    55. A(C   8,C   9,H  21)          126.78 -0.000047    0.18    126.95   
    56. A(H  16,C  10,H  17)          107.06 -0.000697    0.09    107.15   
    57. A(O  11,C  10,H  17)          109.64 -0.000033   -0.03    109.62   
    58. A(C   9,C  10,H  17)          112.63  0.000644   -0.06    112.57   
    59. A(O  11,C  10,H  16)          110.00 -0.000121    0.02    110.01   
    60. A(C   9,C  10,H  16)          112.76  0.000914   -0.16    112.60   
    61. A(C   9,C  10,O  11)          104.75 -0.000712    0.13    104.88   
    62. A(C   7,O  11,C  10)          111.22  0.000677   -0.16    111.06   
    63. D(H  12,C   2,C   1,C   0)     -0.00  0.000000   -0.01     -0.01   
    64. D(C   3,C   2,C   1,C   0)   -179.76 -0.000007    0.04   -179.73   
    65. D(C   3,C   2,C   1,C   4)     -0.02  0.000003   -0.02     -0.04   
    66. D(H  12,C   2,C   1,C   4)    179.74  0.000010   -0.07    179.67   
    67. D(H  13,C   3,C   2,C   1)    179.50 -0.000008   -0.02    179.48   
    68. D(C   6,C   3,C   2,C   1)     -0.27  0.000003   -0.04     -0.31   
    69. D(H  13,C   3,C   2,H  12)     -0.26 -0.000014    0.04     -0.22   
    70. D(C   6,C   3,C   2,H  12)    179.97 -0.000004    0.01    179.98   
    71. D(H  14,C   4,C   1,C   0)      0.03  0.000009   -0.01      0.02   
    72. D(H  14,C   4,C   1,C   2)   -179.71 -0.000001    0.04   -179.67   
    73. D(C   5,C   4,C   1,C   2)      0.16 -0.000005    0.04      0.20   
    74. D(C   5,C   4,C   1,C   0)    179.91  0.000005   -0.02    179.89   
    75. D(H  15,C   5,C   4,C   1)   -179.56 -0.000015    0.11   -179.45   
    76. D(C   6,C   5,C   4,H  14)    179.86 -0.000003   -0.00    179.86   
    77. D(C   6,C   5,C   4,C   1)     -0.02  0.000001    0.01     -0.01   
    78. D(H  15,C   5,C   4,H  14)      0.32 -0.000019    0.11      0.42   
    79. D(C   7,C   6,C   5,H  15)     -2.00  0.000095   -0.46     -2.46   
    80. D(C   3,C   6,C   5,H  15)    179.28  0.000024   -0.17    179.11   
    81. D(C   3,C   6,C   5,C   4)     -0.26  0.000004   -0.07     -0.33   
    82. D(C   7,C   6,C   3,H  13)      1.90 -0.000071    0.34      2.24   
    83. D(C   7,C   6,C   3,C   2)   -178.33 -0.000082    0.37   -177.96   
    84. D(C   7,C   6,C   5,C   4)    178.45  0.000075   -0.36    178.10   
    85. D(C   5,C   6,C   3,H  13)   -179.36  0.000005    0.06   -179.30   
    86. D(C   5,C   6,C   3,C   2)      0.41 -0.000006    0.09      0.50   
    87. D(H  19,C   7,C   6,C   3)    -47.63 -0.000476    2.72    -44.91   
    88. D(O  11,C   7,C   6,C   5)     13.51 -0.000277    2.82     16.33   
    89. D(O  11,C   7,C   6,C   3)   -167.77 -0.000203    2.53   -165.24   
    90. D(C   8,C   7,C   6,C   5)   -103.49 -0.000024    2.83   -100.66   
    91. D(C   8,C   7,C   6,C   3)     75.23  0.000051    2.54     77.77   
    92. D(C   9,C   8,C   7,O  11)     -0.98 -0.000078   -0.11     -1.09   
    93. D(C   9,C   8,C   7,C   6)    120.34  0.000014   -0.14    120.20   
    94. D(H  20,C   8,C   7,O  11)    179.70 -0.000022   -0.12    179.59   
    95. D(H  20,C   8,C   7,C   6)    -58.98  0.000071   -0.15    -59.12   
    96. D(C   9,C   8,C   7,H  19)   -118.77  0.000090   -0.22   -119.00   
    97. D(H  21,C   9,C   8,H  20)      0.15  0.000024   -0.00      0.15   
    98. D(H  21,C   9,C   8,C   7)   -179.12  0.000085   -0.00   -179.12   
    99. D(C  10,C   9,C   8,H  20)    179.90 -0.000012   -0.02    179.89   
   100. D(C  10,C   9,C   8,C   7)      0.63  0.000049   -0.02      0.61   
   101. D(H  17,C  10,C   9,C   8)    119.07 -0.000140    0.15    119.22   
   102. D(H  16,C  10,C   9,H  21)     60.12  0.000068    0.11     60.24   
   103. D(H  16,C  10,C   9,C   8)   -119.63  0.000103    0.12   -119.51   
   104. D(O  11,C  10,C   9,H  21)    179.72 -0.000034    0.12    179.85   
   105. D(O  11,C  10,C   9,C   8)     -0.03  0.000000    0.14      0.10   
   106. D(C   7,O  11,C  10,H  17)   -121.71 -0.000395   -0.20   -121.91   
   107. D(C   7,O  11,C  10,H  16)    120.82  0.000545   -0.32    120.50   
   108. D(C   7,O  11,C  10,C   9)     -0.62 -0.000060   -0.21     -0.83   
   109. D(C  10,O  11,C   7,H  19)    120.15  0.000229    0.22    120.36   
   110. D(C  10,O  11,C   7,C   8)      0.96  0.000082    0.20      1.16   
   111. D(C  10,O  11,C   7,C   6)   -120.53 -0.000274    0.43   -120.10   
    ----------------------------------------------------------------------------

Geometry step timings:
Preparation and reading OPT file:      0.001 s (16.658 %)
Internal coordinates            :      0.000 s ( 0.639 %)
B/P matrices and projection     :      0.001 s (24.079 %)
Hessian update/contruction      :      0.001 s (12.132 %)
Making the step                 :      0.001 s (17.988 %)
Converting the step to Cartesian:      0.000 s ( 3.264 %)
Storing new data                :      0.000 s ( 0.892 %)
Checking convergence            :      0.000 s ( 0.320 %)
Final printing                  :      0.001 s (23.995 %)
Total time                      :      0.006 s

Time for energy+gradient        :     45.920 s
Time for complete geometry iter :     46.162 s

         *************************************************************
         *                GEOMETRY OPTIMIZATION CYCLE   6            *
         *************************************************************
---------------------------------
CARTESIAN COORDINATES (ANGSTROEM)
---------------------------------
  C      2.159103   -0.691115    1.439129
  C      3.193306    0.106985    2.033458
  C      3.285166    1.478889    1.727235
  C      4.295221    2.244487    2.303944
  C      4.117280   -0.482055    2.915095
  C      5.121371    0.298782    3.487408
  C      5.216686    1.664531    3.190708
  C      6.278934    2.534021    3.840353
  C      5.717387    3.347580    4.985107
  C      6.359713    3.036732    6.113967
  C      7.412467    2.006283    5.832017
  O      7.314564    1.755894    4.427239
  H      2.569292    1.929281    1.038836
  H      4.371730    3.306422    2.060063
  H      4.044461   -1.545881    3.144243
  H      5.850295   -0.144076    4.165255
  H      7.251290    1.069492    6.395210
  H      8.429757    2.361841    6.075362
  N      1.318366   -1.340111    0.952449
  H      6.710365    3.187357    3.058355
  H      4.901753    4.058736    4.856189
  H      6.173158    3.444411    7.107725

----------------------------
CARTESIAN COORDINATES (A.U.)
----------------------------
  NO LB      ZA    FRAG     MASS         X           Y           Z
   0 C     6.0000    0    12.011    4.080113   -1.306017    2.719559
   1 C     6.0000    0    12.011    6.034474    0.202173    3.842679
   2 C     6.0000    0    12.011    6.208065    2.794695    3.264001
   3 C     6.0000    0    12.011    8.116791    4.241465    4.353824
   4 C     6.0000    0    12.011    7.780531   -0.910951    5.508731
   5 C     6.0000    0    12.011    9.677989    0.564616    6.590246
   6 C     6.0000    0    12.011    9.858107    3.145507    6.029564
   7 C     6.0000    0    12.011   11.865466    4.788606    7.257216
   8 C     6.0000    0    12.011   10.804296    6.326010    9.420488
   9 C     6.0000    0    12.011   12.018115    5.738591   11.553724
  10 C     6.0000    0    12.011   14.007532    3.791326   11.020914
  11 O     8.0000    0    15.999   13.822522    3.318159    8.366269
  12 H     1.0000    0     1.008    4.855258    3.645813    1.963116
  13 H     1.0000    0     1.008    8.261373    6.248233    3.892954
  14 H     1.0000    0     1.008    7.642923   -2.921292    5.941758
  15 H     1.0000    0     1.008   11.055455   -0.272265    7.871192
  16 H     1.0000    0     1.008   13.702952    2.021047   12.085196
  17 H     1.0000    0     1.008   15.929932    4.463232   11.480770
  18 N     7.0000    0    14.007    2.491350   -2.532444    1.799869
  19 H     1.0000    0     1.008   12.680752    6.023231    5.779454
  20 H     1.0000    0     1.008    9.262971    7.669899    9.176868
  21 H     1.0000    0     1.008   11.665578    6.508994   13.431654

--------------------------------
INTERNAL COORDINATES (ANGSTROEM)
--------------------------------
 C      0   0   0     0.000000000000     0.00000000     0.00000000
 C      1   0   0     1.435189041832     0.00000000     0.00000000
 C      2   1   0     1.408662311300   119.90425057     0.00000000
 C      3   2   1     1.392459547586   119.52071463   180.27476182
 C      2   1   3     1.406406256122   120.00708937   180.31245728
 C      5   2   1     1.394793591942   119.71572130   179.88694638
 C      6   5   2     1.400851724009   120.52201957     0.00000000
 C      7   6   5     1.518691588237   121.00876629   178.10077877
 C      8   7   6     1.512506415965   111.84085868   259.33836024
 C      9   8   7     1.335489946304   109.63273504   120.19725644
 C     10   9   8     1.499870290807   109.79173126     0.61204523
 O      8   7   6     1.422127141333   111.87770714    16.33155676
 H      3   2   1     1.090514806480   119.77865129     0.00000000
 H      4   3   2     1.092263165783   119.53042778   179.48609491
 H      5   2   1     1.090659247744   119.75978773     0.00000000
 H      6   5   2     1.089462856971   120.62275728   180.55334817
 H     11  10   9     1.104872233525   112.60007699   240.48656125
 H     11  10   9     1.104770216484   112.56927455   119.22382304
 N      1   2   3     1.168286350815   179.84465792    60.30865698
 H      8   7   6     1.106571361923   107.96483537   136.65628172
 H      9   8   7     1.089780319176   122.63914337   300.87740379
 H     10   9   8     1.090211127975   126.95250146   180.87653148

---------------------------
INTERNAL COORDINATES (A.U.)
---------------------------
 C      0   0   0     0.000000000000     0.00000000     0.00000000
 C      1   0   0     2.712114239467     0.00000000     0.00000000
 C      2   1   0     2.661985983533   119.90425057     0.00000000
 C      3   2   1     2.631367197502   119.52071463   180.27476182
 C      2   1   3     2.657722657104   120.00708937   180.31245728
 C      5   2   1     2.635777902118   119.71572130   179.88694638
 C      6   5   2     2.647226112608   120.52201957     0.00000000
 C      7   6   5     2.869911183658   121.00876629   178.10077877
 C      8   7   6     2.858222901972   111.84085868   259.33836024
 C      9   8   7     2.523710253120   109.63273504   120.19725644
 C     10   9   8     2.834344086031   109.79173126     0.61204523
 O      8   7   6     2.687430824736   111.87770714    16.33155676
 H      3   2   1     2.060774329233   119.77865129     0.00000000
 H      4   3   2     2.064078249500   119.53042778   179.48609491
 H      5   2   1     2.061047283664   119.75978773     0.00000000
 H      6   5   2     2.058786432755   120.62275728   180.55334817
 H     11  10   9     2.087905934336   112.60007699   240.48656125
 H     11  10   9     2.087713150069   112.56927455   119.22382304
 N      1   2   3     2.207741249038   179.84465792    60.30865698
 H      8   7   6     2.091116821675   107.96483537   136.65628172
 H      9   8   7     2.059386349380   122.63914337   300.87740379
 H     10   9   8     2.060200460027   126.95250146   180.87653148


           ************************************************************
           *        Program running with 8 parallel MPI-processes     *
           *              working on a common directory               *
           ************************************************************
------------------------------------------------------------------------------
                   ___                                                        
                  /   \      - P O W E R E D   B Y -                         
                 /     \                                                     
                 |  |  |   _    _      __       _____    __    __             
                 |  |  |  | |  | |    /  \     |  _  \  |  |  /  |          
                  \  \/   | |  | |   /    \    | | | |  |  | /  /          
                 / \  \   | |__| |  /  /\  \   | |_| |  |  |/  /          
                |  |  |   |  __  | /  /__\  \  |    /   |      \           
                |  |  |   | |  | | |   __   |  |    \   |  |\   \          
                \     /   | |  | | |  |  |  |  | |\  \  |  | \   \       
                 \___/    |_|  |_| |__|  |__|  |_| \__\ |__|  \__/        
                                                                              
                      - O R C A' S   B I G   F R I E N D -                    
                                      &                                       
                       - I N T E G R A L  F E E D E R -                       
                                                                              
 v1 FN, 2020, v2 2021, v3 2022-2024                                           
------------------------------------------------------------------------------


----------------------
SHARK INTEGRAL PACKAGE
----------------------

Number of atoms                             ...     22
Number of basis functions                   ...    227
Number of shells                            ...    105
Maximum angular momentum                    ...      2
Integral batch strategy                     ... SHARK/LIBINT Hybrid
RI-J (if used) integral strategy            ... SPLIT-RIJ (Revised 2003 algorithm where possible)
Printlevel                                  ...      1
Contraction scheme used                     ... SEGMENTED contraction
Prescreening option                         ... SCHWARTZ
   Thresh                                   ... 1.000e-12
   Tcut                                     ... 1.000e-14
   Tpresel                                  ... 1.000e-14 
Coulomb Range Separation                    ... NOT USED
Exchange Range Separation                   ... NOT USED
Multipole approximations                    ... NOT USED
Finite Nucleus Model                        ... NOT USED
CABS basis                                  ... NOT available
Auxiliary Coulomb fitting basis             ... AVAILABLE
   # of basis functions in Aux-J            ...    736
   # of shells in Aux-J                     ...    240
   Maximum angular momentum in Aux-J        ...      4
Auxiliary J/K fitting basis                 ... NOT available
Auxiliary Correlation fitting basis         ... AVAILABLE
   # of basis functions in Aux-C            ...    750
   # of shells in Aux-C                     ...    262
   Maximum angular momentum in Aux-C        ...      3
Auxiliary 'external' fitting basis          ... NOT available

Checking pre-screening integrals            ... done (  0.0 sec) Dimension = 105
Check shell pair data                       ... done (  0.0 sec)
Shell pair information
Shell pair cut-off parameter TPreSel        ...   1.0e-14
Total number of shell pairs                 ...      5565
Shell pairs after pre-screening             ...      4921
Total number of primitive shell pairs       ...     20497
Primitive shell pairs kept                  ...     12822
          la=0 lb=0:   1460 shell pairs
          la=1 lb=0:   1792 shell pairs
          la=1 lb=1:    575 shell pairs
          la=2 lb=0:    632 shell pairs
          la=2 lb=1:    389 shell pairs
          la=2 lb=2:     73 shell pairs

Calculating one electron integrals          ... done (  0.0 sec)
Calculating RI/J V-Matrix + Cholesky decomp.... done (  0.0 sec)
Calculating RI/C V-Matrix + Cholesky decomp.... done (  0.0 sec)
Calculating Nuclear repulsion               ... done (  0.0 sec) ENN=    693.394963821749 Eh

Diagonalization of the overlap matrix:
Smallest eigenvalue                        ... 2.830e-04
Time for diagonalization                   ...    0.007 sec
Threshold for overlap eigenvalues          ... 1.000e-07
Number of eigenvalues below threshold      ... 0
Time for construction of square roots      ...    0.004 sec
Total time needed                          ...    0.013 sec

-------------------
DFT GRID GENERATION
-------------------

General Integration Accuracy     IntAcc      ... 4.388
Radial Grid Type                 RadialGrid  ... OptM3 with GC (2021)
Angular Grid (max. ang.)         AngularGrid ... 4 (Lebedev-302)
Angular grid pruning method      GridPruning ... 4 (adaptive)
Weight generation scheme         WeightScheme... mBecke (2022)
Basis function cutoff            BFCut       ... 1.0000e-12
Integration weight cutoff        WCut        ... 1.0000e-14
Partially contracted basis set               ... off
Rotationally invariant grid construction     ... off
Angular grids for H and He will be reduced by one unit

Total number of grid points                  ...   107018
Total number of batches                      ...     1682
Average number of points per batch           ...       63
Average number of grid points per atom       ...     4864

--------------------
COSX GRID GENERATION
--------------------

GRIDX 1
-------
General Integration Accuracy     IntAcc      ... 3.816
Radial Grid Type                 RadialGrid  ... OptM3 with GC (2021)
Angular Grid (max. ang.)         AngularGrid ... 1 (Lebedev-50)
Angular grid pruning method      GridPruning ... 4 (adaptive)
Weight generation scheme         WeightScheme... mBecke (2022)
Basis function cutoff            BFCut       ... 1.0000e-12
Integration weight cutoff        WCut        ... 1.0000e-14
Partially contracted basis set               ... on
Rotationally invariant grid construction     ... off
Angular grids for H and He will be reduced by one unit

Total number of grid points                  ...    13619
Total number of batches                      ...      117
Average number of points per batch           ...      116
Average number of grid points per atom       ...      619
UseSFitting                                  ... on

GRIDX 2
-------
General Integration Accuracy     IntAcc      ... 4.020
Radial Grid Type                 RadialGrid  ... OptM3 with GC (2021)
Angular Grid (max. ang.)         AngularGrid ... 2 (Lebedev-110)
Angular grid pruning method      GridPruning ... 4 (adaptive)
Weight generation scheme         WeightScheme... mBecke (2022)
Basis function cutoff            BFCut       ... 1.0000e-12
Integration weight cutoff        WCut        ... 1.0000e-14
Partially contracted basis set               ... on
Rotationally invariant grid construction     ... off
Angular grids for H and He will be reduced by one unit

Total number of grid points                  ...    30056
Total number of batches                      ...      247
Average number of points per batch           ...      121
Average number of grid points per atom       ...     1366
UseSFitting                                  ... on

GRIDX 3
-------
General Integration Accuracy     IntAcc      ... 4.338
Radial Grid Type                 RadialGrid  ... OptM3 with GC (2021)
Angular Grid (max. ang.)         AngularGrid ... 3 (Lebedev-194)
Angular grid pruning method      GridPruning ... 4 (adaptive)
Weight generation scheme         WeightScheme... mBecke (2022)
Basis function cutoff            BFCut       ... 1.0000e-12
Integration weight cutoff        WCut        ... 1.0000e-14
Partially contracted basis set               ... on
Rotationally invariant grid construction     ... off
Angular grids for H and He will be reduced by one unit

Total number of grid points                  ...    65939
Total number of batches                      ...      527
Average number of points per batch           ...      125
Average number of grid points per atom       ...     2997
UseSFitting                                  ... on
Grids setup in   0.0 sec
Initializing property integral containers    ... done (  0.0 sec)

SHARK setup successfully completed in   1.4 seconds

Maximum memory used throughout the entire STARTUP-calculation: 29.4 MB


           ************************************************************
           *        Program running with 8 parallel MPI-processes     *
           *              working on a common directory               *
           ************************************************************
Occupation numbers will be reassigned to an Aufbau configuration
             **** ENERGY FILE WAS UPDATED (calc.en.tmp) ****
Finished Guess after   0.2 sec
Maximum memory used throughout the entire GUESS-calculation: 13.3 MB


           ************************************************************
           *        Program running with 8 parallel MPI-processes     *
           *              working on a common directory               *
           ************************************************************
--------------------
CPCM SOLVATION MODEL
--------------------
CPCM parameters:
  Epsilon                                         ...      16.7000
  Refrac                                          ...       1.2750
  Rsolv                                           ...       1.3000
  Surface type                                    ... GAUSSIAN VDW
  Discretization scheme                           ... Constant charge density
    Threshold for H atoms                         ...       5.0000 (charges/Ang^2)
    Threshold for non-H atoms                     ...       5.0000 (charges/Ang^2)
  Epsilon function type                           ...         CPCM
Solvent:                                          ... CUSTOM
Radii:
  Scheme                                          ... Element-dependent radii
  Radius for C  used is    3.8550 Bohr (=   2.0400 Ang.)
  Radius for O  used is    3.4469 Bohr (=   1.8240 Ang.)
  Radius for H  used is    2.4944 Bohr (=   1.3200 Ang.)
  Radius for N  used is    3.5149 Bohr (=   1.8600 Ang.)
Calculating surface                               ...        done! (  0.0s)
Cavity surface points                             ...         2098
Cavity Volume                                     ...    1455.1722
Cavity Surface-area                               ...     786.7489
Calculating surface distance matrix               ...        done! (  0.1s)
Performing Cholesky decomposition & store         ...        done! (  0.2s)
Overall time for CPCM initialization              ...                 0.2s

----------------------------------------D-I-I-S--------------------------------------------
Iteration    Energy (Eh)           Delta-E    RMSDP     MaxDP     DIISErr   Damp  Time(sec)
-------------------------------------------------------------------------------------------
               ***  Starting incremental Fock matrix formation  ***
    1    -552.9583751107471699     0.00e+00  1.10e-04  1.97e-03  9.63e-03  0.700   1.6
    2    -552.9587940733896403    -4.19e-04  1.01e-04  1.78e-03  7.77e-03  0.700   1.1
                               ***Turning on AO-DIIS***
    3    -552.9591416495269414    -3.48e-04  9.12e-05  1.67e-03  6.03e-03  0.700   1.0
    4    -552.9594136269953424    -2.72e-04  2.40e-04  4.44e-03  4.48e-03  0.000   0.9
                              *** Initializing SOSCF ***
---------------------------------------S-O-S-C-F--------------------------------------
Iteration    Energy (Eh)           Delta-E    RMSDP     MaxDP     MaxGrad    Time(sec)
--------------------------------------------------------------------------------------
    5    -552.9601769092583936    -7.63e-04  2.24e-05  3.03e-04  4.26e-04     1.0
               *** Restarting incremental Fock matrix formation ***
    6    -552.9601813967877888    -4.49e-06  1.34e-05  1.84e-04  1.33e-04     1.6
    7    -552.9601825037487970    -1.11e-06  6.35e-06  9.42e-05  4.05e-05     1.3
    8    -552.9601826291592488    -1.25e-07  1.70e-06  6.53e-05  1.43e-05     1.2
    9    -552.9601826388342261    -9.67e-09  7.97e-07  2.93e-05  1.06e-05     1.1
   10    -552.9601826417482471    -2.91e-09  1.51e-07  3.77e-06  1.01e-06     1.1
   11    -552.9601826415442929     2.04e-10  6.67e-08  1.83e-06  1.15e-06     1.0
                 **** Energy Check signals convergence ****

               *****************************************************
               *                     SUCCESS                       *
               *           SCF CONVERGED AFTER  11 CYCLES          *
               *****************************************************

Recomputing exchange energy using gridx3       ... done (    2.129 sec)
Old exchange energy                            :    -39.701070688 Eh
New exchange energy                            :    -39.701118820 Eh
Exchange energy change after final integration :     -0.000048132 Eh
Total energy after final integration           :   -552.960230774 Eh
             **** ENERGY FILE WAS UPDATED (calc.en.tmp) ****

----------------
TOTAL SCF ENERGY
----------------

Total Energy       :       -552.96023077392590 Eh          -15046.81284 eV

Components:
Nuclear Repulsion  :        693.39496382174900 Eh           18868.23621 eV
Electronic Energy  :      -1246.33860073298706 Eh          -33914.59751 eV
One Electron Energy:      -2123.37506339688343 Eh          -57779.97295 eV
Two Electron Energy:        877.03646266389637 Eh           23865.37544 eV
CPCM Dielectric    :         -0.01654573030616 Eh              -0.45023 eV

Virial components:
Potential Energy   :      -1101.13414365442759 Eh          -29963.38336 eV
Kinetic Energy     :        548.17391288050169 Eh           14916.57051 eV
Virial Ratio       :          2.00873138575361

DFT components:
N(Alpha)           :       44.999978636565 electrons
N(Beta)            :       44.999978636565 electrons
N(Total)           :       89.999957273131 electrons
E(X)               :      -35.291040128080 Eh       
E(C)               :       -2.229375542446 Eh       
E(XC)              :      -37.520415670526 Eh       

CPCM Solvation Model Properties:
Surface-charge          :         -0.02029087328937
Corrected charge        :          0.00000000000000
Outlying charge corr.   :          0.00002502867622 Eh               0.00068 eV
Free-energy (cav+disp)  :  This term is not implemented in the current solvation scheme

---------------
SCF CONVERGENCE
---------------

  Last Energy change         ...   -2.0395e-10  Tolerance :   1.0000e-09
  Last MAX-Density change    ...    1.8268e-06  Tolerance :   1.0000e-08
  Last RMS-Density change    ...    6.6697e-08  Tolerance :   1.0000e-09
  Last DIIS Error            ...    4.2600e-04  Tolerance :   1.0000e-08
  Last Orbital Gradient      ...    1.1461e-06  Tolerance :   2.0000e-06
  Last Orbital Rotation      ...    1.4558e-06  Tolerance :   2.0000e-06


Total SCF time: 0 days 0 hours 0 min 15 sec 
Finished LeanSCF after  15.7 sec

Maximum memory used throughout the entire LEANSCF-calculation: 26.9 MB


           ************************************************************
           *        Program running with 8 parallel MPI-processes     *
           *              working on a common directory               *
           ************************************************************

------------------------------------------------------------------------------
                                ORCA  MP2 
------------------------------------------------------------------------------

Freezing NCore=26 chemical core electrons

----------------------
RI-MP2 ENERGY+GRADIENT
----------------------
Dimension of the orbital basis            ...  227
Dimension of the AuxC basis               ...  750
Memory devoted to MP2                     ... 8000 MB   
Data format for matrix containers         ... DOUBLE
Compression type for matrix containers    ... UNCOMPRESSED
Overall scaling of the MP2 energy         ...   2.700e-01

-----------------------
SHARK RI TRANSFORMATION
-----------------------

Number of basis functions                ...    227
Number of aux functions                  ...    750
Number of operators                      ...      1
Generation of IJK                        ... YES
Generation of IAK                        ... YES
Generation of ABK                        ... NO
Orbital Range Operator  0:    0-  44 to   45- 226

Aux basis identifier                     ...   AUXC
Contraction scheme used                  ... SEGMENTED
Do orthogonalization                     ... YES
All operator combinations                ... NO
Transpose (ia|K)                         ... NO
Integral generator used                  ... LIBINT
Starting integral generation + trafo... 
Half trafo (segmented) done. Total time =  0.3 sec. integrals=  0.2 sec trafo=  0.1 sec
Integral generation and half transformation done (  0.3 sec)

Reading or making V^(-1/2)          ... done (  0.0 sec)
Sorting IJK integrals               ... done (  0.1 sec)
Sorting IAK integrals               ... done (  0.2 sec)

SHARK RI integral transformation done. Total time =  0.5 sec.

Opening buffers                              ... done
Frozen core precalculation                   ... done

Starting loop over batches of integrals:

Operator 0  - window                       ... ( 13- 44)x( 45-226)
Operator 0  - Memory available             ...  8000 MB
Operator 0  - Memory needed per MO         ...   1.0 MB
Operator 0  - Number of orbitals per batch ... 4
Operator 0  - Number of batches            ... 1

OPERATOR  0   PASS   0:  MOs    13 ...   16 +   17 ...   20 +   21 ...   24 +   25 ...   28
                            +   29 ...   32 +   33 ...   36 +   37 ...   40 +   41 ...   44
  Reading integrals       ... ok
  Internal MO  15
Closing buffer GIPV ( 0.04 GB; CompressionRatio= 1.00)
Time spent in pair loops =     1.633 sec
Deleting buffers (Ka|jb) ...done

-----------------------------------------------
 RI-MP2 CORRELATION ENERGY:     -0.585695349 Eh
-----------------------------------------------


---------------------
MP2 DENSITY FORMATION
---------------------

Completing the external part of the density      ... done
Storing the unrelaxed density                    ... done

Re-sorting 3-index density container for op 0    ... done
Computing external part of the Lagrangian        ... done
Calculating the xc-kernel                        ... done
Calculating G(D)                                 ... done
Completing the Lagrangian                        ... done
Solving the Z-vector equations                   ... Using XC Grid                  ... (calc.grid_cpscf.tmp) 
Recalculating density on grid  ... (calc.grho_cpscf0.tmp) done
Calculating the xc-kernel      ... (calc.fxc_cpscf0.tmp) done

-------------------
SHARK CP-SCF DRIVER
-------------------

Dimension of the orbital basis          ...    227
Dimension of the CPSCF-problem          ...   8190
Number of operators                     ...      1
Max. number of iterations               ...    128
Convergence Tolerance                   ... 3.0e-05
Number of perturbations                 ...      1
Perturbation type                       ... REAL

----------------------------
POPLE LINEAR EQUATION SOLVER
----------------------------

  ITERATION   0:   ||err||_max =   4.7708e-02 (   0.9 sec)
  ITERATION   1:   ||err||_max =   1.6234e-02 (   1.0 sec)
  ITERATION   2:   ||err||_max =   6.6851e-03 (   0.9 sec)
  ITERATION   3:   ||err||_max =   3.1967e-03 (   0.9 sec)
  ITERATION   4:   ||err||_max =   1.0277e-03 (   0.9 sec)
  ITERATION   5:   ||err||_max =   4.0543e-04 (   1.0 sec)
  ITERATION   6:   ||err||_max =   1.2175e-04 (   0.9 sec)
  ITERATION   7:   ||err||_max =   4.1974e-05 (   1.0 sec)
  ITERATION   8:   ||err||_max =   1.6233e-05 (   1.0 sec)
done
Finalizing the relaxed density                   ... done
Transforming P to the AO basis                   ... done
Storing the relaxed density                      ... done

------------------------------------
ENERGY WEIGHTED DENSITY FINALIZATION
------------------------------------

Gathering the parts of the W-matrix              ... done
Forming the Z-density                            ... done
Transforming Z to the AO basis                   ... done
Calculating G(Z)                                 ... done
Finalizing the W-matrix                          ... done
Transforming W to the AO basis and storing       ... done

----------------------------------
MP2 DERIVATIVE INTEGRAL GENERATION
----------------------------------

Input SCF Electron Density              ... calc.scfp
Input Correlated Electron Density       ... calc.pmp2re
Input Energy Weighted Density           ... calc.wmp2.tmp

Nuclear repulsion gradient              ... done (  0.0 sec)
HCore & Overlap gradient  (SHARK)       ... done (  0.1 sec)
Two-electron RIJ gradient terms         ... done (  0.6 sec)

-----------------------------------------------------------
MP2 COSX Grid Generation
-----------------------------------------------------------

General Integration Accuracy     IntAcc      ... 4.871
Radial Grid Type                 RadialGrid  ... OptM3 with GC (2021)
Angular Grid (max. ang.)         AngularGrid ... 4 (Lebedev-302)
Angular grid pruning method      GridPruning ... 4 (adaptive)
Weight generation scheme         WeightScheme... mBecke (2022)
Basis function cutoff            BFCut       ... 1.0000e-12
Integration weight cutoff        WCut        ... 1.0000e-14
Partially contracted basis set               ... on
Rotationally invariant grid construction     ... off
Angular grids for H and He will be reduced by one unit

Total number of grid points                  ...   123200
Total number of batches                      ...      974
Average number of points per batch           ...      126
Average number of grid points per atom       ...     5600
UseSFitting                                  ... on
Two-electron COSX gradient terms        ... 
Integration Timings:
Total Time                  =     7.3 sec
Basis fcn evaluation        =     0.1 sec
Density evaluation          =     0.2 sec
A evaluation                =     6.1 sec
A derivative evaluation     =     0.0 sec
S-fit derivative evaluation =     0.0 sec
anal. over. der. evaluation =     0.0 sec
num. over. der. evaluation  =     0.4 sec
K(P) evaluation             =     0.1 sec
finalize                    =     0.0 sec

done (  8.2 sec)
CPCM gradient                           ... done (  1.2 sec)
DFT XC gradient                         ... done (  0.9 sec)
Empirical dispersion gradient           ... done (  0.0 sec)

-------
TIMINGS
-------

Total time                :   26.650 sec
Integral trafo            :    0.520 sec (  1.9%)
FC preparation            :    0.119 sec (  0.4%)
I/O of integrals          :    0.130 sec (  0.5%)
K(i,j) operators          :    0.209 sec (  0.8%)
T(i,j) pair energies      :    0.033 sec (  0.1%)
V**(-1/2)                 :    0.194 sec (  0.7%)
Gamma(ia|P)               :    0.210 sec (  0.8%)
Gamma-Trafo               :    0.064 sec (  0.2%)
D(virtual)                :    0.007 sec (  0.0%)
D(internal)               :    0.332 sec (  1.2%)
W(virtual)                :    0.014 sec (  0.1%)
W(internal)               :    0.399 sec (  1.5%)
L(virtual)                :    0.289 sec (  1.1%)
L(internal)               :    0.027 sec (  0.1%)
XC kernel                 :    0.020 sec (  0.1%)
G(D)                      :    1.729 sec (  6.5%)
G(Z)                      :    1.741 sec (  6.5%)
Z-vector solution         :    8.664 sec ( 32.5%)
3-index derivative        :    0.378 sec (  1.4%)
2-index derivative        :    0.032 sec (  0.1%)
Fock matrix gradient      :   11.041 sec ( 41.4%)


---------------------------------------
MP2 TOTAL ENERGY:     -553.545926123 Eh
---------------------------------------

The final MP2 gradient
  0:  -0.00029674  -0.00007743   0.00009104
  1:  -0.00000569  -0.00048525  -0.00001162
  2:   0.00025765   0.00077841  -0.00005423
  3:  -0.00029156   0.00003828  -0.00005467
  4:  -0.00011911   0.00006944  -0.00009910
  5:  -0.00024284  -0.00057840  -0.00020632
  6:   0.00037371  -0.00034841   0.00034101
  7:   0.00016863   0.00004566  -0.00007790
  8:   0.00015857   0.00008673   0.00122657
  9:  -0.00060907   0.00048731  -0.00086479
 10:  -0.00077484   0.00056191   0.00054640
 11:  -0.00012908   0.00031835  -0.00017252
 12:  -0.00006931  -0.00023278   0.00002788
 13:   0.00001909  -0.00002933   0.00005381
 14:  -0.00013520   0.00004872  -0.00012692
 15:   0.00020181   0.00057844   0.00004664
 16:   0.00059342  -0.00024367  -0.00011794
 17:   0.00025809  -0.00048792   0.00001071
 18:   0.00032459   0.00017465   0.00004239
 19:   0.00007758  -0.00032251  -0.00024683
 20:   0.00001604  -0.00012033  -0.00042280
 21:   0.00024286  -0.00022765   0.00007682

-----------------------------------
NORM OF THE MP2 GRADIENT:  0.002840
-----------------------------------

Maximum memory used throughout the entire MP2-calculation: 60.8 MB


-------------------------------------------------------------------------------
                          DFT DISPERSION CORRECTION                            
                                                                               
                              DFTD3 V3.1  Rev 1                                
                          USING Becke-Johnson damping                          
-------------------------------------------------------------------------------
-------------------------   ----------------
Dispersion correction           -0.020272449
-------------------------   ----------------


-------------------------   --------------------
FINAL SINGLE POINT ENERGY      -553.566198571983
-------------------------   --------------------

------------------------------------------------------------------------------
                         ORCA GEOMETRY RELAXATION STEP
------------------------------------------------------------------------------

Reading the OPT-File                    .... done
Getting information on internals        .... done
Copying old internal coords+grads       .... done
Making the new internal coordinates     .... (2022 redundants) done
Validating the new internal coordinates .... (2022 redundants) done
Calculating the B-matrix                .... done
Calculating the G,G- and P matrices     .... done
Transforming gradient to internals      .... done
Projecting the internal gradient        .... done
Number of atoms                         ....  22
Number of internal coordinates          .... 111
Current Energy                          ....  -553.566198572 Eh
Current gradient norm                   ....     0.002839824 Eh/bohr
Maximum allowed component of the step   ....  0.300
Current trust radius                    ....  0.675
Updating the Hessian (BFGS)             .... done
Forming the augmented Hessian           .... done
Diagonalizing the augmented Hessian     .... done
Last element of RFO vector              ....  0.996899454
Lowest eigenvalues of augmented Hessian:
 -0.000037034  0.002623950  0.017787720  0.019231585  0.020434992
Length of the computed step             ....  0.078930674
The final length of the internal step   ....  0.078930674
Converting the step to Cartesian space:
 Initial RMS(Int)=    0.0074917680
Transforming coordinates:
 Iter   0:  RMS(Cart)=    0.0281856976 RMS(Int)=    0.0074886587
 Iter   5:  RMS(Cart)=    0.0000006614 RMS(Int)=    0.0000005316
done
Storing new coordinates                 .... done
The predicted energy change is          ....    -0.000018632
Previously predicted energy change      ....    -0.000034496
Actually observed energy change         ....    -0.000045824
Ratio of predicted to observed change   ....     1.328386556
New trust radius                        ....     0.675000000

                                .--------------------.
          ----------------------|Geometry convergence|-------------------------
          Item                value                   Tolerance       Converged
          ---------------------------------------------------------------------
          Energy change      -0.0000458242            0.0000010000      NO
          RMS gradient        0.0001965494            0.0000300000      NO
          MAX gradient        0.0006337485            0.0001000000      NO
          RMS step            0.0074917680            0.0006000000      NO
          MAX step            0.0363130023            0.0010000000      NO
          ........................................................
          Max(Bonds)      0.0009      Max(Angles)    0.26
          Max(Dihed)        2.08      Max(Improp)    0.00
          ---------------------------------------------------------------------

The optimization has not yet converged - more geometry cycles are needed


    ---------------------------------------------------------------------------
                         Redundant Internal Coordinates
                            (Angstroem and degrees)

        Definition                    Value    dE/dq     Step     New-Value
    ----------------------------------------------------------------------------
     1. B(C   1,C   0)                1.4352 -0.000126  0.0003    1.4355   
     2. B(C   2,C   1)                1.4087  0.000328 -0.0006    1.4080   
     3. B(C   3,C   2)                1.3925 -0.000222  0.0004    1.3929   
     4. B(C   4,C   1)                1.4064 -0.000133  0.0002    1.4066   
     5. B(C   5,C   4)                1.3948  0.000166 -0.0003    1.3945   
     6. B(C   6,C   5)                1.4009 -0.000081  0.0004    1.4013   
     7. B(C   6,C   3)                1.4042  0.000173 -0.0003    1.4039   
     8. B(C   7,C   6)                1.5187  0.000025 -0.0001    1.5186   
     9. B(C   8,C   7)                1.5125  0.000314 -0.0009    1.5116   
    10. B(C   9,C   8)                1.3355 -0.000493  0.0007    1.3362   
    11. B(C  10,C   9)                1.4999  0.000172 -0.0009    1.4990   
    12. B(O  11,C  10)                1.4303  0.000086 -0.0002    1.4301   
    13. B(O  11,C   7)                1.4221 -0.000378  0.0004    1.4225   
    14. B(H  12,C   2)                1.0905 -0.000069  0.0000    1.0906   
    15. B(H  13,C   3)                1.0923 -0.000042 -0.0000    1.0922   
    16. B(H  14,C   4)                1.0907 -0.000062  0.0000    1.0907   
    17. B(H  15,C   5)                1.0895 -0.000070  0.0001    1.0896   
    18. B(H  16,C  10)                1.1049  0.000059  0.0000    1.1049   
    19. B(H  17,C  10)                1.1048  0.000082 -0.0001    1.1047   
    20. B(N  18,C   0)                1.1683 -0.000347  0.0000    1.1683   
    21. B(H  19,C   7)                1.1066  0.000014 -0.0001    1.1065   
    22. B(H  20,C   8)                1.0898 -0.000039 -0.0000    1.0897   
    23. B(H  21,C   9)                1.0902 -0.000057  0.0000    1.0902   
    24. L(C   1,C   0,N  18,C   2, 2) 179.73 -0.000071    0.02    179.75   
    25. L(C   1,C   0,N  18,C   2, 1) 179.92 -0.000011    0.00    179.93   
    26. A(C   0,C   1,C   4)          120.01 -0.000026   -0.00    120.00   
    27. A(C   2,C   1,C   4)          120.09  0.000043    0.01    120.10   
    28. A(C   0,C   1,C   2)          119.90 -0.000018   -0.01    119.90   
    29. A(C   1,C   2,H  12)          119.78 -0.000220    0.02    119.80   
    30. A(C   1,C   2,C   3)          119.52 -0.000052    0.01    119.53   
    31. A(C   3,C   2,H  12)          120.70  0.000272   -0.03    120.67   
    32. A(C   2,C   3,C   6)          120.70  0.000021   -0.02    120.68   
    33. A(C   6,C   3,H  13)          119.77 -0.000054   -0.01    119.77   
    34. A(C   2,C   3,H  13)          119.53  0.000033    0.03    119.56   
    35. A(C   5,C   4,H  14)          120.52  0.000199   -0.02    120.51   
    36. A(C   1,C   4,H  14)          119.76 -0.000168    0.02    119.78   
    37. A(C   1,C   4,C   5)          119.72 -0.000031    0.00    119.72   
    38. A(C   4,C   5,H  15)          120.62  0.000634   -0.11    120.52   
    39. A(C   4,C   5,C   6)          120.52 -0.000014   -0.01    120.51   
    40. A(C   6,C   5,H  15)          118.85 -0.000620    0.11    118.97   
    41. A(C   3,C   6,C   5)          119.46  0.000033    0.00    119.46   
    42. A(C   5,C   6,C   7)          121.01  0.000367   -0.09    120.92   
    43. A(C   3,C   6,C   7)          119.52 -0.000399    0.09    119.60   
    44. A(C   8,C   7,O  11)          104.62 -0.000070    0.06    104.68   
    45. A(C   6,C   7,O  11)          111.88  0.000137   -0.02    111.86   
    46. A(O  11,C   7,H  19)          109.32 -0.000093    0.07    109.38   
    47. A(C   6,C   7,C   8)          111.84 -0.000018   -0.11    111.73   
    48. A(C   8,C   7,H  19)          111.23  0.000263   -0.13    111.09   
    49. A(C   6,C   7,H  19)          107.96 -0.000206    0.13    108.10   
    50. A(C   7,C   8,C   9)          109.63  0.000043   -0.03    109.61   
    51. A(C   9,C   8,H  20)          127.72  0.000432    0.02    127.74   
    52. A(C   7,C   8,H  20)          122.64 -0.000475    0.01    122.65   
    53. A(C   8,C   9,C  10)          109.79  0.000051   -0.02    109.77   
    54. A(C  10,C   9,H  21)          123.26 -0.000369    0.02    123.27   
    55. A(C   8,C   9,H  21)          126.95  0.000317    0.00    126.96   
    56. A(H  16,C  10,H  17)          107.15 -0.000461    0.22    107.37   
    57. A(O  11,C  10,H  17)          109.62 -0.000172    0.05    109.66   
    58. A(C   9,C  10,H  17)          112.57  0.000414   -0.15    112.42   
    59. A(O  11,C  10,H  16)          110.01 -0.000208    0.06    110.07   
    60. A(C   9,C  10,H  16)          112.60  0.000548   -0.26    112.34   
    61. A(C   9,C  10,O  11)          104.88 -0.000133    0.07    104.96   
    62. A(C   7,O  11,C  10)          111.06  0.000108   -0.09    110.97   
    63. D(H  12,C   2,C   1,C   0)     -0.01  0.000007   -0.03     -0.04   
    64. D(C   3,C   2,C   1,C   0)   -179.73  0.000002    0.01   -179.71   
    65. D(C   3,C   2,C   1,C   4)     -0.04  0.000003   -0.02     -0.06   
    66. D(H  12,C   2,C   1,C   4)    179.67  0.000007   -0.06    179.61   
    67. D(H  13,C   3,C   2,C   1)    179.49 -0.000001   -0.02    179.46   
    68. D(C   6,C   3,C   2,C   1)     -0.31  0.000000   -0.03     -0.34   
    69. D(H  13,C   3,C   2,H  12)     -0.22 -0.000004    0.02     -0.20   
    70. D(C   6,C   3,C   2,H  12)    179.98 -0.000003    0.01    179.99   
    71. D(H  14,C   4,C   1,C   0)      0.02  0.000002   -0.00      0.01   
    72. D(H  14,C   4,C   1,C   2)   -179.67  0.000001    0.03   -179.64   
    73. D(C   5,C   4,C   1,C   2)      0.20 -0.000004    0.03      0.23   
    74. D(C   5,C   4,C   1,C   0)    179.89 -0.000003    0.00    179.89   
    75. D(H  15,C   5,C   4,C   1)   -179.45 -0.000001    0.06   -179.38   
    76. D(C   6,C   5,C   4,H  14)    179.86 -0.000004    0.01    179.86   
    77. D(C   6,C   5,C   4,C   1)     -0.01  0.000002   -0.00     -0.02   
    78. D(H  15,C   5,C   4,H  14)      0.42 -0.000007    0.07      0.49   
    79. D(C   7,C   6,C   5,H  15)     -2.46  0.000043   -0.32     -2.77   
    80. D(C   3,C   6,C   5,H  15)    179.11  0.000012   -0.11    179.00   
    81. D(C   3,C   6,C   5,C   4)     -0.33  0.000001   -0.05     -0.38   
    82. D(C   7,C   6,C   3,H  13)      2.24 -0.000044    0.26      2.50   
    83. D(C   7,C   6,C   3,C   2)   -177.96 -0.000045    0.26   -177.70   
    84. D(C   7,C   6,C   5,C   4)    178.10  0.000033   -0.25    177.85   
    85. D(C   5,C   6,C   3,H  13)   -179.30 -0.000001    0.05   -179.25   
    86. D(C   5,C   6,C   3,C   2)      0.50 -0.000002    0.06      0.56   
    87. D(H  19,C   7,C   6,C   3)    -44.91 -0.000231    2.03    -42.89   
    88. D(O  11,C   7,C   6,C   5)     16.33 -0.000103    2.07     18.40   
    89. D(O  11,C   7,C   6,C   3)   -165.24 -0.000065    1.86   -163.37   
    90. D(C   8,C   7,C   6,C   5)   -100.66 -0.000092    2.08    -98.58   
    91. D(C   8,C   7,C   6,C   3)     77.77 -0.000053    1.87     79.64   
    92. D(C   9,C   8,C   7,O  11)     -1.09 -0.000024    0.03     -1.06   
    93. D(C   9,C   8,C   7,C   6)    120.20  0.000087   -0.01    120.19   
    94. D(H  20,C   8,C   7,O  11)    179.59 -0.000034   -0.02    179.57   
    95. D(H  20,C   8,C   7,C   6)    -59.12  0.000078   -0.06    -59.19   
    96. D(C   9,C   8,C   7,H  19)   -119.00 -0.000005   -0.02   -119.01   
    97. D(H  21,C   9,C   8,H  20)      0.15  0.000029   -0.00      0.15   
    98. D(H  21,C   9,C   8,C   7)   -179.12  0.000027   -0.05   -179.18   
    99. D(C  10,C   9,C   8,H  20)    179.89  0.000010    0.02    179.91   
   100. D(C  10,C   9,C   8,C   7)      0.61  0.000007   -0.03      0.58   
   101. D(H  17,C  10,C   9,C   8)    119.22 -0.000059    0.03    119.26   
   102. D(H  16,C  10,C   9,H  21)     60.23  0.000031    0.06     60.29   
   103. D(H  16,C  10,C   9,C   8)   -119.51  0.000048    0.03   -119.48   
   104. D(O  11,C  10,C   9,H  21)    179.85 -0.000007    0.04    179.89   
   105. D(O  11,C  10,C   9,C   8)      0.10  0.000010    0.01      0.11   
   106. D(C   7,O  11,C  10,H  17)   -121.92 -0.000352    0.12   -121.80   
   107. D(C   7,O  11,C  10,H  16)    120.50  0.000435   -0.22    120.28   
   108. D(C   7,O  11,C  10,C   9)     -0.83 -0.000028    0.01     -0.82   
   109. D(C  10,O  11,C   7,H  19)    120.36  0.000254   -0.11    120.25   
   110. D(C  10,O  11,C   7,C   8)      1.16  0.000030   -0.03      1.14   
   111. D(C  10,O  11,C   7,C   6)   -120.10  0.000022    0.08   -120.02   
    ----------------------------------------------------------------------------

Geometry step timings:
Preparation and reading OPT file:      0.001 s (17.742 %)
Internal coordinates            :      0.000 s ( 0.639 %)
B/P matrices and projection     :      0.001 s (23.507 %)
Hessian update/contruction      :      0.001 s (12.057 %)
Making the step                 :      0.001 s (17.997 %)
Converting the step to Cartesian:      0.000 s ( 3.338 %)
Storing new data                :      0.000 s ( 1.054 %)
Checking convergence            :      0.000 s ( 0.351 %)
Final printing                  :      0.001 s (23.251 %)
Total time                      :      0.006 s

Time for energy+gradient        :     44.683 s
Time for complete geometry iter :     45.186 s

         *************************************************************
         *                GEOMETRY OPTIMIZATION CYCLE   7            *
         *************************************************************
---------------------------------
CARTESIAN COORDINATES (ANGSTROEM)
---------------------------------
  C      2.161219   -0.692649    1.441797
  C      3.194258    0.108654    2.034550
  C      3.296044    1.474947    1.709867
  C      4.305016    2.243962    2.284915
  C      4.107329   -0.472804    2.932677
  C      5.109897    0.310692    3.503252
  C      5.214713    1.672132    3.188521
  C      6.272492    2.544606    3.841214
  C      5.708453    3.336509    4.998644
  C      6.361308    3.018166    6.120216
  C      7.422790    2.003683    5.818460
  O      7.320315    1.769603    4.411366
  H      2.589414    1.919384    1.008101
  H      4.389732    3.301802    2.026573
  H      4.027237   -1.532985    3.176021
  H      5.830225   -0.128459    4.192799
  H      7.270996    1.059566    6.371992
  H      8.436446    2.369357    6.061596
  N      1.321507   -1.344188    0.956679
  H      6.691074    3.214804    3.066619
  H      4.884576    4.040407    4.883312
  H      6.176619    3.411297    7.120174

----------------------------
CARTESIAN COORDINATES (A.U.)
----------------------------
  NO LB      ZA    FRAG     MASS         X           Y           Z
   0 C     6.0000    0    12.011    4.084113   -1.308917    2.724602
   1 C     6.0000    0    12.011    6.036274    0.205327    3.844743
   2 C     6.0000    0    12.011    6.228620    2.787246    3.231181
   3 C     6.0000    0    12.011    8.135301    4.240474    4.317863
   4 C     6.0000    0    12.011    7.761728   -0.893469    5.541957
   5 C     6.0000    0    12.011    9.656307    0.587122    6.620187
   6 C     6.0000    0    12.011    9.854379    3.159872    6.025431
   7 C     6.0000    0    12.011   11.853292    4.808609    7.258843
   8 C     6.0000    0    12.011   10.787413    6.305088    9.446069
   9 C     6.0000    0    12.011   12.021130    5.703508   11.565531
  10 C     6.0000    0    12.011   14.027041    3.786412   10.995297
  11 O     8.0000    0    15.999   13.833391    3.344066    8.336275
  12 H     1.0000    0     1.008    4.893284    3.627109    1.905035
  13 H     1.0000    0     1.008    8.295392    6.239502    3.829669
  14 H     1.0000    0     1.008    7.610375   -2.896922    6.001811
  15 H     1.0000    0     1.008   11.017529   -0.242753    7.923242
  16 H     1.0000    0     1.008   13.740192    2.002289   12.041321
  17 H     1.0000    0     1.008   15.942572    4.477435   11.454756
  18 N     7.0000    0    14.007    2.497286   -2.540148    1.807861
  19 H     1.0000    0     1.008   12.644298    6.075099    5.795070
  20 H     1.0000    0     1.008    9.230511    7.635263    9.228122
  21 H     1.0000    0     1.008   11.672119    6.446418   13.455179

--------------------------------
INTERNAL COORDINATES (ANGSTROEM)
--------------------------------
 C      0   0   0     0.000000000000     0.00000000     0.00000000
 C      1   0   0     1.435483505490     0.00000000     0.00000000
 C      2   1   0     1.408024937064   119.89884220     0.00000000
 C      3   2   1     1.392870519282   119.53192374   180.28522580
 C      2   1   3     1.406564810475   120.00429274   180.34198161
 C      5   2   1     1.394475984767   119.71654662   179.89174383
 C      6   5   2     1.401271530215   120.51493306     0.00000000
 C      7   6   5     1.518590205221   120.91493069   177.85110432
 C      8   7   6     1.511586690747   111.72649592   261.41860496
 C      9   8   7     1.336219933277   109.60780486   120.18444898
 C     10   9   8     1.498992412060   109.77023361     0.58425477
 O      8   7   6     1.422545674319   111.85937280    18.40249990
 H      3   2   1     1.090561791360   119.80150366   359.95671141
 H      4   3   2     1.092219506335   119.55538941   179.46396186
 H      5   2   1     1.090695102401   119.77636503     0.00000000
 H      6   5   2     1.089587609188   120.51695861   180.61754736
 H     11  10   9     1.104896544056   112.34361304   240.51826842
 H     11  10   9     1.104685097622   112.42319641   119.25917111
 N      1   2   3     1.168315058629   179.85504236    59.42895106
 H      8   7   6     1.106514521044   108.09576970   138.88785907
 H      9   8   7     1.089746472180   122.64708959   300.81494653
 H     10   9   8     1.090219487946   126.95527874   180.82096998

---------------------------
INTERNAL COORDINATES (A.U.)
---------------------------
 C      0   0   0     0.000000000000     0.00000000     0.00000000
 C      1   0   0     2.712670695137     0.00000000     0.00000000
 C      2   1   0     2.660781520782   119.89884220     0.00000000
 C      3   2   1     2.632143821456   119.53192374   180.28522580
 C      2   1   3     2.658022281409   120.00429274   180.34198161
 C      5   2   1     2.635177711539   119.71654662   179.89174383
 C      6   5   2     2.648019431367   120.51493306     0.00000000
 C      7   6   5     2.869719597524   120.91493069   177.85110432
 C      8   7   6     2.856484873193   111.72649592   261.41860496
 C      9   8   7     2.525089728581   109.60780486   120.18444898
 C     10   9   8     2.832685135620   109.77023361     0.58425477
 O      8   7   6     2.688221737458   111.85937280    18.40249990
 H      3   2   1     2.060863117788   119.80150366   359.95671141
 H      4   3   2     2.063995745101   119.55538941   179.46396186
 H      5   2   1     2.061115039148   119.77636503     0.00000000
 H      6   5   2     2.059022180279   120.51695861   180.61754736
 H     11  10   9     2.087951874582   112.34361304   240.51826842
 H     11  10   9     2.087552298730   112.42319641   119.25917111
 N      1   2   3     2.207795498945   179.85504236    59.42895106
 H      8   7   6     2.091009407979   108.09576970   138.88785907
 H      9   8   7     2.059322387826   122.64708959   300.81494653
 H     10   9   8     2.060216258082   126.95527874   180.82096998


           ************************************************************
           *        Program running with 8 parallel MPI-processes     *
           *              working on a common directory               *
           ************************************************************
------------------------------------------------------------------------------
                   ___                                                        
                  /   \      - P O W E R E D   B Y -                         
                 /     \                                                     
                 |  |  |   _    _      __       _____    __    __             
                 |  |  |  | |  | |    /  \     |  _  \  |  |  /  |          
                  \  \/   | |  | |   /    \    | | | |  |  | /  /          
                 / \  \   | |__| |  /  /\  \   | |_| |  |  |/  /          
                |  |  |   |  __  | /  /__\  \  |    /   |      \           
                |  |  |   | |  | | |   __   |  |    \   |  |\   \          
                \     /   | |  | | |  |  |  |  | |\  \  |  | \   \       
                 \___/    |_|  |_| |__|  |__|  |_| \__\ |__|  \__/        
                                                                              
                      - O R C A' S   B I G   F R I E N D -                    
                                      &                                       
                       - I N T E G R A L  F E E D E R -                       
                                                                              
 v1 FN, 2020, v2 2021, v3 2022-2024                                           
------------------------------------------------------------------------------


----------------------
SHARK INTEGRAL PACKAGE
----------------------

Number of atoms                             ...     22
Number of basis functions                   ...    227
Number of shells                            ...    105
Maximum angular momentum                    ...      2
Integral batch strategy                     ... SHARK/LIBINT Hybrid
RI-J (if used) integral strategy            ... SPLIT-RIJ (Revised 2003 algorithm where possible)
Printlevel                                  ...      1
Contraction scheme used                     ... SEGMENTED contraction
Prescreening option                         ... SCHWARTZ
   Thresh                                   ... 1.000e-12
   Tcut                                     ... 1.000e-14
   Tpresel                                  ... 1.000e-14 
Coulomb Range Separation                    ... NOT USED
Exchange Range Separation                   ... NOT USED
Multipole approximations                    ... NOT USED
Finite Nucleus Model                        ... NOT USED
CABS basis                                  ... NOT available
Auxiliary Coulomb fitting basis             ... AVAILABLE
   # of basis functions in Aux-J            ...    736
   # of shells in Aux-J                     ...    240
   Maximum angular momentum in Aux-J        ...      4
Auxiliary J/K fitting basis                 ... NOT available
Auxiliary Correlation fitting basis         ... AVAILABLE
   # of basis functions in Aux-C            ...    750
   # of shells in Aux-C                     ...    262
   Maximum angular momentum in Aux-C        ...      3
Auxiliary 'external' fitting basis          ... NOT available

Checking pre-screening integrals            ... done (  0.0 sec) Dimension = 105
Check shell pair data                       ... done (  0.0 sec)
Shell pair information
Shell pair cut-off parameter TPreSel        ...   1.0e-14
Total number of shell pairs                 ...      5565
Shell pairs after pre-screening             ...      4920
Total number of primitive shell pairs       ...     20497
Primitive shell pairs kept                  ...     12820
          la=0 lb=0:   1460 shell pairs
          la=1 lb=0:   1790 shell pairs
          la=1 lb=1:    576 shell pairs
          la=2 lb=0:    632 shell pairs
          la=2 lb=1:    389 shell pairs
          la=2 lb=2:     73 shell pairs

Calculating one electron integrals          ... done (  0.0 sec)
Calculating RI/J V-Matrix + Cholesky decomp.... done (  0.0 sec)
Calculating RI/C V-Matrix + Cholesky decomp.... done (  0.0 sec)
Calculating Nuclear repulsion               ... done (  0.0 sec) ENN=    693.509923870329 Eh

Diagonalization of the overlap matrix:
Smallest eigenvalue                        ... 2.829e-04
Time for diagonalization                   ...    0.007 sec
Threshold for overlap eigenvalues          ... 1.000e-07
Number of eigenvalues below threshold      ... 0
Time for construction of square roots      ...    0.005 sec
Total time needed                          ...    0.015 sec

-------------------
DFT GRID GENERATION
-------------------

General Integration Accuracy     IntAcc      ... 4.388
Radial Grid Type                 RadialGrid  ... OptM3 with GC (2021)
Angular Grid (max. ang.)         AngularGrid ... 4 (Lebedev-302)
Angular grid pruning method      GridPruning ... 4 (adaptive)
Weight generation scheme         WeightScheme... mBecke (2022)
Basis function cutoff            BFCut       ... 1.0000e-12
Integration weight cutoff        WCut        ... 1.0000e-14
Partially contracted basis set               ... off
Rotationally invariant grid construction     ... off
Angular grids for H and He will be reduced by one unit

Total number of grid points                  ...   107005
Total number of batches                      ...     1683
Average number of points per batch           ...       63
Average number of grid points per atom       ...     4864

--------------------
COSX GRID GENERATION
--------------------

GRIDX 1
-------
General Integration Accuracy     IntAcc      ... 3.816
Radial Grid Type                 RadialGrid  ... OptM3 with GC (2021)
Angular Grid (max. ang.)         AngularGrid ... 1 (Lebedev-50)
Angular grid pruning method      GridPruning ... 4 (adaptive)
Weight generation scheme         WeightScheme... mBecke (2022)
Basis function cutoff            BFCut       ... 1.0000e-12
Integration weight cutoff        WCut        ... 1.0000e-14
Partially contracted basis set               ... on
Rotationally invariant grid construction     ... off
Angular grids for H and He will be reduced by one unit

Total number of grid points                  ...    13615
Total number of batches                      ...      117
Average number of points per batch           ...      116
Average number of grid points per atom       ...      619
UseSFitting                                  ... on

GRIDX 2
-------
General Integration Accuracy     IntAcc      ... 4.020
Radial Grid Type                 RadialGrid  ... OptM3 with GC (2021)
Angular Grid (max. ang.)         AngularGrid ... 2 (Lebedev-110)
Angular grid pruning method      GridPruning ... 4 (adaptive)
Weight generation scheme         WeightScheme... mBecke (2022)
Basis function cutoff            BFCut       ... 1.0000e-12
Integration weight cutoff        WCut        ... 1.0000e-14
Partially contracted basis set               ... on
Rotationally invariant grid construction     ... off
Angular grids for H and He will be reduced by one unit

Total number of grid points                  ...    30047
Total number of batches                      ...      247
Average number of points per batch           ...      121
Average number of grid points per atom       ...     1366
UseSFitting                                  ... on

GRIDX 3
-------
General Integration Accuracy     IntAcc      ... 4.338
Radial Grid Type                 RadialGrid  ... OptM3 with GC (2021)
Angular Grid (max. ang.)         AngularGrid ... 3 (Lebedev-194)
Angular grid pruning method      GridPruning ... 4 (adaptive)
Weight generation scheme         WeightScheme... mBecke (2022)
Basis function cutoff            BFCut       ... 1.0000e-12
Integration weight cutoff        WCut        ... 1.0000e-14
Partially contracted basis set               ... on
Rotationally invariant grid construction     ... off
Angular grids for H and He will be reduced by one unit

Total number of grid points                  ...    65938
Total number of batches                      ...      528
Average number of points per batch           ...      124
Average number of grid points per atom       ...     2997
UseSFitting                                  ... on
Grids setup in   0.0 sec
Initializing property integral containers    ... done (  0.0 sec)

SHARK setup successfully completed in   1.4 seconds

Maximum memory used throughout the entire STARTUP-calculation: 29.4 MB


           ************************************************************
           *        Program running with 8 parallel MPI-processes     *
           *              working on a common directory               *
           ************************************************************
Occupation numbers will be reassigned to an Aufbau configuration
             **** ENERGY FILE WAS UPDATED (calc.en.tmp) ****
Finished Guess after   0.4 sec
Maximum memory used throughout the entire GUESS-calculation: 13.3 MB


           ************************************************************
           *        Program running with 8 parallel MPI-processes     *
           *              working on a common directory               *
           ************************************************************
--------------------
CPCM SOLVATION MODEL
--------------------
CPCM parameters:
  Epsilon                                         ...      16.7000
  Refrac                                          ...       1.2750
  Rsolv                                           ...       1.3000
  Surface type                                    ... GAUSSIAN VDW
  Discretization scheme                           ... Constant charge density
    Threshold for H atoms                         ...       5.0000 (charges/Ang^2)
    Threshold for non-H atoms                     ...       5.0000 (charges/Ang^2)
  Epsilon function type                           ...         CPCM
Solvent:                                          ... CUSTOM
Radii:
  Scheme                                          ... Element-dependent radii
  Radius for C  used is    3.8550 Bohr (=   2.0400 Ang.)
  Radius for O  used is    3.4469 Bohr (=   1.8240 Ang.)
  Radius for H  used is    2.4944 Bohr (=   1.3200 Ang.)
  Radius for N  used is    3.5149 Bohr (=   1.8600 Ang.)
Calculating surface                               ...        done! (  0.0s)
Cavity surface points                             ...         2088
Cavity Volume                                     ...    1454.5135
Cavity Surface-area                               ...     785.7615
Calculating surface distance matrix               ...        done! (  0.2s)
Performing Cholesky decomposition & store         ...        done! (  0.1s)
Overall time for CPCM initialization              ...                 0.3s

----------------------------------------D-I-I-S--------------------------------------------
Iteration    Energy (Eh)           Delta-E    RMSDP     MaxDP     DIISErr   Damp  Time(sec)
-------------------------------------------------------------------------------------------
               ***  Starting incremental Fock matrix formation  ***
    1    -552.9591932216754913     0.00e+00  8.12e-05  1.45e-03  6.82e-03  0.700   1.6
    2    -552.9594174737907224    -2.24e-04  7.50e-05  1.36e-03  5.56e-03  0.700   1.0
                               ***Turning on AO-DIIS***
    3    -552.9596034670902327    -1.86e-04  6.73e-05  1.28e-03  4.39e-03  0.700   1.0
                              *** Initializing SOSCF ***
---------------------------------------S-O-S-C-F--------------------------------------
Iteration    Energy (Eh)           Delta-E    RMSDP     MaxDP     MaxGrad    Time(sec)
--------------------------------------------------------------------------------------
    4    -552.9597489877968428    -1.46e-04  1.77e-04  3.39e-03  3.28e-03     0.9
               *** Restarting incremental Fock matrix formation ***
    5    -552.9601567324958751    -4.08e-04  2.11e-05  2.74e-04  2.11e-04     1.6
    6    -552.9601597157976585    -2.98e-06  9.68e-06  1.46e-04  6.73e-05     1.3
    7    -552.9601600632973941    -3.47e-07  2.21e-06  8.01e-05  1.36e-05     1.3
    8    -552.9601600620393356     1.26e-09  1.06e-06  3.57e-05  1.26e-05     1.2
    9    -552.9601600744437064    -1.24e-08  2.27e-07  7.37e-06  1.43e-06     1.1
   10    -552.9601600745180576    -7.44e-11  1.04e-07  2.65e-06  1.81e-06     1.0
                 **** Energy Check signals convergence ****

               *****************************************************
               *                     SUCCESS                       *
               *           SCF CONVERGED AFTER  10 CYCLES          *
               *****************************************************

Recomputing exchange energy using gridx3       ... done (    2.148 sec)
Old exchange energy                            :    -39.701157646 Eh
New exchange energy                            :    -39.701210803 Eh
Exchange energy change after final integration :     -0.000053157 Eh
Total energy after final integration           :   -552.960213231 Eh
             **** ENERGY FILE WAS UPDATED (calc.en.tmp) ****

----------------
TOTAL SCF ENERGY
----------------

Total Energy       :       -552.96021323149955 Eh          -15046.81237 eV

Components:
Nuclear Repulsion  :        693.50992387032909 Eh           18871.36443 eV
Electronic Energy  :      -1246.45349073791067 Eh          -33917.72383 eV
One Electron Energy:      -2123.60303302055536 Eh          -57786.17632 eV
Two Electron Energy:        877.14954228264457 Eh           23868.45249 eV
CPCM Dielectric    :         -0.01659320693614 Eh              -0.45152 eV

Virial components:
Potential Energy   :      -1101.13490333749428 Eh          -29963.40403 eV
Kinetic Energy     :        548.17469010599473 Eh           14916.59166 eV
Virial Ratio       :          2.00872992352963

DFT components:
N(Alpha)           :       44.999975878456 electrons
N(Beta)            :       44.999975878456 electrons
N(Total)           :       89.999951756912 electrons
E(X)               :      -35.291121114922 Eh       
E(C)               :       -2.229383208357 Eh       
E(XC)              :      -37.520504323279 Eh       

CPCM Solvation Model Properties:
Surface-charge          :         -0.02027319008769
Corrected charge        :          0.00000000000000
Outlying charge corr.   :          0.00002498721872 Eh               0.00068 eV
Free-energy (cav+disp)  :  This term is not implemented in the current solvation scheme

---------------
SCF CONVERGENCE
---------------

  Last Energy change         ...    7.4351e-11  Tolerance :   1.0000e-09
  Last MAX-Density change    ...    2.6489e-06  Tolerance :   1.0000e-08
  Last RMS-Density change    ...    1.0359e-07  Tolerance :   1.0000e-09
  Last DIIS Error            ...    3.2755e-03  Tolerance :   1.0000e-08
  Last Orbital Gradient      ...    1.8118e-06  Tolerance :   2.0000e-06
  Last Orbital Rotation      ...    2.6495e-06  Tolerance :   2.0000e-06


Total SCF time: 0 days 0 hours 0 min 14 sec 
Finished LeanSCF after  15.0 sec

Maximum memory used throughout the entire LEANSCF-calculation: 27.1 MB


           ************************************************************
           *        Program running with 8 parallel MPI-processes     *
           *              working on a common directory               *
           ************************************************************

------------------------------------------------------------------------------
                                ORCA  MP2 
------------------------------------------------------------------------------

Freezing NCore=26 chemical core electrons

----------------------
RI-MP2 ENERGY+GRADIENT
----------------------
Dimension of the orbital basis            ...  227
Dimension of the AuxC basis               ...  750
Memory devoted to MP2                     ... 8000 MB   
Data format for matrix containers         ... DOUBLE
Compression type for matrix containers    ... UNCOMPRESSED
Overall scaling of the MP2 energy         ...   2.700e-01

-----------------------
SHARK RI TRANSFORMATION
-----------------------

Number of basis functions                ...    227
Number of aux functions                  ...    750
Number of operators                      ...      1
Generation of IJK                        ... YES
Generation of IAK                        ... YES
Generation of ABK                        ... NO
Orbital Range Operator  0:    0-  44 to   45- 226

Aux basis identifier                     ...   AUXC
Contraction scheme used                  ... SEGMENTED
Do orthogonalization                     ... YES
All operator combinations                ... NO
Transpose (ia|K)                         ... NO
Integral generator used                  ... LIBINT
Starting integral generation + trafo... 
Half trafo (segmented) done. Total time =  0.3 sec. integrals=  0.2 sec trafo=  0.1 sec
Integral generation and half transformation done (  0.3 sec)

Reading or making V^(-1/2)          ... done (  0.0 sec)
Sorting IJK integrals               ... done (  0.1 sec)
Sorting IAK integrals               ... done (  0.2 sec)

SHARK RI integral transformation done. Total time =  0.5 sec.

Opening buffers                              ... done
Frozen core precalculation                   ... done

Starting loop over batches of integrals:

Operator 0  - window                       ... ( 13- 44)x( 45-226)
Operator 0  - Memory available             ...  8000 MB
Operator 0  - Memory needed per MO         ...   1.0 MB
Operator 0  - Number of orbitals per batch ... 4
Operator 0  - Number of batches            ... 1

OPERATOR  0   PASS   0:  MOs    13 ...   16 +   17 ...   20 +   21 ...   24 +   25 ...   28
                            +   29 ...   32 +   33 ...   36 +   37 ...   40 +   41 ...   44
  Reading integrals       ... ok
  Internal MO  15
Closing buffer GIPV ( 0.04 GB; CompressionRatio= 1.00)
Time spent in pair loops =     1.613 sec
Deleting buffers (Ka|jb) ...done

-----------------------------------------------
 RI-MP2 CORRELATION ENERGY:     -0.585727033 Eh
-----------------------------------------------


---------------------
MP2 DENSITY FORMATION
---------------------

Completing the external part of the density      ... done
Storing the unrelaxed density                    ... done

Re-sorting 3-index density container for op 0    ... done
Computing external part of the Lagrangian        ... done
Calculating the xc-kernel                        ... done
Calculating G(D)                                 ... done
Completing the Lagrangian                        ... done
Solving the Z-vector equations                   ... Using XC Grid                  ... (calc.grid_cpscf.tmp) 
Recalculating density on grid  ... (calc.grho_cpscf0.tmp) done
Calculating the xc-kernel      ... (calc.fxc_cpscf0.tmp) done

-------------------
SHARK CP-SCF DRIVER
-------------------

Dimension of the orbital basis          ...    227
Dimension of the CPSCF-problem          ...   8190
Number of operators                     ...      1
Max. number of iterations               ...    128
Convergence Tolerance                   ... 3.0e-05
Number of perturbations                 ...      1
Perturbation type                       ... REAL

----------------------------
POPLE LINEAR EQUATION SOLVER
----------------------------

  ITERATION   0:   ||err||_max =   4.7707e-02 (   1.0 sec)
  ITERATION   1:   ||err||_max =   1.6219e-02 (   1.0 sec)
  ITERATION   2:   ||err||_max =   6.6704e-03 (   1.0 sec)
  ITERATION   3:   ||err||_max =   3.1903e-03 (   1.0 sec)
  ITERATION   4:   ||err||_max =   1.0266e-03 (   1.0 sec)
  ITERATION   5:   ||err||_max =   4.0565e-04 (   1.0 sec)
  ITERATION   6:   ||err||_max =   1.2178e-04 (   1.0 sec)
  ITERATION   7:   ||err||_max =   4.1951e-05 (   1.0 sec)
  ITERATION   8:   ||err||_max =   1.6198e-05 (   1.0 sec)
done
Finalizing the relaxed density                   ... done
Transforming P to the AO basis                   ... done
Storing the relaxed density                      ... done

------------------------------------
ENERGY WEIGHTED DENSITY FINALIZATION
------------------------------------

Gathering the parts of the W-matrix              ... done
Forming the Z-density                            ... done
Transforming Z to the AO basis                   ... done
Calculating G(Z)                                 ... done
Finalizing the W-matrix                          ... done
Transforming W to the AO basis and storing       ... done

----------------------------------
MP2 DERIVATIVE INTEGRAL GENERATION
----------------------------------

Input SCF Electron Density              ... calc.scfp
Input Correlated Electron Density       ... calc.pmp2re
Input Energy Weighted Density           ... calc.wmp2.tmp

Nuclear repulsion gradient              ... done (  0.0 sec)
HCore & Overlap gradient  (SHARK)       ... done (  0.1 sec)
Two-electron RIJ gradient terms         ... done (  0.6 sec)

-----------------------------------------------------------
MP2 COSX Grid Generation
-----------------------------------------------------------

General Integration Accuracy     IntAcc      ... 4.871
Radial Grid Type                 RadialGrid  ... OptM3 with GC (2021)
Angular Grid (max. ang.)         AngularGrid ... 4 (Lebedev-302)
Angular grid pruning method      GridPruning ... 4 (adaptive)
Weight generation scheme         WeightScheme... mBecke (2022)
Basis function cutoff            BFCut       ... 1.0000e-12
Integration weight cutoff        WCut        ... 1.0000e-14
Partially contracted basis set               ... on
Rotationally invariant grid construction     ... off
Angular grids for H and He will be reduced by one unit

Total number of grid points                  ...   123170
Total number of batches                      ...      973
Average number of points per batch           ...      126
Average number of grid points per atom       ...     5599
UseSFitting                                  ... on
Two-electron COSX gradient terms        ... 
Integration Timings:
Total Time                  =     7.1 sec
Basis fcn evaluation        =     0.1 sec
Density evaluation          =     0.2 sec
A evaluation                =     5.7 sec
A derivative evaluation     =     0.0 sec
S-fit derivative evaluation =     0.0 sec
anal. over. der. evaluation =     0.0 sec
num. over. der. evaluation  =     0.3 sec
K(P) evaluation             =     0.1 sec
finalize                    =     0.0 sec

done (  7.9 sec)
CPCM gradient                           ... done (  1.2 sec)
DFT XC gradient                         ... done (  0.9 sec)
Empirical dispersion gradient           ... done (  0.0 sec)

-------
TIMINGS
-------

Total time                :   26.799 sec
Integral trafo            :    0.515 sec (  1.9%)
FC preparation            :    0.116 sec (  0.4%)
I/O of integrals          :    0.132 sec (  0.5%)
K(i,j) operators          :    0.206 sec (  0.8%)
T(i,j) pair energies      :    0.033 sec (  0.1%)
V**(-1/2)                 :    0.196 sec (  0.7%)
Gamma(ia|P)               :    0.206 sec (  0.8%)
Gamma-Trafo               :    0.062 sec (  0.2%)
D(virtual)                :    0.007 sec (  0.0%)
D(internal)               :    0.320 sec (  1.2%)
W(virtual)                :    0.014 sec (  0.1%)
W(internal)               :    0.382 sec (  1.4%)
L(virtual)                :    0.322 sec (  1.2%)
L(internal)               :    0.026 sec (  0.1%)
XC kernel                 :    0.021 sec (  0.1%)
G(D)                      :    1.764 sec (  6.6%)
G(Z)                      :    1.782 sec (  6.6%)
Z-vector solution         :    9.054 sec ( 33.8%)
3-index derivative        :    0.386 sec (  1.4%)
2-index derivative        :    0.032 sec (  0.1%)
Fock matrix gradient      :   10.710 sec ( 40.0%)


---------------------------------------
MP2 TOTAL ENERGY:     -553.545940265 Eh
---------------------------------------

The final MP2 gradient
  0:  -0.00036368  -0.00012012   0.00003706
  1:   0.00017003  -0.00007760   0.00003042
  2:   0.00013704   0.00026254   0.00002917
  3:  -0.00018158   0.00019128  -0.00012203
  4:  -0.00006701   0.00017408  -0.00009516
  5:  -0.00025983  -0.00061588  -0.00010856
  6:   0.00013324  -0.00016080   0.00038821
  7:   0.00022741   0.00008812   0.00041705
  8:  -0.00023586   0.00005028   0.00004249
  9:   0.00022664  -0.00016516  -0.00002805
 10:  -0.00083395   0.00058416   0.00017415
 11:   0.00022773   0.00007939  -0.00031660
 12:  -0.00006746  -0.00018804   0.00000575
 13:   0.00003750  -0.00004075   0.00005490
 14:  -0.00010890   0.00002608  -0.00008804
 15:   0.00019433   0.00040818   0.00002767
 16:   0.00009320  -0.00009861  -0.00000291
 17:   0.00011551  -0.00011761  -0.00002091
 18:   0.00025865   0.00012774   0.00000959
 19:   0.00002247  -0.00007243  -0.00008522
 20:   0.00003917  -0.00010191  -0.00040004
 21:   0.00024466  -0.00019324   0.00006363

-----------------------------------
NORM OF THE MP2 GRADIENT:  0.001827
-----------------------------------

Maximum memory used throughout the entire MP2-calculation: 61.0 MB


-------------------------------------------------------------------------------
                          DFT DISPERSION CORRECTION                            
                                                                               
                              DFTD3 V3.1  Rev 1                                
                          USING Becke-Johnson damping                          
-------------------------------------------------------------------------------
-------------------------   ----------------
Dispersion correction           -0.020282497
-------------------------   ----------------


-------------------------   --------------------
FINAL SINGLE POINT ENERGY      -553.566222762232
-------------------------   --------------------

------------------------------------------------------------------------------
                         ORCA GEOMETRY RELAXATION STEP
------------------------------------------------------------------------------

Reading the OPT-File                    .... done
Getting information on internals        .... done
Copying old internal coords+grads       .... done
Making the new internal coordinates     .... (2022 redundants) done
Validating the new internal coordinates .... (2022 redundants) done
Calculating the B-matrix                .... done
Calculating the G,G- and P matrices     .... done
Transforming gradient to internals      .... done
Projecting the internal gradient        .... done
Number of atoms                         ....  22
Number of internal coordinates          .... 111
Current Energy                          ....  -553.566222762 Eh
Current gradient norm                   ....     0.001827281 Eh/bohr
Maximum allowed component of the step   ....  0.300
Current trust radius                    ....  0.675
Updating the Hessian (BFGS)             .... done
Forming the augmented Hessian           .... done
Diagonalizing the augmented Hessian     .... done
Last element of RFO vector              ....  0.998425979
Lowest eigenvalues of augmented Hessian:
 -0.000017387  0.002111011  0.017093953  0.019230701  0.020442887
Length of the computed step             ....  0.056173746
The final length of the internal step   ....  0.056173746
Converting the step to Cartesian space:
 Initial RMS(Int)=    0.0053317760
Transforming coordinates:
 Iter   0:  RMS(Cart)=    0.0203226451 RMS(Int)=    0.5963796660
 Iter   5:  RMS(Cart)=    0.0000006816 RMS(Int)=    0.0000005481
done
Storing new coordinates                 .... done
The predicted energy change is          ....    -0.000008721
Previously predicted energy change      ....    -0.000018632
Actually observed energy change         ....    -0.000024190
Ratio of predicted to observed change   ....     1.298298071
New trust radius                        ....     0.675000000

                                .--------------------.
          ----------------------|Geometry convergence|-------------------------
          Item                value                   Tolerance       Converged
          ---------------------------------------------------------------------
          Energy change      -0.0000241902            0.0000010000      NO
          RMS gradient        0.0001450829            0.0000300000      NO
          MAX gradient        0.0004963760            0.0001000000      NO
          RMS step            0.0053317760            0.0006000000      NO
          MAX step            0.0257074839            0.0010000000      NO
          ........................................................
          Max(Bonds)      0.0005      Max(Angles)    0.16
          Max(Dihed)        1.47      Max(Improp)    0.00
          ---------------------------------------------------------------------

The optimization has not yet converged - more geometry cycles are needed


    ---------------------------------------------------------------------------
                         Redundant Internal Coordinates
                            (Angstroem and degrees)

        Definition                    Value    dE/dq     Step     New-Value
    ----------------------------------------------------------------------------
     1. B(C   1,C   0)                1.4355  0.000055  0.0001    1.4356   
     2. B(C   2,C   1)                1.4080  0.000005 -0.0003    1.4077   
     3. B(C   3,C   2)                1.3929 -0.000075  0.0003    1.3932   
     4. B(C   4,C   1)                1.4066 -0.000149  0.0002    1.4068   
     5. B(C   5,C   4)                1.3945  0.000031 -0.0002    1.3943   
     6. B(C   6,C   5)                1.4013  0.000064  0.0002    1.4014   
     7. B(C   6,C   3)                1.4039  0.000178 -0.0003    1.4036   
     8. B(C   7,C   6)                1.5186  0.000038 -0.0001    1.5184   
     9. B(C   8,C   7)                1.5116 -0.000215 -0.0002    1.5114   
    10. B(C   9,C   8)                1.3362  0.000182  0.0002    1.3364   
    11. B(C  10,C   9)                1.4990 -0.000457  0.0001    1.4991   
    12. B(O  11,C  10)                1.4301  0.000049 -0.0002    1.4299   
    13. B(O  11,C   7)                1.4225 -0.000236  0.0005    1.4230   
    14. B(H  12,C   2)                1.0906 -0.000038  0.0000    1.0906   
    15. B(H  13,C   3)                1.0922 -0.000052  0.0000    1.0922   
    16. B(H  14,C   4)                1.0907 -0.000034  0.0000    1.0907   
    17. B(H  15,C   5)                1.0896 -0.000017  0.0001    1.0896   
    18. B(H  16,C  10)                1.1049  0.000069 -0.0001    1.1048   
    19. B(H  17,C  10)                1.1047  0.000062 -0.0001    1.1046   
    20. B(N  18,C   0)                1.1683 -0.000259  0.0001    1.1684   
    21. B(H  19,C   7)                1.1065  0.000024 -0.0001    1.1065   
    22. B(H  20,C   8)                1.0897 -0.000052  0.0000    1.0898   
    23. B(H  21,C   9)                1.0902 -0.000053  0.0001    1.0903   
    24. L(C   1,C   0,N  18,C   2, 2) 179.75 -0.000069    0.02    179.77   
    25. L(C   1,C   0,N  18,C   2, 1) 179.93 -0.000015    0.00    179.93   
    26. A(C   0,C   1,C   4)          120.00 -0.000026    0.00    120.01   
    27. A(C   2,C   1,C   4)          120.10  0.000084   -0.01    120.09   
    28. A(C   0,C   1,C   2)          119.90 -0.000058    0.01    119.91   
    29. A(C   1,C   2,H  12)          119.80 -0.000208    0.05    119.85   
    30. A(C   1,C   2,C   3)          119.53  0.000000    0.01    119.54   
    31. A(C   3,C   2,H  12)          120.67  0.000207   -0.06    120.61   
    32. A(C   2,C   3,C   6)          120.68 -0.000062    0.00    120.68   
    33. A(C   6,C   3,H  13)          119.77 -0.000028    0.00    119.77   
    34. A(C   2,C   3,H  13)          119.56  0.000090   -0.00    119.55   
    35. A(C   5,C   4,H  14)          120.51  0.000133   -0.04    120.47   
    36. A(C   1,C   4,H  14)          119.78 -0.000146    0.04    119.81   
    37. A(C   1,C   4,C   5)          119.72  0.000013    0.00    119.72   
    38. A(C   4,C   5,H  15)          120.52  0.000496   -0.15    120.36   
    39. A(C   4,C   5,C   6)          120.51 -0.000062    0.01    120.52   
    40. A(C   6,C   5,H  15)          118.97 -0.000435    0.15    119.11   
    41. A(C   3,C   6,C   5)          119.46  0.000026   -0.01    119.45   
    42. A(C   5,C   6,C   7)          120.91  0.000263   -0.09    120.83   
    43. A(C   3,C   6,C   7)          119.60 -0.000289    0.09    119.69   
    44. A(C   8,C   7,O  11)          104.68  0.000218   -0.01    104.67   
    45. A(C   6,C   7,O  11)          111.86  0.000094   -0.04    111.82   
    46. A(O  11,C   7,H  19)          109.38 -0.000069    0.04    109.42   
    47. A(C   6,C   7,C   8)          111.73 -0.000318    0.02    111.74   
    48. A(C   8,C   7,H  19)          111.09  0.000055   -0.09    111.01   
    49. A(C   6,C   7,H  19)          108.10  0.000026    0.08    108.17   
    50. A(C   7,C   8,C   9)          109.61 -0.000104    0.01    109.61   
    51. A(C   9,C   8,H  20)          127.74  0.000477   -0.09    127.65   
    52. A(C   7,C   8,H  20)          122.65 -0.000373    0.08    122.73   
    53. A(C   8,C   9,C  10)          109.77 -0.000088    0.00    109.77   
    54. A(C  10,C   9,H  21)          123.27 -0.000277    0.07    123.35   
    55. A(C   8,C   9,H  21)          126.96  0.000365   -0.07    126.88   
    56. A(H  16,C  10,H  17)          107.38 -0.000080    0.16    107.53   
    57. A(O  11,C  10,H  17)          109.66 -0.000148    0.06    109.72   
    58. A(C   9,C  10,H  17)          112.42  0.000066   -0.09    112.33   
    59. A(O  11,C  10,H  16)          110.07 -0.000119    0.04    110.11   
    60. A(C   9,C  10,H  16)          112.34  0.000036   -0.16    112.19   
    61. A(C   9,C  10,O  11)          104.96  0.000239   -0.00    104.95   
    62. A(C   7,O  11,C  10)          110.97 -0.000265    0.01    110.98   
    63. D(H  12,C   2,C   1,C   0)     -0.04  0.000004   -0.02     -0.06   
    64. D(C   3,C   2,C   1,C   0)   -179.71  0.000003    0.00   -179.71   
    65. D(C   3,C   2,C   1,C   4)     -0.06  0.000001   -0.01     -0.06   
    66. D(H  12,C   2,C   1,C   4)    179.61  0.000002   -0.03    179.58   
    67. D(H  13,C   3,C   2,C   1)    179.46  0.000002   -0.02    179.44   
    68. D(C   6,C   3,C   2,C   1)     -0.34 -0.000000   -0.01     -0.35   
    69. D(H  13,C   3,C   2,H  12)     -0.20  0.000003    0.00     -0.20   
    70. D(C   6,C   3,C   2,H  12)    179.99  0.000000    0.01    180.00   
    71. D(H  14,C   4,C   1,C   0)      0.01 -0.000002    0.00      0.02   
    72. D(H  14,C   4,C   1,C   2)   -179.64  0.000000    0.01   -179.63   
    73. D(C   5,C   4,C   1,C   2)      0.23 -0.000001    0.02      0.25   
    74. D(C   5,C   4,C   1,C   0)    179.89 -0.000003    0.01    179.90   
    75. D(H  15,C   5,C   4,C   1)   -179.38  0.000006    0.02   -179.37   
    76. D(C   6,C   5,C   4,H  14)    179.86 -0.000001   -0.00    179.86   
    77. D(C   6,C   5,C   4,C   1)     -0.02  0.000001   -0.01     -0.03   
    78. D(H  15,C   5,C   4,H  14)      0.50  0.000004    0.02      0.52   
    79. D(C   7,C   6,C   5,H  15)     -2.77 -0.000003   -0.15     -2.93   
    80. D(C   3,C   6,C   5,H  15)    179.00  0.000000   -0.03    178.96   
    81. D(C   3,C   6,C   5,C   4)     -0.38 -0.000001   -0.01     -0.38   
    82. D(C   7,C   6,C   3,H  13)      2.50 -0.000009    0.15      2.65   
    83. D(C   7,C   6,C   3,C   2)   -177.69 -0.000006    0.14   -177.56   
    84. D(C   7,C   6,C   5,C   4)    177.85 -0.000004   -0.13    177.73   
    85. D(C   5,C   6,C   3,H  13)   -179.25 -0.000002    0.03   -179.22   
    86. D(C   5,C   6,C   3,C   2)      0.56  0.000000    0.02      0.58   
    87. D(H  19,C   7,C   6,C   3)    -42.89 -0.000019    1.40    -41.49   
    88. D(O  11,C   7,C   6,C   5)     18.40 -0.000010    1.44     19.85   
    89. D(O  11,C   7,C   6,C   3)   -163.37 -0.000008    1.32   -162.05   
    90. D(C   8,C   7,C   6,C   5)    -98.58 -0.000139    1.47    -97.11   
    91. D(C   8,C   7,C   6,C   3)     79.64 -0.000137    1.35     81.00   
    92. D(C   9,C   8,C   7,O  11)     -1.06  0.000008    0.13     -0.93   
    93. D(C   9,C   8,C   7,C   6)    120.18  0.000083    0.08    120.26   
    94. D(H  20,C   8,C   7,O  11)    179.57 -0.000033    0.08    179.65   
    95. D(H  20,C   8,C   7,C   6)    -59.19  0.000042    0.03    -59.15   
    96. D(C   9,C   8,C   7,H  19)   -119.01 -0.000063    0.13   -118.88   
    97. D(H  21,C   9,C   8,H  20)      0.15  0.000019   -0.01      0.14   
    98. D(H  21,C   9,C   8,C   7)   -179.18 -0.000017   -0.06   -179.24
[truncated: 591,980 more chars]
