# Supplementary material for: Bro̷nsted Acid-Catalyzed Reduction of Furans
Source: J Am Chem Soc. 2025 Feb 19;147(9):7932–8. doi: 10.1021/jacs.4c18485 (PMC11887439; doi:10.1021/jacs.4c18485)
Supplement: Supplementary file 2 — ja4c18485_si_002.zip [file ja4c18485_si_002.zip › AllCoordinates/2-(p-CN-Ph)-Furan/IM_2/calc.xyz]

22
Coordinates from ORCA-job calc E -553.566257917644
  C           2.16813803986031     -0.69675110096516      1.41425786740226
  C           3.19034251552920      0.11041002558473      2.01762594209887
  C           3.33441989241456      1.45852457602632      1.63992742171199
  C           4.33391292073933      2.23295755127947      2.22591920015973
  C           4.05156749542020     -0.44848081336945      2.98016893634651
  C           5.04303281945221      0.34068464912132      3.56102455692721
  C           5.19077033641261      1.68498834428213      3.19218626858793
  C           6.23326620394059      2.56059423911826      3.86224685692594
  C           5.67676304924186      3.28949325256944      5.06401375564107
  C           6.38644744166083      2.97211047268089      6.15072777349517
  C           7.48537889463997      2.02134799762476      5.77910242654696
  O           7.31031702542612      1.78650367821915      4.37983756619089
  H           2.66993685526005      1.88684977307985      0.88867679430626
  H           4.45249602531906      3.27636484112003      1.92557900131858
  H           3.93982511519064     -1.49517498845313      3.26588979345012
  H           5.71969169998730     -0.08602198713240      4.30108406481772
  H           7.42352654877594      1.06669794073905      6.33057065119474
  H           8.48677937458408      2.44896875713073      5.96755803511563
  N           1.33603298127174     -1.35322122449776      0.92247747520795
  H           6.61700329838307      3.27680120383233      3.11076663298581
  H           4.81983261747589      3.96016244108144      5.00391673424942
  H           6.22218149561434      3.33467673242798      7.16579139721919
