# Supplementary material for: Bro̷nsted Acid-Catalyzed Reduction of Furans
Source: J Am Chem Soc. 2025 Feb 19;147(9):7932–8. doi: 10.1021/jacs.4c18485 (PMC11887439; doi:10.1021/jacs.4c18485)
Supplement: Supplementary file 2 — ja4c18485_si_002.zip [file ja4c18485_si_002.zip › AllCoordinates/2-(p-CN-Ph)-Furan/IM_2/SP/calc.mpi8.out]

! Job execution by suborca V 10.01 !
Job started from head1.mpi-muelheim.mpg.de, running /hsnfs/software/orca/orca_stable_directory/orca_stable_20241022/orca on xe31th2.mpi-muelheim.mpg.de in /usr/scratch/frank/calc__9676705 (/bin/ksh)
Job execution start: Tue Oct 22 20:07:22 CEST 2024
Shared library path: /hsnfs/software/openmpi-4.1.0/lib:/hsnfs/software/orca/orca_stable_directory/orca_stable_20241022:/hsnfs/software/themis/llvm-14.0.1/lib::/hsnfs/software/cfour-2.1/lib:/hsnfs/software/orca/orca_stable:/usr/users/openmpi-2.0.4/lib:/opt/intel/lib/intel64:/opt/intel/mkl/lib/intel64
SLURM Job ID is: 9676705
SLURM_JOB_NODELIST: xe31th2
Maxcore enforced by SLURM: 9600 MB per core
Expanded nodelist (1 nodes):
xe31th2

                                 *****************
                                 * O   R   C   A *
                                 *****************

                                            #,                                       
                                            ###                                      
                                            ####                                     
                                            #####                                    
                                            ######                                   
                                           ########,                                 
                                     ,,################,,,,,                         
                               ,,#################################,,                 
                          ,,##########################################,,             
                       ,#########################################, ''#####,          
                    ,#############################################,,   '####,        
                  ,##################################################,,,,####,       
                ,###########''''           ''''###############################       
              ,#####''   ,,,,##########,,,,          '''####'''          '####       
            ,##' ,,,,###########################,,,                        '##       
           ' ,,###''''                  '''############,,,                           
         ,,##''                                '''############,,,,        ,,,,,,###''
      ,#''                                            '''#######################'''  
     '                                                          ''''####''''         
             ,#######,   #######,   ,#######,      ##                                
            ,#'     '#,  ##    ##  ,#'     '#,    #''#        ,####,   ,####,        
            ##       ##  ##   ,#'  ##            #'  '#       #'       #'  '#        
            ##       ##  #######   ##           ,######,      #####,   #    #        
            '#,     ,#'  ##    ##  '#,     ,#' ,#      #,     #,   #   #,  ,#        
             '#######'   ##     ##  '#######'  #'      '#     '####' # '####'        


                #########################################################
                #                        -***-                          #
                #          Department of theory and spectroscopy        #
                #                                                       #
                #                      Frank Neese                      #
                #                                                       #
                #     Directorship, Architecture, Infrastructure        #
                #                    SHARK, DRIVERS                     #
                #        Core code/Algorithms in most modules           #
                #                                                       #
                #        Max Planck Institute fuer Kohlenforschung      #
                #                Kaiser Wilhelm Platz 1                 #
                #                 D-45470 Muelheim/Ruhr                 #
                #                      Germany                          #
                #                                                       #
                #                  All rights reserved                  #
                #                        -***-                          #
                #########################################################


                         Program Version 6.0.x  -   STABLE   -
                                (GIT: $8a86357c$)
                ($2024-10-21 11:50:48 +0200 $)

                         (BUILD: $Tue 22 Oct 2024 01:08:49 AM CEST$)


 With contributions from (in alphabetic order):
[Max-Planck-Institut fuer Kohlenforschung]                               
  Daniel Aravena         : Magnetic Suceptibility                        
  Michael Atanasov       : Ab Initio Ligand Field Theory (pilot matlab implementation)
  Alexander A. Auer      : GIAO ZORA, VPT2 properties, NMR spectrum      
  Ute Becker             : All parallelization in ORCA, NUMFREQ, NUMCALC 
  Giovanni Bistoni       : ED, misc. LED, open-shell LED, HFLD           
  Martin Brehm           : Molecular dynamics                            
  Dmytro Bykov           : pre 5.0 version of the SCF Hessian            
  Marcos Casanova-Páez   : Triplet and SCS-CIS(D). UHF-(DLPNO)-IP/EA/STEOM-CCSD. UHF-CVS-IP/STEOM-CCSD   
  Vijay G. Chilkuri      : MRCI spin determinant printing, contributions to CSF-ICE 
  Pauline Colinet        : FMM embedding                                 
  Dipayan Datta          : RHF DLPNO-CCSD density                        
  Achintya Kumar Dutta   : EOM-CC, STEOM-CC                              
  Nicolas Foglia         : Exact transition moments, OPA infrastructure, MCD improvements    
  Dmitry Ganyushin       : Spin-Orbit,Spin-Spin,Magnetic field MRCI      
  Miquel Garcia-Rates    : C-PCM and meta-GGA Hessian, CCSD/C-PCM, Gaussian charge scheme 
  Tiago L. C. Gouveia    : GS-ROHF, GS-ROCIS                             
  Yang Guo               : DLPNO-NEVPT2, F12-NEVPT2, CIM, IAO-localization        
  Andreas Hansen         : Spin unrestricted coupled pair/coupled cluster methods 
  Ingolf Harden          : AUTO-CI MPn and infrastructure                
  Benjamin Helmich-Paris : MC-RPA, TRAH-(SCF,CASSCF), AVAS, COSX integrals, SCF dyn. polar. 
  Lee Huntington         : MR-EOM, pCC                                   
  Robert Izsak           : Overlap fitted RIJCOSX, COSX-SCS-MP3, EOM     
  Riya Kayal             : Wick's Theorem for AUTO-CI, AUTO-CI UHF-CCSDT 
  Emily Kempfer          : AUTO-CI, RHF CISDT and CCSDT                  
  Christian Kollmar      : KDIIS, OOCD, Brueckner-CCSD(T), CCSD density, CASPT2, CASPT2-K, improved NEVPT2 
  Axel Koslowski         : Symmetry handling                             
  Simone Kossmann        : meta-GGA functionals, TD-DFT gradient, OOMP2, (MP2 Hessian; deprecated post 5.0) 
  Lucas Lang             : DCDCAS                                        
  Marvin Lechner         : AUTO-CI (C++ implementation), FIC-MRCC        
  Spencer Leger          : CASSCF response                               
  Dagmar Lenk            : GEPOL surface, SMD, ORCA-2-JSON               
  Dimitrios Liakos       : Extrapolation schemes; Compound Job, initial MDCI parallelization 
  Dimitrios Manganas     : Further ROCIS development; embedding schemes. LFT, Crystal Embedding 
  Dimitrios Pantazis     : SARC Basis sets                               
  Anastasios Papadopoulos: AUTO-CI, single reference methods and gradients 
  Taras Petrenko         : pre 6.0 DFT Hessian and TD-DFT gradient, (ASA, deprecated), ECA, 1-Electron XAS/XES, NRVS 
  Peter Pinski           : DLPNO-MP2, DLPNO-MP2 Gradient                 
  Christoph Reimann      : Effective Core Potentials                     
  Marius Retegan         : Local ZFS, SOC                                
  Christoph Riplinger    : Optimizer, TS searches, QM/MM, DLPNO-CCSD(T), (RO)-DLPNO pert. Triples 
  Michael Roemelt        : Original ROCIS implementation                 
  Masaaki Saitow         : Open-shell DLPNO-CCSD energy and density      
  Barbara Sandhoefer     : DKH picture change effects                    
  Kantharuban Sivalingam : CASSCF convergence/infrastructure, NEVPT2 and variants, FIC-MRCI 
  Bernardo de Souza      : ESD, SOC TD-DFT                               
  Georgi L. Stoychev     : AutoAux, RI-MP2 NMR, DLPNO-MP2 response, X2C  
  Van Anh Tran           : RI-MP2 g-tensors                              
  Willem Van den Heuvel  : Paramagnetic NMR                              
  Zikuan Wang            : NOTCH, Electric field optimization            
  Frank Wennmohs         : Technical directorship and infrastructure     
  Hang Xu                : AUTO-CI-Response properties                   
                                                                         
[FACCTs GmbH]                                                            
  Markus Bursch, Miquel Garcia-Rates, Christoph Riplinger, Bernardo de Souza, Georgi L. Stoychev 
                                                                 
  APM, Basis sets (HGBS, AHGBS, def-TZVP (Ac-Lr), def2-XVPD (La-Lu)), CI-OPT, improved COSX, DLPNO-Multilevel,           
  DOCKER, DRACO, updates on ESD, GOAT, IRC, LR-CPCM, MBIS, meta-GGA TD-DFT gradient, ML-optimized integration grids, 
  MM, NACMEs, nearIR, NEB, NEB-TS, NL-DFT gradient (VV10), 2- and 3-layer-ONIOM, interface openCOSMO-RS, QMMM,   
  Crystal-QMMM, SF, symmetry and pop. for TD-DFT, r2SCAN hybrids, SOLVATOR                                   
                                                                         
[Other institutions]                                                     
  V. Asgeirsson          : NEB                                           
  Christoph Bannwarth    : sTDA-DFT, sTD-DFT, PBEh-3c, B97-3c, D3        
  Sebastian Ehlert       : rSCAN, r2SCAN, r2SCAN-3c, D4, dhf basis sets  
  Marvin Friede          : D4 for Fr, Ra, Ac-Lr                          
  Lars Goerigk           : TD-DFT with DH, B97 family of functionals     
  Stefan Grimme          : VdW corrections, initial TS optimization, DFT functionals, gCP, sTDA/sTD-DF 
  Waldemar Hujo          : DFT-NL                                        
  H. Jonsson             : NEB                                           
  Holger Kruse           : gCP                                           
  Marcel Mueller         : wB97X-3c, vDZP basis set                      
  Hagen Neugebauer       : wr2SCAN                                       
  Tobias Risthaus        : range-separated hybrid DFT                    
  Lukas Wittmann         : regularized MP2, r2SCAN double-hybrids, wr2SCAN        
                                                                         
We gratefully acknowledge several colleagues who have allowed us to      
interface, adapt or use parts of their codes:                            
  Ed Valeev, F. Pavosevic, A. Kumar             : LibInt (2-el integral package), F12 methods 
  Garnet Chan, S. Sharma, J. Yang, R. Olivares  : DMRG                   
  Ulf Ekstrom                                   : XCFun DFT Library      
  Mihaly Kallay                                 : mrcc  (arbitrary order and MRCC methods)
  Frank Weinhold                                : gennbo (NPA and NBO analysis)           
  Simon Mueller                                 : openCOSMO-RS                            
  Christopher J. Cramer and Donald G. Truhlar   : smd solvation model                     
  S Lehtola, MJT Oliveira, MAL Marques          : LibXC Library                           
  Liviu Ungur et al                             : ANISO software                          


 Your calculation uses the libint2 library for the computation of 2-el integrals
 For citations please refer to: http://libint.valeyev.net

 Your ORCA version has been built with support for libXC version: 6.2.2
 For citations please refer to: https://libxc.gitlab.io

 This ORCA versions uses:
   CBLAS   interface :  Fast vector & matrix operations
   LAPACKE interface :  Fast linear algebra routines
   SCALAPACK package :  Parallel linear algebra routines
   Shared memory     :  Shared parallel matrices
   BLAS/LAPACK       :  OpenBLAS 0.3.26  USE64BITINT DYNAMIC_ARCH NO_AFFINITY Haswell SINGLE_THREADED
        Core in use  :  Haswell
   Copyright (c) 2011-2014, The OpenBLAS Project


NOTE: MaxCore=8000 MB was set to SCF,MP2,MDCI,CIPSI,MRCI and CIS
      => If you want to overwrite this, your respective input block should be placed after the MaxCore statement


***************************************
The coordinates will be read from file: calc.xyz
***************************************


================================================================================

----- Orbital basis set information -----
Your calculation utilizes the basis: def2-TZVPP
   F. Weigend and R. Ahlrichs, Phys. Chem. Chem. Phys. 7, 3297 (2005).

----- AuxC basis set information -----
Your calculation utilizes the auxiliary basis: def2-TZVPP/C
  H-La, Hf-Rn : A. Hellweg, C. Hattig, S. Hofener and W. Klopper, Theor. Chem. Acc. 117, 587 (2007).
        Ce-Lu : J. Chmela and M. E. Harding, Mol. Phys. (2018).

================================================================================
                                        WARNINGS
                       Please study these warnings very carefully!
================================================================================


WARNING: Post HF methods need fully converged wavefunctions
  ===> : Setting SCFConvForced true
         You can overwrite this default with %scf ConvForced false 


WARNING: MDCI localization with Augmented Hessian Foster-Boys
  ===> : Switching off randomization!

================================================================================
                                       INPUT FILE
================================================================================
NAME = calc.inp
|  1> ! DLPNO-CCSD(T) def2-TZVPP def2-TZVPP/C
|  2> 
|  3> %cpcm
|  4> epsilon 16.7                    # Dielectric constant
|  5> refrac 1.275
|  6> SURFACETYPE VDW_GAUSSIAN
|  7> end
|  8> 
|  9> %PAL NPROCS 8 END
| 10> 
| 11> %maxcore 8000
| 12> 
| 13> * xyzfile 0 1 calc.xyz 
| 14> 
| 15>                          ****END OF INPUT****
================================================================================

                       ****************************
                       * Single Point Calculation *
                       ****************************

---------------------------------
CARTESIAN COORDINATES (ANGSTROEM)
---------------------------------
  C      2.168138   -0.696751    1.414258
  C      3.190343    0.110410    2.017626
  C      3.334420    1.458525    1.639927
  C      4.333913    2.232958    2.225919
  C      4.051567   -0.448481    2.980169
  C      5.043033    0.340685    3.561025
  C      5.190770    1.684988    3.192186
  C      6.233266    2.560594    3.862247
  C      5.676763    3.289493    5.064014
  C      6.386447    2.972110    6.150728
  C      7.485379    2.021348    5.779102
  O      7.310317    1.786504    4.379838
  H      2.669937    1.886850    0.888677
  H      4.452496    3.276365    1.925579
  H      3.939825   -1.495175    3.265890
  H      5.719692   -0.086022    4.301084
  H      7.423527    1.066698    6.330571
  H      8.486779    2.448969    5.967558
  N      1.336033   -1.353221    0.922477
  H      6.617003    3.276801    3.110767
  H      4.819833    3.960162    5.003917
  H      6.222181    3.334677    7.165791

----------------------------
CARTESIAN COORDINATES (A.U.)
----------------------------
  NO LB      ZA    FRAG     MASS         X           Y           Z
   0 C     6.0000    0    12.011    4.097187   -1.316669    2.672560
   1 C     6.0000    0    12.011    6.028874    0.208645    3.812760
   2 C     6.0000    0    12.011    6.301140    2.756212    3.099014
   3 C     6.0000    0    12.011    8.189909    4.219678    4.206378
   4 C     6.0000    0    12.011    7.656353   -0.847506    5.631703
   5 C     6.0000    0    12.011    9.529951    0.643801    6.729361
   6 C     6.0000    0    12.011    9.809134    3.184167    6.032358
   7 C     6.0000    0    12.011   11.779166    4.838822    7.298589
   8 C     6.0000    0    12.011   10.727527    6.216241    9.569599
   9 C     6.0000    0    12.011   12.068637    5.616475   11.623191
  10 C     6.0000    0    12.011   14.145316    3.819794   10.920921
  11 O     8.0000    0    15.999   13.814497    3.376003    8.276694
  12 H     1.0000    0     1.008    5.045449    3.565629    1.679356
  13 H     1.0000    0     1.008    8.413998    6.191432    3.638817
  14 H     1.0000    0     1.008    7.445190   -2.825471    6.171637
  15 H     1.0000    0     1.008   10.808651   -0.162558    8.127871
  16 H     1.0000    0     1.008   14.028432    2.015767   11.963045
  17 H     1.0000    0     1.008   16.037689    4.627880   11.277050
  18 N     7.0000    0    14.007    2.524736   -2.557218    1.743230
  19 H     1.0000    0     1.008   12.504324    6.192257    5.878497
  20 H     1.0000    0     1.008    9.108164    7.483622    9.456032
  21 H     1.0000    0     1.008   11.758219    6.301626   13.541383

--------------------------------
INTERNAL COORDINATES (ANGSTROEM)
--------------------------------
 C      0   0   0     0.000000000000     0.00000000     0.00000000
 C      1   0   0     1.435431679967     0.00000000     0.00000000
 C      2   1   0     1.407418666902   119.91503205     0.00000000
 C      3   2   1     1.393599336695   119.52926701   180.32402526
 C      2   1   3     1.407322440534   119.99813900   180.34781501
 C      5   2   1     1.393979507707   119.69783572   179.92919205
 C      6   5   2     1.401791882444   120.54587711   359.86569727
 C      7   6   5     1.517387395799   120.63723766   177.57871170
 C      8   7   6     1.511698783438   112.10908973   268.37343259
 C      9   8   7     1.336162835291   109.66399347   121.84645880
 C     10   9   8     1.499901670382   109.76751028     0.64787424
 O      8   7   6     1.423781869126   111.50114450    25.24224181
 H      3   2   1     1.090585937134   119.91319396   359.92329878
 H      4   3   2     1.092229353306   119.54509203   179.37975200
 H      5   2   1     1.090729784996   119.83922825     0.00000000
 H      6   5   2     1.089786157578   120.19353708   180.51248152
 H     11  10   9     1.104219021117   112.53469511   238.65376763
 H     11  10   9     1.105069206699   112.11044465   117.36758351
 N      1   2   3     1.168417650400   179.95836418    19.95086768
 H      8   7   6     1.106765151660   108.16730330   145.89119358
 H      9   8   7     1.089834197154   122.84333521   302.09534948
 H     10   9   8     1.090317272148   126.73873820   180.34738383

---------------------------
INTERNAL COORDINATES (A.U.)
---------------------------
 C      0   0   0     0.000000000000     0.00000000     0.00000000
 C      1   0   0     2.712572759093     0.00000000     0.00000000
 C      2   1   0     2.659635836214   119.91503205     0.00000000
 C      3   2   1     2.633521086768   119.52926701   180.32402526
 C      2   1   3     2.659453994731   119.99813900   180.34781501
 C      5   2   1     2.634239505864   119.69783572   179.92919205
 C      6   5   2     2.649002754573   120.54587711   359.86569727
 C      7   6   5     2.867446617123   120.63723766   177.57871170
 C      8   7   6     2.856696697679   112.10908973   268.37343259
 C      9   8   7     2.524981829024   109.66399347   121.84645880
 C     10   9   8     2.834403384834   109.76751028     0.64787424
 O      8   7   6     2.690557807091   111.50114450    25.24224181
 H      3   2   1     2.060908746689   119.91319396   359.92329878
 H      4   3   2     2.064014353179   119.54509203   179.37975200
 H      5   2   1     2.061180579753   119.83922825     0.00000000
 H      6   5   2     2.059397382361   120.19353708   180.51248152
 H     11  10   9     2.086671541778   112.53469511   238.65376763
 H     11  10   9     2.088278159690   112.11044465   117.36758351
 N      1   2   3     2.207989369296   179.95836418    19.95086768
 H      8   7   6     2.091483031205   108.16730330   145.89119358
 H      9   8   7     2.059488164003   122.84333521   302.09534948
 H     10   9   8     2.060401043445   126.73873820   180.34738383

---------------------
BASIS SET INFORMATION
---------------------
There are 4 groups of distinct atoms

 Group   1 Type C   : 11s6p2d1f contracted to 5s3p2d1f pattern {62111/411/11/1}
 Group   2 Type O   : 11s6p2d1f contracted to 5s3p2d1f pattern {62111/411/11/1}
 Group   3 Type H   : 5s2p1d contracted to 3s2p1d pattern {311/11/1}
 Group   4 Type N   : 11s6p2d1f contracted to 5s3p2d1f pattern {62111/411/11/1}

Atom   0C    basis set group =>   1
Atom   1C    basis set group =>   1
Atom   2C    basis set group =>   1
Atom   3C    basis set group =>   1
Atom   4C    basis set group =>   1
Atom   5C    basis set group =>   1
Atom   6C    basis set group =>   1
Atom   7C    basis set group =>   1
Atom   8C    basis set group =>   1
Atom   9C    basis set group =>   1
Atom  10C    basis set group =>   1
Atom  11O    basis set group =>   2
Atom  12H    basis set group =>   3
Atom  13H    basis set group =>   3
Atom  14H    basis set group =>   3
Atom  15H    basis set group =>   3
Atom  16H    basis set group =>   3
Atom  17H    basis set group =>   3
Atom  18N    basis set group =>   4
Atom  19H    basis set group =>   3
Atom  20H    basis set group =>   3
Atom  21H    basis set group =>   3
---------------------------------
AUXILIARY/C BASIS SET INFORMATION
---------------------------------
There are 4 groups of distinct atoms

 Group   1 Type C   : 8s6p5d3f1g contracted to 8s6p4d3f1g pattern {11111111/111111/2111/111/1}
 Group   2 Type O   : 8s6p5d3f1g contracted to 8s6p4d3f1g pattern {11111111/111111/2111/111/1}
 Group   3 Type H   : 4s3p2d1f contracted to 4s3p2d1f pattern {1111/111/11/1}
 Group   4 Type N   : 8s6p5d3f1g contracted to 8s6p4d3f1g pattern {11111111/111111/2111/111/1}

Atom   0C    basis set group =>   1
Atom   1C    basis set group =>   1
Atom   2C    basis set group =>   1
Atom   3C    basis set group =>   1
Atom   4C    basis set group =>   1
Atom   5C    basis set group =>   1
Atom   6C    basis set group =>   1
Atom   7C    basis set group =>   1
Atom   8C    basis set group =>   1
Atom   9C    basis set group =>   1
Atom  10C    basis set group =>   1
Atom  11O    basis set group =>   2
Atom  12H    basis set group =>   3
Atom  13H    basis set group =>   3
Atom  14H    basis set group =>   3
Atom  15H    basis set group =>   3
Atom  16H    basis set group =>   3
Atom  17H    basis set group =>   3
Atom  18N    basis set group =>   4
Atom  19H    basis set group =>   3
Atom  20H    basis set group =>   3
Atom  21H    basis set group =>   3


           ************************************************************
           *        Program running with 8 parallel MPI-processes     *
           *              working on a common directory               *
           ************************************************************
------------------------------------------------------------------------------
                             ORCA STARTUP CALCULATIONS
------------------------------------------------------------------------------
------------------------------------------------------------------------------
                   ___                                                        
                  /   \      - P O W E R E D   B Y -                         
                 /     \                                                     
                 |  |  |   _    _      __       _____    __    __             
                 |  |  |  | |  | |    /  \     |  _  \  |  |  /  |          
                  \  \/   | |  | |   /    \    | | | |  |  | /  /          
                 / \  \   | |__| |  /  /\  \   | |_| |  |  |/  /          
                |  |  |   |  __  | /  /__\  \  |    /   |      \           
                |  |  |   | |  | | |   __   |  |    \   |  |\   \          
                \     /   | |  | | |  |  |  |  | |\  \  |  | \   \       
                 \___/    |_|  |_| |__|  |__|  |_| \__\ |__|  \__/        
                                                                              
                      - O R C A' S   B I G   F R I E N D -                    
                                      &                                       
                       - I N T E G R A L  F E E D E R -                       
                                                                              
 v1 FN, 2020, v2 2021, v3 2022-2024                                           
------------------------------------------------------------------------------


----------------------
SHARK INTEGRAL PACKAGE
----------------------

Number of atoms                             ...     22
Number of basis functions                   ...    529
Number of shells                            ...    197
Maximum angular momentum                    ...      3
Integral batch strategy                     ... SHARK/LIBINT Hybrid
RI-J (if used) integral strategy            ... SPLIT-RIJ (Revised 2003 algorithm where possible)
Printlevel                                  ...      1
Contraction scheme used                     ... SEGMENTED contraction
Prescreening option                         ... SCHWARTZ
   Thresh                                   ... 1.000e-10
   Tcut                                     ... 1.000e-11
   Tpresel                                  ... 1.000e-11 
Coulomb Range Separation                    ... NOT USED
Exchange Range Separation                   ... NOT USED
Multipole approximations                    ... NOT USED
Finite Nucleus Model                        ... NOT USED
CABS basis                                  ... NOT available
Auxiliary Coulomb fitting basis             ... NOT available
Auxiliary J/K fitting basis                 ... NOT available
Auxiliary Correlation fitting basis         ... AVAILABLE
   # of basis functions in Aux-C            ...   1258
   # of shells in Aux-C                     ...    376
   Maximum angular momentum in Aux-C        ...      4
Auxiliary 'external' fitting basis          ... NOT available

Checking pre-screening integrals            ... done (  0.0 sec) Dimension = 197
Check shell pair data                       ... done (  0.0 sec)
Shell pair information
Shell pair cut-off parameter TPreSel        ...   1.0e-11
Total number of shell pairs                 ...     19503
Shell pairs after pre-screening             ...     15496
Total number of primitive shell pairs       ...     55591
Primitive shell pairs kept                  ...     31794
          la=0 lb=0:   3304 shell pairs
          la=1 lb=0:   4293 shell pairs
          la=1 lb=1:   1429 shell pairs
          la=2 lb=0:   2454 shell pairs
          la=2 lb=1:   1617 shell pairs
          la=2 lb=2:    478 shell pairs
          la=3 lb=0:    909 shell pairs
          la=3 lb=1:    600 shell pairs
          la=3 lb=2:    343 shell pairs
          la=3 lb=3:     69 shell pairs

Calculating one electron integrals          ... done (  0.0 sec)
Calculating RI/C V-Matrix + Cholesky decomp.... done (  0.1 sec)
Calculating Nuclear repulsion               ... done (  0.0 sec) ENN=    693.069729691031 Eh

Diagonalization of the overlap matrix:
Smallest eigenvalue                        ... 7.722e-06
Time for diagonalization                   ...    0.054 sec
Threshold for overlap eigenvalues          ... 1.000e-07
Number of eigenvalues below threshold      ... 0
Time for construction of square roots      ...    0.021 sec
Total time needed                          ...    0.078 sec

-------------------
DFT GRID GENERATION
-------------------

General Integration Accuracy     IntAcc      ... 4.388
Radial Grid Type                 RadialGrid  ... OptM3 with GC (2021)
Angular Grid (max. ang.)         AngularGrid ... 4 (Lebedev-302)
Angular grid pruning method      GridPruning ... 4 (adaptive)
Weight generation scheme         WeightScheme... mBecke (2022)
Basis function cutoff            BFCut       ... 1.0000e-10
Integration weight cutoff        WCut        ... 1.0000e-14
Partially contracted basis set               ... off
Rotationally invariant grid construction     ... off
Angular grids for H and He will be reduced by one unit

Total number of grid points                  ...   107043
Total number of batches                      ...     1683
Average number of points per batch           ...       63
Average number of grid points per atom       ...     4866
Initializing property integral containers    ... done (  0.0 sec)

SHARK setup successfully completed in   1.3 seconds

Maximum memory used throughout the entire STARTUP-calculation: 44.4 MB


           ************************************************************
           *        Program running with 8 parallel MPI-processes     *
           *              working on a common directory               *
           ************************************************************
-------------------------------------------------------------------------------
                                 ORCA GUESS
                   Start orbitals & Density for SCF / CASSCF
-------------------------------------------------------------------------------

------------
SCF SETTINGS
------------
Hamiltonian:
 Ab initio Hamiltonian  Method          .... Hartree-Fock(GTOs)


General Settings:
 Integral files         IntName         .... calc
 Hartree-Fock type      HFTyp           .... RHF
 Total Charge           Charge          ....    0
 Multiplicity           Mult            ....    1
 Number of Electrons    NEL             ....   90
 Basis Dimension        Dim             ....  529
 Nuclear Repulsion      ENuc            ....    693.0697296910 Eh

Convergence Acceleration:
 AO-DIIS                CNVDIIS         .... on
   Start iteration      DIISMaxIt       ....    12
   Startup error        DIISStart       ....  0.200000
   # of expansion vecs  DIISMaxEq       ....     5
   Bias factor          DIISBfac        ....   1.050
   Max. coefficient     DIISMaxC        ....  10.000
 MO-DIIS                CNVKDIIS        .... off
 Trust-Rad. Augm. Hess. CNVTRAH         .... auto
   Auto Start mean grad. ratio tolernc. ....  1.125000
   Auto Start start iteration           ....    50
   Auto Start num. interpolation iter.  ....    10
   Max. Number of Micro iterations      ....    24
   Max. Number of Macro iterations      .... Maxiter - #DIIS iter
   Number of Davidson start vectors     ....     2
   Converg. threshold    (grad. norm)   ....   5.000e-05
   Grad. Scal. Fac. for Micro threshold ....   0.100
   Minimum threshold for Micro iter.    ....   1.000e-02
   NR start threshold (gradient norm)   ....   1.000e-04
   Initial trust radius                 ....   0.400
   Minimum AH scaling param. (alpha)    ....   1.000
   Maximum AH scaling param. (alpha)    .... 1000.000
   Quad. conv. algorithm                .... NR
   White noise on init. David. guess    .... on
   Maximum white noise                  ....   0.010
   Pseudo random numbers                .... off
   Inactive MOs                         .... canonical
   Orbital update algorithm             .... Taylor
   Preconditioner                       .... Diag
   Full preconditioner red. dimension   ....   250
 SOSCF                  CNVSOSCF        .... on
   Start iteration      SOSCFMaxIt      ....   150
   Startup grad/error   SOSCFStart      ....  0.003300
   Hessian update       SOSCFHessUp     .... L-BFGS
 Level Shifting         CNVShift        .... on
   Level shift para.    LevelShift      ....    0.2500
   Turn off err/grad.   ShiftErr        ....    0.0010
 Zerner damping         CNVZerner       .... off
 Static damping         CNVDamp         .... on
   Fraction old density DampFac         ....    0.7000
   Max. Damping (<1)    DampMax         ....    0.9800
   Min. Damping (>=0)   DampMin         ....    0.0000
   Turn off err/grad.   DampErr         ....    0.1000

SCF Procedure:
 Maximum # iterations   MaxIter         ....   125
 SCF integral mode      SCFMode         .... Direct
   Integral package                     .... SHARK and LIBINT hybrid scheme
 Reset frequency        DirectResetFreq ....    20
 Integral Threshold     Thresh          ....  1.000e-10 Eh
 Primitive CutOff       TCut            ....  1.000e-11 Eh

Convergence Tolerance:
 Convergence Check Mode ConvCheckMode   .... Total+1el-Energy
 Convergence forced     ConvForced      .... 1
 Energy Change          TolE            ....  1.000e-06 Eh
 1-El. energy change                    ....  1.000e-03 Eh
 Orbital Gradient       TolG            ....  5.000e-05
 Orbital Rotation angle TolX            ....  5.000e-05
 DIIS Error             TolErr          ....  1.000e-06

------------------------------
INITIAL GUESS: MODEL POTENTIAL
------------------------------
Loading Hartree-Fock densities                     ... done
Calculating cut-offs                               ... done
Initializing the effective Hamiltonian             ... done
Setting up the integral package (SHARK)            ... done
Starting the Coulomb interaction                   ... done (   0.2 sec)
Making the grid                                    ... done (   0.2 sec)
Mapping shells                                     ... done
Starting the XC term evaluation                    ... done (   0.1 sec)
Transforming the Hamiltonian                       ... done (   0.0 sec)
Diagonalizing the Hamiltonian                      ... done (   0.1 sec)
Back transforming the eigenvectors                 ... done (   0.0 sec)
Now organizing SCF variables                       ... done
                      ------------------
                      INITIAL GUESS DONE (   0.6 sec)
                      ------------------
             **** ENERGY FILE WAS UPDATED (calc.en.tmp) ****
Finished Guess after   0.8 sec
Maximum memory used throughout the entire GUESS-calculation: 33.5 MB


           ************************************************************
           *        Program running with 8 parallel MPI-processes     *
           *              working on a common directory               *
           ************************************************************

-------------------------------------------------------------------------------------------
                                      ORCA LEAN-SCF
                              memory conserving SCF solver
-------------------------------------------------------------------------------------------

--------------------
CPCM SOLVATION MODEL
--------------------
CPCM parameters:
  Epsilon                                         ...      16.7000
  Refrac                                          ...       1.2750
  Rsolv                                           ...       1.3000
  Surface type                                    ... GAUSSIAN VDW
  Discretization scheme                           ... Constant charge density
    Threshold for H atoms                         ...       5.0000 (charges/Ang^2)
    Threshold for non-H atoms                     ...       5.0000 (charges/Ang^2)
  Epsilon function type                           ...         CPCM
Solvent:                                          ... CUSTOM
Radii:
  Scheme                                          ... Element-dependent radii
  Radius for C  used is    3.8550 Bohr (=   2.0400 Ang.)
  Radius for O  used is    3.4469 Bohr (=   1.8240 Ang.)
  Radius for H  used is    2.4944 Bohr (=   1.3200 Ang.)
  Radius for N  used is    3.5149 Bohr (=   1.8600 Ang.)
Calculating surface                               ...        done! (  0.0s)
Cavity surface points                             ...         2087
Cavity Volume                                     ...    1457.4517
Cavity Surface-area                               ...     786.2992
Calculating surface distance matrix               ...        done! (  0.1s)
Performing Cholesky decomposition & store         ...        done! (  0.1s)
Overall time for CPCM initialization              ...                 0.2s

----------------------------------------D-I-I-S--------------------------------------------
Iteration    Energy (Eh)           Delta-E    RMSDP     MaxDP     DIISErr   Damp  Time(sec)
-------------------------------------------------------------------------------------------
               ***  Starting incremental Fock matrix formation  ***
    1    -550.8164446725818379     0.00e+00  1.00e-03  3.88e-02  2.97e-01  0.700  18.8
    2    -550.9715076686359225    -1.55e-01  8.35e-04  3.07e-02  2.19e-01  0.700  17.6
                               ***Turning on AO-DIIS***
    3    -551.0692121241431778    -9.77e-02  5.92e-04  2.84e-02  1.61e-01  0.700  16.9
    4    -551.1331428610201328    -6.39e-02  4.39e-04  2.17e-02  1.13e-01  0.700  16.6
    5    -551.1773116892761664    -4.42e-02  3.26e-04  1.59e-02  7.92e-02  0.700  17.6
    6    -551.2082871830668864    -3.10e-02  8.06e-04  3.84e-02  5.55e-02  0.000  17.2
                              *** Initializing SOSCF ***
---------------------------------------S-O-S-C-F--------------------------------------
Iteration    Energy (Eh)           Delta-E    RMSDP     MaxDP     MaxGrad    Time(sec)
--------------------------------------------------------------------------------------
    7    -551.2809332628826269    -7.26e-02  6.55e-05  3.11e-03  1.37e-03    18.3
               *** Restarting incremental Fock matrix formation ***
    8    -551.2810113180537428    -7.81e-05  4.21e-05  1.72e-03  8.70e-04    19.7
    9    -551.2810343570611167    -2.30e-05  4.07e-05  2.07e-03  3.45e-04    14.5
   10    -551.2810435846490691    -9.23e-06  9.71e-06  4.71e-04  1.70e-04    14.3
   11    -551.2810452153760252    -1.63e-06  1.13e-05  5.43e-04  1.01e-04    12.7
   12    -551.2810460710466032    -8.56e-07  1.81e-06  9.50e-05  2.56e-05    12.7
                 **** Energy Check signals convergence ****

               *****************************************************
               *                     SUCCESS                       *
               *           SCF CONVERGED AFTER  12 CYCLES          *
               *****************************************************

             **** ENERGY FILE WAS UPDATED (calc.en.tmp) ****

----------------
TOTAL SCF ENERGY
----------------

Total Energy       :       -551.28104607104660 Eh          -15001.11991 eV

Components:
Nuclear Repulsion  :        693.06972969103140 Eh           18859.38614 eV
Electronic Energy  :      -1244.33106218320404 Eh          -33859.96961 eV
One Electron Energy:      -2122.56145275752760 Eh          -57757.83348 eV
Two Electron Energy:        878.23039057432356 Eh           23897.86387 eV
CPCM Dielectric    :         -0.01971357887396 Eh              -0.53643 eV

Virial components:
Potential Energy   :      -1101.52574966884276 Eh          -29974.03950 eV
Kinetic Energy     :        550.24470359779616 Eh           14972.91959 eV
Virial Ratio       :          2.00188342107879

CPCM Solvation Model Properties:
Surface-charge          :         -0.02731967367831
Corrected charge        :          0.00000000000000
Outlying charge corr.   :          0.00004534272986 Eh               0.00123 eV
Free-energy (cav+disp)  :  This term is not implemented in the current solvation scheme

---------------
SCF CONVERGENCE
---------------

  Last Energy change         ...    8.5567e-07  Tolerance :   1.0000e-06
  Last MAX-Density change    ...    9.5044e-05  Tolerance :   1.0000e-05
  Last RMS-Density change    ...    1.8079e-06  Tolerance :   1.0000e-06
  Last DIIS Error            ...    1.3739e-03  Tolerance :   1.0000e-06
  Last Orbital Gradient      ...    2.5636e-05  Tolerance :   5.0000e-05
  Last Orbital Rotation      ...    1.0640e-04  Tolerance :   5.0000e-05


----------------
ORBITAL ENERGIES
----------------

  NO   OCC          E(Eh)            E(eV) 
   0   2.0000     -20.564459      -559.5874 
   1   2.0000     -15.583880      -424.0589 
   2   2.0000     -11.299272      -307.4688 
   3   2.0000     -11.297483      -307.4201 
   4   2.0000     -11.282959      -307.0249 
   5   2.0000     -11.282440      -307.0108 
   6   2.0000     -11.265812      -306.5583 
   7   2.0000     -11.265210      -306.5420 
   8   2.0000     -11.263897      -306.5062 
   9   2.0000     -11.248696      -306.0926 
  10   2.0000     -11.246172      -306.0239 
  11   2.0000     -11.238570      -305.8170 
  12   2.0000     -11.236700      -305.7662 
  13   2.0000      -1.390967       -37.8501 
  14   2.0000      -1.230025       -33.4707 
  15   2.0000      -1.174874       -31.9699 
  16   2.0000      -1.084525       -29.5114 
  17   2.0000      -1.065207       -28.9858 
  18   2.0000      -1.033830       -28.1320 
  19   2.0000      -0.990029       -26.9401 
  20   2.0000      -0.884447       -24.0670 
  21   2.0000      -0.850707       -23.1489 
  22   2.0000      -0.810200       -22.0467 
  23   2.0000      -0.768612       -20.9150 
  24   2.0000      -0.753838       -20.5130 
  25   2.0000      -0.703755       -19.1501 
  26   2.0000      -0.690183       -18.7808 
  27   2.0000      -0.652709       -17.7611 
  28   2.0000      -0.638856       -17.3841 
  29   2.0000      -0.611147       -16.6302 
  30   2.0000      -0.601485       -16.3673 
  31   2.0000      -0.586311       -15.9543 
  32   2.0000      -0.577592       -15.7171 
  33   2.0000      -0.574841       -15.6422 
  34   2.0000      -0.550041       -14.9674 
  35   2.0000      -0.537882       -14.6365 
  36   2.0000      -0.516700       -14.0601 
  37   2.0000      -0.510558       -13.8930 
  38   2.0000      -0.501008       -13.6331 
  39   2.0000      -0.478646       -13.0246 
  40   2.0000      -0.475174       -12.9301 
  41   2.0000      -0.448977       -12.2173 
  42   2.0000      -0.360465        -9.8087 
  43   2.0000      -0.354842        -9.6558 
  44   2.0000      -0.343757        -9.3541 
  45   0.0000       0.071521         1.9462 
  46   0.0000       0.105155         2.8614 
  47   0.0000       0.143920         3.9163 
  48   0.0000       0.153336         4.1725 
  49   0.0000       0.157651         4.2899 
  50   0.0000       0.167871         4.5680 
  51   0.0000       0.179462         4.8834 
  52   0.0000       0.189006         5.1431 
  53   0.0000       0.193446         5.2639 
  54   0.0000       0.200658         5.4602 
  55   0.0000       0.209818         5.7094 
*Only the first 10 virtual orbitals were printed.

                    ********************************
                    * MULLIKEN POPULATION ANALYSIS *
                    ********************************

-----------------------
MULLIKEN ATOMIC CHARGES
-----------------------
   0 C :    0.007976
   1 C :    0.228188
   2 C :   -0.153398
   3 C :   -0.189554
   4 C :   -0.165895
   5 C :   -0.167308
   6 C :    0.118696
   7 C :    0.296046
   8 C :   -0.259180
   9 C :   -0.147144
  10 C :    0.176028
  11 O :   -0.482679
  12 H :    0.143839
  13 H :    0.130886
  14 H :    0.142901
  15 H :    0.139978
  16 H :    0.063295
  17 H :    0.068676
  18 N :   -0.307530
  19 H :    0.096723
  20 H :    0.132326
  21 H :    0.127128
Sum of atomic charges:   -0.0000000

--------------------------------
MULLIKEN REDUCED ORBITAL CHARGES
--------------------------------
  0 C s       :     3.177682  s :     3.177682
      pz      :     0.876528  p :     2.686234
      px      :     0.901646
      py      :     0.908060
      dz2     :     0.021296  d :     0.110877
      dxz     :     0.018298
      dyz     :     0.018490
      dx2y2   :     0.035421
      dxy     :     0.017371
      f0      :     0.000816  f :     0.017232
      f+1     :     0.003224
      f-1     :     0.001919
      f+2     :     0.002409
      f-2     :     0.002548
      f+3     :     0.003793
      f-3     :     0.002523

  1 C s       :     3.112034  s :     3.112034
      pz      :     0.919895  p :     2.517236
      px      :     0.808212
      py      :     0.789128
      dz2     :     0.022982  d :     0.132461
      dxz     :     0.016598
      dyz     :     0.029692
      dx2y2   :     0.028257
      dxy     :     0.034932
      f0      :     0.001216  f :     0.010082
      f+1     :     0.001375
      f-1     :     0.001060
      f+2     :     0.001740
      f-2     :     0.001817
      f+3     :     0.001460
      f-3     :     0.001415

  2 C s       :     3.144002  s :     3.144002
      pz      :     0.980303  p :     2.879299
      px      :     0.977777
      py      :     0.921220
      dz2     :     0.013689  d :     0.121427
      dxz     :     0.019040
      dyz     :     0.028443
      dx2y2   :     0.033412
      dxy     :     0.026844
      f0      :     0.000670  f :     0.008668
      f+1     :     0.001111
      f-1     :     0.001177
      f+2     :     0.001367
      f-2     :     0.001297
      f+3     :     0.001733
      f-3     :     0.001312

  3 C s       :     3.115751  s :     3.115751
      pz      :     0.949472  p :     2.946508
      px      :     0.950612
      py      :     1.046424
      dz2     :     0.022407  d :     0.118619
      dxz     :     0.016583
      dyz     :     0.021718
      dx2y2   :     0.032112
      dxy     :     0.025798
      f0      :     0.000910  f :     0.008677
      f+1     :     0.001664
      f-1     :     0.000832
      f+2     :     0.001584
      f-2     :     0.001442
      f+3     :     0.001148
      f-3     :     0.001097

  4 C s       :     3.156148  s :     3.156148
      pz      :     0.908965  p :     2.879301
      px      :     0.910314
      py      :     1.060022
      dz2     :     0.026999  d :     0.121797
      dxz     :     0.014711
      dyz     :     0.020904
      dx2y2   :     0.032931
      dxy     :     0.026252
      f0      :     0.000972  f :     0.008649
      f+1     :     0.001656
      f-1     :     0.000892
      f+2     :     0.001464
      f-2     :     0.001406
      f+3     :     0.001084
      f-3     :     0.001177

  5 C s       :     3.083886  s :     3.083886
      pz      :     1.012528  p :     2.953415
      px      :     1.002754
      py      :     0.938133
      dz2     :     0.014813  d :     0.121293
      dxz     :     0.017219
      dyz     :     0.026913
      dx2y2   :     0.031264
      dxy     :     0.031084
      f0      :     0.000687  f :     0.008714
      f+1     :     0.001077
      f-1     :     0.001123
      f+2     :     0.001395
      f-2     :     0.001341
      f+3     :     0.001776
      f-3     :     0.001316

  6 C s       :     3.180273  s :     3.180273
      pz      :     0.858578  p :     2.533554
      px      :     0.828975
      py      :     0.846001
      dz2     :     0.027557  d :     0.156642
      dxz     :     0.021618
      dyz     :     0.035841
      dx2y2   :     0.031507
      dxy     :     0.040119
      f0      :     0.001177  f :     0.010835
      f+1     :     0.001352
      f-1     :     0.001479
      f+2     :     0.001926
      f-2     :     0.001745
      f+3     :     0.001734
      f-3     :     0.001423

  7 C s       :     2.996371  s :     2.996371
      pz      :     0.938521  p :     2.504765
      px      :     0.721045
      py      :     0.845198
      dz2     :     0.025785  d :     0.189011
      dxz     :     0.034669
      dyz     :     0.052760
      dx2y2   :     0.042405
      dxy     :     0.033392
      f0      :     0.001458  f :     0.013806
      f+1     :     0.001925
      f-1     :     0.001581
      f+2     :     0.001656
      f-2     :     0.002700
      f+3     :     0.002625
      f-3     :     0.001861

  8 C s       :     3.196135  s :     3.196135
      pz      :     0.929942  p :     2.943389
      px      :     1.006483
      py      :     1.006964
      dz2     :     0.028660  d :     0.111199
      dxz     :     0.030129
      dyz     :     0.026813
      dx2y2   :     0.009876
      dxy     :     0.015721
      f0      :     0.001460  f :     0.008456
      f+1     :     0.001236
      f-1     :     0.001364
      f+2     :     0.001148
      f-2     :     0.001662
      f+3     :     0.000733
      f-3     :     0.000853

  9 C s       :     3.129692  s :     3.129692
      pz      :     1.018392  p :     2.897781
      px      :     0.939561
      py      :     0.939827
      dz2     :     0.034442  d :     0.111194
      dxz     :     0.020584
      dyz     :     0.023169
      dx2y2   :     0.017790
      dxy     :     0.015209
      f0      :     0.001741  f :     0.008478
      f+1     :     0.001192
      f-1     :     0.001456
      f+2     :     0.000707
      f-2     :     0.001448
      f+3     :     0.001015
      f-3     :     0.000918

 10 C s       :     3.058677  s :     3.058677
      pz      :     0.642664  p :     2.602000
      px      :     0.987493
      py      :     0.971843
      dz2     :     0.034025  d :     0.151639
      dxz     :     0.027727
      dyz     :     0.040337
      dx2y2   :     0.028669
      dxy     :     0.020880
      f0      :     0.003169  f :     0.011656
      f+1     :     0.002603
      f-1     :     0.002481
      f+2     :     0.000512
      f-2     :     0.000920
      f+3     :     0.000869
      f-3     :     0.001102

 11 O s       :     3.786186  s :     3.786186
      pz      :     1.348226  p :     4.656742
      px      :     1.595964
      py      :     1.712553
      dz2     :     0.013637  d :     0.037750
      dxz     :     0.005361
      dyz     :     0.006889
      dx2y2   :     0.004027
      dxy     :     0.007835
      f0      :     0.000539  f :     0.002001
      f+1     :     0.000301
      f-1     :     0.000270
      f+2     :     0.000121
      f-2     :     0.000277
      f+3     :     0.000179
      f-3     :     0.000314

 12 H s       :     0.814481  s :     0.814481
      pz      :     0.015174  p :     0.039501
      px      :     0.013149
      py      :     0.011178
      dz2     :     0.000410  d :     0.002179
      dxz     :     0.000542
      dyz     :     0.000480
      dx2y2   :     0.000405
      dxy     :     0.000342

 13 H s       :     0.826633  s :     0.826633
      pz      :     0.010223  p :     0.040277
      px      :     0.008580
      py      :     0.021474
      dz2     :     0.000260  d :     0.002203
      dxz     :     0.000064
      dyz     :     0.000662
      dx2y2   :     0.000569
      dxy     :     0.000649

 14 H s       :     0.815459  s :     0.815459
      pz      :     0.009691  p :     0.039456
      px      :     0.008235
      py      :     0.021529
      dz2     :     0.000254  d :     0.002184
      dxz     :     0.000056
      dyz     :     0.000656
      dx2y2   :     0.000570
      dxy     :     0.000648

 15 H s       :     0.817025  s :     0.817025
      pz      :     0.015317  p :     0.040753
      px      :     0.014123
      py      :     0.011314
      dz2     :     0.000458  d :     0.002244
      dxz     :     0.000537
      dyz     :     0.000450
      dx2y2   :     0.000418
      dxy     :     0.000381

 16 H s       :     0.899648  s :     0.899648
      pz      :     0.007677  p :     0.034788
      px      :     0.007396
      py      :     0.019715
      dz2     :     0.000492  d :     0.002269
      dxz     :     0.000143
      dyz     :     0.000639
      dx2y2   :     0.000451
      dxy     :     0.000544

 17 H s       :     0.893622  s :     0.893622
      pz      :     0.004451  p :     0.035442
      px      :     0.021918
      py      :     0.009072
      dz2     :     0.000271  d :     0.002261
      dxz     :     0.000564
      dyz     :     0.000126
      dx2y2   :     0.000674
      dxy     :     0.000626

 18 N s       :     3.706177  s :     3.706177
      pz      :     1.158601  p :     3.546216
      px      :     1.226283
      py      :     1.161331
      dz2     :     0.009468  d :     0.052186
      dxz     :     0.009855
      dyz     :     0.007220
      dx2y2   :     0.016363
      dxy     :     0.009282
      f0      :     0.000133  f :     0.002950
      f+1     :     0.000558
      f-1     :     0.000334
      f+2     :     0.000426
      f-2     :     0.000416
      f+3     :     0.000673
      f-3     :     0.000411

 19 H s       :     0.863764  s :     0.863764
      pz      :     0.017031  p :     0.037012
      px      :     0.007449
      py      :     0.012532
      dz2     :     0.000660  d :     0.002500
      dxz     :     0.000431
      dyz     :     0.000670
      dx2y2   :     0.000316
      dxy     :     0.000424

 20 H s       :     0.826424  s :     0.826424
      pz      :     0.007870  p :     0.039210
      px      :     0.016885
      py      :     0.014455
      dz2     :     0.000203  d :     0.002039
      dxz     :     0.000436
      dyz     :     0.000313
      dx2y2   :     0.000472
      dxy     :     0.000615

 21 H s       :     0.831326  s :     0.831326
      pz      :     0.019597  p :     0.039508
      px      :     0.009280
      py      :     0.010630
      dz2     :     0.000724  d :     0.002038
      dxz     :     0.000567
      dyz     :     0.000601
      dx2y2   :     0.000032
      dxy     :     0.000115


                     *******************************
                     * LOEWDIN POPULATION ANALYSIS *
                     *******************************

----------------------
LOEWDIN ATOMIC CHARGES
----------------------
   0 C :   -0.099466
   1 C :   -0.124680
   2 C :    0.041055
   3 C :    0.006990
   4 C :    0.041420
   5 C :    0.009468
   6 C :   -0.034405
   7 C :   -0.134271
   8 C :   -0.001015
   9 C :   -0.002900
  10 C :   -0.075493
  11 O :    0.158452
  12 H :    0.040122
  13 H :    0.034975
  14 H :    0.039863
  15 H :    0.031745
  16 H :    0.015674
  17 H :    0.016502
  18 N :   -0.040458
  19 H :    0.035239
  20 H :    0.020978
  21 H :    0.020205

-------------------------------
LOEWDIN REDUCED ORBITAL CHARGES
-------------------------------
  0 C s       :     2.815684  s :     2.815684
      pz      :     0.868669  p :     2.774024
      px      :     0.989103
      py      :     0.916252
      dz2     :     0.075694  d :     0.451423
      dxz     :     0.087003
      dyz     :     0.069317
      dx2y2   :     0.121915
      dxy     :     0.097494
      f0      :     0.004632  f :     0.058334
      f+1     :     0.008484
      f-1     :     0.005205
      f+2     :     0.006698
      f-2     :     0.012107
      f+3     :     0.010873
      f-3     :     0.010336

  1 C s       :     2.692454  s :     2.692454
      pz      :     0.952010  p :     2.879652
      px      :     0.934982
      py      :     0.992660
      dz2     :     0.079393  d :     0.499472
      dxz     :     0.069747
      dyz     :     0.112619
      dx2y2   :     0.105566
      dxy     :     0.132147
      f0      :     0.005907  f :     0.053102
      f+1     :     0.005719
      f-1     :     0.006161
      f+2     :     0.009755
      f-2     :     0.007204
      f+3     :     0.011011
      f-3     :     0.007345

  2 C s       :     2.717090  s :     2.717090
      pz      :     0.894175  p :     2.798356
      px      :     0.924192
      py      :     0.979990
      dz2     :     0.045567  d :     0.401649
      dxz     :     0.059184
      dyz     :     0.092050
      dx2y2   :     0.101104
      dxy     :     0.103744
      f0      :     0.003336  f :     0.041850
      f+1     :     0.003791
      f-1     :     0.006804
      f+2     :     0.006576
      f-2     :     0.004724
      f+3     :     0.010459
      f-3     :     0.006160

  3 C s       :     2.713003  s :     2.713003
      pz      :     0.924950  p :     2.850650
      px      :     0.949306
      py      :     0.976393
      dz2     :     0.069165  d :     0.388266
      dxz     :     0.071781
      dyz     :     0.067059
      dx2y2   :     0.108514
      dxy     :     0.071747
      f0      :     0.004080  f :     0.041091
      f+1     :     0.005545
      f-1     :     0.004945
      f+2     :     0.007483
      f-2     :     0.006280
      f+3     :     0.007240
      f-3     :     0.005519

  4 C s       :     2.717226  s :     2.717226
      pz      :     0.893850  p :     2.798021
      px      :     0.923982
      py      :     0.980190
      dz2     :     0.081513  d :     0.401563
      dxz     :     0.070318
      dyz     :     0.065293
      dx2y2   :     0.112309
      dxy     :     0.072130
      f0      :     0.004601  f :     0.041770
      f+1     :     0.005552
      f-1     :     0.005381
      f+2     :     0.006922
      f-2     :     0.006295
      f+3     :     0.007019
      f-3     :     0.005999

  5 C s       :     2.712691  s :     2.712691
      pz      :     0.916130  p :     2.847809
      px      :     0.940688
      py      :     0.990991
      dz2     :     0.045329  d :     0.388695
      dxz     :     0.056698
      dyz     :     0.085531
      dx2y2   :     0.096118
      dxy     :     0.105019
      f0      :     0.003250  f :     0.041336
      f+1     :     0.003518
      f-1     :     0.006386
      f+2     :     0.006654
      f-2     :     0.004915
      f+3     :     0.010476
      f-3     :     0.006137

  6 C s       :     2.707896  s :     2.707896
      pz      :     0.884871  p :     2.776198
      px      :     0.893416
      py      :     0.997912
      dz2     :     0.086614  d :     0.497522
      dxz     :     0.067658
      dyz     :     0.117618
      dx2y2   :     0.100875
      dxy     :     0.124757
      f0      :     0.005580  f :     0.052790
      f+1     :     0.005856
      f-1     :     0.007736
      f+2     :     0.009674
      f-2     :     0.006510
      f+3     :     0.010508
      f-3     :     0.006926

  7 C s       :     2.686860  s :     2.686860
      pz      :     0.950850  p :     2.709794
      px      :     0.848635
      py      :     0.910308
      dz2     :     0.093392  d :     0.647763
      dxz     :     0.130562
      dyz     :     0.155793
      dx2y2   :     0.118171
      dxy     :     0.149845
      f0      :     0.011742  f :     0.089854
      f+1     :     0.013616
      f-1     :     0.009903
      f+2     :     0.011106
      f-2     :     0.012748
      f+3     :     0.017228
      f-3     :     0.013511

  8 C s       :     2.737031  s :     2.737031
      pz      :     0.988470  p :     2.838353
      px      :     0.949878
      py      :     0.900006
      dz2     :     0.110663  d :     0.382775
      dxz     :     0.092960
      dyz     :     0.094003
      dx2y2   :     0.025767
      dxy     :     0.059382
      f0      :     0.009803  f :     0.042856
      f+1     :     0.007342
      f-1     :     0.005264
      f+2     :     0.007525
      f-2     :     0.008845
      f+3     :     0.001136
      f-3     :     0.002942

  9 C s       :     2.739486  s :     2.739486
      pz      :     1.019364  p :     2.834981
      px      :     0.928931
      py      :     0.886685
      dz2     :     0.120624  d :     0.385093
      dxz     :     0.071141
      dyz     :     0.068072
      dx2y2   :     0.066126
      dxy     :     0.059131
      f0      :     0.010143  f :     0.043340
      f+1     :     0.006958
      f-1     :     0.004840
      f+2     :     0.005269
      f-2     :     0.007967
      f+3     :     0.004317
      f-3     :     0.003846

 10 C s       :     2.708348  s :     2.708348
      pz      :     0.749321  p :     2.738586
      px      :     0.992570
      py      :     0.996696
      dz2     :     0.147557  d :     0.551050
      dxz     :     0.095337
      dyz     :     0.141495
      dx2y2   :     0.092731
      dxy     :     0.073930
      f0      :     0.020567  f :     0.077509
      f+1     :     0.017704
      f-1     :     0.015915
      f+2     :     0.005624
      f-2     :     0.006779
      f+3     :     0.004671
      f-3     :     0.006249

 11 O s       :     3.272868  s :     3.272868
      pz      :     1.336770  p :     4.471343
      px      :     1.516650
      py      :     1.617922
      dz2     :     0.028991  d :     0.091368
      dxz     :     0.020227
      dyz     :     0.018144
      dx2y2   :     0.010278
      dxy     :     0.013728
      f0      :     0.001189  f :     0.005969
      f+1     :     0.001161
      f-1     :     0.001299
      f+2     :     0.000395
      f-2     :     0.000712
      f+3     :     0.000573
      f-3     :     0.000640

 12 H s       :     0.791477  s :     0.791477
      pz      :     0.055474  p :     0.142070
      px      :     0.049641
      py      :     0.036954
      dz2     :     0.005894  d :     0.026331
      dxz     :     0.006576
      dyz     :     0.005221
      dx2y2   :     0.004386
      dxy     :     0.004254

 13 H s       :     0.794625  s :     0.794625
      pz      :     0.038066  p :     0.143784
      px      :     0.033413
      py      :     0.072305
      dz2     :     0.003174  d :     0.026616
      dxz     :     0.000726
      dyz     :     0.007913
      dx2y2   :     0.007207
      dxy     :     0.007596

 14 H s       :     0.791817  s :     0.791817
      pz      :     0.035991  p :     0.142001
      px      :     0.032301
      py      :     0.073709
      dz2     :     0.003127  d :     0.026319
      dxz     :     0.000644
      dyz     :     0.007801
      dx2y2   :     0.007316
      dxy     :     0.007430

 15 H s       :     0.793003  s :     0.793003
      pz      :     0.056412  p :     0.148156
      px      :     0.053698
      py      :     0.038046
      dz2     :     0.006318  d :     0.027096
      dxz     :     0.006515
      dyz     :     0.005088
      dx2y2   :     0.004505
      dxy     :     0.004671

 16 H s       :     0.823339  s :     0.823339
      pz      :     0.034510  p :     0.134735
      px      :     0.036452
      py      :     0.063774
      dz2     :     0.004401  d :     0.026251
      dxz     :     0.001870
      dyz     :     0.007287
      dx2y2   :     0.005221
      dxy     :     0.007471

 17 H s       :     0.822751  s :     0.822751
      pz      :     0.024374  p :     0.134536
      px      :     0.067505
      py      :     0.042656
      dz2     :     0.003024  d :     0.026211
      dxz     :     0.005662
      dyz     :     0.001152
      dx2y2   :     0.008065
      dxy     :     0.008307

 18 N s       :     3.309277  s :     3.309277
      pz      :     1.141226  p :     3.612944
      px      :     1.287851
      py      :     1.183867
      dz2     :     0.015384  d :     0.104343
      dxz     :     0.021942
      dyz     :     0.015279
      dx2y2   :     0.024700
      dxy     :     0.027038
      f0      :     0.001250  f :     0.013894
      f+1     :     0.001827
      f-1     :     0.001131
      f+2     :     0.001522
      f-2     :     0.003118
      f+3     :     0.002507
      f-3     :     0.002539

 19 H s       :     0.803191  s :     0.803191
      pz      :     0.053377  p :     0.134700
      px      :     0.030563
      py      :     0.050760
      dz2     :     0.006942  d :     0.026871
      dxz     :     0.004514
      dyz     :     0.007190
      dx2y2   :     0.003573
      dxy     :     0.004652

 20 H s       :     0.805900  s :     0.805900
      pz      :     0.031962  p :     0.146960
      px      :     0.062150
      py      :     0.052848
      dz2     :     0.002756  d :     0.026162
      dxz     :     0.004988
      dyz     :     0.003218
      dx2y2   :     0.007488
      dxy     :     0.007711

 21 H s       :     0.807804  s :     0.807804
      pz      :     0.068901  p :     0.146117
      px      :     0.035959
      py      :     0.041257
      dz2     :     0.009041  d :     0.025873
      dxz     :     0.007113
      dyz     :     0.007833
      dx2y2   :     0.000721
      dxy     :     0.001165


                      *****************************
                      * MAYER POPULATION ANALYSIS *
                      *****************************

  NA   - Mulliken gross atomic population
  ZA   - Total nuclear charge
  QA   - Mulliken gross atomic charge
  VA   - Mayer's total valence
  BVA  - Mayer's bonded valence
  FA   - Mayer's free valence

  ATOM       NA         ZA         QA         VA         BVA        FA
  0 C      5.9920     6.0000     0.0080     3.9335     3.9335    -0.0000
  1 C      5.7718     6.0000     0.2282     3.5591     3.5591    -0.0000
  2 C      6.1534     6.0000    -0.1534     4.0140     4.0140    -0.0000
  3 C      6.1896     6.0000    -0.1896     3.9965     3.9965    -0.0000
  4 C      6.1659     6.0000    -0.1659     4.0275     4.0275    -0.0000
  5 C      6.1673     6.0000    -0.1673     3.9766     3.9766    -0.0000
  6 C      5.8813     6.0000     0.1187     3.6320     3.6320    -0.0000
  7 C      5.7040     6.0000     0.2960     3.8744     3.8744     0.0000
  8 C      6.2592     6.0000    -0.2592     3.9574     3.9574     0.0000
  9 C      6.1471     6.0000    -0.1471     3.9613     3.9613     0.0000
 10 C      5.8240     6.0000     0.1760     3.9386     3.9386    -0.0000
 11 O      8.4827     8.0000    -0.4827     1.8603     1.8603    -0.0000
 12 H      0.8562     1.0000     0.1438     1.0063     1.0063     0.0000
 13 H      0.8691     1.0000     0.1309     1.0062     1.0062    -0.0000
 14 H      0.8571     1.0000     0.1429     1.0072     1.0072    -0.0000
 15 H      0.8600     1.0000     0.1400     1.0082     1.0082    -0.0000
 16 H      0.9367     1.0000     0.0633     0.9908     0.9908    -0.0000
 17 H      0.9313     1.0000     0.0687     0.9970     0.9970    -0.0000
 18 N      7.3075     7.0000    -0.3075     3.0264     3.0264    -0.0000
 19 H      0.9033     1.0000     0.0967     1.0030     1.0030     0.0000
 20 H      0.8677     1.0000     0.1323     1.0096     1.0096    -0.0000
 21 H      0.8729     1.0000     0.1271     1.0044     1.0044     0.0000

  Mayer bond orders larger than 0.100000
B(  0-C ,  1-C ) :   0.9121 B(  0-C , 18-N ) :   3.0042 B(  1-C ,  2-C ) :   1.3671 
B(  1-C ,  4-C ) :   1.3743 B(  2-C ,  3-C ) :   1.5246 B(  2-C , 12-H ) :   0.9712 
B(  3-C ,  6-C ) :   1.4018 B(  3-C , 13-H ) :   0.9776 B(  4-C ,  5-C ) :   1.5099 
B(  4-C , 14-H ) :   0.9718 B(  5-C ,  6-C ) :   1.3695 B(  5-C , 15-H ) :   0.9784 
B(  6-C ,  7-C ) :   0.8963 B(  7-C ,  8-C ) :   1.0001 B(  7-C , 11-O ) :   0.9575 
B(  7-C , 19-H ) :   1.0087 B(  8-C ,  9-C ) :   1.9746 B(  8-C , 20-H ) :   0.9683 
B(  9-C , 10-C ) :   1.0133 B(  9-C , 21-H ) :   0.9715 B( 10-C , 11-O ) :   0.9018 
B( 10-C , 16-H ) :   0.9994 B( 10-C , 17-H ) :   0.9989 

-------
TIMINGS
-------

Total SCF time: 0 days 0 hours 3 min 17 sec 

Total time                  ....     197.527 sec
Sum of individual times     ....     197.591 sec  (100.0%)

SCF preparation             ....       0.388 sec  (  0.2%)
Fock matrix formation       ....     194.967 sec  ( 98.7%)
  Startup                   ....       0.040 sec  (  0.0% of F)
  Coulomb+Exchange Fock     ....     189.747 sec  ( 97.3% of F)
  CPCM terms                ....       5.073 sec  (  2.6% of F)
Diagonalization             ....       0.000 sec  (  0.0%)
Density matrix formation    ....       0.162 sec  (  0.1%)
Total Energy calculation    ....       0.099 sec  (  0.1%)
Population analysis         ....       0.088 sec  (  0.0%)
Orbital Transformation      ....       0.236 sec  (  0.1%)
Orbital Orthonormalization  ....       0.000 sec  (  0.0%)
DIIS solution               ....       1.185 sec  (  0.6%)
SOSCF solution              ....       0.456 sec  (  0.2%)
Finished LeanSCF after 197.6 sec

Maximum memory used throughout the entire LEANSCF-calculation: 42.3 MB


           ************************************************************
           *        Program running with 8 parallel MPI-processes     *
           *              working on a common directory               *
           ************************************************************

------------------------------------------------------------------------------
                         ORCA PROPERTY INTEGRAL CALCULATIONS
------------------------------------------------------------------------------

GBWName                                   ... calc.gbw
Number of atoms                           ...     22
Number of basis functions                 ...    529
Max core memory                           ...   8000 MB

Dipole integrals                          ... YES
Quadrupole integrals                      ...  NO
Linear momentum integrals                 ... YES
Angular momentum integrals                ... YES
Higher moments length integrals           ...  NO
Higher moments velocity integrals         ...  NO
Kinetic energy integrals                  ...  NO
GIAO right hand sides                     ...  NO
GIAO dipole derivative integrals          ...  NO
SOC integrals                             ...  NO
EPR diamagnetic integrals (GIAO)          ...  NO
EPR gauge integrals                       ...  NO
Field gradient integrals                  ...  NO (   0 nuclei)
Spin-dipole/Fermi contact integrals       ...  NO (   0 nuclei)
Contact density integrals                 ...  NO (   0 nuclei)
Nucleus-orbit integrals                   ...  NO (   0 nuclei)
Geometric perturbations                   ...  NO (  22 nuclei)

Choice of electric origin   ... Center of mass
Position of electric origin ... (  9.0970,  2.3613,  6.3615) 
Choice of magnetic origin   ... GIAO
Position of magnetic origin ... (  0.0000,  0.0000,  0.0000) 

Calculating integrals                     ... Electric Dipole (Length)     done (  0.0 sec)
Calculating integrals                     ... Linear Momentum              done (  0.1 sec)
Calculating integrals                     ... Angular Momentum  (ElOri)    done (  0.0 sec)

Property integrals calculated in   0.1 sec

Maximum memory used throughout the entire PROPINT-calculation: 40.1 MB


           ************************************************************
           *        Program running with 8 parallel MPI-processes     *
           *              working on a common directory               *
           ************************************************************


--------------------------------------------------------------------------------
                             ORCA-MATRIX DRIVEN CI
--------------------------------------------------------------------------------


Wavefunction type
-----------------
Correlation treatment                      ...      CCSD     
Single excitations                         ... ON
Orbital optimization                       ... OFF
Calculation of Z vector                    ... OFF
Calculation of Brueckner orbitals          ... OFF
Perturbative triple excitations            ... ON
CPCM scheme                                ... PTES
Calculation of F12 correction              ... OFF
Frozen core treatment                      ... chemical core (26 el)
Reference Wavefunction                     ... RHF
  Internal Orbitals:    13 ...   44 ( 32 MO's/ 64 electrons)
  Virtual  Orbitals:    45 ...  528 (484 MO's              )
Number of AO's                             ...    529
Number of electrons                        ...     90
Number of correlated electrons             ...     64

Algorithmic settings
--------------------
Integral transformation                    ... All integrals via the RI transformation
K(C) Formation                             ... RI-DLPNO
   PNO-Integral Storage                    ... ON DISK
   PNO occupation number cut-off           ... 3.330e-07
   Singles PNO occupation number cut-off   ... 9.990e-09
   PNO Mulliken prescreening cut-off       ... 1.000e-03
   Domain cut-off (Mulliken population)    ... 1.000e-03
   PNO Normalization                       ...    1
Maximum number of iterations               ...        50
Convergence tolerance (max. residuum)      ... 2.500e-05
Level shift for amplitude update           ... 2.000e-01
Maximum number of DIIS vectors             ...         7
DIIS turned on at iteration                ...         0
Damping before turning on DIIS             ...     0.500
Damping after turning on DIIS              ...     0.000
Pair specific amplitude update             ... OFF
Natural orbital iterations                 ... OFF
Perturbative natural orbital generation    ... OFF
Printlevel                                 ... 2

Singles Fock matrix elements calculated using PNOs.

Memory handling:
----------------
Maximum memory for working arrays          ...   8000 MB
Data storage in matrix containers          ... UNCOMPRESSED
Data type for integral storage             ... DOUBLE
In-Core Storage of quantities:
   Amplitudes+Sigma Vector      ... NO
   J+K operators                ... NO
   DIIS vectors                 ... NO
   3-external integrals         ... NO
   4-external integrals         ... NO

Localization treatment:
-----------------------
Localization option                        ...    6
Localization threshhold                    ... -1.0e+00
Using relative localization threshhold     ... 1.0e-08
Neglect threshold for strong pairs         ... 1.000e-04 Eh
Prescreening threshold for very weak pairs ... 1.000e-06 Eh

Initializing the integral package          ... done
Localizing the valence orbitals
Localizing the valence orbitals
------------------------------------------------------------------------------
                           ORCA ORBITAL LOCALIZATION
------------------------------------------------------------------------------

Input orbitals are from                  ... calc.gbw
Output orbitals are to                   ... calc.loc
Max. number of iterations                ... 128
Localizations seeded randomly            ... off
Convergence tolerance                    ... 1.000e-06
Using relative localization threshhold   ... 1.000e-08
Threshold for strong local MOs           ... 9.500e-01
Threshold for bond MOs                   ... 8.500e-01
Operator                                 ... 0
Orbital range for localization           ... 13 to 44
Localization criterion                   ... FOSTER-BOYS (AUGMENTED HESSIAN)
Doing the dipole integrals     ... o.k.
Initial value of the localization sum :   931.199979
ITERATION   0 : L=  991.8610782322 DL=  6.07e+01 (AVERGE_DL)=    0.3497150307 
ITERATION   1 : L= 1000.6643817648 DL=  8.80e+00 (AVERGE_DL)=    0.1332238561 
ITERATION   2 : L= 1001.6195006715 DL=  9.55e-01 (AVERGE_DL)=    0.0438821485 
ITERATION   3 : L= 1002.5091360876 DL=  8.90e-01 (AVERGE_DL)=    0.0423511486 
ITERATION   4 : L= 1002.9158002227 DL=  4.07e-01 (AVERGE_DL)=    0.0286336754 
ITERATION   5 : L= 1003.0094444552 DL=  9.36e-02 (AVERGE_DL)=    0.0137404096 
ITERATION   6 : L= 1003.0284193396 DL=  1.90e-02 (AVERGE_DL)=    0.0061851286 
ITERATION   7 : L= 1003.0322281465 DL=  3.81e-03 (AVERGE_DL)=    0.0027711092 
ITERATION   8 : L= 1003.0330131739 DL=  7.85e-04 (AVERGE_DL)=    0.0012580606 
ITERATION   9 : L= 1003.0331834025 DL=  1.70e-04 (AVERGE_DL)=    0.0005858351 
ITERATION  10 : L= 1003.0332232466 DL=  3.98e-05 (AVERGE_DL)=    0.0002834271 
ITERATION  11 : L= 1003.0332335526 DL=  1.03e-05 (AVERGE_DL)=    0.0001441463 
ITERATION  12 : L= 1003.0332365622 DL=  3.01e-06 (AVERGE_DL)=    0.0000778956 
ITERATION  13 : L= 1003.0332375896 DL=  1.03e-06 (AVERGE_DL)=    0.0000455123 
ITERATION  14 : L= 1003.0332380262 DL=  4.37e-07 (AVERGE_DL)=    0.0000296707 
LOCALIZATION SUM CONVERGED

------------------------------------------------------
AUGMENTED HESSIAN OPTIMIZATION OF FOSTER-BOYS ORBITALS
------------------------------------------------------

Spin operator:           0
Orbital window:          13 to 44
Number of iterations:    128
Gradient tolerance:      1.000e-06
Number of pairs:         496
Davidson threshold:      2000
Diagonalization method:  LAPACK
Iter:    0   L: 1003.0332380262   Grad. norm: 4.737117e-03
Iter:    1   L: 1003.0332801409   Grad. norm: 1.791541e-02
Iter:    2   L: 1003.0332816997   Grad. norm: 4.842007e-05
   *** Likely close to a maximum now. ***
       Augmented Hessian eigenvalues:  8.02e-10 -2.51e-03 -1.14e+00 -1.35e+00 ... 
Iter:    3   L: 1003.0332817001   Grad. norm: 1.413585e-07
LOCALIZATION HAS CONVERGED.

Eigenvalues of the Hessian:
  0 -2.508e-03
  1 -1.140e+00
  2 -1.347e+00
  3 -2.137e+00
  4 -2.606e+00
  5 -3.603e+00
  6 -3.627e+00
  7 -3.750e+00
  8 -5.434e+00
  9 -5.447e+00
    ...


--------------------------------------------------------------------------------
                    LOCALIZED MOLECULAR ORBITAL COMPOSITIONS
--------------------------------------------------------------------------------

The Mulliken populations for each LMO on each atom are computed
The LMO`s will be ordered according to atom index and type
  (A) Strongly localized MO`s have populations of >=0.950 on one atom
  (B) Two center bond orbitals have populations of >=0.850 on two atoms
  (C) Other MO`s are considered to be `delocalized`

FOUND  -   3 strongly local MO`s
       -  29 two center bond MO`s
       -   0 significantly delocalized MO`s

Rather strongly localized orbitals:
MO  15:  18N  -   0.958908
MO  14:  11O  -   0.969593
MO  13:  11O  -   0.989782
Bond-like localized orbitals:
MO  44:  21H  -   0.436185  and   9C  -   0.565753
MO  43:  20H  -   0.431080  and   8C  -   0.567048
MO  42:  19H  -   0.455991  and   7C  -   0.580538
MO  41:  18N  -   0.556571  and   0C  -   0.460041
MO  40:  18N  -   0.569863  and   0C  -   0.441292
MO  39:  18N  -   0.570451  and   0C  -   0.438440
MO  38:  17H  -   0.475283  and  10C  -   0.553328
MO  37:  16H  -   0.481175  and  10C  -   0.549906
MO  36:  15H  -   0.425105  and   5C  -   0.585395
MO  35:  14H  -   0.424571  and   4C  -   0.579472
MO  34:  13H  -   0.432508  and   3C  -   0.574772
MO  33:  12H  -   0.424462  and   2C  -   0.579865
MO  32:  11O  -   0.680497  and  10C  -   0.324083
MO  31:  11O  -   0.673327  and   7C  -   0.318479
MO  30:  10C  -   0.474960  and   9C  -   0.550876
MO  29:   9C  -   0.489663  and   8C  -   0.530418
MO  28:   9C  -   0.493141  and   8C  -   0.521463
MO  27:   8C  -   0.537374  and   7C  -   0.503271
MO  26:   7C  -   0.459336  and   6C  -   0.590725
MO  25:   6C  -   0.409035  and   5C  -   0.498965
MO  24:   6C  -   0.419770  and   5C  -   0.494806
MO  23:   6C  -   0.503083  and   3C  -   0.528509
MO  22:   5C  -   0.500878  and   4C  -   0.534553
MO  21:   4C  -   0.404522  and   1C  -   0.525210
MO  20:   4C  -   0.409069  and   1C  -   0.521717
MO  19:   3C  -   0.485327  and   2C  -   0.448495
MO  18:   3C  -   0.483665  and   2C  -   0.446821
MO  17:   2C  -   0.505497  and   1C  -   0.528650
MO  16:   1C  -   0.390295  and   0C  -   0.643248
Localized MO's were stored in: calc.loc

Localizing the core orbitals
------------------------------------------------------------------------------
                           ORCA ORBITAL LOCALIZATION
------------------------------------------------------------------------------

Input orbitals are from                  ... calc.loc
Output orbitals are to                   ... calc.loc
Max. number of iterations                ... 128
Localizations seeded randomly            ... off
Convergence tolerance                    ... 1.000e-06
Using relative localization threshhold   ... 1.000e-08
Threshold for strong local MOs           ... 9.500e-01
Threshold for bond MOs                   ... 8.500e-01
Operator                                 ... 0
Orbital range for localization           ... 0 to 12
Localization criterion                   ... FOSTER-BOYS (AUGMENTED HESSIAN)
Doing the dipole integrals     ... o.k.
Initial value of the localization sum :   370.875139
ITERATION   0 : L=  370.8751475395 DL=  8.68e-06 (AVERGE_DL)=    0.0003336621 
ITERATION   1 : L=  370.8751475395 DL=  0.00e+00 (AVERGE_DL)=    0.0000000000 
LOCALIZATION SUM CONVERGED

------------------------------------------------------
AUGMENTED HESSIAN OPTIMIZATION OF FOSTER-BOYS ORBITALS
------------------------------------------------------

Spin operator:           0
Orbital window:          0 to 12
Number of iterations:    128
Gradient tolerance:      1.000e-06
Number of pairs:         78
Davidson threshold:      2000
Diagonalization method:  LAPACK
Iter:    0   L: 370.8751475395   Grad. norm: 1.184830e-03
   *** Likely close to a maximum now. ***
       Augmented Hessian eigenvalues:  2.87e-09 -1.95e+01 -2.55e+01 -2.77e+01 ... 
Iter:    1   L: 370.8751475410   Grad. norm: 2.172156e-13
LOCALIZATION HAS CONVERGED.

Eigenvalues of the Hessian:
  0 -1.950e+01
  1 -2.550e+01
  2 -2.774e+01
  3 -2.776e+01
  4 -2.807e+01
  5 -2.811e+01
  6 -2.829e+01
  7 -2.830e+01
  8 -2.895e+01
  9 -2.919e+01
    ...


--------------------------------------------------------------------------------
                    LOCALIZED MOLECULAR ORBITAL COMPOSITIONS
--------------------------------------------------------------------------------

The Mulliken populations for each LMO on each atom are computed
The LMO`s will be ordered according to atom index and type
  (A) Strongly localized MO`s have populations of >=0.950 on one atom
  (B) Two center bond orbitals have populations of >=0.850 on two atoms
  (C) Other MO`s are considered to be `delocalized`

FOUND  -  13 strongly local MO`s
       -   0 two center bond MO`s
       -   0 significantly delocalized MO`s

Rather strongly localized orbitals:
MO  12:  18N  -   0.998963
MO  11:  11O  -   0.999304
MO  10:  10C  -   1.001204
MO   9:   9C  -   1.001674
MO   8:   8C  -   1.001273
MO   7:   7C  -   1.001597
MO   6:   6C  -   1.001544
MO   5:   5C  -   1.001049
MO   4:   4C  -   1.001282
MO   3:   3C  -   1.001136
MO   2:   2C  -   1.001369
MO   1:   1C  -   1.001233
MO   0:   0C  -   0.997124
Localized MO's were stored in: calc.loc

Warning: reference  - re-canonicalizations have been set to INT 1 VIRT 1
Warning: internal orbitals are localized - no re-canonicalization of internal orbitals
Warning: UsePNO is turned on - no re-canonicalization of internal and virtual orbitals
Fock densities were made 
Making Fock matrix and reference energy:

--------------------------
CLOSED-SHELL FOCK OPERATOR
--------------------------

MDCI_FockCPCM: ediel   =  -0.019713579000
MDCI_FockCPCM: <VCPCM> =   0.222592366167
Time needed for Fock operator              ...           26.170 sec
Reference energy                           ...   -551.281038680

--------------
DLPNO SETTINGS (2015 fully linear scaling implementation)
--------------

TCutMKN:           1.000e-03
TCutPAO:           1.000e-03
TCutPNO:           3.330e-07
TCutPNOSingles:    9.990e-09
TCutEN:            9.700e-01
TCutPAOExt:        1.000e-01
TCutPairs:         1.000e-04
TCutPre:           1.000e-06
TCutOSV:           1.000e-06
TCutDOij:          1.000e-05
TCutDO:            1.000e-02
TCutC:             1.000e-04
TCutCPAO:          1.000e-03
TCutCMO:           1.000e-03
TScaleDOMP2PreScr: 2.000e+00
TScaleMKNMP2PreScr:1.000e+01
TScalePNOMP2PreScr:1.000e+00
PAO overlap thresh 1.000e-08
Using PNOs for Singles Fock computation
Use new domains
Use fully linear algorithm
TCutTNO:           1.000e-09
TCutMP2Pairs:      1.000e-05
TCutDOStrong:      2.000e-02
TCutDOWeak:        4.000e-02
TCutMKNStrong:     1.000e-02
TCutMKNWeak:       1.000e-01
NTCutTNO:          1

--------------------------
Creating C-PCM containers                  ... ok
Mulliken population of the LMOs            ... ok
Performing proximity check                 ... 
 found 2 problematic atoms
   => In all likelyhood your results will be entirely fine!
   => In case you don't want to trust it, decrease TCutMKN to below 0.00005961.
   => but note that this is probably not necessary but will increase execution time
Calculating differential overlap integrals ... ok

--------------------------
ELECTRON PAIR PRESCREENING
--------------------------

Dipole-based pair screening          .... used

   TCutDOij = 1.000000e-05
   TCutPre  = 1.000000e-06
   .... Finished loop over pairs
Total time spent in the prescreening                  ...     0.000 sec
sum of pair energies estimated for screened out pairs ...       0.000000000000 Eh
Thresholds for map construction and integral transformation for crude MP2:
   TCutMKN                    ...     1.0e-02
   TCutDO                     ...     2.0e-02
   TCutPairs                  ...     1.0e-04
   TCutPNO_CrudeMP2           ...     3.3e-07
   TCutPNOSingles_CrudeMP2    ...     1.0e-08
--------------------------------
LOCAL RI TRANSFORMATION (IAVPAO)
--------------------------------

Orbital window:      13 to 44
Number of PAOs:     529
Basis functions:    529 (197 shells)
Aux. functions:    1258 (376 shells)
Use SHARK:           on
Have SHARK:         yes

Processing maps (0.0 sec)
Average map sizes:
   Aux shells -> MOs              32.0
   Aux shells -> PAOs            529.0
   MOs        -> AO shells       185.3
   PAOs       -> AO shells       196.7

Calculating integrals (2.2 sec, 162.486 MB)
Sorting integrals (0.3 sec, 162.472 MB)
Total time for the integral transformation: 2.5 sec
--------------------------------
INITIAL GUESS AND PNO GENERATION
--------------------------------

PNO truncation parameters                   .... 
    PAOOverlapThresh   =        1.000e-08

    TCutPairs          =        1.000e-04
    TCutPNO            =        3.330e-07
    TCutPNOSingles     =        9.990e-09
    TCutMP2Pairs       =        1.000e-05
    TCutMKN            =        1.000e-02
    TCutDO             =        2.000e-02

Pair selection                          .... not used
Type of local MP2 treatment                 .... semi-local MP2
Strategy for PNO selection                  .... occupation number selection
Pair density normalization                  .... MP2 norm
Spin component scaling                      .... not used

   .... Finished loop over pairs
Making pair pair interaction lists          ... done

                       ===========================
                        326 OF  528 PAIRS ARE KEPT CCSD PAIRS
                        112 OF  528 PAIRS ARE KEPT MP2 PAIRS FOR (T)
                         90 OF  528 PAIRS ARE SKIPPED
                       ===========================

Total time spent in the initial guess                 ...     8.432 sec
SL-MP2 correlation energy (all non-screened pairs)    ...      -2.042301041690 Eh

Initial PNO correlation energy                        ...      -2.031656376767 Eh
sum of pair energies prescreened and skipped MP2 pairs...      -0.000318293184 Eh
sum of pair energies of crude MP2 skipped pairs only  ...      -0.000318293184 Eh
sum of MP2 pair energies for pairs that were not kept ...      -0.004470064603 Eh
sum of PNO error estimates for the kept pairs         ...      -0.006174600320 Eh
                                                          --------------------
sum of all corrections                                         -0.010644664924
Initial total correlation energy                               -2.042301041690
Thresholds for map construction and integral transformation for fine MP2 and CCSD(T) calculation:
   TCutMKN   ...     1.0e-03
   TCutDO    ...     1.0e-02
   TCutPairs ...     1.0e-04
   TCutCMO   ...     1.0e-03
   TCutCPAO  ...     1.0e-03

Thresholds for map construction and integral transformation for strong Triples:
   TCutMKN   ...     1.0e-02
   TCutDO    ...     2.0e-02
   TCutCMO   ...     1.0e-03
   TCutCPAO  ...     1.0e-03

Thresholds for map construction and integral transformation for weak Triples:
   TCutMKN   ...     1.0e-01
   TCutDO    ...     4.0e-02
   TCutCMO   ...     1.0e-03
   TCutCPAO  ...     1.0e-03

--------------------------------
LOCAL RI TRANSFORMATION (IAVPAO)
--------------------------------

Orbital window:      13 to 44
Number of PAOs:     529
Basis functions:    529 (197 shells)
Aux. functions:    1258 (376 shells)
Use SHARK:           on
Have SHARK:         yes

Processing maps (0.0 sec)
Average map sizes:
   Aux shells -> MOs              31.3
   Aux shells -> PAOs            529.0
   MOs        -> AO shells       185.3
   PAOs       -> AO shells       196.7

Calculating integrals (2.2 sec, 159.208 MB)
Sorting integrals (0.2 sec, 159.194 MB)
Total time for the integral transformation: 2.4 sec
--------------------------------
INITIAL GUESS AND PNO GENERATION
--------------------------------

PNO truncation parameters                   .... 
    PAOOverlapThresh   =        1.000e-08

    TCutPairs          =        1.000e-04
    TCutPNO            =        3.330e-07
    TCutPNOSingles     =        9.990e-09
    TCutMP2Pairs       =        1.000e-05
    TCutMKN            =        1.000e-03
    TCutDO             =        1.000e-02

Pair selection                          .... not used
Type of local MP2 treatment                 .... semi-local MP2
Strategy for PNO selection                  .... occupation number selection
Pair density normalization                  .... MP2 norm
Spin component scaling                      .... not used

   .... Finished loop over pairs

 PNO Occupation Number Statistics: 
  | Av. % of trace(Dij) retained        ...  97.626227917211
  | sigma^2 in % of trace(Dij) retained ...   9.06e+00
  | Av. % of trace(Di) retained         ...  99.998999397005
  | sigma^2 in % of trace(Di) retained  ...   1.95e-07
 Distributions of % trace(Dij) recovered:
  |       >= 99.9  ...   100 ( 22.8 % of all pairs)
  |   [70.0, 80.0) ...     2 (  0.5 % of all pairs)
  |   [80.0, 90.0) ...     8 (  1.8 % of all pairs)
  |   [90.0, 99.0) ...   212 ( 48.4 % of all pairs)
  |   [99.0, 99.9) ...   116 ( 26.5 % of all pairs)
 Distributions of % trace(Di) recovered :
  |       >= 99.9  ...    32 (100.0 % of all I-pairs )

Making pair pair interaction lists          ... done

                       ===========================
                        326 OF  438 PAIRS ARE KEPT
                       ===========================

Total time spent in the initial guess                 ...    13.079 sec
SL-MP2 correlation energy (all non-screened pairs)    ...      -2.043638895271 Eh

Initial PNO correlation energy                        ...      -2.033251284320 Eh
sum of pair energies estimated for screened out pairs ...      -0.000318293184 Eh
sum of MP2 pair energies for pairs that were not kept ...      -0.004157665302 Eh
sum of PNO error estimates for the kept pairs         ...      -0.006229945648 Eh
                                                          --------------------
sum of all corrections                                         -0.010705904134
Initial total correlation energy                               -2.043957188454
Thresholds for map construction and integral transformation for fine MP2 and CCSD(T) calculation:
   TCutMKN   ...     1.0e-03
   TCutDO    ...     1.0e-02
   TCutPairs ...     1.0e-04
   TCutCMO   ...     1.0e-03
   TCutCPAO  ...     1.0e-03

Time for aux screen maps:            0.005
Time for maps after fine MP2:            0.016
-----------------------------
LOCAL RI TRANSFORMATION (IJV)
-----------------------------

Orbital window:      13 to 44
Basis functions:    529 (197 shells)
Aux. functions:    1258 (376 shells)
Use SHARK:           on

Processing maps (0.0 sec)
Average map sizes:
   Aux shells -> MOs(i)           28.9
   Aux shells -> MOs(j)           32.0
   MOs        -> AO shells       185.3

Calculating integrals (2.0 sec, 8.920 MB)
Sorting integrals (0.0 sec, 8.906 MB)
Total time for the integral transformation: 2.1 sec
--------------------------------
LOCAL RI TRANSFORMATION (VABPAO)
--------------------------------

Number of PAOs:     529
Basis functions:    529 (197 shells)
Aux. functions:    1258 (376 shells)
Use SHARK:           on

Processing maps (0.0 sec)
Average map sizes:
   Aux shells -> PAOs            528.2
   PAOs       -> AO shells       196.7

Calculating integrals (5.3 sec, 2678.579 MB)
Finished


-------------------------------------
Pair Pair Term precalculation with     
RI-(ij|mn) and (im|jn) transformation  
ON THE FLY                             
-------------------------------------

   IBatch   1 (of   2)              ... done (   87.833 sec)
   IBatch   2 (of   2)              ... done (   68.067 sec)
Total EXT                           ...         155.900 sec

IAVPA Available = YES
VABPAO Available= YES
IJV Available   = YES
IJK Available   = NO
PNO3i Available = YES
PNO3j Available = YES
PNO4 Available  = YES
---------------------
RI-PNO TRANSFORMATION
---------------------

Total Number of PNOs                   ... 11492
Average number of PNOs per pair        ...    35
Maximal number of PNOs per pair        ...    82
   #pairs with  1 -  5 PNOs   :    0
   #pairs with  6 - 10 PNOs   :    8
   #pairs with 11 - 15 PNOs   :   25
   #pairs with 16 - 20 PNOs   :   40
   #pairs with 21 - 25 PNOs   :   36
   #pairs with 26 - 30 PNOs   :   21
   #pairs with 31 - 35 PNOs   :   52
   #pairs with 36 - 40 PNOs   :   19
   #pairs with 41 - 45 PNOs   :   43
   #pairs with 46 - 50 PNOs   :   26
   #pairs with 51 - 55 PNOs   :   24
   #pairs with 56 - 60 PNOs   :    8
   #pairs with 61 - 65 PNOs   :    7
   #pairs with 66 - 70 PNOs   :    2
   #pairs with 71 - 75 PNOs   :   12
   #pairs with 76 - 80 PNOs   :    2
   #pairs with 81 - 85 PNOs   :    1

Generation of (ij|ab)[P] integrals            ... on
Generation of (ia|bc)[P],(ja|bc)[P] integrals ... on
Storage of 3 and 4 external integrals         ... on
Generation of ALL (ka|bc)[P] integrals        ... on
Keep RI integrals in memory                   ... off

Ibatch:  1 (of  1)
Starting 2-4 index PNO integral generation ... done

Timings:
Total PNO integral transformation time     ...         58.622 sec
Size of the 3-external file                ...       188 MB
Size of the 4-external file                ...      1304 MB
Size of the IKJL file                      ...         0 MB
Size of the all 3-external file            ...      2988 MB
Size of the 1-external file                ...         8 MB

Making pair/pair overlap matrices          ... done (    6.944 sec)
Size of the pair overlap file              ... 761 MB
Redoing the guess amplitudes               ... done (    0.011 sec)

-------------------------
FINAL STARTUP INFORMATION
-------------------------

E(0)                                       ...   -551.281038680
E(SL-MP2)                                  ...     -2.043638895
E(SL-MP2) including corrections            ...     -2.043957188
Initial E(tot)                             ...   -553.324995869
<T|T>                                      ...      0.607690464
Number of pairs included                   ... 326
Total number of pairs                      ... 528

------------------------------------------------
                  RHF COUPLED CLUSTER ITERATIONS
------------------------------------------------

Number of PNO amplitudes to be optimized   ...       491516
Number of non-PNO amplitudes               ...     76367456
Untruncated number of regular amplitudes   ...    123687168

Iter       E(tot)           E(Corr)          Delta-E          Residual     Time
  0   -553.325093474     -2.033348890      0.010290006      0.016181517   19.67
                           *** Turning on DIIS ***
  1   -553.385616801     -2.093872216     -0.060523327      0.012211063   20.21
  2   -553.438578152     -2.146833568     -0.052961351      0.006410904   18.63
  3   -553.449904284     -2.158159699     -0.011326132      0.003380950   21.01
  4   -553.453511394     -2.161766810     -0.003607110      0.001604655   19.63
  5   -553.454625357     -2.162880772     -0.001113963      0.000554014   19.28
  6   -553.454889256     -2.163144672     -0.000263899      0.000271963   21.04
  7   -553.454908648     -2.163164063     -0.000019392      0.000164830   19.62
  8   -553.454925574     -2.163180989     -0.000016926      0.000094486   18.99
  9   -553.454914909     -2.163170324      0.000010665      0.000042816   21.09
 10   -553.454921795     -2.163177211     -0.000006887      0.000013988   20.80
               --- The Coupled-Cluster iterations have converged ---

----------------------
COUPLED CLUSTER ENERGY
----------------------

E(0)                                       ...   -551.281038680
E(CORR)(strong-pairs)                      ...     -2.163222114
E(CORR)(weak-pairs)                        ...     -0.010705904
E(CORR)(corrected)                         ...     -2.173928019
C-PCM corr. term (included in E(CORR))     ...     -0.000044904
E(TOT)                                     ...   -553.454966699
Singles Norm <S|S>**1/2                    ...      0.092625680  
T1 diagnostic                              ...      0.011578210  

------------------
LARGEST AMPLITUDES
------------------
  41-> 45  41-> 45       0.065016
  29-> 45  29-> 45       0.061500
  28-> 45  28-> 45       0.060841
  40-> 45  40-> 45       0.054287
  39-> 45  39-> 45       0.053429
  29-> 45  28-> 45       0.052113
  32-> 45  32-> 45       0.048564
  31-> 45  31-> 45       0.048381
  26-> 48  26-> 48       0.046792
  16-> 47  16-> 47       0.038643
  44-> 49  44-> 49       0.038268
  18-> 46  18-> 46       0.036802
  19-> 46  19-> 46       0.036252
  27-> 47  27-> 47       0.035876
  34-> 49  34-> 49       0.035719
  41-> 46  40-> 45       0.035456


-------------------------------------------
DLPNO BASED TRIPLES CORRECTION
-------------------------------------------

Singles multiplier          ...  1.000000
TCutTNO                     ... 1.000e-09
TCutMP2Pairs                ... 1.000e-05
TCutDOStrong                ... 2.000e-02
TCutMKNStrong               ... 1.000e-02
TCutDOWeak                  ... 4.000e-02
TCutMKNWeak                 ... 1.000e-01

Fragment selection                          .... not used
Number of Triples that are to be computed   ...      2953

 . . . . . . . . .
10% done  
20% done  
30% done  
40% done  
50% done  
60% done  
70% done  
80% done  
90% done               (    342.457 sec)
Triples timings:
Total time for T0               ...   370.578 sec
Total time for Iterative (T)    ...     0.000 sec
Total time of overall (T)       ...   392.956 sec

Triples List generation         ...     0.000 sec
TNO generation                  ...    28.107 sec
Pair density generation         ...     0.006 sec
Look up tables                  ...     0.000 sec
Generating 3-index integrals    ...   231.988 sec
  Make 4-ind.int. from 3-ind.int...    34.159 sec
  Projecting amplitudes (D + S) ...    42.000 sec
  Downprojecting integrals      ...     0.004 sec
  Energy contr. (sum over a,b,c)...    10.026 sec
Fitting ET(->0)                 ...     0.000 sec

Everything after 3-index        ...   110.469 sec

Timing details:
 TNO integrals                  ...   263.179 sec
   Reading 3-index integrals    ...     1.076 sec
   Sorting integrals            ...    38.065 sec
       Sorting integrals 1      ...     0.003 sec
       Sorting integrals 2      ...    25.076 sec
       Sorting integrals 3      ...     0.932 sec
       Sorting integrals 4      ...     0.131 sec
       Sorting integrals 5      ...     0.363 sec
       Sorting integrals 6      ...    11.560 sec
   Calculating local VM**-1/2   ...     1.920 sec
   Orthogonal. integrals        ...     2.906 sec
   Multipl. 3-index integrals   ...   219.213 sec
   All concerning IRIab (w/TNO) ...    16.496 sec

 Calculate W0/W1                ...    24.247 sec
 W 3-ext contribution           ...    12.976 sec
 W 3-int contribution           ...     4.017 sec
 Sorting W                      ...     6.464 sec

 V exchange contribution        ...     3.871 sec

 Timings for Triples without generation
     of 3-index integrals       ...   110.462 sec
       0 weak pairs             ...    89.086 sec
       1 weak pair              ...    21.376 sec
       2 weak pairs             ...     0.000 sec
       3 weak pairs             ...     0.000 sec
  Extra time for extrapolation  ...     0.000 sec

Number of Triples   (0, 1, 2, 3 weak pairs; overall):   1996     957       0       0  (  2953)
Number of Atoms     (0, 1, 2, 3 weak pairs; overall):   13.4    12.7     0.0     0.0  (    22)
Number of PAOs      (0, 1, 2, 3 weak pairs; overall):  343.4   331.8     0.0     0.0  (   529)
Number of AuxFcns   (0, 1, 2, 3 weak pairs; overall):  483.6   380.5     0.0     0.0  (  1258)
Number of TNOs      (0, 1, 2, 3 weak pairs         ):   94.3    66.0     0.0     0.0
Aver. Number of NTNO, Atoms, PAOs, AuxFcns / Triples:   2953    85.1    13.2   339.6   450.2

Triples Correction (T)                     ...     -0.106415599
Final correlation energy                   ...     -2.280343617
E(CCSD)                                    ...   -553.454966699
E(CCSD(T))                                 ...   -553.561382297


--------------------------------------------------------------------------------
                                    TIMINGS
--------------------------------------------------------------------------------


Total execution time                   ...      974.569 sec

Localization of occupied MO's          ...        0.454 sec (  0.0%)
Fock Matrix Formation                  ...       26.170 sec (  2.7%)
Global overlap, Fock, MKN matrices     ...       64.301 sec (  6.6%)
Differential overlap integrals         ...        1.195 sec (  0.1%)
Organizing maps                        ...        0.043 sec (  0.0%)
RI 3-index integral generations        ...       12.338 sec (  1.3%)
RI-PNO integral transformation         ...      233.583 sec ( 24.0%)
Initial Guess                          ...       21.614 sec (  2.2%)
DIIS Solver                            ...        0.417 sec (  0.0%)
State Vector Update                    ...        0.042 sec (  0.0%)
Sigma-vector construction              ...      219.502 sec ( 22.5%)
  <D|H|D>(0-ext)                       ...        7.604 sec (  3.5% of sigma)
  <D|H|D>(2-ext Fock)                  ...        0.024 sec (  0.0% of sigma)
  <D|H|D>(2-ext)                       ...       28.446 sec ( 13.0% of sigma)
  <D|H|D>(4-ext)                       ...       20.207 sec (  9.2% of sigma)
  <D|H|D>(4-ext-corr)                  ...       86.233 sec ( 39.3% of sigma)
  CCSD doubles correction              ...        0.402 sec (  0.2% of sigma)
  <S|H|S>                              ...        0.917 sec (  0.4% of sigma)
  <S|H|D>(1-ext)                       ...        0.884 sec (  0.4% of sigma)
  <D|H|S>(1-ext)                       ...        0.020 sec (  0.0% of sigma)
  <S|H|D>(3-ext)                       ...        0.517 sec (  0.2% of sigma)
  CCSD singles correction              ...        0.001 sec (  0.0% of sigma)
  Fock-dressing                        ...       27.368 sec ( 12.5% of sigma)
  Singles amplitudes                   ...        1.353 sec (  0.6% of sigma)
  (ik|jl)-dressing                     ...        5.440 sec (  2.5% of sigma)
  (ij|ab),(ia|jb)-dressing             ...        3.585 sec (  1.6% of sigma)
  C-PCM terms                          ...       10.017 sec (  4.6% of sigma)
  Pair energies                        ...        0.014 sec (  0.0% of sigma)
Total Time for computing (T)           ...      392.967 sec ( 40.3% of ALL)
C-PCM correction to E(CORR)            ...        0.972 sec (  0.1%)


Maximum memory used throughout the entire MDCI-calculation: 7984.1 MB

-------------------------   --------------------
FINAL SINGLE POINT ENERGY      -553.561382297476
-------------------------   --------------------


           ************************************************************
           *        Program running with 8 parallel MPI-processes     *
           *              working on a common directory               *
           ************************************************************

------------------------------------------------------------------------------
                              ORCA PROPERTY CALCULATIONS
------------------------------------------------------------------------------

GBWName                                 ... calc.gbw
Number of atoms                         ...     22
Number of basis functions               ...    529
Max core memory                         ...   8000 MB

Electric properties:
Dipole moment                           ... YES
Quadrupole moment                       ...  NO
Static polarizability (Dipole/Dipole)   ...  NO
Static polarizability (Dipole/Quad.)    ...  NO
Static polarizability (Quad./Quad.)     ...  NO
Static polarizability (Velocity)        ...  NO

Atomic electric properties:
Dipole moment                           ...  NO
Quadrupole moment                       ...  NO
Static polarizability                   ...  NO

Choice of electric origin               ... Center of mass
Position of electric origin             ...     9.096989     2.361285     6.361536

General magnetic properties:
Magnetizability                         ...  NO

EPR properties:
g-Tensor (aka g-matrix)                 ...  NO
Zero-Field splitting spin-orbit         ...  NO
Zero-field splitting spin-spin          ...  NO
Hyperfine couplings                     ...  NO (   0 nuclei)
Quadrupole couplings                    ...  NO (   0 nuclei)
Contact density                         ...  NO (   0 nuclei)

NMR properties:
Chemical shifts                         ...  NO (   0 nuclei)
Spin-rotation constants                 ...  NO (   0 nuclei)
Spin-spin couplings                     ...  NO (   0 nuclei,    0 pairs)

Choice of magnetic origin               ... GIAO
Position of magnetic origin             ...     0.000000     0.000000     0.000000

Properties with geometric perturbations:
SCF Hessian                             ...  NO
IR spectrum                             ...  NO
VCD spectrum                            ...  NO
X-ray spectroscopy properties:
SCF XES/XAS/RIXS spectra                ...  NO


-------------
DIPOLE MOMENT
-------------

Method             : SCF
Type of density    : Electron Density
Multiplicity       :   1
Irrep              :   0
Energy             :  -551.2810460710466032 Eh
Relativity type    : 
Basis              : AO
                                X                 Y                 Z
Electronic contribution:     -5.067271095      -3.956929855      -5.434711352
Nuclear contribution   :      6.609395388       6.019965834       7.190228012
                        -----------------------------------------
Total Dipole Moment    :      1.542124294       2.063035980       1.755516660
                        -----------------------------------------
Magnitude (a.u.)       :      3.117066495
Magnitude (Debye)      :      7.922953382


--------------------
Rotational spectrum 
--------------------
 
Rotational constants in cm-1:             0.089581             0.012978             0.012230 
Rotational constants in MHz :          2685.562844           389.067181           366.646773 

Dipole components along the rotational axes: 
x,y,z [a.u.] :     2.999741     0.735336     0.420644 
x,y,z [Debye]:     7.624735     1.869076     1.069191 

 

Dipole moment calculation done in   0.0 sec 

Maximum memory used throughout the entire PROP-calculation: 34.2 MB

--------------------------------
SUGGESTED CITATIONS FOR THIS RUN
--------------------------------

Below you find a list of papers that are relevant to this ORCA run
We neither can nor want to force you to cite these papers, but we appreciate if you do
You receive ORCA, which is the product of decades of hard work by many enthusiastic individuals, for free
The only thing we kindly ask in return is that you cite our papers,
We deeply appreciate it, if you show your appreciation for ORCA by not just citing the generic ORCA reference.

Please note that relegating all ORCA citations to the supporting information does *not* help us.
SI sections are not indexed - citations you put there will not count into any citation statistics
But we need these citations in order to attract the funding resources that allow us to do what we are doing

Therefore, if you are a happy ORCA user, please consider citing a few of the papers listed below in the main body of your paper

In addition to the list printed below, the program has created the file calc.bibtex that contains the list in bibtex format
You can import this file easily into all common literature databanks and citation aid programs


List of essential papers. We consider these as the minimum necessary citations

  1. Neese,F.
     Software update: the ORCA program system, version 5.0
     WIRES Comput. Molec. Sci., 2022 12(1)e1606
     doi.org/10.1002/wcms.1606

List of papers to cite with high priority. The work reported in these papers was absolutely
necessary for this run to complete.
Our perspective: the developers of density functionals and basis sets usually get cited in chemistry papers
Good! But without the algorithms to do something with them, the functionals or basis sets would not do anything.
Hence, in our opinion, the algorithm design and method developments papers are equally worthy of getting cited

  1. Neese,F.; Hansen,A.; Liakos,D.G.
     Efficient and accurate approximations to the local coupled cluster singles doubles method using a truncated pair natural orbital basis
     J. Chem. Phys., 2009 131 064103
     doi.org/10.1063/1.3173827
  2. Neese,F.; Wennmohs,F.; Hansen,A.
     Efficient and accurate local approximations to coupled-electron pair approaches: An attempt to revive the pair natural orbital method
     J. Chem. Phys., 2009 130 114108
     doi.org/10.1063/1.3086717
  3. Riplinger,C.; Neese,F.
     An efficient and near linear scaling pair natural orbital based local coupled cluster method
     J. Chem. Phys., 2013 138(3)Art. No. 034106
     doi.org/10.1063/1.4773581
  4. Riplinger,C.; Sandhoefer,B.; Hansen,A.; Neese,F.
     Natural triple excitations in local coupled cluster calculations with pair natural orbitals
     J. Chem. Phys., 2013 139(13)Art. No. 134101
     doi.org/10.1063/1.4821834
  5. Riplinger,C.; Pinski,P.; Becker,U.; Valeev,E.F.; Neese,F.
     Sparse maps-A systematic infrastructure for reduced-scaling electronic structure methods. II. Linear scaling domain based pair natural orbital coupled cluster theory
     J. Chem. Phys., 2016 144 
     doi.org/10.1063/1.4939030
  6. Bistoni,G.; Riplinger,C.; Minenkov,Y.; Cavallo,L.; Auer,A.A.; Neese,F.
     Treating Subvalence Correlation Effects in Domain Based Pair Natural Orbital Coupled Cluster Calculations: An Out-of-the-Box Approach
     J. Theo. Comp. Chem., 2017 13 3220-3227
     doi.org/10.1021/acs.jctc.7b00352
  7. Garcia-Rates,M.; Neese,F.
     Effect of the Solute Cavity on the Solvation Energy and its Derivatives within the Framework of the Gaussian Charge Scheme
     J. Comput. Chem., 2020 41 922-939
     doi.org/10.1002/jcc.26139
  8. Garcia-Rates,M.; Becker,U.; Neese,F.
     Implicit solvation in domain based pair natural orbital coupled cluster (DLPNO-CCSD) theory
     J. Comput. Chem., 2021 42 1959-1973
     doi.org/10.1002/jcc.26726
  9. Neese,F.
     The SHARK Integral Generation and Digestion System
     J. Comp. Chem., 2022  1-16
     doi.org/10.1002/jcc.26942

List of suggested additional citations. These are papers that are important in the 'surrounding' of 
of this run, or papers that preceded the highly important papers. If you like your results we are grateful for a citation.

  1. Neese,F.
     The ORCA program system
     WIRES Comput. Molec. Sci., 2012 2(1)73-78
     doi.org/10.1002/wcms.81
  2. Neese,F.
     Software update: the ORCA program system, version 4.0
     WIRES Comput. Molec. Sci., 2018 8(1)1-6
     doi.org/10.1002/wcms.1327
  3. Neese,F.; Wennmohs,F.; Becker,U.; Riplinger,C.
     The ORCA quantum chemistry program package
     J. Chem. Phys., 2020 152 Art. No. L224108
     doi.org/10.1063/5.0004608

List of optional additional citations

  1. Neese,F.
     Approximate second-order SCF convergence for spin unrestricted wavefunctions
     Chem. Phys. Lett., 2000 325(1-3)93-98
     doi.org/10.1016/s0009-2614(00)00662-x

Timings for individual modules:

Sum of individual times          ...     1176.425 sec (=  19.607 min)
Startup calculation              ...        1.497 sec (=   0.025 min)   0.1 %
SCF iterations                   ...      198.667 sec (=   3.311 min)  16.9 %
Property integrals               ...        0.464 sec (=   0.008 min)   0.0 %
Property calculations            ...        0.559 sec (=   0.009 min)   0.0 %
MDCI module                      ...      975.237 sec (=  16.254 min)  82.9 %
                             ****ORCA TERMINATED NORMALLY****
TOTAL RUN TIME: 0 days 0 hours 19 minutes 36 seconds 656 msec
'calc.bibtex' -> '/hsnfs/users/frank/ThermodynamicMap/2CN_Phenyl/IM_2/SP/calc.bibtex'
'calc.cpcm' -> '/hsnfs/users/frank/ThermodynamicMap/2CN_Phenyl/IM_2/SP/calc.cpcm'
'calc.cpcm_corr' -> '/hsnfs/users/frank/ThermodynamicMap/2CN_Phenyl/IM_2/SP/calc.cpcm_corr'
'calc.densities' -> '/hsnfs/users/frank/ThermodynamicMap/2CN_Phenyl/IM_2/SP/calc.densities'
'calc.densitiesinfo' -> '/hsnfs/users/frank/ThermodynamicMap/2CN_Phenyl/IM_2/SP/calc.densitiesinfo'
'calc.err' -> '/hsnfs/users/frank/ThermodynamicMap/2CN_Phenyl/IM_2/SP/calc.err'
'calc.gbw' -> '/hsnfs/users/frank/ThermodynamicMap/2CN_Phenyl/IM_2/SP/calc.gbw'
'calc.job' -> '/hsnfs/users/frank/ThermodynamicMap/2CN_Phenyl/IM_2/SP/calc.job'
'calc.loc' -> '/hsnfs/users/frank/ThermodynamicMap/2CN_Phenyl/IM_2/SP/calc.loc'
'calc.property.txt' -> '/hsnfs/users/frank/ThermodynamicMap/2CN_Phenyl/IM_2/SP/calc.property.txt'
'calc.xyz' -> '/hsnfs/users/frank/ThermodynamicMap/2CN_Phenyl/IM_2/SP/calc.xyz'
cp: cannot stat 'calc.asa.inp': No such file or directory
cp: missing destination file operand after '/hsnfs/users/frank/ThermodynamicMap/2CN_Phenyl/IM_2/SP/'
Try 'cp --help' for more information.
cp: cannot stat 'calc.pc.tmp': No such file or directory
cp: cannot stat 'calc.QM2.pc.tmp': No such file or directory
