# Supplementary material for: Bro̷nsted Acid-Catalyzed Reduction of Furans
Source: J Am Chem Soc. 2025 Feb 19;147(9):7932–8. doi: 10.1021/jacs.4c18485 (PMC11887439; doi:10.1021/jacs.4c18485)
Supplement: Supplementary file 2 — ja4c18485_si_002.zip [file ja4c18485_si_002.zip › AllCoordinates/2-(p-CN-Ph)-Furan/IM_3/calc.mpi8.out]

! Job execution by suborca V 10.01 !
Job started from head1.mpi-muelheim.mpg.de, running /hsnfs/software/orca/orca_stable_directory/orca_stable_20241020/orca on xe31th1.mpi-muelheim.mpg.de in /usr/scratch/frank/calc__9673905 (/bin/ksh)
Job execution start: Sun Oct 20 12:50:23 CEST 2024
Shared library path: /hsnfs/software/openmpi-4.1.0/lib:/hsnfs/software/orca/orca_stable_directory/orca_stable_20241020:/hsnfs/software/themis/llvm-14.0.1/lib::/hsnfs/software/cfour-2.1/lib:/hsnfs/software/orca/orca_stable:/usr/users/openmpi-2.0.4/lib:/opt/intel/lib/intel64:/opt/intel/mkl/lib/intel64
SLURM Job ID is: 9673905
SLURM_JOB_NODELIST: xe31th1
Maxcore enforced by SLURM: 9600 MB per core
Expanded nodelist (1 nodes):
xe31th1

                                 *****************
                                 * O   R   C   A *
                                 *****************

                                            #,                                       
                                            ###                                      
                                            ####                                     
                                            #####                                    
                                            ######                                   
                                           ########,                                 
                                     ,,################,,,,,                         
                               ,,#################################,,                 
                          ,,##########################################,,             
                       ,#########################################, ''#####,          
                    ,#############################################,,   '####,        
                  ,##################################################,,,,####,       
                ,###########''''           ''''###############################       
              ,#####''   ,,,,##########,,,,          '''####'''          '####       
            ,##' ,,,,###########################,,,                        '##       
           ' ,,###''''                  '''############,,,                           
         ,,##''                                '''############,,,,        ,,,,,,###''
      ,#''                                            '''#######################'''  
     '                                                          ''''####''''         
             ,#######,   #######,   ,#######,      ##                                
            ,#'     '#,  ##    ##  ,#'     '#,    #''#        ,####,   ,####,        
            ##       ##  ##   ,#'  ##            #'  '#       #'       #'  '#        
            ##       ##  #######   ##           ,######,      #####,   #    #        
            '#,     ,#'  ##    ##  '#,     ,#' ,#      #,     #,   #   #,  ,#        
             '#######'   ##     ##  '#######'  #'      '#     '####' # '####'        


                #########################################################
                #                        -***-                          #
                #          Department of theory and spectroscopy        #
                #                                                       #
                #                      Frank Neese                      #
                #                                                       #
                #     Directorship, Architecture, Infrastructure        #
                #                    SHARK, DRIVERS                     #
                #        Core code/Algorithms in most modules           #
                #                                                       #
                #        Max Planck Institute fuer Kohlenforschung      #
                #                Kaiser Wilhelm Platz 1                 #
                #                 D-45470 Muelheim/Ruhr                 #
                #                      Germany                          #
                #                                                       #
                #                  All rights reserved                  #
                #                        -***-                          #
                #########################################################


                         Program Version 6.0.x  -   STABLE   -
                                (GIT: $42ea5d1d$)
                ($2024-10-19 16:16:27 +0200 $)

                         (BUILD: $Sun 20 Oct 2024 01:10:22 AM CEST$)


 With contributions from (in alphabetic order):
[Max-Planck-Institut fuer Kohlenforschung]                               
  Daniel Aravena         : Magnetic Suceptibility                        
  Michael Atanasov       : Ab Initio Ligand Field Theory (pilot matlab implementation)
  Alexander A. Auer      : GIAO ZORA, VPT2 properties, NMR spectrum      
  Ute Becker             : All parallelization in ORCA, NUMFREQ, NUMCALC 
  Giovanni Bistoni       : ED, misc. LED, open-shell LED, HFLD           
  Martin Brehm           : Molecular dynamics                            
  Dmytro Bykov           : pre 5.0 version of the SCF Hessian            
  Marcos Casanova-Páez   : Triplet and SCS-CIS(D). UHF-(DLPNO)-IP/EA/STEOM-CCSD. UHF-CVS-IP/STEOM-CCSD   
  Vijay G. Chilkuri      : MRCI spin determinant printing, contributions to CSF-ICE 
  Pauline Colinet        : FMM embedding                                 
  Dipayan Datta          : RHF DLPNO-CCSD density                        
  Achintya Kumar Dutta   : EOM-CC, STEOM-CC                              
  Nicolas Foglia         : Exact transition moments, OPA infrastructure, MCD improvements    
  Dmitry Ganyushin       : Spin-Orbit,Spin-Spin,Magnetic field MRCI      
  Miquel Garcia-Rates    : C-PCM and meta-GGA Hessian, CCSD/C-PCM, Gaussian charge scheme 
  Tiago L. C. Gouveia    : GS-ROHF, GS-ROCIS                             
  Yang Guo               : DLPNO-NEVPT2, F12-NEVPT2, CIM, IAO-localization        
  Andreas Hansen         : Spin unrestricted coupled pair/coupled cluster methods 
  Ingolf Harden          : AUTO-CI MPn and infrastructure                
  Benjamin Helmich-Paris : MC-RPA, TRAH-(SCF,CASSCF), AVAS, COSX integrals, SCF dyn. polar. 
  Lee Huntington         : MR-EOM, pCC                                   
  Robert Izsak           : Overlap fitted RIJCOSX, COSX-SCS-MP3, EOM     
  Riya Kayal             : Wick's Theorem for AUTO-CI, AUTO-CI UHF-CCSDT 
  Emily Kempfer          : AUTO-CI, RHF CISDT and CCSDT                  
  Christian Kollmar      : KDIIS, OOCD, Brueckner-CCSD(T), CCSD density, CASPT2, CASPT2-K, improved NEVPT2 
  Axel Koslowski         : Symmetry handling                             
  Simone Kossmann        : meta-GGA functionals, TD-DFT gradient, OOMP2, (MP2 Hessian; deprecated post 5.0) 
  Lucas Lang             : DCDCAS                                        
  Marvin Lechner         : AUTO-CI (C++ implementation), FIC-MRCC        
  Spencer Leger          : CASSCF response                               
  Dagmar Lenk            : GEPOL surface, SMD, ORCA-2-JSON               
  Dimitrios Liakos       : Extrapolation schemes; Compound Job, initial MDCI parallelization 
  Dimitrios Manganas     : Further ROCIS development; embedding schemes. LFT, Crystal Embedding 
  Dimitrios Pantazis     : SARC Basis sets                               
  Anastasios Papadopoulos: AUTO-CI, single reference methods and gradients 
  Taras Petrenko         : pre 6.0 DFT Hessian and TD-DFT gradient, (ASA, deprecated), ECA, 1-Electron XAS/XES, NRVS 
  Peter Pinski           : DLPNO-MP2, DLPNO-MP2 Gradient                 
  Christoph Reimann      : Effective Core Potentials                     
  Marius Retegan         : Local ZFS, SOC                                
  Christoph Riplinger    : Optimizer, TS searches, QM/MM, DLPNO-CCSD(T), (RO)-DLPNO pert. Triples 
  Michael Roemelt        : Original ROCIS implementation                 
  Masaaki Saitow         : Open-shell DLPNO-CCSD energy and density      
  Barbara Sandhoefer     : DKH picture change effects                    
  Kantharuban Sivalingam : CASSCF convergence/infrastructure, NEVPT2 and variants, FIC-MRCI 
  Bernardo de Souza      : ESD, SOC TD-DFT                               
  Georgi L. Stoychev     : AutoAux, RI-MP2 NMR, DLPNO-MP2 response, X2C  
  Van Anh Tran           : RI-MP2 g-tensors                              
  Willem Van den Heuvel  : Paramagnetic NMR                              
  Zikuan Wang            : NOTCH, Electric field optimization            
  Frank Wennmohs         : Technical directorship and infrastructure     
  Hang Xu                : AUTO-CI-Response properties                   
                                                                         
[FACCTs GmbH]                                                            
  Markus Bursch, Miquel Garcia-Rates, Christoph Riplinger, Bernardo de Souza, Georgi L. Stoychev 
                                                                 
  APM, Basis sets (HGBS, AHGBS, def-TZVP (Ac-Lr), def2-XVPD (La-Lu)), CI-OPT, improved COSX, DLPNO-Multilevel,           
  DOCKER, DRACO, updates on ESD, GOAT, IRC, LR-CPCM, MBIS, meta-GGA TD-DFT gradient, ML-optimized integration grids, 
  MM, NACMEs, nearIR, NEB, NEB-TS, NL-DFT gradient (VV10), 2- and 3-layer-ONIOM, interface openCOSMO-RS, QMMM,   
  Crystal-QMMM, SF, symmetry and pop. for TD-DFT, r2SCAN hybrids, SOLVATOR                                   
                                                                         
[Other institutions]                                                     
  V. Asgeirsson          : NEB                                           
  Christoph Bannwarth    : sTDA-DFT, sTD-DFT, PBEh-3c, B97-3c, D3        
  Sebastian Ehlert       : rSCAN, r2SCAN, r2SCAN-3c, D4, dhf basis sets  
  Marvin Friede          : D4 for Fr, Ra, Ac-Lr                          
  Lars Goerigk           : TD-DFT with DH, B97 family of functionals     
  Stefan Grimme          : VdW corrections, initial TS optimization, DFT functionals, gCP, sTDA/sTD-DF 
  Waldemar Hujo          : DFT-NL                                        
  H. Jonsson             : NEB                                           
  Holger Kruse           : gCP                                           
  Marcel Mueller         : wB97X-3c, vDZP basis set                      
  Hagen Neugebauer       : wr2SCAN                                       
  Tobias Risthaus        : range-separated hybrid DFT                    
  Lukas Wittmann         : regularized MP2, r2SCAN double-hybrids, wr2SCAN        
                                                                         
We gratefully acknowledge several colleagues who have allowed us to      
interface, adapt or use parts of their codes:                            
  Ed Valeev, F. Pavosevic, A. Kumar             : LibInt (2-el integral package), F12 methods 
  Garnet Chan, S. Sharma, J. Yang, R. Olivares  : DMRG                   
  Ulf Ekstrom                                   : XCFun DFT Library      
  Mihaly Kallay                                 : mrcc  (arbitrary order and MRCC methods)
  Frank Weinhold                                : gennbo (NPA and NBO analysis)           
  Simon Mueller                                 : openCOSMO-RS                            
  Christopher J. Cramer and Donald G. Truhlar   : smd solvation model                     
  S Lehtola, MJT Oliveira, MAL Marques          : LibXC Library                           
  Liviu Ungur et al                             : ANISO software                          


 Your calculation uses the libint2 library for the computation of 2-el integrals
 For citations please refer to: http://libint.valeyev.net

 Your ORCA version has been built with support for libXC version: 6.2.2
 For citations please refer to: https://libxc.gitlab.io

 This ORCA versions uses:
   CBLAS   interface :  Fast vector & matrix operations
   LAPACKE interface :  Fast linear algebra routines
   SCALAPACK package :  Parallel linear algebra routines
   Shared memory     :  Shared parallel matrices
   BLAS/LAPACK       :  OpenBLAS 0.3.26  USE64BITINT DYNAMIC_ARCH NO_AFFINITY Haswell SINGLE_THREADED
        Core in use  :  Haswell
   Copyright (c) 2011-2014, The OpenBLAS Project


NOTE: MaxCore=8000 MB was set to SCF,MP2,MDCI,CIPSI,MRCI and CIS
      => If you want to overwrite this, your respective input block should be placed after the MaxCore statement
Your calculation utilizes the atom-pairwise dispersion correction
with the Becke-Johnson damping scheme (D3BJ)


================================================================================

----- Orbital basis set information -----
Your calculation utilizes the basis: def2-SVP
   F. Weigend and R. Ahlrichs, Phys. Chem. Chem. Phys. 7, 3297 (2005).

----- AuxJ basis set information -----
Your calculation utilizes the auxiliary basis: def2/J
   F. Weigend, Phys. Chem. Chem. Phys. 8, 1057 (2006).

----- AuxC basis set information -----
Your calculation utilizes the auxiliary basis: def2-SVP/C
  H-La, Hf-Rn : A. Hellweg, C. Hattig, S. Hofener and W. Klopper, Theor. Chem. Acc. 117, 587 (2007).
        Ce-Lu : J. Chmela and M. E. Harding, Mol. Phys. (2018).

================================================================================
                                        WARNINGS
                       Please study these warnings very carefully!
================================================================================


WARNING: The frozen-core approximation for MP2-gradient calculations is turned on by default.

WARNING: Geometry Optimization
  ===> : Switching off AutoStart
         For restart on a previous wavefunction, please use MOREAD

WARNING: The frozen-core approximation is turned on by default for 
         the MP2 part of double-hybrid DFT.

================================================================================
                                       INPUT FILE
================================================================================
NAME = calc.inp
|  1> ! RI-B2PLYP D3BJ  def2-SVP def2-SVP/C RIJCOSX def2/J  TightOpt NumFreq
|  2> 
|  3> %cpcm
|  4> epsilon 16.7                    # Dielectric constant
|  5> refrac 1.275   
|  6> SURFACETYPE VDW_GAUSSIAN
|  7> end
|  8> 
|  9> 
| 10> %maxcore 8000
| 11> 
| 12> %PAL NPROCS 8 END
| 13> 
| 14> * xyz 0 1
| 15> C        2.1201713241     -1.0904536940      1.0757840897                 
| 16> C        3.1123300418     -0.2963084808      1.7516091967                 
| 17> C        3.1805853003      1.0821209456      1.5217448469                 
| 18> C        4.1481589008      1.8539521326      2.1704238851                 
| 19> C        4.0143966940     -0.8994069511      2.6365243413                 
| 20> C        4.9833393487     -0.1280110127      3.2881317752                 
| 21> C        5.0599759563      1.2592530304      3.0596413129                 
| 22> C        6.1048959196      2.1252901482      3.7296255713                 
| 23> C        5.4882357623      3.2290871509      4.6155552550                 
| 24> C        6.3405982937      3.1616495641      5.8243837193                 
| 25> C        7.1502984492      2.0664689642      5.7177999314                 
| 26> O        6.9707667976      1.4298120572      4.5519188487                 
| 27> H        2.4886307325      1.5602956710      0.8387236810                 
| 28> H        4.1898640427      2.9188493670      1.9772627012                 
| 29> H        3.9705868265     -1.9664262136      2.8201373205                 
| 30> H        5.6706966776     -0.6198566921      3.9640941289                 
| 31> N        1.3231376655     -1.7281812833      0.5296118541                 
| 32> H        6.7380892948      2.5920892266      2.9426442306                 
| 33> H        4.4581825378      2.9863176731      4.9576563867                 
| 34> H        5.5086268577      4.2128512525      4.1001861877                 
| 35> H        7.8510814999      1.7461140533      6.4768894443                 
| 36> H        6.2913213884      3.8171653295      6.6837339211                 
| 37> *
| 38> 
| 39>                          ****END OF INPUT****
================================================================================

                       *****************************
                       * Geometry Optimization Run *
                       *****************************

Geometry optimization settings:
Update method            Update   .... BFGS
Choice of coordinates    CoordSys .... (2022) Redundant Internals
Initial Hessian          InHess   .... Almloef's Model
Max. no of cycles        MaxIter  .... 66

Convergence Tolerances:
Energy Change            TolE     ....  1.0000e-06 Eh
Max. Gradient            TolMAXG  ....  1.0000e-04 Eh/bohr
RMS Gradient             TolRMSG  ....  3.0000e-05 Eh/bohr
Max. Displacement        TolMAXD  ....  1.0000e-03 bohr
RMS Displacement         TolRMSD  ....  6.0000e-04 bohr
Strict Convergence                .... False

------------------------------------------------------------------------------
                        ORCA OPTIMIZATION COORDINATE SETUP
------------------------------------------------------------------------------

The optimization will be done in redundant internal coordinates (2022)
Making redundant internal coordinates   ...  (2022 redundants) done
Evaluating the initial hessian          ...  (Almloef) done
Evaluating the coordinates              ...  done
Calculating the B-matrix                .... done
Calculating the G-matrix                .... done
Diagonalizing the G-matrix              .... done
Small eigenvalue found = 1.733e-02
The first mode is                       ....   51
The number of degrees of freedom        ....   60

    -----------------------------------------------------------------
                    Redundant Internal Coordinates


    -----------------------------------------------------------------
         Definition                    Initial Value    Approx d2E/dq
    -----------------------------------------------------------------
      1. B(C   1,C   0)                  1.4394         0.521162   
      2. B(C   2,C   1)                  1.3991         0.604189   
      3. B(C   3,C   2)                  1.3974         0.608056   
      4. B(C   4,C   1)                  1.4002         0.601844   
      5. B(C   5,C   4)                  1.3995         0.603452   
      6. B(C   6,C   5)                  1.4080         0.584727   
      7. B(C   6,C   3)                  1.4056         0.589940   
      8. B(C   7,C   6)                  1.5135         0.396883   
      9. B(C   8,C   7)                  1.5439         0.355028   
     10. B(C   9,C   8)                  1.4807         0.447823   
     11. B(C  10,C   9)                  1.3662         0.681982   
     12. B(O  11,C  10)                  1.3405         0.671286   
     13. B(O  11,C   7)                  1.3819         0.576544   
     14. B(H  12,C   2)                  1.0835         0.368804   
     15. B(H  13,C   3)                  1.0831         0.369375   
     16. B(H  14,C   4)                  1.0836         0.368683   
     17. B(H  15,C   5)                  1.0823         0.370479   
     18. B(N  16,C   0)                  1.1577         1.313710   
     19. B(H  17,C   7)                  1.1127         0.331249   
     20. B(H  18,C   8)                  1.1122         0.331903   
     21. B(H  19,C   8)                  1.1108         0.333644   
     22. B(H  20,C  10)                  1.0816         0.371333   
     23. B(H  21,C   9)                  1.0819         0.370911   
     24. L(C   1,C   0,N  16,C   2, 1) 179.9159         0.478990   
     25. L(C   1,C   0,N  16,C   2, 2) 179.7578         0.478990   
     26. A(C   0,C   1,C   2)          120.0037         0.418832   
     27. A(C   0,C   1,C   4)          120.2103         0.418542   
     28. A(C   2,C   1,C   4)          119.7856         0.429754   
     29. A(C   3,C   2,H  12)          119.4106         0.353174   
     30. A(C   1,C   2,H  12)          120.4779         0.352792   
     31. A(C   1,C   2,C   3)          120.1111         0.430547   
     32. A(C   2,C   3,C   6)          120.6066         0.428707   
     33. A(C   6,C   3,H  13)          120.2536         0.351463   
     34. A(C   2,C   3,H  13)          119.1396         0.353266   
     35. A(C   5,C   4,H  14)          119.4639         0.352700   
     36. A(C   1,C   4,H  14)          120.3436         0.352541   
     37. A(C   1,C   4,C   5)          120.1921         0.429660   
     38. A(C   6,C   5,H  15)          120.9667         0.351114   
     39. A(C   4,C   5,H  15)          118.6881         0.352990   
     40. A(C   4,C   5,C   6)          120.3447         0.427443   
     41. A(C   3,C   6,C   5)          118.9596         0.425713   
     42. A(C   5,C   6,C   7)          121.9715         0.396820   
     43. A(C   3,C   6,C   7)          119.0646         0.397439   
     44. A(O  11,C   7,H  17)          105.9875         0.341647   
     45. A(C   6,C   7,O  11)          114.0806         0.393315   
     46. A(C   8,C   7,H  17)          109.4637         0.317266   
     47. A(C   6,C   7,H  17)          108.6525         0.323098   
     48. A(C   6,C   7,C   8)          112.7902         0.363948   
     49. A(C   8,C   7,O  11)          105.5832         0.385734   
     50. A(C   7,C   8,H  18)          112.9778         0.317368   
     51. A(C   7,C   8,C   9)          101.8876         0.371567   
     52. A(C   9,C   8,H  19)          114.1148         0.329977   
     53. A(C   7,C   8,H  19)          111.0775         0.317639   
     54. A(C   9,C   8,H  18)          105.7884         0.329691   
     55. A(H  18,C   8,H  19)          110.6732         0.283756   
     56. A(C   8,C   9,C  10)          108.3008         0.416559   
     57. A(C   8,C   9,H  21)          126.4866         0.335822   
     58. A(C  10,C   9,H  21)          125.0752         0.360474   
     59. A(O  11,C  10,H  20)          123.8140         0.357347   
     60. A(C   9,C  10,H  20)          124.5184         0.360544   
     61. A(C   9,C  10,O  11)          111.6676         0.445035   
     62. A(C   7,O  11,C  10)          111.2501         0.428934   
     63. D(H  12,C   2,C   1,C   4)    179.9545         0.025184   
     64. D(C   3,C   2,C   1,C   4)      0.1715         0.025184   
     65. D(H  12,C   2,C   1,C   0)      0.1739         0.025184   
     66. D(C   3,C   2,C   1,C   0)   -179.6091         0.025184   
     67. D(C   6,C   3,C   2,C   1)     -0.0967         0.025526   
     68. D(C   6,C   3,C   2,H  12)   -179.8821         0.025526   
     69. D(H  13,C   3,C   2,C   1)    179.7083         0.025526   
     70. D(H  13,C   3,C   2,H  12)     -0.0770         0.025526   
     71. D(H  14,C   4,C   1,C   0)     -0.1311         0.024979   
     72. D(H  14,C   4,C   1,C   2)   -179.9112         0.024979   
     73. D(C   5,C   4,C   1,C   2)     -0.1110         0.024979   
     74. D(C   5,C   4,C   1,C   0)    179.6691         0.024979   
     75. D(H  15,C   5,C   4,C   1)   -179.7661         0.025120   
     76. D(C   6,C   5,C   4,H  14)    179.7772         0.025120   
     77. D(C   6,C   5,C   4,C   1)     -0.0247         0.025120   
     78. D(H  15,C   5,C   4,H  14)      0.0359         0.025120   
     79. D(C   7,C   6,C   5,H  15)      0.5955         0.023508   
     80. D(C   3,C   6,C   5,H  15)    179.8344         0.023508   
     81. D(C   3,C   6,C   5,C   4)      0.0990         0.023508   
     82. D(C   7,C   6,C   3,H  13)     -0.5800         0.023950   
     83. D(C   7,C   6,C   3,C   2)    179.2228         0.023950   
     84. D(C   7,C   6,C   5,C   4)   -179.1399         0.023508   
     85. D(C   5,C   6,C   3,H  13)   -179.8413         0.023950   
     86. D(C   5,C   6,C   3,C   2)     -0.0385         0.023950   
     87. D(H  17,C   7,C   6,C   3)    -60.2347         0.011698   
     88. D(O  11,C   7,C   6,C   5)      1.0168         0.011698   
     89. D(O  11,C   7,C   6,C   3)   -178.2213         0.011698   
     90. D(C   8,C   7,C   6,C   5)   -119.4434         0.011698   
     91. D(C   8,C   7,C   6,C   3)     61.3186         0.011698   
     92. D(C   9,C   8,C   7,O  11)     11.1542         0.010133   
     93. D(C   9,C   8,C   7,C   6)    136.3688         0.010133   
     94. D(H  18,C   8,C   7,H  17)    144.4279         0.010133   
     95. D(H  18,C   8,C   7,O  11)   -101.8794         0.010133   
     96. D(H  18,C   8,C   7,C   6)     23.3352         0.010133   
     97. D(C   9,C   8,C   7,H  17)   -102.5385         0.010133   
     98. D(H  21,C   9,C   8,H  18)    -65.8901         0.014791   
     99. D(H  21,C   9,C   8,C   7)    175.8097         0.014791   
    100. D(C  10,C   9,C   8,H  19)   -128.0929         0.014791   
    101. D(C  10,C   9,C   8,H  18)    110.0011         0.014791   
    102. D(C  10,C   9,C   8,C   7)     -8.2991         0.014791   
    103. D(H  20,C  10,C   9,H  21)     -1.4571         0.032617   
    104. D(H  20,C  10,C   9,C   8)   -177.4207         0.032617   
    105. D(O  11,C  10,C   9,H  21)    178.4723         0.032617   
    106. D(O  11,C  10,C   9,C   8)      2.5086         0.032617   
    107. D(C   7,O  11,C  10,H  20)   -174.6094         0.033486   
    108. D(C   7,O  11,C  10,C   9)      5.4607         0.033486   
    109. D(C  10,O  11,C   7,H  17)    105.5278         0.026640   
    110. D(C  10,O  11,C   7,C   8)    -10.5601         0.026640   
    111. D(C  10,O  11,C   7,C   6)   -134.9702         0.026640   
    -----------------------------------------------------------------

Number of atoms                         .... 22
Number of degrees of freedom            .... 111


         *************************************************************
         *                GEOMETRY OPTIMIZATION CYCLE   1            *
         *************************************************************
---------------------------------
CARTESIAN COORDINATES (ANGSTROEM)
---------------------------------
  C      2.120171   -1.090454    1.075784
  C      3.112330   -0.296308    1.751609
  C      3.180585    1.082121    1.521745
  C      4.148159    1.853952    2.170424
  C      4.014397   -0.899407    2.636524
  C      4.983339   -0.128011    3.288132
  C      5.059976    1.259253    3.059641
  C      6.104896    2.125290    3.729626
  C      5.488236    3.229087    4.615555
  C      6.340598    3.161650    5.824384
  C      7.150298    2.066469    5.717800
  O      6.970767    1.429812    4.551919
  H      2.488631    1.560296    0.838724
  H      4.189864    2.918849    1.977263
  H      3.970587   -1.966426    2.820137
  H      5.670697   -0.619857    3.964094
  N      1.323138   -1.728181    0.529612
  H      6.738089    2.592089    2.942644
  H      4.458183    2.986318    4.957656
  H      5.508627    4.212851    4.100186
  H      7.851081    1.746114    6.476889
  H      6.291321    3.817165    6.683734

----------------------------
CARTESIAN COORDINATES (A.U.)
----------------------------
  NO LB      ZA    FRAG     MASS         X           Y           Z
   0 C     6.0000    0    12.011    4.006543   -2.060659    2.032937
   1 C     6.0000    0    12.011    5.881451   -0.559942    3.310062
   2 C     6.0000    0    12.011    6.010435    2.044912    2.875681
   3 C     6.0000    0    12.011    7.838884    3.503462    4.101507
   4 C     6.0000    0    12.011    7.586110   -1.699633    4.982309
   5 C     6.0000    0    12.011    9.417147   -0.241906    6.213669
   6 C     6.0000    0    12.011    9.561969    2.379643    5.781884
   7 C     6.0000    0    12.011   11.536581    4.016216    7.047971
   8 C     6.0000    0    12.011   10.371263    6.102090    8.722135
   9 C     6.0000    0    12.011   11.981994    5.974652   11.006490
  10 C     6.0000    0    12.011   13.512106    3.905060   10.805076
  11 O     8.0000    0    15.999   13.172840    2.701953    8.601880
  12 H     1.0000    0     1.008    4.702831    2.948532    1.584958
  13 H     1.0000    0     1.008    7.917696    5.515826    3.736485
  14 H     1.0000    0     1.008    7.503322   -3.716007    5.329287
  15 H     1.0000    0     1.008   10.716064   -1.171359    7.491052
  16 N     7.0000    0    14.007    2.500368   -3.265789    1.000821
  17 H     1.0000    0     1.008   12.733143    4.898339    5.560792
  18 H     1.0000    0     1.008    8.424744    5.643323    9.368613
  19 H     1.0000    0     1.008   10.409796    7.961135    7.748229
  20 H     1.0000    0     1.008   14.836394    3.299677   12.239547
  21 H     1.0000    0     1.008   11.888874    7.213397   12.630427

--------------------------------
INTERNAL COORDINATES (ANGSTROEM)
--------------------------------
 C      0   0   0     0.000000000000     0.00000000     0.00000000
 C      1   0   0     1.439369694001     0.00000000     0.00000000
 C      2   1   0     1.399129759239   120.00369904     0.00000000
 C      3   2   1     1.397392768054   120.11111180   180.39086321
 C      2   1   3     1.400188138441   120.21029133   180.22033382
 C      5   2   1     1.399461971542   120.19214429   179.66910841
 C      4   3   2     1.405626194534   120.60658515   359.90328051
 C      7   4   3     1.513524669642   119.06461775   179.22279467
 C      8   7   4     1.543861709232   112.79017176    61.31858794
 C      9   8   7     1.480653899178   101.88755972   136.36877694
 C     10   9   8     1.366160675783   108.30075954   351.70089675
 O     11  10   9     1.340463475875   111.66762755     2.50859209
 H      3   2   1     1.083499010142   120.47794343     0.17388606
 H      4   3   2     1.083077412588   119.13956398   179.70829443
 H      5   2   1     1.083588084637   120.34362317   359.86890040
 H      6   5   2     1.082264927620   118.68805997   180.23392365
 N      1   2   3     1.157697387937   179.85385970    54.96991459
 H      8   7   4     1.112733059005   108.65247423   299.76533823
 H      9   8   7     1.112195957988   112.97777236    23.33521076
 H      9   8   7     1.110771299547   111.07745406   258.27897694
 H     11  10   9     1.081638128803   124.51836616   182.57927691
 H     10   9   8     1.081948197197   126.48657135   175.80965378

---------------------------
INTERNAL COORDINATES (A.U.)
---------------------------
 C      0   0   0     0.000000000000     0.00000000     0.00000000
 C      1   0   0     2.720014527128     0.00000000     0.00000000
 C      2   1   0     2.643972070780   120.00369904     0.00000000
 C      3   2   1     2.640689633145   120.11111180   180.39086321
 C      2   1   3     2.645972117619   120.21029133   180.22033382
 C      5   2   1     2.644599861051   120.19214429   179.66910841
 C      4   3   2     2.656248554336   120.60658515   359.90328051
 C      7   4   3     2.860147122556   119.06461775   179.22279467
 C      8   7   4     2.917475819095   112.79017176    61.31858794
 C      9   8   7     2.798030368568   101.88755972   136.36877694
 C     10   9   8     2.581669532164   108.30075954   351.70089675
 O     11  10   9     2.533108861928   111.66762755     2.50859209
 H      3   2   1     2.047516395543   120.47794343     0.17388606
 H      4   3   2     2.046719691628   119.13956398   179.70829443
 H      5   2   1     2.047684721944   120.34362317   359.86890040
 H      6   5   2     2.045184317550   118.68805997   180.23392365
 N      1   2   3     2.187731009157   179.85385970    54.96991459
 H      8   7   4     2.102760741680   108.65247423   299.76533823
 H      9   8   7     2.101745767851   112.97777236    23.33521076
 H      9   8   7     2.099053553564   111.07745406   258.27897694
 H     11  10   9     2.043999839445   124.51836616   182.57927691
 H     10   9   8     2.044585783792   126.48657135   175.80965378

---------------------
BASIS SET INFORMATION
---------------------
There are 4 groups of distinct atoms

 Group   1 Type C   : 7s4p1d contracted to 3s2p1d pattern {511/31/1}
 Group   2 Type O   : 7s4p1d contracted to 3s2p1d pattern {511/31/1}
 Group   3 Type H   : 4s1p contracted to 2s1p pattern {31/1}
 Group   4 Type N   : 7s4p1d contracted to 3s2p1d pattern {511/31/1}

Atom   0C    basis set group =>   1
Atom   1C    basis set group =>   1
Atom   2C    basis set group =>   1
Atom   3C    basis set group =>   1
Atom   4C    basis set group =>   1
Atom   5C    basis set group =>   1
Atom   6C    basis set group =>   1
Atom   7C    basis set group =>   1
Atom   8C    basis set group =>   1
Atom   9C    basis set group =>   1
Atom  10C    basis set group =>   1
Atom  11O    basis set group =>   2
Atom  12H    basis set group =>   3
Atom  13H    basis set group =>   3
Atom  14H    basis set group =>   3
Atom  15H    basis set group =>   3
Atom  16N    basis set group =>   4
Atom  17H    basis set group =>   3
Atom  18H    basis set group =>   3
Atom  19H    basis set group =>   3
Atom  20H    basis set group =>   3
Atom  21H    basis set group =>   3
---------------------------------
AUXILIARY/J BASIS SET INFORMATION
---------------------------------
There are 4 groups of distinct atoms

 Group   1 Type C   : 12s5p4d2f1g contracted to 6s4p3d1f1g pattern {711111/2111/211/2/1}
 Group   2 Type O   : 12s5p4d2f1g contracted to 6s4p3d1f1g pattern {711111/2111/211/2/1}
 Group   3 Type H   : 5s2p1d contracted to 3s1p1d pattern {311/2/1}
 Group   4 Type N   : 12s5p4d2f1g contracted to 6s4p3d1f1g pattern {711111/2111/211/2/1}

Atom   0C    basis set group =>   1
Atom   1C    basis set group =>   1
Atom   2C    basis set group =>   1
Atom   3C    basis set group =>   1
Atom   4C    basis set group =>   1
Atom   5C    basis set group =>   1
Atom   6C    basis set group =>   1
Atom   7C    basis set group =>   1
Atom   8C    basis set group =>   1
Atom   9C    basis set group =>   1
Atom  10C    basis set group =>   1
Atom  11O    basis set group =>   2
Atom  12H    basis set group =>   3
Atom  13H    basis set group =>   3
Atom  14H    basis set group =>   3
Atom  15H    basis set group =>   3
Atom  16N    basis set group =>   4
Atom  17H    basis set group =>   3
Atom  18H    basis set group =>   3
Atom  19H    basis set group =>   3
Atom  20H    basis set group =>   3
Atom  21H    basis set group =>   3
---------------------------------
AUXILIARY/C BASIS SET INFORMATION
---------------------------------
There are 4 groups of distinct atoms

 Group   1 Type C   : 8s6p5d3f contracted to 6s5p4d1f pattern {311111/21111/2111/3}
 Group   2 Type O   : 8s6p5d3f contracted to 6s5p4d1f pattern {311111/21111/2111/3}
 Group   3 Type H   : 4s3p2d contracted to 3s2p1d pattern {211/21/2}
 Group   4 Type N   : 8s6p5d3f contracted to 6s5p4d1f pattern {311111/21111/2111/3}

Atom   0C    basis set group =>   1
Atom   1C    basis set group =>   1
Atom   2C    basis set group =>   1
Atom   3C    basis set group =>   1
Atom   4C    basis set group =>   1
Atom   5C    basis set group =>   1
Atom   6C    basis set group =>   1
Atom   7C    basis set group =>   1
Atom   8C    basis set group =>   1
Atom   9C    basis set group =>   1
Atom  10C    basis set group =>   1
Atom  11O    basis set group =>   2
Atom  12H    basis set group =>   3
Atom  13H    basis set group =>   3
Atom  14H    basis set group =>   3
Atom  15H    basis set group =>   3
Atom  16N    basis set group =>   4
Atom  17H    basis set group =>   3
Atom  18H    basis set group =>   3
Atom  19H    basis set group =>   3
Atom  20H    basis set group =>   3
Atom  21H    basis set group =>   3


           ************************************************************
           *        Program running with 8 parallel MPI-processes     *
           *              working on a common directory               *
           ************************************************************
------------------------------------------------------------------------------
                             ORCA STARTUP CALCULATIONS
                           -- RI-GTO INTEGRALS CHOSEN --
------------------------------------------------------------------------------
------------------------------------------------------------------------------
                   ___                                                        
                  /   \      - P O W E R E D   B Y -                         
                 /     \                                                     
                 |  |  |   _    _      __       _____    __    __             
                 |  |  |  | |  | |    /  \     |  _  \  |  |  /  |          
                  \  \/   | |  | |   /    \    | | | |  |  | /  /          
                 / \  \   | |__| |  /  /\  \   | |_| |  |  |/  /          
                |  |  |   |  __  | /  /__\  \  |    /   |      \           
                |  |  |   | |  | | |   __   |  |    \   |  |\   \          
                \     /   | |  | | |  |  |  |  | |\  \  |  | \   \       
                 \___/    |_|  |_| |__|  |__|  |_| \__\ |__|  \__/        
                                                                              
                      - O R C A' S   B I G   F R I E N D -                    
                                      &                                       
                       - I N T E G R A L  F E E D E R -                       
                                                                              
 v1 FN, 2020, v2 2021, v3 2022-2024                                           
------------------------------------------------------------------------------


----------------------
SHARK INTEGRAL PACKAGE
----------------------

Number of atoms                             ...     22
Number of basis functions                   ...    227
Number of shells                            ...    105
Maximum angular momentum                    ...      2
Integral batch strategy                     ... SHARK/LIBINT Hybrid
RI-J (if used) integral strategy            ... SPLIT-RIJ (Revised 2003 algorithm where possible)
Printlevel                                  ...      1
Contraction scheme used                     ... SEGMENTED contraction
Prescreening option                         ... SCHWARTZ
   Thresh                                   ... 1.000e-12
   Tcut                                     ... 1.000e-14
   Tpresel                                  ... 1.000e-14 
Coulomb Range Separation                    ... NOT USED
Exchange Range Separation                   ... NOT USED
Multipole approximations                    ... NOT USED
Finite Nucleus Model                        ... NOT USED
CABS basis                                  ... NOT available
Auxiliary Coulomb fitting basis             ... AVAILABLE
   # of basis functions in Aux-J            ...    736
   # of shells in Aux-J                     ...    240
   Maximum angular momentum in Aux-J        ...      4
Auxiliary J/K fitting basis                 ... NOT available
Auxiliary Correlation fitting basis         ... AVAILABLE
   # of basis functions in Aux-C            ...    750
   # of shells in Aux-C                     ...    262
   Maximum angular momentum in Aux-C        ...      3
Auxiliary 'external' fitting basis          ... NOT available

Checking pre-screening integrals            ... done (  0.0 sec) Dimension = 105
Check shell pair data                       ... done (  0.0 sec)
Shell pair information
Shell pair cut-off parameter TPreSel        ...   1.0e-14
Total number of shell pairs                 ...      5565
Shell pairs after pre-screening             ...      4907
Total number of primitive shell pairs       ...     20497
Primitive shell pairs kept                  ...     12816
          la=0 lb=0:   1459 shell pairs
          la=1 lb=0:   1791 shell pairs
          la=1 lb=1:    573 shell pairs
          la=2 lb=0:    626 shell pairs
          la=2 lb=1:    386 shell pairs
          la=2 lb=2:     72 shell pairs

Calculating one electron integrals          ... done (  0.0 sec)
Calculating RI/J V-Matrix + Cholesky decomp.... done (  0.1 sec)
Calculating RI/C V-Matrix + Cholesky decomp.... done (  0.1 sec)
Calculating Nuclear repulsion               ... done (  0.0 sec) ENN=    693.693892794776 Eh

Diagonalization of the overlap matrix:
Smallest eigenvalue                        ... 2.846e-04
Time for diagonalization                   ...    0.015 sec
Threshold for overlap eigenvalues          ... 1.000e-07
Number of eigenvalues below threshold      ... 0
Time for construction of square roots      ...    0.041 sec
Total time needed                          ...    0.057 sec

-------------------
DFT GRID GENERATION
-------------------

General Integration Accuracy     IntAcc      ... 4.388
Radial Grid Type                 RadialGrid  ... OptM3 with GC (2021)
Angular Grid (max. ang.)         AngularGrid ... 4 (Lebedev-302)
Angular grid pruning method      GridPruning ... 4 (adaptive)
Weight generation scheme         WeightScheme... mBecke (2022)
Basis function cutoff            BFCut       ... 1.0000e-12
Integration weight cutoff        WCut        ... 1.0000e-14
Partially contracted basis set               ... off
Rotationally invariant grid construction     ... off
Angular grids for H and He will be reduced by one unit

Total number of grid points                  ...   106990
Total number of batches                      ...     1684
Average number of points per batch           ...       63
Average number of grid points per atom       ...     4863

--------------------
COSX GRID GENERATION
--------------------

GRIDX 1
-------
General Integration Accuracy     IntAcc      ... 3.816
Radial Grid Type                 RadialGrid  ... OptM3 with GC (2021)
Angular Grid (max. ang.)         AngularGrid ... 1 (Lebedev-50)
Angular grid pruning method      GridPruning ... 4 (adaptive)
Weight generation scheme         WeightScheme... mBecke (2022)
Basis function cutoff            BFCut       ... 1.0000e-12
Integration weight cutoff        WCut        ... 1.0000e-14
Partially contracted basis set               ... on
Rotationally invariant grid construction     ... off
Angular grids for H and He will be reduced by one unit

Total number of grid points                  ...    13586
Total number of batches                      ...      117
Average number of points per batch           ...      116
Average number of grid points per atom       ...      618
UseSFitting                                  ... on

GRIDX 2
-------
General Integration Accuracy     IntAcc      ... 4.020
Radial Grid Type                 RadialGrid  ... OptM3 with GC (2021)
Angular Grid (max. ang.)         AngularGrid ... 2 (Lebedev-110)
Angular grid pruning method      GridPruning ... 4 (adaptive)
Weight generation scheme         WeightScheme... mBecke (2022)
Basis function cutoff            BFCut       ... 1.0000e-12
Integration weight cutoff        WCut        ... 1.0000e-14
Partially contracted basis set               ... on
Rotationally invariant grid construction     ... off
Angular grids for H and He will be reduced by one unit

Total number of grid points                  ...    30035
Total number of batches                      ...      247
Average number of points per batch           ...      121
Average number of grid points per atom       ...     1365
UseSFitting                                  ... on

GRIDX 3
-------
General Integration Accuracy     IntAcc      ... 4.338
Radial Grid Type                 RadialGrid  ... OptM3 with GC (2021)
Angular Grid (max. ang.)         AngularGrid ... 3 (Lebedev-194)
Angular grid pruning method      GridPruning ... 4 (adaptive)
Weight generation scheme         WeightScheme... mBecke (2022)
Basis function cutoff            BFCut       ... 1.0000e-12
Integration weight cutoff        WCut        ... 1.0000e-14
Partially contracted basis set               ... on
Rotationally invariant grid construction     ... off
Angular grids for H and He will be reduced by one unit

Total number of grid points                  ...    65937
Total number of batches                      ...      527
Average number of points per batch           ...      125
Average number of grid points per atom       ...     2997
UseSFitting                                  ... on
Grids setup in   0.0 sec
Initializing property integral containers    ... done (  0.3 sec)

SHARK setup successfully completed in   2.9 seconds

Maximum memory used throughout the entire STARTUP-calculation: 29.0 MB


           ************************************************************
           *        Program running with 8 parallel MPI-processes     *
           *              working on a common directory               *
           ************************************************************
-------------------------------------------------------------------------------
                                 ORCA GUESS
                   Start orbitals & Density for SCF / CASSCF
-------------------------------------------------------------------------------

------------
SCF SETTINGS
------------
Hamiltonian:
 Density Functional     Method          .... DFT(GTOs)
 Exchange Functional    Exchange        .... B88
   X-Alpha parameter    XAlpha          ....  0.666667
   Becke's b parameter  XBeta           ....  0.004200
 Correlation Functional Correlation     .... LYP
 LDA part of GGA corr.  LDAOpt          .... VWN-3
 Gradients option       PostSCFGGA      .... off
 Hybrid DFT is turned on
   Fraction HF Exchange ScalHFX         ....  0.530000
   Scaling of DF-GGA-X  ScalDFX         ....  0.470000
   Scaling of DF-GGA-C  ScalDFC         ....  0.730000
   Scaling of DF-LDA-C  ScalLDAC        ....  0.730000
   Perturbative correction              ....  0.270000
   NL short-range parameter             ....  7.800000
 RI-approximation to the Coulomb term is turned on
   Number of AuxJ basis functions       .... 736
   RIJ-COSX (HFX calculated with COS-X)).... on


General Settings:
 Integral files         IntName         .... calc
 Hartree-Fock type      HFTyp           .... RHF
 Total Charge           Charge          ....    0
 Multiplicity           Mult            ....    1
 Number of Electrons    NEL             ....   90
 Basis Dimension        Dim             ....  227
 Nuclear Repulsion      ENuc            ....    693.6938927948 Eh

Convergence Acceleration:
 AO-DIIS                CNVDIIS         .... on
   Start iteration      DIISMaxIt       ....    12
   Startup error        DIISStart       ....  0.200000
   # of expansion vecs  DIISMaxEq       ....     5
   Bias factor          DIISBfac        ....   1.050
   Max. coefficient     DIISMaxC        ....  10.000
 MO-DIIS                CNVKDIIS        .... off
 Trust-Rad. Augm. Hess. CNVTRAH         .... auto
   Auto Start mean grad. ratio tolernc. ....  1.125000
   Auto Start start iteration           ....    50
   Auto Start num. interpolation iter.  ....    10
   Max. Number of Micro iterations      ....    24
   Max. Number of Macro iterations      .... Maxiter - #DIIS iter
   Number of Davidson start vectors     ....     2
   Converg. threshold    (grad. norm)   ....   2.000e-06
   Grad. Scal. Fac. for Micro threshold ....   0.100
   Minimum threshold for Micro iter.    ....   1.000e-02
   NR start threshold (gradient norm)   ....   1.000e-04
   Initial trust radius                 ....   0.400
   Minimum AH scaling param. (alpha)    ....   1.000
   Maximum AH scaling param. (alpha)    .... 1000.000
   Quad. conv. algorithm                .... NR
   White noise on init. David. guess    .... on
   Maximum white noise                  ....   0.010
   Pseudo random numbers                .... off
   Inactive MOs                         .... canonical
   Orbital update algorithm             .... Taylor
   Preconditioner                       .... Diag
   Full preconditioner red. dimension   ....   250
 SOSCF                  CNVSOSCF        .... on
   Start iteration      SOSCFMaxIt      ....   150
   Startup grad/error   SOSCFStart      ....  0.003300
   Hessian update       SOSCFHessUp     .... L-BFGS
 Level Shifting         CNVShift        .... on
   Level shift para.    LevelShift      ....    0.2500
   Turn off err/grad.   ShiftErr        ....    0.0010
 Zerner damping         CNVZerner       .... off
 Static damping         CNVDamp         .... on
   Fraction old density DampFac         ....    0.7000
   Max. Damping (<1)    DampMax         ....    0.9800
   Min. Damping (>=0)   DampMin         ....    0.0000
   Turn off err/grad.   DampErr         ....    0.1000

SCF Procedure:
 Maximum # iterations   MaxIter         ....   125
 SCF integral mode      SCFMode         .... Direct
   Integral package                     .... SHARK and LIBINT hybrid scheme
 Reset frequency        DirectResetFreq ....    20
 Integral Threshold     Thresh          ....  1.000e-12 Eh
 Primitive CutOff       TCut            ....  1.000e-14 Eh

Convergence Tolerance:
 Convergence Check Mode ConvCheckMode   .... Total+1el-Energy
 Convergence forced     ConvForced      .... 0
 Energy Change          TolE            ....  1.000e-09 Eh
 1-El. energy change                    ....  1.000e-06 Eh
 Orbital Gradient       TolG            ....  2.000e-06
 Orbital Rotation angle TolX            ....  2.000e-06
 DIIS Error             TolErr          ....  1.000e-08

------------------------------
INITIAL GUESS: MODEL POTENTIAL
------------------------------
Loading Hartree-Fock densities                     ... done
Calculating cut-offs                               ... done
Initializing the effective Hamiltonian             ... done
Setting up the integral package (SHARK)            ... done
Starting the Coulomb interaction                   ... done (   0.1 sec)
Making the grid                                    ... done (   0.2 sec)
Mapping shells                                     ... done
Starting the XC term evaluation                    ... done (   0.1 sec)
  promolecular density results
     # of electrons  =     89.992602815
     EX              =    -73.955556360
     EC              =     -1.010757070
     EX+EC           =    -74.966313431
Transforming the Hamiltonian                       ... done (   0.0 sec)
Diagonalizing the Hamiltonian                      ... done (   0.0 sec)
Back transforming the eigenvectors                 ... done (   0.0 sec)
Now organizing SCF variables                       ... done
                      ------------------
                      INITIAL GUESS DONE (   0.5 sec)
                      ------------------
             **** ENERGY FILE WAS UPDATED (calc.en.tmp) ****
Finished Guess after   0.8 sec
Maximum memory used throughout the entire GUESS-calculation: 17.0 MB


           ************************************************************
           *        Program running with 8 parallel MPI-processes     *
           *              working on a common directory               *
           ************************************************************

-------------------------------------------------------------------------------------------
                                      ORCA LEAN-SCF
                              memory conserving SCF solver
-------------------------------------------------------------------------------------------

--------------------
CPCM SOLVATION MODEL
--------------------
CPCM parameters:
  Epsilon                                         ...      16.7000
  Refrac                                          ...       1.2750
  Rsolv                                           ...       1.3000
  Surface type                                    ... GAUSSIAN VDW
  Discretization scheme                           ... Constant charge density
    Threshold for H atoms                         ...       5.0000 (charges/Ang^2)
    Threshold for non-H atoms                     ...       5.0000 (charges/Ang^2)
  Epsilon function type                           ...         CPCM
Solvent:                                          ... CUSTOM
Radii:
  Scheme                                          ... Element-dependent radii
  Radius for C  used is    3.8550 Bohr (=   2.0400 Ang.)
  Radius for O  used is    3.4469 Bohr (=   1.8240 Ang.)
  Radius for H  used is    2.4944 Bohr (=   1.3200 Ang.)
  Radius for N  used is    3.5149 Bohr (=   1.8600 Ang.)
Calculating surface                               ...        done! (  0.0s)
Cavity surface points                             ...         2090
Cavity Volume                                     ...    1450.7840
Cavity Surface-area                               ...     782.6770
Calculating surface distance matrix               ...        done! (  0.1s)
Performing Cholesky decomposition & store         ...        done! (  0.4s)
Overall time for CPCM initialization              ...                 0.5s

----------------------------------------D-I-I-S--------------------------------------------
Iteration    Energy (Eh)           Delta-E    RMSDP     MaxDP     DIISErr   Damp  Time(sec)
-------------------------------------------------------------------------------------------
               ***  Starting incremental Fock matrix formation  ***
    1    -552.6744855935833129     0.00e+00  3.18e-03  7.98e-02  2.06e-01  0.700   2.3
    2    -552.7871141648045068    -1.13e-01  2.38e-03  4.54e-02  1.07e-01  0.700   1.6
                               ***Turning on AO-DIIS***
    3    -552.8440590492934916    -5.69e-02  1.47e-03  2.61e-02  4.51e-02  0.700   1.5
    4    -552.8788390478850943    -3.48e-02  3.29e-03  6.60e-02  3.09e-02  0.000   1.5
    5    -552.9540419967386242    -7.52e-02  2.25e-04  8.40e-03  4.49e-03  0.000   1.5
                              *** Initializing SOSCF ***
---------------------------------------S-O-S-C-F--------------------------------------
Iteration    Energy (Eh)           Delta-E    RMSDP     MaxDP     MaxGrad    Time(sec)
--------------------------------------------------------------------------------------
    6    -552.9542853338216446    -2.43e-04  9.04e-05  2.74e-03  2.42e-03     1.5
               *** Restarting incremental Fock matrix formation ***
    7    -552.9545541170712113    -2.69e-04  6.11e-05  1.04e-03  4.63e-04     2.2
    8    -552.9545597857966186    -5.67e-06  3.84e-05  6.87e-04  3.73e-04     2.0
    9    -552.9545625476657733    -2.76e-06  1.68e-05  2.92e-04  1.28e-04     1.9
   10    -552.9545629008800915    -3.53e-07  5.57e-06  1.34e-04  4.01e-05     1.8
   11    -552.9545629657854988    -6.49e-08  2.39e-06  4.66e-05  1.63e-05     1.8
   12    -552.9545629787537564    -1.30e-08  5.95e-07  1.60e-05  4.39e-06     1.7
   13    -552.9545629797087258    -9.55e-10  3.77e-07  6.89e-06  3.43e-06     1.6
                 **** Energy Check signals convergence ****

               *****************************************************
               *                     SUCCESS                       *
               *           SCF CONVERGED AFTER  13 CYCLES          *
               *****************************************************

Recomputing exchange energy using gridx3       ... done (    2.735 sec)
Old exchange energy                            :    -39.727417154 Eh
New exchange energy                            :    -39.727510106 Eh
Exchange energy change after final integration :     -0.000092952 Eh
Total energy after final integration           :   -552.954655932 Eh
             **** ENERGY FILE WAS UPDATED (calc.en.tmp) ****

----------------
TOTAL SCF ENERGY
----------------

Total Energy       :       -552.95465593157121 Eh          -15046.66115 eV

Components:
Nuclear Repulsion  :        693.69389279477582 Eh           18876.37048 eV
Electronic Energy  :      -1246.63368865927941 Eh          -33922.62726 eV
One Electron Energy:      -2123.59690474665740 Eh          -57786.00956 eV
Two Electron Energy:        876.96321608737787 Eh           23863.38230 eV
CPCM Dielectric    :         -0.01476711520516 Eh              -0.40183 eV

Virial components:
Potential Energy   :      -1101.33361032318726 Eh          -29968.81112 eV
Kinetic Energy     :        548.37895439161605 Eh           14922.14998 eV
Virial Ratio       :          2.00834405022897

DFT components:
N(Alpha)           :       44.999982881274 electrons
N(Beta)            :       44.999982881274 electrons
N(Total)           :       89.999965762548 electrons
E(X)               :      -35.313019429330 Eh       
E(C)               :       -2.231999608837 Eh       
E(XC)              :      -37.545019038167 Eh       

CPCM Solvation Model Properties:
Surface-charge          :         -0.02028682170230
Corrected charge        :         -0.00000000000000
Outlying charge corr.   :          0.00002499637881 Eh               0.00068 eV
Free-energy (cav+disp)  :  This term is not implemented in the current solvation scheme

---------------
SCF CONVERGENCE
---------------

  Last Energy change         ...    9.5497e-10  Tolerance :   1.0000e-09
  Last MAX-Density change    ...    6.8874e-06  Tolerance :   1.0000e-08
  Last RMS-Density change    ...    3.7665e-07  Tolerance :   1.0000e-09
  Last DIIS Error            ...    2.4201e-03  Tolerance :   1.0000e-08
  Last Orbital Gradient      ...    3.4267e-06  Tolerance :   2.0000e-06
  Last Orbital Rotation      ...    8.4413e-06  Tolerance :   2.0000e-06


----------------
ORBITAL ENERGIES
----------------

  NO   OCC          E(Eh)            E(eV) 
   0   2.0000     -19.755803      -537.5827 
   1   2.0000     -14.858788      -404.3282 
   2   2.0000     -10.691558      -290.9321 
   3   2.0000     -10.684078      -290.7285 
   4   2.0000     -10.681328      -290.6537 
   5   2.0000     -10.674665      -290.4724 
   6   2.0000     -10.657702      -290.0108 
   7   2.0000     -10.655628      -289.9544 
   8   2.0000     -10.655316      -289.9459 
   9   2.0000     -10.644797      -289.6597 
  10   2.0000     -10.643531      -289.6252 
  11   2.0000     -10.629445      -289.2419 
  12   2.0000     -10.613037      -288.7954 
  13   2.0000      -1.229339       -33.4520 
  14   2.0000      -1.041058       -28.3286 
  15   2.0000      -0.995712       -27.0947 
  16   2.0000      -0.917066       -24.9546 
  17   2.0000      -0.894368       -24.3370 
  18   2.0000      -0.868895       -23.6438 
  19   2.0000      -0.842142       -22.9158 
  20   2.0000      -0.742803       -20.2127 
  21   2.0000      -0.719299       -19.5731 
  22   2.0000      -0.688751       -18.7419 
  23   2.0000      -0.651014       -17.7150 
  24   2.0000      -0.643149       -17.5010 
  25   2.0000      -0.604913       -16.4605 
  26   2.0000      -0.589136       -16.0312 
  27   2.0000      -0.557029       -15.1575 
  28   2.0000      -0.539186       -14.6720 
  29   2.0000      -0.522746       -14.2246 
  30   2.0000      -0.507431       -13.8079 
  31   2.0000      -0.484491       -13.1837 
  32   2.0000      -0.472735       -12.8638 
  33   2.0000      -0.467830       -12.7303 
  34   2.0000      -0.458355       -12.4725 
  35   2.0000      -0.447860       -12.1869 
  36   2.0000      -0.437378       -11.9017 
  37   2.0000      -0.436365       -11.8741 
  38   2.0000      -0.421672       -11.4743 
  39   2.0000      -0.406900       -11.0723 
  40   2.0000      -0.401792       -10.9333 
  41   2.0000      -0.397144       -10.8068 
  42   2.0000      -0.309923        -8.4334 
  43   2.0000      -0.299195        -8.1415 
  44   2.0000      -0.258030        -7.0214 
  45   0.0000      -0.000907        -0.0247 
  46   0.0000       0.029580         0.8049 
  47   0.0000       0.081872         2.2279 
  48   0.0000       0.096091         2.6148 
  49   0.0000       0.114203         3.1076 
  50   0.0000       0.124857         3.3975 
  51   0.0000       0.138948         3.7810 
  52   0.0000       0.151266         4.1162 
  53   0.0000       0.161726         4.4008 
  54   0.0000       0.161962         4.4072 
  55   0.0000       0.176274         4.7967 
*Only the first 10 virtual orbitals were printed.

                    ********************************
                    * MULLIKEN POPULATION ANALYSIS *
                    ********************************

-----------------------
MULLIKEN ATOMIC CHARGES
-----------------------
   0 C :   -0.005960
   1 C :   -0.152549
   2 C :    0.044352
   3 C :   -0.022497
   4 C :    0.046050
   5 C :   -0.021926
   6 C :   -0.069739
   7 C :    0.257761
   8 C :    0.069810
   9 C :   -0.224888
  10 C :    0.186966
  11 O :   -0.394372
  12 H :    0.037625
  13 H :    0.034757
  14 H :    0.037329
  15 H :    0.027572
  16 N :   -0.089649
  17 H :    0.046969
  18 H :    0.043015
  19 H :    0.054794
  20 H :    0.057732
  21 H :    0.036846
Sum of atomic charges:    0.0000000

--------------------------------
MULLIKEN REDUCED ORBITAL CHARGES
--------------------------------
  0 C s       :     3.091196  s :     3.091196
      pz      :     0.939921  p :     2.861969
      px      :     0.967708
      py      :     0.954341
      dz2     :     0.010723  d :     0.052795
      dxz     :     0.009626
      dyz     :     0.008198
      dx2y2   :     0.014225
      dxy     :     0.010023

  1 C s       :     3.037412  s :     3.037412
      pz      :     1.047815  p :     3.067901
      px      :     1.020504
      py      :     0.999581
      dz2     :     0.006701  d :     0.047236
      dxz     :     0.006677
      dyz     :     0.010702
      dx2y2   :     0.010391
      dxy     :     0.012764

  2 C s       :     3.202507  s :     3.202507
      pz      :     0.905226  p :     2.714442
      px      :     0.901394
      py      :     0.907822
      dz2     :     0.004752  d :     0.038699
      dxz     :     0.005317
      dyz     :     0.008763
      dx2y2   :     0.010269
      dxy     :     0.009597

  3 C s       :     3.211724  s :     3.211724
      pz      :     0.956947  p :     2.773788
      px      :     0.949726
      py      :     0.867116
      dz2     :     0.006185  d :     0.036984
      dxz     :     0.006458
      dyz     :     0.006626
      dx2y2   :     0.009525
      dxy     :     0.008191

  4 C s       :     3.204280  s :     3.204280
      pz      :     0.926386  p :     2.711080
      px      :     0.927789
      py      :     0.856905
      dz2     :     0.007368  d :     0.038591
      dxz     :     0.006613
      dyz     :     0.006557
      dx2y2   :     0.009813
      dxy     :     0.008239

  5 C s       :     3.221905  s :     3.221905
      pz      :     0.928549  p :     2.763131
      px      :     0.905338
      py      :     0.929244
      dz2     :     0.004566  d :     0.036889
      dxz     :     0.005087
      dyz     :     0.008242
      dx2y2   :     0.009471
      dxy     :     0.009523

  6 C s       :     3.087222  s :     3.087222
      pz      :     0.948138  p :     2.937321
      px      :     0.987472
      py      :     1.001711
      dz2     :     0.006794  d :     0.045196
      dxz     :     0.006391
      dyz     :     0.010090
      dx2y2   :     0.010126
      dxy     :     0.011795

  7 C s       :     2.979087  s :     2.979087
      pz      :     0.910349  p :     2.686668
      px      :     0.885012
      py      :     0.891307
      dz2     :     0.009981  d :     0.076483
      dxz     :     0.020580
      dyz     :     0.018296
      dx2y2   :     0.010387
      dxy     :     0.017238

  8 C s       :     2.965362  s :     2.965362
      pz      :     0.922292  p :     2.924953
      px      :     1.022687
      py      :     0.979975
      dz2     :     0.005841  d :     0.039874
      dxz     :     0.009781
      dyz     :     0.009698
      dx2y2   :     0.009930
      dxy     :     0.004624

  9 C s       :     3.236368  s :     3.236368
      pz      :     0.953260  p :     2.951980
      px      :     1.022577
      py      :     0.976144
      dz2     :     0.008257  d :     0.036539
      dxz     :     0.006538
      dyz     :     0.007222
      dx2y2   :     0.008458
      dxy     :     0.006065

 10 C s       :     3.106230  s :     3.106230
      pz      :     0.779615  p :     2.634289
      px      :     0.955823
      py      :     0.898852
      dz2     :     0.018953  d :     0.072515
      dxz     :     0.015063
      dyz     :     0.018057
      dx2y2   :     0.010784
      dxy     :     0.009658

 11 O s       :     3.734164  s :     3.734164
      pz      :     1.321555  p :     4.641259
      px      :     1.658623
      py      :     1.661081
      dz2     :     0.003692  d :     0.018949
      dxz     :     0.003034
      dyz     :     0.006136
      dx2y2   :     0.002345
      dxy     :     0.003742

 12 H s       :     0.937524  s :     0.937524
      pz      :     0.009510  p :     0.024850
      px      :     0.009448
      py      :     0.005892

 13 H s       :     0.940374  s :     0.940374
      pz      :     0.004207  p :     0.024869
      px      :     0.003468
      py      :     0.017193

 14 H s       :     0.937848  s :     0.937848
      pz      :     0.003991  p :     0.024823
      px      :     0.003365
      py      :     0.017467

 15 H s       :     0.947325  s :     0.947325
      pz      :     0.009548  p :     0.025103
      px      :     0.009649
      py      :     0.005907

 16 N s       :     3.561566  s :     3.561566
      pz      :     1.148126  p :     3.494670
      px      :     1.201890
      py      :     1.144654
      dz2     :     0.005839  d :     0.033413
      dxz     :     0.006789
      dyz     :     0.005132
      dx2y2   :     0.008284
      dxy     :     0.007370

 17 H s       :     0.931915  s :     0.931915
      pz      :     0.008945  p :     0.021116
      px      :     0.006861
      py      :     0.005310

 18 H s       :     0.933766  s :     0.933766
      pz      :     0.004897  p :     0.023219
      px      :     0.014342
      py      :     0.003979

 19 H s       :     0.922361  s :     0.922361
      pz      :     0.005985  p :     0.022844
      px      :     0.003560
      py      :     0.013299

 20 H s       :     0.916789  s :     0.916789
      pz      :     0.010968  p :     0.025479
      px      :     0.010162
      py      :     0.004349

 21 H s       :     0.938133  s :     0.938133
      pz      :     0.012269  p :     0.025021
      px      :     0.003805
      py      :     0.008947


                     *******************************
                     * LOEWDIN POPULATION ANALYSIS *
                     *******************************

----------------------
LOEWDIN ATOMIC CHARGES
----------------------
   0 C :    0.019178
   1 C :   -0.093202
   2 C :    0.020295
   3 C :   -0.016899
   4 C :    0.021024
   5 C :   -0.020985
   6 C :   -0.006473
   7 C :    0.093274
   8 C :   -0.027901
   9 C :   -0.110370
  10 C :    0.065587
  11 O :   -0.132522
  12 H :    0.046848
  13 H :    0.041837
  14 H :    0.046425
  15 H :    0.036846
  16 N :   -0.149045
  17 H :    0.033248
  18 H :    0.032113
  19 H :    0.036299
  20 H :    0.034886
  21 H :    0.029535

-------------------------------
LOEWDIN REDUCED ORBITAL CHARGES
-------------------------------
  0 C s       :     2.911465  s :     2.911465
      pz      :     0.957046  p :     2.952929
      px      :     1.024637
      py      :     0.971247
      dz2     :     0.021448  d :     0.116428
      dxz     :     0.022761
      dyz     :     0.018565
      dx2y2   :     0.028672
      dxy     :     0.024982

  1 C s       :     2.836514  s :     2.836514
      pz      :     1.046109  p :     3.140166
      px      :     1.030444
      py      :     1.063613
      dz2     :     0.014812  d :     0.116522
      dxz     :     0.016585
      dyz     :     0.026394
      dx2y2   :     0.026533
      dxy     :     0.032198

  2 C s       :     2.856611  s :     2.856611
      pz      :     0.984561  p :     3.029387
      px      :     1.007797
      py      :     1.037029
      dz2     :     0.010294  d :     0.093707
      dxz     :     0.012212
      dyz     :     0.020925
      dx2y2   :     0.025773
      dxy     :     0.024503

  3 C s       :     2.854971  s :     2.854971
      pz      :     1.005561  p :     3.070587
      px      :     1.019562
      py      :     1.045464
      dz2     :     0.013529  d :     0.091341
      dxz     :     0.016884
      dyz     :     0.015992
      dx2y2   :     0.024335
      dxy     :     0.020602

  4 C s       :     2.857952  s :     2.857952
      pz      :     0.978064  p :     3.027600
      px      :     1.001186
      py      :     1.048351
      dz2     :     0.015971  d :     0.093424
      dxz     :     0.016909
      dyz     :     0.015657
      dx2y2   :     0.024439
      dxy     :     0.020447

  5 C s       :     2.857093  s :     2.857093
      pz      :     1.008061  p :     3.073141
      px      :     1.021031
      py      :     1.044049
      dz2     :     0.009949  d :     0.090751
      dxz     :     0.011821
      dyz     :     0.020042
      dx2y2   :     0.024198
      dxy     :     0.024742

  6 C s       :     2.865969  s :     2.865969
      pz      :     0.973067  p :     3.033937
      px      :     0.993581
      py      :     1.067289
      dz2     :     0.014377  d :     0.106567
      dxz     :     0.014633
      dyz     :     0.023658
      dx2y2   :     0.025644
      dxy     :     0.028255

  7 C s       :     2.833749  s :     2.833749
      pz      :     0.966650  p :     2.904892
      px      :     0.966181
      py      :     0.972061
      dz2     :     0.018883  d :     0.168085
      dxz     :     0.046519
      dyz     :     0.042440
      dx2y2   :     0.020653
      dxy     :     0.039589

  8 C s       :     2.841585  s :     2.841585
      pz      :     1.015821  p :     3.091513
      px      :     1.048768
      py      :     1.026924
      dz2     :     0.013679  d :     0.094803
      dxz     :     0.023193
      dyz     :     0.023881
      dx2y2   :     0.024672
      dxy     :     0.009378

  9 C s       :     2.877416  s :     2.877416
      pz      :     1.032092  p :     3.145319
      px      :     1.048763
      py      :     1.064464
      dz2     :     0.020266  d :     0.087635
      dxz     :     0.015951
      dyz     :     0.018179
      dx2y2   :     0.017037
      dxy     :     0.016201

 10 C s       :     2.866074  s :     2.866074
      pz      :     0.890688  p :     2.908703
      px      :     1.021852
      py      :     0.996162
      dz2     :     0.041897  d :     0.159637
      dxz     :     0.032546
      dyz     :     0.039931
      dx2y2   :     0.021990
      dxy     :     0.023272

 11 O s       :     3.414424  s :     3.414424
      pz      :     1.364012  p :     4.683184
      px      :     1.647432
      py      :     1.671740
      dz2     :     0.007775  d :     0.034913
      dxz     :     0.006371
      dyz     :     0.011589
      dx2y2   :     0.003570
      dxy     :     0.005608

 12 H s       :     0.882863  s :     0.882863
      pz      :     0.026386  p :     0.070289
      px      :     0.026132
      py      :     0.017771

 13 H s       :     0.887581  s :     0.887581
      pz      :     0.013851  p :     0.070582
      px      :     0.012078
      py      :     0.044652

 14 H s       :     0.883295  s :     0.883295
      pz      :     0.013136  p :     0.070280
      px      :     0.011561
      py      :     0.045584

 15 H s       :     0.891138  s :     0.891138
      pz      :     0.026998  p :     0.072016
      px      :     0.027170
      py      :     0.017848

 16 N s       :     3.418171  s :     3.418171
      pz      :     1.189230  p :     3.677681
      px      :     1.286151
      py      :     1.202300
      dz2     :     0.007955  d :     0.053193
      dxz     :     0.011837
      dyz     :     0.008603
      dx2y2   :     0.011161
      dxy     :     0.013637

 17 H s       :     0.902451  s :     0.902451
      pz      :     0.027160  p :     0.064301
      px      :     0.020095
      py      :     0.017046

 18 H s       :     0.902391  s :     0.902391
      pz      :     0.015209  p :     0.065496
      px      :     0.037908
      py      :     0.012379

 19 H s       :     0.898590  s :     0.898590
      pz      :     0.017764  p :     0.065110
      px      :     0.011689
      py      :     0.035657

 20 H s       :     0.893031  s :     0.893031
      pz      :     0.029999  p :     0.072083
      px      :     0.028511
      py      :     0.013574

 21 H s       :     0.896473  s :     0.896473
      pz      :     0.034039  p :     0.073992
      px      :     0.014665
      py      :     0.025287


                      *****************************
                      * MAYER POPULATION ANALYSIS *
                      *****************************

  NA   - Mulliken gross atomic population
  ZA   - Total nuclear charge
  QA   - Mulliken gross atomic charge
  VA   - Mayer's total valence
  BVA  - Mayer's bonded valence
  FA   - Mayer's free valence

  ATOM       NA         ZA         QA         VA         BVA        FA
  0 C      6.0060     6.0000    -0.0060     4.0315     4.0315    -0.0000
  1 C      6.1525     6.0000    -0.1525     3.8541     3.8541     0.0000
  2 C      5.9556     6.0000     0.0444     3.8921     3.8921     0.0000
  3 C      6.0225     6.0000    -0.0225     3.8758     3.8758     0.0000
  4 C      5.9540     6.0000     0.0460     3.8786     3.8786     0.0000
  5 C      6.0219     6.0000    -0.0219     3.8918     3.8918    -0.0000
  6 C      6.0697     6.0000    -0.0697     3.7997     3.7997     0.0000
  7 C      5.7422     6.0000     0.2578     3.9118     3.9118     0.0000
  8 C      5.9302     6.0000     0.0698     3.9045     3.9045     0.0000
  9 C      6.2249     6.0000    -0.2249     3.9230     3.9230     0.0000
 10 C      5.8130     6.0000     0.1870     3.8742     3.8742     0.0000
 11 O      8.3944     8.0000    -0.3944     2.0737     2.0737     0.0000
 12 H      0.9624     1.0000     0.0376     0.9896     0.9896     0.0000
 13 H      0.9652     1.0000     0.0348     0.9906     0.9906     0.0000
 14 H      0.9627     1.0000     0.0373     0.9896     0.9896     0.0000
 15 H      0.9724     1.0000     0.0276     1.0060     1.0060     0.0000
 16 N      7.0896     7.0000    -0.0896     3.1156     3.1156    -0.0000
 17 H      0.9530     1.0000     0.0470     0.9792     0.9792     0.0000
 18 H      0.9570     1.0000     0.0430     0.9796     0.9796     0.0000
 19 H      0.9452     1.0000     0.0548     0.9758     0.9758     0.0000
 20 H      0.9423     1.0000     0.0577     0.9943     0.9943     0.0000
 21 H      0.9632     1.0000     0.0368     0.9942     0.9942     0.0000

  Mayer bond orders larger than 0.100000
B(  0-C ,  1-C ) :   1.0505 B(  0-C , 16-N ) :   3.0160 B(  1-C ,  2-C ) :   1.3564 
B(  1-C ,  4-C ) :   1.3659 B(  2-C ,  3-C ) :   1.4197 B(  2-C , 12-H ) :   1.0010 
B(  3-C ,  6-C ) :   1.3690 B(  3-C , 13-H ) :   1.0023 B(  4-C ,  5-C ) :   1.3972 
B(  4-C , 14-H ) :   1.0014 B(  5-C ,  6-C ) :   1.3920 B(  5-C , 15-H ) :   1.0001 
B(  6-C ,  7-C ) :   0.9826 B(  7-C ,  8-C ) :   1.0571 B(  7-C , 11-O ) :   0.9572 
B(  7-C , 17-H ) :   0.9253 B(  8-C ,  9-C ) :   1.0202 B(  8-C , 18-H ) :   0.9336 
B(  8-C , 19-H ) :   0.9421 B(  9-C , 10-C ) :   1.8392 B(  9-C , 21-H ) :   0.9975 
B( 10-C , 11-O ) :   1.0241 B( 10-C , 20-H ) :   0.9901 

-------
TIMINGS
-------

Total SCF time: 0 days 0 hours 0 min 26 sec 

Total time                  ....      26.807 sec
Sum of individual times     ....      26.720 sec  ( 99.7%)

SCF preparation             ....       0.815 sec  (  3.0%)
Fock matrix formation       ....      24.256 sec  ( 90.5%)
  Startup                   ....       0.089 sec  (  0.4% of F)
  Split-RI-J                ....       2.250 sec  (  9.3% of F)
  Chain of spheres X        ....      14.509 sec  ( 59.8% of F)
  XC integration            ....       2.801 sec  ( 11.5% of F)
    XC Preparation          ....       0.000 sec  (  0.0% of XC)
    Basis function eval.    ....       0.739 sec  ( 26.4% of XC)
    Density eval.           ....       0.457 sec  ( 16.3% of XC)
    XC-Functional eval.     ....       0.099 sec  (  3.5% of XC)
    XC-Potential eval.      ....       0.488 sec  ( 17.4% of XC)
  CPCM terms                ....       3.154 sec  ( 13.0% of F)
Diagonalization             ....       0.000 sec  (  0.0%)
Density matrix formation    ....       0.506 sec  (  1.9%)
Total Energy calculation    ....       0.052 sec  (  0.2%)
Population analysis         ....       0.030 sec  (  0.1%)
Orbital Transformation      ....       0.303 sec  (  1.1%)
Orbital Orthonormalization  ....       0.000 sec  (  0.0%)
DIIS solution               ....       0.343 sec  (  1.3%)
SOSCF solution              ....       0.409 sec  (  1.5%)
Finished LeanSCF after  26.9 sec

Maximum memory used throughout the entire LEANSCF-calculation: 26.0 MB


           ************************************************************
           *        Program running with 8 parallel MPI-processes     *
           *              working on a common directory               *
           ************************************************************

------------------------------------------------------------------------------
                                ORCA  MP2 
------------------------------------------------------------------------------

Freezing NCore=26 chemical core electrons

----------------------
RI-MP2 ENERGY+GRADIENT
----------------------
Dimension of the orbital basis            ...  227
Dimension of the AuxC basis               ...  750
Memory devoted to MP2                     ... 8000 MB   
Data format for matrix containers         ... DOUBLE
Compression type for matrix containers    ... UNCOMPRESSED
Overall scaling of the MP2 energy         ...   2.700e-01

-----------------------
SHARK RI TRANSFORMATION
-----------------------

Number of basis functions                ...    227
Number of aux functions                  ...    750
Number of operators                      ...      1
Generation of IJK                        ... YES
Generation of IAK                        ... YES
Generation of ABK                        ... NO
Orbital Range Operator  0:    0-  44 to   45- 226

Aux basis identifier                     ...   AUXC
Contraction scheme used                  ... SEGMENTED
Do orthogonalization                     ... YES
All operator combinations                ... NO
Transpose (ia|K)                         ... NO
Integral generator used                  ... LIBINT
Starting integral generation + trafo... 
Half trafo (segmented) done. Total time =  0.5 sec. integrals=  0.3 sec trafo=  0.1 sec
Integral generation and half transformation done (  0.5 sec)

Reading or making V^(-1/2)          ... done (  0.1 sec)
Sorting IJK integrals               ... done (  0.1 sec)
Sorting IAK integrals               ... done (  0.4 sec)

SHARK RI integral transformation done. Total time =  0.9 sec.

Opening buffers                              ... done
Frozen core precalculation                   ... done

Starting loop over batches of integrals:

Operator 0  - window                       ... ( 13- 44)x( 45-226)
Operator 0  - Memory available             ...  8000 MB
Operator 0  - Memory needed per MO         ...   1.0 MB
Operator 0  - Number of orbitals per batch ... 4
Operator 0  - Number of batches            ... 1

OPERATOR  0   PASS   0:  MOs    13 ...   16 +   17 ...   20 +   21 ...   24 +   25 ...   28
                            +   29 ...   32 +   33 ...   36 +   37 ...   40 +   41 ...   44
  Reading integrals       ... ok
  Internal MO  15
Closing buffer GIPV ( 0.04 GB; CompressionRatio= 1.00)
Time spent in pair loops =    11.660 sec
Deleting buffers (Ka|jb) ...done

-----------------------------------------------
 RI-MP2 CORRELATION ENERGY:     -0.585819686 Eh
-----------------------------------------------


---------------------
MP2 DENSITY FORMATION
---------------------

Completing the external part of the density      ... done
Storing the unrelaxed density                    ... done

Re-sorting 3-index density container for op 0    ... done
Computing external part of the Lagrangian        ... done
Calculating the xc-kernel                        ... done
Calculating G(D)                                 ... done
Completing the Lagrangian                        ... done
Solving the Z-vector equations                   ... Using XC Grid                  ... (calc.grid_cpscf.tmp) 
Recalculating density on grid  ... (calc.grho_cpscf0.tmp) done
Calculating the xc-kernel      ... (calc.fxc_cpscf0.tmp) done

-------------------
SHARK CP-SCF DRIVER
-------------------

Dimension of the orbital basis          ...    227
Dimension of the CPSCF-problem          ...   8190
Number of operators                     ...      1
Max. number of iterations               ...    128
Convergence Tolerance                   ... 3.0e-05
Number of perturbations                 ...      1
Perturbation type                       ... REAL

----------------------------
POPLE LINEAR EQUATION SOLVER
----------------------------

  ITERATION   0:   ||err||_max =   4.8764e-02 (   2.2 sec)
  ITERATION   1:   ||err||_max =   1.6798e-02 (   2.2 sec)
  ITERATION   2:   ||err||_max =   6.9976e-03 (   2.3 sec)
  ITERATION   3:   ||err||_max =   3.1267e-03 (   2.3 sec)
  ITERATION   4:   ||err||_max =   1.0829e-03 (   2.2 sec)
  ITERATION   5:   ||err||_max =   4.7465e-04 (   2.2 sec)
  ITERATION   6:   ||err||_max =   1.4539e-04 (   2.3 sec)
  ITERATION   7:   ||err||_max =   4.4056e-05 (   2.3 sec)
  ITERATION   8:   ||err||_max =   1.5893e-05 (   2.3 sec)
done
Finalizing the relaxed density                   ... done
Transforming P to the AO basis                   ... done
Storing the relaxed density                      ... done

------------------------------------
ENERGY WEIGHTED DENSITY FINALIZATION
------------------------------------

Gathering the parts of the W-matrix              ... done
Forming the Z-density                            ... done
Transforming Z to the AO basis                   ... done
Calculating G(Z)                                 ... done
Finalizing the W-matrix                          ... done
Transforming W to the AO basis and storing       ... done

----------------------------------
MP2 DERIVATIVE INTEGRAL GENERATION
----------------------------------

Input SCF Electron Density              ... calc.scfp
Input Correlated Electron Density       ... calc.pmp2re
Input Energy Weighted Density           ... calc.wmp2.tmp

Nuclear repulsion gradient              ... done (  0.0 sec)
HCore & Overlap gradient  (SHARK)       ... done (  0.1 sec)
Two-electron RIJ gradient terms         ... done (  1.0 sec)

-----------------------------------------------------------
MP2 COSX Grid Generation
-----------------------------------------------------------

General Integration Accuracy     IntAcc      ... 4.871
Radial Grid Type                 RadialGrid  ... OptM3 with GC (2021)
Angular Grid (max. ang.)         AngularGrid ... 4 (Lebedev-302)
Angular grid pruning method      GridPruning ... 4 (adaptive)
Weight generation scheme         WeightScheme... mBecke (2022)
Basis function cutoff            BFCut       ... 1.0000e-12
Integration weight cutoff        WCut        ... 1.0000e-14
Partially contracted basis set               ... on
Rotationally invariant grid construction     ... off
Angular grids for H and He will be reduced by one unit

Total number of grid points                  ...   123187
Total number of batches                      ...      974
Average number of points per batch           ...      126
Average number of grid points per atom       ...     5599
UseSFitting                                  ... on
Two-electron COSX gradient terms        ... 
Integration Timings:
Total Time                  =     7.4 sec
Basis fcn evaluation        =     0.1 sec
Density evaluation          =     0.2 sec
A evaluation                =     5.6 sec
A derivative evaluation     =     0.0 sec
S-fit derivative evaluation =     0.0 sec
anal. over. der. evaluation =     0.0 sec
num. over. der. evaluation  =     0.4 sec
K(P) evaluation             =     0.3 sec
finalize                    =     0.0 sec

done (  8.9 sec)
CPCM gradient                           ... done (  1.9 sec)
DFT XC gradient                         ... done (  0.9 sec)
Empirical dispersion gradient           ... done (  0.4 sec)

                *********************************************
                * UNRELAXED MP2 DENSITY POPULATION ANALYSIS *
                *********************************************

------------------------------------------------------------------------------
                           ORCA POPULATION ANALYSIS
------------------------------------------------------------------------------
Input electron density              ... calc.pmp2ur
BaseName (.gbw .S,...)              ... calc

                    ********************************
                    * MULLIKEN POPULATION ANALYSIS *
                    ********************************

-----------------------
MULLIKEN ATOMIC CHARGES
-----------------------
   0 C :   -0.008884
   1 C :   -0.152112
   2 C :    0.041990
   3 C :   -0.022490
   4 C :    0.043633
   5 C :   -0.022186
   6 C :   -0.071193
   7 C :    0.253350
   8 C :    0.068163
   9 C :   -0.225511
  10 C :    0.180628
  11 O :   -0.385471
  12 H :    0.038851
  13 H :    0.035991
  14 H :    0.038553
  15 H :    0.028565
  16 N :   -0.085800
  17 H :    0.047790
  18 H :    0.043853
  19 H :    0.055651
  20 H :    0.058807
  21 H :    0.037822
Sum of atomic charges:    0.0000000

--------------------------------
MULLIKEN REDUCED ORBITAL CHARGES
--------------------------------
  0 C s       :     3.091170  s :     3.091170
      pz      :     0.940183  p :     2.859936
      px      :     0.966284
      py      :     0.953469
      dz2     :     0.011713  d :     0.057778
      dxz     :     0.010607
      dyz     :     0.009176
      dx2y2   :     0.015259
      dxy     :     0.011023
  1 C s       :     3.038031  s :     3.038031
      pz      :     1.044478  p :     3.060153
      px      :     1.017868
      py      :     0.997808
      dz2     :     0.008117  d :     0.053928
      dxz     :     0.007841
      dyz     :     0.012092
      dx2y2   :     0.011755
      dxy     :     0.014123
  2 C s       :     3.202196  s :     3.202196
      pz      :     0.904635  p :     2.711120
      px      :     0.900386
      py      :     0.906099
      dz2     :     0.005890  d :     0.044694
      dxz     :     0.006389
      dyz     :     0.010052
      dx2y2   :     0.011478
      dxy     :     0.010885
  3 C s       :     3.211738  s :     3.211738
      pz      :     0.954515  p :     2.767559
      px      :     0.947234
      py      :     0.865810
      dz2     :     0.007572  d :     0.043193
      dxz     :     0.007591
      dyz     :     0.007798
      dx2y2   :     0.010877
      dxy     :     0.009356
  4 C s       :     3.203959  s :     3.203959
      pz      :     0.925625  p :     2.707827
      px      :     0.926539
      py      :     0.855663
      dz2     :     0.008666  d :     0.044581
      dxz     :     0.007695
      dyz     :     0.007707
      dx2y2   :     0.011119
      dxy     :     0.009395
  5 C s       :     3.221745  s :     3.221745
      pz      :     0.926494  p :     2.757374
      px      :     0.903416
      py      :     0.927465
      dz2     :     0.005728  d :     0.043067
      dxz     :     0.006182
      dyz     :     0.009591
      dx2y2   :     0.010716
      dxy     :     0.010850
  6 C s       :     3.087182  s :     3.087182
      pz      :     0.946820  p :     2.932497
      px      :     0.986034
      py      :     0.999643
      dz2     :     0.008073  d :     0.051514
      dxz     :     0.007484
      dyz     :     0.011428
      dx2y2   :     0.011393
      dxy     :     0.013136
  7 C s       :     2.978976  s :     2.978976
      pz      :     0.909928  p :     2.685700
      px      :     0.885021
      py      :     0.890751
      dz2     :     0.011222  d :     0.081974
      dxz     :     0.021529
      dyz     :     0.019332
      dx2y2   :     0.011646
      dxy     :     0.018246
  8 C s       :     2.965655  s :     2.965655
      pz      :     0.920953  p :     2.920317
      px      :     1.020782
      py      :     0.978581
      dz2     :     0.007148  d :     0.045865
      dxz     :     0.010898
      dyz     :     0.010874
      dx2y2   :     0.011091
      dxy     :     0.005854
  9 C s       :     3.236835  s :     3.236835
      pz      :     0.951589  p :     2.946107
      px      :     1.020103
      py      :     0.974415
      dz2     :     0.009445  d :     0.042569
      dxz     :     0.007700
      dyz     :     0.008560
      dx2y2   :     0.009663
      dxy     :     0.007201
 10 C s       :     3.106336  s :     3.106336
      pz      :     0.780513  p :     2.635514
      px      :     0.956044
      py      :     0.898957
      dz2     :     0.019870  d :     0.077521
      dxz     :     0.016097
      dyz     :     0.019080
      dx2y2   :     0.011821
      dxy     :     0.010653
 11 O s       :     3.733391  s :     3.733391
      pz      :     1.317785  p :     4.626562
      px      :     1.653243
      py      :     1.655533
      dz2     :     0.005047  d :     0.025518
      dxz     :     0.004383
      dyz     :     0.007398
      dx2y2   :     0.003659
      dxy     :     0.005030
 12 H s       :     0.935166  s :     0.935166
      pz      :     0.009873  p :     0.025982
      px      :     0.009803
      py      :     0.006307
 13 H s       :     0.937975  s :     0.937975
      pz      :     0.004709  p :     0.026034
      px      :     0.003974
      py      :     0.017351
 14 H s       :     0.935491  s :     0.935491
      pz      :     0.004485  p :     0.025956
      px      :     0.003864
      py      :     0.017608
 15 H s       :     0.945183  s :     0.945183
      pz      :     0.009913  p :     0.026252
      px      :     0.010005
      py      :     0.006334
 16 N s       :     3.560790  s :     3.560790
      pz      :     1.145361  p :     3.486566
      px      :     1.198943
      py      :     1.142263
      dz2     :     0.006852  d :     0.038444
      dxz     :     0.007794
      dyz     :     0.006134
      dx2y2   :     0.009295
      dxy     :     0.008369
 17 H s       :     0.929827  s :     0.929827
      pz      :     0.009310  p :     0.022383
      px      :     0.007288
      py      :     0.005785
 18 H s       :     0.931609  s :     0.931609
      pz      :     0.005416  p :     0.024538
      px      :     0.014631
      py      :     0.004491
 19 H s       :     0.920247  s :     0.920247
      pz      :     0.006457  p :     0.024102
      px      :     0.004062
      py      :     0.013584
 20 H s       :     0.914608  s :     0.914608
      pz      :     0.011264  p :     0.026585
      px      :     0.010502
      py      :     0.004819
 21 H s       :     0.935972  s :     0.935972
      pz      :     0.012566  p :     0.026206
      px      :     0.004318
      py      :     0.009322


                     *******************************
                     * LOEWDIN POPULATION ANALYSIS *
                     *******************************

----------------------
LOEWDIN ATOMIC CHARGES
----------------------
   0 C :    0.013232
   1 C :   -0.092183
   2 C :    0.019256
   3 C :   -0.015552
   4 C :    0.019903
   5 C :   -0.019639
   6 C :   -0.008182
   7 C :    0.090324
   8 C :   -0.027422
   9 C :   -0.109698
  10 C :    0.060467
  11 O :   -0.124531
  12 H :    0.046727
  13 H :    0.041760
  14 H :    0.046304
  15 H :    0.036622
  16 N :   -0.142909
  17 H :    0.033020
  18 H :    0.032005
  19 H :    0.036224
  20 H :    0.034825
  21 H :    0.029446

-------------------------------
LOEWDIN REDUCED ORBITAL CHARGES
-------------------------------
  0 C s       :     2.911346  s :     2.911346
      pz      :     0.957401  p :     2.951913
      px      :     1.023575
      py      :     0.970938
      dz2     :     0.022550  d :     0.123509
      dxz     :     0.024359
      dyz     :     0.019938
      dx2y2   :     0.029872
      dxy     :     0.026790
  1 C s       :     2.837051  s :     2.837051
      pz      :     1.042514  p :     3.130128
      px      :     1.027199
      py      :     1.060414
      dz2     :     0.016465  d :     0.125005
      dxz     :     0.018326
      dyz     :     0.028024
      dx2y2   :     0.028355
      dxy     :     0.033835
  2 C s       :     2.856720  s :     2.856720
      pz      :     0.982993  p :     3.022845
      px      :     1.005759
      py      :     1.034094
      dz2     :     0.011594  d :     0.101179
      dxz     :     0.013713
      dyz     :     0.022448
      dx2y2   :     0.027318
      dxy     :     0.026106
  3 C s       :     2.855157  s :     2.855157
      pz      :     1.002412  p :     3.061284
      px      :     1.016365
      py      :     1.042507
      dz2     :     0.015122  d :     0.099111
      dxz     :     0.018621
      dyz     :     0.017380
      dx2y2   :     0.025931
      dxy     :     0.022057
  4 C s       :     2.858060  s :     2.858060
      pz      :     0.976524  p :     3.021152
      px      :     0.999154
      py      :     1.045475
      dz2     :     0.017421  d :     0.100884
      dxz     :     0.018564
      dyz     :     0.017022
      dx2y2   :     0.025991
      dxy     :     0.021887
  5 C s       :     2.857267  s :     2.857267
      pz      :     1.005003  p :     3.063888
      px      :     1.017976
      py      :     1.040908
      dz2     :     0.011283  d :     0.098484
      dxz     :     0.013350
      dyz     :     0.021650
      dx2y2   :     0.025809
      dxy     :     0.026391
  6 C s       :     2.866296  s :     2.866296
      pz      :     0.971533  p :     3.027322
      px      :     0.991626
      py      :     1.064163
      dz2     :     0.015885  d :     0.114564
      dxz     :     0.016247
      dyz     :     0.025232
      dx2y2   :     0.027337
      dxy     :     0.029863
  7 C s       :     2.834246  s :     2.834246
      pz      :     0.965233  p :     2.900774
      px      :     0.964975
      py      :     0.970566
      dz2     :     0.020187  d :     0.174656
      dxz     :     0.047768
      dyz     :     0.043762
      dx2y2   :     0.022015
      dxy     :     0.040924
  8 C s       :     2.841692  s :     2.841692
      pz      :     1.013204  p :     3.083750
      px      :     1.046111
      py      :     1.024435
      dz2     :     0.015175  d :     0.101980
      dxz     :     0.024618
      dyz     :     0.025317
      dx2y2   :     0.026140
      dxy     :     0.010730
  9 C s       :     2.877645  s :     2.877645
      pz      :     1.029325  p :     3.136926
      px      :     1.045951
      py      :     1.061651
      dz2     :     0.021709  d :     0.095126
      dxz     :     0.017389
      dyz     :     0.019762
      dx2y2   :     0.018391
      dxy     :     0.017876
 10 C s       :     2.866501  s :     2.866501
      pz      :     0.890684  p :     2.907397
      px      :     1.021322
      py      :     0.995391
      dz2     :     0.042949  d :     0.165635
      dxz     :     0.033701
      dyz     :     0.041148
      dx2y2   :     0.023093
      dxy     :     0.024744
 11 O s       :     3.414019  s :     3.414019
      pz      :     1.360088  p :     4.668332
      px      :     1.641997
      py      :     1.666247
      dz2     :     0.009284  d :     0.042180
      dxz     :     0.007872
      dyz     :     0.013080
      dx2y2   :     0.004935
      dxy     :     0.007008
 12 H s       :     0.880513  s :     0.880513
      pz      :     0.027220  p :     0.072760
      px      :     0.026983
      py      :     0.018557
 13 H s       :     0.885170  s :     0.885170
      pz      :     0.014550  p :     0.073070
      px      :     0.012783
      py      :     0.045736
 14 H s       :     0.880944  s :     0.880944
      pz      :     0.013838  p :     0.072752
      px      :     0.012267
      py      :     0.046646
 15 H s       :     0.888874  s :     0.888874
      pz      :     0.027815  p :     0.074505
      px      :     0.028016
      py      :     0.018673
 16 N s       :     3.416106  s :     3.416106
      pz      :     1.185835  p :     3.667184
      px      :     1.282221
      py      :     1.199128
      dz2     :     0.009138  d :     0.059619
      dxz     :     0.013183
      dyz     :     0.009846
      dx2y2   :     0.012400
      dxy     :     0.015052
 17 H s       :     0.900036  s :     0.900036
      pz      :     0.028123  p :     0.066944
      px      :     0.020951
      py      :     0.017871
 18 H s       :     0.899954  s :     0.899954
      pz      :     0.015938  p :     0.068041
      px      :     0.039016
      py      :     0.013088
 19 H s       :     0.896188  s :     0.896188
      pz      :     0.018543  p :     0.067587
      px      :     0.012354
      py      :     0.036690
 20 H s       :     0.890766  s :     0.890766
      pz      :     0.030839  p :     0.074408
      px      :     0.029303
      py      :     0.014267
 21 H s       :     0.894153  s :     0.894153
      pz      :     0.034990  p :     0.076401
      px      :     0.015325
      py      :     0.026086


                      *****************************
                      * MAYER POPULATION ANALYSIS *
                      *****************************

  NA   - Mulliken gross atomic population
  ZA   - Total nuclear charge
  QA   - Mulliken gross atomic charge
  VA   - Mayer's total valence
  BVA  - Mayer's bonded valence
  FA   - Mayer's free valence

  ATOM       NA         ZA         QA         VA         BVA        FA
  0 C      6.0089     6.0000    -0.0089     4.0511     3.8774     0.1737
  1 C      6.1521     6.0000    -0.1521     3.8841     3.7323     0.1517
  2 C      5.9580     6.0000     0.0420     3.9165     3.7713     0.1451
  3 C      6.0225     6.0000    -0.0225     3.9022     3.7556     0.1465
  4 C      5.9564     6.0000     0.0436     3.9031     3.7575     0.1456
  5 C      6.0222     6.0000    -0.0222     3.9182     3.7717     0.1466
  6 C      6.0712     6.0000    -0.0712     3.8273     3.6697     0.1576
  7 C      5.7467     6.0000     0.2533     3.9367     3.8217     0.1151
  8 C      5.9318     6.0000     0.0682     3.9344     3.8222     0.1122
  9 C      6.2255     6.0000    -0.2255     3.9572     3.8065     0.1507
 10 C      5.8194     6.0000     0.1806     3.8997     3.7626     0.1371
 11 O      8.3855     8.0000    -0.3855     2.1695     2.0209     0.1485
 12 H      0.9611     1.0000     0.0389     0.9934     0.9725     0.0209
 13 H      0.9640     1.0000     0.0360     0.9945     0.9733     0.0211
 14 H      0.9614     1.0000     0.0386     0.9934     0.9725     0.0209
 15 H      0.9714     1.0000     0.0286     1.0101     0.9885     0.0216
 16 N      7.0858     7.0000    -0.0858     3.1809     2.9772     0.2037
 17 H      0.9522     1.0000     0.0478     0.9832     0.9603     0.0229
 18 H      0.9561     1.0000     0.0439     0.9840     0.9611     0.0228
 19 H      0.9443     1.0000     0.0557     0.9798     0.9578     0.0220
 20 H      0.9412     1.0000     0.0588     0.9976     0.9783     0.0192
 21 H      0.9622     1.0000     0.0378     0.9980     0.9772     0.0208

  Mayer bond orders larger than 0.100000
B(  0-C ,  1-C ) :   1.0273 B(  0-C , 16-N ) :   2.8879 B(  1-C ,  2-C ) :   1.3149 
B(  1-C ,  4-C ) :   1.3235 B(  2-C ,  3-C ) :   1.3741 B(  2-C , 12-H ) :   0.9854 
B(  3-C ,  6-C ) :   1.3251 B(  3-C , 13-H ) :   0.9865 B(  4-C ,  5-C ) :   1.3526 
B(  4-C , 14-H ) :   0.9858 B(  5-C ,  6-C ) :   1.3473 B(  5-C , 15-H ) :   0.9843 
B(  6-C ,  7-C ) :   0.9591 B(  7-C ,  8-C ) :   1.0325 B(  7-C , 11-O ) :   0.9354 
B(  7-C , 17-H ) :   0.9089 B(  8-C ,  9-C ) :   0.9974 B(  8-C , 18-H ) :   0.9174 
B(  8-C , 19-H ) :   0.9259 B(  9-C , 10-C ) :   1.7687 B(  9-C , 21-H ) :   0.9819 
B( 10-C , 11-O ) :   1.0021 B( 10-C , 20-H ) :   0.9754 


                *******************************************
                * RELAXED MP2 DENSITY POPULATION ANALYSIS *
                *******************************************

------------------------------------------------------------------------------
                           ORCA POPULATION ANALYSIS
------------------------------------------------------------------------------
Input electron density              ... calc.pmp2re
BaseName (.gbw .S,...)              ... calc

                    ********************************
                    * MULLIKEN POPULATION ANALYSIS *
                    ********************************

-----------------------
MULLIKEN ATOMIC CHARGES
-----------------------
   0 C :   -0.037240
   1 C :   -0.135107
   2 C :    0.037247
   3 C :   -0.014898
   4 C :    0.038926
   5 C :   -0.016131
   6 C :   -0.043764
   7 C :    0.214145
   8 C :    0.072583
   9 C :   -0.210094
  10 C :    0.161022
  11 O :   -0.334150
  12 H :    0.026957
  13 H :    0.025935
  14 H :    0.026555
  15 H :    0.017048
  16 N :   -0.041902
  17 H :    0.043381
  18 H :    0.039058
  19 H :    0.052656
  20 H :    0.049487
  21 H :    0.028287
Sum of atomic charges:    0.0000000

--------------------------------
MULLIKEN REDUCED ORBITAL CHARGES
--------------------------------
  0 C s       :     3.101846  s :     3.101846
      pz      :     0.950355  p :     2.881639
      px      :     0.974010
      py      :     0.957274
      dz2     :     0.010793  d :     0.053755
      dxz     :     0.009958
      dyz     :     0.008537
      dx2y2   :     0.014103
      dxy     :     0.010363
  1 C s       :     3.046616  s :     3.046616
      pz      :     1.031789  p :     3.035871
      px      :     1.012282
      py      :     0.991800
      dz2     :     0.008076  d :     0.052620
      dxz     :     0.007581
      dyz     :     0.011781
      dx2y2   :     0.011500
      dxy     :     0.013682
  2 C s       :     3.208931  s :     3.208931
      pz      :     0.905536  p :     2.710804
      px      :     0.898533
      py      :     0.906734
      dz2     :     0.005633  d :     0.043019
      dxz     :     0.006177
      dyz     :     0.009687
      dx2y2   :     0.010975
      dxy     :     0.010547
  3 C s       :     3.219397  s :     3.219397
      pz      :     0.952221  p :     2.753605
      px      :     0.948549
      py      :     0.852835
      dz2     :     0.007515  d :     0.041896
      dxz     :     0.007286
      dyz     :     0.007450
      dx2y2   :     0.010778
      dxy     :     0.008867
  4 C s       :     3.210655  s :     3.210655
      pz      :     0.934686  p :     2.707500
      px      :     0.933435
      py      :     0.839379
      dz2     :     0.008329  d :     0.042918
      dxz     :     0.007366
      dyz     :     0.007378
      dx2y2   :     0.010895
      dxy     :     0.008951
  5 C s       :     3.228145  s :     3.228145
      pz      :     0.918254  p :     2.746226
      px      :     0.897749
      py      :     0.930224
      dz2     :     0.005509  d :     0.041760
      dxz     :     0.006005
      dyz     :     0.009384
      dx2y2   :     0.010285
      dxy     :     0.010577
  6 C s       :     3.087979  s :     3.087979
      pz      :     0.945088  p :     2.906322
      px      :     0.979126
      py      :     0.982108
      dz2     :     0.007772  d :     0.049464
      dxz     :     0.007113
      dyz     :     0.011026
      dx2y2   :     0.010924
      dxy     :     0.012628
  7 C s       :     2.982947  s :     2.982947
      pz      :     0.917450  p :     2.723064
      px      :     0.898813
      py      :     0.906801
      dz2     :     0.011346  d :     0.079845
      dxz     :     0.020738
      dyz     :     0.018588
      dx2y2   :     0.011710
      dxy     :     0.017462
  8 C s       :     2.953657  s :     2.953657
      pz      :     0.925250  p :     2.929542
      px      :     1.023034
      py      :     0.981258
      dz2     :     0.007013  d :     0.044218
      dxz     :     0.010299
      dyz     :     0.010425
      dx2y2   :     0.010758
      dxy     :     0.005723
  9 C s       :     3.234825  s :     3.234825
      pz      :     0.943798  p :     2.934499
      px      :     1.021063
      py      :     0.969638
      dz2     :     0.009086  d :     0.040770
      dxz     :     0.007313
      dyz     :     0.008433
      dx2y2   :     0.009035
      dxy     :     0.006903
 10 C s       :     3.112023  s :     3.112023
      pz      :     0.784612  p :     2.651876
      px      :     0.961162
      py      :     0.906102
      dz2     :     0.019226  d :     0.075079
      dxz     :     0.015801
      dyz     :     0.018601
      dx2y2   :     0.011162
      dxy     :     0.010289
 11 O s       :     3.725597  s :     3.725597
      pz      :     1.307749  p :     4.583212
      px      :     1.635610
      py      :     1.639853
      dz2     :     0.005049  d :     0.025341
      dxz     :     0.004403
      dyz     :     0.007207
      dx2y2   :     0.003705
      dxy     :     0.004977
 12 H s       :     0.947676  s :     0.947676
      pz      :     0.009600  p :     0.025367
      px      :     0.009535
      py      :     0.006232
 13 H s       :     0.948601  s :     0.948601
      pz      :     0.004791  p :     0.025464
      px      :     0.004117
      py      :     0.016556
 14 H s       :     0.948099  s :     0.948099
      pz      :     0.004599  p :     0.025346
      px      :     0.004022
      py      :     0.016725
 15 H s       :     0.957282  s :     0.957282
      pz      :     0.009630  p :     0.025670
      px      :     0.009728
      py      :     0.006313
 16 N s       :     3.539551  s :     3.539551
      pz      :     1.135496  p :     3.465424
      px      :     1.190559
      py      :     1.139368
      dz2     :     0.006522  d :     0.036927
      dxz     :     0.007535
      dyz     :     0.005936
      dx2y2   :     0.008795
      dxy     :     0.008139
 17 H s       :     0.934757  s :     0.934757
      pz      :     0.009027  p :     0.021863
      px      :     0.007088
      py      :     0.005748
 18 H s       :     0.936791  s :     0.936791
      pz      :     0.005462  p :     0.024151
      px      :     0.014102
      py      :     0.004587
 19 H s       :     0.923644  s :     0.923644
      pz      :     0.006440  p :     0.023700
      px      :     0.004224
      py      :     0.013036
 20 H s       :     0.924627  s :     0.924627
      pz      :     0.010752  p :     0.025886
      px      :     0.010244
      py      :     0.004889
 21 H s       :     0.945961  s :     0.945961
      pz      :     0.012079  p :     0.025752
      px      :     0.004507
      py      :     0.009165


                     *******************************
                     * LOEWDIN POPULATION ANALYSIS *
                     *******************************

----------------------
LOEWDIN ATOMIC CHARGES
----------------------
   0 C :    0.003962
   1 C :   -0.083639
   2 C :    0.012535
   3 C :   -0.010958
   4 C :    0.013044
   5 C :   -0.015599
   6 C :   -0.013134
   7 C :    0.080970
   8 C :   -0.032407
   9 C :   -0.109966
  10 C :    0.049860
  11 O :   -0.102505
  12 H :    0.044885
  13 H :    0.041099
  14 H :    0.044422
  15 H :    0.035152
  16 N :   -0.124404
  17 H :    0.033352
  18 H :    0.033308
  19 H :    0.037910
  20 H :    0.033427
  21 H :    0.028688

-------------------------------
LOEWDIN REDUCED ORBITAL CHARGES
-------------------------------
  0 C s       :     2.913283  s :     2.913283
      pz      :     0.963895  p :     2.963302
      px      :     1.026126
      py      :     0.973281
      dz2     :     0.021448  d :     0.119453
      dxz     :     0.023840
      dyz     :     0.019292
      dx2y2   :     0.028550
      dxy     :     0.026323
  1 C s       :     2.840086  s :     2.840086
      pz      :     1.035102  p :     3.119356
      px      :     1.023571
      py      :     1.060683
      dz2     :     0.016601  d :     0.124197
      dxz     :     0.018064
      dyz     :     0.027783
      dx2y2   :     0.028378
      dxy     :     0.033371
  2 C s       :     2.857762  s :     2.857762
      pz      :     0.988151  p :     3.030183
      px      :     1.008718
      py      :     1.033315
      dz2     :     0.011351  d :     0.099520
      dxz     :     0.013503
      dyz     :     0.022020
      dx2y2   :     0.026830
      dxy     :     0.025817
  3 C s       :     2.857437  s :     2.857437
      pz      :     0.999158  p :     3.055603
      px      :     1.014490
      py      :     1.041955
      dz2     :     0.015181  d :     0.097918
      dxz     :     0.018366
      dyz     :     0.017001
      dx2y2   :     0.025849
      dxy     :     0.021521
  4 C s       :     2.859049  s :     2.859049
      pz      :     0.982308  p :     3.028644
      px      :     1.002613
      py      :     1.043723
      dz2     :     0.016944  d :     0.099263
      dxz     :     0.018335
      dyz     :     0.016724
      dx2y2   :     0.025758
      dxy     :     0.021500
  5 C s       :     2.859500  s :     2.859500
      pz      :     1.001416  p :     3.058820
      px      :     1.015802
      py      :     1.041602
      dz2     :     0.011103  d :     0.097278
      dxz     :     0.013159
      dyz     :     0.021476
      dx2y2   :     0.025399
      dxy     :     0.026142
  6 C s       :     2.867144  s :     2.867144
      pz      :     0.977157  p :     3.032942
      px      :     0.994443
      py      :     1.061342
      dz2     :     0.015574  d :     0.113048
      dxz     :     0.015985
      dyz     :     0.024916
      dx2y2   :     0.027066
      dxy     :     0.029507
  7 C s       :     2.836896  s :     2.836896
      pz      :     0.967352  p :     2.909807
      px      :     0.968840
      py      :     0.973615
      dz2     :     0.020258  d :     0.172327
      dxz     :     0.046895
      dyz     :     0.043071
      dx2y2   :     0.021982
      dxy     :     0.040121
  8 C s       :     2.843185  s :     2.843185
      pz      :     1.015087  p :     3.089291
      px      :     1.047981
      py      :     1.026222
      dz2     :     0.015021  d :     0.099931
      dxz     :     0.023896
      dyz     :     0.024748
      dx2y2   :     0.025679
      dxy     :     0.010587
  9 C s       :     2.878439  s :     2.878439
      pz      :     1.028038  p :     3.138134
      px      :     1.047149
      py      :     1.062947
      dz2     :     0.021375  d :     0.093393
      dxz     :     0.017043
      dyz     :     0.019541
      dx2y2   :     0.017786
      dxy     :     0.017649
 10 C s       :     2.867768  s :     2.867768
      pz      :     0.892556  p :     2.919348
      px      :     1.027351
      py      :     0.999441
      dz2     :     0.042159  d :     0.163025
      dxz     :     0.033170
      dyz     :     0.040723
      dx2y2   :     0.022490
      dxy     :     0.024483
 11 O s       :     3.415905  s :     3.415905
      pz      :     1.357205  p :     4.644217
      px      :     1.630052
      py      :     1.656959
      dz2     :     0.009347  d :     0.042383
      dxz     :     0.007992
      dyz     :     0.013011
      dx2y2   :     0.005004
      dxy     :     0.007029
 12 H s       :     0.882668  s :     0.882668
      pz      :     0.027055  p :     0.072447
      px      :     0.026827
      py      :     0.018565
 13 H s       :     0.886183  s :     0.886183
      pz      :     0.014599  p :     0.072718
      px      :     0.012960
      py      :     0.045159
 14 H s       :     0.883145  s :     0.883145
      pz      :     0.014086  p :     0.072433
      px      :     0.012554
      py      :     0.045793
 15 H s       :     0.890634  s :     0.890634
      pz      :     0.027561  p :     0.074214
      px      :     0.027839
      py      :     0.018814
 16 N s       :     3.416856  s :     3.416856
      pz      :     1.177223  p :     3.648907
      px      :     1.275279
      py      :     1.196405
      dz2     :     0.008932  d :     0.058642
      dxz     :     0.013009
      dyz     :     0.009743
      dx2y2   :     0.012041
      dxy     :     0.014917
 17 H s       :     0.899558  s :     0.899558
      pz      :     0.028170  p :     0.067089
      px      :     0.020911
      py      :     0.018008
 18 H s       :     0.898632  s :     0.898632
      pz      :     0.016021  p :     0.068060
      px      :     0.038832
      py      :     0.013208
 19 H s       :     0.894464  s :     0.894464
      pz      :     0.018649  p :     0.067626
      px      :     0.012490
      py      :     0.036488
 20 H s       :     0.892623  s :     0.892623
      pz      :     0.030367  p :     0.073950
      px      :     0.029099
      py      :     0.014483
 21 H s       :     0.895125  s :     0.895125
      pz      :     0.034548  p :     0.076188
      px      :     0.015568
      py      :     0.026072


                      *****************************
                      * MAYER POPULATION ANALYSIS *
                      *****************************

  NA   - Mulliken gross atomic population
  ZA   - Total nuclear charge
  QA   - Mulliken gross atomic charge
  VA   - Mayer's total valence
  BVA  - Mayer's bonded valence
  FA   - Mayer's free valence

  ATOM       NA         ZA         QA         VA         BVA        FA
  0 C      6.0372     6.0000    -0.0372     4.0781     3.9058     0.1723
  1 C      6.1351     6.0000    -0.1351     3.9057     3.7555     0.1502
  2 C      5.9628     6.0000     0.0372     3.9069     3.7625     0.1444
  3 C      6.0149     6.0000    -0.0149     3.8957     3.7500     0.1457
  4 C      5.9611     6.0000     0.0389     3.8955     3.7507     0.1448
  5 C      6.0161     6.0000    -0.0161     3.9103     3.7646     0.1458
  6 C      6.0438     6.0000    -0.0438     3.8323     3.6762     0.1561
  7 C      5.7859     6.0000     0.2141     3.9796     3.8650     0.1146
  8 C      5.9274     6.0000     0.0726     3.9455     3.8337     0.1118
  9 C      6.2101     6.0000    -0.2101     3.9609     3.8117     0.1492
 10 C      5.8390     6.0000     0.1610     3.9113     3.7760     0.1354
 11 O      8.3341     8.0000    -0.3341     2.2448     2.0983     0.1466
 12 H      0.9730     1.0000     0.0270     0.9918     0.9709     0.0208
 13 H      0.9741     1.0000     0.0259     0.9933     0.9722     0.0211
 14 H      0.9734     1.0000     0.0266     0.9918     0.9710     0.0209
 15 H      0.9830     1.0000     0.0170     1.0103     0.9888     0.0215
 16 N      7.0419     7.0000    -0.0419     3.2029     3.0009     0.2019
 17 H      0.9566     1.0000     0.0434     0.9821     0.9593     0.0228
 18 H      0.9609     1.0000     0.0391     0.9850     0.9621     0.0228
 19 H      0.9473     1.0000     0.0527     0.9805     0.9586     0.0219
 20 H      0.9505     1.0000     0.0495     0.9974     0.9782     0.0191
 21 H      0.9717     1.0000     0.0283     0.9976     0.9768     0.0207

  Mayer bond orders larger than 0.100000
B(  0-C ,  1-C ) :   1.0383 B(  0-C , 16-N ) :   2.9026 B(  1-C ,  2-C ) :   1.3148 
B(  1-C ,  4-C ) :   1.3230 B(  2-C ,  3-C ) :   1.3637 B(  2-C , 12-H ) :   0.9816 
B(  3-C ,  6-C ) :   1.3228 B(  3-C , 13-H ) :   0.9818 B(  4-C ,  5-C ) :   1.3436 
B(  4-C , 14-H ) :   0.9819 B(  5-C ,  6-C ) :   1.3433 B(  5-C , 15-H ) :   0.9785 
B(  6-C ,  7-C ) :   0.9586 B(  7-C ,  8-C ) :   1.0350 B(  7-C , 11-O ) :   0.9635 
B(  7-C , 17-H ) :   0.9002 B(  8-C ,  9-C ) :   1.0049 B(  8-C , 18-H ) :   0.9099 
B(  8-C , 19-H ) :   0.9199 B(  9-C , 10-C ) :   1.7445 B(  9-C , 21-H ) :   0.9785 
B( 10-C , 11-O ) :   1.0272 B( 10-C , 20-H ) :   0.9737 


-------
TIMINGS
-------

Total time                :   55.378 sec
Integral trafo            :    1.013 sec (  1.8%)
FC preparation            :    0.231 sec (  0.4%)
I/O of integrals          :    0.397 sec (  0.7%)
K(i,j) operators          :    0.683 sec (  1.2%)
T(i,j) pair energies      :    0.174 sec (  0.3%)
V**(-1/2)                 :    0.288 sec (  0.5%)
Gamma(ia|P)               :    0.632 sec (  1.1%)
Gamma-Trafo               :    0.622 sec (  1.1%)
D(virtual)                :    0.038 sec (  0.1%)
D(internal)               :    2.781 sec (  5.0%)
W(virtual)                :    0.063 sec (  0.1%)
W(internal)               :    5.015 sec (  9.1%)
L(virtual)                :    1.286 sec (  2.3%)
L(internal)               :    0.187 sec (  0.3%)
XC kernel                 :    0.073 sec (  0.1%)
G(D)                      :    2.819 sec (  5.1%)
G(Z)                      :    2.803 sec (  5.1%)
Z-vector solution         :   20.495 sec ( 37.0%)
3-index derivative        :    0.386 sec (  0.7%)
2-index derivative        :    0.040 sec (  0.1%)
Fock matrix gradient      :   13.242 sec ( 23.9%)


---------------------------------------
MP2 TOTAL ENERGY:     -553.540475617 Eh
---------------------------------------

The final MP2 gradient
  0:  -0.01812618  -0.01430727  -0.01241566
  1:   0.00355660   0.00478132   0.00199763
  2:  -0.00543053  -0.00877108  -0.00285640
  3:   0.00155851   0.00941053  -0.00049651
  4:  -0.00569668  -0.00355207  -0.00447341
  5:   0.00640195  -0.00474125   0.00622784
  6:  -0.00499649   0.00804996  -0.00132917
  7:   0.01613499  -0.02297046   0.02042459
  8:   0.01566572  -0.01207422   0.00043998
  9:  -0.03115341   0.01974497  -0.00749006
 10:   0.03071457  -0.05154004  -0.01574585
 11:  -0.02920088   0.05230480  -0.00437094
 12:   0.00378765  -0.00124284   0.00340563
 13:  -0.00065225  -0.00588359   0.00099319
 14:   0.00098797   0.00507782  -0.00032599
 15:  -0.00467253  -0.00025195  -0.00375412
 16:   0.01673852   0.01331970   0.01135215
 17:   0.00603887   0.00015864  -0.00064085
 18:  -0.00052570  -0.00381275   0.01203291
 19:   0.00481741   0.00637507  -0.00441361
 20:  -0.00673662   0.01289722   0.00468136
 21:   0.00083532  -0.00297673  -0.00324405

-----------------------------------
NORM OF THE MP2 GRADIENT:  0.113606
-----------------------------------

Maximum memory used throughout the entire MP2-calculation: 60.0 MB


-------------------------------------------------------------------------------
                          DFT DISPERSION CORRECTION                            
                                                                               
                              DFTD3 V3.1  Rev 1                                
                          USING Becke-Johnson damping                          
-------------------------------------------------------------------------------
The B2PLYP functional is recognized
Active option DFTDOPT                   ...         4   

molecular C6(AA) [au] = 6030.739323 


            DFT-D V3
 parameters
 s6 scaling factor         :     0.6400 
 a1 scaling factor         :     0.3065 
 s8 scaling factor         :     0.9147 
 a2 scaling factor         :     5.0570 
 ad hoc parameters k1-k3   :    16.0000     1.3333    -4.0000 

 Edisp/kcal,au: -12.675771755523  -0.020200125938 
 E6   /kcal   :  -7.092986719 
 E8   /kcal   :  -5.582785037 
 % E8         :  44.042959626 

-------------------------   ----------------
Dispersion correction           -0.020200126
-------------------------   ----------------


-------------------------   --------------------
FINAL SINGLE POINT ENERGY      -553.560675743099
-------------------------   --------------------

------------------------------------------------------------------------------
                         ORCA GEOMETRY RELAXATION STEP
------------------------------------------------------------------------------

Reading the OPT-File                    .... done
Getting information on internals        .... done
Copying old internal coords+grads       .... done
Making the new internal coordinates     .... (2022 redundants) done
Validating the new internal coordinates .... (2022 redundants) done
Calculating the B-matrix                .... done
Calculating the G,G- and P matrices     .... done
Transforming gradient to internals      .... done
Projecting the internal gradient        .... done
Number of atoms                         ....  22
Number of internal coordinates          .... 111
Current Energy                          ....  -553.560675743 Eh
Current gradient norm                   ....     0.113605893 Eh/bohr
Maximum allowed component of the step   ....  0.300
Current trust radius                    ....  0.300
Evaluating the initial hessian          ....  (Almloef) done
Projecting the Hessian                  .... done
Forming the augmented Hessian           .... done
Diagonalizing the augmented Hessian     .... done
Last element of RFO vector              ....  0.983948697
Lowest eigenvalues of augmented Hessian:
 -0.010382395  0.011725024  0.015172416  0.019571189  0.023033129
Length of the computed step             ....  0.181362674
The final length of the internal step   ....  0.181362674
Converting the step to Cartesian space:
 Initial RMS(Int)=    0.0172141832
Transforming coordinates:
 Iter   0:  RMS(Cart)=    0.0378438883 RMS(Int)=    1.3317955827
 Iter   5:  RMS(Cart)=    0.0000008254 RMS(Int)=    0.0000006633
done
Storing new coordinates                 .... done

                                .--------------------.
          ----------------------|Geometry convergence|-------------------------
          Item                value                   Tolerance       Converged
          ---------------------------------------------------------------------
          RMS gradient        0.0066076039            0.0000300000      NO
          MAX gradient        0.0335464709            0.0001000000      NO
          RMS step            0.0172141832            0.0006000000      NO
          MAX step            0.0595905888            0.0010000000      NO
          ........................................................
          Max(Bonds)      0.0315      Max(Angles)    3.23
          Max(Dihed)        2.75      Max(Improp)    0.00
          ---------------------------------------------------------------------

The optimization has not yet converged - more geometry cycles are needed


    ---------------------------------------------------------------------------
                         Redundant Internal Coordinates
                            (Angstroem and degrees)

        Definition                    Value    dE/dq     Step     New-Value
    ----------------------------------------------------------------------------
     1. B(C   1,C   0)                1.4394  0.002004 -0.0020    1.4374   
     2. B(C   2,C   1)                1.3991 -0.006532  0.0059    1.4050   
     3. B(C   3,C   2)                1.3974  0.003859 -0.0033    1.3941   
     4. B(C   4,C   1)                1.4002 -0.004317  0.0039    1.4041   
     5. B(C   5,C   4)                1.3995  0.003183 -0.0028    1.3967   
     6. B(C   6,C   5)                1.4080  0.006028 -0.0056    1.4024   
     7. B(C   6,C   3)                1.4056  0.000996 -0.0011    1.4045   
     8. B(C   7,C   6)                1.5135  0.004197 -0.0055    1.5081   
     9. B(C   8,C   7)                1.5439 -0.008801  0.0121    1.5560   
    10. B(C   9,C   8)                1.4807 -0.020037  0.0219    1.5026   
    11. B(C  10,C   9)                1.3662  0.019295 -0.0152    1.3510   
    12. B(O  11,C  10)                1.3405 -0.018346  0.0148    1.3553   
    13. B(O  11,C   7)                1.3819 -0.033546  0.0315    1.4134   
    14. B(H  12,C   2)                1.0835 -0.005113  0.0071    1.0906   
    15. B(H  13,C   3)                1.0831 -0.005988  0.0083    1.0914   
    16. B(H  14,C   4)                1.0836 -0.005095  0.0071    1.0907   
    17. B(H  15,C   5)                1.0823 -0.005199  0.0072    1.0895   
    18. B(N  16,C   0)                1.1577 -0.024215  0.0097    1.1674   
    19. B(H  17,C   7)                1.1127  0.003955 -0.0061    1.1066   
    20. B(H  18,C   8)                1.1122  0.005020 -0.0078    1.1044   
    21. B(H  19,C   8)                1.1108  0.007784 -0.0120    1.0988   
    22. B(H  20,C  10)                1.0816 -0.004901  0.0068    1.0884   
    23. B(H  21,C   9)                1.0819 -0.004418  0.0061    1.0881   
    24. L(C   1,C   0,N  16,C   2, 1) 179.92  0.000011   -0.00    179.91   
    25. L(C   1,C   0,N  16,C   2, 2) 179.76 -0.000052    0.01    179.76   
    26. A(C   0,C   1,C   2)          120.00 -0.000208   -0.01    120.00   
    27. A(C   0,C   1,C   4)          120.21  0.000204   -0.06    120.15   
    28. A(C   2,C   1,C   4)          119.79  0.000004    0.07    119.86   
    29. A(C   3,C   2,H  12)          119.41 -0.002377    0.33    119.74   
    30. A(C   1,C   2,H  12)          120.48 -0.000016   -0.05    120.43   
    31. A(C   1,C   2,C   3)          120.11  0.002393   -0.28    119.83   
    32. A(C   2,C   3,C   6)          120.61 -0.000268    0.01    120.62   
    33. A(C   6,C   3,H  13)          120.25  0.000517   -0.07    120.19   
    34. A(C   2,C   3,H  13)          119.14 -0.000250    0.05    119.19   
    35. A(C   5,C   4,H  14)          119.46 -0.001936    0.27    119.74   
    36. A(C   1,C   4,H  14)          120.34  0.000001   -0.03    120.31   
    37. A(C   1,C   4,C   5)          120.19  0.001934   -0.24    119.95   
    38. A(C   6,C   5,H  15)          120.97  0.003620   -0.54    120.43   
    39. A(C   4,C   5,H  15)          118.69 -0.002508    0.43    119.12   
    40. A(C   4,C   5,C   6)          120.34 -0.001113    0.11    120.45   
    41. A(C   3,C   6,C   5)          118.96 -0.002951    0.33    119.29   
    42. A(C   5,C   6,C   7)          121.97  0.003424   -0.43    121.54   
    43. A(C   3,C   6,C   7)          119.06 -0.000476    0.11    119.18   
    44. A(O  11,C   7,H  17)          105.99 -0.002542    1.18    107.16   
    45. A(C   6,C   7,O  11)          114.08  0.007846   -2.05    112.03   
    46. A(C   8,C   7,H  17)          109.46  0.001796   -0.13    109.33   
    47. A(C   6,C   7,H  17)          108.65  0.000495   -0.28    108.37   
    48. A(C   6,C   7,C   8)          112.79 -0.004056    0.76    113.55   
    49. A(C   8,C   7,O  11)          105.58 -0.003580    0.61    106.20   
    50. A(C   7,C   8,H  18)          112.98  0.001345   -0.68    112.30   
    51. A(C   7,C   8,C   9)          101.89  0.004256   -0.76    101.13   
    52. A(C   9,C   8,H  19)          114.11 -0.002951    0.24    114.36   
    53. A(C   7,C   8,H  19)          111.08 -0.001376    0.25    111.33   
    54. A(C   9,C   8,H  18)          105.79 -0.006549    2.69    108.48   
    55. A(H  18,C   8,H  19)          110.67  0.004823   -1.55    109.13   
    56. A(C   8,C   9,C  10)          108.30 -0.003679    0.16    108.46   
    57. A(C   8,C   9,H  21)          126.49  0.002550   -0.24    126.24   
    58. A(C  10,C   9,H  21)          125.08  0.001265    0.00    125.08   
    59. A(O  11,C  10,H  20)          123.81  0.022154   -3.23    120.58   
    60. A(C   9,C  10,H  20)          124.52 -0.007422    1.36    125.88   
    61. A(C   9,C  10,O  11)          111.67 -0.014731    1.87    113.54   
    62. A(C   7,O  11,C  10)          111.25  0.018412   -2.18    109.07   
    63. D(H  12,C   2,C   1,C   4)    179.95 -0.000000    0.05    180.00   
    64. D(C   3,C   2,C   1,C   4)      0.17  0.000098   -0.13      0.04   
    65. D(H  12,C   2,C   1,C   0)      0.17  0.000055   -0.08      0.09   
    66. D(C   3,C   2,C   1,C   0)   -179.61  0.000153   -0.26   -179.87   
    67. D(C   6,C   3,C   2,C   1)     -0.10  0.000011    0.04     -0.05   
    68. D(C   6,C   3,C   2,H  12)   -179.88  0.000103   -0.13   -180.01   
    69. D(H  13,C   3,C   2,C   1)    179.71 -0.000085    0.18    179.89   
    70. D(H  13,C   3,C   2,H  12)     -0.08  0.000007    0.01     -0.07   
    71. D(H  14,C   4,C   1,C   0)     -0.13 -0.000034    0.05     -0.08   
    72. D(H  14,C   4,C   1,C   2)   -179.91  0.000022   -0.08   -180.00   
    73. D(C   5,C   4,C   1,C   2)     -0.11 -0.000026    0.01     -0.10   
    74. D(C   5,C   4,C   1,C   0)    179.67 -0.000083    0.14    179.81   
    75. D(H  15,C   5,C   4,C   1)   -179.77  0.000097   -0.20   -179.97   
    76. D(C   6,C   5,C   4,H  14)    179.78 -0.000195    0.29    180.06   
    77. D(C   6,C   5,C   4,C   1)     -0.02 -0.000151    0.19      0.17   
    78. D(H  15,C   5,C   4,H  14)      0.04  0.000053   -0.11     -0.08   
    79. D(C   7,C   6,C   5,H  15)      0.60  0.000293   -0.68     -0.08   
    80. D(C   3,C   6,C   5,H  15)    179.83 -0.000019    0.14    179.97   
    81. D(C   3,C   6,C   5,C   4)      0.10  0.000251   -0.28     -0.18   
    82. D(C   7,C   6,C   3,H  13)     -0.58 -0.000360    0.80      0.22   
    83. D(C   7,C   6,C   3,C   2)    179.22 -0.000458    0.94    180.17   
    84. D(C   7,C   6,C   5,C   4)   -179.14  0.000563   -1.09   -180.23   
    85. D(C   5,C   6,C   3,H  13)   -179.84 -0.000088    0.02   -179.83   
    86. D(C   5,C   6,C   3,C   2)     -0.04 -0.000186    0.16      0.12   
    87. D(H  17,C   7,C   6,C   3)    -60.23  0.000596    0.54    -59.70   
    88. D(O  11,C   7,C   6,C   5)      1.02 -0.001738    1.34      2.36   
    89. D(O  11,C   7,C   6,C   3)   -178.22 -0.001407    0.52   -177.70   
    90. D(C   8,C   7,C   6,C   5)   -119.44  0.000234    1.48   -117.96   
    91. D(C   8,C   7,C   6,C   3)     61.32  0.000564    0.66     61.98   
    92. D(C   9,C   8,C   7,O  11)     11.15 -0.002870    1.33     12.48   
    93. D(C   9,C   8,C   7,C   6)    136.37  0.001871   -0.33    136.04   
    94. D(H  18,C   8,C   7,H  17)    144.43  0.005773   -2.70    141.72   
    95. D(H  18,C   8,C   7,O  11)   -101.88  0.001840   -1.09   -102.97   
    96. D(H  18,C   8,C   7,C   6)     23.34  0.006580   -2.75     20.58   
    97. D(C   9,C   8,C   7,H  17)   -102.54  0.001063   -0.28   -102.82   
    98. D(H  21,C   9,C   8,H  18)    -65.89  0.001383   -0.16    -66.05   
    99. D(H  21,C   9,C   8,C   7)    175.81  0.000603   -0.13    175.68   
   100. D(C  10,C   9,C   8,H  19)   -128.09  0.003071   -1.24   -129.33   
   101. D(C  10,C   9,C   8,H  18)    110.00  0.003430   -1.34    108.66   
   102. D(C  10,C   9,C   8,C   7)     -8.30  0.002651   -1.31     -9.60   
   103. D(H  20,C  10,C   9,H  21)     -1.46  0.000722   -0.10     -1.56   
   104. D(H  20,C  10,C   9,C   8)   -177.42 -0.001359    1.07   -176.35   
   105. D(O  11,C  10,C   9,H  21)    178.47  0.001425   -0.34    178.13   
   106. D(O  11,C  10,C   9,C   8)      2.51 -0.000656    0.83      3.34   
   107. D(C   7,O  11,C  10,H  20)   -174.61  0.000281   -0.25   -174.86   
   108. D(C   7,O  11,C  10,C   9)      5.46 -0.000392   -0.02      5.44   
   109. D(C  10,O  11,C   7,H  17)    105.53  0.001050   -0.18    105.35   
   110. D(C  10,O  11,C   7,C   8)    -10.56  0.001791   -0.84    -11.40   
   111. D(C  10,O  11,C   7,C   6)   -134.97  0.004514   -0.93   -135.90   
    ----------------------------------------------------------------------------

Geometry step timings:
Preparation and reading OPT file:      0.000 s ( 5.402 %)
Internal coordinates            :      0.000 s ( 0.817 %)
B/P matrices and projection     :      0.001 s (22.660 %)
Hessian update/contruction      :      0.001 s ( 8.291 %)
Making the step                 :      0.001 s (17.447 %)
Converting the step to Cartesian:      0.000 s ( 2.748 %)
Storing new data                :      0.000 s ( 0.565 %)
Checking convergence            :      0.000 s ( 0.094 %)
Final printing                  :      0.003 s (41.881 %)
Total time                      :      0.006 s

Time for energy+gradient        :     87.493 s
Time for complete geometry iter :     87.807 s

         *************************************************************
         *                GEOMETRY OPTIMIZATION CYCLE   2            *
         *************************************************************
---------------------------------
CARTESIAN COORDINATES (ANGSTROEM)
---------------------------------
  C      2.126560   -1.100089    1.098669
  C      3.120048   -0.297075    1.757605
  C      3.186545    1.083761    1.506824
  C      4.153316    1.858873    2.145714
  C      4.026754   -0.889699    2.651037
  C      4.993003   -0.106198    3.285997
  C      5.063400    1.272822    3.040730
  C      6.093340    2.142612    3.716723
  C      5.476514    3.245847    4.624097
  C      6.356422    3.147706    5.838048
  C      7.129557    2.046367    5.717811
  O      6.961115    1.392457    4.542621
  H      2.486928    1.553844    0.814695
  H      4.196722    2.930215    1.941899
  H      3.981868   -1.960944    2.851154
  H      5.690007   -0.580148    3.976316
  N      1.320611   -1.751251    0.560897
  H      6.716157    2.617400    2.934897
  H      4.439632    3.011138    4.923370
  H      5.494871    4.226751    4.129277
  H      7.830546    1.674584    6.462846
  H      6.320055    3.793701    6.712855

----------------------------
CARTESIAN COORDINATES (A.U.)
----------------------------
  NO LB      ZA    FRAG     MASS         X           Y           Z
   0 C     6.0000    0    12.011    4.018616   -2.078868    2.076184
   1 C     6.0000    0    12.011    5.896036   -0.561391    3.321392
   2 C     6.0000    0    12.011    6.021697    2.048011    2.847484
   3 C     6.0000    0    12.011    7.848630    3.512761    4.054813
   4 C     6.0000    0    12.011    7.609462   -1.681288    5.009734
   5 C     6.0000    0    12.011    9.435408   -0.200686    6.209634
   6 C     6.0000    0    12.011    9.568439    2.405285    5.746147
   7 C     6.0000    0    12.011   11.514743    4.048951    7.023589
   8 C     6.0000    0    12.011   10.349111    6.133762    8.738278
   9 C     6.0000    0    12.011   12.011896    5.948302   11.032312
  10 C     6.0000    0    12.011   13.472911    3.867073   10.805098
  11 O     8.0000    0    15.999   13.154601    2.631362    8.584309
  12 H     1.0000    0     1.008    4.699612    2.936340    1.539551
  13 H     1.0000    0     1.008    7.930656    5.537305    3.669656
  14 H     1.0000    0     1.008    7.524640   -3.705648    5.387901
  15 H     1.0000    0     1.008   10.752556   -1.096321    7.514149
  16 N     7.0000    0    14.007    2.495593   -3.309385    1.059941
  17 H     1.0000    0     1.008   12.691698    4.946169    5.546151
  18 H     1.0000    0     1.008    8.389688    5.690227    9.303820
  19 H     1.0000    0     1.008   10.383800    7.987401    7.803202
  20 H     1.0000    0     1.008   14.797588    3.164505   12.213009
  21 H     1.0000    0     1.008   11.943174    7.169056   12.685457

--------------------------------
INTERNAL COORDINATES (ANGSTROEM)
--------------------------------
 C      0   0   0     0.000000000000     0.00000000     0.00000000
 C      1   0   0     1.437374811750     0.00000000     0.00000000
 C      2   1   0     1.404998956624   119.99643865     0.00000000
 C      3   2   1     1.394140241587   119.83078570   180.13307655
 C      2   1   3     1.404115109372   120.14796333   180.08810383
 C      5   2   1     1.396669052117   119.95053195   179.80858719
 C      6   5   2     1.402429562599   120.45315935     0.16996261
 C      7   6   5     1.508070981597   121.53494875   179.77002220
 C      8   7   6     1.555933535960   113.55379967   242.03989541
 C      9   8   7     1.502513184989   101.11012182   136.03574646
 C     10   9   8     1.350978600155   108.45024800   350.40017053
 O     11  10   9     1.355375902264   113.53774202     3.34437597
 H      3   2   1     1.090634779635   120.43218837     0.09209040
 H      4   3   2     1.091420846871   119.19283734   179.89208949
 H      5   2   1     1.090700552170   120.31171377   359.91518661
 H      6   5   2     1.089488361062   119.11856819   180.02736377
 N      1   2   3     1.167375078770   179.85523004    53.94820379
 H      8   7   6     1.106606104768   108.36936395   120.36276201
 H      9   8   7     1.104434740910   112.30436202    20.58549861
 H      9   8   7     1.098797848665   111.32954985   257.89446418
 H     11  10   9     1.088432108457   125.88113529   183.65537597
 H     10   9   8     1.088080408408   126.24430887   175.69007172

---------------------------
INTERNAL COORDINATES (A.U.)
---------------------------
 C      0   0   0     0.000000000000     0.00000000     0.00000000
 C      1   0   0     2.716244746005     0.00000000     0.00000000
 C      2   1   0     2.655063246465   119.99643865     0.00000000
 C      3   2   1     2.634543248879   119.83078570   180.13307655
 C      2   1   3     2.653393017215   120.14796333   180.08810383
 C      5   2   1     2.639322008224   119.95053195   179.80858719
 C      6   5   2     2.650207795427   120.45315935     0.16996261
 C      7   6   5     2.849841145732   121.53494875   179.77002220
 C      8   7   6     2.940288265548   113.55379967   242.03989541
 C      9   8   7     2.839338432235   101.11012182   136.03574646
 C     10   9   8     2.552979567082   108.45024800   350.40017053
 O     11  10   9     2.561289263796   113.53774202     3.34437597
 H      3   2   1     2.061001045640   120.43218837     0.09209040
 H      4   3   2     2.062486497438   119.19283734   179.89208949
 H      5   2   1     2.061125337719   120.31171377   359.91518661
 H      6   5   2     2.058834628501   119.11856819   180.02736377
 N      1   2   3     2.206019194440   179.85523004    53.94820379
 H      8   7   6     2.091182476136   108.36936395   120.36276201
 H      9   8   7     2.087079193109   112.30436202    20.58549861
 H      9   8   7     2.076427010518   111.32954985   257.89446418
 H     11  10   9     2.056838600350   125.88113529   183.65537597
 H     10   9   8     2.056173983576   126.24430887   175.69007172


           ************************************************************
           *        Program running with 8 parallel MPI-processes     *
           *              working on a common directory               *
           ************************************************************
------------------------------------------------------------------------------
                   ___                                                        
                  /   \      - P O W E R E D   B Y -                         
                 /     \                                                     
                 |  |  |   _    _      __       _____    __    __             
                 |  |  |  | |  | |    /  \     |  _  \  |  |  /  |          
                  \  \/   | |  | |   /    \    | | | |  |  | /  /          
                 / \  \   | |__| |  /  /\  \   | |_| |  |  |/  /          
                |  |  |   |  __  | /  /__\  \  |    /   |      \           
                |  |  |   | |  | | |   __   |  |    \   |  |\   \          
                \     /   | |  | | |  |  |  |  | |\  \  |  | \   \       
                 \___/    |_|  |_| |__|  |__|  |_| \__\ |__|  \__/        
                                                                              
                      - O R C A' S   B I G   F R I E N D -                    
                                      &                                       
                       - I N T E G R A L  F E E D E R -                       
                                                                              
 v1 FN, 2020, v2 2021, v3 2022-2024                                           
------------------------------------------------------------------------------


----------------------
SHARK INTEGRAL PACKAGE
----------------------

Number of atoms                             ...     22
Number of basis functions                   ...    227
Number of shells                            ...    105
Maximum angular momentum                    ...      2
Integral batch strategy                     ... SHARK/LIBINT Hybrid
RI-J (if used) integral strategy            ... SPLIT-RIJ (Revised 2003 algorithm where possible)
Printlevel                                  ...      1
Contraction scheme used                     ... SEGMENTED contraction
Prescreening option                         ... SCHWARTZ
   Thresh                                   ... 1.000e-12
   Tcut                                     ... 1.000e-14
   Tpresel                                  ... 1.000e-14 
Coulomb Range Separation                    ... NOT USED
Exchange Range Separation                   ... NOT USED
Multipole approximations                    ... NOT USED
Finite Nucleus Model                        ... NOT USED
CABS basis                                  ... NOT available
Auxiliary Coulomb fitting basis             ... AVAILABLE
   # of basis functions in Aux-J            ...    736
   # of shells in Aux-J                     ...    240
   Maximum angular momentum in Aux-J        ...      4
Auxiliary J/K fitting basis                 ... NOT available
Auxiliary Correlation fitting basis         ... AVAILABLE
   # of basis functions in Aux-C            ...    750
   # of shells in Aux-C                     ...    262
   Maximum angular momentum in Aux-C        ...      3
Auxiliary 'external' fitting basis          ... NOT available

Checking pre-screening integrals            ... done (  0.0 sec) Dimension = 105
Check shell pair data                       ... done (  0.0 sec)
Shell pair information
Shell pair cut-off parameter TPreSel        ...   1.0e-14
Total number of shell pairs                 ...      5565
Shell pairs after pre-screening             ...      4906
Total number of primitive shell pairs       ...     20497
Primitive shell pairs kept                  ...     12828
          la=0 lb=0:   1460 shell pairs
          la=1 lb=0:   1791 shell pairs
          la=1 lb=1:    573 shell pairs
          la=2 lb=0:    625 shell pairs
          la=2 lb=1:    385 shell pairs
          la=2 lb=2:     72 shell pairs

Calculating one electron integrals          ... done (  0.0 sec)
Calculating RI/J V-Matrix + Cholesky decomp.... done (  0.1 sec)
Calculating RI/C V-Matrix + Cholesky decomp.... done (  0.1 sec)
Calculating Nuclear repulsion               ... done (  0.0 sec) ENN=    692.678177829083 Eh

Diagonalization of the overlap matrix:
Smallest eigenvalue                        ... 2.837e-04
Time for diagonalization                   ...    0.008 sec
Threshold for overlap eigenvalues          ... 1.000e-07
Number of eigenvalues below threshold      ... 0
Time for construction of square roots      ...    0.033 sec
Total time needed                          ...    0.042 sec

-------------------
DFT GRID GENERATION
-------------------

General Integration Accuracy     IntAcc      ... 4.388
Radial Grid Type                 RadialGrid  ... OptM3 with GC (2021)
Angular Grid (max. ang.)         AngularGrid ... 4 (Lebedev-302)
Angular grid pruning method      GridPruning ... 4 (adaptive)
Weight generation scheme         WeightScheme... mBecke (2022)
Basis function cutoff            BFCut       ... 1.0000e-12
Integration weight cutoff        WCut        ... 1.0000e-14
Partially contracted basis set               ... off
Rotationally invariant grid construction     ... off
Angular grids for H and He will be reduced by one unit

Total number of grid points                  ...   106986
Total number of batches                      ...     1683
Average number of points per batch           ...       63
Average number of grid points per atom       ...     4863

--------------------
COSX GRID GENERATION
--------------------

GRIDX 1
-------
General Integration Accuracy     IntAcc      ... 3.816
Radial Grid Type                 RadialGrid  ... OptM3 with GC (2021)
Angular Grid (max. ang.)         AngularGrid ... 1 (Lebedev-50)
Angular grid pruning method      GridPruning ... 4 (adaptive)
Weight generation scheme         WeightScheme... mBecke (2022)
Basis function cutoff            BFCut       ... 1.0000e-12
Integration weight cutoff        WCut        ... 1.0000e-14
Partially contracted basis set               ... on
Rotationally invariant grid construction     ... off
Angular grids for H and He will be reduced by one unit

Total number of grid points                  ...    13598
Total number of batches                      ...      117
Average number of points per batch           ...      116
Average number of grid points per atom       ...      618
UseSFitting                                  ... on

GRIDX 2
-------
General Integration Accuracy     IntAcc      ... 4.020
Radial Grid Type                 RadialGrid  ... OptM3 with GC (2021)
Angular Grid (max. ang.)         AngularGrid ... 2 (Lebedev-110)
Angular grid pruning method      GridPruning ... 4 (adaptive)
Weight generation scheme         WeightScheme... mBecke (2022)
Basis function cutoff            BFCut       ... 1.0000e-12
Integration weight cutoff        WCut        ... 1.0000e-14
Partially contracted basis set               ... on
Rotationally invariant grid construction     ... off
Angular grids for H and He will be reduced by one unit

Total number of grid points                  ...    30032
Total number of batches                      ...      247
Average number of points per batch           ...      121
Average number of grid points per atom       ...     1365
UseSFitting                                  ... on

GRIDX 3
-------
General Integration Accuracy     IntAcc      ... 4.338
Radial Grid Type                 RadialGrid  ... OptM3 with GC (2021)
Angular Grid (max. ang.)         AngularGrid ... 3 (Lebedev-194)
Angular grid pruning method      GridPruning ... 4 (adaptive)
Weight generation scheme         WeightScheme... mBecke (2022)
Basis function cutoff            BFCut       ... 1.0000e-12
Integration weight cutoff        WCut        ... 1.0000e-14
Partially contracted basis set               ... on
Rotationally invariant grid construction     ... off
Angular grids for H and He will be reduced by one unit

Total number of grid points                  ...    65950
Total number of batches                      ...      527
Average number of points per batch           ...      125
Average number of grid points per atom       ...     2998
UseSFitting                                  ... on
Grids setup in   0.0 sec
Initializing property integral containers    ... done (  0.0 sec)

SHARK setup successfully completed in   2.6 seconds

Maximum memory used throughout the entire STARTUP-calculation: 29.4 MB


           ************************************************************
           *        Program running with 8 parallel MPI-processes     *
           *              working on a common directory               *
           ************************************************************
Occupation numbers will be reassigned to an Aufbau configuration
             **** ENERGY FILE WAS UPDATED (calc.en.tmp) ****
Finished Guess after   0.5 sec
Maximum memory used throughout the entire GUESS-calculation: 13.3 MB


           ************************************************************
           *        Program running with 8 parallel MPI-processes     *
           *              working on a common directory               *
           ************************************************************
--------------------
CPCM SOLVATION MODEL
--------------------
CPCM parameters:
  Epsilon                                         ...      16.7000
  Refrac                                          ...       1.2750
  Rsolv                                           ...       1.3000
  Surface type                                    ... GAUSSIAN VDW
  Discretization scheme                           ... Constant charge density
    Threshold for H atoms                         ...       5.0000 (charges/Ang^2)
    Threshold for non-H atoms                     ...       5.0000 (charges/Ang^2)
  Epsilon function type                           ...         CPCM
Solvent:                                          ... CUSTOM
Radii:
  Scheme                                          ... Element-dependent radii
  Radius for C  used is    3.8550 Bohr (=   2.0400 Ang.)
  Radius for O  used is    3.4469 Bohr (=   1.8240 Ang.)
  Radius for H  used is    2.4944 Bohr (=   1.3200 Ang.)
  Radius for N  used is    3.5149 Bohr (=   1.8600 Ang.)
Calculating surface                               ...        done! (  0.0s)
Cavity surface points                             ...         2072
Cavity Volume                                     ...    1451.6047
Cavity Surface-area                               ...     783.1234
Calculating surface distance matrix               ...        done! (  0.1s)
Performing Cholesky decomposition & store         ...        done! (  0.3s)
Overall time for CPCM initialization              ...                 0.4s

----------------------------------------D-I-I-S--------------------------------------------
Iteration    Energy (Eh)           Delta-E    RMSDP     MaxDP     DIISErr   Damp  Time(sec)
-------------------------------------------------------------------------------------------
               ***  Starting incremental Fock matrix formation  ***
    1    -552.9578642372348440     0.00e+00  1.96e-04  4.01e-03  1.13e-02  0.700   2.3
    2    -552.9585089287056689    -6.45e-04  1.64e-04  3.21e-03  9.15e-03  0.700   1.5
                               ***Turning on AO-DIIS***
    3    -552.9590166366065205    -5.08e-04  1.34e-04  2.42e-03  7.13e-03  0.700   1.4
    4    -552.9593994459812620    -3.83e-04  3.38e-04  6.34e-03  5.30e-03  0.000   1.4
                              *** Initializing SOSCF ***
---------------------------------------S-O-S-C-F--------------------------------------
Iteration    Energy (Eh)           Delta-E    RMSDP     MaxDP     MaxGrad    Time(sec)
--------------------------------------------------------------------------------------
    5    -552.9604270324391564    -1.03e-03  2.73e-05  5.36e-04  5.47e-04     1.5
               *** Restarting incremental Fock matrix formation ***
    6    -552.9604387374715770    -1.17e-05  1.65e-05  3.56e-04  1.18e-04     2.2
    7    -552.9604396759184510    -9.38e-07  1.05e-05  2.39e-04  5.55e-05     1.8
    8    -552.9604399119978098    -2.36e-07  3.70e-06  6.98e-05  2.36e-05     1.8
    9    -552.9604399511297288    -3.91e-08  1.34e-06  2.94e-05  1.38e-05     1.7
   10    -552.9604399526510861    -1.52e-09  6.46e-07  1.51e-05  9.54e-06     1.6
   11    -552.9604399550541984    -2.40e-09  2.49e-07  8.78e-06  2.66e-06     1.7
   12    -552.9604399553250005    -2.71e-10  1.32e-07  3.95e-06  1.46e-06     1.5
                 **** Energy Check signals convergence ****

               *****************************************************
               *                     SUCCESS                       *
               *           SCF CONVERGED AFTER  12 CYCLES          *
               *****************************************************

Recomputing exchange energy using gridx3       ... done (    2.509 sec)
Old exchange energy                            :    -39.705216944 Eh
New exchange energy                            :    -39.705328233 Eh
Exchange energy change after final integration :     -0.000111289 Eh
Total energy after final integration           :   -552.960551244 Eh
             **** ENERGY FILE WAS UPDATED (calc.en.tmp) ****

----------------
TOTAL SCF ENERGY
----------------

Total Energy       :       -552.96055124384338 Eh          -15046.82156 eV

Components:
Nuclear Repulsion  :        692.67817782908332 Eh           18848.73147 eV
Electronic Energy  :      -1245.62353699771961 Eh          -33895.13964 eV
One Electron Energy:      -2121.64961337280420 Eh          -57733.02107 eV
Two Electron Energy:        876.02607637508459 Eh           23837.88143 eV
CPCM Dielectric    :         -0.01508078668880 Eh              -0.41037 eV

Virial components:
Potential Energy   :      -1101.18159938649774 Eh          -29964.67469 eV
Kinetic Energy     :        548.22104814265435 Eh           14917.85313 eV
Virial Ratio       :          2.00864524103415

DFT components:
N(Alpha)           :       44.999986562795 electrons
N(Beta)            :       44.999986562795 electrons
N(Total)           :       89.999973125589 electrons
E(X)               :      -35.295843528996 Eh       
E(C)               :       -2.230537396105 Eh       
E(XC)              :      -37.526380925101 Eh       

CPCM Solvation Model Properties:
Surface-charge          :         -0.02026526916289
Corrected charge        :          0.00000000000000
Outlying charge corr.   :          0.00002493094320 Eh               0.00068 eV
Free-energy (cav+disp)  :  This term is not implemented in the current solvation scheme

---------------
SCF CONVERGENCE
---------------

  Last Energy change         ...    2.7080e-10  Tolerance :   1.0000e-09
  Last MAX-Density change    ...    3.9544e-06  Tolerance :   1.0000e-08
  Last RMS-Density change    ...    1.3240e-07  Tolerance :   1.0000e-09
  Last DIIS Error            ...    5.4691e-04  Tolerance :   1.0000e-08
  Last Orbital Gradient      ...    1.4624e-06  Tolerance :   2.0000e-06
  Last Orbital Rotation      ...    1.9465e-06  Tolerance :   2.0000e-06


Total SCF time: 0 days 0 hours 0 min 23 sec 
Finished LeanSCF after  24.0 sec

Maximum memory used throughout the entire LEANSCF-calculation: 26.4 MB


           ************************************************************
           *        Program running with 8 parallel MPI-processes     *
           *              working on a common directory               *
           ************************************************************

------------------------------------------------------------------------------
                                ORCA  MP2 
------------------------------------------------------------------------------

Freezing NCore=26 chemical core electrons

----------------------
RI-MP2 ENERGY+GRADIENT
----------------------
Dimension of the orbital basis            ...  227
Dimension of the AuxC basis               ...  750
Memory devoted to MP2                     ... 8000 MB   
Data format for matrix containers         ... DOUBLE
Compression type for matrix containers    ... UNCOMPRESSED
Overall scaling of the MP2 energy         ...   2.700e-01

-----------------------
SHARK RI TRANSFORMATION
-----------------------

Number of basis functions                ...    227
Number of aux functions                  ...    750
Number of operators                      ...      1
Generation of IJK                        ... YES
Generation of IAK                        ... YES
Generation of ABK                        ... NO
Orbital Range Operator  0:    0-  44 to   45- 226

Aux basis identifier                     ...   AUXC
Contraction scheme used                  ... SEGMENTED
Do orthogonalization                     ... YES
All operator combinations                ... NO
Transpose (ia|K)                         ... NO
Integral generator used                  ... LIBINT
Starting integral generation + trafo... 
Half trafo (segmented) done. Total time =  0.5 sec. integrals=  0.1 sec trafo=  0.1 sec
Integral generation and half transformation done (  0.5 sec)

Reading or making V^(-1/2)          ... done (  0.0 sec)
Sorting IJK integrals               ... done (  0.1 sec)
Sorting IAK integrals               ... done (  0.4 sec)

SHARK RI integral transformation done. Total time =  0.9 sec.

Opening buffers                              ... done
Frozen core precalculation                   ... done

Starting loop over batches of integrals:

Operator 0  - window                       ... ( 13- 44)x( 45-226)
Operator 0  - Memory available             ...  8000 MB
Operator 0  - Memory needed per MO         ...   1.0 MB
Operator 0  - Number of orbitals per batch ... 4
Operator 0  - Number of batches            ... 1

OPERATOR  0   PASS   0:  MOs    13 ...   16 +   17 ...   20 +   21 ...   24 +   25 ...   28
                            +   29 ...   32 +   33 ...   36 +   37 ...   40 +   41 ...   44
  Reading integrals       ... ok
  Internal MO  15
Closing buffer GIPV ( 0.04 GB; CompressionRatio= 1.00)
Time spent in pair loops =    12.415 sec
Deleting buffers (Ka|jb) ...done

-----------------------------------------------
 RI-MP2 CORRELATION ENERGY:     -0.587109514 Eh
-----------------------------------------------


---------------------
MP2 DENSITY FORMATION
---------------------

Completing the external part of the density      ... done
Storing the unrelaxed density                    ... done

Re-sorting 3-index density container for op 0    ... done
Computing external part of the Lagrangian        ... done
Calculating the xc-kernel                        ... done
Calculating G(D)                                 ... done
Completing the Lagrangian                        ... done
Solving the Z-vector equations                   ... Using XC Grid                  ... (calc.grid_cpscf.tmp) 
Recalculating density on grid  ... (calc.grho_cpscf0.tmp) done
Calculating the xc-kernel      ... (calc.fxc_cpscf0.tmp) done

-------------------
SHARK CP-SCF DRIVER
-------------------

Dimension of the orbital basis          ...    227
Dimension of the CPSCF-problem          ...   8190
Number of operators                     ...      1
Max. number of iterations               ...    128
Convergence Tolerance                   ... 3.0e-05
Number of perturbations                 ...      1
Perturbation type                       ... REAL

----------------------------
POPLE LINEAR EQUATION SOLVER
----------------------------

  ITERATION   0:   ||err||_max =   5.0356e-02 (   1.6 sec)
  ITERATION   1:   ||err||_max =   1.7447e-02 (   1.6 sec)
  ITERATION   2:   ||err||_max =   7.2570e-03 (   1.6 sec)
  ITERATION   3:   ||err||_max =   3.3355e-03 (   1.6 sec)
  ITERATION   4:   ||err||_max =   1.1271e-03 (   1.6 sec)
  ITERATION   5:   ||err||_max =   4.9698e-04 (   1.6 sec)
  ITERATION   6:   ||err||_max =   1.5112e-04 (   1.7 sec)
  ITERATION   7:   ||err||_max =   4.7634e-05 (   1.7 sec)
  ITERATION   8:   ||err||_max =   1.7326e-05 (   1.7 sec)
done
Finalizing the relaxed density                   ... done
Transforming P to the AO basis                   ... done
Storing the relaxed density                      ... done

------------------------------------
ENERGY WEIGHTED DENSITY FINALIZATION
------------------------------------

Gathering the parts of the W-matrix              ... done
Forming the Z-density                            ... done
Transforming Z to the AO basis                   ... done
Calculating G(Z)                                 ... done
Finalizing the W-matrix                          ... done
Transforming W to the AO basis and storing       ... done

----------------------------------
MP2 DERIVATIVE INTEGRAL GENERATION
----------------------------------

Input SCF Electron Density              ... calc.scfp
Input Correlated Electron Density       ... calc.pmp2re
Input Energy Weighted Density           ... calc.wmp2.tmp

Nuclear repulsion gradient              ... done (  0.0 sec)
HCore & Overlap gradient  (SHARK)       ... done (  0.1 sec)
Two-electron RIJ gradient terms         ... done (  0.9 sec)

-----------------------------------------------------------
MP2 COSX Grid Generation
-----------------------------------------------------------

General Integration Accuracy     IntAcc      ... 4.871
Radial Grid Type                 RadialGrid  ... OptM3 with GC (2021)
Angular Grid (max. ang.)         AngularGrid ... 4 (Lebedev-302)
Angular grid pruning method      GridPruning ... 4 (adaptive)
Weight generation scheme         WeightScheme... mBecke (2022)
Basis function cutoff            BFCut       ... 1.0000e-12
Integration weight cutoff        WCut        ... 1.0000e-14
Partially contracted basis set               ... on
Rotationally invariant grid construction     ... off
Angular grids for H and He will be reduced by one unit

Total number of grid points                  ...   123171
Total number of batches                      ...      973
Average number of points per batch           ...      126
Average number of grid points per atom       ...     5599
UseSFitting                                  ... on
Two-electron COSX gradient terms        ... 
Integration Timings:
Total Time                  =     7.3 sec
Basis fcn evaluation        =     0.1 sec
Density evaluation          =     0.1 sec
A evaluation                =     4.9 sec
A derivative evaluation     =     0.0 sec
S-fit derivative evaluation =     0.0 sec
anal. over. der. evaluation =     0.0 sec
num. over. der. evaluation  =     0.4 sec
K(P) evaluation             =     0.1 sec
finalize                    =     0.0 sec

done (  9.0 sec)
CPCM gradient                           ... done (  1.4 sec)
DFT XC gradient                         ... done (  0.8 sec)
Empirical dispersion gradient           ... done (  0.1 sec)

-------
TIMINGS
-------

Total time                :   48.487 sec
Integral trafo            :    0.984 sec (  2.0%)
FC preparation            :    0.242 sec (  0.5%)
I/O of integrals          :    0.172 sec (  0.4%)
K(i,j) operators          :    0.276 sec (  0.6%)
T(i,j) pair energies      :    0.044 sec (  0.1%)
V**(-1/2)                 :    0.209 sec (  0.4%)
Gamma(ia|P)               :    0.264 sec (  0.5%)
Gamma-Trafo               :    0.128 sec (  0.3%)
D(virtual)                :    0.015 sec (  0.0%)
D(internal)               :    2.004 sec (  4.1%)
W(virtual)                :    0.026 sec (  0.1%)
W(internal)               :    0.835 sec (  1.7%)
L(virtual)                :    1.139 sec (  2.3%)
L(internal)               :    0.064 sec (  0.1%)
XC kernel                 :    0.079 sec (  0.2%)
G(D)                      :    2.152 sec (  4.4%)
G(Z)                      :    2.350 sec (  4.8%)
Z-vector solution         :   15.016 sec ( 31.0%)
3-index derivative        :    0.325 sec (  0.7%)
2-index derivative        :    0.054 sec (  0.1%)
Fock matrix gradient      :   12.485 sec ( 25.8%)


---------------------------------------
MP2 TOTAL ENERGY:     -553.547660758 Eh
---------------------------------------

The final MP2 gradient
  0:  -0.00238037  -0.00180679  -0.00147121
  1:   0.00159069   0.00222833   0.00073211
  2:  -0.00097559  -0.00466159   0.00011940
  3:   0.00098692   0.00194862   0.00072542
  4:  -0.00183881   0.00030694  -0.00160813
  5:   0.00217889   0.00091924   0.00099482
  6:  -0.00286146   0.00321389  -0.00154165
  7:   0.00985288  -0.01306410   0.00792302
  8:   0.00171734   0.00028631  -0.00355325
  9:  -0.01097131   0.00835107  -0.00140244
 10:   0.01324526  -0.02647356  -0.00970035
 11:  -0.01387539   0.02280790  -0.00318836
 12:   0.00046247   0.00099754   0.00019090
 13:  -0.00041642  -0.00021275  -0.00009807
 14:   0.00072593   0.00008018   0.00057880
 15:  -0.00071992  -0.00192552  -0.00003848
 16:   0.00151116   0.00115786   0.00088284
 17:   0.00114304  -0.00004844  -0.00089886
 18:   0.00107529  -0.00151487   0.00561469
 19:   0.00174418   0.00006876  -0.00036292
 20:  -0.00258001   0.00771662   0.00579800
 21:   0.00045729  -0.00036295   0.00031587

-----------------------------------
NORM OF THE MP2 GRADIENT:  0.049636
-----------------------------------

Maximum memory used throughout the entire MP2-calculation: 60.3 MB


-------------------------------------------------------------------------------
                          DFT DISPERSION CORRECTION                            
                                                                               
                              DFTD3 V3.1  Rev 1                                
                          USING Becke-Johnson damping                          
-------------------------------------------------------------------------------
-------------------------   ----------------
Dispersion correction           -0.020199832
-------------------------   ----------------


-------------------------   --------------------
FINAL SINGLE POINT ENERGY      -553.567860590095
-------------------------   --------------------

------------------------------------------------------------------------------
                         ORCA GEOMETRY RELAXATION STEP
------------------------------------------------------------------------------

Reading the OPT-File                    .... done
Getting information on internals        .... done
Copying old internal coords+grads       .... done
Making the new internal coordinates     .... (2022 redundants) done
Validating the new internal coordinates .... (2022 redundants) done
Calculating the B-matrix                .... done
Calculating the G,G- and P matrices     .... done
Transforming gradient to internals      .... done
Projecting the internal gradient        .... done
Number of atoms                         ....  22
Number of internal coordinates          .... 111
Current Energy                          ....  -553.567860590 Eh
Current gradient norm                   ....     0.049635635 Eh/bohr
Maximum allowed component of the step   ....  0.300
Current trust radius                    ....  0.300
Updating the Hessian (BFGS)             .... done
Forming the augmented Hessian           .... done
Diagonalizing the augmented Hessian     .... done
Last element of RFO vector              ....  0.987065816
Lowest eigenvalues of augmented Hessian:
 -0.003559142  0.011729819  0.015185403  0.019563348  0.023041271
Length of the computed step             ....  0.162416270
The final length of the internal step   ....  0.162416270
Converting the step to Cartesian space:
 Initial RMS(Int)=    0.0154158701
Transforming coordinates:
 Iter   0:  RMS(Cart)=    0.0334641042 RMS(Int)=    0.8433467796
 Iter   5:  RMS(Cart)=    0.0000004274 RMS(Int)=    0.0000003421
done
Storing new coordinates                 .... done
The predicted energy change is          ....    -0.001826515
Previously predicted energy change      ....    -0.005361948
Actually observed energy change         ....    -0.007184847
Ratio of predicted to observed change   ....     1.339969417
New trust radius                        ....     0.300000000

                                .--------------------.
          ----------------------|Geometry convergence|-------------------------
          Item                value                   Tolerance       Converged
          ---------------------------------------------------------------------
          Energy change      -0.0071848470            0.0000010000      NO
          RMS gradient        0.0026853046            0.0000300000      NO
          MAX gradient        0.0143259927            0.0001000000      NO
          RMS step            0.0154158701            0.0006000000      NO
          MAX step            0.0619246023            0.0010000000      NO
          ........................................................
          Max(Bonds)      0.0250      Max(Angles)    3.55
          Max(Dihed)        2.81      Max(Improp)    0.00
          ---------------------------------------------------------------------

The optimization has not yet converged - more geometry cycles are needed


    ---------------------------------------------------------------------------
                         Redundant Internal Coordinates
                            (Angstroem and degrees)

        Definition                    Value    dE/dq     Step     New-Value
    ----------------------------------------------------------------------------
     1. B(C   1,C   0)                1.4374  0.001239 -0.0022    1.4352   
     2. B(C   2,C   1)                1.4050 -0.002153  0.0037    1.4087   
     3. B(C   3,C   2)                1.3941  0.001267 -0.0020    1.3921   
     4. B(C   4,C   1)                1.4041 -0.001039  0.0019    1.4060   
     5. B(C   5,C   4)                1.3967  0.000588 -0.0011    1.3956   
     6. B(C   6,C   5)                1.4024  0.001178 -0.0023    1.4001   
     7. B(C   6,C   3)                1.4046 -0.000289  0.0002    1.4048   
     8. B(C   7,C   6)                1.5081  0.000167 -0.0008    1.5073   
     9. B(C   8,C   7)                1.5559 -0.000830  0.0029    1.5588   
    10. B(C   9,C   8)                1.5025 -0.005353  0.0111    1.5137   
    11. B(C  10,C   9)                1.3510  0.009151 -0.0133    1.3377   
    12. B(O  11,C  10)                1.3554 -0.006728  0.0102    1.3656   
    13. B(O  11,C   7)                1.4135 -0.014326  0.0250    1.4384   
    14. B(H  12,C   2)                1.0906  0.000014  0.0005    1.0912   
    15. B(H  13,C   3)                1.0914 -0.000208  0.0011    1.0926   
    16. B(H  14,C   4)                1.0907 -0.000001  0.0006    1.0913   
    17. B(H  15,C   5)                1.0895  0.000351 -0.0002    1.0893   
    18. B(N  16,C   0)                1.1674 -0.002093  0.0023    1.1696   
    19. B(H  17,C   7)                1.1066  0.001257 -0.0037    1.1029   
    20. B(H  18,C   8)                1.1044  0.000835 -0.0027    1.1017   
    21. B(H  19,C   8)                1.0988  0.000255 -0.0016    1.0972   
    22. B(H  20,C  10)                1.0884 -0.000332  0.0013    1.0897   
    23. B(H  21,C   9)                1.0881  0.000022  0.0004    1.0885   
    24. L(C   1,C   0,N  16,C   2, 1) 179.91 -0.000016    0.00    179.92   
    25. L(C   1,C   0,N  16,C   2, 2) 179.76 -0.000055    0.01    179.77   
    26. A(C   0,C   1,C   2)          120.00 -0.000000   -0.01    119.98   
    27. A(C   0,C   1,C   4)          120.15  0.000145   -0.05    120.10   
    28. A(C   2,C   1,C   4)          119.86 -0.000145    0.06    119.92   
    29. A(C   3,C   2,H  12)          119.74 -0.001562    0.41    120.15   
    30. A(C   1,C   2,H  12)          120.43  0.000731   -0.22    120.22   
    31. A(C   1,C   2,C   3)          119.83  0.000830   -0.19    119.64   
    32. A(C   2,C   3,C   6)          120.62 -0.000508    0.11    120.73   
    33. A(C   6,C   3,H  13)          120.19  0.000673   -0.17    120.02   
    34. A(C   2,C   3,H  13)          119.19 -0.000164    0.06    119.25   
    35. A(C   5,C   4,H  14)          119.74 -0.001264    0.34    120.07   
    36. A(C   1,C   4,H  14)          120.31  0.000652   -0.19    120.12   
    37. A(C   1,C   4,C   5)          119.95  0.000612   -0.15    119.80   
    38. A(C   6,C   5,H  15)          120.43  0.002363   -0.64    119.78   
    39. A(C   4,C   5,H  15)          119.12 -0.001805    0.52    119.64   
    40. A(C   4,C   5,C   6)          120.45 -0.000558    0.12    120.57   
    41. A(C   3,C   6,C   5)          119.29 -0.000230    0.05    119.34   
    42. A(C   5,C   6,C   7)          121.53 -0.000017   -0.02    121.52   
    43. A(C   3,C   6,C   7)          119.18  0.000247   -0.03    119.14   
    44. A(O  11,C   7,H  17)          107.16 -0.000061    0.28    107.43   
    45. A(C   6,C   7,O  11)          112.03  0.002630   -1.36    110.68   
    46. A(C   8,C   7,H  17)          109.32  0.000657   -0.11    109.21   
    47. A(C   6,C   7,H  17)          108.37 -0.000343    0.12    108.49   
    48. A(C   6,C   7,C   8)          113.55 -0.001727    0.71    114.27   
    49. A(C   8,C   7,O  11)          106.20 -0.001082    0.35    106.55   
    50. A(C   7,C   8,H  18)          112.30  0.001292   -0.75    111.56   
    51. A(C   7,C   8,C   9)          101.11  0.000676   -0.21    100.90   
    52. A(C   9,C   8,H  19)          114.35 -0.000868    0.02    114.37   
    53. A(C   7,C   8,H  19)          111.33 -0.000232    0.01    111.34   
    54. A(C   9,C   8,H  18)          108.48 -0.003184    2.41    110.89   
    55. A(H  18,C   8,H  19)          109.11  0.002108   -1.30    107.81   
    56. A(C   8,C   9,C  10)          108.45 -0.001170    0.03    108.48   
    57. A(C   8,C   9,H  21)          126.24  0.001216   -0.20    126.05   
    58. A(C  10,C   9,H  21)          125.08 -0.000004    0.17    125.25   
    59. A(O  11,C  10,H  20)          120.58  0.013460   -3.55    117.03   
    60. A(C   9,C  10,H  20)          125.88 -0.007078    2.09    127.98   
    61. A(C   9,C  10,O  11)          113.54 -0.006380    1.45    114.99   
    62. A(C   7,O  11,C  10)          109.08  0.008207   -1.79    107.29   
    63. D(H  12,C   2,C   1,C   4)   -180.00  0.000045   -0.10   -180.09   
    64. D(C   3,C   2,C   1,C   4)      0.05  0.000049   -0.11     -0.06   
    65. D(H  12,C   2,C   1,C   0)      0.09  0.000044   -0.12     -0.03   
    66. D(C   3,C   2,C   1,C   0)   -179.87  0.000047   -0.13   -180.00   
    67. D(C   6,C   3,C   2,C   1)     -0.05  0.000025   -0.02     -0.07   
    68. D(C   6,C   3,C   2,H  12)    179.99  0.000028   -0.03    179.96   
    69. D(H  13,C   3,C   2,C   1)    179.89  0.000020   -0.04    179.85   
    70. D(H  13,C   3,C   2,H  12)     -0.07  0.000023   -0.05     -0.12   
    71. D(H  14,C   4,C   1,C   0)     -0.08 -0.000023    0.06     -0.02   
    72. D(H  14,C   4,C   1,C   2)   -180.00 -0.000025    0.04   -179.96   
    73. D(C   5,C   4,C   1,C   2)     -0.10 -0.000056    0.15      0.04   
    74. D(C   5,C   4,C   1,C   0)    179.81 -0.000054    0.17    179.97   
    75. D(H  15,C   5,C   4,C   1)   -179.97  0.000014   -0.05   -180.03   
    76. D(C   6,C   5,C   4,H  14)   -179.94 -0.000043    0.05   -179.88   
    77. D(C   6,C   5,C   4,C   1)      0.17 -0.000014   -0.05      0.12   
    78. D(H  15,C   5,C   4,H  14)     -0.08 -0.000014    0.05     -0.03   
    79. D(C   7,C   6,C   5,H  15)     -0.09  0.000124   -0.55     -0.63   
    80. D(C   3,C   6,C   5,H  15)    179.97  0.000066   -0.07    179.89   
    81. D(C   3,C   6,C   5,C   4)     -0.18  0.000089   -0.08     -0.25   
    82. D(C   7,C   6,C   3,H  13)      0.23 -0.000145    0.60      0.82   
    83. D(C   7,C   6,C   3,C   2)   -179.83 -0.000150    0.58   -179.25   
    84. D(C   7,C   6,C   5,C   4)    179.77  0.000147   -0.55    179.22   
    85. D(C   5,C   6,C   3,H  13)   -179.83 -0.000088    0.14   -179.69   
    86. D(C   5,C   6,C   3,C   2)      0.12 -0.000094    0.11      0.23   
    87. D(H  17,C   7,C   6,C   3)    -59.69  0.000395    1.32    -58.37   
    88. D(O  11,C   7,C   6,C   5)      2.35 -0.000925    2.19      4.54   
    89. D(O  11,C   7,C   6,C   3)   -177.70 -0.000868    1.72   -175.99   
    90. D(C   8,C   7,C   6,C   5)   -117.96 -0.000210    2.20   -115.76   
    91. D(C   8,C   7,C   6,C   3)     61.99 -0.000153    1.73     63.72   
    92. D(C   9,C   8,C   7,O  11)     12.48 -0.000958    0.57     13.05   
    93. D(C   9,C   8,C   7,C   6)    136.04  0.000490   -0.44    135.60   
    94. D(H  18,C   8,C   7,H  17)    141.73  0.002141   -2.26    139.47   
    95. D(H  18,C   8,C   7,O  11)   -102.97  0.001822   -1.81   -104.78   
    96. D(H  18,C   8,C   7,C   6)     20.59  0.003270   -2.81     17.77   
    97. D(C   9,C   8,C   7,H  17)   -102.82 -0.000639    0.12   -102.71   
    98. D(H  21,C   9,C   8,H  18)    -66.05  0.000802   -0.26    -66.31   
    99. D(H  21,C   9,C   8,C   7)    175.69  0.000297   -0.28    175.41   
   100. D(C  10,C   9,C   8,H  19)   -129.32  0.001033    0.07   -129.25   
   101. D(C  10,C   9,C   8,H  18)    108.66  0.001266   -0.03    108.63   
   102. D(C  10,C   9,C   8,C   7)     -9.60  0.000762   -0.05     -9.65   
   103. D(H  20,C  10,C   9,H  21)     -1.56  0.000265    0.22     -1.34   
   104. D(H  20,C  10,C   9,C   8)   -176.34 -0.000274    0.02   -176.33   
   105. D(O  11,C  10,C   9,H  21)    178.13  0.000761   -0.36    177.77   
   106. D(O  11,C  10,C   9,C   8)      3.34  0.000221   -0.57      2.78   
   107. D(C   7,O  11,C  10,H  20)   -174.85  0.000003    0.31   -174.55   
   108. D(C   7,O  11,C  10,C   9)      5.44 -0.000397    0.87      6.31   
   109. D(C  10,O  11,C   7,H  17)    105.36  0.000832   -0.66    104.70   
   110. D(C  10,O  11,C   7,C   8)    -11.40  0.000637   -0.84    -12.24   
   111. D(C  10,O  11,C   7,C   6)   -135.91  0.001883   -1.12   -137.02   
    ----------------------------------------------------------------------------

Geometry step timings:
Preparation and reading OPT file:      0.000 s ( 7.023 %)
Internal coordinates            :      0.000 s ( 0.773 %)
B/P matrices and projection     :      0.001 s (23.185 %)
Hessian update/contruction      :      0.000 s ( 6.108 %)
Making the step                 :      0.001 s (17.109 %)
Converting the step to Cartesian:      0.000 s ( 3.046 %)
Storing new data                :      0.000 s ( 0.552 %)
Checking convergence            :      0.000 s ( 0.237 %)
Final printing                  :      0.003 s (41.888 %)
Total time                      :      0.006 s

Time for energy+gradient        :     76.844 s
Time for complete geometry iter :     77.173 s

         *************************************************************
         *                GEOMETRY OPTIMIZATION CYCLE   3            *
         *************************************************************
---------------------------------
CARTESIAN COORDINATES (ANGSTROEM)
---------------------------------
  C      2.132946   -1.107806    1.108034
  C      3.123864   -0.299121    1.759062
  C      3.195862    1.081100    1.486855
  C      4.159922    1.858718    2.122324
  C      4.024391   -0.882668    2.667571
  C      4.985850   -0.090596    3.296737
  C      5.060800    1.282472    3.033264
  C      6.079248    2.160900    3.713691
  C      5.466136    3.251122    4.643774
  C      6.366046    3.132228    5.854954
  C      7.130553    2.044141    5.709821
  O      6.962846    1.373961    4.531766
  H      2.500387    1.538703    0.781463
  H      4.211761    2.928131    1.904657
  H      3.972053   -1.951712    2.880375
  H      5.681908   -0.545295    4.000475
  N      1.326255   -1.765928    0.574937
  H      6.693567    2.649034    2.938623
  H      4.421556    3.018808    4.905688
  H      5.480010    4.238200    4.164863
  H      7.849059    1.630377    6.416982
  H      6.338952    3.767904    6.738167

----------------------------
CARTESIAN COORDINATES (A.U.)
----------------------------
  NO LB      ZA    FRAG     MASS         X           Y           Z
   0 C     6.0000    0    12.011    4.030684   -2.093451    2.093880
   1 C     6.0000    0    12.011    5.903248   -0.565258    3.324145
   2 C     6.0000    0    12.011    6.039303    2.042983    2.809748
   3 C     6.0000    0    12.011    7.861113    3.512468    4.010612
   4 C     6.0000    0    12.011    7.604996   -1.668001    5.040979
   5 C     6.0000    0    12.011    9.421892   -0.171202    6.229930
   6 C     6.0000    0    12.011    9.563525    2.423520    5.732039
   7 C     6.0000    0    12.011   11.488114    4.083510    7.017860
   8 C     6.0000    0    12.011   10.329500    6.143731    8.775462
   9 C     6.0000    0    12.011   12.030083    5.919053   11.064260
  10 C     6.0000    0    12.011   13.474792    3.862867   10.789997
  11 O     8.0000    0    15.999   13.157872    2.596409    8.563797
  12 H     1.0000    0     1.008    4.725046    2.907727    1.476750
  13 H     1.0000    0     1.008    7.959075    5.533366    3.599280
  14 H     1.0000    0     1.008    7.506093   -3.688201    5.443119
  15 H     1.0000    0     1.008   10.737249   -1.030458    7.559802
  16 N     7.0000    0    14.007    2.506259   -3.337120    1.086473
  17 H     1.0000    0     1.008   12.649008    5.005950    5.553193
  18 H     1.0000    0     1.008    8.355530    5.704721    9.270407
  19 H     1.0000    0     1.008   10.355717    8.009037    7.870451
  20 H     1.0000    0     1.008   14.832572    3.080965   12.126338
  21 H     1.0000    0     1.008   11.978883    7.120307   12.733290

--------------------------------
INTERNAL COORDINATES (ANGSTROEM)
--------------------------------
 C      0   0   0     0.000000000000     0.00000000     0.00000000
 C      1   0   0     1.435175185099     0.00000000     0.00000000
 C      2   1   0     1.408648731810   119.98246335     0.00000000
 C      3   2   1     1.392093102413   119.63730381   180.00441765
 C      2   1   3     1.406009484017   120.09750849   180.06744208
 C      5   2   1     1.395575951279   119.80178961   179.97440382
 C      6   5   2     1.400125347258   120.57287225     0.11752997
 C      7   6   5     1.507267711164   121.51714014   179.21933822
 C      8   7   6     1.558699577631   114.28152019   244.24814103
 C      9   8   7     1.513582097577   100.87558766   135.60348115
 C     10   9   8     1.337709734990   108.47357464   350.34769448
 O     11  10   9     1.365679585352   114.99663874     2.75983749
 H      3   2   1     1.091175283781   120.21512342   359.97284010
 H      4   3   2     1.092570680678   119.25331198   179.84771646
 H      5   2   1     1.091274089856   120.12378588   359.97596495
 H      6   5   2     1.089262907716   119.64248662   179.97139500
 N      1   2   3     1.169643910677   179.86114588    53.65928151
 H      8   7   6     1.102902222748   108.48502492   122.16005059
 H      9   8   7     1.101687792324   111.55081640    17.78598590
 H      9   8   7     1.097210303383   111.33455598   257.33264349
 H     11  10   9     1.089738016604   127.97006282   183.68505202
 H     10   9   8     1.088523293170   126.05814989   175.40900432

---------------------------
INTERNAL COORDINATES (A.U.)
---------------------------
 C      0   0   0     0.000000000000     0.00000000     0.00000000
 C      1   0   0     2.712088054037     0.00000000     0.00000000
 C      2   1   0     2.661960322016   119.98246335     0.00000000
 C      3   2   1     2.630674716481   119.63730381   180.00441765
 C      2   1   3     2.656972866489   120.09750849   180.06744208
 C      5   2   1     2.637256347004   119.80178961   179.97440382
 C      6   5   2     2.645853459478   120.57287225     0.11752997
 C      7   6   5     2.848323184603   121.51714014   179.21933822
 C      8   7   6     2.945515326782   114.28152019   244.24814103
 C      9   8   7     2.860255645627   100.87558766   135.60348115
 C     10   9   8     2.527905045812   108.47357464   350.34769448
 O     11  10   9     2.580760403002   114.99663874     2.75983749
 H      3   2   1     2.062022450450   120.21512342   359.97284010
 H      4   3   2     2.064659368433   119.25331198   179.84771646
 H      5   2   1     2.062209166872   120.12378588   359.97596495
 H      6   5   2     2.058408583422   119.64248662   179.97139500
 N      1   2   3     2.210306665389   179.86114588    53.65928151
 H      8   7   6     2.084183153486   108.48502492   122.16005059
 H      9   8   7     2.081888212578   111.55081640    17.78598590
 H      9   8   7     2.073426984710   111.33455598   257.33264349
 H     11  10   9     2.059306409105   127.97006282   183.68505202
 H     10   9   8     2.057010914485   126.05814989   175.40900432


           ************************************************************
           *        Program running with 8 parallel MPI-processes     *
           *              working on a common directory               *
           ************************************************************
------------------------------------------------------------------------------
                   ___                                                        
                  /   \      - P O W E R E D   B Y -                         
                 /     \                                                     
                 |  |  |   _    _      __       _____    __    __             
                 |  |  |  | |  | |    /  \     |  _  \  |  |  /  |          
                  \  \/   | |  | |   /    \    | | | |  |  | /  /          
                 / \  \   | |__| |  /  /\  \   | |_| |  |  |/  /          
                |  |  |   |  __  | /  /__\  \  |    /   |      \           
                |  |  |   | |  | | |   __   |  |    \   |  |\   \          
                \     /   | |  | | |  |  |  |  | |\  \  |  | \   \       
                 \___/    |_|  |_| |__|  |__|  |_| \__\ |__|  \__/        
                                                                              
                      - O R C A' S   B I G   F R I E N D -                    
                                      &                                       
                       - I N T E G R A L  F E E D E R -                       
                                                                              
 v1 FN, 2020, v2 2021, v3 2022-2024                                           
------------------------------------------------------------------------------


----------------------
SHARK INTEGRAL PACKAGE
----------------------

Number of atoms                             ...     22
Number of basis functions                   ...    227
Number of shells                            ...    105
Maximum angular momentum                    ...      2
Integral batch strategy                     ... SHARK/LIBINT Hybrid
RI-J (if used) integral strategy            ... SPLIT-RIJ (Revised 2003 algorithm where possible)
Printlevel                                  ...      1
Contraction scheme used                     ... SEGMENTED contraction
Prescreening option                         ... SCHWARTZ
   Thresh                                   ... 1.000e-12
   Tcut                                     ... 1.000e-14
   Tpresel                                  ... 1.000e-14 
Coulomb Range Separation                    ... NOT USED
Exchange Range Separation                   ... NOT USED
Multipole approximations                    ... NOT USED
Finite Nucleus Model                        ... NOT USED
CABS basis                                  ... NOT available
Auxiliary Coulomb fitting basis             ... AVAILABLE
   # of basis functions in Aux-J            ...    736
   # of shells in Aux-J                     ...    240
   Maximum angular momentum in Aux-J        ...      4
Auxiliary J/K fitting basis                 ... NOT available
Auxiliary Correlation fitting basis         ... AVAILABLE
   # of basis functions in Aux-C            ...    750
   # of shells in Aux-C                     ...    262
   Maximum angular momentum in Aux-C        ...      3
Auxiliary 'external' fitting basis          ... NOT available

Checking pre-screening integrals            ... done (  0.0 sec) Dimension = 105
Check shell pair data                       ... done (  0.0 sec)
Shell pair information
Shell pair cut-off parameter TPreSel        ...   1.0e-14
Total number of shell pairs                 ...      5565
Shell pairs after pre-screening             ...      4910
Total number of primitive shell pairs       ...     20497
Primitive shell pairs kept                  ...     12830
          la=0 lb=0:   1460 shell pairs
          la=1 lb=0:   1793 shell pairs
          la=1 lb=1:    573 shell pairs
          la=2 lb=0:    626 shell pairs
          la=2 lb=1:    386 shell pairs
          la=2 lb=2:     72 shell pairs

Calculating one electron integrals          ... done (  0.0 sec)
Calculating RI/J V-Matrix + Cholesky decomp.... done (  0.1 sec)
Calculating RI/C V-Matrix + Cholesky decomp.... done (  0.1 sec)
Calculating Nuclear repulsion               ... done (  0.0 sec) ENN=    692.033831837115 Eh

Diagonalization of the overlap matrix:
Smallest eigenvalue                        ... 2.839e-04
Time for diagonalization                   ...    0.008 sec
Threshold for overlap eigenvalues          ... 1.000e-07
Number of eigenvalues below threshold      ... 0
Time for construction of square roots      ...    0.040 sec
Total time needed                          ...    0.049 sec

-------------------
DFT GRID GENERATION
-------------------

General Integration Accuracy     IntAcc      ... 4.388
Radial Grid Type                 RadialGrid  ... OptM3 with GC (2021)
Angular Grid (max. ang.)         AngularGrid ... 4 (Lebedev-302)
Angular grid pruning method      GridPruning ... 4 (adaptive)
Weight generation scheme         WeightScheme... mBecke (2022)
Basis function cutoff            BFCut       ... 1.0000e-12
Integration weight cutoff        WCut        ... 1.0000e-14
Partially contracted basis set               ... off
Rotationally invariant grid construction     ... off
Angular grids for H and He will be reduced by one unit

Total number of grid points                  ...   106985
Total number of batches                      ...     1682
Average number of points per batch           ...       63
Average number of grid points per atom       ...     4863

--------------------
COSX GRID GENERATION
--------------------

GRIDX 1
-------
General Integration Accuracy     IntAcc      ... 3.816
Radial Grid Type                 RadialGrid  ... OptM3 with GC (2021)
Angular Grid (max. ang.)         AngularGrid ... 1 (Lebedev-50)
Angular grid pruning method      GridPruning ... 4 (adaptive)
Weight generation scheme         WeightScheme... mBecke (2022)
Basis function cutoff            BFCut       ... 1.0000e-12
Integration weight cutoff        WCut        ... 1.0000e-14
Partially contracted basis set               ... on
Rotationally invariant grid construction     ... off
Angular grids for H and He will be reduced by one unit

Total number of grid points                  ...    13601
Total number of batches                      ...      117
Average number of points per batch           ...      116
Average number of grid points per atom       ...      618
UseSFitting                                  ... on

GRIDX 2
-------
General Integration Accuracy     IntAcc      ... 4.020
Radial Grid Type                 RadialGrid  ... OptM3 with GC (2021)
Angular Grid (max. ang.)         AngularGrid ... 2 (Lebedev-110)
Angular grid pruning method      GridPruning ... 4 (adaptive)
Weight generation scheme         WeightScheme... mBecke (2022)
Basis function cutoff            BFCut       ... 1.0000e-12
Integration weight cutoff        WCut        ... 1.0000e-14
Partially contracted basis set               ... on
Rotationally invariant grid construction     ... off
Angular grids for H and He will be reduced by one unit

Total number of grid points                  ...    30030
Total number of batches                      ...      247
Average number of points per batch           ...      121
Average number of grid points per atom       ...     1365
UseSFitting                                  ... on

GRIDX 3
-------
General Integration Accuracy     IntAcc      ... 4.338
Radial Grid Type                 RadialGrid  ... OptM3 with GC (2021)
Angular Grid (max. ang.)         AngularGrid ... 3 (Lebedev-194)
Angular grid pruning method      GridPruning ... 4 (adaptive)
Weight generation scheme         WeightScheme... mBecke (2022)
Basis function cutoff            BFCut       ... 1.0000e-12
Integration weight cutoff        WCut        ... 1.0000e-14
Partially contracted basis set               ... on
Rotationally invariant grid construction     ... off
Angular grids for H and He will be reduced by one unit

Total number of grid points                  ...    65957
Total number of batches                      ...      529
Average number of points per batch           ...      124
Average number of grid points per atom       ...     2998
UseSFitting                                  ... on
Grids setup in   0.0 sec
Initializing property integral containers    ... done (  0.0 sec)

SHARK setup successfully completed in   2.5 seconds

Maximum memory used throughout the entire STARTUP-calculation: 29.4 MB


           ************************************************************
           *        Program running with 8 parallel MPI-processes     *
           *              working on a common directory               *
           ************************************************************
Occupation numbers will be reassigned to an Aufbau configuration
             **** ENERGY FILE WAS UPDATED (calc.en.tmp) ****
Finished Guess after   0.3 sec
Maximum memory used throughout the entire GUESS-calculation: 13.3 MB


           ************************************************************
           *        Program running with 8 parallel MPI-processes     *
           *              working on a common directory               *
           ************************************************************
--------------------
CPCM SOLVATION MODEL
--------------------
CPCM parameters:
  Epsilon                                         ...      16.7000
  Refrac                                          ...       1.2750
  Rsolv                                           ...       1.3000
  Surface type                                    ... GAUSSIAN VDW
  Discretization scheme                           ... Constant charge density
    Threshold for H atoms                         ...       5.0000 (charges/Ang^2)
    Threshold for non-H atoms                     ...       5.0000 (charges/Ang^2)
  Epsilon function type                           ...         CPCM
Solvent:                                          ... CUSTOM
Radii:
  Scheme                                          ... Element-dependent radii
  Radius for C  used is    3.8550 Bohr (=   2.0400 Ang.)
  Radius for O  used is    3.4469 Bohr (=   1.8240 Ang.)
  Radius for H  used is    2.4944 Bohr (=   1.3200 Ang.)
  Radius for N  used is    3.5149 Bohr (=   1.8600 Ang.)
Calculating surface                               ...        done! (  0.0s)
Cavity surface points                             ...         2076
Cavity Volume                                     ...    1452.8721
Cavity Surface-area                               ...     783.4253
Calculating surface distance matrix               ...        done! (  0.2s)
Performing Cholesky decomposition & store         ...        done! (  0.6s)
Overall time for CPCM initialization              ...                 0.8s

----------------------------------------D-I-I-S--------------------------------------------
Iteration    Energy (Eh)           Delta-E    RMSDP     MaxDP     DIISErr   Damp  Time(sec)
-------------------------------------------------------------------------------------------
               ***  Starting incremental Fock matrix formation  ***
    1    -552.9603928363256955     0.00e+00  1.37e-04  2.97e-03  8.60e-03  0.700   2.5
    2    -552.9608055701093008    -4.13e-04  1.19e-04  2.29e-03  6.95e-03  0.700   1.9
                               ***Turning on AO-DIIS***
    3    -552.9611340771301684    -3.29e-04  1.00e-04  1.53e-03  5.41e-03  0.700   1.8
    4    -552.9613833407871653    -2.49e-04  2.58e-04  4.25e-03  4.01e-03  0.000   1.9
                              *** Initializing SOSCF ***
---------------------------------------S-O-S-C-F--------------------------------------
Iteration    Energy (Eh)           Delta-E    RMSDP     MaxDP     MaxGrad    Time(sec)
--------------------------------------------------------------------------------------
    5    -552.9620638961545183    -6.81e-04  2.26e-05  5.52e-04  5.20e-04     1.8
               *** Restarting incremental Fock matrix formation ***
    6    -552.9620692669565187    -5.37e-06  1.47e-05  3.54e-04  1.02e-04     2.5
    7    -552.9620700034864740    -7.37e-07  9.44e-06  2.70e-04  6.16e-05     2.1
    8    -552.9620702052590104    -2.02e-07  3.32e-06  7.09e-05  2.95e-05     2.1
    9    -552.9620702353807928    -3.01e-08  8.18e-07  2.64e-05  5.02e-06     2.0
   10    -552.9620702347173165     6.63e-10  3.56e-07  9.87e-06  3.85e-06     2.0
                 **** Energy Check signals convergence ****

               *****************************************************
               *                     SUCCESS                       *
               *           SCF CONVERGED AFTER  10 CYCLES          *
               *****************************************************

Recomputing exchange energy using gridx3       ... done (    2.531 sec)
Old exchange energy                            :    -39.697816423 Eh
New exchange energy                            :    -39.697941220 Eh
Exchange energy change after final integration :     -0.000124797 Eh
Total energy after final integration           :   -552.962195032 Eh
             **** ENERGY FILE WAS UPDATED (calc.en.tmp) ****

----------------
TOTAL SCF ENERGY
----------------

Total Energy       :       -552.96219503199563 Eh          -15046.86629 eV

Components:
Nuclear Repulsion  :        692.03383183711492 Eh           18831.19792 eV
Electronic Energy  :      -1244.98066519162558 Eh          -33877.64621 eV
One Electron Energy:      -2120.40130075766183 Eh          -57699.05276 eV
Two Electron Energy:        875.42063556603625 Eh           23821.40655 eV
CPCM Dielectric    :         -0.01523688020659 Eh              -0.41462 eV

Virial components:
Potential Energy   :      -1101.14051019539193 Eh          -29963.55660 eV
Kinetic Energy     :        548.17831516339618 Eh           14916.69031 eV
Virial Ratio       :          2.00872686813081

DFT components:
N(Alpha)           :       44.999989622375 electrons
N(Beta)            :       44.999989622375 electrons
N(Total)           :       89.999979244750 electrons
E(X)               :      -35.290342410872 Eh       
E(C)               :       -2.229935096877 Eh       
E(XC)              :      -37.520277507749 Eh       

CPCM Solvation Model Properties:
Surface-charge          :         -0.02020382199520
Corrected charge        :         -0.00000000000000
Outlying charge corr.   :          0.00002477556657 Eh               0.00067 eV
Free-energy (cav+disp)  :  This term is not implemented in the current solvation scheme

---------------
SCF CONVERGENCE
---------------

  Last Energy change         ...   -6.6348e-10  Tolerance :   1.0000e-09
  Last MAX-Density change    ...    9.8705e-06  Tolerance :   1.0000e-08
  Last RMS-Density change    ...    3.5577e-07  Tolerance :   1.0000e-09
  Last DIIS Error            ...    5.2007e-04  Tolerance :   1.0000e-08
  Last Orbital Gradient      ...    3.8504e-06  Tolerance :   2.0000e-06
  Last Orbital Rotation      ...    5.1249e-06  Tolerance :   2.0000e-06


Total SCF time: 0 days 0 hours 0 min 24 sec 
Finished LeanSCF after  25.0 sec

Maximum memory used throughout the entire LEANSCF-calculation: 26.5 MB


           ************************************************************
           *        Program running with 8 parallel MPI-processes     *
           *              working on a common directory               *
           ************************************************************

------------------------------------------------------------------------------
                                ORCA  MP2 
------------------------------------------------------------------------------

Freezing NCore=26 chemical core electrons

----------------------
RI-MP2 ENERGY+GRADIENT
----------------------
Dimension of the orbital basis            ...  227
Dimension of the AuxC basis               ...  750
Memory devoted to MP2                     ... 8000 MB   
Data format for matrix containers         ... DOUBLE
Compression type for matrix containers    ... UNCOMPRESSED
Overall scaling of the MP2 energy         ...   2.700e-01

-----------------------
SHARK RI TRANSFORMATION
-----------------------

Number of basis functions                ...    227
Number of aux functions                  ...    750
Number of operators                      ...      1
Generation of IJK                        ... YES
Generation of IAK                        ... YES
Generation of ABK                        ... NO
Orbital Range Operator  0:    0-  44 to   45- 226

Aux basis identifier                     ...   AUXC
Contraction scheme used                  ... SEGMENTED
Do orthogonalization                     ... YES
All operator combinations                ... NO
Transpose (ia|K)                         ... NO
Integral generator used                  ... LIBINT
Starting integral generation + trafo... 
Half trafo (segmented) done. Total time =  0.3 sec. integrals=  0.1 sec trafo=  0.1 sec
Integral generation and half transformation done (  0.3 sec)

Reading or making V^(-1/2)          ... done (  0.0 sec)
Sorting IJK integrals               ... done (  0.1 sec)
Sorting IAK integrals               ... done (  0.4 sec)

SHARK RI integral transformation done. Total time =  0.7 sec.

Opening buffers                              ... done
Frozen core precalculation                   ... done

Starting loop over batches of integrals:

Operator 0  - window                       ... ( 13- 44)x( 45-226)
Operator 0  - Memory available             ...  8000 MB
Operator 0  - Memory needed per MO         ...   1.0 MB
Operator 0  - Number of orbitals per batch ... 4
Operator 0  - Number of batches            ... 1

OPERATOR  0   PASS   0:  MOs    13 ...   16 +   17 ...   20 +   21 ...   24 +   25 ...   28
                            +   29 ...   32 +   33 ...   36 +   37 ...   40 +   41 ...   44
  Reading integrals       ... ok
  Internal MO  15
Closing buffer GIPV ( 0.04 GB; CompressionRatio= 1.00)
Time spent in pair loops =    11.814 sec
Deleting buffers (Ka|jb) ...done

-----------------------------------------------
 RI-MP2 CORRELATION ENERGY:     -0.587544251 Eh
-----------------------------------------------


---------------------
MP2 DENSITY FORMATION
---------------------

Completing the external part of the density      ... done
Storing the unrelaxed density                    ... done

Re-sorting 3-index density container for op 0    ... done
Computing external part of the Lagrangian        ... done
Calculating the xc-kernel                        ... done
Calculating G(D)                                 ... done
Completing the Lagrangian                        ... done
Solving the Z-vector equations                   ... Using XC Grid                  ... (calc.grid_cpscf.tmp) 
Recalculating density on grid  ... (calc.grho_cpscf0.tmp) done
Calculating the xc-kernel      ... (calc.fxc_cpscf0.tmp) done

-------------------
SHARK CP-SCF DRIVER
-------------------

Dimension of the orbital basis          ...    227
Dimension of the CPSCF-problem          ...   8190
Number of operators                     ...      1
Max. number of iterations               ...    128
Convergence Tolerance                   ... 3.0e-05
Number of perturbations                 ...      1
Perturbation type                       ... REAL

----------------------------
POPLE LINEAR EQUATION SOLVER
----------------------------

  ITERATION   0:   ||err||_max =   5.1243e-02 (   1.8 sec)
  ITERATION   1:   ||err||_max =   1.7633e-02 (   1.8 sec)
  ITERATION   2:   ||err||_max =   7.2941e-03 (   1.7 sec)
  ITERATION   3:   ||err||_max =   3.4165e-03 (   1.7 sec)
  ITERATION   4:   ||err||_max =   1.1410e-03 (   1.6 sec)
  ITERATION   5:   ||err||_max =   5.0375e-04 (   1.7 sec)
  ITERATION   6:   ||err||_max =   1.5187e-04 (   1.7 sec)
  ITERATION   7:   ||err||_max =   4.8878e-05 (   1.7 sec)
  ITERATION   8:   ||err||_max =   1.7775e-05 (   1.7 sec)
done
Finalizing the relaxed density                   ... done
Transforming P to the AO basis                   ... done
Storing the relaxed density                      ... done

------------------------------------
ENERGY WEIGHTED DENSITY FINALIZATION
------------------------------------

Gathering the parts of the W-matrix              ... done
Forming the Z-density                            ... done
Transforming Z to the AO basis                   ... done
Calculating G(Z)                                 ... done
Finalizing the W-matrix                          ... done
Transforming W to the AO basis and storing       ... done

----------------------------------
MP2 DERIVATIVE INTEGRAL GENERATION
----------------------------------

Input SCF Electron Density              ... calc.scfp
Input Correlated Electron Density       ... calc.pmp2re
Input Energy Weighted Density           ... calc.wmp2.tmp

Nuclear repulsion gradient              ... done (  0.0 sec)
HCore & Overlap gradient  (SHARK)       ... done (  0.1 sec)
Two-electron RIJ gradient terms         ... done (  0.8 sec)

-----------------------------------------------------------
MP2 COSX Grid Generation
-----------------------------------------------------------

General Integration Accuracy     IntAcc      ... 4.871
Radial Grid Type                 RadialGrid  ... OptM3 with GC (2021)
Angular Grid (max. ang.)         AngularGrid ... 4 (Lebedev-302)
Angular grid pruning method      GridPruning ... 4 (adaptive)
Weight generation scheme         WeightScheme... mBecke (2022)
Basis function cutoff            BFCut       ... 1.0000e-12
Integration weight cutoff        WCut        ... 1.0000e-14
Partially contracted basis set               ... on
Rotationally invariant grid construction     ... off
Angular grids for H and He will be reduced by one unit

Total number of grid points                  ...   123167
Total number of batches                      ...      975
Average number of points per batch           ...      126
Average number of grid points per atom       ...     5598
UseSFitting                                  ... on
Two-electron COSX gradient terms        ... 
Integration Timings:
Total Time                  =     7.3 sec
Basis fcn evaluation        =     0.1 sec
Density evaluation          =     0.1 sec
A evaluation                =     4.8 sec
A derivative evaluation     =     0.0 sec
S-fit derivative evaluation =     0.0 sec
anal. over. der. evaluation =     0.0 sec
num. over. der. evaluation  =     0.4 sec
K(P) evaluation             =     0.1 sec
finalize                    =     0.0 sec

done (  8.9 sec)
CPCM gradient                           ... done (  1.4 sec)
DFT XC gradient                         ... done (  0.8 sec)
Empirical dispersion gradient           ... done (  0.1 sec)

-------
TIMINGS
-------

Total time                :   47.620 sec
Integral trafo            :    0.718 sec (  1.5%)
FC preparation            :    0.224 sec (  0.5%)
I/O of integrals          :    0.153 sec (  0.3%)
K(i,j) operators          :    0.240 sec (  0.5%)
T(i,j) pair energies      :    0.045 sec (  0.1%)
V**(-1/2)                 :    0.197 sec (  0.4%)
Gamma(ia|P)               :    0.233 sec (  0.5%)
Gamma-Trafo               :    0.069 sec (  0.1%)
D(virtual)                :    0.008 sec (  0.0%)
D(internal)               :    1.954 sec (  4.1%)
W(virtual)                :    0.015 sec (  0.0%)
W(internal)               :    0.622 sec (  1.3%)
L(virtual)                :    1.115 sec (  2.3%)
L(internal)               :    0.044 sec (  0.1%)
XC kernel                 :    0.075 sec (  0.2%)
G(D)                      :    2.171 sec (  4.6%)
G(Z)                      :    2.239 sec (  4.7%)
Z-vector solution         :   15.485 sec ( 32.5%)
3-index derivative        :    0.315 sec (  0.7%)
2-index derivative        :    0.047 sec (  0.1%)
Fock matrix gradient      :   12.230 sec ( 25.7%)


---------------------------------------
MP2 TOTAL ENERGY:     -553.549739283 Eh
---------------------------------------

The final MP2 gradient
  0:   0.00186805   0.00161371   0.00145690
  1:  -0.00012756  -0.00004543  -0.00020710
  2:   0.00013986  -0.00053142   0.00017652
  3:   0.00016438  -0.00026234   0.00060277
  4:   0.00011580  -0.00003749   0.00009996
  5:   0.00091101   0.00183433  -0.00024501
  6:  -0.00105637  -0.00011497  -0.00098613
  7:   0.00455373  -0.00360303   0.00217652
  8:  -0.00282156   0.00396858  -0.00294945
  9:   0.00228403  -0.00171911   0.00217989
 10:   0.00021266  -0.00310155  -0.00411658
 11:  -0.00335449   0.00196009  -0.00165069
 12:  -0.00000504   0.00076642  -0.00017601
 13:  -0.00022963   0.00042636  -0.00022086
 14:   0.00035990  -0.00037158   0.00041218
 15:  -0.00014834  -0.00089128   0.00016187
 16:  -0.00184055  -0.00156823  -0.00135404
 17:  -0.00113296   0.00004945  -0.00030563
 18:   0.00107102  -0.00033564   0.00081354
 19:  -0.00021915  -0.00088323   0.00040786
 20:  -0.00088523   0.00303594   0.00307970
 21:   0.00022261  -0.00018335   0.00066216

-----------------------------------
NORM OF THE MP2 GRADIENT:  0.013335
-----------------------------------

Maximum memory used throughout the entire MP2-calculation: 60.4 MB


-------------------------------------------------------------------------------
                          DFT DISPERSION CORRECTION                            
                                                                               
                              DFTD3 V3.1  Rev 1                                
                          USING Becke-Johnson damping                          
-------------------------------------------------------------------------------
-------------------------   ----------------
Dispersion correction           -0.020194528
-------------------------   ----------------


-------------------------   --------------------
FINAL SINGLE POINT ENERGY      -553.569933811439
-------------------------   --------------------

------------------------------------------------------------------------------
                         ORCA GEOMETRY RELAXATION STEP
------------------------------------------------------------------------------

Reading the OPT-File                    .... done
Getting information on internals        .... done
Copying old internal coords+grads       .... done
Making the new internal coordinates     .... (2022 redundants) done
Validating the new internal coordinates .... (2022 redundants) done
Calculating the B-matrix                .... done
Calculating the G,G- and P matrices     .... done
Transforming gradient to internals      .... done
Projecting the internal gradient        .... done
Number of atoms                         ....  22
Number of internal coordinates          .... 111
Current Energy                          ....  -553.569933811 Eh
Current gradient norm                   ....     0.013335491 Eh/bohr
Maximum allowed component of the step   ....  0.300
Current trust radius                    ....  0.300
Updating the Hessian (BFGS)             .... done
Forming the augmented Hessian           .... done
Diagonalizing the augmented Hessian     .... done
Last element of RFO vector              ....  0.995838002
Lowest eigenvalues of augmented Hessian:
 -0.000388061  0.011450663  0.015169236  0.019537808  0.023005796
Length of the computed step             ....  0.091521874
The final length of the internal step   ....  0.091521874
Converting the step to Cartesian space:
 Initial RMS(Int)=    0.0086868719
Transforming coordinates:
 Iter   0:  RMS(Cart)=    0.0272130639 RMS(Int)=    0.8433781918
 Iter   5:  RMS(Cart)=    0.0000003291 RMS(Int)=    0.0000002634
done
Storing new coordinates                 .... done
The predicted energy change is          ....    -0.000195656
Previously predicted energy change      ....    -0.001826515
Actually observed energy change         ....    -0.002073221
Ratio of predicted to observed change   ....     1.135069661
New trust radius                        ....     0.450000000

                                .--------------------.
          ----------------------|Geometry convergence|-------------------------
          Item                value                   Tolerance       Converged
          ---------------------------------------------------------------------
          Energy change      -0.0020732213            0.0000010000      NO
          RMS gradient        0.0008626426            0.0000300000      NO
          MAX gradient        0.0047672394            0.0001000000      NO
          RMS step            0.0086868719            0.0006000000      NO
          MAX step            0.0386630601            0.0010000000      NO
          ........................................................
          Max(Bonds)      0.0070      Max(Angles)    1.32
          Max(Dihed)        2.22      Max(Improp)    0.00
          ---------------------------------------------------------------------

The optimization has not yet converged - more geometry cycles are needed


    ---------------------------------------------------------------------------
                         Redundant Internal Coordinates
                            (Angstroem and degrees)

        Definition                    Value    dE/dq     Step     New-Value
    ----------------------------------------------------------------------------
     1. B(C   1,C   0)                1.4352 -0.000084 -0.0002    1.4350   
     2. B(C   2,C   1)                1.4086  0.000386  0.0002    1.4088   
     3. B(C   3,C   2)                1.3921 -0.000153 -0.0002    1.3919   
     4. B(C   4,C   1)                1.4060  0.000454 -0.0001    1.4059   
     5. B(C   5,C   4)                1.3956 -0.000262  0.0000    1.3956   
     6. B(C   6,C   5)                1.4001 -0.000898  0.0005    1.4006   
     7. B(C   6,C   3)                1.4048 -0.000436  0.0005    1.4053   
     8. B(C   7,C   6)                1.5073 -0.000412  0.0003    1.5076   
     9. B(C   8,C   7)                1.5587  0.001595 -0.0020    1.5567   
    10. B(C   9,C   8)                1.5136  0.001646 -0.0005    1.5131   
    11. B(C  10,C   9)                1.3377 -0.001677 -0.0005    1.3372   
    12. B(O  11,C  10)                1.3657 -0.000070  0.0019    1.3676   
    13. B(O  11,C   7)                1.4385 -0.002601  0.0070    1.4455   
    14. B(H  12,C   2)                1.0912  0.000441 -0.0004    1.0908   
    15. B(H  13,C   3)                1.0926  0.000449 -0.0003    1.0923   
    16. B(H  14,C   4)                1.0913  0.000428 -0.0003    1.0909   
    17. B(H  15,C   5)                1.0893  0.000380 -0.0003    1.0889   
    18. B(N  16,C   0)                1.1696  0.002772 -0.0007    1.1690   
    19. B(H  17,C   7)                1.1029 -0.000395  0.0001    1.1030   
    20. B(H  18,C   8)                1.1017 -0.000749  0.0008    1.1025   
    21. B(H  19,C   8)                1.0972 -0.000974  0.0011    1.0983   
    22. B(H  20,C  10)                1.0897  0.000258  0.0000    1.0897   
    23. B(H  21,C   9)                1.0885  0.000423 -0.0004    1.0881   
    24. L(C   1,C   0,N  16,C   2, 1) 179.92 -0.000025    0.00    179.92   
    25. L(C   1,C   0,N  16,C   2, 2) 179.77 -0.000060    0.01    179.78   
    26. A(C   0,C   1,C   2)          119.98  0.000114   -0.01    119.97   
    27. A(C   0,C   1,C   4)          120.10  0.000068   -0.01    120.08   
    28. A(C   2,C   1,C   4)          119.92 -0.000182    0.03    119.95   
    29. A(C   3,C   2,H  12)          120.15 -0.000662    0.19    120.33   
    30. A(C   1,C   2,H  12)          120.22  0.000675   -0.15    120.06   
    31. A(C   1,C   2,C   3)          119.64 -0.000014   -0.04    119.60   
    32. A(C   2,C   3,C   6)          120.73 -0.000224    0.05    120.78   
    33. A(C   6,C   3,H  13)          120.02  0.000403   -0.10    119.92   
    34. A(C   2,C   3,H  13)          119.25 -0.000179    0.04    119.30   
    35. A(C   5,C   4,H  14)          120.07 -0.000439    0.13    120.21   
    36. A(C   1,C   4,H  14)          120.12  0.000599   -0.13    119.99   
    37. A(C   1,C   4,C   5)          119.80 -0.000160   -0.00    119.80   
    38. A(C   6,C   5,H  15)          119.78  0.000830   -0.25    119.53   
    39. A(C   4,C   5,H  15)          119.64 -0.000887    0.24    119.88   
    40. A(C   4,C   5,C   6)          120.57  0.000057    0.01    120.59   
    41. A(C   3,C   6,C   5)          119.34  0.000523   -0.06    119.28   
    42. A(C   5,C   6,C   7)          121.52 -0.001223    0.18    121.70   
    43. A(C   3,C   6,C   7)          119.14  0.000700   -0.13    119.02   
    44. A(O  11,C   7,H  17)          107.44  0.000795   -0.28    107.16   
    45. A(C   6,C   7,O  11)          110.67 -0.000671   -0.10    110.57   
    46. A(C   8,C   7,H  17)          109.20 -0.000338    0.08    109.28   
    47. A(C   6,C   7,H  17)          108.49 -0.000346    0.20    108.69   
    48. A(C   6,C   7,C   8)          114.28  0.000072    0.15    114.43   
    49. A(C   8,C   7,O  11)          106.55  0.000553   -0.09    106.46   
    50. A(C   7,C   8,H  18)          111.55  0.000463   -0.12    111.43   
    51. A(C   7,C   8,C   9)          100.88 -0.001308    0.22    101.09   
    52. A(C   9,C   8,H  19)          114.36  0.000602   -0.20    114.16   
    53. A(C   7,C   8,H  19)          111.33  0.000492   -0.18    111.16   
    54. A(C   9,C   8,H  18)          110.91 -0.000440    0.71    111.62   
    55. A(H  18,C   8,H  19)          107.79  0.000153   -0.36    107.42   
    56. A(C   8,C   9,C  10)          108.47  0.000039   -0.03    108.44   
    57. A(C   8,C   9,H  21)          126.06  0.000516   -0.10    125.96   
    58. A(C  10,C   9,H  21)          125.26 -0.000574    0.17    125.42   
    59. A(O  11,C  10,H  20)          117.03  0.004295   -1.32    115.71   
    60. A(C   9,C  10,H  20)          127.97 -0.004767    1.17    129.14   
    61. A(C   9,C  10,O  11)          115.00  0.000470    0.15    115.15   
    62. A(C   7,O  11,C  10)          107.31  0.000236   -0.26    107.05   
    63. D(H  12,C   2,C   1,C   4)    179.91  0.000021   -0.03    179.87   
    64. D(C   3,C   2,C   1,C   4)     -0.06  0.000004   -0.00     -0.07   
    65. D(H  12,C   2,C   1,C   0)     -0.03  0.000014   -0.04     -0.07   
    66. D(C   3,C   2,C   1,C   0)   -180.00 -0.000004   -0.02   -180.01   
    67. D(C   6,C   3,C   2,C   1)     -0.07  0.000016   -0.00     -0.08   
    68. D(C   6,C   3,C   2,H  12)    179.96 -0.000002    0.02    179.98   
    69. D(H  13,C   3,C   2,C   1)    179.85  0.000028   -0.04    179.80   
    70. D(H  13,C   3,C   2,H  12)     -0.12  0.000010   -0.02     -0.14   
    71. D(H  14,C   4,C   1,C   0)     -0.02 -0.000010    0.03      0.00   
    72. D(H  14,C   4,C   1,C   2)   -179.96 -0.000017    0.02   -179.94   
    73. D(C   5,C   4,C   1,C   2)      0.04 -0.000015    0.03      0.07   
    74. D(C   5,C   4,C   1,C   0)    179.97 -0.000007    0.04    180.02   
    75. D(H  15,C   5,C   4,C   1)    179.97 -0.000012    0.00    179.98   
    76. D(C   6,C   5,C   4,H  14)   -179.88  0.000009   -0.04   -179.92   
    77. D(C   6,C   5,C   4,C   1)      0.12  0.000007   -0.05      0.07   
    78. D(H  15,C   5,C   4,H  14)     -0.03 -0.000010    0.02     -0.01   
    79. D(C   7,C   6,C   5,H  15)     -0.63  0.000048   -0.30     -0.94   
    80. D(C   3,C   6,C   5,H  15)    179.89  0.000032   -0.01    179.88   
    81. D(C   3,C   6,C   5,C   4)     -0.25  0.000011    0.04     -0.21   
    82. D(C   7,C   6,C   3,H  13)      0.82 -0.000040    0.31      1.13   
    83. D(C   7,C   6,C   3,C   2)   -179.25 -0.000028    0.27   -178.98   
    84. D(C   7,C   6,C   5,C   4)    179.22  0.000027   -0.25    178.97   
    85. D(C   5,C   6,C   3,H  13)   -179.69 -0.000034    0.03   -179.66   
    86. D(C   5,C   6,C   3,C   2)      0.23 -0.000022   -0.01      0.22   
    87. D(H  17,C   7,C   6,C   3)    -58.37  0.000089    1.58    -56.78   
    88. D(O  11,C   7,C   6,C   5)      4.53 -0.000299    2.13      6.66   
    89. D(O  11,C   7,C   6,C   3)   -176.00 -0.000283    1.84   -174.15   
    90. D(C   8,C   7,C   6,C   5)   -115.75 -0.000571    2.22   -113.54   
    91. D(C   8,C   7,C   6,C   3)     63.72 -0.000555    1.93     65.65   
    92. D(C   9,C   8,C   7,O  11)     13.05  0.000000    0.04     13.09   
    93. D(C   9,C   8,C   7,C   6)    135.60 -0.000405   -0.05    135.56   
    94. D(H  18,C   8,C   7,H  17)    139.48 -0.000026   -0.52    138.96   
    95. D(H  18,C   8,C   7,O  11)   -104.76  0.001029   -0.85   -105.61   
    96. D(H  18,C   8,C   7,C   6)     17.79  0.000624   -0.93     16.85   
    97. D(C   9,C   8,C   7,H  17)   -102.70 -0.001055    0.37   -102.33   
    98. D(H  21,C   9,C   8,H  18)    -66.31 -0.000024   -0.22    -66.53   
    99. D(H  21,C   9,C   8,C   7)    175.41  0.000333   -0.47    174.94   
   100. D(C  10,C   9,C   8,H  19)   -129.23  0.000020    0.22   -129.01   
   101. D(C  10,C   9,C   8,H  18)    108.63 -0.000284    0.28    108.92   
   102. D(C  10,C   9,C   8,C   7)     -9.65  0.000073    0.04     -9.61   
   103. D(H  20,C  10,C   9,H  21)     -1.33  0.000014    0.09     -1.23   
   104. D(H  20,C  10,C   9,C   8)   -176.31  0.000204   -0.39   -176.71   
   105. D(O  11,C  10,C   9,H  21)    177.75 -0.000074    0.32    178.07   
   106. D(O  11,C  10,C   9,C   8)      2.76  0.000115   -0.16      2.60   
   107. D(C   7,O  11,C  10,H  20)   -174.52 -0.000148    0.41   -174.11   
   108. D(C   7,O  11,C  10,C   9)      6.30  0.000014    0.15      6.46   
   109. D(C  10,O  11,C   7,H  17)    104.72  0.000193   -0.16    104.56   
   110. D(C  10,O  11,C   7,C   8)    -12.21 -0.000085   -0.09    -12.30   
   111. D(C  10,O  11,C   7,C   6)   -137.01 -0.000124   -0.15   -137.16   
    ----------------------------------------------------------------------------

Geometry step timings:
Preparation and reading OPT file:      0.001 s (12.276 %)
Internal coordinates            :      0.000 s ( 2.101 %)
B/P matrices and projection     :      0.001 s (30.278 %)
Hessian update/contruction      :      0.000 s ( 7.951 %)
Making the step                 :      0.001 s (22.636 %)
Converting the step to Cartesian:      0.000 s ( 3.172 %)
Storing new data                :      0.000 s ( 0.742 %)
Checking convergence            :      0.000 s ( 0.309 %)
Final printing                  :      0.001 s (20.474 %)
Total time                      :      0.005 s

Time for energy+gradient        :     76.712 s
Time for complete geometry iter :     77.026 s

         *************************************************************
         *                GEOMETRY OPTIMIZATION CYCLE   4            *
         *************************************************************
---------------------------------
CARTESIAN COORDINATES (ANGSTROEM)
---------------------------------
  C      2.134421   -1.109288    1.108031
  C      3.124368   -0.298917    1.757993
  C      3.206668    1.077703    1.469947
  C      4.169675    1.856632    2.104975
  C      4.013177   -0.877174    2.681091
  C      4.973446   -0.083410    3.310039
  C      5.059580    1.286482    3.031135
  C      6.071903    2.171550    3.712814
  C      5.456473    3.241562    4.661298
  C      6.367139    3.122720    5.863817
  C      7.144770    2.047179    5.700889
  O      6.976347    1.382122    4.517876
  H      2.519342    1.527934    0.752495
  H      4.231176    2.922795    1.875527
  H      3.950721   -1.943276    2.903920
  H      5.662289   -0.529839    4.025563
  N      1.328848   -1.768586    0.576135
  H      6.678031    2.674682    2.940732
  H      4.411818    2.999388    4.917283
  H      5.458389    4.234827    4.192493
  H      7.883443    1.623088    6.380632
  H      6.341947    3.754500    6.749398

----------------------------
CARTESIAN COORDINATES (A.U.)
----------------------------
  NO LB      ZA    FRAG     MASS         X           Y           Z
   0 C     6.0000    0    12.011    4.033471   -2.096251    2.093875
   1 C     6.0000    0    12.011    5.904199   -0.564871    3.322125
   2 C     6.0000    0    12.011    6.059725    2.036564    2.777797
   3 C     6.0000    0    12.011    7.879544    3.508527    3.977826
   4 C     6.0000    0    12.011    7.583805   -1.657619    5.066527
   5 C     6.0000    0    12.011    9.398450   -0.157622    6.255067
   6 C     6.0000    0    12.011    9.561221    2.431099    5.728015
   7 C     6.0000    0    12.011   11.474234    4.103634    7.016202
   8 C     6.0000    0    12.011   10.311239    6.125664    8.808577
   9 C     6.0000    0    12.011   12.032150    5.901086   11.081007
  10 C     6.0000    0    12.011   13.501658    3.868607   10.773118
  11 O     8.0000    0    15.999   13.183385    2.611831    8.537548
  12 H     1.0000    0     1.008    4.760867    2.887376    1.422009
  13 H     1.0000    0     1.008    7.995764    5.523281    3.544233
  14 H     1.0000    0     1.008    7.465781   -3.672260    5.487613
  15 H     1.0000    0     1.008   10.700175   -1.001251    7.607212
  16 N     7.0000    0    14.007    2.511159   -3.342143    1.088738
  17 H     1.0000    0     1.008   12.619649    5.054417    5.557178
  18 H     1.0000    0     1.008    8.337127    5.668021    9.292318
  19 H     1.0000    0     1.008   10.314860    8.002663    7.922664
  20 H     1.0000    0     1.008   14.897548    3.067192   12.057648
  21 H     1.0000    0     1.008   11.984542    7.094977   12.754513

--------------------------------
INTERNAL COORDINATES (ANGSTROEM)
--------------------------------
 C      0   0   0     0.000000000000     0.00000000     0.00000000
 C      1   0   0     1.434972300275     0.00000000     0.00000000
 C      2   1   0     1.408838841700   119.96747550     0.00000000
 C      3   2   1     1.391895458890   119.60101297   179.98947124
 C      2   1   3     1.405871011744   120.08385124   180.05752537
 C      5   2   1     1.395619475136   119.79945469   180.01648939
 C      6   5   2     1.400646327658   120.58668295     0.06796159
 C      7   6   5     1.507590403222   121.69788013   178.97040535
 C      8   7   6     1.556696114709   114.42900779   246.46513934
 C      9   8   7     1.513105253457   101.08712643   135.55225705
 C     10   9   8     1.337177624222   108.44202239   350.38209733
 O     11  10   9     1.367547713872   115.14697709     2.59821546
 H      3   2   1     1.090807984483   120.06466236   359.93103398
 H      4   3   2     1.092305101733   119.29743608   179.80361360
 H      5   2   1     1.090929974232   119.99181046     0.00000000
 H      6   5   2     1.088934923158   119.88134993   179.97498451
 N      1   2   3     1.168988867864   179.86731615    53.72050404
 H      8   7   6     1.103015448620   108.67980865   124.02565198
 H      9   8   7     1.102488595969   111.41306965    16.85389658
 H      9   8   7     1.098342651212   111.15227039   257.08055453
 H     11  10   9     1.089743804947   129.13970266   183.27887929
 H     10   9   8     1.088133588704   125.96292870   174.93183093

---------------------------
INTERNAL COORDINATES (A.U.)
---------------------------
 C      0   0   0     0.000000000000     0.00000000     0.00000000
 C      1   0   0     2.711704657283     0.00000000     0.00000000
 C      2   1   0     2.662319577645   119.96747550     0.00000000
 C      3   2   1     2.630301224351   119.60101297   179.98947124
 C      2   1   3     2.656711191815   120.08385124   180.05752537
 C      5   2   1     2.637338595175   119.79945469   180.01648939
 C      6   5   2     2.646837969756   120.58668295     0.06796159
 C      7   6   5     2.848932984218   121.69788013   178.97040535
 C      8   7   6     2.941729330539   114.42900779   246.46513934
 C      9   8   7     2.859354540831   101.08712643   135.55225705
 C     10   9   8     2.526899502186   108.44202239   350.38209733
 O     11  10   9     2.584290654288   115.14697709     2.59821546
 H      3   2   1     2.061328355368   120.06466236   359.93103398
 H      4   3   2     2.064157496961   119.29743608   179.80361360
 H      5   2   1     2.061558882585   119.99181046     0.00000000
 H      6   5   2     2.057788782431   119.88134993   179.97498451
 N      1   2   3     2.209068813865   179.86731615    53.72050404
 H      8   7   6     2.084397119377   108.67980865   124.02565198
 H      9   8   7     2.083401512153   111.41306965    16.85389658
 H      9   8   7     2.075566811996   111.15227039   257.08055453
 H     11  10   9     2.059317347486   129.13970266   183.27887929
 H     10   9   8     2.056274479772   125.96292870   174.93183093


           ************************************************************
           *        Program running with 8 parallel MPI-processes     *
           *              working on a common directory               *
           ************************************************************
------------------------------------------------------------------------------
                   ___                                                        
                  /   \      - P O W E R E D   B Y -                         
                 /     \                                                     
                 |  |  |   _    _      __       _____    __    __             
                 |  |  |  | |  | |    /  \     |  _  \  |  |  /  |          
                  \  \/   | |  | |   /    \    | | | |  |  | /  /          
                 / \  \   | |__| |  /  /\  \   | |_| |  |  |/  /          
                |  |  |   |  __  | /  /__\  \  |    /   |      \           
                |  |  |   | |  | | |   __   |  |    \   |  |\   \          
                \     /   | |  | | |  |  |  |  | |\  \  |  | \   \       
                 \___/    |_|  |_| |__|  |__|  |_| \__\ |__|  \__/        
                                                                              
                      - O R C A' S   B I G   F R I E N D -                    
                                      &                                       
                       - I N T E G R A L  F E E D E R -                       
                                                                              
 v1 FN, 2020, v2 2021, v3 2022-2024                                           
------------------------------------------------------------------------------


----------------------
SHARK INTEGRAL PACKAGE
----------------------

Number of atoms                             ...     22
Number of basis functions                   ...    227
Number of shells                            ...    105
Maximum angular momentum                    ...      2
Integral batch strategy                     ... SHARK/LIBINT Hybrid
RI-J (if used) integral strategy            ... SPLIT-RIJ (Revised 2003 algorithm where possible)
Printlevel                                  ...      1
Contraction scheme used                     ... SEGMENTED contraction
Prescreening option                         ... SCHWARTZ
   Thresh                                   ... 1.000e-12
   Tcut                                     ... 1.000e-14
   Tpresel                                  ... 1.000e-14 
Coulomb Range Separation                    ... NOT USED
Exchange Range Separation                   ... NOT USED
Multipole approximations                    ... NOT USED
Finite Nucleus Model                        ... NOT USED
CABS basis                                  ... NOT available
Auxiliary Coulomb fitting basis             ... AVAILABLE
   # of basis functions in Aux-J            ...    736
   # of shells in Aux-J                     ...    240
   Maximum angular momentum in Aux-J        ...      4
Auxiliary J/K fitting basis                 ... NOT available
Auxiliary Correlation fitting basis         ... AVAILABLE
   # of basis functions in Aux-C            ...    750
   # of shells in Aux-C                     ...    262
   Maximum angular momentum in Aux-C        ...      3
Auxiliary 'external' fitting basis          ... NOT available

Checking pre-screening integrals            ... done (  0.0 sec) Dimension = 105
Check shell pair data                       ... done (  0.0 sec)
Shell pair information
Shell pair cut-off parameter TPreSel        ...   1.0e-14
Total number of shell pairs                 ...      5565
Shell pairs after pre-screening             ...      4910
Total number of primitive shell pairs       ...     20497
Primitive shell pairs kept                  ...     12830
          la=0 lb=0:   1459 shell pairs
          la=1 lb=0:   1792 shell pairs
          la=1 lb=1:    573 shell pairs
          la=2 lb=0:    628 shell pairs
          la=2 lb=1:    386 shell pairs
          la=2 lb=2:     72 shell pairs

Calculating one electron integrals          ... done (  0.0 sec)
Calculating RI/J V-Matrix + Cholesky decomp.... done (  0.1 sec)
Calculating RI/C V-Matrix + Cholesky decomp.... done (  0.1 sec)
Calculating Nuclear repulsion               ... done (  0.0 sec) ENN=    691.771038388061 Eh

Diagonalization of the overlap matrix:
Smallest eigenvalue                        ... 2.843e-04
Time for diagonalization                   ...    0.008 sec
Threshold for overlap eigenvalues          ... 1.000e-07
Number of eigenvalues below threshold      ... 0
Time for construction of square roots      ...    0.038 sec
Total time needed                          ...    0.048 sec

-------------------
DFT GRID GENERATION
-------------------

General Integration Accuracy     IntAcc      ... 4.388
Radial Grid Type                 RadialGrid  ... OptM3 with GC (2021)
Angular Grid (max. ang.)         AngularGrid ... 4 (Lebedev-302)
Angular grid pruning method      GridPruning ... 4 (adaptive)
Weight generation scheme         WeightScheme... mBecke (2022)
Basis function cutoff            BFCut       ... 1.0000e-12
Integration weight cutoff        WCut        ... 1.0000e-14
Partially contracted basis set               ... off
Rotationally invariant grid construction     ... off
Angular grids for H and He will be reduced by one unit

Total number of grid points                  ...   106999
Total number of batches                      ...     1685
Average number of points per batch           ...       63
Average number of grid points per atom       ...     4864

--------------------
COSX GRID GENERATION
--------------------

GRIDX 1
-------
General Integration Accuracy     IntAcc      ... 3.816
Radial Grid Type                 RadialGrid  ... OptM3 with GC (2021)
Angular Grid (max. ang.)         AngularGrid ... 1 (Lebedev-50)
Angular grid pruning method      GridPruning ... 4 (adaptive)
Weight generation scheme         WeightScheme... mBecke (2022)
Basis function cutoff            BFCut       ... 1.0000e-12
Integration weight cutoff        WCut        ... 1.0000e-14
Partially contracted basis set               ... on
Rotationally invariant grid construction     ... off
Angular grids for H and He will be reduced by one unit

Total number of grid points                  ...    13603
Total number of batches                      ...      118
Average number of points per batch           ...      115
Average number of grid points per atom       ...      618
UseSFitting                                  ... on

GRIDX 2
-------
General Integration Accuracy     IntAcc      ... 4.020
Radial Grid Type                 RadialGrid  ... OptM3 with GC (2021)
Angular Grid (max. ang.)         AngularGrid ... 2 (Lebedev-110)
Angular grid pruning method      GridPruning ... 4 (adaptive)
Weight generation scheme         WeightScheme... mBecke (2022)
Basis function cutoff            BFCut       ... 1.0000e-12
Integration weight cutoff        WCut        ... 1.0000e-14
Partially contracted basis set               ... on
Rotationally invariant grid construction     ... off
Angular grids for H and He will be reduced by one unit

Total number of grid points                  ...    30034
Total number of batches                      ...      248
Average number of points per batch           ...      121
Average number of grid points per atom       ...     1365
UseSFitting                                  ... on

GRIDX 3
-------
General Integration Accuracy     IntAcc      ... 4.338
Radial Grid Type                 RadialGrid  ... OptM3 with GC (2021)
Angular Grid (max. ang.)         AngularGrid ... 3 (Lebedev-194)
Angular grid pruning method      GridPruning ... 4 (adaptive)
Weight generation scheme         WeightScheme... mBecke (2022)
Basis function cutoff            BFCut       ... 1.0000e-12
Integration weight cutoff        WCut        ... 1.0000e-14
Partially contracted basis set               ... on
Rotationally invariant grid construction     ... off
Angular grids for H and He will be reduced by one unit

Total number of grid points                  ...    65948
Total number of batches                      ...      527
Average number of points per batch           ...      125
Average number of grid points per atom       ...     2998
UseSFitting                                  ... on
Grids setup in   0.0 sec
Initializing property integral containers    ... done (  0.0 sec)

SHARK setup successfully completed in   2.6 seconds

Maximum memory used throughout the entire STARTUP-calculation: 29.4 MB


           ************************************************************
           *        Program running with 8 parallel MPI-processes     *
           *              working on a common directory               *
           ************************************************************
Occupation numbers will be reassigned to an Aufbau configuration
             **** ENERGY FILE WAS UPDATED (calc.en.tmp) ****
Finished Guess after   0.4 sec
Maximum memory used throughout the entire GUESS-calculation: 13.3 MB


           ************************************************************
           *        Program running with 8 parallel MPI-processes     *
           *              working on a common directory               *
           ************************************************************
--------------------
CPCM SOLVATION MODEL
--------------------
CPCM parameters:
  Epsilon                                         ...      16.7000
  Refrac                                          ...       1.2750
  Rsolv                                           ...       1.3000
  Surface type                                    ... GAUSSIAN VDW
  Discretization scheme                           ... Constant charge density
    Threshold for H atoms                         ...       5.0000 (charges/Ang^2)
    Threshold for non-H atoms                     ...       5.0000 (charges/Ang^2)
  Epsilon function type                           ...         CPCM
Solvent:                                          ... CUSTOM
Radii:
  Scheme                                          ... Element-dependent radii
  Radius for C  used is    3.8550 Bohr (=   2.0400 Ang.)
  Radius for O  used is    3.4469 Bohr (=   1.8240 Ang.)
  Radius for H  used is    2.4944 Bohr (=   1.3200 Ang.)
  Radius for N  used is    3.5149 Bohr (=   1.8600 Ang.)
Calculating surface                               ...        done! (  0.0s)
Cavity surface points                             ...         2070
Cavity Volume                                     ...    1453.5520
Cavity Surface-area                               ...     784.0377
Calculating surface distance matrix               ...        done! (  0.1s)
Performing Cholesky decomposition & store         ...        done! (  0.3s)
Overall time for CPCM initialization              ...                 0.4s

----------------------------------------D-I-I-S--------------------------------------------
Iteration    Energy (Eh)           Delta-E    RMSDP     MaxDP     DIISErr   Damp  Time(sec)
-------------------------------------------------------------------------------------------
               ***  Starting incremental Fock matrix formation  ***
    1    -552.9612864888104014     0.00e+00  8.53e-05  1.67e-03  6.96e-03  0.700   2.2
    2    -552.9615152982646578    -2.29e-04  7.75e-05  1.58e-03  5.61e-03  0.700   1.5
                               ***Turning on AO-DIIS***
    3    -552.9617047444055515    -1.89e-04  6.85e-05  1.50e-03  4.36e-03  0.700   1.4
                              *** Initializing SOSCF ***
---------------------------------------S-O-S-C-F--------------------------------------
Iteration    Energy (Eh)           Delta-E    RMSDP     MaxDP     MaxGrad    Time(sec)
--------------------------------------------------------------------------------------
    4    -552.9618526312190170    -1.48e-04  1.81e-04  3.97e-03  3.26e-03     1.4
               *** Restarting incremental Fock matrix formation ***
    5    -552.9622705573456187    -4.18e-04  2.30e-05  4.00e-04  2.16e-04     2.2
    6    -552.9622738228440539    -3.27e-06  1.38e-05  3.60e-04  7.30e-05     1.9
    7    -552.9622741230916745    -3.00e-07  4.59e-06  1.69e-04  9.10e-05     1.9
    8    -552.9622742643516631    -1.41e-07  1.45e-06  3.66e-05  1.77e-05     1.7
    9    -552.9622742698777529    -5.53e-09  3.63e-07  1.35e-05  1.74e-06     1.8
   10    -552.9622742707970247    -9.19e-10  1.44e-07  4.63e-06  1.01e-06     1.6
                 **** Energy Check signals convergence ****

               *****************************************************
               *                     SUCCESS                       *
               *           SCF CONVERGED AFTER  10 CYCLES          *
               *****************************************************

Recomputing exchange energy using gridx3       ... done (    2.556 sec)
Old exchange energy                            :    -39.696205948 Eh
New exchange energy                            :    -39.696340689 Eh
Exchange energy change after final integration :     -0.000134741 Eh
Total energy after final integration           :   -552.962409011 Eh
             **** ENERGY FILE WAS UPDATED (calc.en.tmp) ****

----------------
TOTAL SCF ENERGY
----------------

Total Energy       :       -552.96240901144063 Eh          -15046.87212 eV

Components:
Nuclear Repulsion  :        691.77103838806124 Eh           18824.04695 eV
Electronic Energy  :      -1244.71803618482909 Eh          -33870.49971 eV
One Electron Energy:      -2119.88227227021935 Eh          -57684.92927 eV
Two Electron Energy:        875.16423608539026 Eh           23814.42957 eV
CPCM Dielectric    :         -0.01527647402908 Eh              -0.41569 eV

Virial components:
Potential Energy   :      -1101.13206089479809 Eh          -29963.32668 eV
Kinetic Energy     :        548.16965188335757 Eh           14916.45457 eV
Virial Ratio       :          2.00874320041545

DFT components:
N(Alpha)           :       44.999992814445 electrons
N(Beta)            :       44.999992814445 electrons
N(Total)           :       89.999985628889 electrons
E(X)               :      -35.289175516418 Eh       
E(C)               :       -2.229767437302 Eh       
E(XC)              :      -37.518942953719 Eh       

CPCM Solvation Model Properties:
Surface-charge          :         -0.02019125677392
Corrected charge        :          0.00000000000000
Outlying charge corr.   :          0.00002474083011 Eh               0.00067 eV
Free-energy (cav+disp)  :  This term is not implemented in the current solvation scheme

---------------
SCF CONVERGENCE
---------------

  Last Energy change         ...    9.1927e-10  Tolerance :   1.0000e-09
  Last MAX-Density change    ...    4.6308e-06  Tolerance :   1.0000e-08
  Last RMS-Density change    ...    1.4397e-07  Tolerance :   1.0000e-09
  Last DIIS Error            ...    3.2605e-03  Tolerance :   1.0000e-08
  Last Orbital Gradient      ...    1.0138e-06  Tolerance :   2.0000e-06
  Last Orbital Rotation      ...    1.7924e-06  Tolerance :   2.0000e-06


Total SCF time: 0 days 0 hours 0 min 21 sec 
Finished LeanSCF after  21.3 sec

Maximum memory used throughout the entire LEANSCF-calculation: 26.6 MB


           ************************************************************
           *        Program running with 8 parallel MPI-processes     *
           *              working on a common directory               *
           ************************************************************

------------------------------------------------------------------------------
                                ORCA  MP2 
------------------------------------------------------------------------------

Freezing NCore=26 chemical core electrons

----------------------
RI-MP2 ENERGY+GRADIENT
----------------------
Dimension of the orbital basis            ...  227
Dimension of the AuxC basis               ...  750
Memory devoted to MP2                     ... 8000 MB   
Data format for matrix containers         ... DOUBLE
Compression type for matrix containers    ... UNCOMPRESSED
Overall scaling of the MP2 energy         ...   2.700e-01

-----------------------
SHARK RI TRANSFORMATION
-----------------------

Number of basis functions                ...    227
Number of aux functions                  ...    750
Number of operators                      ...      1
Generation of IJK                        ... YES
Generation of IAK                        ... YES
Generation of ABK                        ... NO
Orbital Range Operator  0:    0-  44 to   45- 226

Aux basis identifier                     ...   AUXC
Contraction scheme used                  ... SEGMENTED
Do orthogonalization                     ... YES
All operator combinations                ... NO
Transpose (ia|K)                         ... NO
Integral generator used                  ... LIBINT
Starting integral generation + trafo... 
Half trafo (segmented) done. Total time =  0.3 sec. integrals=  0.2 sec trafo=  0.1 sec
Integral generation and half transformation done (  0.3 sec)

Reading or making V^(-1/2)          ... done (  0.0 sec)
Sorting IJK integrals               ... done (  0.1 sec)
Sorting IAK integrals               ... done (  0.4 sec)

SHARK RI integral transformation done. Total time =  0.7 sec.

Opening buffers                              ... done
Frozen core precalculation                   ... done

Starting loop over batches of integrals:

Operator 0  - window                       ... ( 13- 44)x( 45-226)
Operator 0  - Memory available             ...  8000 MB
Operator 0  - Memory needed per MO         ...   1.0 MB
Operator 0  - Number of orbitals per batch ... 4
Operator 0  - Number of batches            ... 1

OPERATOR  0   PASS   0:  MOs    13 ...   16 +   17 ...   20 +   21 ...   24 +   25 ...   28
                            +   29 ...   32 +   33 ...   36 +   37 ...   40 +   41 ...   44
  Reading integrals       ... ok
  Internal MO  15
Closing buffer GIPV ( 0.04 GB; CompressionRatio= 1.00)
Time spent in pair loops =    12.751 sec
Deleting buffers (Ka|jb) ...done

-----------------------------------------------
 RI-MP2 CORRELATION ENERGY:     -0.587616229 Eh
-----------------------------------------------


---------------------
MP2 DENSITY FORMATION
---------------------

Completing the external part of the density      ... done
Storing the unrelaxed density                    ... done

Re-sorting 3-index density container for op 0    ... done
Computing external part of the Lagrangian        ... done
Calculating the xc-kernel                        ... done
Calculating G(D)                                 ... done
Completing the Lagrangian                        ... done
Solving the Z-vector equations                   ... Using XC Grid                  ... (calc.grid_cpscf.tmp) 
Recalculating density on grid  ... (calc.grho_cpscf0.tmp) done
Calculating the xc-kernel      ... (calc.fxc_cpscf0.tmp) done

-------------------
SHARK CP-SCF DRIVER
-------------------

Dimension of the orbital basis          ...    227
Dimension of the CPSCF-problem          ...   8190
Number of operators                     ...      1
Max. number of iterations               ...    128
Convergence Tolerance                   ... 3.0e-05
Number of perturbations                 ...      1
Perturbation type                       ... REAL

----------------------------
POPLE LINEAR EQUATION SOLVER
----------------------------

  ITERATION   0:   ||err||_max =   5.1425e-02 (   2.2 sec)
  ITERATION   1:   ||err||_max =   1.7619e-02 (   2.2 sec)
  ITERATION   2:   ||err||_max =   7.2593e-03 (   2.2 sec)
  ITERATION   3:   ||err||_max =   3.4110e-03 (   2.2 sec)
  ITERATION   4:   ||err||_max =   1.1410e-03 (   2.3 sec)
  ITERATION   5:   ||err||_max =   5.0414e-04 (   2.3 sec)
  ITERATION   6:   ||err||_max =   1.5223e-04 (   2.3 sec)
  ITERATION   7:   ||err||_max =   4.8996e-05 (   2.2 sec)
  ITERATION   8:   ||err||_max =   1.7749e-05 (   2.2 sec)
done
Finalizing the relaxed density                   ... done
Transforming P to the AO basis                   ... done
Storing the relaxed density                      ... done

------------------------------------
ENERGY WEIGHTED DENSITY FINALIZATION
------------------------------------

Gathering the parts of the W-matrix              ... done
Forming the Z-density                            ... done
Transforming Z to the AO basis                   ... done
Calculating G(Z)                                 ... done
Finalizing the W-matrix                          ... done
Transforming W to the AO basis and storing       ... done

----------------------------------
MP2 DERIVATIVE INTEGRAL GENERATION
----------------------------------

Input SCF Electron Density              ... calc.scfp
Input Correlated Electron Density       ... calc.pmp2re
Input Energy Weighted Density           ... calc.wmp2.tmp

Nuclear repulsion gradient              ... done (  0.0 sec)
HCore & Overlap gradient  (SHARK)       ... done (  0.1 sec)
Two-electron RIJ gradient terms         ... done (  0.9 sec)

-----------------------------------------------------------
MP2 COSX Grid Generation
-----------------------------------------------------------

General Integration Accuracy     IntAcc      ... 4.871
Radial Grid Type                 RadialGrid  ... OptM3 with GC (2021)
Angular Grid (max. ang.)         AngularGrid ... 4 (Lebedev-302)
Angular grid pruning method      GridPruning ... 4 (adaptive)
Weight generation scheme         WeightScheme... mBecke (2022)
Basis function cutoff            BFCut       ... 1.0000e-12
Integration weight cutoff        WCut        ... 1.0000e-14
Partially contracted basis set               ... on
Rotationally invariant grid construction     ... off
Angular grids for H and He will be reduced by one unit

Total number of grid points                  ...   123174
Total number of batches                      ...      976
Average number of points per batch           ...      126
Average number of grid points per atom       ...     5599
UseSFitting                                  ... on
Two-electron COSX gradient terms        ... 
Integration Timings:
Total Time                  =     7.1 sec
Basis fcn evaluation        =     0.1 sec
Density evaluation          =     0.2 sec
A evaluation                =     5.3 sec
A derivative evaluation     =     0.0 sec
S-fit derivative evaluation =     0.0 sec
anal. over. der. evaluation =     0.0 sec
num. over. der. evaluation  =     0.4 sec
K(P) evaluation             =     0.3 sec
finalize                    =     0.0 sec

done (  8.6 sec)
CPCM gradient                           ... done (  1.9 sec)
DFT XC gradient                         ... done (  0.8 sec)
Empirical dispersion gradient           ... done (  0.4 sec)

-------
TIMINGS
-------

Total time                :   54.969 sec
Integral trafo            :    0.803 sec (  1.5%)
FC preparation            :    0.226 sec (  0.4%)
I/O of integrals          :    0.397 sec (  0.7%)
K(i,j) operators          :    0.781 sec (  1.4%)
T(i,j) pair energies      :    0.229 sec (  0.4%)
V**(-1/2)                 :    0.250 sec (  0.5%)
Gamma(ia|P)               :    0.839 sec (  1.5%)
Gamma-Trafo               :    0.588 sec (  1.1%)
D(virtual)                :    0.041 sec (  0.1%)
D(internal)               :    2.806 sec (  5.1%)
W(virtual)                :    0.081 sec (  0.1%)
W(internal)               :    5.772 sec ( 10.5%)
L(virtual)                :    0.917 sec (  1.7%)
L(internal)               :    0.200 sec (  0.4%)
XC kernel                 :    0.072 sec (  0.1%)
G(D)                      :    2.752 sec (  5.0%)
G(Z)                      :    2.780 sec (  5.1%)
Z-vector solution         :   20.243 sec ( 36.8%)
3-index derivative        :    0.362 sec (  0.7%)
2-index derivative        :    0.040 sec (  0.1%)
Fock matrix gradient      :   12.859 sec ( 23.4%)


---------------------------------------
MP2 TOTAL ENERGY:     -553.550025240 Eh
---------------------------------------

The final MP2 gradient
  0:   0.00097030   0.00091737   0.00089413
  1:  -0.00023393  -0.00037849  -0.00025566
  2:   0.00013348   0.00013372  -0.00000232
  3:  -0.00015237  -0.00031741   0.00038424
  4:   0.00007877  -0.00020286   0.00010405
  5:   0.00051647   0.00090033  -0.00032793
  6:  -0.00041034  -0.00036970  -0.00058863
  7:   0.00173696  -0.00075664   0.00101570
  8:  -0.00167886   0.00255756  -0.00152784
  9:   0.00259182  -0.00154615   0.00183559
 10:  -0.00137376   0.00041055  -0.00185284
 11:  -0.00027863  -0.00139615  -0.00049080
 12:   0.00000830   0.00035654  -0.00007876
 13:  -0.00015653   0.00020490  -0.00012201
 14:   0.00014906  -0.00015930   0.00018055
 15:  -0.00015259  -0.00035376   0.00006171
 16:  -0.00083679  -0.00076037  -0.00069320
 17:  -0.00072673   0.00023691  -0.00027334
 18:   0.00028931  -0.00017797  -0.00016589
 19:  -0.00033783  -0.00038212   0.00012920
 20:  -0.00027993   0.00125561   0.00144723
 21:   0.00022441  -0.00016327   0.00034216

-----------------------------------
NORM OF THE MP2 GRADIENT:  0.006988
-----------------------------------

Maximum memory used throughout the entire MP2-calculation: 60.5 MB


-------------------------------------------------------------------------------
                          DFT DISPERSION CORRECTION                            
                                                                               
                              DFTD3 V3.1  Rev 1                                
                          USING Becke-Johnson damping                          
-------------------------------------------------------------------------------
-------------------------   ----------------
Dispersion correction           -0.020189483
-------------------------   ----------------


-------------------------   --------------------
FINAL SINGLE POINT ENERGY      -553.570214722507
-------------------------   --------------------

------------------------------------------------------------------------------
                         ORCA GEOMETRY RELAXATION STEP
------------------------------------------------------------------------------

Reading the OPT-File                    .... done
Getting information on internals        .... done
Copying old internal coords+grads       .... done
Making the new internal coordinates     .... (2022 redundants) done
Validating the new internal coordinates .... (2022 redundants) done
Calculating the B-matrix                .... done
Calculating the G,G- and P matrices     .... done
Transforming gradient to internals      .... done
Projecting the internal gradient        .... done
Number of atoms                         ....  22
Number of internal coordinates          .... 111
Current Energy                          ....  -553.570214723 Eh
Current gradient norm                   ....     0.006987513 Eh/bohr
Maximum allowed component of the step   ....  0.300
Current trust radius                    ....  0.450
Updating the Hessian (BFGS)             .... done
Forming the augmented Hessian           .... done
Diagonalizing the augmented Hessian     .... done
Last element of RFO vector              ....  0.992457522
Lowest eigenvalues of augmented Hessian:
 -0.000218514  0.008358930  0.015159484  0.019445812  0.022953486
Length of the computed step             ....  0.123520670
The final length of the internal step   ....  0.123520670
Converting the step to Cartesian space:
 Initial RMS(Int)=    0.0117240632
Transforming coordinates:
 Iter   0:  RMS(Cart)=    0.0413431010 RMS(Int)=    1.0328833945
 Iter   5:  RMS(Cart)=    0.0000005229 RMS(Int)=    0.0000004188
done
Storing new coordinates                 .... done
The predicted energy change is          ....    -0.000110924
Previously predicted energy change      ....    -0.000195656
Actually observed energy change         ....    -0.000280911
Ratio of predicted to observed change   ....     1.435740416
New trust radius                        ....     0.450000000

                                .--------------------.
          ----------------------|Geometry convergence|-------------------------
          Item                value                   Tolerance       Converged
          ---------------------------------------------------------------------
          Energy change      -0.0002809111            0.0000010000      NO
          RMS gradient        0.0004930300            0.0000300000      NO
          MAX gradient        0.0025506915            0.0001000000      NO
          RMS step            0.0117240632            0.0006000000      NO
          MAX step            0.0588557224            0.0010000000      NO
          ........................................................
          Max(Bonds)      0.0033      Max(Angles)    1.09
          Max(Dihed)        3.37      Max(Improp)    0.00
          ---------------------------------------------------------------------

The optimization has not yet converged - more geometry cycles are needed


    ---------------------------------------------------------------------------
                         Redundant Internal Coordinates
                            (Angstroem and degrees)

        Definition                    Value    dE/dq     Step     New-Value
    ----------------------------------------------------------------------------
     1. B(C   1,C   0)                1.4350 -0.000265  0.0003    1.4353   
     2. B(C   2,C   1)                1.4088  0.000429 -0.0003    1.4085   
     3. B(C   3,C   2)                1.3919 -0.000162  0.0000    1.3919   
     4. B(C   4,C   1)                1.4059  0.000272 -0.0003    1.4056   
     5. B(C   5,C   4)                1.3956 -0.000013 -0.0001    1.3955   
     6. B(C   6,C   5)                1.4006 -0.000419  0.0006    1.4012   
     7. B(C   6,C   3)                1.4053 -0.000108  0.0003    1.4056   
     8. B(C   7,C   6)                1.5076  0.000316 -0.0008    1.5068   
     9. B(C   8,C   7)                1.5567  0.001075 -0.0027    1.5540   
    10. B(C   9,C   8)                1.5131  0.001768 -0.0028    1.5103   
    11. B(C  10,C   9)                1.3372 -0.001787  0.0013    1.3385   
    12. B(O  11,C  10)                1.3675  0.000647  0.0004    1.3680   
    13. B(O  11,C   7)                1.4455  0.000275  0.0033    1.4487   
    14. B(H  12,C   2)                1.0908  0.000196 -0.0003    1.0905   
    15. B(H  13,C   3)                1.0923  0.000216 -0.0003    1.0920   
    16. B(H  14,C   4)                1.0909  0.000185 -0.0003    1.0906   
    17. B(H  15,C   5)                1.0889  0.000087 -0.0001    1.0889   
    18. B(N  16,C   0)                1.1690  0.001324 -0.0007    1.1683   
    19. B(H  17,C   7)                1.1030 -0.000100  0.0000    1.1030   
    20. B(H  18,C   8)                1.1025 -0.000271  0.0006    1.1031   
    21. B(H  19,C   8)                1.0983 -0.000400  0.0010    1.0993   
    22. B(H  20,C  10)                1.0897  0.000221 -0.0003    1.0895   
    23. B(H  21,C   9)                1.0881  0.000177 -0.0003    1.0878   
    24. L(C   1,C   0,N  16,C   2, 1) 179.92 -0.000018    0.00    179.93   
    25. L(C   1,C   0,N  16,C   2, 2) 179.78 -0.000062    0.02    179.80   
    26. A(C   0,C   1,C   2)          119.97  0.000085   -0.02    119.95   
    27. A(C   0,C   1,C   4)          120.08  0.000048   -0.01    120.07   
    28. A(C   2,C   1,C   4)          119.95 -0.000133    0.03    119.98   
    29. A(C   3,C   2,H  12)          120.33 -0.000299    0.16    120.49   
    30. A(C   1,C   2,H  12)          120.06  0.000331   -0.14    119.93   
    31. A(C   1,C   2,C   3)          119.60 -0.000032   -0.02    119.58   
    32. A(C   2,C   3,C   6)          120.78  0.000035    0.01    120.80   
    33. A(C   6,C   3,H  13)          119.92  0.000171   -0.08    119.84   
    34. A(C   2,C   3,H  13)          119.30 -0.000206    0.07    119.37   
    35. A(C   5,C   4,H  14)          120.21 -0.000157    0.10    120.31   
    36. A(C   1,C   4,H  14)          119.99  0.000283   -0.12    119.88   
    37. A(C   1,C   4,C   5)          119.80 -0.000126    0.01    119.81   
    38. A(C   6,C   5,H  15)          119.53  0.000301   -0.19    119.34   
    39. A(C   4,C   5,H  15)          119.88 -0.000467    0.22    120.10   
    40. A(C   4,C   5,C   6)          120.59  0.000166   -0.02    120.56   
    41. A(C   3,C   6,C   5)          119.28  0.000090   -0.02    119.27   
    42. A(C   5,C   6,C   7)          121.70 -0.000484    0.15    121.85   
    43. A(C   3,C   6,C   7)          119.02  0.000394   -0.13    118.88   
    44. A(O  11,C   7,H  17)          107.17  0.000519   -0.37    106.80   
    45. A(C   6,C   7,O  11)          110.57 -0.000632    0.05    110.62   
    46. A(C   8,C   7,H  17)          109.28 -0.000436    0.23    109.51   
    47. A(C   6,C   7,H  17)          108.68 -0.000217    0.26    108.94   
    48. A(C   6,C   7,C   8)          114.43  0.000273    0.01    114.44   
    49. A(C   8,C   7,O  11)          106.46  0.000524   -0.20    106.26   
    50. A(C   7,C   8,H  18)          111.41  0.000030    0.04    111.45   
    51. A(C   7,C   8,C   9)          101.09 -0.000856    0.29    101.38   
    52. A(C   9,C   8,H  19)          114.15  0.000558   -0.27    113.89   
    53. A(C   7,C   8,H  19)          111.15  0.000269   -0.19    110.96   
    54. A(C   9,C   8,H  18)          111.62  0.000154    0.35    111.97   
    55. A(H  18,C   8,H  19)          107.42 -0.000162   -0.19    107.23   
    56. A(C   8,C   9,C  10)          108.44  0.000023   -0.02    108.43   
    57. A(C   8,C   9,H  21)          125.96  0.000389   -0.13    125.83   
    58. A(C  10,C   9,H  21)          125.42 -0.000426    0.18    125.61   
    59. A(O  11,C  10,H  20)          115.71  0.001403   -0.97    114.74   
    60. A(C   9,C  10,H  20)          129.14 -0.002551    1.09    130.23   
    61. A(C   9,C  10,O  11)          115.15  0.001147   -0.12    115.03   
    62. A(C   7,O  11,C  10)          107.05 -0.000859    0.05    107.10   
    63. D(H  12,C   2,C   1,C   4)    179.87  0.000020   -0.06    179.82   
    64. D(C   3,C   2,C   1,C   4)     -0.07  0.000000    0.01     -0.06   
    65. D(H  12,C   2,C   1,C   0)     -0.07 -0.000000   -0.01     -0.08   
    66. D(C   3,C   2,C   1,C   0)    179.99 -0.000020    0.05    180.04   
    67. D(C   6,C   3,C   2,C   1)     -0.08  0.000019   -0.04     -0.12   
    68. D(C   6,C   3,C   2,H  12)    179.98 -0.000001    0.03    180.00   
    69. D(H  13,C   3,C   2,C   1)    179.80  0.000024   -0.07    179.74   
    70. D(H  13,C   3,C   2,H  12)     -0.14  0.000003   -0.00     -0.14   
    71. D(H  14,C   4,C   1,C   0)      0.00  0.000001    0.00      0.01   
    72. D(H  14,C   4,C   1,C   2)   -179.94 -0.000020    0.05   -179.89   
    73. D(C   5,C   4,C   1,C   2)      0.07 -0.000013    0.04      0.12   
    74. D(C   5,C   4,C   1,C   0)   -179.98  0.000008   -0.00   -179.99   
    75. D(H  15,C   5,C   4,C   1)    179.97 -0.000022    0.06    180.03   
    76. D(C   6,C   5,C   4,H  14)   -179.92  0.000013   -0.07   -179.99   
    77. D(C   6,C   5,C   4,C   1)      0.07  0.000006   -0.06      0.01   
    78. D(H  15,C   5,C   4,H  14)     -0.01 -0.000015    0.05      0.04   
    79. D(C   7,C   6,C   5,H  15)     -0.94  0.000060   -0.47     -1.41   
    80. D(C   3,C   6,C   5,H  15)    179.88  0.000041   -0.09    179.79   
    81. D(C   3,C   6,C   5,C   4)     -0.21  0.000012    0.03     -0.18   
    82. D(C   7,C   6,C   3,H  13)      1.13 -0.000040    0.42      1.55   
    83. D(C   7,C   6,C   3,C   2)   -178.99 -0.000037    0.39   -178.60   
    84. D(C   7,C   6,C   5,C   4)    178.97  0.000031   -0.35    178.62   
    85. D(C   5,C   6,C   3,H  13)   -179.66 -0.000029    0.05   -179.61   
    86. D(C   5,C   6,C   3,C   2)      0.22 -0.000025    0.02      0.24   
    87. D(H  17,C   7,C   6,C   3)    -56.79 -0.000014    2.50    -54.29   
    88. D(O  11,C   7,C   6,C   5)      6.66 -0.000168    3.14      9.80   
    89. D(O  11,C   7,C   6,C   3)   -174.15 -0.000152    2.76   -171.39   
    90. D(C   8,C   7,C   6,C   5)   -113.53 -0.000571    3.37   -110.16   
    91. D(C   8,C   7,C   6,C   3)     65.65 -0.000555    2.99     68.64   
    92. D(C   9,C   8,C   7,O  11)     13.10  0.000067   -0.04     13.06   
    93. D(C   9,C   8,C   7,C   6)    135.55 -0.000180   -0.12    135.44   
    94. D(H  18,C   8,C   7,H  17)    138.97 -0.000318   -0.19    138.78   
    95. D(H  18,C   8,C   7,O  11)   -105.60  0.000350   -0.62   -106.22   
    96. D(H  18,C   8,C   7,C   6)     16.85  0.000103   -0.70     16.16   
    97. D(C   9,C   8,C   7,H  17)   -102.34 -0.000601    0.39   -101.94   
    98. D(H  21,C   9,C   8,H  18)    -66.52 -0.000192   -0.04    -66.56   
    99. D(H  21,C   9,C   8,C   7)    174.93  0.000183   -0.39    174.54   
   100. D(C  10,C   9,C   8,H  19)   -129.02 -0.000078    0.27   -128.74   
   101. D(C  10,C   9,C   8,H  18)    108.93 -0.000400    0.44    109.37   
   102. D(C  10,C   9,C   8,C   7)     -9.62 -0.000025    0.10     -9.52   
   103. D(H  20,C  10,C   9,H  21)     -1.24 -0.000053    0.11     -1.13   
   104. D(H  20,C  10,C   9,C   8)   -176.72  0.000107   -0.35   -177.07   
   105. D(O  11,C  10,C   9,H  21)    178.08 -0.000096    0.28    178.36   
   106. D(O  11,C  10,C   9,C   8)      2.60  0.000064   -0.19      2.41   
   107. D(C   7,O  11,C  10,H  20)   -174.13 -0.000084    0.30   -173.83   
   108. D(C   7,O  11,C  10,C   9)      6.46 -0.000019    0.15      6.61   
   109. D(C  10,O  11,C   7,H  17)    104.55 -0.000038   -0.06    104.49   
   110. D(C  10,O  11,C   7,C   8)    -12.30 -0.000047   -0.04    -12.34   
   111. D(C  10,O  11,C   7,C   6)   -137.16 -0.000340    0.06   -137.10   
    ----------------------------------------------------------------------------

Geometry step timings:
Preparation and reading OPT file:      0.001 s (13.662 %)
Internal coordinates            :      0.000 s ( 0.927 %)
B/P matrices and projection     :      0.002 s (25.977 %)
Hessian update/contruction      :      0.000 s ( 7.109 %)
Making the step                 :      0.002 s (29.346 %)
Converting the step to Cartesian:      0.000 s ( 2.695 %)
Storing new data                :      0.000 s ( 0.590 %)
Checking convergence            :      0.000 s ( 0.270 %)
Final printing                  :      0.001 s (19.373 %)
Total time                      :      0.006 s

Time for energy+gradient        :     80.546 s
Time for complete geometry iter :     80.909 s

         *************************************************************
         *                GEOMETRY OPTIMIZATION CYCLE   5            *
         *************************************************************
---------------------------------
CARTESIAN COORDINATES (ANGSTROEM)
---------------------------------
  C      2.136225   -1.110372    1.109997
  C      3.125113   -0.296908    1.758321
  C      3.223875    1.072881    1.445563
  C      4.186303    1.854474    2.078247
  C      3.996231   -0.866271    2.703104
  C      4.955596   -0.070304    3.330460
  C      5.058777    1.293755    3.026925
  C      6.063163    2.186207    3.708897
  C      5.442520    3.224275    4.684679
  C      6.366567    3.105571    5.873384
  C      7.166619    2.049454    5.683551
  O      6.995259    1.400494    4.491584
  H      2.549559    1.513023    0.710238
  H      4.262660    2.915133    1.829960
  H      3.919425   -1.927501    2.942597
  H      5.633143   -0.506671    4.062667
  N      1.332136   -1.771746    0.580029
  H      6.655415    2.711176    2.940582
  H      4.402289    2.963258    4.942885
  H      5.424367    4.226440    4.233224
  H      7.929166    1.618888    6.331673
  H      6.339563    3.727419    6.765515

----------------------------
CARTESIAN COORDINATES (A.U.)
----------------------------
  NO LB      ZA    FRAG     MASS         X           Y           Z
   0 C     6.0000    0    12.011    4.036880   -2.098299    2.097591
   1 C     6.0000    0    12.011    5.905609   -0.561075    3.322744
   2 C     6.0000    0    12.011    6.092241    2.027451    2.731718
   3 C     6.0000    0    12.011    7.910966    3.504447    3.927317
   4 C     6.0000    0    12.011    7.551783   -1.637015    5.108127
   5 C     6.0000    0    12.011    9.364719   -0.132855    6.293657
   6 C     6.0000    0    12.011    9.559702    2.444842    5.720059
   7 C     6.0000    0    12.011   11.457717    4.131333    7.008800
   8 C     6.0000    0    12.011   10.284872    6.092996    8.852761
   9 C     6.0000    0    12.011   12.031068    5.868678   11.099087
  10 C     6.0000    0    12.011   13.542947    3.872907   10.740355
  11 O     8.0000    0    15.999   13.219124    2.646551    8.487864
  12 H     1.0000    0     1.008    4.817968    2.859198    1.342155
  13 H     1.0000    0     1.008    8.055259    5.508803    3.458124
  14 H     1.0000    0     1.008    7.406640   -3.642450    5.560703
  15 H     1.0000    0     1.008   10.645098   -0.957470    7.677328
  16 N     7.0000    0    14.007    2.517372   -3.348114    1.096097
  17 H     1.0000    0     1.008   12.576912    5.123380    5.556894
  18 H     1.0000    0     1.008    8.319121    5.599747    9.340698
  19 H     1.0000    0     1.008   10.250568    7.986814    7.999635
  20 H     1.0000    0     1.008   14.983953    3.059254   11.965129
  21 H     1.0000    0     1.008   11.980037    7.043801   12.784970

--------------------------------
INTERNAL COORDINATES (ANGSTROEM)
--------------------------------
 C      0   0   0     0.000000000000     0.00000000     0.00000000
 C      1   0   0     1.435251352805     0.00000000     0.00000000
 C      2   1   0     1.408507517995   119.94726531     0.00000000
 C      3   2   1     1.391921205429   119.57991703   180.04310605
 C      2   1   3     1.405573302143   120.06995756   180.10529892
 C      5   2   1     1.395535328168   119.81389714   180.01247593
 C      6   5   2     1.401226082197   120.56252971     0.00000000
 C      7   6   5     1.506767930113   121.84518890   178.61947810
 C      8   7   6     1.554005468475   114.43284394   249.83530179
 C      9   8   7     1.510288497636   101.38230948   135.43440322
 C     10   9   8     1.338470007517   108.42744363   350.47601265
 O     11  10   9     1.367953475968   115.02609961     2.41190084
 H      3   2   1     1.090471906112   119.92742461   359.92150446
 H      4   3   2     1.092004958342   119.36703720   179.73676518
 H      5   2   1     1.090626680259   119.87530082     0.00000000
 H      6   5   2     1.088859463321   120.09860971   180.03350677
 N      1   2   3     1.168264071562   179.87640296    53.34330699
 H      8   7   6     1.103024589378   108.93784318   126.90579429
 H      9   8   7     1.103122454426   111.44015936    16.15540684
 H      9   8   7     1.099307288688   110.95866468   256.73224935
 H     11  10   9     1.089462841523   130.22860923   182.92731715
 H     10   9   8     1.087805988402   125.82938604   174.54232937

---------------------------
INTERNAL COORDINATES (A.U.)
---------------------------
 C      0   0   0     0.000000000000     0.00000000     0.00000000
 C      1   0   0     2.712231990142     0.00000000     0.00000000
 C      2   1   0     2.661693466580   119.94726531     0.00000000
 C      3   2   1     2.630349878259   119.57991703   180.04310605
 C      2   1   3     2.656148602202   120.06995756   180.10529892
 C      5   2   1     2.637179580450   119.81389714   180.01247593
 C      6   5   2     2.647933547060   120.56252971     0.00000000
 C      7   6   5     2.847378735289   121.84518890   178.61947810
 C      8   7   6     2.936644746033   114.43284394   249.83530179
 C      9   8   7     2.854031643743   101.38230948   135.43440322
 C     10   9   8     2.529341752675   108.42744363   350.47601265
 O     11  10   9     2.585057433525   115.02609961     2.41190084
 H      3   2   1     2.060693259287   119.92742461   359.92150446
 H      4   3   2     2.063590308151   119.36703720   179.73676518
 H      5   2   1     2.060985740037   119.87530082     0.00000000
 H      6   5   2     2.057646184004   120.09860971   180.03350677
 N      1   2   3     2.207699147351   179.87640296    53.34330699
 H      8   7   6     2.084414392906   108.93784318   126.90579429
 H      9   8   7     2.084599331044   111.44015936    16.15540684
 H      9   8   7     2.077389712643   110.95866468   256.73224935
 H     11  10   9     2.058786403563   130.22860923   182.92731715
 H     10   9   8     2.055655404919   125.82938604   174.54232937


           ************************************************************
           *        Program running with 8 parallel MPI-processes     *
           *              working on a common directory               *
           ************************************************************
------------------------------------------------------------------------------
                   ___                                                        
                  /   \      - P O W E R E D   B Y -                         
                 /     \                                                     
                 |  |  |   _    _      __       _____    __    __             
                 |  |  |  | |  | |    /  \     |  _  \  |  |  /  |          
                  \  \/   | |  | |   /    \    | | | |  |  | /  /          
                 / \  \   | |__| |  /  /\  \   | |_| |  |  |/  /          
                |  |  |   |  __  | /  /__\  \  |    /   |      \           
                |  |  |   | |  | | |   __   |  |    \   |  |\   \          
                \     /   | |  | | |  |  |  |  | |\  \  |  | \   \       
                 \___/    |_|  |_| |__|  |__|  |_| \__\ |__|  \__/        
                                                                              
                      - O R C A' S   B I G   F R I E N D -                    
                                      &                                       
                       - I N T E G R A L  F E E D E R -                       
                                                                              
 v1 FN, 2020, v2 2021, v3 2022-2024                                           
------------------------------------------------------------------------------


----------------------
SHARK INTEGRAL PACKAGE
----------------------

Number of atoms                             ...     22
Number of basis functions                   ...    227
Number of shells                            ...    105
Maximum angular momentum                    ...      2
Integral batch strategy                     ... SHARK/LIBINT Hybrid
RI-J (if used) integral strategy            ... SPLIT-RIJ (Revised 2003 algorithm where possible)
Printlevel                                  ...      1
Contraction scheme used                     ... SEGMENTED contraction
Prescreening option                         ... SCHWARTZ
   Thresh                                   ... 1.000e-12
   Tcut                                     ... 1.000e-14
   Tpresel                                  ... 1.000e-14 
Coulomb Range Separation                    ... NOT USED
Exchange Range Separation                   ... NOT USED
Multipole approximations                    ... NOT USED
Finite Nucleus Model                        ... NOT USED
CABS basis                                  ... NOT available
Auxiliary Coulomb fitting basis             ... AVAILABLE
   # of basis functions in Aux-J            ...    736
   # of shells in Aux-J                     ...    240
   Maximum angular momentum in Aux-J        ...      4
Auxiliary J/K fitting basis                 ... NOT available
Auxiliary Correlation fitting basis         ... AVAILABLE
   # of basis functions in Aux-C            ...    750
   # of shells in Aux-C                     ...    262
   Maximum angular momentum in Aux-C        ...      3
Auxiliary 'external' fitting basis          ... NOT available

Checking pre-screening integrals            ... done (  0.0 sec) Dimension = 105
Check shell pair data                       ... done (  0.0 sec)
Shell pair information
Shell pair cut-off parameter TPreSel        ...   1.0e-14
Total number of shell pairs                 ...      5565
Shell pairs after pre-screening             ...      4913
Total number of primitive shell pairs       ...     20497
Primitive shell pairs kept                  ...     12836
          la=0 lb=0:   1460 shell pairs
          la=1 lb=0:   1793 shell pairs
          la=1 lb=1:    573 shell pairs
          la=2 lb=0:    628 shell pairs
          la=2 lb=1:    387 shell pairs
          la=2 lb=2:     72 shell pairs

Calculating one electron integrals          ... done (  0.0 sec)
Calculating RI/J V-Matrix + Cholesky decomp.... done (  0.1 sec)
Calculating RI/C V-Matrix + Cholesky decomp.... done (  0.1 sec)
Calculating Nuclear repulsion               ... done (  0.0 sec) ENN=    691.773333096366 Eh

Diagonalization of the overlap matrix:
Smallest eigenvalue                        ... 2.845e-04
Time for diagonalization                   ...    0.008 sec
Threshold for overlap eigenvalues          ... 1.000e-07
Number of eigenvalues below threshold      ... 0
Time for construction of square roots      ...    0.036 sec
Total time needed                          ...    0.048 sec

-------------------
DFT GRID GENERATION
-------------------

General Integration Accuracy     IntAcc      ... 4.388
Radial Grid Type                 RadialGrid  ... OptM3 with GC (2021)
Angular Grid (max. ang.)         AngularGrid ... 4 (Lebedev-302)
Angular grid pruning method      GridPruning ... 4 (adaptive)
Weight generation scheme         WeightScheme... mBecke (2022)
Basis function cutoff            BFCut       ... 1.0000e-12
Integration weight cutoff        WCut        ... 1.0000e-14
Partially contracted basis set               ... off
Rotationally invariant grid construction     ... off
Angular grids for H and He will be reduced by one unit

Total number of grid points                  ...   106996
Total number of batches                      ...     1682
Average number of points per batch           ...       63
Average number of grid points per atom       ...     4863

--------------------
COSX GRID GENERATION
--------------------

GRIDX 1
-------
General Integration Accuracy     IntAcc      ... 3.816
Radial Grid Type                 RadialGrid  ... OptM3 with GC (2021)
Angular Grid (max. ang.)         AngularGrid ... 1 (Lebedev-50)
Angular grid pruning method      GridPruning ... 4 (adaptive)
Weight generation scheme         WeightScheme... mBecke (2022)
Basis function cutoff            BFCut       ... 1.0000e-12
Integration weight cutoff        WCut        ... 1.0000e-14
Partially contracted basis set               ... on
Rotationally invariant grid construction     ... off
Angular grids for H and He will be reduced by one unit

Total number of grid points                  ...    13600
Total number of batches                      ...      118
Average number of points per batch           ...      115
Average number of grid points per atom       ...      618
UseSFitting                                  ... on

GRIDX 2
-------
General Integration Accuracy     IntAcc      ... 4.020
Radial Grid Type                 RadialGrid  ... OptM3 with GC (2021)
Angular Grid (max. ang.)         AngularGrid ... 2 (Lebedev-110)
Angular grid pruning method      GridPruning ... 4 (adaptive)
Weight generation scheme         WeightScheme... mBecke (2022)
Basis function cutoff            BFCut       ... 1.0000e-12
Integration weight cutoff        WCut        ... 1.0000e-14
Partially contracted basis set               ... on
Rotationally invariant grid construction     ... off
Angular grids for H and He will be reduced by one unit

Total number of grid points                  ...    30033
Total number of batches                      ...      246
Average number of points per batch           ...      122
Average number of grid points per atom       ...     1365
UseSFitting                                  ... on

GRIDX 3
-------
General Integration Accuracy     IntAcc      ... 4.338
Radial Grid Type                 RadialGrid  ... OptM3 with GC (2021)
Angular Grid (max. ang.)         AngularGrid ... 3 (Lebedev-194)
Angular grid pruning method      GridPruning ... 4 (adaptive)
Weight generation scheme         WeightScheme... mBecke (2022)
Basis function cutoff            BFCut       ... 1.0000e-12
Integration weight cutoff        WCut        ... 1.0000e-14
Partially contracted basis set               ... on
Rotationally invariant grid construction     ... off
Angular grids for H and He will be reduced by one unit

Total number of grid points                  ...    65945
Total number of batches                      ...      526
Average number of points per batch           ...      125
Average number of grid points per atom       ...     2998
UseSFitting                                  ... on
Grids setup in   0.0 sec
Initializing property integral containers    ... done (  0.0 sec)

SHARK setup successfully completed in   2.7 seconds

Maximum memory used throughout the entire STARTUP-calculation: 29.4 MB


           ************************************************************
           *        Program running with 8 parallel MPI-processes     *
           *              working on a common directory               *
           ************************************************************
Occupation numbers will be reassigned to an Aufbau configuration
             **** ENERGY FILE WAS UPDATED (calc.en.tmp) ****
Finished Guess after   0.4 sec
Maximum memory used throughout the entire GUESS-calculation: 13.3 MB


           ************************************************************
           *        Program running with 8 parallel MPI-processes     *
           *              working on a common directory               *
           ************************************************************
--------------------
CPCM SOLVATION MODEL
--------------------
CPCM parameters:
  Epsilon                                         ...      16.7000
  Refrac                                          ...       1.2750
  Rsolv                                           ...       1.3000
  Surface type                                    ... GAUSSIAN VDW
  Discretization scheme                           ... Constant charge density
    Threshold for H atoms                         ...       5.0000 (charges/Ang^2)
    Threshold for non-H atoms                     ...       5.0000 (charges/Ang^2)
  Epsilon function type                           ...         CPCM
Solvent:                                          ... CUSTOM
Radii:
  Scheme                                          ... Element-dependent radii
  Radius for C  used is    3.8550 Bohr (=   2.0400 Ang.)
  Radius for O  used is    3.4469 Bohr (=   1.8240 Ang.)
  Radius for H  used is    2.4944 Bohr (=   1.3200 Ang.)
  Radius for N  used is    3.5149 Bohr (=   1.8600 Ang.)
Calculating surface                               ...        done! (  0.0s)
Cavity surface points                             ...         2076
Cavity Volume                                     ...    1453.4424
Cavity Surface-area                               ...     784.6446
Calculating surface distance matrix               ...        done! (  0.1s)
Performing Cholesky decomposition & store         ...        done! (  0.3s)
Overall time for CPCM initialization              ...                 0.4s

----------------------------------------D-I-I-S--------------------------------------------
Iteration    Energy (Eh)           Delta-E    RMSDP     MaxDP     DIISErr   Damp  Time(sec)
-------------------------------------------------------------------------------------------
               ***  Starting incremental Fock matrix formation  ***
    1    -552.9601141648356588     0.00e+00  1.24e-04  2.73e-03  1.16e-02  0.700   2.2
    2    -552.9606430945088960    -5.29e-04  1.13e-04  2.59e-03  9.40e-03  0.700   1.5
                               ***Turning on AO-DIIS***
    3    -552.9610826243272186    -4.40e-04  1.01e-04  2.44e-03  7.32e-03  0.700   1.5
    4    -552.9614268670034107    -3.44e-04  2.67e-04  6.48e-03  5.39e-03  0.000   1.5
                              *** Initializing SOSCF ***
---------------------------------------S-O-S-C-F--------------------------------------
Iteration    Energy (Eh)           Delta-E    RMSDP     MaxDP     MaxGrad    Time(sec)
--------------------------------------------------------------------------------------
    5    -552.9623972170602428    -9.70e-04  2.69e-05  4.48e-04  6.05e-04     1.6
               *** Restarting incremental Fock matrix formation ***
    6    -552.9624063008843677    -9.08e-06  1.63e-05  2.99e-04  1.54e-04     2.4
    7    -552.9624077839039273    -1.48e-06  9.39e-06  2.32e-04  5.06e-05     1.8
    8    -552.9624079376305872    -1.54e-07  2.98e-06  1.11e-04  5.65e-05     1.8
    9    -552.9624079870734477    -4.94e-08  1.21e-06  3.31e-05  1.58e-05     1.7
   10    -552.9624079917771269    -4.70e-09  2.69e-07  7.67e-06  1.93e-06     1.7
   11    -552.9624079912282468     5.49e-10  1.07e-07  3.04e-06  1.16e-06     1.6
                 **** Energy Check signals convergence ****

               *****************************************************
               *                     SUCCESS                       *
               *           SCF CONVERGED AFTER  11 CYCLES          *
               *****************************************************

Recomputing exchange energy using gridx3       ... done (    2.511 sec)
Old exchange energy                            :    -39.696481733 Eh
New exchange energy                            :    -39.696624980 Eh
Exchange energy change after final integration :     -0.000143247 Eh
Total energy after final integration           :   -552.962551239 Eh
             **** ENERGY FILE WAS UPDATED (calc.en.tmp) ****

----------------
TOTAL SCF ENERGY
----------------

Total Energy       :       -552.96255123852734 Eh          -15046.87599 eV

Components:
Nuclear Repulsion  :        691.77333309636560 Eh           18824.10939 eV
Electronic Energy  :      -1244.72043352873129 Eh          -33870.56494 eV
One Electron Energy:      -2119.88797404260913 Eh          -57685.08443 eV
Two Electron Energy:        875.16754051387784 Eh           23814.51948 eV
CPCM Dielectric    :         -0.01530755886263 Eh              -0.41654 eV

Virial components:
Potential Energy   :      -1101.13547631874872 Eh          -29963.41962 eV
Kinetic Energy     :        548.17292508022149 Eh           14916.54363 eV
Virial Ratio       :          2.00873743656275

DFT components:
N(Alpha)           :       44.999997262200 electrons
N(Beta)            :       44.999997262200 electrons
N(Total)           :       89.999994524399 electrons
E(X)               :      -35.289446323312 Eh       
E(C)               :       -2.229747327961 Eh       
E(XC)              :      -37.519193651273 Eh       

CPCM Solvation Model Properties:
Surface-charge          :         -0.02018155857489
Corrected charge        :         -0.00000000000000
Outlying charge corr.   :          0.00002471588179 Eh               0.00067 eV
Free-energy (cav+disp)  :  This term is not implemented in the current solvation scheme

---------------
SCF CONVERGENCE
---------------

  Last Energy change         ...   -5.4888e-10  Tolerance :   1.0000e-09
  Last MAX-Density change    ...    3.0377e-06  Tolerance :   1.0000e-08
  Last RMS-Density change    ...    1.0739e-07  Tolerance :   1.0000e-09
  Last DIIS Error            ...    6.0457e-04  Tolerance :   1.0000e-08
  Last Orbital Gradient      ...    1.1573e-06  Tolerance :   2.0000e-06
  Last Orbital Rotation      ...    1.6154e-06  Tolerance :   2.0000e-06


Total SCF time: 0 days 0 hours 0 min 23 sec 
Finished LeanSCF after  23.2 sec

Maximum memory used throughout the entire LEANSCF-calculation: 26.8 MB


           ************************************************************
           *        Program running with 8 parallel MPI-processes     *
           *              working on a common directory               *
           ************************************************************

------------------------------------------------------------------------------
                                ORCA  MP2 
------------------------------------------------------------------------------

Freezing NCore=26 chemical core electrons

----------------------
RI-MP2 ENERGY+GRADIENT
----------------------
Dimension of the orbital basis            ...  227
Dimension of the AuxC basis               ...  750
Memory devoted to MP2                     ... 8000 MB   
Data format for matrix containers         ... DOUBLE
Compression type for matrix containers    ... UNCOMPRESSED
Overall scaling of the MP2 energy         ...   2.700e-01

-----------------------
SHARK RI TRANSFORMATION
-----------------------

Number of basis functions                ...    227
Number of aux functions                  ...    750
Number of operators                      ...      1
Generation of IJK                        ... YES
Generation of IAK                        ... YES
Generation of ABK                        ... NO
Orbital Range Operator  0:    0-  44 to   45- 226

Aux basis identifier                     ...   AUXC
Contraction scheme used                  ... SEGMENTED
Do orthogonalization                     ... YES
All operator combinations                ... NO
Transpose (ia|K)                         ... NO
Integral generator used                  ... LIBINT
Starting integral generation + trafo... 
Half trafo (segmented) done. Total time =  0.3 sec. integrals=  0.2 sec trafo=  0.1 sec
Integral generation and half transformation done (  0.3 sec)

Reading or making V^(-1/2)          ... done (  0.1 sec)
Sorting IJK integrals               ... done (  0.1 sec)
Sorting IAK integrals               ... done (  0.4 sec)

SHARK RI integral transformation done. Total time =  0.8 sec.

Opening buffers                              ... done
Frozen core precalculation                   ... done

Starting loop over batches of integrals:

Operator 0  - window                       ... ( 13- 44)x( 45-226)
Operator 0  - Memory available             ...  8000 MB
Operator 0  - Memory needed per MO         ...   1.0 MB
Operator 0  - Number of orbitals per batch ... 4
Operator 0  - Number of batches            ... 1

OPERATOR  0   PASS   0:  MOs    13 ...   16 +   17 ...   20 +   21 ...   24 +   25 ...   28
                            +   29 ...   32 +   33 ...   36 +   37 ...   40 +   41 ...   44
  Reading integrals       ... ok
  Internal MO  15
Closing buffer GIPV ( 0.04 GB; CompressionRatio= 1.00)
Time spent in pair loops =    12.359 sec
Deleting buffers (Ka|jb) ...done

-----------------------------------------------
 RI-MP2 CORRELATION ENERGY:     -0.587618773 Eh
-----------------------------------------------


---------------------
MP2 DENSITY FORMATION
---------------------

Completing the external part of the density      ... done
Storing the unrelaxed density                    ... done

Re-sorting 3-index density container for op 0    ... done
Computing external part of the Lagrangian        ... done
Calculating the xc-kernel                        ... done
Calculating G(D)                                 ... done
Completing the Lagrangian                        ... done
Solving the Z-vector equations                   ... Using XC Grid                  ... (calc.grid_cpscf.tmp) 
Recalculating density on grid  ... (calc.grho_cpscf0.tmp) done
Calculating the xc-kernel      ... (calc.fxc_cpscf0.tmp) done

-------------------
SHARK CP-SCF DRIVER
-------------------

Dimension of the orbital basis          ...    227
Dimension of the CPSCF-problem          ...   8190
Number of operators                     ...      1
Max. number of iterations               ...    128
Convergence Tolerance                   ... 3.0e-05
Number of perturbations                 ...      1
Perturbation type                       ... REAL

----------------------------
POPLE LINEAR EQUATION SOLVER
----------------------------

  ITERATION   0:   ||err||_max =   5.1488e-02 (   2.2 sec)
  ITERATION   1:   ||err||_max =   1.7591e-02 (   2.2 sec)
  ITERATION   2:   ||err||_max =   7.2264e-03 (   2.3 sec)
  ITERATION   3:   ||err||_max =   3.3965e-03 (   2.3 sec)
  ITERATION   4:   ||err||_max =   1.1394e-03 (   2.2 sec)
  ITERATION   5:   ||err||_max =   5.0394e-04 (   2.2 sec)
  ITERATION   6:   ||err||_max =   1.5262e-04 (   2.2 sec)
  ITERATION   7:   ||err||_max =   4.9016e-05 (   2.3 sec)
  ITERATION   8:   ||err||_max =   1.7695e-05 (   2.2 sec)
done
Finalizing the relaxed density                   ... done
Transforming P to the AO basis                   ... done
Storing the relaxed density                      ... done

------------------------------------
ENERGY WEIGHTED DENSITY FINALIZATION
------------------------------------

Gathering the parts of the W-matrix              ... done
Forming the Z-density                            ... done
Transforming Z to the AO basis                   ... done
Calculating G(Z)                                 ... done
Finalizing the W-matrix                          ... done
Transforming W to the AO basis and storing       ... done

----------------------------------
MP2 DERIVATIVE INTEGRAL GENERATION
----------------------------------

Input SCF Electron Density              ... calc.scfp
Input Correlated Electron Density       ... calc.pmp2re
Input Energy Weighted Density           ... calc.wmp2.tmp

Nuclear repulsion gradient              ... done (  0.0 sec)
HCore & Overlap gradient  (SHARK)       ... done (  0.1 sec)
Two-electron RIJ gradient terms         ... done (  1.2 sec)

-----------------------------------------------------------
MP2 COSX Grid Generation
-----------------------------------------------------------

General Integration Accuracy     IntAcc      ... 4.871
Radial Grid Type                 RadialGrid  ... OptM3 with GC (2021)
Angular Grid (max. ang.)         AngularGrid ... 4 (Lebedev-302)
Angular grid pruning method      GridPruning ... 4 (adaptive)
Weight generation scheme         WeightScheme... mBecke (2022)
Basis function cutoff            BFCut       ... 1.0000e-12
Integration weight cutoff        WCut        ... 1.0000e-14
Partially contracted basis set               ... on
Rotationally invariant grid construction     ... off
Angular grids for H and He will be reduced by one unit

Total number of grid points                  ...   123186
Total number of batches                      ...      975
Average number of points per batch           ...      126
Average number of grid points per atom       ...     5599
UseSFitting                                  ... on
Two-electron COSX gradient terms        ... 
Integration Timings:
Total Time                  =     7.2 sec
Basis fcn evaluation        =     0.1 sec
Density evaluation          =     0.2 sec
A evaluation                =     5.5 sec
A derivative evaluation     =     0.0 sec
S-fit derivative evaluation =     0.0 sec
anal. over. der. evaluation =     0.0 sec
num. over. der. evaluation  =     0.4 sec
K(P) evaluation             =     0.3 sec
finalize                    =     0.0 sec

done (  8.9 sec)
CPCM gradient                           ... done (  1.9 sec)
DFT XC gradient                         ... done (  0.8 sec)
Empirical dispersion gradient           ... done (  0.4 sec)

-------
TIMINGS
-------

Total time                :   56.096 sec
Integral trafo            :    0.844 sec (  1.5%)
FC preparation            :    0.313 sec (  0.6%)
I/O of integrals          :    0.417 sec (  0.7%)
K(i,j) operators          :    0.651 sec (  1.2%)
T(i,j) pair energies      :    0.194 sec (  0.3%)
V**(-1/2)                 :    0.268 sec (  0.5%)
Gamma(ia|P)               :    0.659 sec (  1.2%)
Gamma-Trafo               :    0.576 sec (  1.0%)
D(virtual)                :    0.036 sec (  0.1%)
D(internal)               :    3.220 sec (  5.7%)
W(virtual)                :    0.058 sec (  0.1%)
W(internal)               :    5.660 sec ( 10.1%)
L(virtual)                :    1.299 sec (  2.3%)
L(internal)               :    0.163 sec (  0.3%)
XC kernel                 :    0.097 sec (  0.2%)
G(D)                      :    2.841 sec (  5.1%)
G(Z)                      :    2.877 sec (  5.1%)
Z-vector solution         :   20.340 sec ( 36.3%)
3-index derivative        :    0.446 sec (  0.8%)
2-index derivative        :    0.042 sec (  0.1%)
Fock matrix gradient      :   13.433 sec ( 23.9%)


---------------------------------------
MP2 TOTAL ENERGY:     -553.550170011 Eh
---------------------------------------

The final MP2 gradient
  0:  -0.00022403  -0.00003509   0.00009296
  1:  -0.00003822  -0.00029238  -0.00009989
  2:   0.00008437   0.00027461  -0.00007904
  3:  -0.00027155  -0.00009883   0.00017620
  4:  -0.00006353  -0.00009636  -0.00005479
  5:   0.00014403  -0.00001980  -0.00033361
  6:   0.00025816  -0.00022503   0.00008134
  7:  -0.00080566   0.00089476  -0.00006010
  8:   0.00008762   0.00037152  -0.00004302
  9:   0.00060492  -0.00006499   0.00054543
 10:  -0.00082044   0.00087555  -0.00012198
 11:   0.00111550  -0.00162713   0.00053558
 12:   0.00002214  -0.00001705   0.00002300
 13:  -0.00009399  -0.00002215  -0.00001040
 14:  -0.00001100   0.00003545  -0.00002212
 15:  -0.00008702   0.00004377   0.00002165
 16:   0.00025301   0.00012563   0.00002923
 17:  -0.00001374   0.00009067  -0.00008046
 18:  -0.00018520  -0.00004700  -0.00047025
 19:  -0.00013794   0.00001146  -0.00008015
 20:   0.00007203  -0.00006731  -0.00006453
 21:   0.00017699  -0.00010576   0.00002674

-----------------------------------
NORM OF THE MP2 GRADIENT:  0.002999
-----------------------------------

Maximum memory used throughout the entire MP2-calculation: 60.7 MB


-------------------------------------------------------------------------------
                          DFT DISPERSION CORRECTION                            
                                                                               
                              DFTD3 V3.1  Rev 1                                
                          USING Becke-Johnson damping                          
-------------------------------------------------------------------------------
-------------------------   ----------------
Dispersion correction           -0.020192509
-------------------------   ----------------


-------------------------   --------------------
FINAL SINGLE POINT ENERGY      -553.570362520477
-------------------------   --------------------

------------------------------------------------------------------------------
                         ORCA GEOMETRY RELAXATION STEP
------------------------------------------------------------------------------

Reading the OPT-File                    .... done
Getting information on internals        .... done
Copying old internal coords+grads       .... done
Making the new internal coordinates     .... (2022 redundants) done
Validating the new internal coordinates .... (2022 redundants) done
Calculating the B-matrix                .... done
Calculating the G,G- and P matrices     .... done
Transforming gradient to internals      .... done
Projecting the internal gradient        .... done
Number of atoms                         ....  22
Number of internal coordinates          .... 111
Current Energy                          ....  -553.570362520 Eh
Current gradient norm                   ....     0.002998867 Eh/bohr
Maximum allowed component of the step   ....  0.300
Current trust radius                    ....  0.450
Updating the Hessian (BFGS)             .... done
Forming the augmented Hessian           .... done
Diagonalizing the augmented Hessian     .... done
Last element of RFO vector              ....  0.994963779
Lowest eigenvalues of augmented Hessian:
 -0.000068893  0.005274317  0.015183807  0.019415708  0.023090538
Length of the computed step             ....  0.100742475
The final length of the internal step   ....  0.100742475
Converting the step to Cartesian space:
 Initial RMS(Int)=    0.0095620525
Transforming coordinates:
 Iter   0:  RMS(Cart)=    0.0354477372 RMS(Int)=    0.8433751063
 Iter   5:  RMS(Cart)=    0.0000004764 RMS(Int)=    0.0000003817
done
Storing new coordinates                 .... done
The predicted energy change is          ....    -0.000034796
Previously predicted energy change      ....    -0.000110924
Actually observed energy change         ....    -0.000147798
Ratio of predicted to observed change   ....     1.332425450
New trust radius                        ....     0.450000000

                                .--------------------.
          ----------------------|Geometry convergence|-------------------------
          Item                value                   Tolerance       Converged
          ---------------------------------------------------------------------
          Energy change      -0.0001477980            0.0000010000      NO
          RMS gradient        0.0002110627            0.0000300000      NO
          MAX gradient        0.0012971278            0.0001000000      NO
          RMS step            0.0095620525            0.0006000000      NO
          MAX step            0.0495124103            0.0010000000      NO
          ........................................................
          Max(Bonds)      0.0017      Max(Angles)    0.40
          Max(Dihed)        2.84      Max(Improp)    0.00
          ---------------------------------------------------------------------

The optimization has not yet converged - more geometry cycles are needed


    ---------------------------------------------------------------------------
                         Redundant Internal Coordinates
                            (Angstroem and degrees)

        Definition                    Value    dE/dq     Step     New-Value
    ----------------------------------------------------------------------------
     1. B(C   1,C   0)                1.4353 -0.000121  0.0002    1.4355   
     2. B(C   2,C   1)                1.4085  0.000128 -0.0003    1.4083   
     3. B(C   3,C   2)                1.3919 -0.000082  0.0001    1.3920   
     4. B(C   4,C   1)                1.4056 -0.000064 -0.0000    1.4055   
     5. B(C   5,C   4)                1.3955  0.000141 -0.0002    1.3954   
     6. B(C   6,C   5)                1.4012  0.000035  0.0002    1.4014   
     7. B(C   6,C   3)                1.4056  0.000128 -0.0000    1.4055   
     8. B(C   7,C   6)                1.5068  0.000325 -0.0007    1.5061   
     9. B(C   8,C   7)                1.5540  0.000031 -0.0009    1.5531   
    10. B(C   9,C   8)                1.5103  0.000535 -0.0017    1.5086   
    11. B(C  10,C   9)                1.3385 -0.000336  0.0007    1.3392   
    12. B(O  11,C  10)                1.3680  0.000257 -0.0001    1.3678   
    13. B(O  11,C   7)                1.4487  0.001297 -0.0004    1.4484   
    14. B(H  12,C   2)                1.0905 -0.000034 -0.0001    1.0904   
    15. B(H  13,C   3)                1.0920 -0.000027 -0.0001    1.0919   
    16. B(H  14,C   4)                1.0906 -0.000038 -0.0001    1.0906   
    17. B(H  15,C   5)                1.0889 -0.000059  0.0001    1.0889   
    18. B(N  16,C   0)                1.1683 -0.000256 -0.0002    1.1681   
    19. B(H  17,C   7)                1.1030  0.000092 -0.0001    1.1029   
    20. B(H  18,C   8)                1.1031  0.000077  0.0001    1.1032   
    21. B(H  19,C   8)                1.0993  0.000046  0.0003    1.0996   
    22. B(H  20,C  10)                1.0895  0.000036 -0.0002    1.0893   
    23. B(H  21,C   9)                1.0878 -0.000045 -0.0000    1.0878   
    24. L(C   1,C   0,N  16,C   2, 1) 179.93 -0.000010    0.00    179.93   
    25. L(C   1,C   0,N  16,C   2, 2) 179.80 -0.000061    0.01    179.81   
    26. A(C   0,C   1,C   2)          119.95  0.000031   -0.01    119.93   
    27. A(C   0,C   1,C   4)          120.07  0.000038   -0.01    120.06   
    28. A(C   2,C   1,C   4)          119.98 -0.000069    0.02    120.01   
    29. A(C   3,C   2,H  12)          120.49 -0.000000    0.05    120.55   
    30. A(C   1,C   2,H  12)          119.93 -0.000012   -0.05    119.88   
    31. A(C   1,C   2,C   3)          119.58  0.000012   -0.01    119.57   
    32. A(C   2,C   3,C   6)          120.80  0.000151   -0.02    120.78   
    33. A(C   6,C   3,H  13)          119.84  0.000011   -0.03    119.80   
    34. A(C   2,C   3,H  13)          119.37 -0.000162    0.05    119.42   
    35. A(C   5,C   4,H  14)          120.31  0.000016    0.03    120.34   
    36. A(C   1,C   4,H  14)          119.88 -0.000028   -0.04    119.84   
    37. A(C   1,C   4,C   5)          119.81  0.000011    0.00    119.82   
    38. A(C   6,C   5,H  15)          119.34 -0.000061   -0.06    119.28   
    39. A(C   4,C   5,H  15)          120.10 -0.000055    0.08    120.18   
    40. A(C   4,C   5,C   6)          120.56  0.000117   -0.03    120.53   
    41. A(C   3,C   6,C   5)          119.26 -0.000222    0.03    119.29   
    42. A(C   5,C   6,C   7)          121.85  0.000278    0.00    121.85   
    43. A(C   3,C   6,C   7)          118.88 -0.000056   -0.03    118.85   
    44. A(O  11,C   7,H  17)          106.80  0.000042   -0.14    106.66   
    45. A(C   6,C   7,O  11)          110.62 -0.000214    0.06    110.68   
    46. A(C   8,C   7,H  17)          109.51 -0.000199    0.15    109.66   
    47. A(C   6,C   7,H  17)          108.94 -0.000063    0.14    109.07   
    48. A(C   6,C   7,C   8)          114.43  0.000252   -0.09    114.34   
    49. A(C   8,C   7,O  11)          106.26  0.000172   -0.12    106.14   
    50. A(C   7,C   8,H  18)          111.44 -0.000238    0.10    111.54   
    51. A(C   7,C   8,C   9)          101.38 -0.000044    0.12    101.50   
    52. A(C   9,C   8,H  19)          113.89  0.000194   -0.12    113.77   
    53. A(C   7,C   8,H  19)          110.96 -0.000049   -0.06    110.90   
    54. A(C   9,C   8,H  18)          111.97  0.000291   -0.03    111.94   
    55. A(H  18,C   8,H  19)          107.23 -0.000155   -0.01    107.22   
    56. A(C   8,C   9,C  10)          108.43 -0.000083    0.02    108.44   
    57. A(C   8,C   9,H  21)          125.83  0.000250   -0.10    125.73   
    58. A(C  10,C   9,H  21)          125.61 -0.000169    0.09    125.70   
    59. A(O  11,C  10,H  20)          114.74 -0.000439   -0.26    114.49   
    60. A(C   9,C  10,H  20)          130.23 -0.000217    0.40    130.63   
    61. A(C   9,C  10,O  11)          115.03  0.000655   -0.15    114.88   
    62. A(C   7,O  11,C  10)          107.10 -0.000706    0.14    107.24   
    63. D(H  12,C   2,C   1,C   4)    179.82  0.000011   -0.05    179.77   
    64. D(C   3,C   2,C   1,C   4)     -0.06 -0.000000    0.00     -0.06   
    65. D(H  12,C   2,C   1,C   0)     -0.08 -0.000004    0.01     -0.07   
    66. D(C   3,C   2,C   1,C   0)   -179.96 -0.000015    0.06   -179.90   
    67. D(C   6,C   3,C   2,C   1)     -0.12  0.000011   -0.04     -0.16   
    68. D(C   6,C   3,C   2,H  12)   -180.00 -0.000000    0.01   -179.98   
    69. D(H  13,C   3,C   2,C   1)    179.74  0.000012   -0.05    179.68   
    70. D(H  13,C   3,C   2,H  12)     -0.14  0.000001   -0.00     -0.14   
    71. D(H  14,C   4,C   1,C   0)      0.01  0.000002   -0.00      0.00   
    72. D(H  14,C   4,C   1,C   2)   -179.89 -0.000013    0.05   -179.84   
    73. D(C   5,C   4,C   1,C   2)      0.12 -0.000008    0.04      0.15   
    74. D(C   5,C   4,C   1,C   0)   -179.99  0.000007   -0.02   -180.00   
    75. D(H  15,C   5,C   4,C   1)   -179.97 -0.000021    0.07   -179.89   
    76. D(C   6,C   5,C   4,H  14)   -179.99  0.000010   -0.05   -180.04   
    77. D(C   6,C   5,C   4,C   1)      0.01  0.000005   -0.04     -0.03   
    78. D(H  15,C   5,C   4,H  14)      0.04 -0.000016    0.06      0.10   
    79. D(C   7,C   6,C   5,H  15)     -1.41  0.000079   -0.43     -1.84   
    80. D(C   3,C   6,C   5,H  15)    179.79  0.000032   -0.11    179.68   
    81. D(C   3,C   6,C   5,C   4)     -0.18  0.000006    0.01     -0.18   
    82. D(C   7,C   6,C   3,H  13)      1.55 -0.000065    0.36      1.91   
    83. D(C   7,C   6,C   3,C   2)   -178.60 -0.000064    0.35   -178.25   
    84. D(C   7,C   6,C   5,C   4)    178.62  0.000053   -0.32    178.30   
    85. D(C   5,C   6,C   3,H  13)   -179.61 -0.000015    0.05   -179.57   
    86. D(C   5,C   6,C   3,C   2)      0.24 -0.000015    0.03      0.27   
    87. D(H  17,C   7,C   6,C   3)    -54.29 -0.000218    2.28    -52.01   
    88. D(O  11,C   7,C   6,C   5)      9.81 -0.000153    2.65     12.46   
    89. D(O  11,C   7,C   6,C   3)   -171.39 -0.000108    2.33   -169.06   
    90. D(C   8,C   7,C   6,C   5)   -110.16 -0.000394    2.84   -107.33   
    91. D(C   8,C   7,C   6,C   3)     68.64 -0.000349    2.52     71.16   
    92. D(C   9,C   8,C   7,O  11)     13.06  0.000034   -0.03     13.03   
    93. D(C   9,C   8,C   7,C   6)    135.43  0.000047   -0.10    135.33   
    94. D(H  18,C   8,C   7,H  17)    138.78 -0.000215    0.05    138.82   
    95. D(H  18,C   8,C   7,O  11)   -106.22 -0.000173   -0.11   -106.33   
    96. D(H  18,C   8,C   7,C   6)     16.16 -0.000160   -0.18     15.97   
    97. D(C   9,C   8,C   7,H  17)   -101.94 -0.000008    0.13   -101.82   
    98. D(H  21,C   9,C   8,H  18)    -66.56 -0.000161    0.11    -66.45   
    99. D(H  21,C   9,C   8,C   7)    174.54  0.000011   -0.07    174.47   
   100. D(C  10,C   9,C   8,H  19)   -128.75 -0.000034    0.08   -128.67   
   101. D(C  10,C   9,C   8,H  18)    109.38 -0.000199    0.20    109.58   
   102. D(C  10,C   9,C   8,C   7)     -9.52 -0.000027    0.02     -9.50   
   103. D(H  20,C  10,C   9,H  21)     -1.13 -0.000046    0.03     -1.10   
   104. D(H  20,C  10,C   9,C   8)   -177.07 -0.000029   -0.06   -177.13   
   105. D(O  11,C  10,C   9,H  21)    178.36 -0.000035    0.05    178.41   
   106. D(O  11,C  10,C   9,C   8)      2.41 -0.000018   -0.03      2.38   
   107. D(C   7,O  11,C  10,H  20)   -173.83 -0.000013    0.03   -173.79   
   108. D(C   7,O  11,C  10,C   9)      6.61 -0.000023    0.02      6.62   
   109. D(C  10,O  11,C   7,H  17)    104.49 -0.000114    0.06    104.55   
   110. D(C  10,O  11,C   7,C   8)    -12.34  0.000012    0.02    -12.33   
   111. D(C  10,O  11,C   7,C   6)   -137.10 -0.000281    0.18   -136.92   
    ----------------------------------------------------------------------------

Geometry step timings:
Preparation and reading OPT file:      0.001 s (15.460 %)
Internal coordinates            :      0.000 s ( 0.871 %)
B/P matrices and projection     :      0.001 s (22.509 %)
Hessian update/contruction      :      0.000 s ( 5.940 %)
Making the step                 :      0.001 s (17.519 %)
Converting the step to Cartesian:      0.000 s ( 2.725 %)
Storing new data                :      0.000 s ( 0.586 %)
Checking convergence            :      0.000 s ( 0.238 %)
Final printing                  :      0.002 s (34.073 %)
Total time                      :      0.006 s

Time for energy+gradient        :     83.707 s
Time for complete geometry iter :     84.035 s

         *************************************************************
         *                GEOMETRY OPTIMIZATION CYCLE   6            *
         *************************************************************
---------------------------------
CARTESIAN COORDINATES (ANGSTROEM)
---------------------------------
  C      2.137745   -1.111389    1.113551
  C      3.125937   -0.294736    1.759436
  C      3.238870    1.068512    1.424811
  C      4.201176    1.852990    2.054346
  C      3.982433   -0.855385    2.722563
  C      4.941251   -0.056925    3.347216
  C      5.058536    1.301129    3.021770
  C      6.057160    2.198482    3.704209
  C      5.431197    3.209914    4.702901
  C      6.367116    3.089020    5.879870
  C      7.183810    2.049287    5.666688
  O      7.009657    1.417460    4.466100
  H      2.575850    1.500478    0.674620
  H      4.290038    2.908517    1.789232
  H      3.894343   -1.912020    2.977734
  H      5.609013   -0.485508    4.092962
  N      1.334411   -1.775228    0.585859
  H      6.635124    2.742562    2.938492
  H      4.397354    2.930472    4.967931
  H      5.394313    4.219125    4.267859
  H      7.961407    1.617466    6.295551
  H      6.337230    3.698450    6.780380

----------------------------
CARTESIAN COORDINATES (A.U.)
----------------------------
  NO LB      ZA    FRAG     MASS         X           Y           Z
   0 C     6.0000    0    12.011    4.039752   -2.100222    2.104306
   1 C     6.0000    0    12.011    5.907165   -0.556970    3.324852
   2 C     6.0000    0    12.011    6.120578    2.019194    2.692503
   3 C     6.0000    0    12.011    7.939072    3.501644    3.882151
   4 C     6.0000    0    12.011    7.525708   -1.616443    5.144898
   5 C     6.0000    0    12.011    9.337610   -0.107572    6.325322
   6 C     6.0000    0    12.011    9.559247    2.458777    5.710318
   7 C     6.0000    0    12.011   11.446374    4.154529    6.999940
   8 C     6.0000    0    12.011   10.263474    6.065858    8.887195
   9 C     6.0000    0    12.011   12.032105    5.837402   11.111344
  10 C     6.0000    0    12.011   13.575433    3.872592   10.708489
  11 O     8.0000    0    15.999   13.246331    2.678610    8.439707
  12 H     1.0000    0     1.008    4.867652    2.835492    1.274848
  13 H     1.0000    0     1.008    8.106998    5.496300    3.381159
  14 H     1.0000    0     1.008    7.359243   -3.613195    5.627102
  15 H     1.0000    0     1.008   10.599498   -0.917477    7.734577
  16 N     7.0000    0    14.007    2.521672   -3.354694    1.107114
  17 H     1.0000    0     1.008   12.538567    5.182692    5.552945
  18 H     1.0000    0     1.008    8.309795    5.537789    9.388030
  19 H     1.0000    0     1.008   10.193775    7.972991    8.065084
  20 H     1.0000    0     1.008   15.044878    3.056568   11.896868
  21 H     1.0000    0     1.008   11.975630    6.989057   12.813062

--------------------------------
INTERNAL COORDINATES (ANGSTROEM)
--------------------------------
 C      0   0   0     0.000000000000     0.00000000     0.00000000
 C      1   0   0     1.435484098395     0.00000000     0.00000000
 C      2   1   0     1.408251227904   119.93491668     0.00000000
 C      3   2   1     1.392031860969   119.57204713   180.09823646
 C      2   1   3     1.405533797699   120.05857023   180.15691948
 C      5   2   1     1.395371356812   119.81691770   179.99667561
 C      6   5   2     1.401420526929   120.53478680   359.96528733
 C      7   6   5     1.506059945223   121.84714643   178.30270102
 C      8   7   6     1.553129409636   114.33976946   252.66995540
 C      9   8   7     1.508580671631   101.50448648   135.33023329
 C     10   9   8     1.339208708782   108.44307761   350.50108880
 O     11  10   9     1.367825632828   114.87899119     2.38014435
 H      3   2   1     1.090401993449   119.88166979   359.92700835
 H      4   3   2     1.091932760999   119.42062233   179.68340165
 H      5   2   1     1.090573826584   119.84026608     0.00000000
 H      6   5   2     1.088910723912   120.18178485   180.10659660
 N      1   2   3     1.168111170896   179.88408622    52.48951526
 H      8   7   6     1.102899550006   109.07542234   129.50379623
 H      9   8   7     1.103249301848   111.54310402    15.97005011
 H      9   8   7     1.099604172835   110.90413721   256.52898818
 H     11  10   9     1.089309367377   130.63195523   182.87555726
 H     10   9   8     1.087757544038   125.72807674   174.47658805

---------------------------
INTERNAL COORDINATES (A.U.)
---------------------------
 C      0   0   0     0.000000000000     0.00000000     0.00000000
 C      1   0   0     2.712671815566     0.00000000     0.00000000
 C      2   1   0     2.661209148497   119.93491668     0.00000000
 C      3   2   1     2.630558986925   119.57204713   180.09823646
 C      2   1   3     2.656073949622   120.05857023   180.15691948
 C      5   2   1     2.636869719493   119.81691770   179.99667561
 C      6   5   2     2.648300994351   120.53478680   359.96528733
 C      7   6   5     2.846040837740   121.84714643   178.30270102
 C      8   7   6     2.934989234751   114.33976946   252.66995540
 C      9   8   7     2.850804320310   101.50448648   135.33023329
 C     10   9   8     2.530737695760   108.44307761   350.50108880
 O     11  10   9     2.584815845002   114.87899119     2.38014435
 H      3   2   1     2.060561143499   119.88166979   359.92700835
 H      4   3   2     2.063453874945   119.42062233   179.68340165
 H      5   2   1     2.060885861066   119.84026608     0.00000000
 H      6   5   2     2.057743052484   120.18178485   180.10659660
 N      1   2   3     2.207410206967   179.88408622    52.48951526
 H      8   7   6     2.084178102737   109.07542234   129.50379623
 H      9   8   7     2.084839037933   111.54310402    15.97005011
 H      9   8   7     2.077950742375   110.90413721   256.52898818
 H     11  10   9     2.058496379457   130.63195523   182.87555726
 H     10   9   8     2.055563858338   125.72807674   174.47658805


           ************************************************************
           *        Program running with 8 parallel MPI-processes     *
           *              working on a common directory               *
           ************************************************************
------------------------------------------------------------------------------
                   ___                                                        
                  /   \      - P O W E R E D   B Y -                         
                 /     \                                                     
                 |  |  |   _    _      __       _____    __    __             
                 |  |  |  | |  | |    /  \     |  _  \  |  |  /  |          
                  \  \/   | |  | |   /    \    | | | |  |  | /  /          
                 / \  \   | |__| |  /  /\  \   | |_| |  |  |/  /          
                |  |  |   |  __  | /  /__\  \  |    /   |      \           
                |  |  |   | |  | | |   __   |  |    \   |  |\   \          
                \     /   | |  | | |  |  |  |  | |\  \  |  | \   \       
                 \___/    |_|  |_| |__|  |__|  |_| \__\ |__|  \__/        
                                                                              
                      - O R C A' S   B I G   F R I E N D -                    
                                      &                                       
                       - I N T E G R A L  F E E D E R -                       
                                                                              
 v1 FN, 2020, v2 2021, v3 2022-2024                                           
------------------------------------------------------------------------------


----------------------
SHARK INTEGRAL PACKAGE
----------------------

Number of atoms                             ...     22
Number of basis functions                   ...    227
Number of shells                            ...    105
Maximum angular momentum                    ...      2
Integral batch strategy                     ... SHARK/LIBINT Hybrid
RI-J (if used) integral strategy            ... SPLIT-RIJ (Revised 2003 algorithm where possible)
Printlevel                                  ...      1
Contraction scheme used                     ... SEGMENTED contraction
Prescreening option                         ... SCHWARTZ
   Thresh                                   ... 1.000e-12
   Tcut                                     ... 1.000e-14
   Tpresel                                  ... 1.000e-14 
Coulomb Range Separation                    ... NOT USED
Exchange Range Separation                   ... NOT USED
Multipole approximations                    ... NOT USED
Finite Nucleus Model                        ... NOT USED
CABS basis                                  ... NOT available
Auxiliary Coulomb fitting basis             ... AVAILABLE
   # of basis functions in Aux-J            ...    736
   # of shells in Aux-J                     ...    240
   Maximum angular momentum in Aux-J        ...      4
Auxiliary J/K fitting basis                 ... NOT available
Auxiliary Correlation fitting basis         ... AVAILABLE
   # of basis functions in Aux-C            ...    750
   # of shells in Aux-C                     ...    262
   Maximum angular momentum in Aux-C        ...      3
Auxiliary 'external' fitting basis          ... NOT available

Checking pre-screening integrals            ... done (  0.0 sec) Dimension = 105
Check shell pair data                       ... done (  0.0 sec)
Shell pair information
Shell pair cut-off parameter TPreSel        ...   1.0e-14
Total number of shell pairs                 ...      5565
Shell pairs after pre-screening             ...      4914
Total number of primitive shell pairs       ...     20497
Primitive shell pairs kept                  ...     12836
          la=0 lb=0:   1460 shell pairs
          la=1 lb=0:   1793 shell pairs
          la=1 lb=1:    574 shell pairs
          la=2 lb=0:    628 shell pairs
          la=2 lb=1:    387 shell pairs
          la=2 lb=2:     72 shell pairs

Calculating one electron integrals          ... done (  0.0 sec)
Calculating RI/J V-Matrix + Cholesky decomp.... done (  0.1 sec)
Calculating RI/C V-Matrix + Cholesky decomp.... done (  0.1 sec)
Calculating Nuclear repulsion               ... done (  0.0 sec) ENN=    691.898853338952 Eh

Diagonalization of the overlap matrix:
Smallest eigenvalue                        ... 2.845e-04
Time for diagonalization                   ...    0.008 sec
Threshold for overlap eigenvalues          ... 1.000e-07
Number of eigenvalues below threshold      ... 0
Time for construction of square roots      ...    0.038 sec
Total time needed                          ...    0.047 sec

-------------------
DFT GRID GENERATION
-------------------

General Integration Accuracy     IntAcc      ... 4.388
Radial Grid Type                 RadialGrid  ... OptM3 with GC (2021)
Angular Grid (max. ang.)         AngularGrid ... 4 (Lebedev-302)
Angular grid pruning method      GridPruning ... 4 (adaptive)
Weight generation scheme         WeightScheme... mBecke (2022)
Basis function cutoff            BFCut       ... 1.0000e-12
Integration weight cutoff        WCut        ... 1.0000e-14
Partially contracted basis set               ... off
Rotationally invariant grid construction     ... off
Angular grids for H and He will be reduced by one unit

Total number of grid points                  ...   107003
Total number of batches                      ...     1682
Average number of points per batch           ...       63
Average number of grid points per atom       ...     4864

--------------------
COSX GRID GENERATION
--------------------

GRIDX 1
-------
General Integration Accuracy     IntAcc      ... 3.816
Radial Grid Type                 RadialGrid  ... OptM3 with GC (2021)
Angular Grid (max. ang.)         AngularGrid ... 1 (Lebedev-50)
Angular grid pruning method      GridPruning ... 4 (adaptive)
Weight generation scheme         WeightScheme... mBecke (2022)
Basis function cutoff            BFCut       ... 1.0000e-12
Integration weight cutoff        WCut        ... 1.0000e-14
Partially contracted basis set               ... on
Rotationally invariant grid construction     ... off
Angular grids for H and He will be reduced by one unit

Total number of grid points                  ...    13603
Total number of batches                      ...      118
Average number of points per batch           ...      115
Average number of grid points per atom       ...      618
UseSFitting                                  ... on

GRIDX 2
-------
General Integration Accuracy     IntAcc      ... 4.020
Radial Grid Type                 RadialGrid  ... OptM3 with GC (2021)
Angular Grid (max. ang.)         AngularGrid ... 2 (Lebedev-110)
Angular grid pruning method      GridPruning ... 4 (adaptive)
Weight generation scheme         WeightScheme... mBecke (2022)
Basis function cutoff            BFCut       ... 1.0000e-12
Integration weight cutoff        WCut        ... 1.0000e-14
Partially contracted basis set               ... on
Rotationally invariant grid construction     ... off
Angular grids for H and He will be reduced by one unit

Total number of grid points                  ...    30031
Total number of batches                      ...      247
Average number of points per batch           ...      121
Average number of grid points per atom       ...     1365
UseSFitting                                  ... on

GRIDX 3
-------
General Integration Accuracy     IntAcc      ... 4.338
Radial Grid Type                 RadialGrid  ... OptM3 with GC (2021)
Angular Grid (max. ang.)         AngularGrid ... 3 (Lebedev-194)
Angular grid pruning method      GridPruning ... 4 (adaptive)
Weight generation scheme         WeightScheme... mBecke (2022)
Basis function cutoff            BFCut       ... 1.0000e-12
Integration weight cutoff        WCut        ... 1.0000e-14
Partially contracted basis set               ... on
Rotationally invariant grid construction     ... off
Angular grids for H and He will be reduced by one unit

Total number of grid points                  ...    65926
Total number of batches                      ...      525
Average number of points per batch           ...      125
Average number of grid points per atom       ...     2997
UseSFitting                                  ... on
Grids setup in   0.0 sec
Initializing property integral containers    ... done (  0.0 sec)

SHARK setup successfully completed in   2.6 seconds

Maximum memory used throughout the entire STARTUP-calculation: 29.4 MB


           ************************************************************
           *        Program running with 8 parallel MPI-processes     *
           *              working on a common directory               *
           ************************************************************
Occupation numbers will be reassigned to an Aufbau configuration
             **** ENERGY FILE WAS UPDATED (calc.en.tmp) ****
Finished Guess after   0.3 sec
Maximum memory used throughout the entire GUESS-calculation: 13.3 MB


           ************************************************************
           *        Program running with 8 parallel MPI-processes     *
           *              working on a common directory               *
           ************************************************************
--------------------
CPCM SOLVATION MODEL
--------------------
CPCM parameters:
  Epsilon                                         ...      16.7000
  Refrac                                          ...       1.2750
  Rsolv                                           ...       1.3000
  Surface type                                    ... GAUSSIAN VDW
  Discretization scheme                           ... Constant charge density
    Threshold for H atoms                         ...       5.0000 (charges/Ang^2)
    Threshold for non-H atoms                     ...       5.0000 (charges/Ang^2)
  Epsilon function type                           ...         CPCM
Solvent:                                          ... CUSTOM
Radii:
  Scheme                                          ... Element-dependent radii
  Radius for C  used is    3.8550 Bohr (=   2.0400 Ang.)
  Radius for O  used is    3.4469 Bohr (=   1.8240 Ang.)
  Radius for H  used is    2.4944 Bohr (=   1.3200 Ang.)
  Radius for N  used is    3.5149 Bohr (=   1.8600 Ang.)
Calculating surface                               ...        done! (  0.0s)
Cavity surface points                             ...         2072
Cavity Volume                                     ...    1452.5955
Cavity Surface-area                               ...     784.7689
Calculating surface distance matrix               ...        done! (  0.1s)
Performing Cholesky decomposition & store         ...        done! (  0.3s)
Overall time for CPCM initialization              ...                 0.4s

----------------------------------------D-I-I-S--------------------------------------------
Iteration    Energy (Eh)           Delta-E    RMSDP     MaxDP     DIISErr   Damp  Time(sec)
-------------------------------------------------------------------------------------------
               ***  Starting incremental Fock matrix formation  ***
    1    -552.9608124810439449     0.00e+00  1.04e-04  2.25e-03  1.02e-02  0.700   2.3
    2    -552.9611968171285525    -3.84e-04  9.49e-05  2.13e-03  8.25e-03  0.700   1.6
                               ***Turning on AO-DIIS***
    3    -552.9615161723053234    -3.19e-04  8.50e-05  2.01e-03  6.43e-03  0.700   1.5
    4    -552.9617662956387676    -2.50e-04  2.24e-04  5.35e-03  4.74e-03  0.000   1.4
                              *** Initializing SOSCF ***
---------------------------------------S-O-S-C-F--------------------------------------
Iteration    Energy (Eh)           Delta-E    RMSDP     MaxDP     MaxGrad    Time(sec)
--------------------------------------------------------------------------------------
    5    -552.9624702518254935    -7.04e-04  2.26e-05  3.63e-04  4.77e-04     1.5
               *** Restarting incremental Fock matrix formation ***
    6    -552.9624774008642589    -7.15e-06  1.36e-05  2.37e-04  1.28e-04     2.2
    7    -552.9624784537060123    -1.05e-06  7.17e-06  1.81e-04  4.06e-05     1.8
    8    -552.9624785736203876    -1.20e-07  2.10e-06  7.23e-05  3.50e-05     1.8
    9    -552.9624785900517736    -1.64e-08  1.03e-06  3.30e-05  1.89e-05     1.7
   10    -552.9624785947511327    -4.70e-09  2.05e-07  5.49e-06  1.09e-06     1.6
   11    -552.9624785941722394     5.79e-10  8.65e-08  2.48e-06  8.68e-07     1.5
                 **** Energy Check signals convergence ****

               *****************************************************
               *                     SUCCESS                       *
               *           SCF CONVERGED AFTER  11 CYCLES          *
               *****************************************************

Recomputing exchange energy using gridx3       ... done (    2.514 sec)
Old exchange energy                            :    -39.697178828 Eh
New exchange energy                            :    -39.697322580 Eh
Exchange energy change after final integration :     -0.000143752 Eh
Total energy after final integration           :   -552.962622346 Eh
             **** ENERGY FILE WAS UPDATED (calc.en.tmp) ****

----------------
TOTAL SCF ENERGY
----------------

Total Energy       :       -552.96262234625715 Eh          -15046.87792 eV

Components:
Nuclear Repulsion  :        691.89885333895188 Eh           18827.52497 eV
Electronic Energy  :      -1244.84600140281009 Eh          -33873.98182 eV
One Electron Energy:      -2120.13857552943546 Eh          -57691.90364 eV
Two Electron Energy:        875.29257412662525 Eh           23817.92182 eV
CPCM Dielectric    :         -0.01533053031380 Eh              -0.41716 eV

Virial components:
Potential Energy   :      -1101.14043669117086 Eh          -29963.55460 eV
Kinetic Energy     :        548.17781434491371 Eh           14916.67668 eV
Virial Ratio       :          2.00872856922723

DFT components:
N(Alpha)           :       44.999996302515 electrons
N(Beta)            :       44.999996302515 electrons
N(Total)           :       89.999992605031 electrons
E(X)               :      -35.289997975363 Eh       
E(C)               :       -2.229777043168 Eh       
E(XC)              :      -37.519775018531 Eh       

CPCM Solvation Model Properties:
Surface-charge          :         -0.02017658494713
Corrected charge        :         -0.00000000000000
Outlying charge corr.   :          0.00002470425313 Eh               0.00067 eV
Free-energy (cav+disp)  :  This term is not implemented in the current solvation scheme

---------------
SCF CONVERGENCE
---------------

  Last Energy change         ...   -5.7889e-10  Tolerance :   1.0000e-09
  Last MAX-Density change    ...    2.4830e-06  Tolerance :   1.0000e-08
  Last RMS-Density change    ...    8.6528e-08  Tolerance :   1.0000e-09
  Last DIIS Error            ...    4.7681e-04  Tolerance :   1.0000e-08
  Last Orbital Gradient      ...    8.6841e-07  Tolerance :   2.0000e-06
  Last Orbital Rotation      ...    1.2434e-06  Tolerance :   2.0000e-06


Total SCF time: 0 days 0 hours 0 min 22 sec 
Finished LeanSCF after  22.4 sec

Maximum memory used throughout the entire LEANSCF-calculation: 26.9 MB


           ************************************************************
           *        Program running with 8 parallel MPI-processes     *
           *              working on a common directory               *
           ************************************************************

------------------------------------------------------------------------------
                                ORCA  MP2 
------------------------------------------------------------------------------

Freezing NCore=26 chemical core electrons

----------------------
RI-MP2 ENERGY+GRADIENT
----------------------
Dimension of the orbital basis            ...  227
Dimension of the AuxC basis               ...  750
Memory devoted to MP2                     ... 8000 MB   
Data format for matrix containers         ... DOUBLE
Compression type for matrix containers    ... UNCOMPRESSED
Overall scaling of the MP2 energy         ...   2.700e-01

-----------------------
SHARK RI TRANSFORMATION
-----------------------

Number of basis functions                ...    227
Number of aux functions                  ...    750
Number of operators                      ...      1
Generation of IJK                        ... YES
Generation of IAK                        ... YES
Generation of ABK                        ... NO
Orbital Range Operator  0:    0-  44 to   45- 226

Aux basis identifier                     ...   AUXC
Contraction scheme used                  ... SEGMENTED
Do orthogonalization                     ... YES
All operator combinations                ... NO
Transpose (ia|K)                         ... NO
Integral generator used                  ... LIBINT
Starting integral generation + trafo... 
Half trafo (segmented) done. Total time =  0.3 sec. integrals=  0.1 sec trafo=  0.1 sec
Integral generation and half transformation done (  0.3 sec)

Reading or making V^(-1/2)          ... done (  0.0 sec)
Sorting IJK integrals               ... done (  0.1 sec)
Sorting IAK integrals               ... done (  0.4 sec)

SHARK RI integral transformation done. Total time =  0.7 sec.

Opening buffers                              ... done
Frozen core precalculation                   ... done

Starting loop over batches of integrals:

Operator 0  - window                       ... ( 13- 44)x( 45-226)
Operator 0  - Memory available             ...  8000 MB
Operator 0  - Memory needed per MO         ...   1.0 MB
Operator 0  - Number of orbitals per batch ... 4
Operator 0  - Number of batches            ... 1

OPERATOR  0   PASS   0:  MOs    13 ...   16 +   17 ...   20 +   21 ...   24 +   25 ...   28
                            +   29 ...   32 +   33 ...   36 +   37 ...   40 +   41 ...   44
  Reading integrals       ... ok
  Internal MO  15
Closing buffer GIPV ( 0.04 GB; CompressionRatio= 1.00)
Time spent in pair loops =    11.719 sec
Deleting buffers (Ka|jb) ...done

-----------------------------------------------
 RI-MP2 CORRELATION ENERGY:     -0.587597650 Eh
-----------------------------------------------


---------------------
MP2 DENSITY FORMATION
---------------------

Completing the external part of the density      ... done
Storing the unrelaxed density                    ... done

Re-sorting 3-index density container for op 0    ... done
Computing external part of the Lagrangian        ... done
Calculating the xc-kernel                        ... done
Calculating G(D)                                 ... done
Completing the Lagrangian                        ... done
Solving the Z-vector equations                   ... Using XC Grid                  ... (calc.grid_cpscf.tmp) 
Recalculating density on grid  ... (calc.grho_cpscf0.tmp) done
Calculating the xc-kernel      ... (calc.fxc_cpscf0.tmp) done

-------------------
SHARK CP-SCF DRIVER
-------------------

Dimension of the orbital basis          ...    227
Dimension of the CPSCF-problem          ...   8190
Number of operators                     ...      1
Max. number of iterations               ...    128
Convergence Tolerance                   ... 3.0e-05
Number of perturbations                 ...      1
Perturbation type                       ... REAL

----------------------------
POPLE LINEAR EQUATION SOLVER
----------------------------

  ITERATION   0:   ||err||_max =   5.1472e-02 (   1.6 sec)
  ITERATION   1:   ||err||_max =   1.7581e-02 (   1.8 sec)
  ITERATION   2:   ||err||_max =   7.2185e-03 (   1.9 sec)
  ITERATION   3:   ||err||_max =   3.3895e-03 (   1.7 sec)
  ITERATION   4:   ||err||_max =   1.1383e-03 (   1.6 sec)
  ITERATION   5:   ||err||_max =   5.0374e-04 (   1.7 sec)
  ITERATION   6:   ||err||_max =   1.5273e-04 (   1.6 sec)
  ITERATION   7:   ||err||_max =   4.9021e-05 (   1.7 sec)
  ITERATION   8:   ||err||_max =   1.7682e-05 (   1.6 sec)
done
Finalizing the relaxed density                   ... done
Transforming P to the AO basis                   ... done
Storing the relaxed density                      ... done

------------------------------------
ENERGY WEIGHTED DENSITY FINALIZATION
------------------------------------

Gathering the parts of the W-matrix              ... done
Forming the Z-density                            ... done
Transforming Z to the AO basis                   ... done
Calculating G(Z)                                 ... done
Finalizing the W-matrix                          ... done
Transforming W to the AO basis and storing       ... done

----------------------------------
MP2 DERIVATIVE INTEGRAL GENERATION
----------------------------------

Input SCF Electron Density              ... calc.scfp
Input Correlated Electron Density       ... calc.pmp2re
Input Energy Weighted Density           ... calc.wmp2.tmp

Nuclear repulsion gradient              ... done (  0.0 sec)
HCore & Overlap gradient  (SHARK)       ... done (  0.1 sec)
Two-electron RIJ gradient terms         ... done (  0.8 sec)

-----------------------------------------------------------
MP2 COSX Grid Generation
-----------------------------------------------------------

General Integration Accuracy     IntAcc      ... 4.871
Radial Grid Type                 RadialGrid  ... OptM3 with GC (2021)
Angular Grid (max. ang.)         AngularGrid ... 4 (Lebedev-302)
Angular grid pruning method      GridPruning ... 4 (adaptive)
Weight generation scheme         WeightScheme... mBecke (2022)
Basis function cutoff            BFCut       ... 1.0000e-12
Integration weight cutoff        WCut        ... 1.0000e-14
Partially contracted basis set               ... on
Rotationally invariant grid construction     ... off
Angular grids for H and He will be reduced by one unit

Total number of grid points                  ...   123211
Total number of batches                      ...      972
Average number of points per batch           ...      126
Average number of grid points per atom       ...     5600
UseSFitting                                  ... on
Two-electron COSX gradient terms        ... 
Integration Timings:
Total Time                  =     7.3 sec
Basis fcn evaluation        =     0.1 sec
Density evaluation          =     0.1 sec
A evaluation                =     4.7 sec
A derivative evaluation     =     0.0 sec
S-fit derivative evaluation =     0.0 sec
anal. over. der. evaluation =     0.0 sec
num. over. der. evaluation  =     0.4 sec
K(P) evaluation             =     0.1 sec
finalize                    =     0.0 sec

done (  8.9 sec)
CPCM gradient                           ... done (  1.4 sec)
DFT XC gradient                         ... done (  0.9 sec)
Empirical dispersion gradient           ... done (  0.0 sec)

-------
TIMINGS
-------

Total time                :   47.642 sec
Integral trafo            :    0.741 sec (  1.6%)
FC preparation            :    0.225 sec (  0.5%)
I/O of integrals          :    0.151 sec (  0.3%)
K(i,j) operators          :    0.325 sec (  0.7%)
T(i,j) pair energies      :    0.051 sec (  0.1%)
V**(-1/2)                 :    0.210 sec (  0.4%)
Gamma(ia|P)               :    0.272 sec (  0.6%)
Gamma-Trafo               :    0.082 sec (  0.2%)
D(virtual)                :    0.011 sec (  0.0%)
D(internal)               :    1.590 sec (  3.3%)
W(virtual)                :    0.019 sec (  0.0%)
W(internal)               :    0.424 sec (  0.9%)
L(virtual)                :    1.104 sec (  2.3%)
L(internal)               :    0.051 sec (  0.1%)
XC kernel                 :    0.079 sec (  0.2%)
G(D)                      :    2.211 sec (  4.6%)
G(Z)                      :    2.232 sec (  4.7%)
Z-vector solution         :   15.485 sec ( 32.5%)
3-index derivative        :    0.315 sec (  0.7%)
2-index derivative        :    0.046 sec (  0.1%)
Fock matrix gradient      :   12.233 sec ( 25.7%)


---------------------------------------
MP2 TOTAL ENERGY:     -553.550219996 Eh
---------------------------------------

The final MP2 gradient
  0:  -0.00053896  -0.00029241  -0.00013428
  1:   0.00011098  -0.00014152   0.00000488
  2:   0.00006849   0.00019423  -0.00005771
  3:  -0.00025271   0.00007443   0.00007524
  4:  -0.00010507   0.00004806  -0.00013489
  5:   0.00001649  -0.00033099  -0.00026637
  6:   0.00046892  -0.00016047   0.00039819
  7:  -0.00148024   0.00101476  -0.00046584
  8:   0.00079078  -0.00066836   0.00047926
  9:  -0.00062904   0.00056361  -0.00033445
 10:  -0.00009343   0.00038782   0.00046421
 11:   0.00095037  -0.00062648   0.00076302
 12:   0.00000857  -0.00012577   0.00004473
 13:  -0.00005944  -0.00007332   0.00002945
 14:  -0.00004863   0.00007301  -0.00007224
 15:  -0.00004426   0.00016843   0.00000584
 16:   0.00047476   0.00030969   0.00017841
 17:   0.00035496  -0.00010863   0.00003735
 18:  -0.00022413   0.00003777  -0.00029564
 19:   0.00003303   0.00013920  -0.00009051
 20:   0.00014706  -0.00044820  -0.00055070
 21:   0.00010462  -0.00004190  -0.00007147

-----------------------------------
NORM OF THE MP2 GRADIENT:  0.003202
-----------------------------------

Maximum memory used throughout the entire MP2-calculation: 60.8 MB


-------------------------------------------------------------------------------
                          DFT DISPERSION CORRECTION                            
                                                                               
                              DFTD3 V3.1  Rev 1                                
                          USING Becke-Johnson damping                          
-------------------------------------------------------------------------------
-------------------------   ----------------
Dispersion correction           -0.020198346
-------------------------   ----------------


-------------------------   --------------------
FINAL SINGLE POINT ENERGY      -553.570418342266
-------------------------   --------------------

------------------------------------------------------------------------------
                         ORCA GEOMETRY RELAXATION STEP
------------------------------------------------------------------------------

Reading the OPT-File                    .... done
Getting information on internals        .... done
Copying old internal coords+grads       .... done
Making the new internal coordinates     .... (2022 redundants) done
Validating the new internal coordinates .... (2022 redundants) done
Calculating the B-matrix                .... done
Calculating the G,G- and P matrices     .... done
Transforming gradient to internals      .... done
Projecting the internal gradient        .... done
Number of atoms                         ....  22
Number of internal coordinates          .... 111
Current Energy                          ....  -553.570418342 Eh
Current gradient norm                   ....     0.003202434 Eh/bohr
Maximum allowed component of the step   ....  0.300
Current trust radius                    ....  0.450
Updating the Hessian (BFGS)             .... done
Forming the augmented Hessian           .... done
Diagonalizing the augmented Hessian     .... done
Last element of RFO vector              ....  0.986755281
Lowest eigenvalues of augmented Hessian:
 -0.000079581  0.002360044  0.015172375  0.019418906  0.023039602
Length of the computed step             ....  0.164393296
The final length of the internal step   ....  0.164393296
Converting the step to Cartesian space:
 Initial RMS(Int)=    0.0156035212
Transforming coordinates:
 Iter   0:  RMS(Cart)=    0.0583856098 RMS(Int)=    0.0156010467
 Iter   5:  RMS(Cart)=    0.0000008640 RMS(Int)=    0.0000006924
done
Storing new coordinates                 .... done
The predicted energy change is          ....    -0.000040866
Previously predicted energy change      ....    -0.000034796
Actually observed energy change         ....    -0.000055822
Ratio of predicted to observed change   ....     1.604257639
New trust radius                        ....     0.300000000

                                .--------------------.
          ----------------------|Geometry convergence|-------------------------
          Item                value                   Tolerance       Converged
          ---------------------------------------------------------------------
          Energy change      -0.0000558218            0.0000010000      NO
          RMS gradient        0.0001964520            0.0000300000      NO
          MAX gradient        0.0009265984            0.0001000000      NO
          RMS step            0.0156035212            0.0006000000      NO
          MAX step            0.0798400082            0.0010000000      NO
          ........................................................
          Max(Bonds)      0.0016      Max(Angles)    0.25
          Max(Dihed)        4.57      Max(Improp)    0.00
          ---------------------------------------------------------------------

The optimization has not yet converged - more geometry cycles are needed


    ---------------------------------------------------------------------------
                         Redundant Internal Coordinates
                            (Angstroem and degrees)

        Definition                    Value    dE/dq     Step     New-Value
    ----------------------------------------------------------------------------
     1. B(C   1,C   0)                1.4355  0.000019  0.0002    1.4357   
     2. B(C   2,C   1)                1.4083 -0.000042 -0.0002    1.4080   
     3. B(C   3,C   2)                1.3920 -0.000046  0.0002    1.3922   
     4. B(C   4,C   1)                1.4055 -0.000185  0.0002    1.4057   
     5. B(C   5,C   4)                1.3954  0.000122 -0.0003    1.3951   
     6. B(C   6,C   5)                1.4014  0.000121  0.0001    1.4016   
     7. B(C   6,C   3)                1.4055  0.000191 -0.0003    1.4053   
     8. B(C   7,C   6)                1.5061  0.000079 -0.0007    1.5054   
     9. B(C   8,C   7)                1.5531 -0.000417 -0.0001    1.5531   
    10. B(C   9,C   8)                1.5086 -0.000330 -0.0012    1.5074   
    11. B(C  10,C   9)                1.3392  0.000387  0.0004    1.3397   
    12. B(O  11,C  10)                1.3678 -0.000165  0.0000    1.3678   
    13. B(O  11,C   7)                1.4484  0.000927 -0.0016    1.4467   
    14. B(H  12,C   2)                1.0904 -0.000084  0.0000    1.0904   
    15. B(H  13,C   3)                1.0919 -0.000083 -0.0000    1.0919   
    16. B(H  14,C   4)                1.0906 -0.000083  0.0000    1.0906   
    17. B(H  15,C   5)                1.0889 -0.000091  0.0002    1.0891   
    18. B(N  16,C   0)                1.1681 -0.000581  0.0000    1.1681   
    19. B(H  17,C   7)                1.1029  0.000107 -0.0003    1.1026   
    20. B(H  18,C   8)                1.1032  0.000130 -0.0000    1.1032   
    21. B(H  19,C   8)                1.0996  0.000163  0.0001    1.0997   
    22. B(H  20,C  10)                1.0893 -0.000037 -0.0001    1.0892   
    23. B(H  21,C   9)                1.0878 -0.000087  0.0000    1.0878   
    24. L(C   1,C   0,N  16,C   2, 1) 179.93 -0.000011    0.01    179.93   
    25. L(C   1,C   0,N  16,C   2, 2) 179.81 -0.000059    0.03    179.84   
    26. A(C   0,C   1,C   2)          119.93 -0.000003   -0.01    119.92   
    27. A(C   0,C   1,C   4)          120.06  0.000029   -0.02    120.04   
    28. A(C   2,C   1,C   4)          120.01 -0.000026    0.03    120.04   
    29. A(C   3,C   2,H  12)          120.55  0.000096    0.03    120.58   
    30. A(C   1,C   2,H  12)          119.88 -0.000121   -0.02    119.86   
    31. A(C   1,C   2,C   3)          119.57  0.000024   -0.01    119.56   
    32. A(C   2,C   3,C   6)          120.78  0.000113   -0.04    120.74   
    33. A(C   6,C   3,H  13)          119.80 -0.000019   -0.04    119.77   
    34. A(C   2,C   3,H  13)          119.42 -0.000094    0.08    119.50   
    35. A(C   5,C   4,H  14)          120.34  0.000041    0.02    120.37   
    36. A(C   1,C   4,H  14)          119.84 -0.000119   -0.01    119.83   
    37. A(C   1,C   4,C   5)          119.82  0.000078   -0.01    119.81   
    38. A(C   6,C   5,H  15)          119.28 -0.000151   -0.02    119.26   
    39. A(C   4,C   5,H  15)          120.18  0.000118    0.06    120.24   
    40. A(C   4,C   5,C   6)          120.53  0.000033   -0.03    120.50   
    41. A(C   3,C   6,C   5)          119.29 -0.000223    0.06    119.35   
    42. A(C   5,C   6,C   7)          121.85  0.000506   -0.09    121.75   
    43. A(C   3,C   6,C   7)          118.84 -0.000282    0.03    118.87   
    44. A(O  11,C   7,H  17)          106.65 -0.000195   -0.03    106.63   
    45. A(C   6,C   7,O  11)          110.68  0.000062    0.05    110.73   
    46. A(C   8,C   7,H  17)          109.66  0.000033    0.14    109.79   
    47. A(C   6,C   7,H  17)          109.08 -0.000006    0.13    109.21   
    48. A(C   6,C   7,C   8)          114.34  0.000180   -0.20    114.14   
    49. A(C   8,C   7,O  11)          106.14 -0.000103   -0.10    106.04   
    50. A(C   7,C   8,H  18)          111.54 -0.000194    0.14    111.68   
    51. A(C   7,C   8,C   9)          101.50  0.000299    0.06    101.57   
    52. A(C   9,C   8,H  19)          113.77 -0.000086   -0.07    113.69   
    53. A(C   7,C   8,H  19)          110.90 -0.000139    0.00    110.90   
    54. A(C   9,C   8,H  18)          111.94  0.000164   -0.16    111.78   
    55. A(H  18,C   8,H  19)          107.22 -0.000044    0.04    107.26   
    56. A(C   8,C   9,C  10)          108.44 -0.000060    0.03    108.48   
    57. A(C   8,C   9,H  21)          125.73  0.000110   -0.14    125.59   
    58. A(C  10,C   9,H  21)          125.70 -0.000047    0.10    125.80   
    59. A(O  11,C  10,H  20)          114.49 -0.000782   -0.09    114.40   
    60. A(C   9,C  10,H  20)          130.63  0.000711    0.25    130.88   
    61. A(C   9,C  10,O  11)          114.88  0.000070   -0.16    114.72   
    62. A(C   7,O  11,C  10)          107.24 -0.000200    0.17    107.41   
    63. D(H  12,C   2,C   1,C   4)    179.77  0.000006   -0.08    179.69   
    64. D(C   3,C   2,C   1,C   4)     -0.06  0.000002   -0.01     -0.07   
    65. D(H  12,C   2,C   1,C   0)     -0.07 -0.000001    0.00     -0.07   
    66. D(C   3,C   2,C   1,C   0)   -179.90 -0.000006    0.08   -179.83   
    67. D(C   6,C   3,C   2,C   1)     -0.16  0.000003   -0.06     -0.22   
    68. D(C   6,C   3,C   2,H  12)   -179.98 -0.000001    0.01   -179.97   
    69. D(H  13,C   3,C   2,C   1)    179.68  0.000004   -0.09    179.60   
    70. D(H  13,C   3,C   2,H  12)     -0.14  0.000000   -0.01     -0.16   
    71. D(H  14,C   4,C   1,C   0)      0.00  0.000001   -0.00      0.00   
    72. D(H  14,C   4,C   1,C   2)   -179.84 -0.000007    0.08   -179.76   
    73. D(C   5,C   4,C   1,C   2)      0.15 -0.000006    0.06      0.22   
    74. D(C   5,C   4,C   1,C   0)    180.00  0.000002   -0.02    179.98   
    75. D(H  15,C   5,C   4,C   1)   -179.89 -0.000016    0.13   -179.76   
    76. D(C   6,C   5,C   4,H  14)    179.96  0.000006   -0.07    179.89   
    77. D(C   6,C   5,C   4,C   1)     -0.03  0.000005   -0.05     -0.09   
    78. D(H  15,C   5,C   4,H  14)      0.10 -0.000014    0.11      0.21   
    79. D(C   7,C   6,C   5,H  15)     -1.84  0.000078   -0.71     -2.55   
    80. D(C   3,C   6,C   5,H  15)    179.68  0.000021   -0.20    179.48   
    81. D(C   3,C   6,C   5,C   4)     -0.18  0.000001   -0.01     -0.19   
    82. D(C   7,C   6,C   3,H  13)      1.91 -0.000073    0.59      2.50   
    83. D(C   7,C   6,C   3,C   2)   -178.25 -0.000072    0.57   -177.68   
    84. D(C   7,C   6,C   5,C   4)    178.30  0.000057   -0.53    177.78   
    85. D(C   5,C   6,C   3,H  13)   -179.57 -0.000006    0.10   -179.47   
    86. D(C   5,C   6,C   3,C   2)      0.27 -0.000005    0.07      0.35   
    87. D(H  17,C   7,C   6,C   3)    -52.01 -0.000329    3.92    -48.09   
    88. D(O  11,C   7,C   6,C   5)     12.46 -0.000183    4.35     16.81   
    89. D(O  11,C   7,C   6,C   3)   -169.05 -0.000125    3.84   -165.21   
    90. D(C   8,C   7,C   6,C   5)   -107.33 -0.000220    4.57   -102.76   
    91. D(C   8,C   7,C   6,C   3)     71.16 -0.000163    4.06     75.22   
    92. D(C   9,C   8,C   7,O  11)     13.03 -0.000011   -0.04     12.99   
    93. D(C   9,C   8,C   7,C   6)    135.33  0.000107   -0.17    135.16   
    94. D(H  18,C   8,C   7,H  17)    138.82 -0.000019    0.07    138.89   
    95. D(H  18,C   8,C   7,O  11)   -106.33 -0.000284    0.05   -106.28   
    96. D(H  18,C   8,C   7,C   6)     15.97 -0.000166   -0.08     15.89   
    97. D(C   9,C   8,C   7,H  17)   -101.82  0.000254   -0.02   -101.84   
    98. D(H  21,C   9,C   8,H  18)    -66.45 -0.000043    0.21    -66.23   
    99. D(H  21,C   9,C   8,C   7)    174.48 -0.000062    0.08    174.56   
   100. D(C  10,C   9,C   8,H  19)   -128.68  0.000006    0.01   -128.66   
   101. D(C  10,C   9,C   8,H  18)    109.58  0.000003    0.15    109.73   
   102. D(C  10,C   9,C   8,C   7)     -9.50 -0.000016    0.02     -9.48   
   103. D(H  20,C  10,C   9,H  21)     -1.10 -0.000012   -0.01     -1.11   
   104. D(H  20,C  10,C   9,C   8)   -177.12 -0.000066    0.06   -177.06   
   105. D(O  11,C  10,C   9,H  21)    178.41  0.000028   -0.07    178.34   
   106. D(O  11,C  10,C   9,C   8)      2.38 -0.000026    0.00      2.38   
   107. D(C   7,O  11,C  10,H  20)   -173.79  0.000014   -0.07   -173.86   
   108. D(C   7,O  11,C  10,C   9)      6.62 -0.000026   -0.01      6.61   
   109. D(C  10,O  11,C   7,H  17)    104.55 -0.000062    0.13    104.68   
   110. D(C  10,O  11,C   7,C   8)    -12.33  0.000042    0.03    -12.29   
   111. D(C  10,O  11,C   7,C   6)   -136.93 -0.000150    0.30   -136.62   
    ----------------------------------------------------------------------------

Geometry step timings:
Preparation and reading OPT file:      0.001 s ( 9.940 %)
Internal coordinates            :      0.000 s ( 0.525 %)
B/P matrices and projection     :      0.001 s (13.708 %)
Hessian update/contruction      :      0.000 s ( 3.758 %)
Making the step                 :      0.001 s (11.046 %)
Converting the step to Cartesian:      0.000 s ( 1.593 %)
Storing new data                :      0.000 s ( 0.334 %)
Checking convergence            :      0.000 s ( 0.143 %)
Final printing                  :      0.006 s (58.924 %)
Total time                      :      0.010 s

Time for energy+gradient        :     74.239 s
Time for complete geometry iter :     74.572 s

         *************************************************************
         *                GEOMETRY OPTIMIZATION CYCLE   7            *
         *************************************************************
---------------------------------
CARTESIAN COORDINATES (ANGSTROEM)
---------------------------------
  C      2.140407   -1.113330    1.120158
  C      3.127369   -0.291158    1.761338
  C      3.263854    1.060351    1.390843
  C      4.225866    1.849912    2.014920
  C      3.959900   -0.836111    2.754266
  C      4.917653   -0.032885    3.373819
  C      5.057913    1.314047    3.012582
  C      6.047810    2.218715    3.696622
  C      5.413497    3.187177    4.731856
  C      6.370202    3.060694    5.889856
  C      7.210659    2.048453    5.637552
  O      7.031437    1.445447    4.422958
  H      2.619920    1.478720    0.616691
  H      4.335195    2.896145    1.722094
  H      3.853876   -1.884404    3.035768
  H      5.568952   -0.448816    4.141204
  N      1.338066   -1.781676    0.596596
  H      6.599056    2.794997    2.935152
  H      4.392042    2.875719    5.008919
  H      5.344693    4.206471    4.324819
  H      8.009289    1.617892    6.240126
  H      6.336314    3.646312    6.805943

----------------------------
CARTESIAN COORDINATES (A.U.)
----------------------------
  NO LB      ZA    FRAG     MASS         X           Y           Z
   0 C     6.0000    0    12.011    4.044782   -2.103888    2.116791
   1 C     6.0000    0    12.011    5.909870   -0.550209    3.328446
   2 C     6.0000    0    12.011    6.167791    2.003773    2.628313
   3 C     6.0000    0    12.011    7.985730    3.495826    3.807647
   4 C     6.0000    0    12.011    7.483127   -1.580020    5.204808
   5 C     6.0000    0    12.011    9.293018   -0.062143    6.375593
   6 C     6.0000    0    12.011    9.558070    2.483189    5.692955
   7 C     6.0000    0    12.011   11.428704    4.192763    6.985604
   8 C     6.0000    0    12.011   10.230027    6.022892    8.941913
   9 C     6.0000    0    12.011   12.037936    5.783874   11.130216
  10 C     6.0000    0    12.011   13.626171    3.871016   10.653429
  11 O     8.0000    0    15.999   13.287490    2.731499    8.358180
  12 H     1.0000    0     1.008    4.950931    2.794376    1.165377
  13 H     1.0000    0     1.008    8.192332    5.472921    3.254286
  14 H     1.0000    0     1.008    7.282770   -3.561008    5.736771
  15 H     1.0000    0     1.008   10.523795   -0.848140    7.825742
  16 N     7.0000    0    14.007    2.528578   -3.366879    1.127403
  17 H     1.0000    0     1.008   12.470408    5.281780    5.546633
  18 H     1.0000    0     1.008    8.299756    5.434321    9.465484
  19 H     1.0000    0     1.008   10.100007    7.949078    8.172723
  20 H     1.0000    0     1.008   15.135364    3.057373   11.792130
  21 H     1.0000    0     1.008   11.973899    6.890531   12.861368

--------------------------------
INTERNAL COORDINATES (ANGSTROEM)
--------------------------------
 C      0   0   0     0.000000000000     0.00000000     0.00000000
 C      1   0   0     1.435678454579     0.00000000     0.00000000
 C      2   1   0     1.408002411096   119.92165801     0.00000000
 C      3   2   1     1.392244699974   119.56356033   180.17423408
 C      2   1   3     1.405698400608   120.03976094   180.24085992
 C      5   2   1     1.395101619142   119.80670354   179.97730525
 C      6   5   2     1.401567155061   120.50052077   359.91186998
 C      7   6   5     1.505400226505   121.74995513   177.77618896
 C      8   7   6     1.553055298511   114.14592486   257.24265258
 C      9   8   7     1.507396681198   101.56803228   135.16515525
 C     10   9   8     1.339648609057   108.47524415   350.52080607
 O     11  10   9     1.367835974496   114.71715797     2.38143054
 H      3   2   1     1.090410868747   119.85835443   359.93053859
 H      4   3   2     1.091927150515   119.49558236   179.59879380
 H      5   2   1     1.090598188304   119.82699240     0.00000000
 H      6   5   2     1.089068380061   120.23768855   180.23842912
 N      1   2   3     1.168141286104   179.89771415    50.56678785
 H      8   7   6     1.102638377290   109.20930971   133.93428530
 H      9   8   7     1.103241352828   111.68517500    15.89420952
 H      9   8   7     1.099715321200   110.90475131   256.31199596
 H     11  10   9     1.089168962411   130.88336061   182.93802672
 H     10   9   8     1.087800905601   125.59154140   174.55735080

---------------------------
INTERNAL COORDINATES (A.U.)
---------------------------
 C      0   0   0     0.000000000000     0.00000000     0.00000000
 C      1   0   0     2.713039095526     0.00000000     0.00000000
 C      2   1   0     2.660738952872   119.92165801     0.00000000
 C      3   2   1     2.630961194355   119.56356033   180.17423408
 C      2   1   3     2.656385004041   120.03976094   180.24085992
 C      5   2   1     2.636359989169   119.80670354   179.97730525
 C      6   5   2     2.648578081365   120.50052077   359.91186998
 C      7   6   5     2.844794150038   121.74995513   177.77618896
 C      8   7   6     2.934849185020   114.14592486   257.24265258
 C      9   8   7     2.848566902646   101.56803228   135.16515525
 C     10   9   8     2.531568986806   108.47524415   350.52080607
 O     11  10   9     2.584835387923   114.71715797     2.38143054
 H      3   2   1     2.060577915383   119.85835443   359.93053859
 H      4   3   2     2.063443272666   119.49558236   179.59879380
 H      5   2   1     2.060931898045   119.82699240     0.00000000
 H      6   5   2     2.058040979428   120.23768855   180.23842912
 N      1   2   3     2.207467116463   179.89771415    50.56678785
 H      8   7   6     2.083684557829   109.20930971   133.93428530
 H      9   8   7     2.084824016461   111.68517500    15.89420952
 H      9   8   7     2.078160782344   110.90475131   256.31199596
 H     11  10   9     2.058231052523   130.88336061   182.93802672
 H     10   9   8     2.055645799818   125.59154140   174.55735080


           ************************************************************
           *        Program running with 8 parallel MPI-processes     *
           *              working on a common directory               *
           ************************************************************
------------------------------------------------------------------------------
                   ___                                                        
                  /   \      - P O W E R E D   B Y -                         
                 /     \                                                     
                 |  |  |   _    _      __       _____    __    __             
                 |  |  |  | |  | |    /  \     |  _  \  |  |  /  |          
                  \  \/   | |  | |   /    \    | | | |  |  | /  /          
                 / \  \   | |__| |  /  /\  \   | |_| |  |  |/  /          
                |  |  |   |  __  | /  /__\  \  |    /   |      \           
                |  |  |   | |  | | |   __   |  |    \   |  |\   \          
                \     /   | |  | | |  |  |  |  | |\  \  |  | \   \       
                 \___/    |_|  |_| |__|  |__|  |_| \__\ |__|  \__/        
                                                                              
                      - O R C A' S   B I G   F R I E N D -                    
                                      &                                       
                       - I N T E G R A L  F E E D E R -                       
                                                                              
 v1 FN, 2020, v2 2021, v3 2022-2024                                           
------------------------------------------------------------------------------


----------------------
SHARK INTEGRAL PACKAGE
----------------------

Number of atoms                             ...     22
Number of basis functions                   ...    227
Number of shells                            ...    105
Maximum angular momentum                    ...      2
Integral batch strategy                     ... SHARK/LIBINT Hybrid
RI-J (if used) integral strategy            ... SPLIT-RIJ (Revised 2003 algorithm where possible)
Printlevel                                  ...      1
Contraction scheme used                     ... SEGMENTED contraction
Prescreening option                         ... SCHWARTZ
   Thresh                                   ... 1.000e-12
   Tcut                                     ... 1.000e-14
   Tpresel                                  ... 1.000e-14 
Coulomb Range Separation                    ... NOT USED
Exchange Range Separation                   ... NOT USED
Multipole approximations                    ... NOT USED
Finite Nucleus Model                        ... NOT USED
CABS basis                                  ... NOT available
Auxiliary Coulomb fitting basis             ... AVAILABLE
   # of basis functions in Aux-J            ...    736
   # of shells in Aux-J                     ...    240
   Maximum angular momentum in Aux-J        ...      4
Auxiliary J/K fitting basis                 ... NOT available
Auxiliary Correlation fitting basis         ... AVAILABLE
   # of basis functions in Aux-C            ...    750
   # of shells in Aux-C                     ...    262
   Maximum angular momentum in Aux-C        ...      3
Auxiliary 'external' fitting basis          ... NOT available

Checking pre-screening integrals            ... done (  0.0 sec) Dimension = 105
Check shell pair data                       ... done (  0.0 sec)
Shell pair information
Shell pair cut-off parameter TPreSel        ...   1.0e-14
Total number of shell pairs                 ...      5565
Shell pairs after pre-screening             ...      4916
Total number of primitive shell pairs       ...     20497
Primitive shell pairs kept                  ...     12841
          la=0 lb=0:   1462 shell pairs
          la=1 lb=0:   1793 shell pairs
          la=1 lb=1:    574 shell pairs
          la=2 lb=0:    628 shell pairs
          la=2 lb=1:    387 shell pairs
          la=2 lb=2:     72 shell pairs

Calculating one electron integrals          ... done (  0.0 sec)
Calculating RI/J V-Matrix + Cholesky decomp.... done (  0.1 sec)
Calculating RI/C V-Matrix + Cholesky decomp.... done (  0.1 sec)
Calculating Nuclear repulsion               ... done (  0.0 sec) ENN=    692.096122144911 Eh

Diagonalization of the overlap matrix:
Smallest eigenvalue                        ... 2.847e-04
Time for diagonalization                   ...    0.008 sec
Threshold for overlap eigenvalues          ... 1.000e-07
Number of eigenvalues below threshold      ... 0
Time for construction of square roots      ...    0.035 sec
Total time needed                          ...    0.047 sec

-------------------
DFT GRID GENERATION
-------------------

General Integration Accuracy     IntAcc      ... 4.388
Radial Grid Type                 RadialGrid  ... OptM3 with GC (2021)
Angular Grid (max. ang.)         AngularGrid ... 4 (Lebedev-302)
Angular grid pruning method      GridPruning ... 4 (adaptive)
Weight generation scheme         WeightScheme... mBecke (2022)
Basis function cutoff            BFCut       ... 1.0000e-12
Integration weight cutoff        WCut        ... 1.0000e-14
Partially contracted basis set               ... off
Rotationally invariant grid construction     ... off
Angular grids for H and He will be reduced by one unit

Total number of grid points                  ...   107017
Total number of batches                      ...     1683
Average number of points per batch           ...       63
Average number of grid points per atom       ...     4864

--------------------
COSX GRID GENERATION
--------------------

GRIDX 1
-------
General Integration Accuracy     IntAcc      ... 3.816
Radial Grid Type                 RadialGrid  ... OptM3 with GC (2021)
Angular Grid (max. ang.)         AngularGrid ... 1 (Lebedev-50)
Angular grid pruning method      GridPruning ... 4 (adaptive)
Weight generation scheme         WeightScheme... mBecke (2022)
Basis function cutoff            BFCut       ... 1.0000e-12
Integration weight cutoff        WCut        ... 1.0000e-14
Partially contracted basis set               ... on
Rotationally invariant grid construction     ... off
Angular grids for H and He will be reduced by one unit

Total number of grid points                  ...    13612
Total number of batches                      ...      117
Average number of points per batch           ...      116
Average number of grid points per atom       ...      619
UseSFitting                                  ... on

GRIDX 2
-------
General Integration Accuracy     IntAcc      ... 4.020
Radial Grid Type                 RadialGrid  ... OptM3 with GC (2021)
Angular Grid (max. ang.)         AngularGrid ... 2 (Lebedev-110)
Angular grid pruning method      GridPruning ... 4 (adaptive)
Weight generation scheme         WeightScheme... mBecke (2022)
Basis function cutoff            BFCut       ... 1.0000e-12
Integration weight cutoff        WCut        ... 1.0000e-14
Partially contracted basis set               ... on
Rotationally invariant grid construction     ... off
Angular grids for H and He will be reduced by one unit

Total number of grid points                  ...    30041
Total number of batches                      ...      245
Average number of points per batch           ...      122
Average number of grid points per atom       ...     1366
UseSFitting                                  ... on

GRIDX 3
-------
General Integration Accuracy     IntAcc      ... 4.338
Radial Grid Type                 RadialGrid  ... OptM3 with GC (2021)
Angular Grid (max. ang.)         AngularGrid ... 3 (Lebedev-194)
Angular grid pruning method      GridPruning ... 4 (adaptive)
Weight generation scheme         WeightScheme... mBecke (2022)
Basis function cutoff            BFCut       ... 1.0000e-12
Integration weight cutoff        WCut        ... 1.0000e-14
Partially contracted basis set               ... on
Rotationally invariant grid construction     ... off
Angular grids for H and He will be reduced by one unit

Total number of grid points                  ...    65939
Total number of batches                      ...      525
Average number of points per batch           ...      125
Average number of grid points per atom       ...     2997
UseSFitting                                  ... on
Grids setup in   0.0 sec
Initializing property integral containers    ... done (  0.0 sec)

SHARK setup successfully completed in   2.7 seconds

Maximum memory used throughout the entire STARTUP-calculation: 29.4 MB


           ************************************************************
           *        Program running with 8 parallel MPI-processes     *
           *              working on a common directory               *
           ************************************************************
Occupation numbers will be reassigned to an Aufbau configuration
             **** ENERGY FILE WAS UPDATED (calc.en.tmp) ****
Finished Guess after   0.4 sec
Maximum memory used throughout the entire GUESS-calculation: 13.3 MB


           ************************************************************
           *        Program running with 8 parallel MPI-processes     *
           *              working on a common directory               *
           ************************************************************
--------------------
CPCM SOLVATION MODEL
--------------------
CPCM parameters:
  Epsilon                                         ...      16.7000
  Refrac                                          ...       1.2750
  Rsolv                                           ...       1.3000
  Surface type                                    ... GAUSSIAN VDW
  Discretization scheme                           ... Constant charge density
    Threshold for H atoms                         ...       5.0000 (charges/Ang^2)
    Threshold for non-H atoms                     ...       5.0000 (charges/Ang^2)
  Epsilon function type                           ...         CPCM
Solvent:                                          ... CUSTOM
Radii:
  Scheme                                          ... Element-dependent radii
  Radius for C  used is    3.8550 Bohr (=   2.0400 Ang.)
  Radius for O  used is    3.4469 Bohr (=   1.8240 Ang.)
  Radius for H  used is    2.4944 Bohr (=   1.3200 Ang.)
  Radius for N  used is    3.5149 Bohr (=   1.8600 Ang.)
Calculating surface                               ...        done! (  0.0s)
Cavity surface points                             ...         2073
Cavity Volume                                     ...    1451.0695
Cavity Surface-area                               ...     784.5098
Calculating surface distance matrix               ...        done! (  0.2s)
Performing Cholesky decomposition & store         ...        done! (  0.6s)
Overall time for CPCM initialization              ...                 0.8s

----------------------------------------D-I-I-S--------------------------------------------
Iteration    Energy (Eh)           Delta-E    RMSDP     MaxDP     DIISErr   Damp  Time(sec)
-------------------------------------------------------------------------------------------
               ***  Starting incremental Fock matrix formation  ***
    1    -552.9580804247073047     0.00e+00  1.68e-04  3.63e-03  1.66e-02  0.700   2.6
    2    -552.9591144338453432    -1.03e-03  1.54e-04  3.44e-03  1.35e-02  0.700   1.9
                               ***Turning on AO-DIIS***
    3    -552.9599734172179524    -8.59e-04  1.38e-04  3.26e-03  1.05e-02  0.700   1.8
    4    -552.9606461869273062    -6.73e-04  3.66e-04  8.66e-03  7.74e-03  0.000   1.7
                              *** Initializing SOSCF ***
---------------------------------------S-O-S-C-F--------------------------------------
Iteration    Energy (Eh)           Delta-E    RMSDP     MaxDP     MaxGrad    Time(sec)
--------------------------------------------------------------------------------------
    5    -552.9625384481341825    -1.89e-03  3.70e-05  5.74e-04  7.46e-04     1.9
               *** Restarting incremental Fock matrix formation ***
    6    -552.9625546883637526    -1.62e-05  2.23e-05  3.65e-04  2.06e-04     2.6
    7    -552.9625574736260205    -2.79e-06  1.14e-05  2.79e-04  6.59e-05     2.2
    8    -552.9625577919025545    -3.18e-07  3.19e-06  1.14e-04  4.93e-05     2.3
    9    -552.9625578225679874    -3.07e-08  1.61e-06  5.33e-05  3.17e-05     2.1
   10    -552.9625578367792968    -1.42e-08  2.93e-07  7.48e-06  1.47e-06     2.0
   11    -552.9625578365489673     2.30e-10  1.23e-07  3.60e-06  1.24e-06     1.9
                 **** Energy Check signals convergence ****

               *****************************************************
               *                     SUCCESS                       *
               *           SCF CONVERGED AFTER  11 CYCLES          *
               *****************************************************

Recomputing exchange energy using gridx3       ... done (    2.550 sec)
Old exchange energy                            :    -39.697903329 Eh
New exchange energy                            :    -39.698040386 Eh
Exchange energy change after final integration :     -0.000137057 Eh
Total energy after final integration           :   -552.962694893 Eh
             **** ENERGY FILE WAS UPDATED (calc.en.tmp) ****

----------------
TOTAL SCF ENERGY
----------------

Total Energy       :       -552.96269489349334 Eh          -15046.87990 eV

Components:
Nuclear Repulsion  :        692.09612214491108 Eh           18832.89293 eV
Electronic Energy  :      -1245.04330693144220 Eh          -33879.35077 eV
One Electron Energy:      -2120.53301473837109 Eh          -57702.63688 eV
Two Electron Energy:        875.48970780692900 Eh           23823.28610 eV
CPCM Dielectric    :         -0.01537305001800 Eh              -0.41832 eV

Virial components:
Potential Energy   :      -1101.14523614774089 Eh          -29963.68520 eV
Kinetic Energy     :        548.18254125424767 Eh           14916.80530 eV
Virial Ratio       :          2.00872000342862

DFT components:
N(Alpha)           :       44.999978664515 electrons
N(Beta)            :       44.999978664515 electrons
N(Total)           :       89.999957329031 electrons
E(X)               :      -35.290555022044 Eh       
E(C)               :       -2.229796488492 Eh       
E(XC)              :      -37.520351510535 Eh       

CPCM Solvation Model Properties:
Surface-charge          :         -0.02017052411401
Corrected charge        :         -0.00000000000000
Outlying charge corr.   :          0.00002469023615 Eh               0.00067 eV
Free-energy (cav+disp)  :  This term is not implemented in the current solvation scheme

---------------
SCF CONVERGENCE
---------------

  Last Energy change         ...   -2.3033e-10  Tolerance :   1.0000e-09
  Last MAX-Density change    ...    3.6012e-06  Tolerance :   1.0000e-08
  Last RMS-Density change    ...    1.2281e-07  Tolerance :   1.0000e-09
  Last DIIS Error            ...    7.4625e-04  Tolerance :   1.0000e-08
  Last Orbital Gradient      ...    1.2381e-06  Tolerance :   2.0000e-06
  Last Orbital Rotation      ...    2.1405e-06  Tolerance :   2.0000e-06


Total SCF time: 0 days 0 hours 0 min 27 sec 
Finished LeanSCF after  27.5 sec

Maximum memory used throughout the entire LEANSCF-calculation: 27.1 MB


           ************************************************************
           *        Program running with 8 parallel MPI-processes     *
           *              working on a common directory               *
           ************************************************************

------------------------------------------------------------------------------
                                ORCA  MP2 
------------------------------------------------------------------------------

Freezing NCore=26 chemical core electrons

----------------------
RI-MP2 ENERGY+GRADIENT
----------------------
Dimension of the orbital basis            ...  227
Dimension of the AuxC basis               ...  750
Memory devoted to MP2                     ... 8000 MB   
Data format for matrix containers         ... DOUBLE
Compression type for matrix containers    ... UNCOMPRESSED
Overall scaling of the MP2 energy         ...   2.700e-01

-----------------------
SHARK RI TRANSFORMATION
-----------------------

Number of basis functions                ...    227
Number of aux functions                  ...    750
Number of operators                      ...      1
Generation of IJK                        ... YES
Generation of IAK                        ... YES
Generation of ABK                        ... NO
Orbital Range Operator  0:    0-  44 to   45- 226

Aux basis identifier                     ...   AUXC
Contraction scheme used                  ... SEGMENTED
Do orthogonalization                     ... YES
All operator combinations                ... NO
Transpose (ia|K)                         ... NO
Integral generator used                  ... LIBINT
Starting integral generation + trafo... 
Half trafo (segmented) done. Total time =  0.5 sec. integrals=  0.4 sec trafo=  0.1 sec
Integral generation and half transformation done (  0.5 sec)

Reading or making V^(-1/2)          ... done (  0.1 sec)
Sorting IJK integrals               ... done (  0.1 sec)
Sorting IAK integrals               ... done (  0.4 sec)

SHARK RI integral transformation done. Total time =  1.0 sec.

Opening buffers                              ... done
Frozen core precalculation                   ... done

Starting loop over batches of integrals:

Operator 0  - window                       ... ( 13- 44)x( 45-226)
Operator 0  - Memory available             ...  8000 MB
Operator 0  - Memory needed per MO         ...   1.0 MB
Operator 0  - Number of orbitals per batch ... 4
Operator 0  - Number of batches            ... 1

OPERATOR  0   PASS   0:  MOs    13 ...   16 +   17 ...   20 +   21 ...   24 +   25 ...   28
                            +   29 ...   32 +   33 ...   36 +   37 ...   40 +   41 ...   44
  Reading integrals       ... ok
  Internal MO  15
Closing buffer GIPV ( 0.04 GB; CompressionRatio= 1.00)
Time spent in pair loops =    12.371 sec
Deleting buffers (Ka|jb) ...done

-----------------------------------------------
 RI-MP2 CORRELATION ENERGY:     -0.587571737 Eh
-----------------------------------------------


---------------------
MP2 DENSITY FORMATION
---------------------

Completing the external part of the density      ... done
Storing the unrelaxed density                    ... done

Re-sorting 3-index density container for op 0    ... done
Computing external part of the Lagrangian        ... done
Calculating the xc-kernel                        ... done
Calculating G(D)                                 ... done
Completing the Lagrangian                        ... done
Solving the Z-vector equations                   ... Using XC Grid                  ... (calc.grid_cpscf.tmp) 
Recalculating density on grid  ... (calc.grho_cpscf0.tmp) done
Calculating the xc-kernel      ... (calc.fxc_cpscf0.tmp) done

-------------------
SHARK CP-SCF DRIVER
-------------------

Dimension of the orbital basis          ...    227
Dimension of the CPSCF-problem          ...   8190
Number of operators                     ...      1
Max. number of iterations               ...    128
Convergence Tolerance                   ... 3.0e-05
Number of perturbations                 ...      1
Perturbation type                       ... REAL

----------------------------
POPLE LINEAR EQUATION SOLVER
----------------------------

  ITERATION   0:   ||err||_max =   5.1433e-02 (   2.2 sec)
  ITERATION   1:   ||err||_max =   1.7572e-02 (   2.4 sec)
  ITERATION   2:   ||err||_max =   7.2151e-03 (   2.3 sec)
  ITERATION   3:   ||err||_max =   3.3825e-03 (   2.3 sec)
  ITERATION   4:   ||err||_max =   1.1368e-03 (   2.3 sec)
  ITERATION   5:   ||err||_max =   5.0334e-04 (   2.3 sec)
  ITERATION   6:   ||err||_max =   1.5272e-04 (   2.3 sec)
  ITERATION   7:   ||err||_max =   4.9034e-05 (   2.3 sec)
  ITERATION   8:   ||err||_max =   1.7678e-05 (   2.3 sec)
done
Finalizing the relaxed density                   ... done
Transforming P to the AO basis                   ... done
Storing the relaxed density                      ... done

------------------------------------
ENERGY WEIGHTED DENSITY FINALIZATION
------------------------------------

Gathering the parts of the W-matrix              ... done
Forming the Z-density                            ... done
Transforming Z to the AO basis                   ... done
Calculating G(Z)                                 ... done
Finalizing the W-matrix                          ... done
Transforming W to the AO basis and storing       ... done

----------------------------------
MP2 DERIVATIVE INTEGRAL GENERATION
----------------------------------

Input SCF Electron Density              ... calc.scfp
Input Correlated Electron Density       ... calc.pmp2re
Input Energy Weighted Density           ... calc.wmp2.tmp

Nuclear repulsion gradient              ... done (  0.0 sec)
HCore & Overlap gradient  (SHARK)       ... done (  0.1 sec)
Two-electron RIJ gradient terms         ... done (  1.0 sec)

-----------------------------------------------------------
MP2 COSX Grid Generation
-----------------------------------------------------------

General Integration Accuracy     IntAcc      ... 4.871
Radial Grid Type                 RadialGrid  ... OptM3 with GC (2021)
Angular Grid (max. ang.)         AngularGrid ... 4 (Lebedev-302)
Angular grid pruning method      GridPruning ... 4 (adaptive)
Weight generation scheme         WeightScheme... mBecke (2022)
Basis function cutoff            BFCut       ... 1.0000e-12
Integration weight cutoff        WCut        ... 1.0000e-14
Partially contracted basis set               ... on
Rotationally invariant grid construction     ... off
Angular grids for H and He will be reduced by one unit

Total number of grid points                  ...   123210
Total number of batches                      ...      975
Average number of points per batch           ...      126
Average number of grid points per atom       ...     5600
UseSFitting                                  ... on
Two-electron COSX gradient terms        ... 
Integration Timings:
Total Time                  =     7.2 sec
Basis fcn evaluation        =     0.1 sec
Density evaluation          =     0.2 sec
A evaluation                =     5.6 sec
A derivative evaluation     =     0.0 sec
S-fit derivative evaluation =     0.0 sec
anal. over. der. evaluation =     0.0 sec
num. over. der. evaluation  =     0.4 sec
K(P) evaluation             =     0.3 sec
finalize                    =     0.0 sec

done (  8.7 sec)
CPCM gradient                           ... done (  1.9 sec)
DFT XC gradient                         ... done (  0.9 sec)
Empirical dispersion gradient           ... done (  0.4 sec)

-------
TIMINGS
-------

Total time                :   56.365 sec
Integral trafo            :    1.042 sec (  1.8%)
FC preparation            :    0.264 sec (  0.5%)
I/O of integrals          :    0.395 sec (  0.7%)
K(i,j) operators          :    0.733 sec (  1.3%)
T(i,j) pair energies      :    0.195 sec (  0.3%)
V**(-1/2)                 :    0.289 sec (  0.5%)
Gamma(ia|P)               :    0.742 sec (  1.3%)
Gamma-Trafo               :    0.601 sec (  1.1%)
D(virtual)                :    0.044 sec (  0.1%)
D(internal)               :    2.852 sec (  5.1%)
W(virtual)                :    0.074 sec (  0.1%)
W(internal)               :    5.369 sec (  9.5%)
L(virtual)                :    1.411 sec (  2.5%)
L(internal)               :    0.191 sec (  0.3%)
XC kernel                 :    0.098 sec (  0.2%)
G(D)                      :    2.890 sec (  5.1%)
G(Z)                      :    2.922 sec (  5.2%)
Z-vector solution         :   20.681 sec ( 36.7%)
3-index derivative        :    0.376 sec (  0.7%)
2-index derivative        :    0.040 sec (  0.1%)
Fock matrix gradient      :   13.088 sec ( 23.2%)


---------------------------------------
MP2 TOTAL ENERGY:     -553.550266631 Eh
---------------------------------------

The final MP2 gradient
  0:  -0.00055238  -0.00031138  -0.00016756
  1:   0.00022502  -0.00001325   0.00010030
  2:   0.00007429   0.00011460   0.00000594
  3:  -0.00019352   0.00026123  -0.00003840
  4:  -0.00013480   0.00017954  -0.00021393
  5:  -0.00008045  -0.00044947  -0.00012396
  6:   0.00048517  -0.00024561   0.00061620
  7:  -0.00136933   0.00060991  -0.00064286
  8:   0.00105966  -0.00131733   0.00060632
  9:  -0.00148472   0.00078674  -0.00104903
 10:   0.00065425  -0.00014596   0.00086961
 11:   0.00025037   0.00070180   0.00064432
 12:  -0.00001413  -0.00016289   0.00003918
 13:  -0.00000691  -0.00007109   0.00004825
 14:  -0.00005361   0.00006294  -0.00007572
 15:   0.00001729   0.00024016  -0.00001946
 16:   0.00041288   0.00026665   0.00014362
 17:   0.00060372  -0.00030061   0.00011251
 18:  -0.00013080   0.00012562   0.00005135
 19:   0.00017370   0.00020678  -0.00001868
 20:   0.00014649  -0.00060723  -0.00078546
 21:  -0.00003513   0.00004123  -0.00011079

-----------------------------------
NORM OF THE MP2 GRADIENT:  0.003945
-----------------------------------

Maximum memory used throughout the entire MP2-calculation: 61.0 MB


-------------------------------------------------------------------------------
                          DFT DISPERSION CORRECTION                            
                                                                               
                              DFTD3 V3.1  Rev 1                                
                          USING Becke-Johnson damping                          
-------------------------------------------------------------------------------
-------------------------   ----------------
Dispersion correction           -0.020208311
-------------------------   ----------------


-------------------------   --------------------
FINAL SINGLE POINT ENERGY      -553.570474941765
-------------------------   --------------------

------------------------------------------------------------------------------
                         ORCA GEOMETRY RELAXATION STEP
------------------------------------------------------------------------------

Reading the OPT-File                    .... done
Getting information on internals        .... done
Copying old internal coords+grads       .... done
Making the new internal coordinates     .... (2022 redundants) done
Validating the new internal coordinates .... (2022 redundants) done
Calculating the B-matrix                .... done
Calculating the G,G- and P matrices     .... done
Transforming gradient to internals      .... done
Projecting the internal gradient        .... done
Number of atoms                         ....  22
Number of internal coordinates          .... 111
Current Energy                          ....  -553.570474942 Eh
Current gradient norm                   ....     0.003945346 Eh/bohr
Maximum allowed component of the step   ....  0.300
Current trust radius                    ....  0.300
Updating the Hessian (BFGS)             .... done
Forming the augmented Hessian           .... done
Diagonalizing the augmented Hessian     .... done
Last element of RFO vector              ....  0.986500069
Lowest eigenvalues of augmented Hessian:
 -0.000061771  0.001424253  0.015158888  0.019464957  0.022959354
Length of the computed step             ....  0.166001855
The final length of the internal step   ....  0.166001855
Converting the step to Cartesian space:
 Initial RMS(Int)=    0.0157561988
Transforming coordinates:
 Iter   0:  RMS(Cart)=    0.0591128751 RMS(Int)=    0.0157522132
 Iter   5:  RMS(Cart)=    0.0000010058 RMS(Int)=    0.0000008064
done
Storing new coordinates                 .... done
The predicted energy change is          ....    -0.000031737
Previously predicted energy change      ....    -0.000040866
Actually observed energy change         ....    -0.000056599
Ratio of predicted to observed change   ....     1.385010057
New trust radius                        ....     0.300000000

                                .--------------------.
          ----------------------|Geometry convergence|-------------------------
          Item                value                   Tolerance       Converged
          ---------------------------------------------------------------------
          Energy change      -0.0000565995            0.0000010000      NO
          RMS gradient        0.0002647219            0.0000300000      NO
          MAX gradient        0.0013052374            0.0001000000      NO
          RMS step            0.0157561988            0.0006000000      NO
          MAX step            0.0786905805            0.0010000000      NO
          ........................................................
          Max(Bonds)      0.0016      Max(Angles)    0.19
          Max(Dihed)        4.51      Max(Improp)    0.00
          ---------------------------------------------------------------------

The optimization has not yet converged - more geometry cycles are needed


    ---------------------------------------------------------------------------
                         Redundant Internal Coordinates
                            (Angstroem and degrees)

        Definition                    Value    dE/dq     Step     New-Value
    ----------------------------------------------------------------------------
     1. B(C   1,C   0)                1.4357  0.000134  0.0000    1.4357   
     2. B(C   2,C   1)                1.4080 -0.000123 -0.0001    1.4079   
     3. B(C   3,C   2)                1.3922 -0.000049  0.0003    1.3925   
     4. B(C   4,C   1)                1.4057 -0.000232  0.0003    1.4060   
     5. B(C   5,C   4)                1.3951  0.000082 -0.0003    1.3948   
     6. B(C   6,C   5)                1.4016  0.000073  0.0001    1.4017   
     7. B(C   6,C   3)                1.4053  0.000208 -0.0004    1.4048   
     8. B(C   7,C   6)                1.5054 -0.000173 -0.0002    1.5052   
     9. B(C   8,C   7)                1.5531 -0.000609  0.0008    1.5539   
    10. B(C   9,C   8)                1.5074 -0.001000  0.0003    1.5077   
    11. B(C  10,C   9)                1.3396  0.000795 -0.0002    1.3395   
    12. B(O  11,C  10)                1.3678 -0.000466  0.0003    1.3681   
    13. B(O  11,C   7)                1.4467  0.000056 -0.0016    1.4452   
    14. B(H  12,C   2)                1.0904 -0.000081  0.0001    1.0905   
    15. B(H  13,C   3)                1.0919 -0.000082  0.0000    1.0920   
    16. B(H  14,C   4)                1.0906 -0.000075  0.0001    1.0907   
    17. B(H  15,C   5)                1.0891 -0.000096  0.0002    1.0893   
    18. B(N  16,C   0)                1.1681 -0.000500  0.0001    1.1683   
    19. B(H  17,C   7)                1.1026  0.000068 -0.0003    1.1024   
    20. B(H  18,C   8)                1.1032  0.000100 -0.0001    1.1031   
    21. B(H  19,C   8)                1.0997  0.000189 -0.0001    1.0996   
    22. B(H  20,C  10)                1.0892 -0.000089 -0.0000    1.0891   
    23. B(H  21,C   9)                1.0878 -0.000070  0.0001    1.0879   
    24. L(C   1,C   0,N  16,C   2, 1) 179.93 -0.000018    0.01    179.94   
    25. L(C   1,C   0,N  16,C   2, 2) 179.84 -0.000056    0.03    179.87   
    26. A(C   0,C   1,C   2)          119.92 -0.000038   -0.01    119.92   
    27. A(C   0,C   1,C   4)          120.04  0.000017   -0.02    120.02   
    28. A(C   2,C   1,C   4)          120.04  0.000021    0.02    120.06   
    29. A(C   3,C   2,H  12)          120.58  0.000143   -0.01    120.57   
    30. A(C   1,C   2,H  12)          119.86 -0.000164    0.01    119.87   
    31. A(C   1,C   2,C   3)          119.56  0.000021   -0.01    119.56   
    32. A(C   2,C   3,C   6)          120.74  0.000018   -0.03    120.70   
    33. A(C   6,C   3,H  13)          119.77 -0.000025   -0.02    119.74   
    34. A(C   2,C   3,H  13)          119.50  0.000007    0.06    119.55   
    35. A(C   5,C   4,H  14)          120.37  0.000031    0.01    120.38   
    36. A(C   1,C   4,H  14)          119.83 -0.000140    0.01    119.84   
    37. A(C   1,C   4,C   5)          119.81  0.000109   -0.02    119.78   
    38. A(C   6,C   5,H  15)          119.26 -0.000190    0.03    119.29   
    39. A(C   4,C   5,H  15)          120.24  0.000264   -0.01    120.23   
    40. A(C   4,C   5,C   6)          120.50 -0.000074   -0.02    120.48   
    41. A(C   3,C   6,C   5)          119.35 -0.000094    0.05    119.41   
    42. A(C   5,C   6,C   7)          121.75  0.000636   -0.19    121.56   
    43. A(C   3,C   6,C   7)          118.87 -0.000541    0.12    118.99   
    44. A(O  11,C   7,H  17)          106.63 -0.000357    0.15    106.78   
    45. A(C   6,C   7,O  11)          110.73  0.000350   -0.02    110.71   
    46. A(C   8,C   7,H  17)          109.79  0.000273    0.02    109.81   
    47. A(C   6,C   7,H  17)          109.21  0.000042    0.06    109.27   
    48. A(C   6,C   7,C   8)          114.15 -0.000007   -0.18    113.97   
    49. A(C   8,C   7,O  11)          106.04 -0.000332   -0.00    106.04   
    50. A(C   7,C   8,H  18)          111.69 -0.000023    0.06    111.75   
    51. A(C   7,C   8,C   9)          101.57  0.000456   -0.04    101.53   
    52. A(C   9,C   8,H  19)          113.69 -0.000349    0.04    113.73   
    53. A(C   7,C   8,H  19)          110.90 -0.000112    0.04    110.95   
    54. A(C   9,C   8,H  18)          111.78 -0.000046   -0.16    111.62   
    55. A(H  18,C   8,H  19)          107.26  0.000076    0.05    107.31   
    56. A(C   8,C   9,C  10)          108.48  0.000029    0.02    108.50   
    57. A(C   8,C   9,H  21)          125.59 -0.000105   -0.09    125.50   
    58. A(C  10,C   9,H  21)          125.80  0.000084    0.06    125.86   
    59. A(O  11,C  10,H  20)          114.40 -0.000755    0.10    114.50   
    60. A(C   9,C  10,H  20)          130.88  0.001305   -0.05    130.84   
    61. A(C   9,C  10,O  11)          114.72 -0.000550   -0.05    114.66   
    62. A(C   7,O  11,C  10)          107.41  0.000413    0.07    107.49   
    63. D(H  12,C   2,C   1,C   4)    179.69 -0.000000   -0.08    179.61   
    64. D(C   3,C   2,C   1,C   4)     -0.07  0.000004   -0.02     -0.09   
    65. D(H  12,C   2,C   1,C   0)     -0.07  0.000002   -0.01     -0.08   
    66. D(C   3,C   2,C   1,C   0)   -179.83  0.000006    0.05   -179.77   
    67. D(C   6,C   3,C   2,C   1)     -0.22 -0.000006   -0.06     -0.27   
    68. D(C   6,C   3,C   2,H  12)   -179.97 -0.000001    0.00   -179.97   
    69. D(H  13,C   3,C   2,C   1)    179.60 -0.000005   -0.08    179.52   
    70. D(H  13,C   3,C   2,H  12)     -0.16  0.000000   -0.02     -0.18   
    71. D(H  14,C   4,C   1,C   0)      0.00 -0.000004    0.01      0.01   
    72. D(H  14,C   4,C   1,C   2)   -179.76 -0.000002    0.09   -179.67   
    73. D(C   5,C   4,C   1,C   2)      0.22 -0.000000    0.07      0.28   
    74. D(C   5,C   4,C   1,C   0)    179.98 -0.000003   -0.01    179.97   
    75. D(H  15,C   5,C   4,C   1)   -179.76 -0.000008    0.14   -179.63   
    76. D(C   6,C   5,C   4,H  14)    179.89  0.000001   -0.05    179.84   
    77. D(C   6,C   5,C   4,C   1)     -0.09 -0.000000   -0.03     -0.12   
    78. D(H  15,C   5,C   4,H  14)      0.21 -0.000007    0.11      0.33   
    79. D(C   7,C   6,C   5,H  15)     -2.55  0.000041   -0.64     -3.19   
    80. D(C   3,C   6,C   5,H  15)    179.49  0.000008   -0.21    179.27   
    81. D(C   3,C   6,C   5,C   4)     -0.19 -0.000001   -0.05     -0.24   
    82. D(C   7,C   6,C   3,H  13)      2.50 -0.000053    0.54      3.04   
    83. D(C   7,C   6,C   3,C   2)   -177.68 -0.000051    0.51   -177.17   
    84. D(C   7,C   6,C   5,C   4)    177.78  0.000032   -0.48    177.30   
    85. D(C   5,C   6,C   3,H  13)   -179.47  0.000003    0.12   -179.35   
    86. D(C   5,C   6,C   3,C   2)      0.35  0.000004    0.09      0.44   
    87. D(H  17,C   7,C   6,C   3)    -48.09 -0.000353    4.14    -43.95   
    88. D(O  11,C   7,C   6,C   5)     16.81 -0.000190    4.37     21.18   
    89. D(O  11,C   7,C   6,C   3)   -165.21 -0.000148    3.94   -161.27   
    90. D(C   8,C   7,C   6,C   5)   -102.76 -0.000011    4.51    -98.25   
    91. D(C   8,C   7,C   6,C   3)     75.22  0.000031    4.08     79.30   
    92. D(C   9,C   8,C   7,O  11)     12.99 -0.000064   -0.01     12.97   
    93. D(C   9,C   8,C   7,C   6)    135.17  0.000137   -0.15    135.01   
    94. D(H  18,C   8,C   7,H  17)    138.89  0.000201   -0.01    138.87   
    95. D(H  18,C   8,C   7,O  11)   -106.28 -0.000260    0.17   -106.12   
    96. D(H  18,C   8,C   7,C   6)     15.89 -0.000059    0.03     15.92   
    97. D(C   9,C   8,C   7,H  17)   -101.84  0.000397   -0.19   -102.03   
    98. D(H  21,C   9,C   8,H  18)    -66.24  0.000117    0.13    -66.10   
    99. D(H  21,C   9,C   8,C   7)    174.56 -0.000096    0.15    174.71
[truncated: 636,281 more chars]
