# Supplementary material for: Bro̷nsted Acid-Catalyzed Reduction of Furans
Source: J Am Chem Soc. 2025 Feb 19;147(9):7932–8. doi: 10.1021/jacs.4c18485 (PMC11887439; doi:10.1021/jacs.4c18485)
Supplement: Supplementary file 2 — ja4c18485_si_002.zip [file ja4c18485_si_002.zip › AllCoordinates/2-(p-CN-Ph)-Furan/IM_3/calc.xyz]

22
Coordinates from ORCA-job calc E -553.570561804714
  C           2.15633236733528     -1.12434038239527      1.11084319373898
  C           3.13061538106414     -0.28699094292424      1.75146409778567
  C           3.32535466045365      1.03312255978556      1.30420797637728
  C           4.27732735661794      1.83678177331151      1.92795308649812
  C           3.89461492623100     -0.78869595371803      2.82099397848839
  C           4.84022522871802      0.02857703539488      3.43871450419614
  C           5.03844416089990      1.34605213765519      3.00050580240258
  C           6.01035012669301      2.26009464971096      3.69678619111591
  C           5.37619144934214      3.13313753082919      4.81454616216580
  C           6.41145674442671      3.01396505016030      5.90709508164016
  C           7.28200966128665      2.05714852069244      5.56117096688661
  O           7.05836347231527      1.49303140446511      4.33489714255969
  H           2.73674991733353      1.41782658799898      0.47066745673729
  H           4.43449425671309      2.85803085692831      1.57472896056383
  H           3.74505521086862     -1.81412021088478      3.16122676976428
  H           5.43930115194181     -0.35738834232285      4.26294559290242
  N           1.36318736851043     -1.80589280434017      0.58982618181766
  H           6.49565407308214      2.91148746783060      2.95159420752713
  H           4.39871401420653      2.73462002007489      5.13542547077590
  H           5.21198842245016      4.16159885516970      4.46298470409339
  H           8.13269946091528      1.64849422863418      6.10524946751446
  H           6.40484090039458      3.55613219654351      6.85025563404824
