# Supplementary material for: Bro̷nsted Acid-Catalyzed Reduction of Furans
Source: J Am Chem Soc. 2025 Feb 19;147(9):7932–8. doi: 10.1021/jacs.4c18485 (PMC11887439; doi:10.1021/jacs.4c18485)
Supplement: Supplementary file 2 — ja4c18485_si_002.zip [file ja4c18485_si_002.zip › AllCoordinates/2-(p-CN-Ph)-Furan/IM_3/SP/calc.mpi8.out]

! Job execution by suborca V 10.01 !
Job started from head1.mpi-muelheim.mpg.de, running /hsnfs/software/orca/orca_stable_directory/orca_stable_20241022/orca on xe30th104.mpi-muelheim.mpg.de in /usr/scratch/frank/calc__9676706 (/bin/ksh)
Job execution start: Tue Oct 22 20:08:22 CEST 2024
Shared library path: /hsnfs/software/openmpi-4.1.0/lib:/hsnfs/software/orca/orca_stable_directory/orca_stable_20241022:/hsnfs/software/themis/llvm-14.0.1/lib::/hsnfs/software/cfour-2.1/lib:/hsnfs/software/orca/orca_stable:/usr/users/openmpi-2.0.4/lib:/opt/intel/lib/intel64:/opt/intel/mkl/lib/intel64
SLURM Job ID is: 9676706
SLURM_JOB_NODELIST: xe30th104
Maxcore enforced by SLURM: 9600 MB per core
Expanded nodelist (1 nodes):
xe30th104

                                 *****************
                                 * O   R   C   A *
                                 *****************

                                            #,                                       
                                            ###                                      
                                            ####                                     
                                            #####                                    
                                            ######                                   
                                           ########,                                 
                                     ,,################,,,,,                         
                               ,,#################################,,                 
                          ,,##########################################,,             
                       ,#########################################, ''#####,          
                    ,#############################################,,   '####,        
                  ,##################################################,,,,####,       
                ,###########''''           ''''###############################       
              ,#####''   ,,,,##########,,,,          '''####'''          '####       
            ,##' ,,,,###########################,,,                        '##       
           ' ,,###''''                  '''############,,,                           
         ,,##''                                '''############,,,,        ,,,,,,###''
      ,#''                                            '''#######################'''  
     '                                                          ''''####''''         
             ,#######,   #######,   ,#######,      ##                                
            ,#'     '#,  ##    ##  ,#'     '#,    #''#        ,####,   ,####,        
            ##       ##  ##   ,#'  ##            #'  '#       #'       #'  '#        
            ##       ##  #######   ##           ,######,      #####,   #    #        
            '#,     ,#'  ##    ##  '#,     ,#' ,#      #,     #,   #   #,  ,#        
             '#######'   ##     ##  '#######'  #'      '#     '####' # '####'        


                #########################################################
                #                        -***-                          #
                #          Department of theory and spectroscopy        #
                #                                                       #
                #                      Frank Neese                      #
                #                                                       #
                #     Directorship, Architecture, Infrastructure        #
                #                    SHARK, DRIVERS                     #
                #        Core code/Algorithms in most modules           #
                #                                                       #
                #        Max Planck Institute fuer Kohlenforschung      #
                #                Kaiser Wilhelm Platz 1                 #
                #                 D-45470 Muelheim/Ruhr                 #
                #                      Germany                          #
                #                                                       #
                #                  All rights reserved                  #
                #                        -***-                          #
                #########################################################


                         Program Version 6.0.x  -   STABLE   -
                                (GIT: $8a86357c$)
                ($2024-10-21 11:50:48 +0200 $)

                         (BUILD: $Tue 22 Oct 2024 01:08:49 AM CEST$)


 With contributions from (in alphabetic order):
[Max-Planck-Institut fuer Kohlenforschung]                               
  Daniel Aravena         : Magnetic Suceptibility                        
  Michael Atanasov       : Ab Initio Ligand Field Theory (pilot matlab implementation)
  Alexander A. Auer      : GIAO ZORA, VPT2 properties, NMR spectrum      
  Ute Becker             : All parallelization in ORCA, NUMFREQ, NUMCALC 
  Giovanni Bistoni       : ED, misc. LED, open-shell LED, HFLD           
  Martin Brehm           : Molecular dynamics                            
  Dmytro Bykov           : pre 5.0 version of the SCF Hessian            
  Marcos Casanova-Páez   : Triplet and SCS-CIS(D). UHF-(DLPNO)-IP/EA/STEOM-CCSD. UHF-CVS-IP/STEOM-CCSD   
  Vijay G. Chilkuri      : MRCI spin determinant printing, contributions to CSF-ICE 
  Pauline Colinet        : FMM embedding                                 
  Dipayan Datta          : RHF DLPNO-CCSD density                        
  Achintya Kumar Dutta   : EOM-CC, STEOM-CC                              
  Nicolas Foglia         : Exact transition moments, OPA infrastructure, MCD improvements    
  Dmitry Ganyushin       : Spin-Orbit,Spin-Spin,Magnetic field MRCI      
  Miquel Garcia-Rates    : C-PCM and meta-GGA Hessian, CCSD/C-PCM, Gaussian charge scheme 
  Tiago L. C. Gouveia    : GS-ROHF, GS-ROCIS                             
  Yang Guo               : DLPNO-NEVPT2, F12-NEVPT2, CIM, IAO-localization        
  Andreas Hansen         : Spin unrestricted coupled pair/coupled cluster methods 
  Ingolf Harden          : AUTO-CI MPn and infrastructure                
  Benjamin Helmich-Paris : MC-RPA, TRAH-(SCF,CASSCF), AVAS, COSX integrals, SCF dyn. polar. 
  Lee Huntington         : MR-EOM, pCC                                   
  Robert Izsak           : Overlap fitted RIJCOSX, COSX-SCS-MP3, EOM     
  Riya Kayal             : Wick's Theorem for AUTO-CI, AUTO-CI UHF-CCSDT 
  Emily Kempfer          : AUTO-CI, RHF CISDT and CCSDT                  
  Christian Kollmar      : KDIIS, OOCD, Brueckner-CCSD(T), CCSD density, CASPT2, CASPT2-K, improved NEVPT2 
  Axel Koslowski         : Symmetry handling                             
  Simone Kossmann        : meta-GGA functionals, TD-DFT gradient, OOMP2, (MP2 Hessian; deprecated post 5.0) 
  Lucas Lang             : DCDCAS                                        
  Marvin Lechner         : AUTO-CI (C++ implementation), FIC-MRCC        
  Spencer Leger          : CASSCF response                               
  Dagmar Lenk            : GEPOL surface, SMD, ORCA-2-JSON               
  Dimitrios Liakos       : Extrapolation schemes; Compound Job, initial MDCI parallelization 
  Dimitrios Manganas     : Further ROCIS development; embedding schemes. LFT, Crystal Embedding 
  Dimitrios Pantazis     : SARC Basis sets                               
  Anastasios Papadopoulos: AUTO-CI, single reference methods and gradients 
  Taras Petrenko         : pre 6.0 DFT Hessian and TD-DFT gradient, (ASA, deprecated), ECA, 1-Electron XAS/XES, NRVS 
  Peter Pinski           : DLPNO-MP2, DLPNO-MP2 Gradient                 
  Christoph Reimann      : Effective Core Potentials                     
  Marius Retegan         : Local ZFS, SOC                                
  Christoph Riplinger    : Optimizer, TS searches, QM/MM, DLPNO-CCSD(T), (RO)-DLPNO pert. Triples 
  Michael Roemelt        : Original ROCIS implementation                 
  Masaaki Saitow         : Open-shell DLPNO-CCSD energy and density      
  Barbara Sandhoefer     : DKH picture change effects                    
  Kantharuban Sivalingam : CASSCF convergence/infrastructure, NEVPT2 and variants, FIC-MRCI 
  Bernardo de Souza      : ESD, SOC TD-DFT                               
  Georgi L. Stoychev     : AutoAux, RI-MP2 NMR, DLPNO-MP2 response, X2C  
  Van Anh Tran           : RI-MP2 g-tensors                              
  Willem Van den Heuvel  : Paramagnetic NMR                              
  Zikuan Wang            : NOTCH, Electric field optimization            
  Frank Wennmohs         : Technical directorship and infrastructure     
  Hang Xu                : AUTO-CI-Response properties                   
                                                                         
[FACCTs GmbH]                                                            
  Markus Bursch, Miquel Garcia-Rates, Christoph Riplinger, Bernardo de Souza, Georgi L. Stoychev 
                                                                 
  APM, Basis sets (HGBS, AHGBS, def-TZVP (Ac-Lr), def2-XVPD (La-Lu)), CI-OPT, improved COSX, DLPNO-Multilevel,           
  DOCKER, DRACO, updates on ESD, GOAT, IRC, LR-CPCM, MBIS, meta-GGA TD-DFT gradient, ML-optimized integration grids, 
  MM, NACMEs, nearIR, NEB, NEB-TS, NL-DFT gradient (VV10), 2- and 3-layer-ONIOM, interface openCOSMO-RS, QMMM,   
  Crystal-QMMM, SF, symmetry and pop. for TD-DFT, r2SCAN hybrids, SOLVATOR                                   
                                                                         
[Other institutions]                                                     
  V. Asgeirsson          : NEB                                           
  Christoph Bannwarth    : sTDA-DFT, sTD-DFT, PBEh-3c, B97-3c, D3        
  Sebastian Ehlert       : rSCAN, r2SCAN, r2SCAN-3c, D4, dhf basis sets  
  Marvin Friede          : D4 for Fr, Ra, Ac-Lr                          
  Lars Goerigk           : TD-DFT with DH, B97 family of functionals     
  Stefan Grimme          : VdW corrections, initial TS optimization, DFT functionals, gCP, sTDA/sTD-DF 
  Waldemar Hujo          : DFT-NL                                        
  H. Jonsson             : NEB                                           
  Holger Kruse           : gCP                                           
  Marcel Mueller         : wB97X-3c, vDZP basis set                      
  Hagen Neugebauer       : wr2SCAN                                       
  Tobias Risthaus        : range-separated hybrid DFT                    
  Lukas Wittmann         : regularized MP2, r2SCAN double-hybrids, wr2SCAN        
                                                                         
We gratefully acknowledge several colleagues who have allowed us to      
interface, adapt or use parts of their codes:                            
  Ed Valeev, F. Pavosevic, A. Kumar             : LibInt (2-el integral package), F12 methods 
  Garnet Chan, S. Sharma, J. Yang, R. Olivares  : DMRG                   
  Ulf Ekstrom                                   : XCFun DFT Library      
  Mihaly Kallay                                 : mrcc  (arbitrary order and MRCC methods)
  Frank Weinhold                                : gennbo (NPA and NBO analysis)           
  Simon Mueller                                 : openCOSMO-RS                            
  Christopher J. Cramer and Donald G. Truhlar   : smd solvation model                     
  S Lehtola, MJT Oliveira, MAL Marques          : LibXC Library                           
  Liviu Ungur et al                             : ANISO software                          


 Your calculation uses the libint2 library for the computation of 2-el integrals
 For citations please refer to: http://libint.valeyev.net

 Your ORCA version has been built with support for libXC version: 6.2.2
 For citations please refer to: https://libxc.gitlab.io

 This ORCA versions uses:
   CBLAS   interface :  Fast vector & matrix operations
   LAPACKE interface :  Fast linear algebra routines
   SCALAPACK package :  Parallel linear algebra routines
   Shared memory     :  Shared parallel matrices
   BLAS/LAPACK       :  OpenBLAS 0.3.26  USE64BITINT DYNAMIC_ARCH NO_AFFINITY Haswell SINGLE_THREADED
        Core in use  :  Haswell
   Copyright (c) 2011-2014, The OpenBLAS Project


NOTE: MaxCore=8000 MB was set to SCF,MP2,MDCI,CIPSI,MRCI and CIS
      => If you want to overwrite this, your respective input block should be placed after the MaxCore statement


***************************************
The coordinates will be read from file: calc.xyz
***************************************


================================================================================

----- Orbital basis set information -----
Your calculation utilizes the basis: def2-TZVPP
   F. Weigend and R. Ahlrichs, Phys. Chem. Chem. Phys. 7, 3297 (2005).

----- AuxC basis set information -----
Your calculation utilizes the auxiliary basis: def2-TZVPP/C
  H-La, Hf-Rn : A. Hellweg, C. Hattig, S. Hofener and W. Klopper, Theor. Chem. Acc. 117, 587 (2007).
        Ce-Lu : J. Chmela and M. E. Harding, Mol. Phys. (2018).

================================================================================
                                        WARNINGS
                       Please study these warnings very carefully!
================================================================================


WARNING: Post HF methods need fully converged wavefunctions
  ===> : Setting SCFConvForced true
         You can overwrite this default with %scf ConvForced false 


WARNING: MDCI localization with Augmented Hessian Foster-Boys
  ===> : Switching off randomization!

================================================================================
                                       INPUT FILE
================================================================================
NAME = calc.inp
|  1> ! DLPNO-CCSD(T) def2-TZVPP def2-TZVPP/C
|  2> 
|  3> %cpcm
|  4> epsilon 16.7                    # Dielectric constant
|  5> refrac 1.275
|  6> SURFACETYPE VDW_GAUSSIAN
|  7> end
|  8> 
|  9> %PAL NPROCS 8 END
| 10> 
| 11> %maxcore 8000
| 12> 
| 13> * xyzfile 0 1 calc.xyz 
| 14> 
| 15>                          ****END OF INPUT****
================================================================================

                       ****************************
                       * Single Point Calculation *
                       ****************************

---------------------------------
CARTESIAN COORDINATES (ANGSTROEM)
---------------------------------
  C      2.156332   -1.124340    1.110843
  C      3.130615   -0.286991    1.751464
  C      3.325355    1.033123    1.304208
  C      4.277327    1.836782    1.927953
  C      3.894615   -0.788696    2.820994
  C      4.840225    0.028577    3.438715
  C      5.038444    1.346052    3.000506
  C      6.010350    2.260095    3.696786
  C      5.376191    3.133138    4.814546
  C      6.411457    3.013965    5.907095
  C      7.282010    2.057149    5.561171
  O      7.058363    1.493031    4.334897
  H      2.736750    1.417827    0.470667
  H      4.434494    2.858031    1.574729
  H      3.745055   -1.814120    3.161227
  H      5.439301   -0.357388    4.262946
  N      1.363187   -1.805893    0.589826
  H      6.495654    2.911487    2.951594
  H      4.398714    2.734620    5.135425
  H      5.211988    4.161599    4.462985
  H      8.132699    1.648494    6.105249
  H      6.404841    3.556132    6.850256

----------------------------
CARTESIAN COORDINATES (A.U.)
----------------------------
  NO LB      ZA    FRAG     MASS         X           Y           Z
   0 C     6.0000    0    12.011    4.074878   -2.124695    2.099189
   1 C     6.0000    0    12.011    5.916006   -0.542334    3.309787
   2 C     6.0000    0    12.011    6.284010    1.952319    2.464596
   3 C     6.0000    0    12.011    8.082977    3.471015    3.643303
   4 C     6.0000    0    12.011    7.359756   -1.490419    5.330906
   5 C     6.0000    0    12.011    9.146700    0.054003    6.498229
   6 C     6.0000    0    12.011    9.521280    2.543670    5.670134
   7 C     6.0000    0    12.011   11.357916    4.270960    6.985913
   8 C     6.0000    0    12.011   10.159529    5.920772    9.098174
   9 C     6.0000    0    12.011   12.115897    5.695569   11.162792
  10 C     6.0000    0    12.011   13.761004    3.887447   10.509090
  11 O     8.0000    0    15.999   13.338374    2.821420    8.191768
  12 H     1.0000    0     1.008    5.171708    2.679304    0.889433
  13 H     1.0000    0     1.008    8.379980    5.400896    2.975806
  14 H     1.0000    0     1.008    7.077129   -3.428190    5.973853
  15 H     1.0000    0     1.008   10.278790   -0.675366    8.055800
  16 N     7.0000    0    14.007    2.576051   -3.412643    1.114610
  17 H     1.0000    0     1.008   12.275007    5.501914    5.577705
  18 H     1.0000    0     1.008    8.312365    5.167683    9.704548
  19 H     1.0000    0     1.008    9.849231    7.864282    8.433819
  20 H     1.0000    0     1.008   15.368575    3.115203   11.537249
  21 H     1.0000    0     1.008   12.103395    6.720116   12.945107

--------------------------------
INTERNAL COORDINATES (ANGSTROEM)
--------------------------------
 C      0   0   0     0.000000000000     0.00000000     0.00000000
 C      1   0   0     1.435540531411     0.00000000     0.00000000
 C      2   1   0     1.407359614708   119.94909043     0.00000000
 C      3   2   1     1.393261679702   119.55977609   180.28664641
 C      2   1   3     1.406875043700   119.98688101   180.32917518
 C      5   2   1     1.394163774735   119.74328246   179.94469064
 C      6   5   2     1.402518540512   120.53652562   359.84597380
 C      7   6   5     1.504952258345   121.14766851   177.19176808
 C      8   7   6     1.553624296029   114.23967505   267.57415308
 C      9   8   7     1.509847493226   101.32501948   136.54612044
 C     10   9   8     1.339038365875   108.37547957   349.40735864
 O     11  10   9     1.368208036408   114.82712857     2.54747494
 H      3   2   1     1.090523970772   119.94203407   359.92025315
 H      4   3   2     1.091979124533   119.53693997   179.44648851
 H      5   2   1     1.090697651920   119.86421110     0.02300772
 H      6   5   2     1.089595393792   120.02877211   180.42205317
 N      1   2   3     1.168354149961   179.97926351   237.97616834
 H      8   7   6     1.102335527997   109.29623212   144.49910749
 H      9   8   7     1.103286849949   111.58630894    17.63677809
 H      9   8   7     1.099222811129   110.89391392   257.98063080
 H     11  10   9     1.089354341092   130.29504491   183.35053486
 H     10   9   8     1.087906618984   125.72059447   173.93470392

---------------------------
INTERNAL COORDINATES (A.U.)
---------------------------
 C      0   0   0     0.000000000000     0.00000000     0.00000000
 C      1   0   0     2.712778458511     0.00000000     0.00000000
 C      2   1   0     2.659524243739   119.94909043     0.00000000
 C      3   2   1     2.632883007525   119.55977609   180.28664641
 C      2   1   3     2.658608537242   119.98688101   180.32917518
 C      5   2   1     2.634587720083   119.74328246   179.94469064
 C      6   5   2     2.650375939314   120.53652562   359.84597380
 C      7   6   5     2.843947612897   121.14766851   177.19176808
 C      8   7   6     2.935924434501   114.23967505   267.57415308
 C      9   8   7     2.853198266184   101.32501948   136.54612044
 C     10   9   8     2.530415794317   108.37547957   349.40735864
 O     11  10   9     2.585538483041   114.82712857     2.54747494
 H      3   2   1     2.060791647236   119.94203407   359.92025315
 H      4   3   2     2.063541489326   119.53693997   179.44648851
 H      5   2   1     2.061119857040   119.86421110     0.02300772
 H      6   5   2     2.059036891049   120.02877211   180.42205317
 N      1   2   3     2.207869370857   179.97926351   237.97616834
 H      8   7   6     2.083112255605   109.29623212   144.49910749
 H      9   8   7     2.084909993561   111.58630894    17.63677809
 H      9   8   7     2.077230073193   110.89391392   257.98063080
 H     11  10   9     2.058581367462   130.29504491   183.35053486
 H     10   9   8     2.055845569159   125.72059447   173.93470392

---------------------
BASIS SET INFORMATION
---------------------
There are 4 groups of distinct atoms

 Group   1 Type C   : 11s6p2d1f contracted to 5s3p2d1f pattern {62111/411/11/1}
 Group   2 Type O   : 11s6p2d1f contracted to 5s3p2d1f pattern {62111/411/11/1}
 Group   3 Type H   : 5s2p1d contracted to 3s2p1d pattern {311/11/1}
 Group   4 Type N   : 11s6p2d1f contracted to 5s3p2d1f pattern {62111/411/11/1}

Atom   0C    basis set group =>   1
Atom   1C    basis set group =>   1
Atom   2C    basis set group =>   1
Atom   3C    basis set group =>   1
Atom   4C    basis set group =>   1
Atom   5C    basis set group =>   1
Atom   6C    basis set group =>   1
Atom   7C    basis set group =>   1
Atom   8C    basis set group =>   1
Atom   9C    basis set group =>   1
Atom  10C    basis set group =>   1
Atom  11O    basis set group =>   2
Atom  12H    basis set group =>   3
Atom  13H    basis set group =>   3
Atom  14H    basis set group =>   3
Atom  15H    basis set group =>   3
Atom  16N    basis set group =>   4
Atom  17H    basis set group =>   3
Atom  18H    basis set group =>   3
Atom  19H    basis set group =>   3
Atom  20H    basis set group =>   3
Atom  21H    basis set group =>   3
---------------------------------
AUXILIARY/C BASIS SET INFORMATION
---------------------------------
There are 4 groups of distinct atoms

 Group   1 Type C   : 8s6p5d3f1g contracted to 8s6p4d3f1g pattern {11111111/111111/2111/111/1}
 Group   2 Type O   : 8s6p5d3f1g contracted to 8s6p4d3f1g pattern {11111111/111111/2111/111/1}
 Group   3 Type H   : 4s3p2d1f contracted to 4s3p2d1f pattern {1111/111/11/1}
 Group   4 Type N   : 8s6p5d3f1g contracted to 8s6p4d3f1g pattern {11111111/111111/2111/111/1}

Atom   0C    basis set group =>   1
Atom   1C    basis set group =>   1
Atom   2C    basis set group =>   1
Atom   3C    basis set group =>   1
Atom   4C    basis set group =>   1
Atom   5C    basis set group =>   1
Atom   6C    basis set group =>   1
Atom   7C    basis set group =>   1
Atom   8C    basis set group =>   1
Atom   9C    basis set group =>   1
Atom  10C    basis set group =>   1
Atom  11O    basis set group =>   2
Atom  12H    basis set group =>   3
Atom  13H    basis set group =>   3
Atom  14H    basis set group =>   3
Atom  15H    basis set group =>   3
Atom  16N    basis set group =>   4
Atom  17H    basis set group =>   3
Atom  18H    basis set group =>   3
Atom  19H    basis set group =>   3
Atom  20H    basis set group =>   3
Atom  21H    basis set group =>   3


           ************************************************************
           *        Program running with 8 parallel MPI-processes     *
           *              working on a common directory               *
           ************************************************************
------------------------------------------------------------------------------
                             ORCA STARTUP CALCULATIONS
------------------------------------------------------------------------------
------------------------------------------------------------------------------
                   ___                                                        
                  /   \      - P O W E R E D   B Y -                         
                 /     \                                                     
                 |  |  |   _    _      __       _____    __    __             
                 |  |  |  | |  | |    /  \     |  _  \  |  |  /  |          
                  \  \/   | |  | |   /    \    | | | |  |  | /  /          
                 / \  \   | |__| |  /  /\  \   | |_| |  |  |/  /          
                |  |  |   |  __  | /  /__\  \  |    /   |      \           
                |  |  |   | |  | | |   __   |  |    \   |  |\   \          
                \     /   | |  | | |  |  |  |  | |\  \  |  | \   \       
                 \___/    |_|  |_| |__|  |__|  |_| \__\ |__|  \__/        
                                                                              
                      - O R C A' S   B I G   F R I E N D -                    
                                      &                                       
                       - I N T E G R A L  F E E D E R -                       
                                                                              
 v1 FN, 2020, v2 2021, v3 2022-2024                                           
------------------------------------------------------------------------------


----------------------
SHARK INTEGRAL PACKAGE
----------------------

Number of atoms                             ...     22
Number of basis functions                   ...    529
Number of shells                            ...    197
Maximum angular momentum                    ...      3
Integral batch strategy                     ... SHARK/LIBINT Hybrid
RI-J (if used) integral strategy            ... SPLIT-RIJ (Revised 2003 algorithm where possible)
Printlevel                                  ...      1
Contraction scheme used                     ... SEGMENTED contraction
Prescreening option                         ... SCHWARTZ
   Thresh                                   ... 1.000e-10
   Tcut                                     ... 1.000e-11
   Tpresel                                  ... 1.000e-11 
Coulomb Range Separation                    ... NOT USED
Exchange Range Separation                   ... NOT USED
Multipole approximations                    ... NOT USED
Finite Nucleus Model                        ... NOT USED
CABS basis                                  ... NOT available
Auxiliary Coulomb fitting basis             ... NOT available
Auxiliary J/K fitting basis                 ... NOT available
Auxiliary Correlation fitting basis         ... AVAILABLE
   # of basis functions in Aux-C            ...   1258
   # of shells in Aux-C                     ...    376
   Maximum angular momentum in Aux-C        ...      4
Auxiliary 'external' fitting basis          ... NOT available

Checking pre-screening integrals            ... done (  0.0 sec) Dimension = 197
Check shell pair data                       ... done (  0.0 sec)
Shell pair information
Shell pair cut-off parameter TPreSel        ...   1.0e-11
Total number of shell pairs                 ...     19503
Shell pairs after pre-screening             ...     15538
Total number of primitive shell pairs       ...     55591
Primitive shell pairs kept                  ...     31839
          la=0 lb=0:   3319 shell pairs
          la=1 lb=0:   4314 shell pairs
          la=1 lb=1:   1432 shell pairs
          la=2 lb=0:   2455 shell pairs
          la=2 lb=1:   1618 shell pairs
          la=2 lb=2:    477 shell pairs
          la=3 lb=0:    908 shell pairs
          la=3 lb=1:    605 shell pairs
          la=3 lb=2:    341 shell pairs
          la=3 lb=3:     69 shell pairs

Calculating one electron integrals          ... done (  0.0 sec)
Calculating RI/C V-Matrix + Cholesky decomp.... done (  0.2 sec)
Calculating Nuclear repulsion               ... done (  0.0 sec) ENN=    692.002502640721 Eh

Diagonalization of the overlap matrix:
Smallest eigenvalue                        ... 7.790e-06
Time for diagonalization                   ...    0.044 sec
Threshold for overlap eigenvalues          ... 1.000e-07
Number of eigenvalues below threshold      ... 0
Time for construction of square roots      ...    0.024 sec
Total time needed                          ...    0.071 sec

-------------------
DFT GRID GENERATION
-------------------

General Integration Accuracy     IntAcc      ... 4.388
Radial Grid Type                 RadialGrid  ... OptM3 with GC (2021)
Angular Grid (max. ang.)         AngularGrid ... 4 (Lebedev-302)
Angular grid pruning method      GridPruning ... 4 (adaptive)
Weight generation scheme         WeightScheme... mBecke (2022)
Basis function cutoff            BFCut       ... 1.0000e-10
Integration weight cutoff        WCut        ... 1.0000e-14
Partially contracted basis set               ... off
Rotationally invariant grid construction     ... off
Angular grids for H and He will be reduced by one unit

Total number of grid points                  ...   107051
Total number of batches                      ...     1682
Average number of points per batch           ...       63
Average number of grid points per atom       ...     4866
Initializing property integral containers    ... done (  0.0 sec)

SHARK setup successfully completed in   1.3 seconds

Maximum memory used throughout the entire STARTUP-calculation: 44.5 MB


           ************************************************************
           *        Program running with 8 parallel MPI-processes     *
           *              working on a common directory               *
           ************************************************************
-------------------------------------------------------------------------------
                                 ORCA GUESS
                   Start orbitals & Density for SCF / CASSCF
-------------------------------------------------------------------------------

------------
SCF SETTINGS
------------
Hamiltonian:
 Ab initio Hamiltonian  Method          .... Hartree-Fock(GTOs)


General Settings:
 Integral files         IntName         .... calc
 Hartree-Fock type      HFTyp           .... RHF
 Total Charge           Charge          ....    0
 Multiplicity           Mult            ....    1
 Number of Electrons    NEL             ....   90
 Basis Dimension        Dim             ....  529
 Nuclear Repulsion      ENuc            ....    692.0025026407 Eh

Convergence Acceleration:
 AO-DIIS                CNVDIIS         .... on
   Start iteration      DIISMaxIt       ....    12
   Startup error        DIISStart       ....  0.200000
   # of expansion vecs  DIISMaxEq       ....     5
   Bias factor          DIISBfac        ....   1.050
   Max. coefficient     DIISMaxC        ....  10.000
 MO-DIIS                CNVKDIIS        .... off
 Trust-Rad. Augm. Hess. CNVTRAH         .... auto
   Auto Start mean grad. ratio tolernc. ....  1.125000
   Auto Start start iteration           ....    50
   Auto Start num. interpolation iter.  ....    10
   Max. Number of Micro iterations      ....    24
   Max. Number of Macro iterations      .... Maxiter - #DIIS iter
   Number of Davidson start vectors     ....     2
   Converg. threshold    (grad. norm)   ....   5.000e-05
   Grad. Scal. Fac. for Micro threshold ....   0.100
   Minimum threshold for Micro iter.    ....   1.000e-02
   NR start threshold (gradient norm)   ....   1.000e-04
   Initial trust radius                 ....   0.400
   Minimum AH scaling param. (alpha)    ....   1.000
   Maximum AH scaling param. (alpha)    .... 1000.000
   Quad. conv. algorithm                .... NR
   White noise on init. David. guess    .... on
   Maximum white noise                  ....   0.010
   Pseudo random numbers                .... off
   Inactive MOs                         .... canonical
   Orbital update algorithm             .... Taylor
   Preconditioner                       .... Diag
   Full preconditioner red. dimension   ....   250
 SOSCF                  CNVSOSCF        .... on
   Start iteration      SOSCFMaxIt      ....   150
   Startup grad/error   SOSCFStart      ....  0.003300
   Hessian update       SOSCFHessUp     .... L-BFGS
 Level Shifting         CNVShift        .... on
   Level shift para.    LevelShift      ....    0.2500
   Turn off err/grad.   ShiftErr        ....    0.0010
 Zerner damping         CNVZerner       .... off
 Static damping         CNVDamp         .... on
   Fraction old density DampFac         ....    0.7000
   Max. Damping (<1)    DampMax         ....    0.9800
   Min. Damping (>=0)   DampMin         ....    0.0000
   Turn off err/grad.   DampErr         ....    0.1000

SCF Procedure:
 Maximum # iterations   MaxIter         ....   125
 SCF integral mode      SCFMode         .... Direct
   Integral package                     .... SHARK and LIBINT hybrid scheme
 Reset frequency        DirectResetFreq ....    20
 Integral Threshold     Thresh          ....  1.000e-10 Eh
 Primitive CutOff       TCut            ....  1.000e-11 Eh

Convergence Tolerance:
 Convergence Check Mode ConvCheckMode   .... Total+1el-Energy
 Convergence forced     ConvForced      .... 1
 Energy Change          TolE            ....  1.000e-06 Eh
 1-El. energy change                    ....  1.000e-03 Eh
 Orbital Gradient       TolG            ....  5.000e-05
 Orbital Rotation angle TolX            ....  5.000e-05
 DIIS Error             TolErr          ....  1.000e-06

------------------------------
INITIAL GUESS: MODEL POTENTIAL
------------------------------
Loading Hartree-Fock densities                     ... done
Calculating cut-offs                               ... done
Initializing the effective Hamiltonian             ... done
Setting up the integral package (SHARK)            ... done
Starting the Coulomb interaction                   ... done (   0.2 sec)
Making the grid                                    ... done (   0.2 sec)
Mapping shells                                     ... done
Starting the XC term evaluation                    ... done (   0.1 sec)
Transforming the Hamiltonian                       ... done (   0.0 sec)
Diagonalizing the Hamiltonian                      ... done (   0.0 sec)
Back transforming the eigenvectors                 ... done (   0.0 sec)
Now organizing SCF variables                       ... done
                      ------------------
                      INITIAL GUESS DONE (   0.5 sec)
                      ------------------
             **** ENERGY FILE WAS UPDATED (calc.en.tmp) ****
Finished Guess after   0.8 sec
Maximum memory used throughout the entire GUESS-calculation: 33.5 MB


           ************************************************************
           *        Program running with 8 parallel MPI-processes     *
           *              working on a common directory               *
           ************************************************************

-------------------------------------------------------------------------------------------
                                      ORCA LEAN-SCF
                              memory conserving SCF solver
-------------------------------------------------------------------------------------------

--------------------
CPCM SOLVATION MODEL
--------------------
CPCM parameters:
  Epsilon                                         ...      16.7000
  Refrac                                          ...       1.2750
  Rsolv                                           ...       1.3000
  Surface type                                    ... GAUSSIAN VDW
  Discretization scheme                           ... Constant charge density
    Threshold for H atoms                         ...       5.0000 (charges/Ang^2)
    Threshold for non-H atoms                     ...       5.0000 (charges/Ang^2)
  Epsilon function type                           ...         CPCM
Solvent:                                          ... CUSTOM
Radii:
  Scheme                                          ... Element-dependent radii
  Radius for C  used is    3.8550 Bohr (=   2.0400 Ang.)
  Radius for O  used is    3.4469 Bohr (=   1.8240 Ang.)
  Radius for H  used is    2.4944 Bohr (=   1.3200 Ang.)
  Radius for N  used is    3.5149 Bohr (=   1.8600 Ang.)
Calculating surface                               ...        done! (  0.0s)
Cavity surface points                             ...         2115
Cavity Volume                                     ...    1454.7436
Cavity Surface-area                               ...     786.9193
Calculating surface distance matrix               ...        done! (  0.1s)
Performing Cholesky decomposition & store         ...        done! (  0.2s)
Overall time for CPCM initialization              ...                 0.2s

----------------------------------------D-I-I-S--------------------------------------------
Iteration    Energy (Eh)           Delta-E    RMSDP     MaxDP     DIISErr   Damp  Time(sec)
-------------------------------------------------------------------------------------------
               ***  Starting incremental Fock matrix formation  ***
    1    -550.8086382605216613     0.00e+00  9.83e-04  3.88e-02  3.00e-01  0.700  18.6
    2    -550.9667461526890975    -1.58e-01  8.11e-04  3.07e-02  2.20e-01  0.700  17.3
                               ***Turning on AO-DIIS***
    3    -551.0662434520239685    -9.95e-02  5.86e-04  2.83e-02  1.61e-01  0.700  17.7
    4    -551.1312975698923537    -6.51e-02  4.34e-04  2.17e-02  1.13e-01  0.700  16.6
    5    -551.1761998915322920    -4.49e-02  3.22e-04  1.59e-02  7.94e-02  0.700  16.6
    6    -551.2076878103067656    -3.15e-02  7.91e-04  3.85e-02  5.57e-02  0.000  16.0
                              *** Initializing SOSCF ***
---------------------------------------S-O-S-C-F--------------------------------------
Iteration    Energy (Eh)           Delta-E    RMSDP     MaxDP     MaxGrad    Time(sec)
--------------------------------------------------------------------------------------
    7    -551.2816290518093183    -7.39e-02  6.27e-05  3.17e-03  1.33e-03    17.3
               *** Restarting incremental Fock matrix formation ***
    8    -551.2817287402316424    -9.97e-05  4.29e-05  1.38e-03  7.37e-04    18.7
    9    -551.2817623136594420    -3.36e-05  4.68e-05  2.33e-03  4.07e-04    13.5
   10    -551.2817756370519646    -1.33e-05  1.25e-05  7.37e-04  1.87e-04    13.6
   11    -551.2817779073051270    -2.27e-06  9.34e-06  5.01e-04  1.01e-04    12.1
   12    -551.2817786935992217    -7.86e-07  1.91e-06  7.68e-05  4.11e-05    11.9
                 **** Energy Check signals convergence ****

               *****************************************************
               *                     SUCCESS                       *
               *           SCF CONVERGED AFTER  12 CYCLES          *
               *****************************************************

             **** ENERGY FILE WAS UPDATED (calc.en.tmp) ****

----------------
TOTAL SCF ENERGY
----------------

Total Energy       :       -551.28177869359922 Eh          -15001.13984 eV

Components:
Nuclear Repulsion  :        692.00250264072145 Eh           18830.34541 eV
Electronic Energy  :      -1243.26568344879570 Eh          -33830.97918 eV
One Electron Energy:      -2120.16079302154685 Eh          -57692.50821 eV
Two Electron Energy:        876.89510957275115 Eh           23861.52903 eV
CPCM Dielectric    :         -0.01859788552495 Eh              -0.50607 eV

Virial components:
Potential Energy   :      -1101.52615421852443 Eh          -29974.05051 eV
Kinetic Energy     :        550.24437552492520 Eh           14972.91067 eV
Virial Ratio       :          2.00188534988238

CPCM Solvation Model Properties:
Surface-charge          :         -0.02754075823892
Corrected charge        :         -0.00000000000000
Outlying charge corr.   :          0.00004601056019 Eh               0.00125 eV
Free-energy (cav+disp)  :  This term is not implemented in the current solvation scheme

---------------
SCF CONVERGENCE
---------------

  Last Energy change         ...    7.8629e-07  Tolerance :   1.0000e-06
  Last MAX-Density change    ...    7.6775e-05  Tolerance :   1.0000e-05
  Last RMS-Density change    ...    1.9099e-06  Tolerance :   1.0000e-06
  Last DIIS Error            ...    1.3288e-03  Tolerance :   1.0000e-06
  Last Orbital Gradient      ...    4.1052e-05  Tolerance :   5.0000e-05
  Last Orbital Rotation      ...    2.5416e-04  Tolerance :   5.0000e-05


----------------
ORBITAL ENERGIES
----------------

  NO   OCC          E(Eh)            E(eV) 
   0   2.0000     -20.583378      -560.1022 
   1   2.0000     -15.584414      -424.0735 
   2   2.0000     -11.300465      -307.5013 
   3   2.0000     -11.297786      -307.4284 
   4   2.0000     -11.289147      -307.1933 
   5   2.0000     -11.283215      -307.0319 
   6   2.0000     -11.266424      -306.5750 
   7   2.0000     -11.266379      -306.5738 
   8   2.0000     -11.266052      -306.5649 
   9   2.0000     -11.249845      -306.1238 
  10   2.0000     -11.247553      -306.0615 
  11   2.0000     -11.237048      -305.7756 
  12   2.0000     -11.222167      -305.3707 
  13   2.0000      -1.414865       -38.5004 
  14   2.0000      -1.230477       -33.4830 
  15   2.0000      -1.176485       -32.0138 
  16   2.0000      -1.084832       -29.5198 
  17   2.0000      -1.062350       -28.9080 
  18   2.0000      -1.034787       -28.1580 
  19   2.0000      -0.991852       -26.9897 
  20   2.0000      -0.883643       -24.0451 
  21   2.0000      -0.851676       -23.1753 
  22   2.0000      -0.815765       -22.1981 
  23   2.0000      -0.772289       -21.0150 
  24   2.0000      -0.754691       -20.5362 
  25   2.0000      -0.710311       -19.3285 
  26   2.0000      -0.692423       -18.8418 
  27   2.0000      -0.653627       -17.7861 
  28   2.0000      -0.633398       -17.2356 
  29   2.0000      -0.610856       -16.6222 
  30   2.0000      -0.601797       -16.3757 
  31   2.0000      -0.586511       -15.9598 
  32   2.0000      -0.567057       -15.4304 
  33   2.0000      -0.556564       -15.1449 
  34   2.0000      -0.551482       -15.0066 
  35   2.0000      -0.539990       -14.6939 
  36   2.0000      -0.528462       -14.3802 
  37   2.0000      -0.515282       -14.0215 
  38   2.0000      -0.512420       -13.9437 
  39   2.0000      -0.494695       -13.4613 
  40   2.0000      -0.475600       -12.9417 
  41   2.0000      -0.472660       -12.8617 
  42   2.0000      -0.356738        -9.7073 
  43   2.0000      -0.346403        -9.4261 
  44   2.0000      -0.331308        -9.0153 
  45   0.0000       0.071667         1.9502 
  46   0.0000       0.104017         2.8305 
  47   0.0000       0.144841         3.9413 
  48   0.0000       0.154727         4.2103 
  49   0.0000       0.159196         4.3319 
  50   0.0000       0.178330         4.8526 
  51   0.0000       0.179316         4.8794 
  52   0.0000       0.187992         5.1155 
  53   0.0000       0.196327         5.3423 
  54   0.0000       0.197807         5.3826 
  55   0.0000       0.204612         5.5678 
*Only the first 10 virtual orbitals were printed.

                    ********************************
                    * MULLIKEN POPULATION ANALYSIS *
                    ********************************

-----------------------
MULLIKEN ATOMIC CHARGES
-----------------------
   0 C :    0.010127
   1 C :    0.239557
   2 C :   -0.163713
   3 C :   -0.176876
   4 C :   -0.177854
   5 C :   -0.137865
   6 C :    0.069117
   7 C :    0.253269
   8 C :   -0.057172
   9 C :   -0.273029
  10 C :    0.104031
  11 O :   -0.435013
  12 H :    0.143644
  13 H :    0.131996
  14 H :    0.142750
  15 H :    0.139252
  16 N :   -0.306421
  17 H :    0.088957
  18 H :    0.073663
  19 H :    0.077229
  20 H :    0.137018
  21 H :    0.117333
Sum of atomic charges:    0.0000000

--------------------------------
MULLIKEN REDUCED ORBITAL CHARGES
--------------------------------
  0 C s       :     3.176469  s :     3.176469
      pz      :     0.884056  p :     2.685446
      px      :     0.894301
      py      :     0.907088
      dz2     :     0.022244  d :     0.110723
      dxz     :     0.016486
      dyz     :     0.019254
      dx2y2   :     0.035916
      dxy     :     0.016822
      f0      :     0.000804  f :     0.017236
      f+1     :     0.003094
      f-1     :     0.002196
      f+2     :     0.002631
      f-2     :     0.002463
      f+3     :     0.003407
      f-3     :     0.002642

  1 C s       :     3.104278  s :     3.104278
      pz      :     0.890272  p :     2.513553
      px      :     0.836137
      py      :     0.787143
      dz2     :     0.026137  d :     0.132528
      dxz     :     0.018345
      dyz     :     0.031286
      dx2y2   :     0.025051
      dxy     :     0.031710
      f0      :     0.001342  f :     0.010084
      f+1     :     0.001256
      f-1     :     0.001166
      f+2     :     0.001680
      f-2     :     0.001976
      f+3     :     0.001345
      f-3     :     0.001320

  2 C s       :     3.151241  s :     3.151241
      pz      :     1.000302  p :     2.882376
      px      :     0.963188
      py      :     0.918885
      dz2     :     0.017146  d :     0.121428
      dxz     :     0.019451
      dyz     :     0.029154
      dx2y2   :     0.031259
      dxy     :     0.024419
      f0      :     0.000540  f :     0.008669
      f+1     :     0.001148
      f-1     :     0.001332
      f+2     :     0.001350
      f-2     :     0.001329
      f+3     :     0.001618
      f-3     :     0.001352

  3 C s       :     3.110401  s :     3.110401
      pz      :     0.944362  p :     2.939746
      px      :     0.953897
      py      :     1.041486
      dz2     :     0.025616  d :     0.118058
      dxz     :     0.016919
      dyz     :     0.024548
      dx2y2   :     0.028204
      dxy     :     0.022771
      f0      :     0.001108  f :     0.008671
      f+1     :     0.001536
      f-1     :     0.000902
      f+2     :     0.001649
      f-2     :     0.001457
      f+3     :     0.001013
      f-3     :     0.001005

  4 C s       :     3.165188  s :     3.165188
      pz      :     0.912989  p :     2.882164
      px      :     0.910798
      py      :     1.058377
      dz2     :     0.029827  d :     0.121845
      dxz     :     0.014965
      dyz     :     0.023856
      dx2y2   :     0.030009
      dxy     :     0.023187
      f0      :     0.001208  f :     0.008657
      f+1     :     0.001510
      f-1     :     0.000926
      f+2     :     0.001552
      f-2     :     0.001413
      f+3     :     0.000963
      f-3     :     0.001085

  5 C s       :     3.074163  s :     3.074163
      pz      :     1.014940  p :     2.934933
      px      :     0.988417
      py      :     0.931577
      dz2     :     0.018391  d :     0.120079
      dxz     :     0.017769
      dyz     :     0.028135
      dx2y2   :     0.028264
      dxy     :     0.027520
      f0      :     0.000550  f :     0.008690
      f+1     :     0.001123
      f-1     :     0.001281
      f+2     :     0.001375
      f-2     :     0.001377
      f+3     :     0.001634
      f-3     :     0.001350

  6 C s       :     3.210772  s :     3.210772
      pz      :     0.861981  p :     2.550454
      px      :     0.842330
      py      :     0.846143
      dz2     :     0.032003  d :     0.158713
      dxz     :     0.023272
      dyz     :     0.038005
      dx2y2   :     0.029072
      dxy     :     0.036362
      f0      :     0.001322  f :     0.010944
      f+1     :     0.001299
      f-1     :     0.001606
      f+2     :     0.001876
      f-2     :     0.001914
      f+3     :     0.001572
      f-3     :     0.001355

  7 C s       :     3.055858  s :     3.055858
      pz      :     0.931819  p :     2.507830
      px      :     0.737014
      py      :     0.838998
      dz2     :     0.023000  d :     0.169833
      dxz     :     0.032098
      dyz     :     0.042274
      dx2y2   :     0.034410
      dxy     :     0.038051
      f0      :     0.001288  f :     0.013210
      f+1     :     0.001785
      f-1     :     0.001555
      f+2     :     0.001794
      f-2     :     0.002813
      f+3     :     0.002154
      f-3     :     0.001820

  8 C s       :     3.073579  s :     3.073579
      pz      :     0.892176  p :     2.859485
      px      :     0.968952
      py      :     0.998357
      dz2     :     0.018498  d :     0.117472
      dxz     :     0.026715
      dyz     :     0.022403
      dx2y2   :     0.031999
      dxy     :     0.017856
      f0      :     0.000769  f :     0.006637
      f+1     :     0.001243
      f-1     :     0.000789
      f+2     :     0.001309
      f-2     :     0.001258
      f+3     :     0.000574
      f-3     :     0.000695

  9 C s       :     3.174172  s :     3.174172
      pz      :     1.010077  p :     2.989666
      px      :     0.962283
      py      :     1.017305
      dz2     :     0.019704  d :     0.100763
      dxz     :     0.020101
      dyz     :     0.020349
      dx2y2   :     0.026437
      dxy     :     0.014172
      f0      :     0.000831  f :     0.008429
      f+1     :     0.001251
      f-1     :     0.001251
      f+2     :     0.001198
      f-2     :     0.001522
      f+3     :     0.001157
      f-3     :     0.001220

 10 C s       :     3.098612  s :     3.098612
      pz      :     0.738492  p :     2.625245
      px      :     0.983416
      py      :     0.903337
      dz2     :     0.040291  d :     0.157347
      dxz     :     0.037163
      dyz     :     0.028484
      dx2y2   :     0.031653
      dxy     :     0.019757
      f0      :     0.003371  f :     0.014765
      f+1     :     0.002220
      f-1     :     0.002372
      f+2     :     0.001301
      f-2     :     0.002381
      f+3     :     0.001395
      f-3     :     0.001725

 11 O s       :     3.783960  s :     3.783960
      pz      :     1.373977  p :     4.607281
      px      :     1.586844
      py      :     1.646461
      dz2     :     0.010978  d :     0.041700
      dxz     :     0.006233
      dyz     :     0.011628
      dx2y2   :     0.004356
      dxy     :     0.008504
      f0      :     0.000376  f :     0.002072
      f+1     :     0.000321
      f-1     :     0.000435
      f+2     :     0.000238
      f-2     :     0.000350
      f+3     :     0.000131
      f-3     :     0.000220

 12 H s       :     0.814629  s :     0.814629
      pz      :     0.016799  p :     0.039547
      px      :     0.012061
      py      :     0.010688
      dz2     :     0.000479  d :     0.002181
      dxz     :     0.000559
      dyz     :     0.000552
      dx2y2   :     0.000324
      dxy     :     0.000266

 13 H s       :     0.825570  s :     0.825570
      pz      :     0.010652  p :     0.040234
      px      :     0.008745
      py      :     0.020837
      dz2     :     0.000290  d :     0.002200
      dxz     :     0.000083
      dyz     :     0.000672
      dx2y2   :     0.000546
      dxy     :     0.000610

 14 H s       :     0.815530  s :     0.815530
      pz      :     0.010179  p :     0.039535
      px      :     0.008320
      py      :     0.021036
      dz2     :     0.000283  d :     0.002184
      dxz     :     0.000073
      dyz     :     0.000678
      dx2y2   :     0.000546
      dxy     :     0.000604

 15 H s       :     0.817944  s :     0.817944
      pz      :     0.016689  p :     0.040571
      px      :     0.013091
      py      :     0.010791
      dz2     :     0.000525  d :     0.002232
      dxz     :     0.000553
      dyz     :     0.000523
      dx2y2   :     0.000334
      dxy     :     0.000298

 16 N s       :     3.706546  s :     3.706546
      pz      :     1.156149  p :     3.544713
      px      :     1.220104
      py      :     1.168459
      dz2     :     0.010199  d :     0.052212
      dxz     :     0.009304
      dyz     :     0.007611
      dx2y2   :     0.016110
      dxy     :     0.008987
      f0      :     0.000128  f :     0.002951
      f+1     :     0.000541
      f-1     :     0.000382
      f+2     :     0.000460
      f-2     :     0.000401
      f+3     :     0.000604
      f-3     :     0.000436

 17 H s       :     0.869147  s :     0.869147
      pz      :     0.017961  p :     0.039304
      px      :     0.008957
      py      :     0.012386
      dz2     :     0.000663  d :     0.002592
      dxz     :     0.000487
      dyz     :     0.000661
      dx2y2   :     0.000350
      dxy     :     0.000431

 18 H s       :     0.881997  s :     0.881997
      pz      :     0.009001  p :     0.042112
      px      :     0.024026
      py      :     0.009084
      dz2     :     0.000274  d :     0.002229
      dxz     :     0.000624
      dyz     :     0.000144
      dx2y2   :     0.000656
      dxy     :     0.000531

 19 H s       :     0.878770  s :     0.878770
      pz      :     0.009468  p :     0.041779
      px      :     0.009135
      py      :     0.023177
      dz2     :     0.000263  d :     0.002223
      dxz     :     0.000127
      dyz     :     0.000643
      dx2y2   :     0.000549
      dxy     :     0.000641

 20 H s       :     0.827402  s :     0.827402
      pz      :     0.008824  p :     0.033514
      px      :     0.015595
      py      :     0.009094
      dz2     :     0.000379  d :     0.002066
      dxz     :     0.000649
      dyz     :     0.000189
      dx2y2   :     0.000444
      dxy     :     0.000404

 21 H s       :     0.841395  s :     0.841395
      pz      :     0.018720  p :     0.039206
      px      :     0.008111
      py      :     0.012375
      dz2     :     0.000651  d :     0.002066
      dxz     :     0.000502
      dyz     :     0.000561
      dx2y2   :     0.000217
      dxy     :     0.000135


                     *******************************
                     * LOEWDIN POPULATION ANALYSIS *
                     *******************************

----------------------
LOEWDIN ATOMIC CHARGES
----------------------
   0 C :   -0.099195
   1 C :   -0.124011
   2 C :    0.041845
   3 C :    0.010077
   4 C :    0.042447
   5 C :    0.009657
   6 C :   -0.039020
   7 C :   -0.078043
   8 C :    0.000827
   9 C :   -0.055705
  10 C :   -0.116014
  11 O :    0.189306
  12 H :    0.040460
  13 H :    0.035636
  14 H :    0.040313
  15 H :    0.030810
  16 N :   -0.039521
  17 H :    0.035233
  18 H :    0.022759
  19 H :    0.022806
  20 H :    0.019824
  21 H :    0.009509

-------------------------------
LOEWDIN REDUCED ORBITAL CHARGES
-------------------------------
  0 C s       :     2.815576  s :     2.815576
      pz      :     0.876075  p :     2.774311
      px      :     0.972718
      py      :     0.925518
      dz2     :     0.078371  d :     0.450969
      dxz     :     0.082248
      dyz     :     0.074320
      dx2y2   :     0.120985
      dxy     :     0.095045
      f0      :     0.004640  f :     0.058338
      f+1     :     0.008116
      f-1     :     0.005934
      f+2     :     0.007127
      f-2     :     0.012408
      f+3     :     0.010189
      f-3     :     0.009923

  1 C s       :     2.692384  s :     2.692384
      pz      :     0.962600  p :     2.879015
      px      :     0.929529
      py      :     0.986887
      dz2     :     0.089406  d :     0.499484
      dxz     :     0.074325
      dyz     :     0.121022
      dx2y2   :     0.094342
      dxy     :     0.120389
      f0      :     0.006338  f :     0.053128
      f+1     :     0.006014
      f-1     :     0.007659
      f+2     :     0.009583
      f-2     :     0.007270
      f+3     :     0.009461
      f-3     :     0.006803

  2 C s       :     2.716979  s :     2.716979
      pz      :     0.914406  p :     2.797894
      px      :     0.908345
      py      :     0.975143
      dz2     :     0.056284  d :     0.401424
      dxz     :     0.059533
      dyz     :     0.093389
      dx2y2   :     0.096354
      dxy     :     0.095864
      f0      :     0.003013  f :     0.041858
      f+1     :     0.004377
      f-1     :     0.007816
      f+2     :     0.006474
      f-2     :     0.004939
      f+3     :     0.009437
      f-3     :     0.005802

  3 C s       :     2.712804  s :     2.712804
      pz      :     0.938813  p :     2.847982
      px      :     0.936780
      py      :     0.972388
      dz2     :     0.077391  d :     0.388069
      dxz     :     0.073303
      dyz     :     0.078741
      dx2y2   :     0.094788
      dxy     :     0.063848
      f0      :     0.004769  f :     0.041067
      f+1     :     0.006192
      f-1     :     0.005697
      f+2     :     0.007399
      f-2     :     0.006093
      f+3     :     0.006081
      f-3     :     0.004837

  4 C s       :     2.717210  s :     2.717210
      pz      :     0.913887  p :     2.797053
      px      :     0.907759
      py      :     0.975407
      dz2     :     0.089142  d :     0.401506
      dxz     :     0.071567
      dyz     :     0.077026
      dx2y2   :     0.099721
      dxy     :     0.064050
      f0      :     0.005567  f :     0.041784
      f+1     :     0.005980
      f-1     :     0.005901
      f+2     :     0.006966
      f-2     :     0.006102
      f+3     :     0.005941
      f-3     :     0.005326

  5 C s       :     2.712761  s :     2.712761
      pz      :     0.931891  p :     2.848531
      px      :     0.930440
      py      :     0.986200
      dz2     :     0.055918  d :     0.387828
      dxz     :     0.057579
      dyz     :     0.089147
      dx2y2   :     0.089378
      dxy     :     0.095807
      f0      :     0.002976  f :     0.041223
      f+1     :     0.004150
      f-1     :     0.007430
      f+2     :     0.006588
      f-2     :     0.005059
      f+3     :     0.009346
      f-3     :     0.005673

  6 C s       :     2.705284  s :     2.705284
      pz      :     0.914548  p :     2.779147
      px      :     0.875199
      py      :     0.989400
      dz2     :     0.095377  d :     0.501215
      dxz     :     0.072028
      dyz     :     0.126302
      dx2y2   :     0.092216
      dxy     :     0.115292
      f0      :     0.006154  f :     0.053373
      f+1     :     0.006184
      f-1     :     0.009143
      f+2     :     0.009559
      f-2     :     0.006741
      f+3     :     0.009031
      f-3     :     0.006563

  7 C s       :     2.693544  s :     2.693544
      pz      :     0.928564  p :     2.696345
      px      :     0.858828
      py      :     0.908953
      dz2     :     0.083921  d :     0.603523
      dxz     :     0.128545
      dyz     :     0.145744
      dx2y2   :     0.098523
      dxy     :     0.146790
      f0      :     0.010259  f :     0.084631
      f+1     :     0.012360
      f-1     :     0.010097
      f+2     :     0.011549
      f-2     :     0.012751
      f+3     :     0.014570
      f-3     :     0.013046

  8 C s       :     2.692547  s :     2.692547
      pz      :     0.923214  p :     2.861225
      px      :     0.965954
      py      :     0.972057
      dz2     :     0.071646  d :     0.403042
      dxz     :     0.093921
      dyz     :     0.083087
      dx2y2   :     0.096053
      dxy     :     0.058334
      f0      :     0.006260  f :     0.042359
      f+1     :     0.007003
      f-1     :     0.004953
      f+2     :     0.006540
      f-2     :     0.008292
      f+3     :     0.003704
      f-3     :     0.005607

  9 C s       :     2.737998  s :     2.737998
      pz      :     0.960352  p :     2.908558
      px      :     0.964493
      py      :     0.983713
      dz2     :     0.080731  d :     0.367124
      dxz     :     0.072163
      dyz     :     0.074589
      dx2y2   :     0.076318
      dxy     :     0.063322
      f0      :     0.006254  f :     0.042025
      f+1     :     0.007101
      f-1     :     0.005218
      f+2     :     0.004549
      f-2     :     0.007933
      f+3     :     0.005084
      f-3     :     0.005885

 10 C s       :     2.748400  s :     2.748400
      pz      :     0.813971  p :     2.712447
      px      :     0.969084
      py      :     0.929391
      dz2     :     0.138862  d :     0.568862
      dxz     :     0.134284
      dyz     :     0.132654
      dx2y2   :     0.091524
      dxy     :     0.071537
      f0      :     0.021441  f :     0.086305
      f+1     :     0.015018
      f-1     :     0.017083
      f+2     :     0.008053
      f-2     :     0.011529
      f+3     :     0.005463
      f-3     :     0.007717

 11 O s       :     3.262756  s :     3.262756
      pz      :     1.365951  p :     4.442355
      px      :     1.498440
      py      :     1.577964
      dz2     :     0.025931  d :     0.099094
      dxz     :     0.022349
      dyz     :     0.023934
      dx2y2   :     0.012227
      dxy     :     0.014653
      f0      :     0.001096  f :     0.006489
      f+1     :     0.001078
      f-1     :     0.001374
      f+2     :     0.000817
      f-2     :     0.000997
      f+3     :     0.000506
      f-3     :     0.000622

 12 H s       :     0.791161  s :     0.791161
      pz      :     0.059987  p :     0.142042
      px      :     0.046317
      py      :     0.035737
      dz2     :     0.006781  d :     0.026337
      dxz     :     0.006801
      dyz     :     0.005925
      dx2y2   :     0.003482
      dxy     :     0.003348

 13 H s       :     0.794005  s :     0.794005
      pz      :     0.038240  p :     0.143715
      px      :     0.034538
      py      :     0.070937
      dz2     :     0.003470  d :     0.026644
      dxz     :     0.001019
      dyz     :     0.007888
      dx2y2   :     0.006980
      dxy     :     0.007286

 14 H s       :     0.791411  s :     0.791411
      pz      :     0.036581  p :     0.141954
      px      :     0.033187
      py      :     0.072186
      dz2     :     0.003405  d :     0.026322
      dxz     :     0.000914
      dyz     :     0.007865
      dx2y2   :     0.007033
      dxy     :     0.007104

 15 H s       :     0.793721  s :     0.793721
      pz      :     0.060829  p :     0.148375
      px      :     0.050495
      py      :     0.037050
      dz2     :     0.007217  d :     0.027094
      dxz     :     0.006736
      dyz     :     0.005823
      dx2y2   :     0.003593
      dxy     :     0.003724

 16 N s       :     3.309280  s :     3.309280
      pz      :     1.145787  p :     3.611921
      px      :     1.269773
      py      :     1.196361
      dz2     :     0.016065  d :     0.104415
      dxz     :     0.021292
      dyz     :     0.016847
      dx2y2   :     0.023876
      dxy     :     0.026334
      f0      :     0.001245  f :     0.013905
      f+1     :     0.001771
      f-1     :     0.001293
      f+2     :     0.001578
      f-2     :     0.003245
      f+3     :     0.002388
      f-3     :     0.002384

 17 H s       :     0.800903  s :     0.800903
      pz      :     0.053055  p :     0.136316
      px      :     0.035297
      py      :     0.047964
      dz2     :     0.006807  d :     0.027547
      dxz     :     0.005436
      dyz     :     0.006804
      dx2y2   :     0.003550
      dxy     :     0.004950

 18 H s       :     0.807848  s :     0.807848
      pz      :     0.037318  p :     0.142064
      px      :     0.064119
      py      :     0.040626
      dz2     :     0.003003  d :     0.027329
      dxz     :     0.007622
      dyz     :     0.001884
      dx2y2   :     0.007876
      dxy     :     0.006943

 19 H s       :     0.807252  s :     0.807252
      pz      :     0.038936  p :     0.142559
      px      :     0.036583
      py      :     0.067040
      dz2     :     0.003226  d :     0.027383
      dxz     :     0.001521
      dyz     :     0.007818
      dx2y2   :     0.006734
      dxy     :     0.008084

 20 H s       :     0.815802  s :     0.815802
      pz      :     0.038874  p :     0.138842
      px      :     0.062847
      py      :     0.037120
      dz2     :     0.004076  d :     0.025532
      dxz     :     0.007116
      dyz     :     0.003007
      dx2y2   :     0.006165
      dxy     :     0.005169

 21 H s       :     0.810704  s :     0.810704
      pz      :     0.068161  p :     0.153140
      px      :     0.036273
      py      :     0.048706
      dz2     :     0.008820  d :     0.026647
      dxz     :     0.006149
      dyz     :     0.007372
      dx2y2   :     0.002405
      dxy     :     0.001902


                      *****************************
                      * MAYER POPULATION ANALYSIS *
                      *****************************

  NA   - Mulliken gross atomic population
  ZA   - Total nuclear charge
  QA   - Mulliken gross atomic charge
  VA   - Mayer's total valence
  BVA  - Mayer's bonded valence
  FA   - Mayer's free valence

  ATOM       NA         ZA         QA         VA         BVA        FA
  0 C      5.9899     6.0000     0.0101     3.9322     3.9322     0.0000
  1 C      5.7604     6.0000     0.2396     3.5503     3.5503    -0.0000
  2 C      6.1637     6.0000    -0.1637     4.0246     4.0246     0.0000
  3 C      6.1769     6.0000    -0.1769     3.9873     3.9873     0.0000
  4 C      6.1779     6.0000    -0.1779     4.0328     4.0328     0.0000
  5 C      6.1379     6.0000    -0.1379     3.9386     3.9386     0.0000
  6 C      5.9309     6.0000     0.0691     3.7603     3.7603     0.0000
  7 C      5.7467     6.0000     0.2533     3.7810     3.7810    -0.0000
  8 C      6.0572     6.0000    -0.0572     3.9270     3.9270     0.0000
  9 C      6.2730     6.0000    -0.2730     3.8874     3.8874     0.0000
 10 C      5.8960     6.0000     0.1040     3.9342     3.9342     0.0000
 11 O      8.4350     8.0000    -0.4350     1.8878     1.8878    -0.0000
 12 H      0.8564     1.0000     0.1436     1.0067     1.0067     0.0000
 13 H      0.8680     1.0000     0.1320     1.0056     1.0056     0.0000
 14 H      0.8572     1.0000     0.1428     1.0078     1.0078     0.0000
 15 H      0.8607     1.0000     0.1393     1.0122     1.0122     0.0000
 16 N      7.3064     7.0000    -0.3064     3.0259     3.0259     0.0000
 17 H      0.9110     1.0000     0.0890     1.0089     1.0089    -0.0000
 18 H      0.9263     1.0000     0.0737     1.0158     1.0158     0.0000
 19 H      0.9228     1.0000     0.0772     1.0182     1.0182     0.0000
 20 H      0.8630     1.0000     0.1370     0.9989     0.9989     0.0000
 21 H      0.8827     1.0000     0.1173     1.0124     1.0124     0.0000

  Mayer bond orders larger than 0.100000
B(  0-C ,  1-C ) :   0.9125 B(  0-C , 16-N ) :   3.0037 B(  1-C ,  2-C ) :   1.3662 
B(  1-C ,  4-C ) :   1.3755 B(  2-C ,  3-C ) :   1.5260 B(  2-C , 12-H ) :   0.9719 
B(  3-C ,  6-C ) :   1.4034 B(  3-C , 13-H ) :   0.9779 B(  4-C ,  5-C ) :   1.5031 
B(  4-C , 14-H ) :   0.9724 B(  5-C ,  6-C ) :   1.3802 B(  5-C , 15-H ) :   0.9754 
B(  6-C ,  7-C ) :   0.9032 B(  7-C ,  8-C ) :   0.9831 B(  7-C , 11-O ) :   0.8627 
B(  7-C , 17-H ) :   1.0127 B(  8-C ,  9-C ) :   0.9423 B(  8-C , 18-H ) :   1.0124 
B(  8-C , 19-H ) :   1.0131 B(  9-C , 10-C ) :   1.9466 B(  9-C , 21-H ) :   0.9874 
B( 10-C , 11-O ) :   1.0142 B( 10-C , 20-H ) :   0.9745 

-------
TIMINGS
-------

Total SCF time: 0 days 0 hours 3 min 10 sec 

Total time                  ....     190.868 sec
Sum of individual times     ....     190.884 sec  (100.0%)

SCF preparation             ....       0.420 sec  (  0.2%)
Fock matrix formation       ....     186.276 sec  ( 97.6%)
  Startup                   ....       0.088 sec  (  0.0% of F)
  Coulomb+Exchange Fock     ....     180.969 sec  ( 97.2% of F)
  CPCM terms                ....       4.680 sec  (  2.5% of F)
Diagonalization             ....       0.000 sec  (  0.0%)
Density matrix formation    ....       0.252 sec  (  0.1%)
Total Energy calculation    ....       0.084 sec  (  0.0%)
Population analysis         ....       0.113 sec  (  0.1%)
Orbital Transformation      ....       0.634 sec  (  0.3%)
Orbital Orthonormalization  ....       0.000 sec  (  0.0%)
DIIS solution               ....       2.446 sec  (  1.3%)
SOSCF solution              ....       0.648 sec  (  0.3%)
Finished LeanSCF after 191.0 sec

Maximum memory used throughout the entire LEANSCF-calculation: 42.3 MB


           ************************************************************
           *        Program running with 8 parallel MPI-processes     *
           *              working on a common directory               *
           ************************************************************

------------------------------------------------------------------------------
                         ORCA PROPERTY INTEGRAL CALCULATIONS
------------------------------------------------------------------------------

GBWName                                   ... calc.gbw
Number of atoms                           ...     22
Number of basis functions                 ...    529
Max core memory                           ...   8000 MB

Dipole integrals                          ... YES
Quadrupole integrals                      ...  NO
Linear momentum integrals                 ... YES
Angular momentum integrals                ... YES
Higher moments length integrals           ...  NO
Higher moments velocity integrals         ...  NO
Kinetic energy integrals                  ...  NO
GIAO right hand sides                     ...  NO
GIAO dipole derivative integrals          ...  NO
SOC integrals                             ...  NO
EPR diamagnetic integrals (GIAO)          ...  NO
EPR gauge integrals                       ...  NO
Field gradient integrals                  ...  NO (   0 nuclei)
Spin-dipole/Fermi contact integrals       ...  NO (   0 nuclei)
Contact density integrals                 ...  NO (   0 nuclei)
Nucleus-orbit integrals                   ...  NO (   0 nuclei)
Geometric perturbations                   ...  NO (  22 nuclei)

Choice of electric origin   ... Center of mass
Position of electric origin ... (  8.8403,  1.8333,  5.9305) 
Choice of magnetic origin   ... GIAO
Position of magnetic origin ... (  0.0000,  0.0000,  0.0000) 

Calculating integrals                     ... Electric Dipole (Length)     done (  0.0 sec)
Calculating integrals                     ... Linear Momentum              done (  0.0 sec)
Calculating integrals                     ... Angular Momentum  (ElOri)    done (  0.0 sec)

Property integrals calculated in   0.1 sec

Maximum memory used throughout the entire PROPINT-calculation: 40.1 MB


           ************************************************************
           *        Program running with 8 parallel MPI-processes     *
           *              working on a common directory               *
           ************************************************************


--------------------------------------------------------------------------------
                             ORCA-MATRIX DRIVEN CI
--------------------------------------------------------------------------------


Wavefunction type
-----------------
Correlation treatment                      ...      CCSD     
Single excitations                         ... ON
Orbital optimization                       ... OFF
Calculation of Z vector                    ... OFF
Calculation of Brueckner orbitals          ... OFF
Perturbative triple excitations            ... ON
CPCM scheme                                ... PTES
Calculation of F12 correction              ... OFF
Frozen core treatment                      ... chemical core (26 el)
Reference Wavefunction                     ... RHF
  Internal Orbitals:    13 ...   44 ( 32 MO's/ 64 electrons)
  Virtual  Orbitals:    45 ...  528 (484 MO's              )
Number of AO's                             ...    529
Number of electrons                        ...     90
Number of correlated electrons             ...     64

Algorithmic settings
--------------------
Integral transformation                    ... All integrals via the RI transformation
K(C) Formation                             ... RI-DLPNO
   PNO-Integral Storage                    ... ON DISK
   PNO occupation number cut-off           ... 3.330e-07
   Singles PNO occupation number cut-off   ... 9.990e-09
   PNO Mulliken prescreening cut-off       ... 1.000e-03
   Domain cut-off (Mulliken population)    ... 1.000e-03
   PNO Normalization                       ...    1
Maximum number of iterations               ...        50
Convergence tolerance (max. residuum)      ... 2.500e-05
Level shift for amplitude update           ... 2.000e-01
Maximum number of DIIS vectors             ...         7
DIIS turned on at iteration                ...         0
Damping before turning on DIIS             ...     0.500
Damping after turning on DIIS              ...     0.000
Pair specific amplitude update             ... OFF
Natural orbital iterations                 ... OFF
Perturbative natural orbital generation    ... OFF
Printlevel                                 ... 2

Singles Fock matrix elements calculated using PNOs.

Memory handling:
----------------
Maximum memory for working arrays          ...   8000 MB
Data storage in matrix containers          ... UNCOMPRESSED
Data type for integral storage             ... DOUBLE
In-Core Storage of quantities:
   Amplitudes+Sigma Vector      ... NO
   J+K operators                ... NO
   DIIS vectors                 ... NO
   3-external integrals         ... NO
   4-external integrals         ... NO

Localization treatment:
-----------------------
Localization option                        ...    6
Localization threshhold                    ... -1.0e+00
Using relative localization threshhold     ... 1.0e-08
Neglect threshold for strong pairs         ... 1.000e-04 Eh
Prescreening threshold for very weak pairs ... 1.000e-06 Eh

Initializing the integral package          ... done
Localizing the valence orbitals
Localizing the valence orbitals
------------------------------------------------------------------------------
                           ORCA ORBITAL LOCALIZATION
------------------------------------------------------------------------------

Input orbitals are from                  ... calc.gbw
Output orbitals are to                   ... calc.loc
Max. number of iterations                ... 128
Localizations seeded randomly            ... off
Convergence tolerance                    ... 1.000e-06
Using relative localization threshhold   ... 1.000e-08
Threshold for strong local MOs           ... 9.500e-01
Threshold for bond MOs                   ... 8.500e-01
Operator                                 ... 0
Orbital range for localization           ... 13 to 44
Localization criterion                   ... FOSTER-BOYS (AUGMENTED HESSIAN)
Doing the dipole integrals     ... o.k.
Initial value of the localization sum :   929.133454
ITERATION   0 : L= 1000.5765349317 DL=  7.14e+01 (AVERGE_DL)=    0.3795240034 
ITERATION   1 : L= 1012.6393676690 DL=  1.21e+01 (AVERGE_DL)=    0.1559494383 
ITERATION   2 : L= 1013.9867733108 DL=  1.35e+00 (AVERGE_DL)=    0.0521204723 
ITERATION   3 : L= 1014.6615425965 DL=  6.75e-01 (AVERGE_DL)=    0.0368838982 
ITERATION   4 : L= 1014.8323449041 DL=  1.71e-01 (AVERGE_DL)=    0.0185569257 
ITERATION   5 : L= 1014.8670027439 DL=  3.47e-02 (AVERGE_DL)=    0.0083591074 
ITERATION   6 : L= 1014.8737231862 DL=  6.72e-03 (AVERGE_DL)=    0.0036809345 
ITERATION   7 : L= 1014.8750131588 DL=  1.29e-03 (AVERGE_DL)=    0.0016126845 
ITERATION   8 : L= 1014.8752606757 DL=  2.48e-04 (AVERGE_DL)=    0.0007064177 
ITERATION   9 : L= 1014.8753087636 DL=  4.81e-05 (AVERGE_DL)=    0.0003113700 
ITERATION  10 : L= 1014.8753185778 DL=  9.81e-06 (AVERGE_DL)=    0.0001406652 
ITERATION  11 : L= 1014.8753209854 DL=  2.41e-06 (AVERGE_DL)=    0.0000696720 
ITERATION  12 : L= 1014.8753219415 DL=  9.56e-07 (AVERGE_DL)=    0.0000439039 
LOCALIZATION SUM CONVERGED

------------------------------------------------------
AUGMENTED HESSIAN OPTIMIZATION OF FOSTER-BOYS ORBITALS
------------------------------------------------------

Spin operator:           0
Orbital window:          13 to 44
Number of iterations:    128
Gradient tolerance:      1.000e-06
Number of pairs:         496
Davidson threshold:      2000
Diagonalization method:  LAPACK
Iter:    0   L: 1014.8753219415   Grad. norm: 5.657271e-03
Iter:    1   L: 1014.8755143396   Grad. norm: 6.878525e-02
Iter:    2   L: 1014.8755357632   Grad. norm: 2.036602e-04
   *** Likely close to a maximum now. ***
       Augmented Hessian eigenvalues:  3.13e-08 -2.77e-03 -8.32e-01 -1.41e+00 ... 
Iter:    3   L: 1014.8755357789   Grad. norm: 5.069591e-06
Iter:    4   L: 1014.8755357789   Grad. norm: 1.443261e-12
LOCALIZATION HAS CONVERGED.

Eigenvalues of the Hessian:
  0 -2.771e-03
  1 -8.325e-01
  2 -1.412e+00
  3 -2.172e+00
  4 -2.614e+00
  5 -3.270e+00
  6 -3.628e+00
  7 -3.750e+00
  8 -5.139e+00
  9 -5.189e+00
    ...


--------------------------------------------------------------------------------
                    LOCALIZED MOLECULAR ORBITAL COMPOSITIONS
--------------------------------------------------------------------------------

The Mulliken populations for each LMO on each atom are computed
The LMO`s will be ordered according to atom index and type
  (A) Strongly localized MO`s have populations of >=0.950 on one atom
  (B) Two center bond orbitals have populations of >=0.850 on two atoms
  (C) Other MO`s are considered to be `delocalized`

FOUND  -   3 strongly local MO`s
       -  29 two center bond MO`s
       -   0 significantly delocalized MO`s

Rather strongly localized orbitals:
MO  15:  16N  -   0.959169
MO  14:  11O  -   0.968046
MO  13:  11O  -   0.977917
Bond-like localized orbitals:
MO  44:  21H  -   0.439975  and   9C  -   0.566371
MO  43:  20H  -   0.430988  and  10C  -   0.579913
MO  42:  19H  -   0.462762  and   8C  -   0.562450
MO  41:  18H  -   0.464409  and   8C  -   0.561389
MO  40:  17H  -   0.459366  and   7C  -   0.573117
MO  39:  16N  -   0.570192  and   0C  -   0.440515
MO  38:  16N  -   0.556360  and   0C  -   0.460144
MO  37:  16N  -   0.569534  and   0C  -   0.439647
MO  36:  15H  -   0.424242  and   5C  -   0.584851
MO  35:  14H  -   0.424433  and   4C  -   0.579705
MO  34:  13H  -   0.432019  and   3C  -   0.576052
MO  33:  12H  -   0.424422  and   2C  -   0.580162
MO  32:  11O  -   0.667027  and  10C  -   0.354968
MO  31:  11O  -   0.679578  and   7C  -   0.323266
MO  30:  10C  -   0.492938  and   9C  -   0.536421
MO  29:  10C  -   0.498992  and   9C  -   0.531135
MO  28:   9C  -   0.549688  and   8C  -   0.463412
MO  27:   8C  -   0.488663  and   7C  -   0.556277
MO  26:   7C  -   0.470335  and   6C  -   0.566986
MO  25:   6C  -   0.410280  and   5C  -   0.500516
MO  24:   6C  -   0.428304  and   5C  -   0.490928
MO  23:   6C  -   0.509233  and   3C  -   0.524566
MO  22:   5C  -   0.497932  and   4C  -   0.537605
MO  21:   4C  -   0.409115  and   1C  -   0.521347
MO  20:   4C  -   0.407521  and   1C  -   0.522993
MO  19:   3C  -   0.483593  and   2C  -   0.446433
MO  18:   3C  -   0.484090  and   2C  -   0.449857
MO  17:   2C  -   0.506918  and   1C  -   0.527247
MO  16:   1C  -   0.390723  and   0C  -   0.642415
Localized MO's were stored in: calc.loc

Localizing the core orbitals
------------------------------------------------------------------------------
                           ORCA ORBITAL LOCALIZATION
------------------------------------------------------------------------------

Input orbitals are from                  ... calc.loc
Output orbitals are to                   ... calc.loc
Max. number of iterations                ... 128
Localizations seeded randomly            ... off
Convergence tolerance                    ... 1.000e-06
Using relative localization threshhold   ... 1.000e-08
Threshold for strong local MOs           ... 9.500e-01
Threshold for bond MOs                   ... 8.500e-01
Operator                                 ... 0
Orbital range for localization           ... 0 to 12
Localization criterion                   ... FOSTER-BOYS (AUGMENTED HESSIAN)
Doing the dipole integrals     ... o.k.
Initial value of the localization sum :   379.942954
ITERATION   0 : L=  379.9429625484 DL=  8.91e-06 (AVERGE_DL)=    0.0003380096 
ITERATION   1 : L=  379.9429625484 DL=  0.00e+00 (AVERGE_DL)=    0.0000000000 
LOCALIZATION SUM CONVERGED

------------------------------------------------------
AUGMENTED HESSIAN OPTIMIZATION OF FOSTER-BOYS ORBITALS
------------------------------------------------------

Spin operator:           0
Orbital window:          0 to 12
Number of iterations:    128
Gradient tolerance:      1.000e-06
Number of pairs:         78
Davidson threshold:      2000
Diagonalization method:  LAPACK
Iter:    0   L: 379.9429625484   Grad. norm: 1.638161e-03
   *** Likely close to a maximum now. ***
       Augmented Hessian eigenvalues:  4.61e-09 -1.95e+01 -2.56e+01 -2.67e+01 ... 
Iter:    1   L: 379.9429625507   Grad. norm: 2.937305e-13
LOCALIZATION HAS CONVERGED.

Eigenvalues of the Hessian:
  0 -1.949e+01
  1 -2.562e+01
  2 -2.673e+01
  3 -2.773e+01
  4 -2.776e+01
  5 -2.810e+01
  6 -2.815e+01
  7 -2.827e+01
  8 -2.829e+01
  9 -2.943e+01
    ...


--------------------------------------------------------------------------------
                    LOCALIZED MOLECULAR ORBITAL COMPOSITIONS
--------------------------------------------------------------------------------

The Mulliken populations for each LMO on each atom are computed
The LMO`s will be ordered according to atom index and type
  (A) Strongly localized MO`s have populations of >=0.950 on one atom
  (B) Two center bond orbitals have populations of >=0.850 on two atoms
  (C) Other MO`s are considered to be `delocalized`

FOUND  -  13 strongly local MO`s
       -   0 two center bond MO`s
       -   0 significantly delocalized MO`s

Rather strongly localized orbitals:
MO  12:  16N  -   0.998961
MO  11:  11O  -   0.999286
MO  10:  10C  -   1.000746
MO   9:   9C  -   1.001703
MO   8:   8C  -   1.001859
MO   7:   7C  -   1.001604
MO   6:   6C  -   1.001760
MO   5:   5C  -   1.001071
MO   4:   4C  -   1.001247
MO   3:   3C  -   1.001046
MO   2:   2C  -   1.001336
MO   1:   1C  -   1.001260
MO   0:   0C  -   0.997126
Localized MO's were stored in: calc.loc

Warning: reference  - re-canonicalizations have been set to INT 1 VIRT 1
Warning: internal orbitals are localized - no re-canonicalization of internal orbitals
Warning: UsePNO is turned on - no re-canonicalization of internal and virtual orbitals
Fock densities were made 
Making Fock matrix and reference energy:

--------------------------
CLOSED-SHELL FOCK OPERATOR
--------------------------

MDCI_FockCPCM: ediel   =  -0.018597886000
MDCI_FockCPCM: <VCPCM> =   0.280115503772
Time needed for Fock operator              ...           24.522 sec
Reference energy                           ...   -551.281768995

--------------
DLPNO SETTINGS (2015 fully linear scaling implementation)
--------------

TCutMKN:           1.000e-03
TCutPAO:           1.000e-03
TCutPNO:           3.330e-07
TCutPNOSingles:    9.990e-09
TCutEN:            9.700e-01
TCutPAOExt:        1.000e-01
TCutPairs:         1.000e-04
TCutPre:           1.000e-06
TCutOSV:           1.000e-06
TCutDOij:          1.000e-05
TCutDO:            1.000e-02
TCutC:             1.000e-04
TCutCPAO:          1.000e-03
TCutCMO:           1.000e-03
TScaleDOMP2PreScr: 2.000e+00
TScaleMKNMP2PreScr:1.000e+01
TScalePNOMP2PreScr:1.000e+00
PAO overlap thresh 1.000e-08
Using PNOs for Singles Fock computation
Use new domains
Use fully linear algorithm
TCutTNO:           1.000e-09
TCutMP2Pairs:      1.000e-05
TCutDOStrong:      2.000e-02
TCutDOWeak:        4.000e-02
TCutMKNStrong:     1.000e-02
TCutMKNWeak:       1.000e-01
NTCutTNO:          1

--------------------------
Creating C-PCM containers                  ... ok
Mulliken population of the LMOs            ... ok
Performing proximity check                 ... 
 found 2 problematic atoms
   => In all likelyhood your results will be entirely fine!
   => In case you don't want to trust it, decrease TCutMKN to below 0.00018775.
   => but note that this is probably not necessary but will increase execution time
Calculating differential overlap integrals ... ok

--------------------------
ELECTRON PAIR PRESCREENING
--------------------------

Dipole-based pair screening          .... used

   TCutDOij = 1.000000e-05
   TCutPre  = 1.000000e-06
   .... Finished loop over pairs
Total time spent in the prescreening                  ...     0.000 sec
sum of pair energies estimated for screened out pairs ...       0.000000000000 Eh
Thresholds for map construction and integral transformation for crude MP2:
   TCutMKN                    ...     1.0e-02
   TCutDO                     ...     2.0e-02
   TCutPairs                  ...     1.0e-04
   TCutPNO_CrudeMP2           ...     3.3e-07
   TCutPNOSingles_CrudeMP2    ...     1.0e-08
--------------------------------
LOCAL RI TRANSFORMATION (IAVPAO)
--------------------------------

Orbital window:      13 to 44
Number of PAOs:     529
Basis functions:    529 (197 shells)
Aux. functions:    1258 (376 shells)
Use SHARK:           on
Have SHARK:         yes

Processing maps (0.0 sec)
Average map sizes:
   Aux shells -> MOs              32.0
   Aux shells -> PAOs            529.0
   MOs        -> AO shells       188.4
   PAOs       -> AO shells       196.7

Calculating integrals (2.3 sec, 162.486 MB)
Sorting integrals (0.3 sec, 162.472 MB)
Total time for the integral transformation: 2.6 sec
--------------------------------
INITIAL GUESS AND PNO GENERATION
--------------------------------

PNO truncation parameters                   .... 
    PAOOverlapThresh   =        1.000e-08

    TCutPairs          =        1.000e-04
    TCutPNO            =        3.330e-07
    TCutPNOSingles     =        9.990e-09
    TCutMP2Pairs       =        1.000e-05
    TCutMKN            =        1.000e-02
    TCutDO             =        2.000e-02

Pair selection                          .... not used
Type of local MP2 treatment                 .... semi-local MP2
Strategy for PNO selection                  .... occupation number selection
Pair density normalization                  .... MP2 norm
Spin component scaling                      .... not used

   .... Finished loop over pairs
Making pair pair interaction lists          ... done

                       ===========================
                        321 OF  528 PAIRS ARE KEPT CCSD PAIRS
                        111 OF  528 PAIRS ARE KEPT MP2 PAIRS FOR (T)
                         96 OF  528 PAIRS ARE SKIPPED
                       ===========================

Total time spent in the initial guess                 ...     7.257 sec
SL-MP2 correlation energy (all non-screened pairs)    ...      -2.044820680818 Eh

Initial PNO correlation energy                        ...      -2.033978822311 Eh
sum of pair energies prescreened and skipped MP2 pairs...      -0.000356195067 Eh
sum of pair energies of crude MP2 skipped pairs only  ...      -0.000356195067 Eh
sum of MP2 pair energies for pairs that were not kept ...      -0.004733090833 Eh
sum of PNO error estimates for the kept pairs         ...      -0.006108767674 Eh
                                                          --------------------
sum of all corrections                                         -0.010841858507
Initial total correlation energy                               -2.044820680818
Thresholds for map construction and integral transformation for fine MP2 and CCSD(T) calculation:
   TCutMKN   ...     1.0e-03
   TCutDO    ...     1.0e-02
   TCutPairs ...     1.0e-04
   TCutCMO   ...     1.0e-03
   TCutCPAO  ...     1.0e-03

Thresholds for map construction and integral transformation for strong Triples:
   TCutMKN   ...     1.0e-02
   TCutDO    ...     2.0e-02
   TCutCMO   ...     1.0e-03
   TCutCPAO  ...     1.0e-03

Thresholds for map construction and integral transformation for weak Triples:
   TCutMKN   ...     1.0e-01
   TCutDO    ...     4.0e-02
   TCutCMO   ...     1.0e-03
   TCutCPAO  ...     1.0e-03

--------------------------------
LOCAL RI TRANSFORMATION (IAVPAO)
--------------------------------

Orbital window:      13 to 44
Number of PAOs:     529
Basis functions:    529 (197 shells)
Aux. functions:    1258 (376 shells)
Use SHARK:           on
Have SHARK:         yes

Processing maps (0.0 sec)
Average map sizes:
   Aux shells -> MOs              31.2
   Aux shells -> PAOs            529.0
   MOs        -> AO shells       188.4
   PAOs       -> AO shells       196.7

Calculating integrals (2.4 sec, 158.716 MB)
Sorting integrals (0.2 sec, 158.702 MB)
Total time for the integral transformation: 2.7 sec
--------------------------------
INITIAL GUESS AND PNO GENERATION
--------------------------------

PNO truncation parameters                   .... 
    PAOOverlapThresh   =        1.000e-08

    TCutPairs          =        1.000e-04
    TCutPNO            =        3.330e-07
    TCutPNOSingles     =        9.990e-09
    TCutMP2Pairs       =        1.000e-05
    TCutMKN            =        1.000e-03
    TCutDO             =        1.000e-02

Pair selection                          .... not used
Type of local MP2 treatment                 .... semi-local MP2
Strategy for PNO selection                  .... occupation number selection
Pair density normalization                  .... MP2 norm
Spin component scaling                      .... not used

   .... Finished loop over pairs

 PNO Occupation Number Statistics: 
  | Av. % of trace(Dij) retained        ...  97.731874020959
  | sigma^2 in % of trace(Dij) retained ...   7.72e+00
  | Av. % of trace(Di) retained         ...  99.999011835531
  | sigma^2 in % of trace(Di) retained  ...   1.83e-07
 Distributions of % trace(Dij) recovered:
  |       >= 99.9  ...    99 ( 22.9 % of all pairs)
  |   [80.0, 90.0) ...     8 (  1.9 % of all pairs)
  |   [90.0, 99.0) ...   205 ( 47.5 % of all pairs)
  |   [99.0, 99.9) ...   120 ( 27.8 % of all pairs)
 Distributions of % trace(Di) recovered :
  |       >= 99.9  ...    32 (100.0 % of all I-pairs )

Making pair pair interaction lists          ... done

                       ===========================
                        321 OF  432 PAIRS ARE KEPT
                       ===========================

Total time spent in the initial guess                 ...    11.604 sec
SL-MP2 correlation energy (all non-screened pairs)    ...      -2.046139927041 Eh

Initial PNO correlation energy                        ...      -2.035600271682 Eh
sum of pair energies estimated for screened out pairs ...      -0.000356195067 Eh
sum of MP2 pair energies for pairs that were not kept ...      -0.004382628131 Eh
sum of PNO error estimates for the kept pairs         ...      -0.006157027228 Eh
                                                          --------------------
sum of all corrections                                         -0.010895850426
Initial total correlation energy                               -2.046496122108
Thresholds for map construction and integral transformation for fine MP2 and CCSD(T) calculation:
   TCutMKN   ...     1.0e-03
   TCutDO    ...     1.0e-02
   TCutPairs ...     1.0e-04
   TCutCMO   ...     1.0e-03
   TCutCPAO  ...     1.0e-03

Time for aux screen maps:            0.004
Time for maps after fine MP2:            0.014
-----------------------------
LOCAL RI TRANSFORMATION (IJV)
-----------------------------

Orbital window:      13 to 44
Basis functions:    529 (197 shells)
Aux. functions:    1258 (376 shells)
Use SHARK:           on

Processing maps (0.0 sec)
Average map sizes:
   Aux shells -> MOs(i)           28.5
   Aux shells -> MOs(j)           32.0
   MOs        -> AO shells       188.4

Calculating integrals (2.5 sec, 8.786 MB)
Sorting integrals (0.0 sec, 8.772 MB)
Total time for the integral transformation: 2.5 sec
--------------------------------
LOCAL RI TRANSFORMATION (VABPAO)
--------------------------------

Number of PAOs:     529
Basis functions:    529 (197 shells)
Aux. functions:    1258 (376 shells)
Use SHARK:           on

Processing maps (0.0 sec)
Average map sizes:
   Aux shells -> PAOs            529.0
   PAOs       -> AO shells       196.7

Calculating integrals (5.5 sec, 2685.866 MB)
Finished


-------------------------------------
Pair Pair Term precalculation with     
RI-(ij|mn) and (im|jn) transformation  
ON THE FLY                             
-------------------------------------

   IBatch   1 (of   2)              ... done (   84.475 sec)
   IBatch   2 (of   2)              ... done (   46.331 sec)
Total EXT                           ...         130.806 sec

IAVPA Available = YES
VABPAO Available= YES
IJV Available   = YES
IJK Available   = NO
PNO3i Available = YES
PNO3j Available = YES
PNO4 Available  = YES
---------------------
RI-PNO TRANSFORMATION
---------------------

Total Number of PNOs                   ... 11432
Average number of PNOs per pair        ...    35
Maximal number of PNOs per pair        ...    82
   #pairs with  1 -  5 PNOs   :    0
   #pairs with  6 - 10 PNOs   :    4
   #pairs with 11 - 15 PNOs   :   25
   #pairs with 16 - 20 PNOs   :   46
   #pairs with 21 - 25 PNOs   :   26
   #pairs with 26 - 30 PNOs   :   27
   #pairs with 31 - 35 PNOs   :   47
   #pairs with 36 - 40 PNOs   :   19
   #pairs with 41 - 45 PNOs   :   43
   #pairs with 46 - 50 PNOs   :   31
   #pairs with 51 - 55 PNOs   :   21
   #pairs with 56 - 60 PNOs   :    8
   #pairs with 61 - 65 PNOs   :    7
   #pairs with 66 - 70 PNOs   :    2
   #pairs with 71 - 75 PNOs   :   12
   #pairs with 76 - 80 PNOs   :    2
   #pairs with 81 - 85 PNOs   :    1

Generation of (ij|ab)[P] integrals            ... on
Generation of (ia|bc)[P],(ja|bc)[P] integrals ... on
Storage of 3 and 4 external integrals         ... on
Generation of ALL (ka|bc)[P] integrals        ... on
Keep RI integrals in memory                   ... off

Ibatch:  1 (of  1)
Starting 2-4 index PNO integral generation ... done

Timings:
Total PNO integral transformation time     ...         55.184 sec
Size of the 3-external file                ...       188 MB
Size of the 4-external file                ...      1304 MB
Size of the IKJL file                      ...         0 MB
Size of the all 3-external file            ...      2948 MB
Size of the 1-external file                ...         8 MB

Making pair/pair overlap matrices          ... done (    5.913 sec)
Size of the pair overlap file              ... 750 MB
Redoing the guess amplitudes               ... done (    0.005 sec)

-------------------------
FINAL STARTUP INFORMATION
-------------------------

E(0)                                       ...   -551.281768995
E(SL-MP2)                                  ...     -2.046139927
E(SL-MP2) including corrections            ...     -2.046496122
Initial E(tot)                             ...   -553.328265117
<T|T>                                      ...      0.608478475
Number of pairs included                   ... 321
Total number of pairs                      ... 528

------------------------------------------------
                  RHF COUPLED CLUSTER ITERATIONS
------------------------------------------------

Number of PNO amplitudes to be optimized   ...       491266
Number of non-PNO amplitudes               ...     75196176
Untruncated number of regular amplitudes   ...    123687168

Iter       E(tot)           E(Corr)          Delta-E          Residual     Time
  0   -553.328363342     -2.035698497      0.010441430      0.015442062   17.66
                           *** Turning on DIIS ***
  1   -553.388439884     -2.095775039     -0.060076541      0.012219557   17.84
  2   -553.441467369     -2.148802524     -0.053027485      0.005950414   17.91
  3   -553.452893767     -2.160228922     -0.011426398      0.003189632   17.94
  4   -553.456549527     -2.163884681     -0.003655760      0.001470347   17.73
  5   -553.457692203     -2.165027358     -0.001142676      0.000512248   18.53
  6   -553.457960160     -2.165295315     -0.000267957      0.000271919   18.83
  7   -553.457981914     -2.165317069     -0.000021754      0.000164809   18.44
  8   -553.457998831     -2.165333985     -0.000016917      0.000094117   18.32
  9   -553.457988090     -2.165323245      0.000010741      0.000042689   18.09
 10   -553.457995145     -2.165330300     -0.000007055      0.000014020   18.15
               --- The Coupled-Cluster iterations have converged ---

----------------------
COUPLED CLUSTER ENERGY
----------------------

E(0)                                       ...   -551.281768995
E(CORR)(strong-pairs)                      ...     -2.165373782
E(CORR)(weak-pairs)                        ...     -0.010895850
E(CORR)(corrected)                         ...     -2.176269633
C-PCM corr. term (included in E(CORR))     ...     -0.000043482
E(TOT)                                     ...   -553.458038627
Singles Norm <S|S>**1/2                    ...      0.095805643  
T1 diagnostic                              ...      0.011975705  

------------------
LARGEST AMPLITUDES
------------------
  38-> 45  38-> 45       0.065077
  30-> 45  30-> 45       0.060251
  29-> 45  29-> 45       0.056219
  37-> 45  37-> 45       0.053927
  39-> 45  39-> 45       0.053710
  31-> 45  31-> 45       0.053419
  30-> 45  29-> 45       0.048159
  26-> 47  26-> 47       0.044540
  32-> 46  32-> 46       0.042119
  27-> 46  27-> 46       0.039199
  16-> 47  16-> 47       0.038764
  44-> 49  44-> 49       0.038076
  43-> 49  43-> 49       0.037301
  19-> 46  19-> 46       0.036985
  18-> 46  18-> 46       0.036379
  34-> 49  34-> 49       0.035524


-------------------------------------------
DLPNO BASED TRIPLES CORRECTION
-------------------------------------------

Singles multiplier          ...  1.000000
TCutTNO                     ... 1.000e-09
TCutMP2Pairs                ... 1.000e-05
TCutDOStrong                ... 2.000e-02
TCutMKNStrong               ... 1.000e-02
TCutDOWeak                  ... 4.000e-02
TCutMKNWeak                 ... 1.000e-01

Fragment selection                          .... not used
Number of Triples that are to be computed   ...      2848

 . . . . . . . . .
10% done  
20% done  
30% done  
40% done  
50% done  
60% done  
70% done  
80% done  
90% done               (    316.231 sec)
Triples timings:
Total time for T0               ...   338.910 sec
Total time for Iterative (T)    ...     0.000 sec
Total time of overall (T)       ...   358.029 sec

Triples List generation         ...     0.000 sec
TNO generation                  ...    22.665 sec
Pair density generation         ...     0.006 sec
Look up tables                  ...     0.000 sec
Generating 3-index integrals    ...   214.903 sec
  Make 4-ind.int. from 3-ind.int...    31.894 sec
  Projecting amplitudes (D + S) ...    36.549 sec
  Downprojecting integrals      ...     0.004 sec
  Energy contr. (sum over a,b,c)...     9.033 sec
Fitting ET(->0)                 ...     0.000 sec

Everything after 3-index        ...   101.328 sec

Timing details:
 TNO integrals                  ...   243.764 sec
   Reading 3-index integrals    ...     0.929 sec
   Sorting integrals            ...    30.798 sec
       Sorting integrals 1      ...     0.002 sec
       Sorting integrals 2      ...    18.945 sec
       Sorting integrals 3      ...     1.168 sec
       Sorting integrals 4      ...     0.107 sec
       Sorting integrals 5      ...     0.254 sec
       Sorting integrals 6      ...    10.322 sec
   Calculating local VM**-1/2   ...     1.702 sec
   Orthogonal. integrals        ...     2.396 sec
   Multipl. 3-index integrals   ...   207.939 sec
   All concerning IRIab (w/TNO) ...    16.258 sec

 Calculate W0/W1                ...    23.820 sec
 W 3-ext contribution           ...    12.921 sec
 W 3-int contribution           ...     3.892 sec
 Sorting W                      ...     6.229 sec

 V exchange contribution        ...     3.453 sec

 Timings for Triples without generation
     of 3-index integrals       ...   101.320 sec
       0 weak pairs             ...    81.837 sec
       1 weak pair              ...    19.483 sec
       2 weak pairs             ...     0.000 sec
       3 weak pairs             ...     0.000 sec
  Extra time for extrapolation  ...     0.000 sec

Number of Triples   (0, 1, 2, 3 weak pairs; overall):   1939     909       0       0  (  2848)
Number of Atoms     (0, 1, 2, 3 weak pairs; overall):   13.4    12.6     0.0     0.0  (    22)
Number of PAOs      (0, 1, 2, 3 weak pairs; overall):  342.5   330.0     0.0     0.0  (   529)
Number of AuxFcns   (0, 1, 2, 3 weak pairs; overall):  485.1   379.9     0.0     0.0  (  1258)
Number of TNOs      (0, 1, 2, 3 weak pairs         ):   94.8    66.6     0.0     0.0
Aver. Number of NTNO, Atoms, PAOs, AuxFcns / Triples:   2848    85.8    13.1   338.5   451.5

Triples Correction (T)                     ...     -0.106901405
Final correlation energy                   ...     -2.283171038
E(CCSD)                                    ...   -553.458038627
E(CCSD(T))                                 ...   -553.564940033


--------------------------------------------------------------------------------
                                    TIMINGS
--------------------------------------------------------------------------------


Total execution time                   ...      898.891 sec

Localization of occupied MO's          ...        0.409 sec (  0.0%)
Fock Matrix Formation                  ...       24.522 sec (  2.7%)
Global overlap, Fock, MKN matrices     ...       63.932 sec (  7.1%)
Differential overlap integrals         ...        1.060 sec (  0.1%)
Organizing maps                        ...        0.041 sec (  0.0%)
RI 3-index integral generations        ...       13.294 sec (  1.5%)
RI-PNO integral transformation         ...      217.609 sec ( 24.2%)
Initial Guess                          ...       18.940 sec (  2.1%)
DIIS Solver                            ...        0.395 sec (  0.0%)
State Vector Update                    ...        0.033 sec (  0.0%)
Sigma-vector construction              ...      199.003 sec ( 22.1%)
  <0|H|D>                              ...        0.001 sec (  0.0% of sigma)
  <D|H|D>(0-ext)                       ...        6.920 sec (  3.5% of sigma)
  <D|H|D>(2-ext Fock)                  ...        0.029 sec (  0.0% of sigma)
  <D|H|D>(2-ext)                       ...       24.448 sec ( 12.3% of sigma)
  <D|H|D>(4-ext)                       ...       18.486 sec (  9.3% of sigma)
  <D|H|D>(4-ext-corr)                  ...       87.041 sec ( 43.7% of sigma)
  CCSD doubles correction              ...        0.362 sec (  0.2% of sigma)
  <S|H|S>                              ...        0.877 sec (  0.4% of sigma)
  <S|H|D>(1-ext)                       ...        0.792 sec (  0.4% of sigma)
  <D|H|S>(1-ext)                       ...        0.019 sec (  0.0% of sigma)
  <S|H|D>(3-ext)                       ...        0.461 sec (  0.2% of sigma)
  CCSD singles correction              ...        0.001 sec (  0.0% of sigma)
  Fock-dressing                        ...       26.199 sec ( 13.2% of sigma)
  Singles amplitudes                   ...        1.214 sec (  0.6% of sigma)
  (ik|jl)-dressing                     ...        4.829 sec (  2.4% of sigma)
  (ij|ab),(ia|jb)-dressing             ...        3.349 sec (  1.7% of sigma)
  C-PCM terms                          ...        6.649 sec (  3.3% of sigma)
  Pair energies                        ...        0.013 sec (  0.0% of sigma)
Total Time for computing (T)           ...      358.038 sec ( 39.8% of ALL)
C-PCM correction to E(CORR)            ...        0.636 sec (  0.1%)


Maximum memory used throughout the entire MDCI-calculation: 7957.1 MB

-------------------------   --------------------
FINAL SINGLE POINT ENERGY      -553.564940032599
-------------------------   --------------------


           ************************************************************
           *        Program running with 8 parallel MPI-processes     *
           *              working on a common directory               *
           ************************************************************

------------------------------------------------------------------------------
                              ORCA PROPERTY CALCULATIONS
------------------------------------------------------------------------------

GBWName                                 ... calc.gbw
Number of atoms                         ...     22
Number of basis functions               ...    529
Max core memory                         ...   8000 MB

Electric properties:
Dipole moment                           ... YES
Quadrupole moment                       ...  NO
Static polarizability (Dipole/Dipole)   ...  NO
Static polarizability (Dipole/Quad.)    ...  NO
Static polarizability (Quad./Quad.)     ...  NO
Static polarizability (Velocity)        ...  NO

Atomic electric properties:
Dipole moment                           ...  NO
Quadrupole moment                       ...  NO
Static polarizability                   ...  NO

Choice of electric origin               ... Center of mass
Position of electric origin             ...     8.840268     1.833324     5.930492

General magnetic properties:
Magnetizability                         ...  NO

EPR properties:
g-Tensor (aka g-matrix)                 ...  NO
Zero-Field splitting spin-orbit         ...  NO
Zero-field splitting spin-spin          ...  NO
Hyperfine couplings                     ...  NO (   0 nuclei)
Quadrupole couplings                    ...  NO (   0 nuclei)
Contact density                         ...  NO (   0 nuclei)

NMR properties:
Chemical shifts                         ...  NO (   0 nuclei)
Spin-rotation constants                 ...  NO (   0 nuclei)
Spin-spin couplings                     ...  NO (   0 nuclei,    0 pairs)

Choice of magnetic origin               ... GIAO
Position of magnetic origin             ...     0.000000     0.000000     0.000000

Properties with geometric perturbations:
SCF Hessian                             ...  NO
IR spectrum                             ...  NO
VCD spectrum                            ...  NO
X-ray spectroscopy properties:
SCF XES/XAS/RIXS spectra                ...  NO


-------------
DIPOLE MOMENT
-------------

Method             : SCF
Type of density    : Electron Density
Multiplicity       :   1
Irrep              :   0
Energy             :  -551.2817786935992217 Eh
Relativity type    : 
Basis              : AO
                                X                 Y                 Z
Electronic contribution:     -3.200247182      -5.758629384      -4.934613016
Nuclear contribution   :      4.611086982       7.859337318       6.318102572
                        -----------------------------------------
Total Dipole Moment    :      1.410839800       2.100707934       1.383489555
                        -----------------------------------------
Magnitude (a.u.)       :      2.884005221
Magnitude (Debye)      :      7.330558703


--------------------
Rotational spectrum 
--------------------
 
Rotational constants in cm-1:             0.095235             0.012678             0.011946 
Rotational constants in MHz :          2855.076062           380.062849           358.121224 

Dipole components along the rotational axes: 
x,y,z [a.u.] :     2.764345     0.808390     0.149631 
x,y,z [Debye]:     7.026406     2.054764     0.380331 

 

Dipole moment calculation done in   0.0 sec 

Maximum memory used throughout the entire PROP-calculation: 34.3 MB

--------------------------------
SUGGESTED CITATIONS FOR THIS RUN
--------------------------------

Below you find a list of papers that are relevant to this ORCA run
We neither can nor want to force you to cite these papers, but we appreciate if you do
You receive ORCA, which is the product of decades of hard work by many enthusiastic individuals, for free
The only thing we kindly ask in return is that you cite our papers,
We deeply appreciate it, if you show your appreciation for ORCA by not just citing the generic ORCA reference.

Please note that relegating all ORCA citations to the supporting information does *not* help us.
SI sections are not indexed - citations you put there will not count into any citation statistics
But we need these citations in order to attract the funding resources that allow us to do what we are doing

Therefore, if you are a happy ORCA user, please consider citing a few of the papers listed below in the main body of your paper

In addition to the list printed below, the program has created the file calc.bibtex that contains the list in bibtex format
You can import this file easily into all common literature databanks and citation aid programs


List of essential papers. We consider these as the minimum necessary citations

  1. Neese,F.
     Software update: the ORCA program system, version 5.0
     WIRES Comput. Molec. Sci., 2022 12(1)e1606
     doi.org/10.1002/wcms.1606

List of papers to cite with high priority. The work reported in these papers was absolutely
necessary for this run to complete.
Our perspective: the developers of density functionals and basis sets usually get cited in chemistry papers
Good! But without the algorithms to do something with them, the functionals or basis sets would not do anything.
Hence, in our opinion, the algorithm design and method developments papers are equally worthy of getting cited

  1. Neese,F.; Hansen,A.; Liakos,D.G.
     Efficient and accurate approximations to the local coupled cluster singles doubles method using a truncated pair natural orbital basis
     J. Chem. Phys., 2009 131 064103
     doi.org/10.1063/1.3173827
  2. Neese,F.; Wennmohs,F.; Hansen,A.
     Efficient and accurate local approximations to coupled-electron pair approaches: An attempt to revive the pair natural orbital method
     J. Chem. Phys., 2009 130 114108
     doi.org/10.1063/1.3086717
  3. Riplinger,C.; Neese,F.
     An efficient and near linear scaling pair natural orbital based local coupled cluster method
     J. Chem. Phys., 2013 138(3)Art. No. 034106
     doi.org/10.1063/1.4773581
  4. Riplinger,C.; Sandhoefer,B.; Hansen,A.; Neese,F.
     Natural triple excitations in local coupled cluster calculations with pair natural orbitals
     J. Chem. Phys., 2013 139(13)Art. No. 134101
     doi.org/10.1063/1.4821834
  5. Riplinger,C.; Pinski,P.; Becker,U.; Valeev,E.F.; Neese,F.
     Sparse maps-A systematic infrastructure for reduced-scaling electronic structure methods. II. Linear scaling domain based pair natural orbital coupled cluster theory
     J. Chem. Phys., 2016 144 
     doi.org/10.1063/1.4939030
  6. Bistoni,G.; Riplinger,C.; Minenkov,Y.; Cavallo,L.; Auer,A.A.; Neese,F.
     Treating Subvalence Correlation Effects in Domain Based Pair Natural Orbital Coupled Cluster Calculations: An Out-of-the-Box Approach
     J. Theo. Comp. Chem., 2017 13 3220-3227
     doi.org/10.1021/acs.jctc.7b00352
  7. Garcia-Rates,M.; Neese,F.
     Effect of the Solute Cavity on the Solvation Energy and its Derivatives within the Framework of the Gaussian Charge Scheme
     J. Comput. Chem., 2020 41 922-939
     doi.org/10.1002/jcc.26139
  8. Garcia-Rates,M.; Becker,U.; Neese,F.
     Implicit solvation in domain based pair natural orbital coupled cluster (DLPNO-CCSD) theory
     J. Comput. Chem., 2021 42 1959-1973
     doi.org/10.1002/jcc.26726
  9. Neese,F.
     The SHARK Integral Generation and Digestion System
     J. Comp. Chem., 2022  1-16
     doi.org/10.1002/jcc.26942

List of suggested additional citations. These are papers that are important in the 'surrounding' of 
of this run, or papers that preceded the highly important papers. If you like your results we are grateful for a citation.

  1. Neese,F.
     The ORCA program system
     WIRES Comput. Molec. Sci., 2012 2(1)73-78
     doi.org/10.1002/wcms.81
  2. Neese,F.
     Software update: the ORCA program system, version 4.0
     WIRES Comput. Molec. Sci., 2018 8(1)1-6
     doi.org/10.1002/wcms.1327
  3. Neese,F.; Wennmohs,F.; Becker,U.; Riplinger,C.
     The ORCA quantum chemistry program package
     J. Chem. Phys., 2020 152 Art. No. L224108
     doi.org/10.1063/5.0004608

List of optional additional citations

  1. Neese,F.
     Approximate second-order SCF convergence for spin unrestricted wavefunctions
     Chem. Phys. Lett., 2000 325(1-3)93-98
     doi.org/10.1016/s0009-2614(00)00662-x

Timings for individual modules:

Sum of individual times          ...     1094.088 sec (=  18.235 min)
Startup calculation              ...        1.525 sec (=   0.025 min)   0.1 %
SCF iterations                   ...      192.020 sec (=   3.200 min)  17.6 %
Property integrals               ...        0.413 sec (=   0.007 min)   0.0 %
Property calculations            ...        0.306 sec (=   0.005 min)   0.0 %
MDCI module                      ...      899.824 sec (=  14.997 min)  82.2 %
                             ****ORCA TERMINATED NORMALLY****
TOTAL RUN TIME: 0 days 0 hours 18 minutes 14 seconds 342 msec
'calc.bibtex' -> '/hsnfs/users/frank/ThermodynamicMap/2CN_Phenyl/IM_3/SP/calc.bibtex'
'calc.cpcm' -> '/hsnfs/users/frank/ThermodynamicMap/2CN_Phenyl/IM_3/SP/calc.cpcm'
'calc.cpcm_corr' -> '/hsnfs/users/frank/ThermodynamicMap/2CN_Phenyl/IM_3/SP/calc.cpcm_corr'
'calc.densities' -> '/hsnfs/users/frank/ThermodynamicMap/2CN_Phenyl/IM_3/SP/calc.densities'
'calc.densitiesinfo' -> '/hsnfs/users/frank/ThermodynamicMap/2CN_Phenyl/IM_3/SP/calc.densitiesinfo'
'calc.err' -> '/hsnfs/users/frank/ThermodynamicMap/2CN_Phenyl/IM_3/SP/calc.err'
'calc.gbw' -> '/hsnfs/users/frank/ThermodynamicMap/2CN_Phenyl/IM_3/SP/calc.gbw'
'calc.job' -> '/hsnfs/users/frank/ThermodynamicMap/2CN_Phenyl/IM_3/SP/calc.job'
'calc.loc' -> '/hsnfs/users/frank/ThermodynamicMap/2CN_Phenyl/IM_3/SP/calc.loc'
'calc.property.txt' -> '/hsnfs/users/frank/ThermodynamicMap/2CN_Phenyl/IM_3/SP/calc.property.txt'
'calc.xyz' -> '/hsnfs/users/frank/ThermodynamicMap/2CN_Phenyl/IM_3/SP/calc.xyz'
cp: cannot stat 'calc.asa.inp': No such file or directory
cp: missing destination file operand after '/hsnfs/users/frank/ThermodynamicMap/2CN_Phenyl/IM_3/SP/'
Try 'cp --help' for more information.
cp: cannot stat 'calc.pc.tmp': No such file or directory
cp: cannot stat 'calc.QM2.pc.tmp': No such file or directory
