# Supplementary material for: Bro̷nsted Acid-Catalyzed Reduction of Furans
Source: J Am Chem Soc. 2025 Feb 19;147(9):7932–8. doi: 10.1021/jacs.4c18485 (PMC11887439; doi:10.1021/jacs.4c18485)
Supplement: Supplementary file 2 — ja4c18485_si_002.zip [file ja4c18485_si_002.zip › AllCoordinates/2-(p-CN-Ph)-Furan/Product/calc.mpi8.out]

! Job execution by suborca V 10.00 !
Job started from head1.mpi-muelheim.mpg.de, running /hsnfs/software/orca/orca_stable_directory/orca_stable_20240801/orca on xe30th128.mpi-muelheim.mpg.de in /usr/scratch/frank/calc__8533776 (/bin/ksh)
Job execution start: Thu Aug  1 20:37:09 CEST 2024
Shared library path: /hsnfs/software/openmpi-4.1.0/lib:/hsnfs/software/orca/orca_stable_directory/orca_stable_20240801:/hsnfs/software/themis/llvm-14.0.1/lib::/hsnfs/software/cfour-2.1/lib:/hsnfs/software/orca/orca_stable:/usr/users/openmpi-2.0.4/lib:/opt/intel/lib/intel64:/opt/intel/mkl/lib/intel64
SLURM Job ID is: 8533776
SLURM_JOB_NODELIST: xe30th128
Maxcore enforced by SLURM: 9600 MB per core
Expanded nodelist (1 nodes):
xe30th128

                                 *****************
                                 * O   R   C   A *
                                 *****************

                                            #,                                       
                                            ###                                      
                                            ####                                     
                                            #####                                    
                                            ######                                   
                                           ########,                                 
                                     ,,################,,,,,                         
                               ,,#################################,,                 
                          ,,##########################################,,             
                       ,#########################################, ''#####,          
                    ,#############################################,,   '####,        
                  ,##################################################,,,,####,       
                ,###########''''           ''''###############################       
              ,#####''   ,,,,##########,,,,          '''####'''          '####       
            ,##' ,,,,###########################,,,                        '##       
           ' ,,###''''                  '''############,,,                           
         ,,##''                                '''############,,,,        ,,,,,,###''
      ,#''                                            '''#######################'''  
     '                                                          ''''####''''         
             ,#######,   #######,   ,#######,      ##                                
            ,#'     '#,  ##    ##  ,#'     '#,    #''#        ,####,   ,####,        
            ##       ##  ##   ,#'  ##            #'  '#       #'       #'  '#        
            ##       ##  #######   ##           ,######,      #####,   #    #        
            '#,     ,#'  ##    ##  '#,     ,#' ,#      #,     #,   #   #,  ,#        
             '#######'   ##     ##  '#######'  #'      '#     '####' # '####'        


                #########################################################
                #                        -***-                          #
                #          Department of theory and spectroscopy        #
                #                                                       #
                #                      Frank Neese                      #
                #                                                       #
                #     Directorship, Architecture, Infrastructure        #
                #                    SHARK, DRIVERS                     #
                #        Core code/Algorithms in most modules           #
                #                                                       #
                #        Max Planck Institute fuer Kohlenforschung      #
                #                Kaiser Wilhelm Platz 1                 #
                #                 D-45470 Muelheim/Ruhr                 #
                #                      Germany                          #
                #                                                       #
                #                  All rights reserved                  #
                #                        -***-                          #
                #########################################################


                         Program Version 6.0.x  -   STABLE   -
                                (GIT: $1d7af750$)
                ($2024-07-31 13:37:23 +0200 $)

                         (BUILD: $Thu 01 Aug 2024 01:04:57 AM CEST$)


 With contributions from (in alphabetic order):
   Daniel Aravena         : Magnetic Suceptibility
   Michael Atanasov       : Ab Initio Ligand Field Theory (pilot matlab implementation)
   Alexander A. Auer      : GIAO ZORA, VPT2 properties, NMR spectrum
   Ute Becker             : All parallelization in ORCA, NUMFREQ, NUMCALC
   Giovanni Bistoni       : ED, misc. LED, open-shell LED, HFLD
   Martin Brehm           : Molecular dynamics
   Dmytro Bykov           : pre 5.0 version of the SCF Hessian
   Marcos Casanova-Páez   : Triplet and SCS-CIS(D). UHF-(DLPNO)-IP/EA/STEOM-CCSD. UHF-CVS-IP/STEOM-CCSD
   Vijay G. Chilkuri      : MRCI spin determinant printing, contributions to CSF-ICE
   Pauline Colinet        : FMM embedding
   Dipayan Datta          : RHF DLPNO-CCSD density
   Achintya Kumar Dutta   : EOM-CC, STEOM-CC
   Nicolas Foglia         : Exact transition moments, OPA infrastructure, MCD improvements
   Dmitry Ganyushin       : Spin-Orbit,Spin-Spin,Magnetic field MRCI
   Miquel Garcia          : C-PCM and meta-GGA Hessian, CCSD/C-PCM, Gaussian charge scheme
   Tiago L. C. Gouveia    : GS-ROHF, GS-ROCIS
   Yang Guo               : DLPNO-NEVPT2, F12-NEVPT2, CIM, IAO-localization
   Andreas Hansen         : Spin unrestricted coupled pair/coupled cluster methods
   Ingolf Harden          : AUTO-CI MPn and infrastructure 
   Benjamin Helmich-Paris : MC-RPA, TRAH-(SCF,CASSCF), AVAS, COSX integrals, SCF dyn. polar.
   Lee Huntington         : MR-EOM, pCC
   Robert Izsak           : Overlap fitted RIJCOSX, COSX-SCS-MP3, EOM
   Riya Kayal             : Wick's Theorem for AUTO-CI, AUTO-CI UHF-CCSDT
   Emily Kempfer          : AUTO-CI, RHF CISDT and CCSDT
   Christian Kollmar      : KDIIS, OOCD, Brueckner-CCSD(T), CCSD density, CASPT2, CASPT2-K, improved NEVPT2
   Axel Koslowski         : Symmetry handling
   Simone Kossmann        : Meta GGA functionals, TD-DFT gradient, OOMP2, (MP2 Hessian; deprecated post 5.0)
   Lucas Lang             : DCDCAS
   Marvin Lechner         : AUTO-CI (C++ implementation), FIC-MRCC
   Spencer Leger          : CASSCF response
   Dagmar Lenk            : GEPOL surface, SMD, ORCA-2-JSON
   Dimitrios Liakos       : Extrapolation schemes; Compound Job, initial MDCI parallelization
   Dimitrios Manganas     : Further ROCIS development; embedding schemes. LFT, Crystal Embedding
   Dimitrios Pantazis     : SARC Basis sets
   Anastasios Papadopoulos: AUTO-CI, single reference methods and gradients
   Taras Petrenko         : pre 6.0 DFT Hessian and TD-DFT gradient, (ASA, deprecated), ECA, 1-Electron XAS/XES, NRVS
   Peter Pinski           : DLPNO-MP2, DLPNO-MP2 Gradient
   Christoph Reimann      : Effective Core Potentials
   Marius Retegan         : Local ZFS, SOC
   Christoph Riplinger    : Optimizer, TS searches, QM/MM, DLPNO-CCSD(T), (RO)-DLPNO pert. Triples
   Michael Roemelt        : Original ROCIS implementation
   Masaaki Saitow         : Open-shell DLPNO-CCSD energy and density
   Barbara Sandhoefer     : DKH picture change effects
   Kantharuban Sivalingam : CASSCF convergence/infrastructure, NEVPT2 and variants, FIC-MRCI
   Bernardo de Souza      : ESD, SOC TD-DFT
   Georgi Stoychev        : AutoAux, RI-MP2 NMR, DLPNO-MP2 response, X2C
   Van Anh Tran           : RI-MP2 g-tensors
   Willem Van den Heuvel  : Paramagnetic NMR
   Zikuan Wang            : NOTCH, Electric field optimization 
   Frank Wennmohs         : Technical directorship and infrastructure
   Hang Xu                : AUTO-CI-Response properties 


 We gratefully acknowledge several colleagues who have allowed us to
 interface, adapt or use parts of their codes:
   Stefan Grimme, W. Hujo, H. Kruse, P. Pracht,  : VdW corrections, initial TS optimization,
                  C. Bannwarth, S. Ehlert,         DFT functionals, gCP, sTDA/sTD-DF
                  L. Wittmann, M. Mueller
   Ed Valeev, F. Pavosevic, A. Kumar             : LibInt (2-el integral package), F12 methods
   Garnet Chan, S. Sharma, J. Yang, R. Olivares  : DMRG
   Ulf Ekstrom                                   : XCFun DFT Library
   Mihaly Kallay                                 : mrcc  (arbitrary order and MRCC methods)
   Frank Weinhold                                : gennbo (NPA and NBO analysis)
   Simon Mueller                                 : openCOSMO-RS
   Christopher J. Cramer and Donald G. Truhlar   : smd solvation model
   Lars Goerigk                                  : TD-DFT with DH, B97 family of functionals
   V. Asgeirsson, H. Jonsson                     : NEB implementation
   FAccTs GmbH                                   : IRC, NEB, NEB-TS, DLPNO-Multilevel, CI-OPT
                                                   MM, QMMM, 2- and 3-layer-ONIOM, Crystal-QMMM,
                                                   LR-CPCM, SF, NACMEs, symmetry and pop. for TD-DFT,
                                                   nearIR, NL-DFT gradient (VV10), updates on ESD,
                                                   ML-optimized integration grids, MBIS, APM,
                                                   GOAT, DOCKER, SOLVATOR, interface openCOSMO-RS
   S Lehtola, MJT Oliveira, MAL Marques          : LibXC Library
   Liviu Ungur et al                             : ANISO software


 Your calculation uses the libint2 library for the computation of 2-el integrals
 For citations please refer to: http://libint.valeyev.net

 Your ORCA version has been built with support for libXC version: 6.2.2
 For citations please refer to: https://libxc.gitlab.io

 This ORCA versions uses:
   CBLAS   interface :  Fast vector & matrix operations
   LAPACKE interface :  Fast linear algebra routines
   SCALAPACK package :  Parallel linear algebra routines
   Shared memory     :  Shared parallel matrices
   BLAS/LAPACK       :  OpenBLAS 0.3.26  USE64BITINT DYNAMIC_ARCH NO_AFFINITY Haswell SINGLE_THREADED
        Core in use  :  Haswell
   Copyright (c) 2011-2014, The OpenBLAS Project


NOTE: MaxCore=8000 MB was set to SCF,MP2,MDCI,CIPSI,MRCI and CIS
      => If you want to overwrite this, your respective input block should be placed after the MaxCore statement
Your calculation utilizes the atom-pairwise dispersion correction
with the Becke-Johnson damping scheme (D3BJ)


================================================================================

----- Orbital basis set information -----
Your calculation utilizes the basis: def2-SVP
   F. Weigend and R. Ahlrichs, Phys. Chem. Chem. Phys. 7, 3297 (2005).

----- AuxJ basis set information -----
Your calculation utilizes the auxiliary basis: def2/J
   F. Weigend, Phys. Chem. Chem. Phys. 8, 1057 (2006).

----- AuxC basis set information -----
Your calculation utilizes the auxiliary basis: def2-SVP/C
  H-La, Hf-Rn : A. Hellweg, C. Hattig, S. Hofener and W. Klopper, Theor. Chem. Acc. 117, 587 (2007).
        Ce-Lu : J. Chmela and M. E. Harding, Mol. Phys. (2018).

================================================================================
                                        WARNINGS
                       Please study these warnings very carefully!
================================================================================


WARNING: The frozen-core approximation for MP2-gradient calculations is turned on by default.

WARNING: Geometry Optimization
  ===> : Switching off AutoStart
         For restart on a previous wavefunction, please use MOREAD

WARNING: The frozen-core approximation is turned on by default for 
         the MP2 part of double-hybrid DFT.

================================================================================
                                       INPUT FILE
================================================================================
NAME = calc.inp
|  1> ! RI-B2PLYP D3BJ  def2-SVP def2-SVP/C RIJCOSX def2/J  TightOpt NumFreq
|  2> 
|  3> %cpcm
|  4> epsilon 16.7                    # Dielectric constant
|  5> refrac 1.275   
|  6> SURFACETYPE VDW_GAUSSIAN
|  7> end
|  8> 
|  9> %geom
| 10> MaxIter 100
| 11> end
| 12> 
| 13> 
| 14> 
| 15> %PAL NPROCS 8 END
| 16> 
| 17> %maxcore 8000
| 18> 
| 19> 
| 20> *xyz 0 1
| 21> C       -3.7627154133     -0.2418789226     -0.1895882764                 
| 22> C       -2.3339777637     -0.2788303441     -0.0161517401                 
| 23> C       -1.5958181207      0.8989458580      0.1668271376                 
| 24> C       -0.2093667343      0.8354372709      0.3586250832                 
| 25> C       -1.6833838820     -1.5145139165     -0.0010632775                 
| 26> C       -0.3008824668     -1.5794787923      0.1763148497                 
| 27> C        0.4548017126     -0.4087933434      0.3599443983                 
| 28> C        1.9536855816     -0.5351874992      0.5840293622                 
| 29> C        2.6945646171     -0.9926660520     -0.6741497953                 
| 30> C        2.9395737535      0.3321217449     -1.3252136544                 
| 31> C        3.3343190024      1.1391346955     -0.1035107124                 
| 32> O        2.5164780881      0.7105614571      0.9670521600                 
| 33> H       -2.0882639067      1.8646534377      0.1642719029                 
| 34> H        0.3382454155      1.7587362109      0.4982636108                 
| 35> H       -2.2482903522     -2.4302853362     -0.1249051842                 
| 36> H        0.1793126524     -2.5496295138      0.1893140431                 
| 37> H        3.2150551133      2.2259307364     -0.2978447911                 
| 38> H        4.3915457100      0.9281897565      0.1735479365                 
| 39> H        1.9777560526      0.7230312601     -1.7248524950                 
| 40> H        3.7009778064      0.3325098511     -2.1351455705                 
| 41> H        2.1047674563     -1.2798320785      1.3961031282                 
| 42> H        2.1719619080     -1.7454442349     -1.3039644723                 
| 43> H        3.6831292075     -1.4099923559     -0.3744404775                 
| 44> N       -4.9101822533     -0.2303675584     -0.3395813836                 
| 45> *
| 46> 
| 47>                          ****END OF INPUT****
================================================================================

                       *****************************
                       * Geometry Optimization Run *
                       *****************************

Geometry optimization settings:
Update method            Update   .... BFGS
Choice of coordinates    CoordSys .... (2022) Redundant Internals
Initial Hessian          InHess   .... Almloef's Model
Max. no of cycles        MaxIter  .... 100

Convergence Tolerances:
Energy Change            TolE     ....  1.0000e-06 Eh
Max. Gradient            TolMAXG  ....  1.0000e-04 Eh/bohr
RMS Gradient             TolRMSG  ....  3.0000e-05 Eh/bohr
Max. Displacement        TolMAXD  ....  1.0000e-03 bohr
RMS Displacement         TolRMSD  ....  6.0000e-04 bohr
Strict Convergence                .... False

------------------------------------------------------------------------------
                        ORCA OPTIMIZATION COORDINATE SETUP
------------------------------------------------------------------------------

The optimization will be done in redundant internal coordinates (2022)
Making redundant internal coordinates   ...  (2022 redundants) done
Evaluating the initial hessian          ...  (Almloef) done
Evaluating the coordinates              ...  done
Calculating the B-matrix                .... done
Calculating the G-matrix                .... done
Diagonalizing the G-matrix              .... done
Small eigenvalue found = 1.661e-02
Small eigenvalue found = 2.579e-02
The first mode is                       ....   57
The number of degrees of freedom        ....   66

    -----------------------------------------------------------------
                    Redundant Internal Coordinates


    -----------------------------------------------------------------
         Definition                    Initial Value    Approx d2E/dq
    -----------------------------------------------------------------
      1. B(C   1,C   0)                  1.4397         0.520529   
      2. B(C   2,C   1)                  1.4020         0.597919   
      3. B(C   3,C   2)                  1.4011         0.599842   
      4. B(C   4,C   1)                  1.3966         0.609892   
      5. B(C   5,C   4)                  1.3953         0.612643   
      6. B(C   6,C   5)                  1.4054         0.590327   
      7. B(C   6,C   3)                  1.4104         0.579682   
      8. B(C   7,C   6)                  1.5208         0.386412   
      9. B(C   8,C   7)                  1.5301         0.373439   
     10. B(C   9,C   8)                  1.4963         0.422776   
     11. B(C  10,C   9)                  1.5165         0.392626   
     12. B(O  11,C  10)                  1.4137         0.512873   
     13. B(O  11,C   7)                  1.4196         0.501894   
     14. B(H  12,C   2)                  1.0840         0.368098   
     15. B(H  13,C   3)                  1.0825         0.370126   
     16. B(H  14,C   4)                  1.0831         0.369352   
     17. B(H  15,C   5)                  1.0826         0.370070   
     18. B(H  16,C  10)                  1.1105         0.334030   
     19. B(H  17,C  10)                  1.1131         0.330805   
     20. B(H  18,C   9)                  1.1125         0.331555   
     21. B(H  19,C   9)                  1.1116         0.332591   
     22. B(H  20,C   7)                  1.1121         0.332010   
     23. B(H  21,C   8)                  1.1120         0.332191   
     24. B(H  22,C   8)                  1.1141         0.329574   
     25. B(N  23,C   0)                  1.1573         1.315697   
     26. L(C   1,C   0,N  23,C   4, 1) 179.0698         0.479017   
     27. L(C   1,C   0,N  23,C   4, 2) 180.9324         0.479017   
     28. A(C   2,C   1,C   4)          119.7766         0.429974   
     29. A(C   0,C   1,C   2)          121.1090         0.417964   
     30. A(C   0,C   1,C   4)          119.0986         0.419443   
     31. A(C   3,C   2,H  12)          119.3559         0.352248   
     32. A(C   1,C   2,H  12)          120.5910         0.352056   
     33. A(C   1,C   2,C   3)          120.0530         0.428695   
     34. A(C   6,C   3,H  13)          120.9365         0.350544   
     35. A(C   2,C   3,C   6)          120.4045         0.426321   
     36. A(C   2,C   3,H  13)          118.6577         0.352575   
     37. A(C   5,C   4,H  14)          119.4678         0.353712   
     38. A(C   1,C   4,H  14)          120.2584         0.353443   
     39. A(C   1,C   4,C   5)          120.2736         0.431857   
     40. A(C   4,C   5,C   6)          120.7011         0.429336   
     41. A(C   6,C   5,H  15)          120.4242         0.351614   
     42. A(C   4,C   5,H  15)          118.8644         0.353829   
     43. A(C   5,C   6,C   7)          118.6826         0.395623   
     44. A(C   3,C   6,C   5)          118.7837         0.425103   
     45. A(C   3,C   6,C   7)          122.5188         0.394363   
     46. A(C   8,C   7,O  11)          106.9938         0.379876   
     47. A(C   6,C   7,O  11)          110.9497         0.382133   
     48. A(C   6,C   7,C   8)          112.3902         0.365435   
     49. A(O  11,C   7,H  20)          109.6758         0.333968   
     50. A(C   6,C   7,H  20)          107.2857         0.321806   
     51. A(C   8,C   7,H  20)          109.5402         0.320014   
     52. A(H  21,C   8,H  22)          108.4094         0.283253   
     53. A(C   7,C   8,C   9)           99.9249         0.371120   
     54. A(C   9,C   8,H  22)          107.6620         0.326198   
     55. A(C   7,C   8,H  22)          108.6889         0.319629   
     56. A(C   9,C   8,H  21)          115.4603         0.326623   
     57. A(C   7,C   8,H  21)          116.1412         0.320042   
     58. A(C   8,C   9,H  18)          109.0167         0.326520   
     59. A(C   8,C   9,C  10)           99.3955         0.374337   
     60. A(H  18,C   9,H  19)          109.2884         0.283570   
     61. A(C  10,C   9,H  19)          114.1105         0.322741   
     62. A(C   8,C   9,H  19)          115.4347         0.326688   
     63. A(C  10,C   9,H  18)          109.1150         0.322576   
     64. A(H  16,C  10,H  17)          109.3321         0.283660   
     65. A(O  11,C  10,H  17)          107.6692         0.334968   
     66. A(C   9,C  10,H  17)          110.2988         0.322456   
     67. A(O  11,C  10,H  16)          111.5358         0.335509   
     68. A(C   9,C  10,H  16)          110.6026         0.322969   
     69. A(C   9,C  10,O  11)          107.3468         0.384637   
     70. A(C   7,O  11,C  10)          106.9205         0.398960   
     71. D(H  12,C   2,C   1,C   0)     -1.0403         0.024637   
     72. D(C   3,C   2,C   1,C   0)    178.8007         0.024637   
     73. D(H  12,C   2,C   1,C   4)   -179.5809         0.024637   
     74. D(C   3,C   2,C   1,C   4)      0.2601         0.024637   
     75. D(H  13,C   3,C   2,C   1)   -179.9651         0.024804   
     76. D(C   6,C   3,C   2,C   1)      0.4443         0.024804   
     77. D(H  13,C   3,C   2,H  12)     -0.1221         0.024804   
     78. D(C   6,C   3,C   2,H  12)   -179.7127         0.024804   
     79. D(H  14,C   4,C   1,C   2)    178.9646         0.025689   
     80. D(H  14,C   4,C   1,C   0)      0.3946         0.025689   
     81. D(C   5,C   4,C   1,C   2)     -0.9076         0.025689   
     82. D(C   5,C   4,C   1,C   0)   -179.4776         0.025689   
     83. D(H  15,C   5,C   4,C   1)    179.6913         0.025935   
     84. D(C   6,C   5,C   4,H  14)   -179.0176         0.025935   
     85. D(C   6,C   5,C   4,C   1)      0.8556         0.025935   
     86. D(H  15,C   5,C   4,H  14)     -0.1819         0.025935   
     87. D(C   7,C   6,C   5,H  15)     -0.3379         0.023983   
     88. D(C   3,C   6,C   5,H  15)   -178.9674         0.023983   
     89. D(C   3,C   6,C   5,C   4)     -0.1498         0.023983   
     90. D(C   7,C   6,C   3,H  13)      1.3471         0.023085   
     91. D(C   7,C   6,C   3,C   2)   -179.0717         0.023085   
     92. D(C   7,C   6,C   5,C   4)    178.4796         0.023983   
     93. D(C   5,C   6,C   3,H  13)    179.9212         0.023085   
     94. D(C   5,C   6,C   3,C   2)     -0.4976         0.023085   
     95. D(H  20,C   7,C   6,C   3)    127.9933         0.011120   
     96. D(O  11,C   7,C   6,C   5)   -170.3658         0.011120   
     97. D(O  11,C   7,C   6,C   3)      8.2097         0.011120   
     98. D(C   8,C   7,C   6,C   5)     69.8854         0.011120   
     99. D(C   8,C   7,C   6,C   3)   -111.5391         0.011120   
    100. D(C   9,C   8,C   7,O  11)    -34.6640         0.011136   
    101. D(C   9,C   8,C   7,C   6)     87.3590         0.011136   
    102. D(H  21,C   8,C   7,H  20)     81.6255         0.011136   
    103. D(H  21,C   8,C   7,O  11)   -159.5551         0.011136   
    104. D(H  21,C   8,C   7,C   6)    -37.5322         0.011136   
    105. D(C   9,C   8,C   7,H  20)   -153.4833         0.011136   
    106. D(H  18,C   9,C   8,H  22)    174.3879         0.014138   
    107. D(H  18,C   9,C   8,H  21)     53.1442         0.014138   
    108. D(H  18,C   9,C   8,C   7)    -72.2148         0.014138   
    109. D(C  10,C   9,C   8,H  22)    -71.5261         0.014138   
    110. D(C  10,C   9,C   8,H  21)    167.2302         0.014138   
    111. D(C  10,C   9,C   8,C   7)     41.8712         0.014138   
    112. D(H  16,C  10,C   9,H  18)    -45.9575         0.012249   
    113. D(H  16,C  10,C   9,C   8)   -159.9674         0.012249   
    114. D(O  11,C  10,C   9,H  19)   -161.5129         0.012249   
    115. D(O  11,C  10,C   9,H  18)     75.9315         0.012249   
    116. D(H  16,C  10,C   9,H  19)     76.5981         0.012249   
    117. D(O  11,C  10,C   9,C   8)    -38.0784         0.012249   
    118. D(C   7,O  11,C  10,H  17)   -101.9698         0.020832   
    119. D(C   7,O  11,C  10,H  16)    138.0819         0.020832   
    120. D(C   7,O  11,C  10,C   9)     16.7773         0.020832   
    121. D(C  10,O  11,C   7,H  20)    130.0251         0.019919   
    122. D(C  10,O  11,C   7,C   8)     11.2937         0.019919   
    123. D(C  10,O  11,C   7,C   6)   -111.6287         0.019919   
    -----------------------------------------------------------------

Number of atoms                         .... 24
Number of degrees of freedom            .... 123


         *************************************************************
         *                GEOMETRY OPTIMIZATION CYCLE   1            *
         *************************************************************
---------------------------------
CARTESIAN COORDINATES (ANGSTROEM)
---------------------------------
  C     -3.762715   -0.241879   -0.189588
  C     -2.333978   -0.278830   -0.016152
  C     -1.595818    0.898946    0.166827
  C     -0.209367    0.835437    0.358625
  C     -1.683384   -1.514514   -0.001063
  C     -0.300882   -1.579479    0.176315
  C      0.454802   -0.408793    0.359944
  C      1.953686   -0.535187    0.584029
  C      2.694565   -0.992666   -0.674150
  C      2.939574    0.332122   -1.325214
  C      3.334319    1.139135   -0.103511
  O      2.516478    0.710561    0.967052
  H     -2.088264    1.864653    0.164272
  H      0.338245    1.758736    0.498264
  H     -2.248290   -2.430285   -0.124905
  H      0.179313   -2.549630    0.189314
  H      3.215055    2.225931   -0.297845
  H      4.391546    0.928190    0.173548
  H      1.977756    0.723031   -1.724852
  H      3.700978    0.332510   -2.135146
  H      2.104767   -1.279832    1.396103
  H      2.171962   -1.745444   -1.303964
  H      3.683129   -1.409992   -0.374440
  N     -4.910182   -0.230368   -0.339581

----------------------------
CARTESIAN COORDINATES (A.U.)
----------------------------
  NO LB      ZA    FRAG     MASS         X           Y           Z
   0 C     6.0000    0    12.011   -7.110502   -0.457085   -0.358270
   1 C     6.0000    0    12.011   -4.410579   -0.526913   -0.030522
   2 C     6.0000    0    12.011   -3.015659    1.698761    0.315258
   3 C     6.0000    0    12.011   -0.395646    1.578748    0.677703
   4 C     6.0000    0    12.011   -3.181135   -2.862017   -0.002009
   5 C     6.0000    0    12.011   -0.568585   -2.984782    0.333187
   6 C     6.0000    0    12.011    0.859451   -0.772507    0.680196
   7 C     6.0000    0    12.011    3.691931   -1.011358    1.103656
   8 C     6.0000    0    12.011    5.091989   -1.875867   -1.273958
   9 C     6.0000    0    12.011    5.554989    0.627619   -2.504291
  10 C     6.0000    0    12.011    6.300950    2.152653   -0.195607
  11 O     8.0000    0    15.999    4.755454    1.342767    1.827464
  12 H     1.0000    0     1.008   -3.946247    3.523684    0.310429
  13 H     1.0000    0     1.008    0.639191    3.323530    0.941582
  14 H     1.0000    0     1.008   -4.248653   -4.592574   -0.236037
  15 H     1.0000    0     1.008    0.338852   -4.818102    0.357752
  16 H     1.0000    0     1.008    6.075574    4.206399   -0.562845
  17 H     1.0000    0     1.008    8.298819    1.754024    0.327958
  18 H     1.0000    0     1.008    3.737417    1.366331   -3.259499
  19 H     1.0000    0     1.008    6.993834    0.628353   -4.034840
  20 H     1.0000    0     1.008    3.977434   -2.418532    2.638253
  21 H     1.0000    0     1.008    4.104413   -3.298412   -2.464136
  22 H     1.0000    0     1.008    6.960106   -2.664499   -0.707590
  23 N     7.0000    0    14.007   -9.278900   -0.435332   -0.641716

--------------------------------
INTERNAL COORDINATES (ANGSTROEM)
--------------------------------
 C      0   0   0     0.000000000000     0.00000000     0.00000000
 C      1   0   0     1.439700285149     0.00000000     0.00000000
 C      2   1   0     1.401969225936   121.10902814     0.00000000
 C      3   2   1     1.401095014416   120.05297711   178.80070718
 C      2   1   3     1.396572214999   119.09860174   178.55030396
 C      5   2   1     1.395347124599   120.27360661   180.52243662
 C      6   5   2     1.405447548072   120.70114505     0.85557793
 C      7   6   5     1.520803210943   118.68256823   178.47960438
 C      8   7   6     1.530099069957   112.39020610    69.88544346
 C      9   8   7     1.496320932274    99.92489941    87.35899890
 C     10   9   8     1.516460283838    99.39553870    41.87116167
 O     11  10   9     1.413733937322   107.34684627   321.92164792
 H      3   2   1     1.084020530647   120.59096541   358.95968458
 H      4   3   2     1.082524326565   118.65772886   180.03494188
 H      5   2   1     1.083094377729   120.25842265     0.39458091
 H      6   5   2     1.082565819689   118.86435996   179.69129105
 H     11  10   9     1.110457222906   110.60262961   200.03257968
 H     11  10   9     1.113098186811   110.29879110    78.95949839
 H     10   9   8     1.112481344452   109.01668082   287.78517075
 H     10   9   8     1.111632129401   115.43469121   164.36330293
 H      8   7   6     1.112108395692   107.28569752   309.41784995
 H      9   8   7     1.111960031464   116.14117089   322.46784795
 H      9   8   7     1.114112592378   108.68888637   199.96200649
 N      1   2   3     1.157285873332   178.95695170   154.14875286

---------------------------
INTERNAL COORDINATES (A.U.)
---------------------------
 C      0   0   0     0.000000000000     0.00000000     0.00000000
 C      1   0   0     2.720639253861     0.00000000     0.00000000
 C      2   1   0     2.649337885204   121.10902814     0.00000000
 C      3   2   1     2.647685864849   120.05297711   178.80070718
 C      2   1   3     2.639139012593   119.09860174   178.55030396
 C      5   2   1     2.636823927247   120.27360661   180.52243662
 C      6   5   2     2.655910961447   120.70114505     0.85557793
 C      7   6   5     2.873901572271   118.68256823   178.47960438
 C      8   7   6     2.891468199986   112.39020610    69.88544346
 C      9   8   7     2.827636770451    99.92489941    87.35899890
 C     10   9   8     2.865694629421    99.39553870    41.87116167
 O     11  10   9     2.671569967770   107.34684627   321.92164792
 H      3   2   1     2.048501926470   120.59096541   358.95968458
 H      4   3   2     2.045674510515   118.65772886   180.03494188
 H      5   2   1     2.046751751098   120.25842265     0.39458091
 H      6   5   2     2.045752921157   118.86435996   179.69129105
 H     11  10   9     2.098460034726   110.60262961   200.03257968
 H     11  10   9     2.103450733238   110.29879110    78.95949839
 H     10   9   8     2.102285070112   109.01668082   287.78517075
 H     10   9   8     2.100680286235   115.43469121   164.36330293
 H      8   7   6     2.101580299093   107.28569752   309.41784995
 H      9   8   7     2.101299931333   116.14117089   322.46784795
 H      9   8   7     2.105367681948   108.68888637   199.96200649
 N      1   2   3     2.186953359253   178.95695170   154.14875286

---------------------
BASIS SET INFORMATION
---------------------
There are 4 groups of distinct atoms

 Group   1 Type C   : 7s4p1d contracted to 3s2p1d pattern {511/31/1}
 Group   2 Type O   : 7s4p1d contracted to 3s2p1d pattern {511/31/1}
 Group   3 Type H   : 4s1p contracted to 2s1p pattern {31/1}
 Group   4 Type N   : 7s4p1d contracted to 3s2p1d pattern {511/31/1}

Atom   0C    basis set group =>   1
Atom   1C    basis set group =>   1
Atom   2C    basis set group =>   1
Atom   3C    basis set group =>   1
Atom   4C    basis set group =>   1
Atom   5C    basis set group =>   1
Atom   6C    basis set group =>   1
Atom   7C    basis set group =>   1
Atom   8C    basis set group =>   1
Atom   9C    basis set group =>   1
Atom  10C    basis set group =>   1
Atom  11O    basis set group =>   2
Atom  12H    basis set group =>   3
Atom  13H    basis set group =>   3
Atom  14H    basis set group =>   3
Atom  15H    basis set group =>   3
Atom  16H    basis set group =>   3
Atom  17H    basis set group =>   3
Atom  18H    basis set group =>   3
Atom  19H    basis set group =>   3
Atom  20H    basis set group =>   3
Atom  21H    basis set group =>   3
Atom  22H    basis set group =>   3
Atom  23N    basis set group =>   4
---------------------------------
AUXILIARY/J BASIS SET INFORMATION
---------------------------------
There are 4 groups of distinct atoms

 Group   1 Type C   : 12s5p4d2f1g contracted to 6s4p3d1f1g pattern {711111/2111/211/2/1}
 Group   2 Type O   : 12s5p4d2f1g contracted to 6s4p3d1f1g pattern {711111/2111/211/2/1}
 Group   3 Type H   : 5s2p1d contracted to 3s1p1d pattern {311/2/1}
 Group   4 Type N   : 12s5p4d2f1g contracted to 6s4p3d1f1g pattern {711111/2111/211/2/1}

Atom   0C    basis set group =>   1
Atom   1C    basis set group =>   1
Atom   2C    basis set group =>   1
Atom   3C    basis set group =>   1
Atom   4C    basis set group =>   1
Atom   5C    basis set group =>   1
Atom   6C    basis set group =>   1
Atom   7C    basis set group =>   1
Atom   8C    basis set group =>   1
Atom   9C    basis set group =>   1
Atom  10C    basis set group =>   1
Atom  11O    basis set group =>   2
Atom  12H    basis set group =>   3
Atom  13H    basis set group =>   3
Atom  14H    basis set group =>   3
Atom  15H    basis set group =>   3
Atom  16H    basis set group =>   3
Atom  17H    basis set group =>   3
Atom  18H    basis set group =>   3
Atom  19H    basis set group =>   3
Atom  20H    basis set group =>   3
Atom  21H    basis set group =>   3
Atom  22H    basis set group =>   3
Atom  23N    basis set group =>   4
---------------------------------
AUXILIARY/C BASIS SET INFORMATION
---------------------------------
There are 4 groups of distinct atoms

 Group   1 Type C   : 8s6p5d3f contracted to 6s5p4d1f pattern {311111/21111/2111/3}
 Group   2 Type O   : 8s6p5d3f contracted to 6s5p4d1f pattern {311111/21111/2111/3}
 Group   3 Type H   : 4s3p2d contracted to 3s2p1d pattern {211/21/2}
 Group   4 Type N   : 8s6p5d3f contracted to 6s5p4d1f pattern {311111/21111/2111/3}

Atom   0C    basis set group =>   1
Atom   1C    basis set group =>   1
Atom   2C    basis set group =>   1
Atom   3C    basis set group =>   1
Atom   4C    basis set group =>   1
Atom   5C    basis set group =>   1
Atom   6C    basis set group =>   1
Atom   7C    basis set group =>   1
Atom   8C    basis set group =>   1
Atom   9C    basis set group =>   1
Atom  10C    basis set group =>   1
Atom  11O    basis set group =>   2
Atom  12H    basis set group =>   3
Atom  13H    basis set group =>   3
Atom  14H    basis set group =>   3
Atom  15H    basis set group =>   3
Atom  16H    basis set group =>   3
Atom  17H    basis set group =>   3
Atom  18H    basis set group =>   3
Atom  19H    basis set group =>   3
Atom  20H    basis set group =>   3
Atom  21H    basis set group =>   3
Atom  22H    basis set group =>   3
Atom  23N    basis set group =>   4


           ************************************************************
           *        Program running with 8 parallel MPI-processes     *
           *              working on a common directory               *
           ************************************************************
------------------------------------------------------------------------------
                             ORCA STARTUP CALCULATIONS
                           -- RI-GTO INTEGRALS CHOSEN --
------------------------------------------------------------------------------
------------------------------------------------------------------------------
                   ___                                                        
                  /   \      - P O W E R E D   B Y -                         
                 /     \                                                     
                 |  |  |   _    _      __       _____    __    __             
                 |  |  |  | |  | |    /  \     |  _  \  |  |  /  |          
                  \  \/   | |  | |   /    \    | | | |  |  | /  /          
                 / \  \   | |__| |  /  /\  \   | |_| |  |  |/  /          
                |  |  |   |  __  | /  /__\  \  |    /   |      \           
                |  |  |   | |  | | |   __   |  |    \   |  |\   \          
                \     /   | |  | | |  |  |  |  | |\  \  |  | \   \       
                 \___/    |_|  |_| |__|  |__|  |_| \__\ |__|  \__/        
                                                                              
                      - O R C A' S   B I G   F R I E N D -                    
                                      &                                       
                       - I N T E G R A L  F E E D E R -                       
                                                                              
 v1 FN, 2020, v2 2021, v3 2022-2024                                           
------------------------------------------------------------------------------


----------------------
SHARK INTEGRAL PACKAGE
----------------------

Number of atoms                             ...     24
Number of basis functions                   ...    237
Number of shells                            ...    111
Maximum angular momentum                    ...      2
Integral batch strategy                     ... SHARK/LIBINT Hybrid
RI-J (if used) integral strategy            ... SPLIT-RIJ (Revised 2003 algorithm where possible)
Printlevel                                  ...      1
Contraction scheme used                     ... SEGMENTED contraction
Prescreening option                         ... SCHWARTZ
   Thresh                                   ... 1.000e-12
   Tcut                                     ... 1.000e-14
   Tpresel                                  ... 1.000e-14 
Coulomb Range Separation                    ... NOT USED
Exchange Range Separation                   ... NOT USED
Multipole approximations                    ... NOT USED
Finite Nucleus Model                        ... NOT USED
CABS basis                                  ... NOT available
Auxiliary Coulomb fitting basis             ... AVAILABLE
   # of basis functions in Aux-J            ...    758
   # of shells in Aux-J                     ...    250
   Maximum angular momentum in Aux-J        ...      4
Auxiliary J/K fitting basis                 ... NOT available
Auxiliary Correlation fitting basis         ... AVAILABLE
   # of basis functions in Aux-C            ...    778
   # of shells in Aux-C                     ...    274
   Maximum angular momentum in Aux-C        ...      3
Auxiliary 'external' fitting basis          ... NOT available

Checking pre-screening integrals            ... done (  0.0 sec) Dimension = 111
Check shell pair data                       ... done (  0.0 sec)
Shell pair information
Shell pair cut-off parameter TPreSel        ...   1.0e-14
Total number of shell pairs                 ...      6216
Shell pairs after pre-screening             ...      5540
Total number of primitive shell pairs       ...     22568
Primitive shell pairs kept                  ...     14311
          la=0 lb=0:   1690 shell pairs
          la=1 lb=0:   2036 shell pairs
          la=1 lb=1:    642 shell pairs
          la=2 lb=0:    684 shell pairs
          la=2 lb=1:    413 shell pairs
          la=2 lb=2:     75 shell pairs

Calculating one electron integrals          ... done (  0.0 sec)
Calculating RI/J V-Matrix + Cholesky decomp.... done (  0.0 sec)
Calculating RI/C V-Matrix + Cholesky decomp.... done (  0.0 sec)
Calculating Nuclear repulsion               ... done (  0.0 sec) ENN=    727.656054860099 Eh

Diagonalization of the overlap matrix:
Smallest eigenvalue                        ... 2.808e-04
Time for diagonalization                   ...    0.008 sec
Threshold for overlap eigenvalues          ... 1.000e-07
Number of eigenvalues below threshold      ... 0
Time for construction of square roots      ...    0.004 sec
Total time needed                          ...    0.013 sec

-------------------
DFT GRID GENERATION
-------------------

General Integration Accuracy     IntAcc      ... 4.388
Radial Grid Type                 RadialGrid  ... OptM3 with GC (2021)
Angular Grid (max. ang.)         AngularGrid ... 4 (Lebedev-302)
Angular grid pruning method      GridPruning ... 4 (adaptive)
Weight generation scheme         WeightScheme... mBecke (2022)
Basis function cutoff            BFCut       ... 1.0000e-12
Integration weight cutoff        WCut        ... 1.0000e-14
Partially contracted basis set               ... off
Rotationally invariant grid construction     ... off
Angular grids for H and He will be reduced by one unit

Total number of grid points                  ...   112938
Total number of batches                      ...     1779
Average number of points per batch           ...       63
Average number of grid points per atom       ...     4706

--------------------
COSX GRID GENERATION
--------------------

GRIDX 1
-------
General Integration Accuracy     IntAcc      ... 3.816
Radial Grid Type                 RadialGrid  ... OptM3 with GC (2021)
Angular Grid (max. ang.)         AngularGrid ... 1 (Lebedev-50)
Angular grid pruning method      GridPruning ... 4 (adaptive)
Weight generation scheme         WeightScheme... mBecke (2022)
Basis function cutoff            BFCut       ... 1.0000e-12
Integration weight cutoff        WCut        ... 1.0000e-14
Partially contracted basis set               ... on
Rotationally invariant grid construction     ... off
Angular grids for H and He will be reduced by one unit

Total number of grid points                  ...    14388
Total number of batches                      ...      127
Average number of points per batch           ...      113
Average number of grid points per atom       ...      600
UseSFitting                                  ... on

GRIDX 2
-------
General Integration Accuracy     IntAcc      ... 4.020
Radial Grid Type                 RadialGrid  ... OptM3 with GC (2021)
Angular Grid (max. ang.)         AngularGrid ... 2 (Lebedev-110)
Angular grid pruning method      GridPruning ... 4 (adaptive)
Weight generation scheme         WeightScheme... mBecke (2022)
Basis function cutoff            BFCut       ... 1.0000e-12
Integration weight cutoff        WCut        ... 1.0000e-14
Partially contracted basis set               ... on
Rotationally invariant grid construction     ... off
Angular grids for H and He will be reduced by one unit

Total number of grid points                  ...    31226
Total number of batches                      ...      257
Average number of points per batch           ...      121
Average number of grid points per atom       ...     1301
UseSFitting                                  ... on

GRIDX 3
-------
General Integration Accuracy     IntAcc      ... 4.338
Radial Grid Type                 RadialGrid  ... OptM3 with GC (2021)
Angular Grid (max. ang.)         AngularGrid ... 3 (Lebedev-194)
Angular grid pruning method      GridPruning ... 4 (adaptive)
Weight generation scheme         WeightScheme... mBecke (2022)
Basis function cutoff            BFCut       ... 1.0000e-12
Integration weight cutoff        WCut        ... 1.0000e-14
Partially contracted basis set               ... on
Rotationally invariant grid construction     ... off
Angular grids for H and He will be reduced by one unit

Total number of grid points                  ...    68518
Total number of batches                      ...      546
Average number of points per batch           ...      125
Average number of grid points per atom       ...     2855
UseSFitting                                  ... on
Initializing property integral containers    ... done (  0.0 sec)

SHARK setup successfully completed in   1.4 seconds

Maximum memory used throughout the entire STARTUP-calculation: 30.8 MB


           ************************************************************
           *        Program running with 8 parallel MPI-processes     *
           *              working on a common directory               *
           ************************************************************
-------------------------------------------------------------------------------
                                 ORCA GUESS
                   Start orbitals & Density for SCF / CASSCF
-------------------------------------------------------------------------------

------------
SCF SETTINGS
------------
Hamiltonian:
 Density Functional     Method          .... DFT(GTOs)
 Exchange Functional    Exchange        .... B88
   X-Alpha parameter    XAlpha          ....  0.666667
   Becke's b parameter  XBeta           ....  0.004200
 Correlation Functional Correlation     .... LYP
 LDA part of GGA corr.  LDAOpt          .... VWN-3
 Gradients option       PostSCFGGA      .... off
 Hybrid DFT is turned on
   Fraction HF Exchange ScalHFX         ....  0.530000
   Scaling of DF-GGA-X  ScalDFX         ....  0.470000
   Scaling of DF-GGA-C  ScalDFC         ....  0.730000
   Scaling of DF-LDA-C  ScalLDAC        ....  0.730000
   Perturbative correction              ....  0.270000
   NL short-range parameter             ....  7.800000
 RI-approximation to the Coulomb term is turned on
   Number of AuxJ basis functions       .... 758
   RIJ-COSX (HFX calculated with COS-X)).... on


General Settings:
 Integral files         IntName         .... calc
 Hartree-Fock type      HFTyp           .... RHF
 Total Charge           Charge          ....    0
 Multiplicity           Mult            ....    1
 Number of Electrons    NEL             ....   92
 Basis Dimension        Dim             ....  237
 Nuclear Repulsion      ENuc            ....    727.6560548601 Eh

Convergence Acceleration:
 AO-DIIS                CNVDIIS         .... on
   Start iteration      DIISMaxIt       ....    12
   Startup error        DIISStart       ....  0.200000
   # of expansion vecs  DIISMaxEq       ....     5
   Bias factor          DIISBfac        ....   1.050
   Max. coefficient     DIISMaxC        ....  10.000
 MO-DIIS                CNVKDIIS        .... off
 Trust-Rad. Augm. Hess. CNVTRAH         .... auto
   Auto Start mean grad. ratio tolernc. ....  1.125000
   Auto Start start iteration           ....    50
   Auto Start num. interpolation iter.  ....    10
   Max. Number of Micro iterations      ....    24
   Max. Number of Macro iterations      .... Maxiter - #DIIS iter
   Number of Davidson start vectors     ....     2
   Converg. threshold    (grad. norm)   ....   2.000e-06
   Grad. Scal. Fac. for Micro threshold ....   0.100
   Minimum threshold for Micro iter.    ....   1.000e-02
   NR start threshold (gradient norm)   ....   1.000e-04
   Initial trust radius                 ....   0.400
   Minimum AH scaling param. (alpha)    ....   1.000
   Maximum AH scaling param. (alpha)    .... 1000.000
   Quad. conv. algorithm                .... NR
   White noise on init. David. guess    .... on
   Maximum white noise                  ....   0.010
   Pseudo random numbers                .... off
   Inactive MOs                         .... canonical
   Orbital update algorithm             .... Taylor
   Preconditioner                       .... Diag
   Full preconditioner red. dimension   ....   250
 SOSCF                  CNVSOSCF        .... on
   Start iteration      SOSCFMaxIt      ....   150
   Startup grad/error   SOSCFStart      ....  0.003300
   Hessian update       SOSCFHessUp     .... L-BFGS
 Level Shifting         CNVShift        .... on
   Level shift para.    LevelShift      ....    0.2500
   Turn off err/grad.   ShiftErr        ....    0.0010
 Zerner damping         CNVZerner       .... off
 Static damping         CNVDamp         .... on
   Fraction old density DampFac         ....    0.7000
   Max. Damping (<1)    DampMax         ....    0.9800
   Min. Damping (>=0)   DampMin         ....    0.0000
   Turn off err/grad.   DampErr         ....    0.1000

SCF Procedure:
 Maximum # iterations   MaxIter         ....   125
 SCF integral mode      SCFMode         .... Direct
   Integral package                     .... SHARK and LIBINT hybrid scheme
 Reset frequency        DirectResetFreq ....    20
 Integral Threshold     Thresh          ....  1.000e-12 Eh
 Primitive CutOff       TCut            ....  1.000e-14 Eh

Convergence Tolerance:
 Convergence Check Mode ConvCheckMode   .... Total+1el-Energy
 Convergence forced     ConvForced      .... 0
 Energy Change          TolE            ....  1.000e-09 Eh
 1-El. energy change                    ....  1.000e-06 Eh
 Orbital Gradient       TolG            ....  2.000e-06
 Orbital Rotation angle TolX            ....  2.000e-06
 DIIS Error             TolErr          ....  1.000e-08

------------------------------
INITIAL GUESS: MODEL POTENTIAL
------------------------------
Loading Hartree-Fock densities                     ... done
Calculating cut-offs                               ... done
Initializing the effective Hamiltonian             ... done
Setting up the integral package (SHARK)            ... done
Starting the Coulomb interaction                   ... done (   0.1 sec)
Making the grid                                    ... done (   0.2 sec)
Mapping shells                                     ... done
Starting the XC term evaluation                    ... done (   0.1 sec)
  promolecular density results
     # of electrons  =     91.993737547
     EX              =    -74.552010442
     EC              =     -1.028864160
     EX+EC           =    -75.580874601
Transforming the Hamiltonian                       ... done (   0.0 sec)
Diagonalizing the Hamiltonian                      ... done (   0.0 sec)
Back transforming the eigenvectors                 ... done (   0.0 sec)
Now organizing SCF variables                       ... done
                      ------------------
                      INITIAL GUESS DONE (   0.3 sec)
                      ------------------
             **** ENERGY FILE WAS UPDATED (calc.en.tmp) ****
Finished Guess after   0.5 sec
Maximum memory used throughout the entire GUESS-calculation: 17.6 MB


           ************************************************************
           *        Program running with 8 parallel MPI-processes     *
           *              working on a common directory               *
           ************************************************************

-------------------------------------------------------------------------------------------
                                      ORCA LEAN-SCF
                              memory conserving SCF solver
-------------------------------------------------------------------------------------------

--------------------
CPCM SOLVATION MODEL
--------------------
CPCM parameters:
  Epsilon                                         ...      16.7000
  Refrac                                          ...       1.2750
  Rsolv                                           ...       1.3000
  Surface type                                    ... GAUSSIAN VDW
  Discretization scheme                           ... Constant charge density
    Threshold for H atoms                         ...       5.0000 (charges/Ang^2)
    Threshold for non-H atoms                     ...       5.0000 (charges/Ang^2)
  Epsilon function type                           ...         CPCM
Solvent:                                          ... CUSTOM
Radii:
  Scheme                                          ... Element-dependent radii
  Radius for C  used is    3.8550 Bohr (=   2.0400 Ang.)
  Radius for O  used is    3.4469 Bohr (=   1.8240 Ang.)
  Radius for H  used is    2.4944 Bohr (=   1.3200 Ang.)
  Radius for N  used is    3.5149 Bohr (=   1.8600 Ang.)
Calculating surface                               ...        done! (  0.0s)
Cavity surface points                             ...         2175
Cavity Volume                                     ...    1480.3225
Cavity Surface-area                               ...     794.9194
Calculating surface distance matrix               ...        done! (  0.1s)
Performing Cholesky decomposition & store         ...        done! (  0.1s)
Overall time for CPCM initialization              ...                 0.2s

----------------------------------------D-I-I-S--------------------------------------------
Iteration    Energy (Eh)           Delta-E    RMSDP     MaxDP     DIISErr   Damp  Time(sec)
-------------------------------------------------------------------------------------------
               ***  Starting incremental Fock matrix formation  ***
    1    -553.8823766316191950     0.00e+00  3.14e-03  7.98e-02  2.23e-01  0.700   1.7
    2    -553.9984444756197490    -1.16e-01  2.33e-03  4.64e-02  1.16e-01  0.700   1.1
                               ***Turning on AO-DIIS***
    3    -554.0567789433381449    -5.83e-02  1.43e-03  2.65e-02  5.04e-02  0.700   1.5
    4    -554.0923571479996781    -3.56e-02  3.20e-03  6.73e-02  3.50e-02  0.000   1.6
    5    -554.1692896682783385    -7.69e-02  2.10e-04  8.34e-03  7.92e-03  0.000   1.0
    6    -554.1695006573792170    -2.11e-04  8.26e-05  2.64e-03  3.31e-03  0.000   1.0
                              *** Initializing SOSCF ***
---------------------------------------S-O-S-C-F--------------------------------------
Iteration    Energy (Eh)           Delta-E    RMSDP     MaxDP     MaxGrad    Time(sec)
--------------------------------------------------------------------------------------
    7    -554.1695260642173935    -2.54e-05  3.16e-05  7.56e-04  1.22e-03     1.0
               *** Restarting incremental Fock matrix formation ***
    8    -554.1694105405994151     1.16e-04  5.11e-05  1.60e-03  1.31e-04     1.7
    9    -554.1694116052054824    -1.06e-06  2.12e-05  6.35e-04  6.54e-05     1.4
   10    -554.1694118352598935    -2.30e-07  1.06e-05  3.18e-04  2.88e-05     1.3
   11    -554.1694118833260063    -4.81e-08  4.11e-06  1.23e-04  1.15e-05     1.3
   12    -554.1694118866276995    -3.30e-09  1.71e-06  4.80e-05  1.79e-05     1.2
   13    -554.1694118893832410    -2.76e-09  6.42e-07  1.61e-05  1.68e-06     1.2
   14    -554.1694118895530892    -1.70e-10  3.26e-07  9.28e-06  1.38e-06     1.1
                 **** Energy Check signals convergence ****

               *****************************************************
               *                     SUCCESS                       *
               *           SCF CONVERGED AFTER  14 CYCLES          *
               *****************************************************

Recomputing exchange energy using gridx3       ... done (    2.333 sec)
Old exchange energy                            :    -40.112973664 Eh
New exchange energy                            :    -40.113168830 Eh
Exchange energy change after final integration :     -0.000195166 Eh
Total energy after final integration           :   -554.169607056 Eh
             **** ENERGY FILE WAS UPDATED (calc.en.tmp) ****

----------------
TOTAL SCF ENERGY
----------------

Total Energy       :       -554.16960705551639 Eh          -15079.72165 eV

Components:
Nuclear Repulsion  :        727.65605486009861 Eh           19800.52789 eV
Electronic Energy  :      -1281.80984606364359 Eh          -34879.81917 eV
One Electron Energy:      -2192.98684686776005 Eh          -59674.20588 eV
Two Electron Energy:        911.17700080411646 Eh           24794.38671 eV
CPCM Dielectric    :         -0.01562068600810 Eh              -0.42506 eV

Virial components:
Potential Energy   :      -1103.60470385422764 Eh          -30030.61072 eV
Kinetic Energy     :        549.43509679871124 Eh           14950.88907 eV
Virial Ratio       :          2.00861705101183

DFT components:
N(Alpha)           :       46.000053432669 electrons
N(Beta)            :       46.000053432669 electrons
N(Total)           :       92.000106865337 electrons
E(X)               :      -35.640090669343 Eh       
E(C)               :       -2.270742676656 Eh       
E(XC)              :      -37.910833345999 Eh       

CPCM Solvation Model Properties:
Surface-charge          :         -0.02175820844578
Corrected charge        :         -0.00000000000000
Outlying charge corr.   :          0.00002877957977 Eh               0.00078 eV
Free-energy (cav+disp)  :  This term is not implemented in the current solvation scheme

---------------
SCF CONVERGENCE
---------------

  Last Energy change         ...    1.6985e-10  Tolerance :   1.0000e-09
  Last MAX-Density change    ...    9.2755e-06  Tolerance :   1.0000e-08
  Last RMS-Density change    ...    3.2592e-07  Tolerance :   1.0000e-09
  Last DIIS Error            ...    1.2238e-03  Tolerance :   1.0000e-08
  Last Orbital Gradient      ...    1.3812e-06  Tolerance :   2.0000e-06
  Last Orbital Rotation      ...    2.4437e-06  Tolerance :   2.0000e-06


----------------
ORBITAL ENERGIES
----------------

  NO   OCC          E(Eh)            E(eV) 
   0   2.0000     -19.732864      -536.9585 
   1   2.0000     -14.857925      -404.3047 
   2   2.0000     -10.683753      -290.7197 
   3   2.0000     -10.683336      -290.7084 
   4   2.0000     -10.673042      -290.4282 
   5   2.0000     -10.667519      -290.2780 
   6   2.0000     -10.654137      -289.9138 
   7   2.0000     -10.652898      -289.8801 
   8   2.0000     -10.651954      -289.8544 
   9   2.0000     -10.641472      -289.5692 
  10   2.0000     -10.641417      -289.5677 
  11   2.0000     -10.625817      -289.1432 
  12   2.0000     -10.620670      -289.0031 
  13   2.0000      -1.183328       -32.2000 
  14   2.0000      -1.040488       -28.3131 
  15   2.0000      -0.992696       -27.0126 
  16   2.0000      -0.914795       -24.8928 
  17   2.0000      -0.893846       -24.3228 
  18   2.0000      -0.867134       -23.5959 
  19   2.0000      -0.832219       -22.6458 
  20   2.0000      -0.740760       -20.1571 
  21   2.0000      -0.716977       -19.5099 
  22   2.0000      -0.675392       -18.3784 
  23   2.0000      -0.663602       -18.0575 
  24   2.0000      -0.641588       -17.4585 
  25   2.0000      -0.591737       -16.1020 
  26   2.0000      -0.581706       -15.8290 
  27   2.0000      -0.557131       -15.1603 
  28   2.0000      -0.538655       -14.6575 
  29   2.0000      -0.513244       -13.9661 
  30   2.0000      -0.508928       -13.8486 
  31   2.0000      -0.498378       -13.5616 
  32   2.0000      -0.483541       -13.1578 
  33   2.0000      -0.468096       -12.7375 
  34   2.0000      -0.463121       -12.6022 
  35   2.0000      -0.444893       -12.1061 
  36   2.0000      -0.434726       -11.8295 
  37   2.0000      -0.429997       -11.7008 
  38   2.0000      -0.422755       -11.5037 
  39   2.0000      -0.401578       -10.9275 
  40   2.0000      -0.400515       -10.8986 
  41   2.0000      -0.389004       -10.5854 
  42   2.0000      -0.386337       -10.5128 
  43   2.0000      -0.329807        -8.9745 
  44   2.0000      -0.307918        -8.3789 
  45   2.0000      -0.296591        -8.0707 
  46   0.0000       0.000153         0.0042 
  47   0.0000       0.031538         0.8582 
  48   0.0000       0.096920         2.6373 
  49   0.0000       0.107833         2.9343 
  50   0.0000       0.121433         3.3044 
  51   0.0000       0.127512         3.4698 
  52   0.0000       0.143137         3.8950 
  53   0.0000       0.152461         4.1487 
  54   0.0000       0.164735         4.4827 
  55   0.0000       0.172587         4.6963 
  56   0.0000       0.182658         4.9704 
*Only the first 10 virtual orbitals were printed.

                    ********************************
                    * MULLIKEN POPULATION ANALYSIS *
                    ********************************

-----------------------
MULLIKEN ATOMIC CHARGES
-----------------------
   0 C :   -0.005125
   1 C :   -0.151913
   2 C :    0.044164
   3 C :   -0.018833
   4 C :    0.037861
   5 C :   -0.020672
   6 C :   -0.055169
   7 C :    0.230813
   8 C :   -0.038375
   9 C :   -0.064782
  10 C :    0.237857
  11 O :   -0.492860
  12 H :    0.034483
  13 H :    0.027965
  14 H :    0.035014
  15 H :    0.030397
  16 H :    0.029762
  17 H :    0.018767
  18 H :    0.033730
  19 H :    0.047636
  20 H :    0.039729
  21 H :    0.052967
  22 H :    0.038150
  23 N :   -0.091567
Sum of atomic charges:   -0.0000000

--------------------------------
MULLIKEN REDUCED ORBITAL CHARGES
--------------------------------
  0 C s       :     3.091608  s :     3.091608
      pz      :     0.914501  p :     2.860608
      px      :     1.023056
      py      :     0.923051
      dz2     :     0.004424  d :     0.052910
      dxz     :     0.020174
      dyz     :     0.000351
      dx2y2   :     0.010885
      dxy     :     0.017076

  1 C s       :     3.039453  s :     3.039453
      pz      :     1.092367  p :     3.065193
      px      :     0.956482
      py      :     1.016344
      dz2     :     0.003876  d :     0.047267
      dxz     :     0.004696
      dyz     :     0.007541
      dx2y2   :     0.017690
      dxy     :     0.013464

  2 C s       :     3.206176  s :     3.206176
      pz      :     0.940287  p :     2.711229
      px      :     0.908291
      py      :     0.862651
      dz2     :     0.003326  d :     0.038432
      dxz     :     0.006343
      dyz     :     0.003965
      dx2y2   :     0.011389
      dxy     :     0.013409

  3 C s       :     3.221738  s :     3.221738
      pz      :     0.979657  p :     2.760289
      px      :     0.870067
      py      :     0.910565
      dz2     :     0.003024  d :     0.036806
      dxz     :     0.005144
      dyz     :     0.003749
      dx2y2   :     0.012281
      dxy     :     0.012608

  4 C s       :     3.203456  s :     3.203456
      pz      :     0.940677  p :     2.719710
      px      :     0.908380
      py      :     0.870652
      dz2     :     0.003151  d :     0.038973
      dxz     :     0.006265
      dyz     :     0.004371
      dx2y2   :     0.011663
      dxy     :     0.013524

  5 C s       :     3.209477  s :     3.209477
      pz      :     0.986292  p :     2.774070
      px      :     0.893472
      py      :     0.894306
      dz2     :     0.003134  d :     0.037125
      dxz     :     0.005444
      dyz     :     0.003508
      dx2y2   :     0.012248
      dxy     :     0.012791

  6 C s       :     3.091182  s :     3.091182
      pz      :     0.937239  p :     2.919062
      px      :     0.987576
      py      :     0.994247
      dz2     :     0.003645  d :     0.044925
      dxz     :     0.006318
      dyz     :     0.006945
      dx2y2   :     0.014386
      dxy     :     0.013631

  7 C s       :     3.015739  s :     3.015739
      pz      :     1.024614  p :     2.679118
      px      :     0.869077
      py      :     0.785427
      dz2     :     0.011497  d :     0.074330
      dxz     :     0.010045
      dyz     :     0.016821
      dx2y2   :     0.021300
      dxy     :     0.014667

  8 C s       :     3.071006  s :     3.071006
      pz      :     0.953605  p :     2.926918
      px      :     0.985793
      py      :     0.987520
      dz2     :     0.006693  d :     0.040451
      dxz     :     0.007941
      dyz     :     0.009705
      dx2y2   :     0.007877
      dxy     :     0.008235

  9 C s       :     3.073525  s :     3.073525
      pz      :     0.986518  p :     2.950256
      px      :     1.005985
      py      :     0.957753
      dz2     :     0.005801  d :     0.041001
      dxz     :     0.009887
      dyz     :     0.010441
      dx2y2   :     0.008897
      dxy     :     0.005975

 10 C s       :     3.000722  s :     3.000722
      pz      :     0.799461  p :     2.693544
      px      :     0.898114
      py      :     0.995969
      dz2     :     0.015307  d :     0.067877
      dxz     :     0.016893
      dyz     :     0.012789
      dx2y2   :     0.016784
      dxy     :     0.006103

 11 O s       :     3.786957  s :     3.786957
      pz      :     1.611439  p :     4.689074
      px      :     1.635196
      py      :     1.442439
      dz2     :     0.003627  d :     0.016829
      dxz     :     0.003937
      dyz     :     0.003927
      dx2y2   :     0.003293
      dxy     :     0.002045

 12 H s       :     0.940729  s :     0.940729
      pz      :     0.004028  p :     0.024788
      px      :     0.005938
      py      :     0.014822

 13 H s       :     0.946874  s :     0.946874
      pz      :     0.004454  p :     0.025162
      px      :     0.007340
      py      :     0.013368

 14 H s       :     0.940164  s :     0.940164
      pz      :     0.004235  p :     0.024822
      px      :     0.006904
      py      :     0.013682

 15 H s       :     0.944752  s :     0.944752
      pz      :     0.004253  p :     0.024851
      px      :     0.005774
      py      :     0.014824

 16 H s       :     0.948038  s :     0.948038
      pz      :     0.003368  p :     0.022200
      px      :     0.003239
      py      :     0.015593

 17 H s       :     0.959711  s :     0.959711
      pz      :     0.003315  p :     0.021522
      px      :     0.014293
      py      :     0.003913

 18 H s       :     0.943314  s :     0.943314
      pz      :     0.005238  p :     0.022956
      px      :     0.012716
      py      :     0.005002

 19 H s       :     0.929632  s :     0.929632
      pz      :     0.009959  p :     0.022732
      px      :     0.009514
      py      :     0.003259

 20 H s       :     0.938558  s :     0.938558
      pz      :     0.010186  p :     0.021713
      px      :     0.003346
      py      :     0.008181

 21 H s       :     0.924246  s :     0.924246
      pz      :     0.007465  p :     0.022787
      px      :     0.006233
      py      :     0.009089

 22 H s       :     0.939153  s :     0.939153
      pz      :     0.004277  p :     0.022697
      px      :     0.013136
      py      :     0.005284

 23 N s       :     3.561163  s :     3.561163
      pz      :     1.117498  p :     3.496985
      px      :     1.307747
      py      :     1.071740
      dz2     :     0.003255  d :     0.033419
      dxz     :     0.010414
      dyz     :     0.000184
      dx2y2   :     0.008905
      dxy     :     0.010662


                     *******************************
                     * LOEWDIN POPULATION ANALYSIS *
                     *******************************

----------------------
LOEWDIN ATOMIC CHARGES
----------------------
   0 C :    0.018949
   1 C :   -0.094584
   2 C :    0.018196
   3 C :   -0.022151
   4 C :    0.017244
   5 C :   -0.018564
   6 C :   -0.009235
   7 C :    0.089851
   8 C :   -0.030707
   9 C :   -0.045060
  10 C :    0.094765
  11 O :   -0.216105
  12 H :    0.045496
  13 H :    0.036571
  14 H :    0.045571
  15 H :    0.039435
  16 H :    0.016737
  17 H :    0.009861
  18 H :    0.025596
  19 H :    0.034357
  20 H :    0.030236
  21 H :    0.033587
  22 H :    0.030666
  23 N :   -0.150712

-------------------------------
LOEWDIN REDUCED ORBITAL CHARGES
-------------------------------
  0 C s       :     2.911739  s :     2.911739
      pz      :     0.905840  p :     2.952643
      px      :     1.160665
      py      :     0.886138
      dz2     :     0.011184  d :     0.116670
      dxz     :     0.040164
      dyz     :     0.000649
      dx2y2   :     0.030151
      dxy     :     0.034522

  1 C s       :     2.836623  s :     2.836623
      pz      :     1.046282  p :     3.141290
      px      :     1.002156
      py      :     1.092852
      dz2     :     0.008736  d :     0.116671
      dxz     :     0.009972
      dyz     :     0.015254
      dx2y2   :     0.047301
      dxy     :     0.035409

  2 C s       :     2.858845  s :     2.858845
      pz      :     0.935618  p :     3.029986
      px      :     1.055373
      py      :     1.038995
      dz2     :     0.006980  d :     0.092973
      dxz     :     0.012873
      dyz     :     0.007596
      dx2y2   :     0.030387
      dxy     :     0.035137

  3 C s       :     2.859016  s :     2.859016
      pz      :     0.974627  p :     3.072719
      px      :     1.048639
      py      :     1.049453
      dz2     :     0.006467  d :     0.090416
      dxz     :     0.010340
      dyz     :     0.007061
      dx2y2   :     0.032556
      dxy     :     0.033993

  4 C s       :     2.855698  s :     2.855698
      pz      :     0.936163  p :     3.032525
      px      :     1.057163
      py      :     1.039199
      dz2     :     0.006727  d :     0.094533
      dxz     :     0.012539
      dyz     :     0.008520
      dx2y2   :     0.030953
      dxy     :     0.035793

  5 C s       :     2.855190  s :     2.855190
      pz      :     0.975756  p :     3.071501
      px      :     1.048702
      py      :     1.047043
      dz2     :     0.006754  d :     0.091874
      dxz     :     0.011100
      dyz     :     0.006541
      dx2y2   :     0.033190
      dxy     :     0.034289

  6 C s       :     2.870350  s :     2.870350
      pz      :     0.906260  p :     3.032782
      px      :     1.044977
      py      :     1.081544
      dz2     :     0.008049  d :     0.106103
      dxz     :     0.011805
      dyz     :     0.013870
      dx2y2   :     0.037356
      dxy     :     0.035024

  7 C s       :     2.841615  s :     2.841615
      pz      :     1.044421  p :     2.905106
      px      :     0.985635
      py      :     0.875050
      dz2     :     0.025388  d :     0.163427
      dxz     :     0.021228
      dyz     :     0.037162
      dx2y2   :     0.050216
      dxy     :     0.029433

  8 C s       :     2.845063  s :     2.845063
      pz      :     1.016960  p :     3.090309
      px      :     1.039284
      py      :     1.034064
      dz2     :     0.015494  d :     0.095335
      dxz     :     0.018949
      dyz     :     0.023545
      dx2y2   :     0.017731
      dxy     :     0.019615

  9 C s       :     2.842067  s :     2.842067
      pz      :     1.029720  p :     3.106801
      px      :     1.052039
      py      :     1.025041
      dz2     :     0.012571  d :     0.096192
      dxz     :     0.024370
      dyz     :     0.025678
      dx2y2   :     0.020381
      dxy     :     0.013192

 10 C s       :     2.846683  s :     2.846683
      pz      :     0.902458  p :     2.909279
      px      :     0.971001
      py      :     1.035820
      dz2     :     0.034133  d :     0.149274
      dxz     :     0.035386
      dyz     :     0.029013
      dx2y2   :     0.040220
      dxy     :     0.010521

 11 O s       :     3.471317  s :     3.471317
      pz      :     1.621223  p :     4.715846
      px      :     1.631059
      py      :     1.463564
      dz2     :     0.005748  d :     0.028942
      dxz     :     0.006549
      dyz     :     0.006512
      dx2y2   :     0.005823
      dxy     :     0.004310

 12 H s       :     0.884277  s :     0.884277
      pz      :     0.013281  p :     0.070227
      px      :     0.017573
      py      :     0.039373

 13 H s       :     0.891097  s :     0.891097
      pz      :     0.014744  p :     0.072331
      px      :     0.021355
      py      :     0.036232

 14 H s       :     0.884146  s :     0.884146
      pz      :     0.013815  p :     0.070283
      px      :     0.019925
      py      :     0.036544

 15 H s       :     0.890005  s :     0.890005
      pz      :     0.014139  p :     0.070560
      px      :     0.017394
      py      :     0.039027

 16 H s       :     0.920449  s :     0.920449
      pz      :     0.010944  p :     0.062814
      px      :     0.009956
      py      :     0.041913

 17 H s       :     0.927439  s :     0.927439
      pz      :     0.010934  p :     0.062700
      px      :     0.039340
      py      :     0.012426

 18 H s       :     0.909665  s :     0.909665
      pz      :     0.015180  p :     0.064738
      px      :     0.033682
      py      :     0.015876

 19 H s       :     0.901369  s :     0.901369
      pz      :     0.027089  p :     0.064274
      px      :     0.025049
      py      :     0.012136

 20 H s       :     0.905476  s :     0.905476
      pz      :     0.028349  p :     0.064288
      px      :     0.011678
      py      :     0.024261

 21 H s       :     0.901593  s :     0.901593
      pz      :     0.021929  p :     0.064820
      px      :     0.017521
      py      :     0.025370

 22 H s       :     0.905217  s :     0.905217
      pz      :     0.013633  p :     0.064117
      px      :     0.034829
      py      :     0.015655

 23 N s       :     3.417781  s :     3.417781
      pz      :     1.121518  p :     3.679729
      px      :     1.479828
      py      :     1.078383
      dz2     :     0.006323  d :     0.053201
      dxz     :     0.014179
      dyz     :     0.000244
      dx2y2   :     0.018305
      dxy     :     0.014150


                      *****************************
                      * MAYER POPULATION ANALYSIS *
                      *****************************

  NA   - Mulliken gross atomic population
  ZA   - Total nuclear charge
  QA   - Mulliken gross atomic charge
  VA   - Mayer's total valence
  BVA  - Mayer's bonded valence
  FA   - Mayer's free valence

  ATOM       NA         ZA         QA         VA         BVA        FA
  0 C      6.0051     6.0000    -0.0051     4.0281     4.0281    -0.0000
  1 C      6.1519     6.0000    -0.1519     3.8488     3.8488    -0.0000
  2 C      5.9558     6.0000     0.0442     3.8730     3.8730    -0.0000
  3 C      6.0188     6.0000    -0.0188     3.8854     3.8854     0.0000
  4 C      5.9621     6.0000     0.0379     3.8938     3.8938     0.0000
  5 C      6.0207     6.0000    -0.0207     3.8702     3.8702     0.0000
  6 C      6.0552     6.0000    -0.0552     3.7610     3.7610    -0.0000
  7 C      5.7692     6.0000     0.2308     3.9076     3.9076    -0.0000
  8 C      6.0384     6.0000    -0.0384     3.9857     3.9857     0.0000
  9 C      6.0648     6.0000    -0.0648     4.0174     4.0174    -0.0000
 10 C      5.7621     6.0000     0.2379     3.9136     3.9136    -0.0000
 11 O      8.4929     8.0000    -0.4929     1.9687     1.9687    -0.0000
 12 H      0.9655     1.0000     0.0345     0.9899     0.9899    -0.0000
 13 H      0.9720     1.0000     0.0280     1.0066     1.0066     0.0000
 14 H      0.9650     1.0000     0.0350     0.9896     0.9896     0.0000
 15 H      0.9696     1.0000     0.0304     0.9914     0.9914     0.0000
 16 H      0.9702     1.0000     0.0298     0.9760     0.9760    -0.0000
 17 H      0.9812     1.0000     0.0188     0.9757     0.9757    -0.0000
 18 H      0.9663     1.0000     0.0337     0.9826     0.9826    -0.0000
 19 H      0.9524     1.0000     0.0476     0.9794     0.9794    -0.0000
 20 H      0.9603     1.0000     0.0397     0.9835     0.9835    -0.0000
 21 H      0.9470     1.0000     0.0530     0.9875     0.9875    -0.0000
 22 H      0.9618     1.0000     0.0382     0.9734     0.9734    -0.0000
 23 N      7.0916     7.0000    -0.0916     3.1158     3.1158    -0.0000

  Mayer bond orders larger than 0.100000
B(  0-C ,  1-C ) :   1.0484 B(  0-C , 23-N ) :   3.0162 B(  1-C ,  2-C ) :   1.3608 
B(  1-C ,  4-C ) :   1.3595 B(  2-C ,  3-C ) :   1.3978 B(  2-C , 12-H ) :   1.0017 
B(  3-C ,  6-C ) :   1.3870 B(  3-C , 13-H ) :   0.9985 B(  4-C ,  5-C ) :   1.4173 
B(  4-C , 14-H ) :   1.0008 B(  5-C ,  6-C ) :   1.3703 B(  5-C , 15-H ) :   1.0006 
B(  6-C ,  7-C ) :   0.9576 B(  7-C ,  8-C ) :   1.0600 B(  7-C , 11-O ) :   0.9782 
B(  7-C , 20-H ) :   0.9322 B(  8-C ,  9-C ) :   1.0345 B(  8-C , 21-H ) :   0.9577 
B(  8-C , 22-H ) :   0.9485 B(  9-C , 10-C ) :   1.0597 B(  9-C , 18-H ) :   0.9520 
B(  9-C , 19-H ) :   0.9543 B( 10-C , 11-O ) :   0.9232 B( 10-C , 16-H ) :   0.9584 
B( 10-C , 17-H ) :   0.9635 

-------
TIMINGS
-------

Total SCF time: 0 days 0 hours 0 min 20 sec 

Total time                  ....      20.745 sec
Sum of individual times     ....      20.717 sec  ( 99.9%)

SCF preparation             ....       0.411 sec  (  2.0%)
Fock matrix formation       ....      19.806 sec  ( 95.5%)
  Startup                   ....       0.018 sec  (  0.1% of F)
  Split-RI-J                ....       1.688 sec  (  8.5% of F)
  Chain of spheres X        ....      12.543 sec  ( 63.3% of F)
  XC integration            ....       2.604 sec  ( 13.1% of F)
    XC Preparation          ....       0.000 sec  (  0.0% of XC)
    Basis function eval.    ....       0.928 sec  ( 35.6% of XC)
    Density eval.           ....       0.585 sec  ( 22.5% of XC)
    XC-Functional eval.     ....       0.094 sec  (  3.6% of XC)
    XC-Potential eval.      ....       0.626 sec  ( 24.0% of XC)
  CPCM terms                ....       2.770 sec  ( 14.0% of F)
Diagonalization             ....       0.000 sec  (  0.0%)
Density matrix formation    ....       0.065 sec  (  0.3%)
Total Energy calculation    ....       0.037 sec  (  0.2%)
Population analysis         ....       0.021 sec  (  0.1%)
Orbital Transformation      ....       0.036 sec  (  0.2%)
Orbital Orthonormalization  ....       0.000 sec  (  0.0%)
DIIS solution               ....       0.234 sec  (  1.1%)
SOSCF solution              ....       0.104 sec  (  0.5%)
Finished LeanSCF after  20.8 sec

Maximum memory used throughout the entire LEANSCF-calculation: 27.4 MB


           ************************************************************
           *        Program running with 8 parallel MPI-processes     *
           *              working on a common directory               *
           ************************************************************

------------------------------------------------------------------------------
                                ORCA  MP2 
------------------------------------------------------------------------------

Freezing NCore=26 chemical core electrons

----------------------
RI-MP2 ENERGY+GRADIENT
----------------------
Dimension of the orbital basis            ...  237
Dimension of the AuxC basis               ...  778
Memory devoted to MP2                     ... 8000 MB   
Data format for matrix containers         ... DOUBLE
Compression type for matrix containers    ... UNCOMPRESSED
Overall scaling of the MP2 energy         ...   2.700e-01

-----------------------
SHARK RI TRANSFORMATION
-----------------------

Number of basis functions                ...    237
Number of aux functions                  ...    778
Number of operators                      ...      1
Generation of IJK                        ... YES
Generation of IAK                        ... YES
Generation of ABK                        ... NO
Orbital Range Operator  0:    0-  45 to   46- 236

Aux basis identifier                     ...   AUXC
Contraction scheme used                  ... SEGMENTED
Do orthogonalization                     ... YES
All operator combinations                ... NO
Transpose (ia|K)                         ... NO
Integral generator used                  ... LIBINT
Starting integral generation + trafo... 
Half trafo (segmented) done. Total time =  0.3 sec. integrals=  0.2 sec trafo=  0.1 sec
Integral generation and half transformation done (  0.3 sec)

Reading or making V^(-1/2)          ... done (  0.0 sec)
Sorting IJK integrals               ... done (  0.1 sec)
Sorting IAK integrals               ... done (  0.2 sec)

SHARK RI integral transformation done. Total time =  0.5 sec.

Opening buffers                              ... done
Frozen core precalculation                   ... done

Starting loop over batches of integrals:

Operator 0  - window                       ... ( 13- 45)x( 46-236)
Operator 0  - Memory available             ...  8000 MB
Operator 0  - Memory needed per MO         ...   1.1 MB
Operator 0  - Number of orbitals per batch ... 5
Operator 0  - Number of batches            ... 1

OPERATOR  0   PASS   0:  MOs    13 ...   17 +   18 ...   22 +   23 ...   27 +   28 ...   32
                            +   33 ...   37 +   38 ...   42 +   43 ...   45
  Reading integrals       ... ok
  Internal MO  15
Closing buffer GIPV ( 0.05 GB; CompressionRatio= 1.00)
Time spent in pair loops =     2.052 sec
Deleting buffers (Ka|jb) ...done

-----------------------------------------------
 RI-MP2 CORRELATION ENERGY:     -0.592943274 Eh
-----------------------------------------------


---------------------
MP2 DENSITY FORMATION
---------------------

Completing the external part of the density      ... done
Storing the unrelaxed density                    ... done

Re-sorting 3-index density container for op 0    ... done
Computing external part of the Lagrangian        ... done
Calculating the xc-kernel                        ... done
Calculating G(D)                                 ... done
Completing the Lagrangian                        ... done
Solving the Z-vector equations                   ... Using XC Grid                  ... (calc.grid_cpscf.tmp) 
Recalculating density on grid  ... (calc.grho_cpscf0.tmp) done
Calculating the xc-kernel      ... (calc.fxc_cpscf0.tmp) done

-------------------
SHARK CP-SCF DRIVER
-------------------

Dimension of the orbital basis          ...    237
Dimension of the CPSCF-problem          ...   8786
Number of operators                     ...      1
Max. number of iterations               ...    128
Convergence Tolerance                   ... 3.0e-05
Number of perturbations                 ...      1
Perturbation type                       ... REAL

----------------------------
POPLE LINEAR EQUATION SOLVER
----------------------------

  ITERATION   0:   ||err||_max =   4.6003e-02 (   1.0 sec)
  ITERATION   1:   ||err||_max =   1.5140e-02 (   1.0 sec)
  ITERATION   2:   ||err||_max =   6.4488e-03 (   1.0 sec)
  ITERATION   3:   ||err||_max =   3.0476e-03 (   1.0 sec)
  ITERATION   4:   ||err||_max =   9.5946e-04 (   1.0 sec)
  ITERATION   5:   ||err||_max =   3.9293e-04 (   1.0 sec)
  ITERATION   6:   ||err||_max =   1.0713e-04 (   1.0 sec)
  ITERATION   7:   ||err||_max =   3.5828e-05 (   1.0 sec)
  ITERATION   8:   ||err||_max =   1.4603e-05 (   1.0 sec)
done
Finalizing the relaxed density                   ... done
Transforming P to the AO basis                   ... done
Storing the relaxed density                      ... done

------------------------------------
ENERGY WEIGHTED DENSITY FINALIZATION
------------------------------------

Gathering the parts of the W-matrix              ... done
Forming the Z-density                            ... done
Transforming Z to the AO basis                   ... done
Calculating G(Z)                                 ... done
Finalizing the W-matrix                          ... done
Transforming W to the AO basis and storing       ... done

----------------------------------
MP2 DERIVATIVE INTEGRAL GENERATION
----------------------------------

Input SCF Electron Density              ... calc.scfp
Input Correlated Electron Density       ... calc.pmp2re
Input Energy Weighted Density           ... calc.wmp2.tmp

Nuclear repulsion gradient              ... done (  0.0 sec)
HCore & Overlap gradient  (SHARK)       ... done (  0.1 sec)
Two-electron RIJ gradient terms         ... done (  0.6 sec)

-----------------------------------------------------------
MP2 COSX Grid Generation
-----------------------------------------------------------

General Integration Accuracy     IntAcc      ... 4.871
Radial Grid Type                 RadialGrid  ... OptM3 with GC (2021)
Angular Grid (max. ang.)         AngularGrid ... 4 (Lebedev-302)
Angular grid pruning method      GridPruning ... 4 (adaptive)
Weight generation scheme         WeightScheme... mBecke (2022)
Basis function cutoff            BFCut       ... 1.0000e-12
Integration weight cutoff        WCut        ... 1.0000e-14
Partially contracted basis set               ... on
Rotationally invariant grid construction     ... off
Angular grids for H and He will be reduced by one unit

Total number of grid points                  ...   129127
Total number of batches                      ...     1022
Average number of points per batch           ...      126
Average number of grid points per atom       ...     5380
UseSFitting                                  ... on
Two-electron COSX gradient terms        ... 
Integration Timings:
Total Time                  =     6.3 sec
Basis fcn evaluation        =     0.1 sec
Density evaluation          =     0.2 sec
A evaluation                =     5.3 sec
A derivative evaluation     =     0.0 sec
S-fit derivative evaluation =     0.0 sec
anal. over. der. evaluation =     0.0 sec
num. over. der. evaluation  =     0.4 sec
K(P) evaluation             =     0.1 sec
finalize                    =     0.0 sec

done (  7.2 sec)
CPCM gradient                           ... done (  0.6 sec)
DFT XC gradient                         ... Exchange-correlation gradient    ... done
done (  0.8 sec)
Empirical dispersion gradient           ... 
-------------------
DISPERSION GRADIENT
-------------------

   1   C   :   -0.000279124    0.000004146   -0.000034565
   2   C   :   -0.000093595   -0.000000202   -0.000000052
   3   C   :   -0.000107571    0.000110277    0.000024047
   4   C   :   -0.000259260    0.000154624    0.000109376
   5   C   :   -0.000099470   -0.000103455    0.000005763
   6   C   :   -0.000172635   -0.000189843    0.000062695
   7   C   :   -0.000159901   -0.000071613    0.000117292
   8   C   :    0.000145015   -0.000084632    0.000114299
   9   C   :    0.000224939   -0.000119638   -0.000093161
  10   C   :    0.000241595    0.000055641   -0.000194293
  11   C   :    0.000265864    0.000157477   -0.000016521
  12   O   :    0.000143096    0.000092532    0.000135498
  13   H   :   -0.000029214    0.000133547    0.000008453
  14   H   :   -0.000069282    0.000162830    0.000057488
  15   H   :   -0.000033581   -0.000129263   -0.000009729
  16   H   :   -0.000031986   -0.000161325    0.000016912
  17   H   :    0.000096699    0.000139501   -0.000007144
  18   H   :    0.000116445    0.000068436    0.000023113
  19   H   :    0.000080624    0.000064172   -0.000167498
  20   H   :    0.000072587    0.000019317   -0.000113557
  21   H   :    0.000066454   -0.000094542    0.000132704
  22   H   :    0.000081964   -0.000126318   -0.000108321
  23   H   :    0.000110334   -0.000091792   -0.000023436
  24   N   :   -0.000309998    0.000010123   -0.000039361

Difference to translation invariance:
           :   -0.0000000000    0.0000000000    0.0000000000

Difference to rotation invariance:
           :    0.0000000000    0.0000000000    0.0000000000

Norm of the Dispersion gradient    ...    0.0010464789
RMS gradient                       ...    0.0001233287
MAX gradient                       ...    0.0003099977
done (  0.1 sec)

                *********************************************
                * UNRELAXED MP2 DENSITY POPULATION ANALYSIS *
                *********************************************

------------------------------------------------------------------------------
                           ORCA POPULATION ANALYSIS
------------------------------------------------------------------------------
Input electron density              ... calc.pmp2ur
BaseName (.gbw .S,...)              ... calc

                    ********************************
                    * MULLIKEN POPULATION ANALYSIS *
                    ********************************

-----------------------
MULLIKEN ATOMIC CHARGES
-----------------------
   0 C :   -0.008082
   1 C :   -0.151469
   2 C :    0.041787
   3 C :   -0.019218
   4 C :    0.035538
   5 C :   -0.020762
   6 C :   -0.056492
   7 C :    0.225895
   8 C :   -0.040360
   9 C :   -0.066733
  10 C :    0.232789
  11 O :   -0.484255
  12 H :    0.035716
  13 H :    0.028940
  14 H :    0.036231
  15 H :    0.031624
  16 H :    0.030615
  17 H :    0.019525
  18 H :    0.034601
  19 H :    0.048457
  20 H :    0.040561
  21 H :    0.053786
  22 H :    0.039008
  23 N :   -0.087704
Sum of atomic charges:   -0.0000000

--------------------------------
MULLIKEN REDUCED ORBITAL CHARGES
--------------------------------
  0 C s       :     3.091574  s :     3.091574
      pz      :     0.916543  p :     2.858618
      px      :     1.018095
      py      :     0.923981
      dz2     :     0.005348  d :     0.057890
      dxz     :     0.021245
      dyz     :     0.001248
      dx2y2   :     0.011907
      dxy     :     0.018143
  1 C s       :     3.040073  s :     3.040073
      pz      :     1.087733  p :     3.057434
      px      :     0.955380
      py      :     1.014321
      dz2     :     0.004988  d :     0.053963
      dxz     :     0.006103
      dyz     :     0.009059
      dx2y2   :     0.018954
      dxy     :     0.014859
  2 C s       :     3.205874  s :     3.205874
      pz      :     0.940272  p :     2.707917
      px      :     0.906198
      py      :     0.861447
      dz2     :     0.004327  d :     0.044422
      dxz     :     0.007650
      dyz     :     0.005119
      dx2y2   :     0.012630
      dxy     :     0.014695
  3 C s       :     3.221637  s :     3.221637
      pz      :     0.976935  p :     2.754589
      px      :     0.868596
      py      :     0.909059
      dz2     :     0.004051  d :     0.042992
      dxz     :     0.006511
      dyz     :     0.004981
      dx2y2   :     0.013504
      dxy     :     0.013945
  4 C s       :     3.203132  s :     3.203132
      pz      :     0.940626  p :     2.716343
      px      :     0.906359
      py      :     0.869359
      dz2     :     0.004140  d :     0.044987
      dxz     :     0.007564
      dyz     :     0.005557
      dx2y2   :     0.012889
      dxy     :     0.014837
  5 C s       :     3.209479  s :     3.209479
      pz      :     0.983506  p :     2.767936
      px      :     0.891527
      py      :     0.892903
      dz2     :     0.004185  d :     0.043347
      dxz     :     0.006841
      dyz     :     0.004710
      dx2y2   :     0.013503
      dxy     :     0.014107
  6 C s       :     3.091049  s :     3.091049
      pz      :     0.936726  p :     2.914172
      px      :     0.985076
      py      :     0.992370
      dz2     :     0.004683  d :     0.051271
      dxz     :     0.007522
      dyz     :     0.008376
      dx2y2   :     0.015754
      dxy     :     0.014935
  7 C s       :     3.015761  s :     3.015761
      pz      :     1.023263  p :     2.678511
      px      :     0.868692
      py      :     0.786557
      dz2     :     0.012620  d :     0.079833
      dxz     :     0.011309
      dyz     :     0.017860
      dx2y2   :     0.022286
      dxy     :     0.015758
  8 C s       :     3.071295  s :     3.071295
      pz      :     0.952338  p :     2.922631
      px      :     0.984508
      py      :     0.985784
      dz2     :     0.007936  d :     0.046435
      dxz     :     0.009063
      dyz     :     0.010900
      dx2y2   :     0.009061
      dxy     :     0.009474
  9 C s       :     3.073867  s :     3.073867
      pz      :     0.985015  p :     2.945908
      px      :     1.004635
      py      :     0.956259
      dz2     :     0.007088  d :     0.046958
      dxz     :     0.011063
      dyz     :     0.011583
      dx2y2   :     0.010010
      dxy     :     0.007214
 10 C s       :     3.001083  s :     3.001083
      pz      :     0.799948  p :     2.693097
      px      :     0.898158
      py      :     0.994991
      dz2     :     0.016367  d :     0.073030
      dxz     :     0.017838
      dyz     :     0.013819
      dx2y2   :     0.017807
      dxy     :     0.007200
 11 O s       :     3.786096  s :     3.786096
      pz      :     1.606417  p :     4.674893
      px      :     1.630433
      py      :     1.438042
      dz2     :     0.004899  d :     0.023266
      dxz     :     0.005195
      dyz     :     0.005196
      dx2y2   :     0.004616
      dxy     :     0.003360
 12 H s       :     0.938360  s :     0.938360
      pz      :     0.004546  p :     0.025924
      px      :     0.006355
      py      :     0.015023
 13 H s       :     0.944733  s :     0.944733
      pz      :     0.004970  p :     0.026328
      px      :     0.007749
      py      :     0.013609
 14 H s       :     0.937808  s :     0.937808
      pz      :     0.004750  p :     0.025961
      px      :     0.007298
      py      :     0.013913
 15 H s       :     0.942356  s :     0.942356
      pz      :     0.004776  p :     0.026020
      px      :     0.006204
      py      :     0.015041
 16 H s       :     0.945910  s :     0.945910
      pz      :     0.003910  p :     0.023475
      px      :     0.003749
      py      :     0.015816
 17 H s       :     0.957616  s :     0.957616
      pz      :     0.003865  p :     0.022859
      px      :     0.014573
      py      :     0.004421
 18 H s       :     0.941092  s :     0.941092
      pz      :     0.005747  p :     0.024307
      px      :     0.013031
      py      :     0.005529
 19 H s       :     0.927571  s :     0.927571
      pz      :     0.010321  p :     0.023971
      px      :     0.009866
      py      :     0.003785
 20 H s       :     0.936455  s :     0.936455
      pz      :     0.010542  p :     0.022984
      px      :     0.003864
      py      :     0.008578
 21 H s       :     0.922165  s :     0.922165
      pz      :     0.007891  p :     0.024049
      px      :     0.006678
      py      :     0.009479
 22 H s       :     0.936976  s :     0.936976
      pz      :     0.004799  p :     0.024016
      px      :     0.013438
      py      :     0.005780
 23 N s       :     3.560390  s :     3.560390
      pz      :     1.114608  p :     3.488859
      px      :     1.304510
      py      :     1.069741
      dz2     :     0.004258  d :     0.038454
      dxz     :     0.011454
      dyz     :     0.001177
      dx2y2   :     0.009898
      dxy     :     0.011667


                     *******************************
                     * LOEWDIN POPULATION ANALYSIS *
                     *******************************

----------------------
LOEWDIN ATOMIC CHARGES
----------------------
   0 C :    0.012966
   1 C :   -0.093568
   2 C :    0.017106
   3 C :   -0.020846
   4 C :    0.016225
   5 C :   -0.017243
   6 C :   -0.011045
   7 C :    0.086469
   8 C :   -0.030455
   9 C :   -0.044803
  10 C :    0.091909
  11 O :   -0.208477
  12 H :    0.045374
  13 H :    0.036319
  14 H :    0.045436
  15 H :    0.039343
  16 H :    0.016606
  17 H :    0.009602
  18 H :    0.025410
  19 H :    0.034243
  20 H :    0.030030
  21 H :    0.033463
  22 H :    0.030506
  23 N :   -0.144571

-------------------------------
LOEWDIN REDUCED ORBITAL CHARGES
-------------------------------
  0 C s       :     2.911618  s :     2.911618
      pz      :     0.907495  p :     2.951671
      px      :     1.156718
      py      :     0.887458
      dz2     :     0.012531  d :     0.123745
      dxz     :     0.041388
      dyz     :     0.001552
      dx2y2   :     0.032480
      dxy     :     0.035793
  1 C s       :     2.837164  s :     2.837164
      pz      :     1.042256  p :     3.131243
      px      :     0.999632
      py      :     1.089355
      dz2     :     0.010441  d :     0.125161
      dxz     :     0.011517
      dyz     :     0.016872
      dx2y2   :     0.048908
      dxy     :     0.037422
  2 C s       :     2.858967  s :     2.858967
      pz      :     0.935086  p :     3.023488
      px      :     1.052262
      py      :     1.036140
      dz2     :     0.008504  d :     0.100439
      dxz     :     0.014285
      dyz     :     0.008807
      dx2y2   :     0.032073
      dxy     :     0.036770
  3 C s       :     2.859208  s :     2.859208
      pz      :     0.971495  p :     3.063468
      px      :     1.045564
      py      :     1.046409
      dz2     :     0.008042  d :     0.098170
      dxz     :     0.011850
      dyz     :     0.008374
      dx2y2   :     0.034216
      dxy     :     0.035688
  4 C s       :     2.855806  s :     2.855806
      pz      :     0.935574  p :     3.025935
      px      :     1.054048
      py      :     1.036314
      dz2     :     0.008252  d :     0.102033
      dxz     :     0.013929
      dyz     :     0.009759
      dx2y2   :     0.032636
      dxy     :     0.037458
  5 C s       :     2.855371  s :     2.855371
      pz      :     0.972649  p :     3.062206
      px      :     1.045518
      py      :     1.044039
      dz2     :     0.008356  d :     0.099667
      dxz     :     0.012649
      dyz     :     0.007819
      dx2y2   :     0.034880
      dxy     :     0.035962
  6 C s       :     2.870683  s :     2.870683
      pz      :     0.905900  p :     3.026208
      px      :     1.041948
      py      :     1.078360
      dz2     :     0.009638  d :     0.114153
      dxz     :     0.013121
      dyz     :     0.015422
      dx2y2   :     0.039065
      dxy     :     0.036907
  7 C s       :     2.842189  s :     2.842189
      pz      :     1.042086  p :     2.901307
      px      :     0.983984
      py      :     0.875236
      dz2     :     0.026698  d :     0.170036
      dxz     :     0.022700
      dyz     :     0.038512
      dx2y2   :     0.051437
      dxy     :     0.030689
  8 C s       :     2.845147  s :     2.845147
      pz      :     1.014551  p :     3.082820
      px      :     1.036835
      py      :     1.031435
      dz2     :     0.016899  d :     0.102488
      dxz     :     0.020306
      dyz     :     0.025079
      dx2y2   :     0.019139
      dxy     :     0.021065
  9 C s       :     2.842136  s :     2.842136
      pz      :     1.027228  p :     3.099378
      px      :     1.049576
      py      :     1.022574
      dz2     :     0.014016  d :     0.103289
      dxz     :     0.025857
      dyz     :     0.027097
      dx2y2   :     0.021758
      dxy     :     0.014560
 10 C s       :     2.846976  s :     2.846976
      pz      :     0.902009  p :     2.905862
      px      :     0.970036
      py      :     1.033816
      dz2     :     0.035351  d :     0.155254
      dxz     :     0.036474
      dyz     :     0.030187
      dx2y2   :     0.041535
      dxy     :     0.011707
 11 O s       :     3.470711  s :     3.470711
      pz      :     1.616345  p :     4.701798
      px      :     1.626243
      py      :     1.459209
      dz2     :     0.007106  d :     0.035968
      dxz     :     0.007963
      dyz     :     0.007875
      dx2y2   :     0.007253
      dxy     :     0.005771
 12 H s       :     0.881922  s :     0.881922
      pz      :     0.013955  p :     0.072704
      px      :     0.018381
      py      :     0.040369
 13 H s       :     0.888825  s :     0.888825
      pz      :     0.015393  p :     0.074856
      px      :     0.022224
      py      :     0.037238
 14 H s       :     0.881796  s :     0.881796
      pz      :     0.014493  p :     0.072768
      px      :     0.020761
      py      :     0.037515
 15 H s       :     0.887593  s :     0.887593
      pz      :     0.014782  p :     0.073064
      px      :     0.018221
      py      :     0.040060
 16 H s       :     0.918118  s :     0.918118
      pz      :     0.011637  p :     0.065276
      px      :     0.010615
      py      :     0.043024
 17 H s       :     0.925132  s :     0.925132
      pz      :     0.011652  p :     0.065266
      px      :     0.040510
      py      :     0.013103
 18 H s       :     0.907284  s :     0.907284
      pz      :     0.015953  p :     0.067306
      px      :     0.034735
      py      :     0.016618
 19 H s       :     0.899052  s :     0.899052
      pz      :     0.028017  p :     0.066705
      px      :     0.025898
      py      :     0.012790
 20 H s       :     0.903047  s :     0.903047
      pz      :     0.029271  p :     0.066923
      px      :     0.012418
      py      :     0.025234
 21 H s       :     0.899243  s :     0.899243
      pz      :     0.022737  p :     0.067294
      px      :     0.018288
      py      :     0.026269
 22 H s       :     0.902823  s :     0.902823
      pz      :     0.014350  p :     0.066671
      px      :     0.035901
      py      :     0.016420
 23 N s       :     3.415721  s :     3.415721
      pz      :     1.118320  p :     3.669216
      px      :     1.474879
      py      :     1.076018
      dz2     :     0.007528  d :     0.059633
      dxz     :     0.015526
      dyz     :     0.001241
      dx2y2   :     0.019906
      dxy     :     0.015431


                      *****************************
                      * MAYER POPULATION ANALYSIS *
                      *****************************

  NA   - Mulliken gross atomic population
  ZA   - Total nuclear charge
  QA   - Mulliken gross atomic charge
  VA   - Mayer's total valence
  BVA  - Mayer's bonded valence
  FA   - Mayer's free valence

  ATOM       NA         ZA         QA         VA         BVA        FA
  0 C      6.0081     6.0000    -0.0081     4.0478     3.8743     0.1735
  1 C      6.1515     6.0000    -0.1515     3.8788     3.7271     0.1517
  2 C      5.9582     6.0000     0.0418     3.8976     3.7515     0.1461
  3 C      6.0192     6.0000    -0.0192     3.9121     3.7647     0.1474
  4 C      5.9645     6.0000     0.0355     3.9183     3.7732     0.1450
  5 C      6.0208     6.0000    -0.0208     3.8967     3.7500     0.1466
  6 C      6.0565     6.0000    -0.0565     3.7884     3.6302     0.1582
  7 C      5.7741     6.0000     0.2259     3.9338     3.8164     0.1174
  8 C      6.0404     6.0000    -0.0404     4.0175     3.9044     0.1131
  9 C      6.0667     6.0000    -0.0667     4.0496     3.9384     0.1112
 10 C      5.7672     6.0000     0.2328     3.9415     3.8348     0.1067
 11 O      8.4843     8.0000    -0.4843     2.0663     1.9176     0.1487
 12 H      0.9643     1.0000     0.0357     0.9937     0.9727     0.0210
 13 H      0.9711     1.0000     0.0289     1.0107     0.9890     0.0217
 14 H      0.9638     1.0000     0.0362     0.9935     0.9725     0.0210
 15 H      0.9684     1.0000     0.0316     0.9953     0.9740     0.0213
 16 H      0.9694     1.0000     0.0306     0.9800     0.9589     0.0211
 17 H      0.9805     1.0000     0.0195     0.9800     0.9582     0.0218
 18 H      0.9654     1.0000     0.0346     0.9869     0.9649     0.0220
 19 H      0.9515     1.0000     0.0485     0.9833     0.9618     0.0214
 20 H      0.9594     1.0000     0.0406     0.9875     0.9647     0.0229
 21 H      0.9462     1.0000     0.0538     0.9913     0.9696     0.0218
 22 H      0.9610     1.0000     0.0390     0.9777     0.9554     0.0223
 23 N      7.0877     7.0000    -0.0877     3.1812     2.9778     0.2035

  Mayer bond orders larger than 0.100000
B(  0-C ,  1-C ) :   1.0253 B(  0-C , 23-N ) :   2.8883 B(  1-C ,  2-C ) :   1.3186 
B(  1-C ,  4-C ) :   1.3181 B(  2-C ,  3-C ) :   1.3528 B(  2-C , 12-H ) :   0.9861 
B(  3-C ,  6-C ) :   1.3422 B(  3-C , 13-H ) :   0.9826 B(  4-C ,  5-C ) :   1.3720 
B(  4-C , 14-H ) :   0.9852 B(  5-C ,  6-C ) :   1.3260 B(  5-C , 15-H ) :   0.9848 
B(  6-C ,  7-C ) :   0.9339 B(  7-C ,  8-C ) :   1.0361 B(  7-C , 11-O ) :   0.9544 
B(  7-C , 20-H ) :   0.9159 B(  8-C ,  9-C ) :   1.0124 B(  8-C , 21-H ) :   0.9415 
B(  8-C , 22-H ) :   0.9320 B(  9-C , 10-C ) :   1.0373 B(  9-C , 18-H ) :   0.9358 
B(  9-C , 19-H ) :   0.9383 B( 10-C , 11-O ) :   0.9009 B( 10-C , 16-H ) :   0.9425 
B( 10-C , 17-H ) :   0.9473 


                *******************************************
                * RELAXED MP2 DENSITY POPULATION ANALYSIS *
                *******************************************

------------------------------------------------------------------------------
                           ORCA POPULATION ANALYSIS
------------------------------------------------------------------------------
Input electron density              ... calc.pmp2re
BaseName (.gbw .S,...)              ... calc

                    ********************************
                    * MULLIKEN POPULATION ANALYSIS *
                    ********************************

-----------------------
MULLIKEN ATOMIC CHARGES
-----------------------
   0 C :   -0.036593
   1 C :   -0.134346
   2 C :    0.036735
   3 C :   -0.012017
   4 C :    0.031000
   5 C :   -0.014162
   6 C :   -0.033124
   7 C :    0.190580
   8 C :   -0.031522
   9 C :   -0.059687
  10 C :    0.212589
  11 O :   -0.433203
  12 H :    0.023536
  13 H :    0.016679
  14 H :    0.024164
  15 H :    0.021528
  16 H :    0.028621
  17 H :    0.016675
  18 H :    0.031078
  19 H :    0.045482
  20 H :    0.034916
  21 H :    0.049383
  22 H :    0.035592
  23 N :   -0.043906
Sum of atomic charges:   -0.0000000

--------------------------------
MULLIKEN REDUCED ORBITAL CHARGES
--------------------------------
  0 C s       :     3.102334  s :     3.102334
      pz      :     0.931917  p :     2.880386
      px      :     1.019983
      py      :     0.928485
      dz2     :     0.005070  d :     0.053873
      dxz     :     0.019455
      dyz     :     0.001223
      dx2y2   :     0.011274
      dxy     :     0.016851
  1 C s       :     3.048836  s :     3.048836
      pz      :     1.067232  p :     3.032858
      px      :     0.963999
      py      :     1.001627
      dz2     :     0.004795  d :     0.052652
      dxz     :     0.006275
      dyz     :     0.008942
      dx2y2   :     0.018167
      dxy     :     0.014473
  2 C s       :     3.212708  s :     3.212708
      pz      :     0.954091  p :     2.707791
      px      :     0.903365
      py      :     0.850334
      dz2     :     0.004132  d :     0.042766
      dxz     :     0.007301
      dyz     :     0.004883
      dx2y2   :     0.012182
      dxy     :     0.014268
  3 C s       :     3.227874  s :     3.227874
      pz      :     0.970338  p :     2.742462
      px      :     0.871109
      py      :     0.901015
      dz2     :     0.003880  d :     0.041681
      dxz     :     0.006432
      dyz     :     0.004855
      dx2y2   :     0.012889
      dxy     :     0.013625
  4 C s       :     3.209847  s :     3.209847
      pz      :     0.953952  p :     2.715830
      px      :     0.901944
      py      :     0.859934
      dz2     :     0.003950  d :     0.043323
      dxz     :     0.007210
      dyz     :     0.005317
      dx2y2   :     0.012378
      dxy     :     0.014468
  5 C s       :     3.217234  s :     3.217234
      pz      :     0.976436  p :     2.754868
      px      :     0.894115
      py      :     0.884316
      dz2     :     0.004033  d :     0.042061
      dxz     :     0.006767
      dyz     :     0.004555
      dx2y2   :     0.012988
      dxy     :     0.013717
  6 C s       :     3.093699  s :     3.093699
      pz      :     0.945972  p :     2.890197
      px      :     0.970803
      py      :     0.973423
      dz2     :     0.004450  d :     0.049228
      dxz     :     0.007307
      dyz     :     0.008094
      dx2y2   :     0.015119
      dxy     :     0.014257
  7 C s       :     3.019813  s :     3.019813
      pz      :     1.024053  p :     2.711694
      px      :     0.888653
      py      :     0.798988
      dz2     :     0.012187  d :     0.077913
      dxz     :     0.011148
      dyz     :     0.017436
      dx2y2   :     0.021605
      dxy     :     0.015537
  8 C s       :     3.059438  s :     3.059438
      pz      :     0.955496  p :     2.927255
      px      :     0.985455
      py      :     0.986304
      dz2     :     0.007774  d :     0.044829
      dxz     :     0.008626
      dyz     :     0.010407
      dx2y2   :     0.008752
      dxy     :     0.009268
  9 C s       :     3.061349  s :     3.061349
      pz      :     0.987484  p :     2.952974
      px      :     1.003556
      py      :     0.961935
      dz2     :     0.006924  d :     0.045364
      dxz     :     0.010715
      dyz     :     0.010992
      dx2y2   :     0.009599
      dxy     :     0.007133
 10 C s       :     3.000543  s :     3.000543
      pz      :     0.810968  p :     2.715479
      px      :     0.904914
      py      :     0.999597
      dz2     :     0.016123  d :     0.071389
      dxz     :     0.017233
      dyz     :     0.013352
      dx2y2   :     0.017582
      dxy     :     0.007099
 11 O s       :     3.777537  s :     3.777537
      pz      :     1.592725  p :     4.632668
      px      :     1.615889
      py      :     1.424055
      dz2     :     0.004866  d :     0.022997
      dxz     :     0.005059
      dyz     :     0.005149
      dx2y2   :     0.004582
      dxy     :     0.003341
 12 H s       :     0.951152  s :     0.951152
      pz      :     0.004687  p :     0.025312
      px      :     0.006327
      py      :     0.014298
 13 H s       :     0.957548  s :     0.957548
      pz      :     0.005021  p :     0.025773
      px      :     0.007718
      py      :     0.013035
 14 H s       :     0.950485  s :     0.950485
      pz      :     0.004875  p :     0.025351
      px      :     0.007205
      py      :     0.013272
 15 H s       :     0.953019  s :     0.953019
      pz      :     0.004836  p :     0.025453
      px      :     0.006226
      py      :     0.014391
 16 H s       :     0.948440  s :     0.948440
      pz      :     0.003975  p :     0.022939
      px      :     0.003836
      py      :     0.015128
 17 H s       :     0.960947  s :     0.960947
      pz      :     0.003928  p :     0.022377
      px      :     0.013944
      py      :     0.004506
 18 H s       :     0.945018  s :     0.945018
      pz      :     0.005843  p :     0.023904
      px      :     0.012491
      py      :     0.005570
 19 H s       :     0.931000  s :     0.931000
      pz      :     0.010019  p :     0.023517
      px      :     0.009581
      py      :     0.003917
 20 H s       :     0.942646  s :     0.942646
      pz      :     0.010202  p :     0.022437
      px      :     0.003977
      py      :     0.008258
 21 H s       :     0.927021  s :     0.927021
      pz      :     0.007703  p :     0.023596
      px      :     0.006638
      py      :     0.009255
 22 H s       :     0.940786  s :     0.940786
      pz      :     0.004885  p :     0.023622
      px      :     0.012865
      py      :     0.005872
 23 N s       :     3.539126  s :     3.539126
      pz      :     1.099834  p :     3.467842
      px      :     1.300200
      py      :     1.067808
      dz2     :     0.004177  d :     0.036937
      dxz     :     0.010887
      dyz     :     0.001165
      dx2y2   :     0.009732
      dxy     :     0.010977


                     *******************************
                     * LOEWDIN POPULATION ANALYSIS *
                     *******************************

----------------------
LOEWDIN ATOMIC CHARGES
----------------------
   0 C :    0.003580
   1 C :   -0.085153
   2 C :    0.010298
   3 C :   -0.017174
   4 C :    0.009528
   5 C :   -0.012852
   6 C :   -0.016501
   7 C :    0.077111
   8 C :   -0.034574
   9 C :   -0.048849
  10 C :    0.082880
  11 O :   -0.189672
  12 H :    0.043415
  13 H :    0.034681
  14 H :    0.043507
  15 H :    0.038495
  16 H :    0.017680
  17 H :    0.009852
  18 H :    0.027093
  19 H :    0.035938
  20 H :    0.030116
  21 H :    0.034755
  22 H :    0.032008
  23 N :   -0.126160

-------------------------------
LOEWDIN REDUCED ORBITAL CHARGES
-------------------------------
  0 C s       :     2.913558  s :     2.913558
      pz      :     0.918901  p :     2.963158
      px      :     1.150916
      py      :     0.893341
      dz2     :     0.012355  d :     0.119704
      dxz     :     0.039174
      dyz     :     0.001526
      dx2y2   :     0.032237
      dxy     :     0.034413
  1 C s       :     2.840225  s :     2.840225
      pz      :     1.028347  p :     3.120577
      px      :     1.004300
      py      :     1.087931
      dz2     :     0.010200  d :     0.124351
      dxz     :     0.011879
      dyz     :     0.016882
      dx2y2   :     0.047941
      dxy     :     0.037450
  2 C s       :     2.859992  s :     2.859992
      pz      :     0.945664  p :     3.030879
      px      :     1.050429
      py      :     1.034786
      dz2     :     0.008312  d :     0.098832
      dxz     :     0.013856
      dyz     :     0.008475
      dx2y2   :     0.031775
      dxy     :     0.036414
  3 C s       :     2.861564  s :     2.861564
      pz      :     0.965777  p :     3.058633
      px      :     1.046538
      py      :     1.046318
      dz2     :     0.007868  d :     0.096977
      dxz     :     0.011922
      dyz     :     0.008297
      dx2y2   :     0.033494
      dxy     :     0.035395
  4 C s       :     2.856879  s :     2.856879
      pz      :     0.945910  p :     3.033184
      px      :     1.052203
      py      :     1.035071
      dz2     :     0.008080  d :     0.100409
      dxz     :     0.013492
      dyz     :     0.009401
      dx2y2   :     0.032264
      dxy     :     0.037171
  5 C s       :     2.857643  s :     2.857643
      pz      :     0.966428  p :     3.056701
      px      :     1.046287
      py      :     1.043986
      dz2     :     0.008204  d :     0.098507
      dxz     :     0.012736
      dyz     :     0.007702
      dx2y2   :     0.034307
      dxy     :     0.035558
  6 C s       :     2.871935  s :     2.871935
      pz      :     0.917308  p :     3.031903
      px      :     1.038840
      py      :     1.075756
      dz2     :     0.009474  d :     0.112664
      dxz     :     0.012844
      dyz     :     0.015093
      dx2y2   :     0.038723
      dxy     :     0.036530
  7 C s       :     2.844839  s :     2.844839
      pz      :     1.042191  p :     2.909893
      px      :     0.988895
      py      :     0.878808
      dz2     :     0.026211  d :     0.168157
      dxz     :     0.022633
      dyz     :     0.038069
      dx2y2   :     0.050923
      dxy     :     0.030322
  8 C s       :     2.846336  s :     2.846336
      pz      :     1.016498  p :     3.087682
      px      :     1.039188
      py      :     1.031997
      dz2     :     0.016756  d :     0.100556
      dxz     :     0.019739
      dyz     :     0.024492
      dx2y2   :     0.018773
      dxy     :     0.020796
  9 C s       :     2.842943  s :     2.842943
      pz      :     1.028560  p :     3.104595
      px      :     1.052011
      py      :     1.024025
      dz2     :     0.013835  d :     0.101311
      dxz     :     0.025309
      dyz     :     0.026458
      dx2y2   :     0.021254
      dxy     :     0.014456
 10 C s       :     2.848825  s :     2.848825
      pz      :     0.905423  p :     2.915118
      px      :     0.973668
      py      :     1.036028
      dz2     :     0.035058  d :     0.153177
      dxz     :     0.035625
      dyz     :     0.029619
      dx2y2   :     0.041394
      dxy     :     0.011480
 11 O s       :     3.472572  s :     3.472572
      pz      :     1.608897  p :     4.681007
      px      :     1.619243
      py      :     1.452867
      dz2     :     0.007136  d :     0.036094
      dxz     :     0.007943
      dyz     :     0.007888
      dx2y2   :     0.007284
      dxy     :     0.005842
 12 H s       :     0.884200  s :     0.884200
      pz      :     0.014258  p :     0.072385
      px      :     0.018460
      py      :     0.039667
 13 H s       :     0.890682  s :     0.890682
      pz      :     0.015311  p :     0.074637
      px      :     0.022482
      py      :     0.036844
 14 H s       :     0.884021  s :     0.884021
      pz      :     0.014776  p :     0.072472
      px      :     0.020784
      py      :     0.036912
 15 H s       :     0.888769  s :     0.888769
      pz      :     0.014692  p :     0.072736
      px      :     0.018432
      py      :     0.039612
 16 H s       :     0.917008  s :     0.917008
      pz      :     0.011839  p :     0.065312
      px      :     0.010742
      py      :     0.042731
 17 H s       :     0.924758  s :     0.924758
      pz      :     0.011843  p :     0.065390
      px      :     0.040373
      py      :     0.013174
 18 H s       :     0.905617  s :     0.905617
      pz      :     0.016002  p :     0.067289
      px      :     0.034553
      py      :     0.016734
 19 H s       :     0.897253  s :     0.897253
      pz      :     0.027989  p :     0.066810
      px      :     0.025789
      py      :     0.013031
 20 H s       :     0.902842  s :     0.902842
      pz      :     0.029095  p :     0.067041
      px      :     0.012680
      py      :     0.025267
 21 H s       :     0.897924  s :     0.897924
      pz      :     0.022791  p :     0.067321
      px      :     0.018345
      py      :     0.026185
 22 H s       :     0.901292  s :     0.901292
      pz      :     0.014518  p :     0.066700
      px      :     0.035697
      py      :     0.016486
 23 N s       :     3.416459  s :     3.416459
      pz      :     1.105304  p :     3.651046
      px      :     1.472191
      py      :     1.073551
      dz2     :     0.007490  d :     0.058655
      dxz     :     0.015215
      dyz     :     0.001231
      dx2y2   :     0.019842
      dxy     :     0.014876


                      *****************************
                      * MAYER POPULATION ANALYSIS *
                      *****************************

  NA   - Mulliken gross atomic population
  ZA   - Total nuclear charge
  QA   - Mulliken gross atomic charge
  VA   - Mayer's total valence
  BVA  - Mayer's bonded valence
  FA   - Mayer's free valence

  ATOM       NA         ZA         QA         VA         BVA        FA
  0 C      6.0366     6.0000    -0.0366     4.0747     3.9027     0.1721
  1 C      6.1343     6.0000    -0.1343     3.9001     3.7498     0.1503
  2 C      5.9633     6.0000     0.0367     3.8893     3.7439     0.1453
  3 C      6.0120     6.0000    -0.0120     3.9033     3.7567     0.1466
  4 C      5.9690     6.0000     0.0310     3.9090     3.7647     0.1443
  5 C      6.0142     6.0000    -0.0142     3.8897     3.7438     0.1459
  6 C      6.0331     6.0000    -0.0331     3.7970     3.6403     0.1567
  7 C      5.8094     6.0000     0.1906     3.9790     3.8621     0.1169
  8 C      6.0315     6.0000    -0.0315     4.0356     3.9230     0.1126
  9 C      6.0597     6.0000    -0.0597     4.0708     3.9601     0.1107
 10 C      5.7874     6.0000     0.2126     3.9743     3.8679     0.1064
 11 O      8.4332     8.0000    -0.4332     2.1336     1.9864     0.1472
 12 H      0.9765     1.0000     0.0235     0.9920     0.9711     0.0209
 13 H      0.9833     1.0000     0.0167     1.0114     0.9899     0.0215
 14 H      0.9758     1.0000     0.0242     0.9917     0.9708     0.0209
 15 H      0.9785     1.0000     0.0215     0.9938     0.9726     0.0212
 16 H      0.9714     1.0000     0.0286     0.9788     0.9577     0.0211
 17 H      0.9833     1.0000     0.0167     0.9788     0.9570     0.0217
 18 H      0.9689     1.0000     0.0311     0.9885     0.9665     0.0220
 19 H      0.9545     1.0000     0.0455     0.9831     0.9617     0.0214
 20 H      0.9651     1.0000     0.0349     0.9862     0.9634     0.0228
 21 H      0.9506     1.0000     0.0494     0.9917     0.9700     0.0217
 22 H      0.9644     1.0000     0.0356     0.9780     0.9557     0.0223
 23 N      7.0439     7.0000    -0.0439     3.2032     3.0015     0.2017

  Mayer bond orders larger than 0.100000
B(  0-C ,  1-C ) :   1.0360 B(  0-C , 23-N ) :   2.9030 B(  1-C ,  2-C ) :   1.3182 
B(  1-C ,  4-C ) :   1.3179 B(  2-C ,  3-C ) :   1.3429 B(  2-C , 12-H ) :   0.9821 
B(  3-C ,  6-C ) :   1.3380 B(  3-C , 13-H ) :   0.9765 B(  4-C ,  5-C ) :   1.3622 
B(  4-C , 14-H ) :   0.9812 B(  5-C ,  6-C ) :   1.3231 B(  5-C , 15-H ) :   0.9798 
B(  6-C ,  7-C ) :   0.9338 B(  7-C ,  8-C ) :   1.0348 B(  7-C , 11-O ) :   0.9839 
B(  7-C , 20-H ) :   0.9073 B(  8-C ,  9-C ) :   1.0224 B(  8-C , 21-H ) :   0.9353 
B(  8-C , 22-H ) :   0.9257 B(  9-C , 10-C ) :   1.0428 B(  9-C , 18-H ) :   0.9300 
B(  9-C , 19-H ) :   0.9318 B( 10-C , 11-O ) :   0.9239 B( 10-C , 16-H ) :   0.9365 
B( 10-C , 17-H ) :   0.9417 


-------
TIMINGS
-------

Total time                :   25.928 sec
Integral trafo            :    0.471 sec (  1.8%)
FC preparation            :    0.141 sec (  0.5%)
I/O of integrals          :    0.125 sec (  0.5%)
K(i,j) operators          :    0.276 sec (  1.1%)
T(i,j) pair energies      :    0.033 sec (  0.1%)
V**(-1/2)                 :    0.172 sec (  0.7%)
Gamma(ia|P)               :    0.257 sec (  1.0%)
Gamma-Trafo               :    0.079 sec (  0.3%)
D(virtual)                :    0.012 sec (  0.0%)
D(internal)               :    0.361 sec (  1.4%)
W(virtual)                :    0.024 sec (  0.1%)
W(internal)               :    0.479 sec (  1.8%)
L(virtual)                :    0.213 sec (  0.8%)
L(internal)               :    0.035 sec (  0.1%)
XC kernel                 :    0.024 sec (  0.1%)
G(D)                      :    1.853 sec (  7.1%)
G(Z)                      :    1.834 sec (  7.1%)
Z-vector solution         :    9.026 sec ( 34.8%)
3-index derivative        :    0.333 sec (  1.3%)
2-index derivative        :    0.031 sec (  0.1%)
Fock matrix gradient      :    9.367 sec ( 36.1%)


---------------------------------------
MP2 TOTAL ENERGY:     -554.762550329 Eh
---------------------------------------

The final MP2 gradient
  0:  -0.02599519  -0.00106761  -0.00224608
  1:   0.00717563  -0.00394471  -0.00136125
  2:  -0.00826166   0.00052504  -0.00051939
  3:   0.00528875   0.01006063   0.00293718
  4:  -0.00958030   0.00614261   0.00028129
  5:   0.00696239  -0.00888406  -0.00051140
  6:   0.00254876  -0.00259104  -0.00193495
  7:   0.01485495   0.01623603  -0.01314919
  8:  -0.01087527   0.01723353   0.00151714
  9:   0.00349661  -0.01120050   0.01353420
 10:  -0.02049872  -0.02054527   0.00880357
 11:   0.00526672   0.00572564   0.00496161
 12:   0.00349707  -0.00390002   0.00022684
 13:  -0.00502723  -0.00253020  -0.00180454
 14:   0.00380507   0.00437714   0.00103282
 15:  -0.00402990   0.00576274  -0.00026975
 16:  -0.00073759   0.00499231  -0.00753337
 17:   0.00284182  -0.00460896   0.00460715
 18:  -0.00765527   0.00052880   0.00105494
 19:   0.00526556  -0.00057649  -0.00730483
 20:   0.00071443  -0.00596290   0.00173915
 21:  -0.00078859  -0.00657746  -0.00821867
 22:   0.00832165   0.00138554   0.00144848
 23:   0.02344747  -0.00060752   0.00265886

-----------------------------------
NORM OF THE MP2 GRADIENT:  0.069527
-----------------------------------

Maximum memory used throughout the entire MP2-calculation: 65.5 MB


-------------------------------------------------------------------------------
                          DFT DISPERSION CORRECTION                            
                                                                               
                              DFTD3 V3.1  Rev 1                                
                          USING Becke-Johnson damping                          
-------------------------------------------------------------------------------
The B2PLYP functional is recognized
Active option DFTDOPT                   ...         4   

molecular C6(AA) [au] = 6350.223629 


            DFT-D V3
 parameters
 s6 scaling factor         :     0.6400 
 a1 scaling factor         :     0.3065 
 s8 scaling factor         :     0.9147 
 a2 scaling factor         :     5.0570 
 ad hoc parameters k1-k3   :    16.0000     1.3333    -4.0000 

 Edisp/kcal,au: -13.691285532340  -0.021818449980 
 E6   /kcal   :  -7.735816588 
 E8   /kcal   :  -5.955468944 
 % E8         :  43.498245145 

-------------------------   ----------------
Dispersion correction           -0.021818450
-------------------------   ----------------


-------------------------   --------------------
FINAL SINGLE POINT ENERGY      -554.784368779387
-------------------------   --------------------

------------------------------------------------------------------------------
                         ORCA GEOMETRY RELAXATION STEP
------------------------------------------------------------------------------

Reading the OPT-File                    .... done
Getting information on internals        .... done
Copying old internal coords+grads       .... done
Making the new internal coordinates     .... (2022 redundants) done
Validating the new internal coordinates .... (2022 redundants) done
Calculating the B-matrix                .... done
Calculating the G,G- and P matrices     .... done
Transforming gradient to internals      .... done
Projecting the internal gradient        .... done
Number of atoms                         ....  24
Number of internal coordinates          .... 123
Current Energy                          ....  -554.784368779 Eh
Current gradient norm                   ....     0.069527323 Eh/bohr
Maximum allowed component of the step   ....  0.300
Current trust radius                    ....  0.300
Evaluating the initial hessian          ....  (Almloef) done
Projecting the Hessian                  .... done
Forming the augmented Hessian           .... done
Diagonalizing the augmented Hessian     .... done
Last element of RFO vector              ....  0.972992821
Lowest eigenvalues of augmented Hessian:
 -0.008023261  0.011122371  0.017317379  0.019180731  0.019576393
Length of the computed step             ....  0.237242631
The final length of the internal step   ....  0.237242631
Converting the step to Cartesian space:
 Initial RMS(Int)=    0.0213914476
Transforming coordinates:
 Iter   0:  RMS(Cart)=    0.0434852650 RMS(Int)=    0.7985335142
 Iter   5:  RMS(Cart)=    0.0000002197 RMS(Int)=    0.0000001696
done
Storing new coordinates                 .... done

                                .--------------------.
          ----------------------|Geometry convergence|-------------------------
          Item                value                   Tolerance       Converged
          ---------------------------------------------------------------------
          RMS gradient        0.0049070077            0.0000300000      NO
          MAX gradient        0.0235977467            0.0001000000      NO
          RMS step            0.0213914476            0.0006000000      NO
          MAX step            0.0727369156            0.0010000000      NO
          ........................................................
          Max(Bonds)      0.0276      Max(Angles)    2.89
          Max(Dihed)        4.17      Max(Improp)    0.00
          ---------------------------------------------------------------------

The optimization has not yet converged - more geometry cycles are needed


    ---------------------------------------------------------------------------
                         Redundant Internal Coordinates
                            (Angstroem and degrees)

        Definition                    Value    dE/dq     Step     New-Value
    ----------------------------------------------------------------------------
     1. B(C   1,C   0)                1.4397  0.002437 -0.0024    1.4373   
     2. B(C   2,C   1)                1.4020 -0.002347  0.0022    1.4042   
     3. B(C   3,C   2)                1.4011  0.004121 -0.0038    1.3973   
     4. B(C   4,C   1)                1.3966 -0.008989  0.0080    1.4046   
     5. B(C   5,C   4)                1.3953  0.001809 -0.0014    1.3940   
     6. B(C   6,C   5)                1.4054 -0.000028 -0.0001    1.4053   
     7. B(C   6,C   3)                1.4104  0.007631 -0.0072    1.4032   
     8. B(C   7,C   6)                1.5208  0.000680 -0.0009    1.5199   
     9. B(C   8,C   7)                1.5301 -0.005077  0.0062    1.5363   
    10. B(C   9,C   8)                1.4963 -0.021470  0.0276    1.5239   
    11. B(C  10,C   9)                1.5165 -0.005007  0.0047    1.5212   
    12. B(O  11,C  10)                1.4137 -0.013902  0.0145    1.4282   
    13. B(O  11,C   7)                1.4196 -0.005654  0.0066    1.4262   
    14. B(H  12,C   2)                1.0840 -0.005065  0.0071    1.0911   
    15. B(H  13,C   3)                1.0825 -0.004936  0.0069    1.0894   
    16. B(H  14,C   4)                1.0831 -0.005801  0.0081    1.0912   
    17. B(H  15,C   5)                1.0826 -0.006954  0.0097    1.0923   
    18. B(H  16,C  10)                1.1105  0.006289 -0.0097    1.1007   
    19. B(H  17,C  10)                1.1131  0.004716 -0.0074    1.1057   
    20. B(H  18,C   9)                1.1125  0.006427 -0.0100    1.1025   
    21. B(H  19,C   9)                1.1116  0.008925 -0.0139    1.0978   
    22. B(H  20,C   7)                1.1121  0.005359 -0.0083    1.1038   
    23. B(H  21,C   8)                1.1120  0.009473 -0.0147    1.0972   
    24. B(H  22,C   8)                1.1141  0.007254 -0.0114    1.1027   
    25. B(N  23,C   0)                1.1573 -0.023598  0.0094    1.1667   
    26. L(C   1,C   0,N  23,C   4, 1) 179.07 -0.000891    0.10    179.17   
    27. L(C   1,C   0,N  23,C   4, 2) 180.93  0.000212   -0.02    180.91   
    28. A(C   2,C   1,C   4)          119.78  0.000449    0.02    119.80   
    29. A(C   0,C   1,C   2)          121.11  0.002531   -0.37    120.74   
    30. A(C   0,C   1,C   4)          119.10 -0.002993    0.37    119.47   
    31. A(C   3,C   2,H  12)          119.36 -0.001854    0.29    119.64   
    32. A(C   1,C   2,H  12)          120.59  0.000921   -0.15    120.44   
    33. A(C   1,C   2,C   3)          120.05  0.000933   -0.13    119.92   
    34. A(C   6,C   3,H  13)          120.94  0.004328   -0.63    120.31   
    35. A(C   2,C   3,C   6)          120.40 -0.002270    0.24    120.64   
    36. A(C   2,C   3,H  13)          118.66 -0.002060    0.39    119.05   
    37. A(C   5,C   4,H  14)          119.47 -0.002781    0.37    119.83   
    38. A(C   1,C   4,H  14)          120.26 -0.000792    0.05    120.31   
    39. A(C   1,C   4,C   5)          120.27  0.003572   -0.42    119.86   
    40. A(C   4,C   5,C   6)          120.70 -0.000734    0.11    120.81   
    41. A(C   6,C   5,H  15)          120.42  0.001457   -0.22    120.20   
    42. A(C   4,C   5,H  15)          118.86 -0.000731    0.13    118.99   
    43. A(C   5,C   6,C   7)          118.68 -0.003295    0.52    119.21   
    44. A(C   3,C   6,C   5)          118.78 -0.001957    0.19    118.98   
    45. A(C   3,C   6,C   7)          122.52  0.005236   -0.69    121.83   
    46. A(C   8,C   7,O  11)          106.99  0.008697   -1.58    105.41   
    47. A(C   6,C   7,O  11)          110.95 -0.002635    0.20    111.15   
    48. A(C   6,C   7,C   8)          112.39 -0.003341    0.36    112.75   
    49. A(O  11,C   7,H  20)          109.68 -0.001164   -0.16    109.51   
    50. A(C   6,C   7,H  20)          107.29  0.001979    0.20    107.48   
    51. A(C   8,C   7,H  20)          109.54 -0.003704    1.01    110.55   
    52. A(H  21,C   8,H  22)          108.41  0.003679   -0.50    107.91   
    53. A(C   7,C   8,C   9)           99.92 -0.002535    1.18    101.11   
    54. A(C   9,C   8,H  22)          107.66 -0.007023    1.26    108.92   
    55. A(C   7,C   8,H  22)          108.69  0.000130   -0.22    108.47   
    56. A(C   9,C   8,H  21)          115.46 -0.002345    0.10    115.56   
    57. A(C   7,C   8,H  21)          116.14  0.006784   -1.56    114.58   
    58. A(C   8,C   9,H  18)          109.02  0.000794    0.56    109.58   
    59. A(C   8,C   9,C  10)           99.40 -0.001991    0.87    100.27   
    60. A(H  18,C   9,H  19)          109.29  0.001093   -0.45    108.83   
    61. A(C  10,C   9,H  19)          114.11  0.002539   -0.71    113.40   
    62. A(C   8,C   9,H  19)          115.43 -0.001791   -0.08    115.36   
    63. A(C  10,C   9,H  18)          109.11 -0.000904   -0.05    109.06   
    64. A(H  16,C  10,H  17)          109.33  0.005821   -0.80    108.53   
    65. A(O  11,C  10,H  17)          107.67 -0.007560    1.41    109.08   
    66. A(C   9,C  10,H  17)          110.30 -0.000579    0.09    110.39   
    67. A(O  11,C  10,H  16)          111.54 -0.000773   -0.72    110.82   
    68. A(C   9,C  10,H  16)          110.60 -0.007545    1.53    112.13   
    69. A(C   9,C  10,O  11)          107.35  0.010630   -1.52    105.83   
    70. A(C   7,O  11,C  10)          106.92 -0.014145    2.89    109.81   
    71. D(H  12,C   2,C   1,C   0)     -1.04 -0.000419    0.70     -0.34   
    72. D(C   3,C   2,C   1,C   0)    178.80 -0.000501    0.78    179.58   
    73. D(H  12,C   2,C   1,C   4)   -179.58  0.000221   -0.33   -179.91   
    74. D(C   3,C   2,C   1,C   4)      0.26  0.000139   -0.25      0.01   
    75. D(H  13,C   3,C   2,C   1)   -179.97 -0.000153    0.38   -179.59   
    76. D(C   6,C   3,C   2,C   1)      0.44  0.000097   -0.14      0.30   
    77. D(H  13,C   3,C   2,H  12)     -0.12 -0.000230    0.45      0.33   
    78. D(C   6,C   3,C   2,H  12)   -179.71  0.000019   -0.06   -179.78   
    79. D(H  14,C   4,C   1,C   2)    178.96 -0.000365    0.64    179.60   
    80. D(H  14,C   4,C   1,C   0)      0.39  0.000182   -0.36      0.04   
    81. D(C   5,C   4,C   1,C   2)     -0.91 -0.000439    0.72     -0.19   
    82. D(C   5,C   4,C   1,C   0)   -179.48  0.000108   -0.28   -179.76   
    83. D(H  15,C   5,C   4,C   1)    179.69  0.000029    0.03    179.73   
    84. D(C   6,C   5,C   4,H  14)   -179.02  0.000381   -0.71   -179.73   
    85. D(C   6,C   5,C   4,C   1)      0.86  0.000457   -0.79      0.07   
    86. D(H  15,C   5,C   4,H  14)     -0.18 -0.000047    0.11     -0.07   
    87. D(C   7,C   6,C   5,H  15)     -0.34 -0.000350    0.68      0.35   
    88. D(C   3,C   6,C   5,H  15)   -178.97  0.000291   -0.45   -179.42   
    89. D(C   3,C   6,C   5,C   4)     -0.15 -0.000169    0.39      0.24   
    90. D(C   7,C   6,C   3,H  13)      1.35  0.001021   -1.66     -0.32   
    91. D(C   7,C   6,C   3,C   2)   -179.07  0.000739   -1.13   -180.20   
    92. D(C   7,C   6,C   5,C   4)    178.48 -0.000810    1.53    180.01   
    93. D(C   5,C   6,C   3,H  13)    179.92  0.000226   -0.46    179.46   
    94. D(C   5,C   6,C   3,C   2)     -0.50 -0.000056    0.07     -0.43   
    95. D(H  20,C   7,C   6,C   3)    127.99  0.001227   -0.46    127.53   
    96. D(O  11,C   7,C   6,C   5)   -170.37  0.003716   -1.70   -172.06   
    97. D(O  11,C   7,C   6,C   3)      8.21  0.002940   -0.50      7.71   
    98. D(C   8,C   7,C   6,C   5)     69.89 -0.003292   -0.06     69.83   
    99. D(C   8,C   7,C   6,C   3)   -111.54 -0.004068    1.14   -110.40   
   100. D(C   9,C   8,C   7,O  11)    -34.66 -0.001733    2.07    -32.59   
   101. D(C   9,C   8,C   7,C   6)     87.36 -0.001193    1.47     88.83   
   102. D(H  21,C   8,C   7,H  20)     81.63 -0.002340    2.51     84.14   
   103. D(H  21,C   8,C   7,O  11)   -159.56 -0.000758    1.96   -157.59   
   104. D(H  21,C   8,C   7,C   6)    -37.53 -0.000217    1.36    -36.18   
   105. D(C   9,C   8,C   7,H  20)   -153.48 -0.003315    2.62   -150.86   
   106. D(H  18,C   9,C   8,H  22)    174.39  0.000718   -2.43    171.96   
   107. D(H  18,C   9,C   8,H  21)     53.14  0.002790   -2.79     50.35   
   108. D(H  18,C   9,C   8,C   7)    -72.21 -0.002517   -1.76    -73.97   
   109. D(C  10,C   9,C   8,H  22)    -71.53 -0.000918   -1.90    -73.43   
   110. D(C  10,C   9,C   8,H  21)    167.23  0.001153   -2.27    164.97   
   111. D(C  10,C   9,C   8,C   7)     41.87 -0.004153   -1.23     40.64   
   112. D(H  16,C  10,C   9,H  18)    -45.96 -0.004522    4.17    -41.79   
   113. D(H  16,C  10,C   9,C   8)   -159.97 -0.004197    3.16   -156.80   
   114. D(O  11,C  10,C   9,H  19)   -161.51 -0.000729    2.11   -159.40   
   115. D(O  11,C  10,C   9,H  18)     75.93 -0.003238    3.24     79.17   
   116. D(H  16,C  10,C   9,H  19)     76.60 -0.002013    3.04     79.64   
   117. D(O  11,C  10,C   9,C   8)    -38.08 -0.002914    2.24    -35.84   
   118. D(C   7,O  11,C  10,H  17)   -101.97 -0.001138   -0.66   -102.63   
   119. D(C   7,O  11,C  10,H  16)    138.08 -0.003000   -0.16    137.93   
   120. D(C   7,O  11,C  10,C   9)     16.78 -0.000151   -0.62     16.16   
   121. D(C  10,O  11,C   7,H  20)    130.03 -0.000245   -0.51    129.51   
   122. D(C  10,O  11,C   7,C   8)     11.29 -0.000195   -0.72     10.57   
   123. D(C  10,O  11,C   7,C   6)   -111.63 -0.000149   -0.25   -111.88   
    ----------------------------------------------------------------------------

Geometry step timings:
Preparation and reading OPT file:      0.000 s ( 7.576 %)
Internal coordinates            :      0.000 s ( 0.746 %)
B/P matrices and projection     :      0.002 s (33.366 %)
Hessian update/contruction      :      0.001 s (12.188 %)
Making the step                 :      0.001 s (24.887 %)
Converting the step to Cartesian:      0.000 s ( 3.847 %)
Storing new data                :      0.000 s ( 0.687 %)
Checking convergence            :      0.000 s ( 0.137 %)
Final printing                  :      0.001 s (16.467 %)
Total time                      :      0.005 s

Time for energy+gradient        :     49.498 s
Time for complete geometry iter :     49.947 s

         *************************************************************
         *                GEOMETRY OPTIMIZATION CYCLE   2            *
         *************************************************************
---------------------------------
CARTESIAN COORDINATES (ANGSTROEM)
---------------------------------
  C     -3.762109   -0.226037   -0.201489
  C     -2.339341   -0.285860   -0.006884
  C     -1.590446    0.887349    0.178713
  C     -0.209241    0.808803    0.375349
  C     -1.695627   -1.534190    0.006204
  C     -0.316761   -1.601976    0.199274
  C      0.442495   -0.433831    0.383345
  C      1.943714   -0.550133    0.590427
  C      2.685717   -0.996562   -0.678467
  C      2.967038    0.346458   -1.341338
  C      3.347049    1.175261   -0.123735
  O      2.514469    0.709584    0.939362
  H     -2.079999    1.862487    0.171939
  H      0.356893    1.727518    0.524735
  H     -2.270362   -2.451632   -0.130769
  H      0.168647   -2.580420    0.211326
  H      3.199498    2.252827   -0.293088
  H      4.405913    1.003341    0.144401
  H      2.035481    0.747952   -1.773119
  H      3.741614    0.333773   -2.119131
  H      2.110379   -1.270169    1.410229
  H      2.141359   -1.723632   -1.294053
  H      3.643070   -1.454953   -0.379480
  N     -4.916158   -0.193606   -0.369871

----------------------------
CARTESIAN COORDINATES (A.U.)
----------------------------
  NO LB      ZA    FRAG     MASS         X           Y           Z
   0 C     6.0000    0    12.011   -7.109355   -0.427149   -0.380759
   1 C     6.0000    0    12.011   -4.420714   -0.540197   -0.013008
   2 C     6.0000    0    12.011   -3.005508    1.676847    0.337719
   3 C     6.0000    0    12.011   -0.395407    1.528416    0.709306
   4 C     6.0000    0    12.011   -3.204271   -2.899198    0.011724
   5 C     6.0000    0    12.011   -0.598591   -3.027297    0.376574
   6 C     6.0000    0    12.011    0.836195   -0.819822    0.724417
   7 C     6.0000    0    12.011    3.673087   -1.039601    1.115746
   8 C     6.0000    0    12.011    5.075270   -1.883230   -1.282116
   9 C     6.0000    0    12.011    5.606889    0.654712   -2.534761
  10 C     6.0000    0    12.011    6.325006    2.220921   -0.233825
  11 O     8.0000    0    15.999    4.751659    1.340920    1.775136
  12 H     1.0000    0     1.008   -3.930628    3.519590    0.324918
  13 H     1.0000    0     1.008    0.674430    3.264536    0.991606
  14 H     1.0000    0     1.008   -4.290362   -4.632912   -0.247118
  15 H     1.0000    0     1.008    0.318696   -4.876286    0.399348
  16 H     1.0000    0     1.008    6.046175    4.257227   -0.553856
  17 H     1.0000    0     1.008    8.325968    1.896040    0.272879
  18 H     1.0000    0     1.008    3.846501    1.413424   -3.350709
  19 H     1.0000    0     1.008    7.070626    0.630739   -4.004577
  20 H     1.0000    0     1.008    3.988038   -2.400271    2.664946
  21 H     1.0000    0     1.008    4.046583   -3.257193   -2.445407
  22 H     1.0000    0     1.008    6.884406   -2.749462   -0.717113
  23 N     7.0000    0    14.007   -9.290192   -0.365862   -0.698954

--------------------------------
INTERNAL COORDINATES (ANGSTROEM)
--------------------------------
 C      0   0   0     0.000000000000     0.00000000     0.00000000
 C      1   0   0     1.437260472826     0.00000000     0.00000000
 C      2   1   0     1.404175945130   120.73553101     0.00000000
 C      3   2   1     1.397341804999   119.92125936   179.57329268
 C      2   1   3     1.404587355711   119.46728645   179.56722940
 C      5   2   1     1.393967045129   119.85710733   180.23763660
 C      4   3   2     1.403197373013   120.64269901     0.30331323
 C      7   4   3     1.519890463356   121.82317584   179.80452508
 C      8   7   4     1.536215862020   112.75374824   249.60671765
 C      9   8   7     1.523890911283   101.08981276    88.81217771
 C     10   9   8     1.521143570647   100.26021050    40.60758409
 O      8   7   4     1.426325863214   111.16110994     7.70683867
 H      3   2   1     1.091146147719   120.43618779   359.65646583
 H      4   3   2     1.089431900874   119.04862337   180.41678479
 H      5   2   1     1.091229298652   120.30907349     0.03407619
 H      6   5   2     1.092298679331   118.99049550   179.73145246
 H     11  10   9     1.100727935212   112.13240351   203.19293939
 H     11  10   9     1.105733236777   110.40311941    82.03339571
 H     10   9   8     1.102465615134   109.59247503   286.00856172
 H     10   9   8     1.097766665762   115.35783396   162.77818199
 H      8   7   4     1.103767675558   107.47286043   127.53147874
 H      9   8   7     1.097225302341   114.60415742   323.82310879
 H      9   8   7     1.102742170901   108.43172298   203.22817167
 N      1   2   3     1.166719431507   179.05621329   151.02850889

---------------------------
INTERNAL COORDINATES (A.U.)
---------------------------
 C      0   0   0     0.000000000000     0.00000000     0.00000000
 C      1   0   0     2.716028676751     0.00000000     0.00000000
 C      2   1   0     2.653507980135   120.73553101     0.00000000
 C      3   2   1     2.640593326928   119.92125936   179.57329268
 C      2   1   3     2.654285433463   119.46728645   179.56722940
 C      5   2   1     2.634215955005   119.85710733   180.23763660
 C      4   3   2     2.651658746832   120.64269901     0.30331323
 C      7   4   3     2.872176729302   121.82317584   179.80452508
 C      8   7   4     2.903027261804   112.75374824   249.60671765
 C      9   8   7     2.879736480297   101.08981276    88.81217771
 C     10   9   8     2.874544758898   100.26021050    40.60758409
 O      8   7   4     2.695365259203   111.16110994     7.70683867
 H      3   2   1     2.061967391272   120.43618779   359.65646583
 H      4   3   2     2.058727934210   119.04862337   180.41678479
 H      5   2   1     2.062124523763   120.30907349     0.03407619
 H      6   5   2     2.064145360380   118.99049550   179.73145246
 H     11  10   9     2.080074345507   112.13240351   203.19293939
 H     11  10   9     2.089532994683   110.40311941    82.03339571
 H     10   9   8     2.083358084668   109.59247503   286.00856172
 H     10   9   8     2.074478357238   115.35783396   162.77818199
 H      8   7   4     2.085818622279   107.47286043   127.53147874
 H      9   8   7     2.073455328633   114.60415742   323.82310879
 H      9   8   7     2.083880699330   108.43172298   203.22817167
 N      1   2   3     2.204780200673   179.05621329   151.02850889


           ************************************************************
           *        Program running with 8 parallel MPI-processes     *
           *              working on a common directory               *
           ************************************************************
------------------------------------------------------------------------------
                   ___                                                        
                  /   \      - P O W E R E D   B Y -                         
                 /     \                                                     
                 |  |  |   _    _      __       _____    __    __             
                 |  |  |  | |  | |    /  \     |  _  \  |  |  /  |          
                  \  \/   | |  | |   /    \    | | | |  |  | /  /          
                 / \  \   | |__| |  /  /\  \   | |_| |  |  |/  /          
                |  |  |   |  __  | /  /__\  \  |    /   |      \           
                |  |  |   | |  | | |   __   |  |    \   |  |\   \          
                \     /   | |  | | |  |  |  |  | |\  \  |  | \   \       
                 \___/    |_|  |_| |__|  |__|  |_| \__\ |__|  \__/        
                                                                              
                      - O R C A' S   B I G   F R I E N D -                    
                                      &                                       
                       - I N T E G R A L  F E E D E R -                       
                                                                              
 v1 FN, 2020, v2 2021, v3 2022-2024                                           
------------------------------------------------------------------------------


----------------------
SHARK INTEGRAL PACKAGE
----------------------

Number of atoms                             ...     24
Number of basis functions                   ...    237
Number of shells                            ...    111
Maximum angular momentum                    ...      2
Integral batch strategy                     ... SHARK/LIBINT Hybrid
RI-J (if used) integral strategy            ... SPLIT-RIJ (Revised 2003 algorithm where possible)
Printlevel                                  ...      1
Contraction scheme used                     ... SEGMENTED contraction
Prescreening option                         ... SCHWARTZ
   Thresh                                   ... 1.000e-12
   Tcut                                     ... 1.000e-14
   Tpresel                                  ... 1.000e-14 
Coulomb Range Separation                    ... NOT USED
Exchange Range Separation                   ... NOT USED
Multipole approximations                    ... NOT USED
Finite Nucleus Model                        ... NOT USED
CABS basis                                  ... NOT available
Auxiliary Coulomb fitting basis             ... AVAILABLE
   # of basis functions in Aux-J            ...    758
   # of shells in Aux-J                     ...    250
   Maximum angular momentum in Aux-J        ...      4
Auxiliary J/K fitting basis                 ... NOT available
Auxiliary Correlation fitting basis         ... AVAILABLE
   # of basis functions in Aux-C            ...    778
   # of shells in Aux-C                     ...    274
   Maximum angular momentum in Aux-C        ...      3
Auxiliary 'external' fitting basis          ... NOT available

Checking pre-screening integrals            ... done (  0.0 sec) Dimension = 111
Check shell pair data                       ... done (  0.0 sec)
Shell pair information
Shell pair cut-off parameter TPreSel        ...   1.0e-14
Total number of shell pairs                 ...      6216
Shell pairs after pre-screening             ...      5537
Total number of primitive shell pairs       ...     22568
Primitive shell pairs kept                  ...     14289
          la=0 lb=0:   1687 shell pairs
          la=1 lb=0:   2037 shell pairs
          la=1 lb=1:    642 shell pairs
          la=2 lb=0:    683 shell pairs
          la=2 lb=1:    413 shell pairs
          la=2 lb=2:     75 shell pairs

Calculating one electron integrals          ... done (  0.0 sec)
Calculating RI/J V-Matrix + Cholesky decomp.... done (  0.0 sec)
Calculating RI/C V-Matrix + Cholesky decomp.... done (  0.0 sec)
Calculating Nuclear repulsion               ... done (  0.0 sec) ENN=    725.525348106144 Eh

Diagonalization of the overlap matrix:
Smallest eigenvalue                        ... 2.796e-04
Time for diagonalization                   ...    0.006 sec
Threshold for overlap eigenvalues          ... 1.000e-07
Number of eigenvalues below threshold      ... 0
Time for construction of square roots      ...    0.003 sec
Total time needed                          ...    0.011 sec

-------------------
DFT GRID GENERATION
-------------------

General Integration Accuracy     IntAcc      ... 4.388
Radial Grid Type                 RadialGrid  ... OptM3 with GC (2021)
Angular Grid (max. ang.)         AngularGrid ... 4 (Lebedev-302)
Angular grid pruning method      GridPruning ... 4 (adaptive)
Weight generation scheme         WeightScheme... mBecke (2022)
Basis function cutoff            BFCut       ... 1.0000e-12
Integration weight cutoff        WCut        ... 1.0000e-14
Partially contracted basis set               ... off
Rotationally invariant grid construction     ... off
Angular grids for H and He will be reduced by one unit

Total number of grid points                  ...   112977
Total number of batches                      ...     1777
Average number of points per batch           ...       63
Average number of grid points per atom       ...     4707

--------------------
COSX GRID GENERATION
--------------------

GRIDX 1
-------
General Integration Accuracy     IntAcc      ... 3.816
Radial Grid Type                 RadialGrid  ... OptM3 with GC (2021)
Angular Grid (max. ang.)         AngularGrid ... 1 (Lebedev-50)
Angular grid pruning method      GridPruning ... 4 (adaptive)
Weight generation scheme         WeightScheme... mBecke (2022)
Basis function cutoff            BFCut       ... 1.0000e-12
Integration weight cutoff        WCut        ... 1.0000e-14
Partially contracted basis set               ... on
Rotationally invariant grid construction     ... off
Angular grids for H and He will be reduced by one unit

Total number of grid points                  ...    14393
Total number of batches                      ...      127
Average number of points per batch           ...      113
Average number of grid points per atom       ...      600
UseSFitting                                  ... on

GRIDX 2
-------
General Integration Accuracy     IntAcc      ... 4.020
Radial Grid Type                 RadialGrid  ... OptM3 with GC (2021)
Angular Grid (max. ang.)         AngularGrid ... 2 (Lebedev-110)
Angular grid pruning method      GridPruning ... 4 (adaptive)
Weight generation scheme         WeightScheme... mBecke (2022)
Basis function cutoff            BFCut       ... 1.0000e-12
Integration weight cutoff        WCut        ... 1.0000e-14
Partially contracted basis set               ... on
Rotationally invariant grid construction     ... off
Angular grids for H and He will be reduced by one unit

Total number of grid points                  ...    31246
Total number of batches                      ...      257
Average number of points per batch           ...      121
Average number of grid points per atom       ...     1302
UseSFitting                                  ... on

GRIDX 3
-------
General Integration Accuracy     IntAcc      ... 4.338
Radial Grid Type                 RadialGrid  ... OptM3 with GC (2021)
Angular Grid (max. ang.)         AngularGrid ... 3 (Lebedev-194)
Angular grid pruning method      GridPruning ... 4 (adaptive)
Weight generation scheme         WeightScheme... mBecke (2022)
Basis function cutoff            BFCut       ... 1.0000e-12
Integration weight cutoff        WCut        ... 1.0000e-14
Partially contracted basis set               ... on
Rotationally invariant grid construction     ... off
Angular grids for H and He will be reduced by one unit

Total number of grid points                  ...    68555
Total number of batches                      ...      547
Average number of points per batch           ...      125
Average number of grid points per atom       ...     2856
UseSFitting                                  ... on
Initializing property integral containers    ... done (  0.0 sec)

SHARK setup successfully completed in   1.4 seconds

Maximum memory used throughout the entire STARTUP-calculation: 31.2 MB


           ************************************************************
           *        Program running with 8 parallel MPI-processes     *
           *              working on a common directory               *
           ************************************************************
Occupation numbers will be reassigned to an Aufbau configuration
             **** ENERGY FILE WAS UPDATED (calc.en.tmp) ****
Finished Guess after   0.2 sec
Maximum memory used throughout the entire GUESS-calculation: 13.3 MB


           ************************************************************
           *        Program running with 8 parallel MPI-processes     *
           *              working on a common directory               *
           ************************************************************
--------------------
CPCM SOLVATION MODEL
--------------------
CPCM parameters:
  Epsilon                                         ...      16.7000
  Refrac                                          ...       1.2750
  Rsolv                                           ...       1.3000
  Surface type                                    ... GAUSSIAN VDW
  Discretization scheme                           ... Constant charge density
    Threshold for H atoms                         ...       5.0000 (charges/Ang^2)
    Threshold for non-H atoms                     ...       5.0000 (charges/Ang^2)
  Epsilon function type                           ...         CPCM
Solvent:                                          ... CUSTOM
Radii:
  Scheme                                          ... Element-dependent radii
  Radius for C  used is    3.8550 Bohr (=   2.0400 Ang.)
  Radius for O  used is    3.4469 Bohr (=   1.8240 Ang.)
  Radius for H  used is    2.4944 Bohr (=   1.3200 Ang.)
  Radius for N  used is    3.5149 Bohr (=   1.8600 Ang.)
Calculating surface                               ...        done! (  0.0s)
Cavity surface points                             ...         2199
Cavity Volume                                     ...    1483.8058
Cavity Surface-area                               ...     797.9079
Calculating surface distance matrix               ...        done! (  0.1s)
Performing Cholesky decomposition & store         ...        done! (  0.1s)
Overall time for CPCM initialization              ...                 0.2s

----------------------------------------D-I-I-S--------------------------------------------
Iteration    Energy (Eh)           Delta-E    RMSDP     MaxDP     DIISErr   Damp  Time(sec)
-------------------------------------------------------------------------------------------
               ***  Starting incremental Fock matrix formation  ***
    1    -554.1712997782124148     0.00e+00  1.82e-04  3.86e-03  1.20e-02  0.700   1.7
    2    -554.1719499216310396    -6.50e-04  1.55e-04  3.01e-03  9.66e-03  0.700   1.0
                               ***Turning on AO-DIIS***
    3    -554.1724648854610678    -5.15e-04  1.29e-04  2.25e-03  7.53e-03  0.700   1.0
    4    -554.1728549371432564    -3.90e-04  3.30e-04  5.40e-03  5.60e-03  0.000   1.0
                              *** Initializing SOSCF ***
---------------------------------------S-O-S-C-F--------------------------------------
Iteration    Energy (Eh)           Delta-E    RMSDP     MaxDP     MaxGrad    Time(sec)
--------------------------------------------------------------------------------------
    5    -554.1738986122800270    -1.04e-03  2.91e-05  5.31e-04  6.37e-04     1.0
               *** Restarting incremental Fock matrix formation ***
    6    -554.1738915236908269     7.09e-06  1.63e-05  3.55e-04  1.48e-04     1.7
    7    -554.1738926814296065    -1.16e-06  1.13e-05  1.87e-04  5.00e-05     1.3
    8    -554.1738928110985398    -1.30e-07  4.06e-06  9.23e-05  5.71e-05     1.3
    9    -554.1738928918750844    -8.08e-08  1.56e-06  4.41e-05  2.06e-05     1.2
   10    -554.1738928936717912    -1.80e-09  7.86e-07  1.75e-05  1.36e-05     1.2
   11    -554.1738928980437322    -4.37e-09  2.32e-07  6.07e-06  1.46e-06     1.7
   12    -554.1738928976083116     4.35e-10  1.10e-07  3.03e-06  1.60e-06     1.7
                 **** Energy Check signals convergence ****

               *****************************************************
               *                     SUCCESS                       *
               *           SCF CONVERGED AFTER  12 CYCLES          *
               *****************************************************

Recomputing exchange energy using gridx3       ... done (    2.493 sec)
Old exchange energy                            :    -40.101163912 Eh
New exchange energy                            :    -40.101353632 Eh
Exchange energy change after final integration :     -0.000189720 Eh
Total energy after final integration           :   -554.174082617 Eh
             **** ENERGY FILE WAS UPDATED (calc.en.tmp) ****

----------------
TOTAL SCF ENERGY
----------------

Total Energy       :       -554.17408261747960 Eh          -15079.84343 eV

Components:
Nuclear Repulsion  :        725.52534810614429 Eh           19742.54841 eV
Electronic Energy  :      -1279.68341587581176 Eh          -34821.95606 eV
One Electron Energy:      -2188.82041707251165 Eh          -59560.83156 eV
Two Electron Energy:        909.13700119669988 Eh           24738.87550 eV
CPCM Dielectric    :         -0.01582512794088 Eh              -0.43062 eV

Virial components:
Potential Energy   :      -1103.49900162194399 Eh          -30027.73441 eV
Kinetic Energy     :        549.32491900446439 Eh           14947.89098 eV
Virial Ratio       :          2.00882749615984

DFT components:
N(Alpha)           :       46.000104006078 electrons
N(Beta)            :       46.000104006078 electrons
N(Total)           :       92.000208012156 electrons
E(X)               :      -35.631204667851 Eh       
E(C)               :       -2.269471717750 Eh       
E(XC)              :      -37.900676385601 Eh       

CPCM Solvation Model Properties:
Surface-charge          :         -0.02167355513512
Corrected charge        :         -0.00000000000000
Outlying charge corr.   :          0.00002851249118 Eh               0.00078 eV
Free-energy (cav+disp)  :  This term is not implemented in the current solvation scheme

---------------
SCF CONVERGENCE
---------------

  Last Energy change         ...   -4.3542e-10  Tolerance :   1.0000e-09
  Last MAX-Density change    ...    3.0320e-06  Tolerance :   1.0000e-08
  Last RMS-Density change    ...    1.1047e-07  Tolerance :   1.0000e-09
  Last DIIS Error            ...    6.3713e-04  Tolerance :   1.0000e-08
  Last Orbital Gradient      ...    1.6036e-06  Tolerance :   2.0000e-06
  Last Orbital Rotation      ...    2.2269e-06  Tolerance :   2.0000e-06


Total SCF time: 0 days 0 hours 0 min 18 sec 
Finished LeanSCF after  18.9 sec

Maximum memory used throughout the entire LEANSCF-calculation: 27.7 MB


           ************************************************************
           *        Program running with 8 parallel MPI-processes     *
           *              working on a common directory               *
           ************************************************************

------------------------------------------------------------------------------
                                ORCA  MP2 
------------------------------------------------------------------------------

Freezing NCore=26 chemical core electrons

----------------------
RI-MP2 ENERGY+GRADIENT
----------------------
Dimension of the orbital basis            ...  237
Dimension of the AuxC basis               ...  778
Memory devoted to MP2                     ... 8000 MB   
Data format for matrix containers         ... DOUBLE
Compression type for matrix containers    ... UNCOMPRESSED
Overall scaling of the MP2 energy         ...   2.700e-01

-----------------------
SHARK RI TRANSFORMATION
-----------------------

Number of basis functions                ...    237
Number of aux functions                  ...    778
Number of operators                      ...      1
Generation of IJK                        ... YES
Generation of IAK                        ... YES
Generation of ABK                        ... NO
Orbital Range Operator  0:    0-  45 to   46- 236

Aux basis identifier                     ...   AUXC
Contraction scheme used                  ... SEGMENTED
Do orthogonalization                     ... YES
All operator combinations                ... NO
Transpose (ia|K)                         ... NO
Integral generator used                  ... LIBINT
Starting integral generation + trafo... 
Half trafo (segmented) done. Total time =  0.2 sec. integrals=  0.1 sec trafo=  0.1 sec
Integral generation and half transformation done (  0.2 sec)

Reading or making V^(-1/2)          ... done (  0.0 sec)
Sorting IJK integrals               ... done (  0.1 sec)
Sorting IAK integrals               ... done (  0.2 sec)

SHARK RI integral transformation done. Total time =  0.4 sec.

Opening buffers                              ... done
Frozen core precalculation                   ... done

Starting loop over batches of integrals:

Operator 0  - window                       ... ( 13- 45)x( 46-236)
Operator 0  - Memory available             ...  8000 MB
Operator 0  - Memory needed per MO         ...   1.1 MB
Operator 0  - Number of orbitals per batch ... 5
Operator 0  - Number of batches            ... 1

OPERATOR  0   PASS   0:  MOs    13 ...   17 +   18 ...   22 +   23 ...   27 +   28 ...   32
                            +   33 ...   37 +   38 ...   42 +   43 ...   45
  Reading integrals       ... ok
  Internal MO  15
Closing buffer GIPV ( 0.05 GB; CompressionRatio= 1.00)
Time spent in pair loops =     2.113 sec
Deleting buffers (Ka|jb) ...done

-----------------------------------------------
 RI-MP2 CORRELATION ENERGY:     -0.593455497 Eh
-----------------------------------------------


---------------------
MP2 DENSITY FORMATION
---------------------

Completing the external part of the density      ... done
Storing the unrelaxed density                    ... done

Re-sorting 3-index density container for op 0    ... done
Computing external part of the Lagrangian        ... done
Calculating the xc-kernel                        ... done
Calculating G(D)                                 ... done
Completing the Lagrangian                        ... done
Solving the Z-vector equations                   ... Using XC Grid                  ... (calc.grid_cpscf.tmp) 
Recalculating density on grid  ... (calc.grho_cpscf0.tmp) done
Calculating the xc-kernel      ... (calc.fxc_cpscf0.tmp) done

-------------------
SHARK CP-SCF DRIVER
-------------------

Dimension of the orbital basis          ...    237
Dimension of the CPSCF-problem          ...   8786
Number of operators                     ...      1
Max. number of iterations               ...    128
Convergence Tolerance                   ... 3.0e-05
Number of perturbations                 ...      1
Perturbation type                       ... REAL

----------------------------
POPLE LINEAR EQUATION SOLVER
----------------------------

  ITERATION   0:   ||err||_max =   4.6793e-02 (   1.0 sec)
  ITERATION   1:   ||err||_max =   1.5797e-02 (   1.0 sec)
  ITERATION   2:   ||err||_max =   6.7275e-03 (   1.0 sec)
  ITERATION   3:   ||err||_max =   3.1963e-03 (   1.0 sec)
  ITERATION   4:   ||err||_max =   9.9564e-04 (   1.0 sec)
  ITERATION   5:   ||err||_max =   4.0465e-04 (   1.0 sec)
  ITERATION   6:   ||err||_max =   1.1102e-04 (   1.0 sec)
  ITERATION   7:   ||err||_max =   3.8533e-05 (   1.0 sec)
  ITERATION   8:   ||err||_max =   1.6314e-05 (   1.0 sec)
done
Finalizing the relaxed density                   ... done
Transforming P to the AO basis                   ... done
Storing the relaxed density                      ... done

------------------------------------
ENERGY WEIGHTED DENSITY FINALIZATION
------------------------------------

Gathering the parts of the W-matrix              ... done
Forming the Z-density                            ... done
Transforming Z to the AO basis                   ... done
Calculating G(Z)                                 ... done
Finalizing the W-matrix                          ... done
Transforming W to the AO basis and storing       ... done

----------------------------------
MP2 DERIVATIVE INTEGRAL GENERATION
----------------------------------

Input SCF Electron Density              ... calc.scfp
Input Correlated Electron Density       ... calc.pmp2re
Input Energy Weighted Density           ... calc.wmp2.tmp

Nuclear repulsion gradient              ... done (  0.0 sec)
HCore & Overlap gradient  (SHARK)       ... done (  0.1 sec)
Two-electron RIJ gradient terms         ... done (  0.6 sec)

-----------------------------------------------------------
MP2 COSX Grid Generation
-----------------------------------------------------------

General Integration Accuracy     IntAcc      ... 4.871
Radial Grid Type                 RadialGrid  ... OptM3 with GC (2021)
Angular Grid (max. ang.)         AngularGrid ... 4 (Lebedev-302)
Angular grid pruning method      GridPruning ... 4 (adaptive)
Weight generation scheme         WeightScheme... mBecke (2022)
Basis function cutoff            BFCut       ... 1.0000e-12
Integration weight cutoff        WCut        ... 1.0000e-14
Partially contracted basis set               ... on
Rotationally invariant grid construction     ... off
Angular grids for H and He will be reduced by one unit

Total number of grid points                  ...   129218
Total number of batches                      ...     1022
Average number of points per batch           ...      126
Average number of grid points per atom       ...     5384
UseSFitting                                  ... on
Two-electron COSX gradient terms        ... 
Integration Timings:
Total Time                  =     6.3 sec
Basis fcn evaluation        =     0.1 sec
Density evaluation          =     0.2 sec
A evaluation                =     5.1 sec
A derivative evaluation     =     0.0 sec
S-fit derivative evaluation =     0.0 sec
anal. over. der. evaluation =     0.0 sec
num. over. der. evaluation  =     0.4 sec
K(P) evaluation             =     0.1 sec
finalize                    =     0.0 sec

done (  7.1 sec)
CPCM gradient                           ... done (  0.6 sec)
DFT XC gradient                         ... Exchange-correlation gradient    ... done
done (  0.8 sec)
Empirical dispersion gradient           ... 
-------------------
DISPERSION GRADIENT
-------------------

   1   C   :   -0.000282133    0.000010388   -0.000037214
   2   C   :   -0.000089902    0.000001324    0.000000730
   3   C   :   -0.000106679    0.000115238    0.000025163
   4   C   :   -0.000254800    0.000148208    0.000114577
   5   C   :   -0.000098627   -0.000114692    0.000005640
   6   C   :   -0.000165329   -0.000188706    0.000062958
   7   C   :   -0.000164458   -0.000073480    0.000123154
   8   C   :    0.000140741   -0.000086372    0.000116598
   9   C   :    0.000225744   -0.000119984   -0.000094916
  10   C   :    0.000239444    0.000056431   -0.000193624
  11   C   :    0.000262810    0.000162907   -0.000020039
  12   O   :    0.000142649    0.000092838    0.000131119
  13   H   :   -0.000027342    0.000131052    0.000008655
  14   H   :   -0.000069584    0.000157243    0.000059850
  15   H   :   -0.000033196   -0.000127882   -0.000009873
  16   H   :   -0.000032952   -0.000157560    0.000017385
  17   H   :    0.000094379    0.000139802   -0.000006713
  18   H   :    0.000116364    0.000073110    0.000021889
  19   H   :    0.000078844    0.000065191   -0.000170677
  20   H   :    0.000073797    0.000019208   -0.000112031
  21   H   :    0.000067873   -0.000093488    0.000133171
  22   H   :    0.000080950   -0.000126908   -0.000109247
  23   H   :    0.000110365   -0.000097808   -0.000023557
  24   N   :   -0.000308960    0.000013937   -0.000042997

Difference to translation invariance:
           :   -0.0000000000   -0.0000000000    0.0000000000

Difference to rotation invariance:
           :    0.0000000000    0.0000000000    0.0000000000

Norm of the Dispersion gradient    ...    0.0010457246
RMS gradient                       ...    0.0001232398
MAX gradient                       ...    0.0003089600
done (  0.0 sec)

-------
TIMINGS
-------

Total time                :   25.731 sec
Integral trafo            :    0.413 sec (  1.6%)
FC preparation            :    0.141 sec (  0.5%)
I/O of integrals          :    0.121 sec (  0.5%)
K(i,j) operators          :    0.287 sec (  1.1%)
T(i,j) pair energies      :    0.040 sec (  0.2%)
V**(-1/2)                 :    0.168 sec (  0.7%)
Gamma(ia|P)               :    0.271 sec (  1.1%)
Gamma-Trafo               :    0.080 sec (  0.3%)
D(virtual)                :    0.013 sec (  0.0%)
D(internal)               :    0.393 sec (  1.5%)
W(virtual)                :    0.024 sec (  0.1%)
W(internal)               :    0.537 sec (  2.1%)
L(virtual)                :    0.237 sec (  0.9%)
L(internal)               :    0.035 sec (  0.1%)
XC kernel                 :    0.021 sec (  0.1%)
G(D)                      :    1.831 sec (  7.1%)
G(Z)                      :    1.840 sec (  7.2%)
Z-vector solution         :    9.059 sec ( 35.2%)
3-index derivative        :    0.331 sec (  1.3%)
2-index derivative        :    0.031 sec (  0.1%)
Fock matrix gradient      :    9.249 sec ( 35.9%)


---------------------------------------
MP2 TOTAL ENERGY:     -554.767538114 Eh
---------------------------------------

The final MP2 gradient
  0:  -0.00339658  -0.00031783   0.00033060
  1:   0.00308139  -0.00098219  -0.00021368
  2:  -0.00196622  -0.00153831  -0.00024545
  3:   0.00218251   0.00093350   0.00090698
  4:  -0.00326081   0.00418600  -0.00011056
  5:   0.00244865  -0.00134405   0.00003026
  6:  -0.00080573  -0.00091492  -0.00036719
  7:   0.00485101   0.00179203  -0.00073948
  8:  -0.00746903   0.00161975   0.00027713
  9:   0.00537702  -0.00151825  -0.00055412
 10:  -0.00626595  -0.00167706   0.00443152
 11:   0.00187659   0.00078390  -0.00022324
 12:   0.00108556   0.00051608   0.00012303
 13:  -0.00186422   0.00127991  -0.00051273
 14:   0.00071903  -0.00055828   0.00015713
 15:  -0.00076648  -0.00010211  -0.00021725
 16:   0.00152310   0.00024455  -0.00424325
 17:   0.00028565  -0.00148170   0.00043068
 18:  -0.00144375   0.00023567   0.00201202
 19:  -0.00060767   0.00132205  -0.00061806
 20:  -0.00109616  -0.00197284  -0.00066446
 21:   0.00256550  -0.00123270  -0.00044625
 22:   0.00108504   0.00112747   0.00052282
 23:   0.00189183  -0.00043368  -0.00010583

-----------------------------------
NORM OF THE MP2 GRADIENT:  0.017776
-----------------------------------

Maximum memory used throughout the entire MP2-calculation: 65.7 MB


-------------------------------------------------------------------------------
                          DFT DISPERSION CORRECTION                            
                                                                               
                              DFTD3 V3.1  Rev 1                                
                          USING Becke-Johnson damping                          
-------------------------------------------------------------------------------
-------------------------   ----------------
Dispersion correction           -0.021709628
-------------------------   ----------------


-------------------------   --------------------
FINAL SINGLE POINT ENERGY      -554.789247742670
-------------------------   --------------------

------------------------------------------------------------------------------
                         ORCA GEOMETRY RELAXATION STEP
------------------------------------------------------------------------------

Reading the OPT-File                    .... done
Getting information on internals        .... done
Copying old internal coords+grads       .... done
Making the new internal coordinates     .... (2022 redundants) done
Validating the new internal coordinates .... (2022 redundants) done
Calculating the B-matrix                .... done
Calculating the G,G- and P matrices     .... done
Transforming gradient to internals      .... done
Projecting the internal gradient        .... done
Number of atoms                         ....  24
Number of internal coordinates          .... 123
Current Energy                          ....  -554.789247743 Eh
Current gradient norm                   ....     0.017776400 Eh/bohr
Maximum allowed component of the step   ....  0.300
Current trust radius                    ....  0.300
Updating the Hessian (BFGS)             .... done
Forming the augmented Hessian           .... done
Diagonalizing the augmented Hessian     .... done
Last element of RFO vector              ....  0.987419722
Lowest eigenvalues of augmented Hessian:
 -0.001059977  0.011130231  0.017239026  0.018432279  0.019258012
Length of the computed step             ....  0.160135687
The final length of the internal step   ....  0.160135687
Converting the step to Cartesian space:
 Initial RMS(Int)=    0.0144389486
Transforming coordinates:
 Iter   0:  RMS(Cart)=    0.0248735888 RMS(Int)=    0.5661935545
 Iter   5:  RMS(Cart)=    0.0000007803 RMS(Int)=    0.0000006055
done
Storing new coordinates                 .... done
The predicted energy change is          ....    -0.000543579
Previously predicted energy change      ....    -0.004237421
Actually observed energy change         ....    -0.004878963
Ratio of predicted to observed change   ....     1.151399172
New trust radius                        ....     0.450000000

                                .--------------------.
          ----------------------|Geometry convergence|-------------------------
          Item                value                   Tolerance       Converged
          ---------------------------------------------------------------------
          Energy change      -0.0048789633            0.0000010000      NO
          RMS gradient        0.0010752507            0.0000300000      NO
          MAX gradient        0.0034188747            0.0001000000      NO
          RMS step            0.0144389486            0.0006000000      NO
          MAX step            0.0532910934            0.0010000000      NO
          ........................................................
          Max(Bonds)      0.0055      Max(Angles)    1.21
          Max(Dihed)        3.05      Max(Improp)    0.00
          ---------------------------------------------------------------------

The optimization has not yet converged - more geometry cycles are needed


    ---------------------------------------------------------------------------
                         Redundant Internal Coordinates
                            (Angstroem and degrees)

        Definition                    Value    dE/dq     Step     New-Value
    ----------------------------------------------------------------------------
     1. B(C   1,C   0)                1.4373  0.001429 -0.0020    1.4353   
     2. B(C   2,C   1)                1.4042 -0.000687  0.0010    1.4051   
     3. B(C   3,C   2)                1.3973  0.000883 -0.0013    1.3961   
     4. B(C   4,C   1)                1.4046 -0.003004  0.0039    1.4085   
     5. B(C   5,C   4)                1.3940  0.001001 -0.0011    1.3928   
     6. B(C   6,C   5)                1.4053 -0.000042 -0.0000    1.4053   
     7. B(C   6,C   3)                1.4032  0.002046 -0.0029    1.4003   
     8. B(C   7,C   6)                1.5199  0.000744 -0.0013    1.5186   
     9. B(C   8,C   7)                1.5362 -0.001851  0.0033    1.5396   
    10. B(C   9,C   8)                1.5239 -0.001851  0.0055    1.5294   
    11. B(C  10,C   9)                1.5211 -0.002006  0.0036    1.5247   
    12. B(O  11,C  10)                1.4284 -0.002301  0.0037    1.4320   
    13. B(O  11,C   7)                1.4263  0.000064 -0.0000    1.4263   
    14. B(H  12,C   2)                1.0911 -0.000027  0.0005    1.0916   
    15. B(H  13,C   3)                1.0894  0.000039  0.0003    1.0898   
    16. B(H  14,C   4)                1.0912  0.000073  0.0004    1.0916   
    17. B(H  15,C   5)                1.0923 -0.000251  0.0010    1.0933   
    18. B(H  16,C  10)                1.1007  0.000693 -0.0019    1.0988   
    19. B(H  17,C  10)                1.1057  0.000605 -0.0016    1.1041   
    20. B(H  18,C   9)                1.1025  0.000518 -0.0016    1.1008   
    21. B(H  19,C   9)                1.0978 -0.000010 -0.0008    1.0970   
    22. B(H  20,C   7)                1.1038  0.000628 -0.0017    1.1020   
    23. B(H  21,C   8)                1.0972 -0.000211 -0.0005    1.0968   
    24. B(H  22,C   8)                1.1027  0.000615 -0.0019    1.1008   
    25. B(N  23,C   0)                1.1667 -0.001867  0.0015    1.1683   
    26. L(C   1,C   0,N  23,C   4, 1) 179.17 -0.000918    0.14    179.32   
    27. L(C   1,C   0,N  23,C   4, 2) 180.91  0.000199   -0.03    180.88   
    28. A(C   2,C   1,C   4)          119.80 -0.000074    0.04    119.84   
    29. A(C   0,C   1,C   2)          120.74  0.001575   -0.31    120.43   
    30. A(C   0,C   1,C   4)          119.47 -0.001502    0.27    119.73   
    31. A(C   3,C   2,H  12)          119.64 -0.001496    0.31    119.95   
    32. A(C   1,C   2,H  12)          120.44  0.000980   -0.22    120.22   
    33. A(C   1,C   2,C   3)          119.92  0.000516   -0.10    119.83   
    34. A(C   6,C   3,H  13)          120.31  0.002710   -0.57    119.74   
    35. A(C   2,C   3,C   6)          120.64 -0.000685    0.11    120.75   
    36. A(C   2,C   3,H  13)          119.05 -0.002025    0.46    119.51   
    37. A(C   5,C   4,H  14)          119.83 -0.001552    0.31    120.14   
    38. A(C   1,C   4,H  14)          120.31  0.000346   -0.10    120.21   
    39. A(C   1,C   4,C   5)          119.86  0.001206   -0.21    119.65   
    40. A(C   4,C   5,C   6)          120.81 -0.000460    0.08    120.89   
    41. A(C   6,C   5,H  15)          120.20  0.001008   -0.21    119.99   
    42. A(C   4,C   5,H  15)          118.99 -0.000549    0.13    119.12   
    43. A(C   5,C   6,C   7)          119.20 -0.001165    0.26    119.46   
    44. A(C   3,C   6,C   5)          118.98 -0.000503    0.07    119.04   
    45. A(C   3,C   6,C   7)          121.82  0.001668   -0.32    121.50   
    46. A(C   8,C   7,O  11)          105.39  0.000912   -0.22    105.18   
    47. A(C   6,C   7,O  11)          111.16 -0.000354   -0.04    111.12   
    48. A(C   6,C   7,C   8)          112.75 -0.000312    0.10    112.85   
    49. A(O  11,C   7,H  20)          109.51  0.001059   -0.57    108.94   
    50. A(C   6,C   7,H  20)          107.47 -0.000460    0.33    107.81   
    51. A(C   8,C   7,H  20)          110.55 -0.000790    0.38    110.92   
    52. A(H  21,C   8,H  22)          107.90  0.000610    0.10    108.00   
    53. A(C   7,C   8,C   9)          101.09  0.000118    0.32    101.41   
    54. A(C   9,C   8,H  22)          108.91 -0.002344    0.80    109.70   
    55. A(C   7,C   8,H  22)          108.43 -0.000393    0.29    108.73   
    56. A(C   9,C   8,H  21)          115.57 -0.000094   -0.39    115.18   
    57. A(C   7,C   8,H  21)          114.60  0.001843   -0.99    113.61   
    58. A(C   8,C   9,H  18)          109.59 -0.000262    0.41    110.00   
    59. A(C   8,C   9,C  10)          100.26 -0.000221    0.43    100.69   
    60. A(H  18,C   9,H  19)          108.84  0.000164   -0.16    108.68   
    61. A(C  10,C   9,H  19)          113.40  0.000197   -0.34    113.06   
    62. A(C   8,C   9,H  19)          115.36  0.000679   -0.65    114.71   
    63. A(C  10,C   9,H  18)          109.04 -0.000666    0.43    109.47   
    64. A(H  16,C  10,H  17)          108.54  0.001497   -0.28    108.25   
    65. A(O  11,C  10,H  17)          109.09 -0.001400    0.51    109.60   
    66. A(C   9,C  10,H  17)          110.40 -0.000717    0.31    110.71   
    67. A(O  11,C  10,H  16)          110.83  0.002215   -1.21    109.62   
    68. A(C   9,C  10,H  16)          112.13 -0.003419    0.97    113.11   
    69. A(C   9,C  10,O  11)          105.81  0.001814   -0.30    105.51   
    70. A(C   7,O  11,C  10)          109.82 -0.001780    0.75    110.58   
    71. D(H  12,C   2,C   1,C   0)     -0.34 -0.000141    0.38      0.04   
    72. D(C   3,C   2,C   1,C   0)    179.57 -0.000157    0.39    179.97   
    73. D(H  12,C   2,C   1,C   4)   -179.91 -0.000022    0.12   -179.79   
    74. D(C   3,C   2,C   1,C   4)      0.01 -0.000038    0.13      0.14   
    75. D(H  13,C   3,C   2,C   1)   -179.58 -0.000056    0.20   -179.39   
    76. D(C   6,C   3,C   2,C   1)      0.30  0.000044   -0.06      0.24   
    77. D(H  13,C   3,C   2,H  12)      0.33 -0.000070    0.21      0.54   
    78. D(C   6,C   3,C   2,H  12)   -179.78  0.000031   -0.05   -179.83   
    79. D(H  14,C   4,C   1,C   2)    179.61 -0.000065    0.12    179.72   
    80. D(H  14,C   4,C   1,C   0)      0.03  0.000040   -0.13     -0.10   
    81. D(C   5,C   4,C   1,C   2)     -0.19 -0.000021    0.02     -0.18   
    82. D(C   5,C   4,C   1,C   0)   -179.76  0.000083   -0.23   -180.00   
    83. D(H  15,C   5,C   4,C   1)    179.73 -0.000017    0.02    179.76   
    84. D(C   6,C   5,C   4,H  14)   -179.73  0.000108   -0.33   -180.06   
    85. D(C   6,C   5,C   4,C   1)      0.07  0.000069   -0.23     -0.17   
    86. D(H  15,C   5,C   4,H  14)     -0.07  0.000022   -0.08     -0.14   
    87. D(C   7,C   6,C   5,H  15)      0.36 -0.000200    0.40      0.76   
    88. D(C   3,C   6,C   5,H  15)   -179.42  0.000033    0.03   -179.39   
    89. D(C   3,C   6,C   5,C   4)      0.24 -0.000059    0.30      0.53   
    90. D(C   7,C   6,C   3,H  13)     -0.31  0.000349   -0.81     -1.12   
    91. D(C   7,C   6,C   3,C   2)    179.80  0.000252   -0.54    179.26   
    92. D(C   7,C   6,C   5,C   4)   -179.98 -0.000292    0.67   -179.32   
    93. D(C   5,C   6,C   3,H  13)    179.46  0.000103   -0.42    179.04   
    94. D(C   5,C   6,C   3,C   2)     -0.42  0.000007   -0.15     -0.57   
    95. D(H  20,C   7,C   6,C   3)    127.53  0.000777   -0.03    127.50   
    96. D(O  11,C   7,C   6,C   5)   -172.06  0.000223    0.09   -171.98   
    97. D(O  11,C   7,C   6,C   3)      7.71 -0.000021    0.48      8.18   
    98. D(C   8,C   7,C   6,C   5)     69.84 -0.000487    0.33     70.16   
    99. D(C   8,C   7,C   6,C   3)   -110.39 -0.000732    0.72   -109.68   
   100. D(C   9,C   8,C   7,O  11)    -32.62  0.000637    0.77    -31.85   
   101. D(C   9,C   8,C   7,C   6)     88.81  0.000622    0.63     89.44   
   102. D(H  21,C   8,C   7,H  20)     84.15 -0.001734    2.18     86.33   
   103. D(H  21,C   8,C   7,O  11)   -157.61 -0.000362    1.57   -156.04   
   104. D(H  21,C   8,C   7,C   6)    -36.18 -0.000376    1.44    -34.74   
   105. D(C   9,C   8,C   7,H  20)   -150.86 -0.000736    1.37   -149.49   
   106. D(H  18,C   9,C   8,H  22)    171.95  0.000967   -2.44    169.50   
   107. D(H  18,C   9,C   8,H  21)     50.35  0.002044   -2.92     47.43   
   108. D(H  18,C   9,C   8,C   7)    -73.99 -0.000280   -1.71    -75.70   
   109. D(C  10,C   9,C   8,H  22)    -73.45  0.000021   -1.63    -75.08   
   110. D(C  10,C   9,C   8,H  21)    164.95  0.001098   -2.10    162.84   
   111. D(C  10,C   9,C   8,C   7)     40.61 -0.001226   -0.89     39.72   
   112. D(H  16,C  10,C   9,H  18)    -41.79 -0.002106    3.05    -38.73   
   113. D(H  16,C  10,C   9,C   8)   -156.81 -0.001470    2.26   -154.55   
   114. D(O  11,C  10,C   9,H  19)   -159.41 -0.000329    1.84   -157.57   
   115. D(O  11,C  10,C   9,H  18)     79.15 -0.000192    1.96     81.11   
   116. D(H  16,C  10,C   9,H  19)     79.65 -0.002243    2.94     82.58   
   117. D(O  11,C  10,C   9,C   8)    -35.87  0.000444    1.17    -34.70   
   118. D(C   7,O  11,C  10,H  17)   -102.62  0.000418   -1.12   -103.75   
   119. D(C   7,O  11,C  10,H  16)    137.93 -0.001897   -0.38    137.56   
   120. D(C   7,O  11,C  10,C   9)     16.15 -0.000145   -0.66     15.49   
   121. D(C  10,O  11,C   7,H  20)    129.51 -0.000130   -0.04    129.47   
   122. D(C  10,O  11,C   7,C   8)     10.58 -0.000249   -0.06     10.52   
   123. D(C  10,O  11,C   7,C   6)   -111.88 -0.000244   -0.02   -111.90   
    ----------------------------------------------------------------------------

Geometry step timings:
Preparation and reading OPT file:      0.001 s ( 9.908 %)
Internal coordinates            :      0.000 s ( 0.730 %)
B/P matrices and projection     :      0.002 s (32.066 %)
Hessian update/contruction      :      0.000 s ( 9.370 %)
Making the step                 :      0.001 s (24.232 %)
Converting the step to Cartesian:      0.000 s ( 3.629 %)
Storing new data                :      0.000 s ( 0.653 %)
Checking convergence            :      0.000 s ( 0.307 %)
Final printing                  :      0.001 s (19.067 %)
Total time                      :      0.005 s

Time for energy+gradient        :     46.865 s
Time for complete geometry iter :     47.092 s

         *************************************************************
         *                GEOMETRY OPTIMIZATION CYCLE   3            *
         *************************************************************
---------------------------------
CARTESIAN COORDINATES (ANGSTROEM)
---------------------------------
  C     -3.756608   -0.215795   -0.208754
  C     -2.337805   -0.288701   -0.004414
  C     -1.584117    0.882899    0.179261
  C     -0.204870    0.797296    0.377808
  C     -1.698545   -1.543568    0.015626
  C     -0.321619   -1.612234    0.214063
  C      0.440825   -0.445172    0.391461
  C      1.942254   -0.556861    0.589632
  C      2.682719   -0.997150   -0.686286
  C      2.975191    0.351062   -1.346458
  C      3.341954    1.189192   -0.126714
  O      2.510748    0.705069    0.934244
  H     -2.073710    1.858509    0.168344
  H      0.373075    1.708603    0.529829
  H     -2.278762   -2.457888   -0.121954
  H      0.165150   -2.591062    0.231980
  H      3.165246    2.263744   -0.273115
  H      4.403751    1.046534    0.140207
  H      2.058378    0.752573   -1.804818
  H      3.766598    0.327726   -2.105709
  H      2.121434   -1.266834    1.413218
  H      2.114558   -1.704771   -1.302222
  H      3.628039   -1.481089   -0.396431
  N     -4.910592   -0.169732   -0.384915

----------------------------
CARTESIAN COORDINATES (A.U.)
----------------------------
  NO LB      ZA    FRAG     MASS         X           Y           Z
   0 C     6.0000    0    12.011   -7.098960   -0.407794   -0.394488
   1 C     6.0000    0    12.011   -4.417811   -0.545565   -0.008341
   2 C     6.0000    0    12.011   -2.993547    1.668437    0.338754
   3 C     6.0000    0    12.011   -0.387149    1.506672    0.713954
   4 C     6.0000    0    12.011   -3.209784   -2.916921    0.029529
   5 C     6.0000    0    12.011   -0.607772   -3.046681    0.404520
   6 C     6.0000    0    12.011    0.833039   -0.841253    0.739755
   7 C     6.0000    0    12.011    3.670328   -1.052315    1.114244
   8 C     6.0000    0    12.011    5.069604   -1.884341   -1.296893
   9 C     6.0000    0    12.011    5.622296    0.663411   -2.544437
  10 C     6.0000    0    12.011    6.315378    2.247248   -0.239455
  11 O     8.0000    0    15.999    4.744626    1.332387    1.765465
  12 H     1.0000    0     1.008   -3.918743    3.512074    0.318124
  13 H     1.0000    0     1.008    0.705010    3.228793    1.001232
  14 H     1.0000    0     1.008   -4.306236   -4.644735   -0.230460
  15 H     1.0000    0     1.008    0.312089   -4.896397    0.438378
  16 H     1.0000    0     1.008    5.981448    4.277856   -0.516113
  17 H     1.0000    0     1.008    8.321884    1.977662    0.264952
  18 H     1.0000    0     1.008    3.889771    1.422156   -3.410612
  19 H     1.0000    0     1.008    7.117839    0.619313   -3.979213
  20 H     1.0000    0     1.008    4.008929   -2.393969    2.670595
  21 H     1.0000    0     1.008    3.995936   -3.221550   -2.460843
  22 H     1.0000    0     1.008    6.856000   -2.798852   -0.749147
  23 N     7.0000    0    14.007   -9.279674   -0.320746   -0.727385

--------------------------------
INTERNAL COORDINATES (ANGSTROEM)
--------------------------------
 C      0   0   0     0.000000000000     0.00000000     0.00000000
 C      1   0   0     1.435295089710     0.00000000     0.00000000
 C      2   1   0     1.405143460800   120.42915269     0.00000000
 C      3   2   1     1.396090558924   119.82626194   179.96177190
 C      2   1   3     1.408455963483   119.73169608   179.82309543
 C      5   2   1     1.392844564356   119.64573154   180.00023173
 C      4   3   2     1.400298589456   120.75319031     0.23995631
 C      7   4   3     1.518563520734   121.49618300   179.26859819
 C      8   7   4     1.539516581225   112.85652698   250.32587640
 C      9   8   7     1.529393325135   101.39746030    89.43871712
 C     10   9   8     1.524714005572   100.67628427    39.70369085
 O      8   7   4     1.426327444590   111.13286851     8.18186357
 H      3   2   1     1.091620642547   120.21922567     0.03595625
 H      4   3   2     1.089776139264   119.50501697   180.61913586
 H      5   2   1     1.091586322841   120.21358875   359.90199911
 H      6   5   2     1.093329654359   119.11732910   179.76119576
 H     11  10   9     1.098781168727   113.09776621   205.45327880
 H     11  10   9     1.104088871506   110.71420011    83.76190068
 H     10   9   8     1.100840609058   109.99800174   284.29033596
 H     10   9   8     1.096964666632   114.70702760   161.41720448
 H      8   7   4     1.102025149721   107.79831086   127.49679200
 H      9   8   7     1.096772714327   113.62777436   325.25431110
 H      9   8   7     1.100837190338   108.69487972   204.97667021
 N      1   2   3     1.168261256494   179.18844430   146.94555333

---------------------------
INTERNAL COORDINATES (A.U.)
---------------------------
 C      0   0   0     0.000000000000     0.00000000     0.00000000
 C      1   0   0     2.712314640914     0.00000000     0.00000000
 C      2   1   0     2.655336319783   120.42915269     0.00000000
 C      3   2   1     2.638228814520   119.82626194   179.96177190
 C      2   1   3     2.661596042671   119.73169608   179.82309543
 C      5   2   1     2.632094773754   119.64573154   180.00023173
 C      4   3   2     2.646180839788   120.75319031     0.23995631
 C      7   4   3     2.869669171151   121.49618300   179.26859819
 C      8   7   4     2.909264717145   112.85652698   250.32587640
 C      9   8   7     2.890134535552   101.39746030    89.43871712
 C     10   9   8     2.881291903086   100.67628427    39.70369085
 O      8   7   4     2.695368247571   111.13286851     8.18186357
 H      3   2   1     2.062864056550   120.21922567     0.03595625
 H      4   3   2     2.059378450491   119.50501697   180.61913586
 H      5   2   1     2.062799201704   120.21358875   359.90199911
 H      6   5   2     2.066093620833   119.11732910   179.76119576
 H     11  10   9     2.076395490004   113.09776621   205.45327880
 H     11  10   9     2.086425594656   110.71420011    83.76190068
 H     10   9   8     2.080287268218   109.99800174   284.29033596
 H     10   9   8     2.072962798522   114.70702760   161.41720448
 H      8   7   4     2.082525725666   107.79831086   127.49679200
 H      9   8   7     2.072600061236   113.62777436   325.25431110
 H      9   8   7     2.080280807774   108.69487972   204.97667021
 N      1   2   3     2.207693827644   179.18844430   146.94555333


           ************************************************************
           *        Program running with 8 parallel MPI-processes     *
           *              working on a common directory               *
           ************************************************************
------------------------------------------------------------------------------
                   ___                                                        
                  /   \      - P O W E R E D   B Y -                         
                 /     \                                                     
                 |  |  |   _    _      __       _____    __    __             
                 |  |  |  | |  | |    /  \     |  _  \  |  |  /  |          
                  \  \/   | |  | |   /    \    | | | |  |  | /  /          
                 / \  \   | |__| |  /  /\  \   | |_| |  |  |/  /          
                |  |  |   |  __  | /  /__\  \  |    /   |      \           
                |  |  |   | |  | | |   __   |  |    \   |  |\   \          
                \     /   | |  | | |  |  |  |  | |\  \  |  | \   \       
                 \___/    |_|  |_| |__|  |__|  |_| \__\ |__|  \__/        
                                                                              
                      - O R C A' S   B I G   F R I E N D -                    
                                      &                                       
                       - I N T E G R A L  F E E D E R -                       
                                                                              
 v1 FN, 2020, v2 2021, v3 2022-2024                                           
------------------------------------------------------------------------------


----------------------
SHARK INTEGRAL PACKAGE
----------------------

Number of atoms                             ...     24
Number of basis functions                   ...    237
Number of shells                            ...    111
Maximum angular momentum                    ...      2
Integral batch strategy                     ... SHARK/LIBINT Hybrid
RI-J (if used) integral strategy            ... SPLIT-RIJ (Revised 2003 algorithm where possible)
Printlevel                                  ...      1
Contraction scheme used                     ... SEGMENTED contraction
Prescreening option                         ... SCHWARTZ
   Thresh                                   ... 1.000e-12
   Tcut                                     ... 1.000e-14
   Tpresel                                  ... 1.000e-14 
Coulomb Range Separation                    ... NOT USED
Exchange Range Separation                   ... NOT USED
Multipole approximations                    ... NOT USED
Finite Nucleus Model                        ... NOT USED
CABS basis                                  ... NOT available
Auxiliary Coulomb fitting basis             ... AVAILABLE
   # of basis functions in Aux-J            ...    758
   # of shells in Aux-J                     ...    250
   Maximum angular momentum in Aux-J        ...      4
Auxiliary J/K fitting basis                 ... NOT available
Auxiliary Correlation fitting basis         ... AVAILABLE
   # of basis functions in Aux-C            ...    778
   # of shells in Aux-C                     ...    274
   Maximum angular momentum in Aux-C        ...      3
Auxiliary 'external' fitting basis          ... NOT available

Checking pre-screening integrals            ... done (  0.0 sec) Dimension = 111
Check shell pair data                       ... done (  0.0 sec)
Shell pair information
Shell pair cut-off parameter TPreSel        ...   1.0e-14
Total number of shell pairs                 ...      6216
Shell pairs after pre-screening             ...      5538
Total number of primitive shell pairs       ...     22568
Primitive shell pairs kept                  ...     14289
          la=0 lb=0:   1688 shell pairs
          la=1 lb=0:   2038 shell pairs
          la=1 lb=1:    642 shell pairs
          la=2 lb=0:    683 shell pairs
          la=2 lb=1:    413 shell pairs
          la=2 lb=2:     74 shell pairs

Calculating one electron integrals          ... done (  0.0 sec)
Calculating RI/J V-Matrix + Cholesky decomp.... done (  0.0 sec)
Calculating RI/C V-Matrix + Cholesky decomp.... done (  0.0 sec)
Calculating Nuclear repulsion               ... done (  0.0 sec) ENN=    725.173590963525 Eh

Diagonalization of the overlap matrix:
Smallest eigenvalue                        ... 2.793e-04
Time for diagonalization                   ...    0.006 sec
Threshold for overlap eigenvalues          ... 1.000e-07
Number of eigenvalues below threshold      ... 0
Time for construction of square roots      ...    0.003 sec
Total time needed                          ...    0.011 sec

-------------------
DFT GRID GENERATION
-------------------

General Integration Accuracy     IntAcc      ... 4.388
Radial Grid Type                 RadialGrid  ... OptM3 with GC (2021)
Angular Grid (max. ang.)         AngularGrid ... 4 (Lebedev-302)
Angular grid pruning method      GridPruning ... 4 (adaptive)
Weight generation scheme         WeightScheme... mBecke (2022)
Basis function cutoff            BFCut       ... 1.0000e-12
Integration weight cutoff        WCut        ... 1.0000e-14
Partially contracted basis set               ... off
Rotationally invariant grid construction     ... off
Angular grids for H and He will be reduced by one unit

Total number of grid points                  ...   112996
Total number of batches                      ...     1776
Average number of points per batch           ...       63
Average number of grid points per atom       ...     4708

--------------------
COSX GRID GENERATION
--------------------

GRIDX 1
-------
General Integration Accuracy     IntAcc      ... 3.816
Radial Grid Type                 RadialGrid  ... OptM3 with GC (2021)
Angular Grid (max. ang.)         AngularGrid ... 1 (Lebedev-50)
Angular grid pruning method      GridPruning ... 4 (adaptive)
Weight generation scheme         WeightScheme... mBecke (2022)
Basis function cutoff            BFCut       ... 1.0000e-12
Integration weight cutoff        WCut        ... 1.0000e-14
Partially contracted basis set               ... on
Rotationally invariant grid construction     ... off
Angular grids for H and He will be reduced by one unit

Total number of grid points                  ...    14390
Total number of batches                      ...      127
Average number of points per batch           ...      113
Average number of grid points per atom       ...      600
UseSFitting                                  ... on

GRIDX 2
-------
General Integration Accuracy     IntAcc      ... 4.020
Radial Grid Type                 RadialGrid  ... OptM3 with GC (2021)
Angular Grid (max. ang.)         AngularGrid ... 2 (Lebedev-110)
Angular grid pruning method      GridPruning ... 4 (adaptive)
Weight generation scheme         WeightScheme... mBecke (2022)
Basis function cutoff            BFCut       ... 1.0000e-12
Integration weight cutoff        WCut        ... 1.0000e-14
Partially contracted basis set               ... on
Rotationally invariant grid construction     ... off
Angular grids for H and He will be reduced by one unit

Total number of grid points                  ...    31262
Total number of batches                      ...      257
Average number of points per batch           ...      121
Average number of grid points per atom       ...     1303
UseSFitting                                  ... on

GRIDX 3
-------
General Integration Accuracy     IntAcc      ... 4.338
Radial Grid Type                 RadialGrid  ... OptM3 with GC (2021)
Angular Grid (max. ang.)         AngularGrid ... 3 (Lebedev-194)
Angular grid pruning method      GridPruning ... 4 (adaptive)
Weight generation scheme         WeightScheme... mBecke (2022)
Basis function cutoff            BFCut       ... 1.0000e-12
Integration weight cutoff        WCut        ... 1.0000e-14
Partially contracted basis set               ... on
Rotationally invariant grid construction     ... off
Angular grids for H and He will be reduced by one unit

Total number of grid points                  ...    68551
Total number of batches                      ...      545
Average number of points per batch           ...      125
Average number of grid points per atom       ...     2856
UseSFitting                                  ... on
Initializing property integral containers    ... done (  0.0 sec)

SHARK setup successfully completed in   1.4 seconds

Maximum memory used throughout the entire STARTUP-calculation: 31.2 MB


           ************************************************************
           *        Program running with 8 parallel MPI-processes     *
           *              working on a common directory               *
           ************************************************************
Occupation numbers will be reassigned to an Aufbau configuration
             **** ENERGY FILE WAS UPDATED (calc.en.tmp) ****
Finished Guess after   0.4 sec
Maximum memory used throughout the entire GUESS-calculation: 13.3 MB


           ************************************************************
           *        Program running with 8 parallel MPI-processes     *
           *              working on a common directory               *
           ************************************************************
--------------------
CPCM SOLVATION MODEL
--------------------
CPCM parameters:
  Epsilon                                         ...      16.7000
  Refrac                                          ...       1.2750
  Rsolv                                           ...       1.3000
  Surface type                                    ... GAUSSIAN VDW
  Discretization scheme                           ... Constant charge density
    Threshold for H atoms                         ...       5.0000 (charges/Ang^2)
    Threshold for non-H atoms                     ...       5.0000 (charges/Ang^2)
  Epsilon function type                           ...         CPCM
Solvent:                                          ... CUSTOM
Radii:
  Scheme                                          ... Element-dependent radii
  Radius for C  used is    3.8550 Bohr (=   2.0400 Ang.)
  Radius for O  used is    3.4469 Bohr (=   1.8240 Ang.)
  Radius for H  used is    2.4944 Bohr (=   1.3200 Ang.)
  Radius for N  used is    3.5149 Bohr (=   1.8600 Ang.)
Calculating surface                               ...        done! (  0.0s)
Cavity surface points                             ...         2203
Cavity Volume                                     ...    1484.3022
Cavity Surface-area                               ...     798.0331
Calculating surface distance matrix               ...        done! (  0.1s)
Performing Cholesky decomposition & store         ...        done! (  0.1s)
Overall time for CPCM initialization              ...                 0.2s

----------------------------------------D-I-I-S--------------------------------------------
Iteration    Energy (Eh)           Delta-E    RMSDP     MaxDP     DIISErr   Damp  Time(sec)
-------------------------------------------------------------------------------------------
               ***  Starting incremental Fock matrix formation  ***
    1    -554.1738683032137942     0.00e+00  7.61e-05  1.68e-03  9.12e-03  0.700   1.7
    2    -554.1740481844865371    -1.80e-04  6.75e-05  1.54e-03  7.37e-03  0.700   1.0
                               ***Turning on AO-DIIS***
    3    -554.1741935380125597    -1.45e-04  5.83e-05  1.40e-03  5.74e-03  0.700   1.0
    4    -554.1743052656904638    -1.12e-04  1.51e-04  3.63e-03  4.24e-03  0.000   0.9
                              *** Initializing SOSCF ***
---------------------------------------S-O-S-C-F--------------------------------------
Iteration    Energy (Eh)           Delta-E    RMSDP     MaxDP     MaxGrad    Time(sec)
--------------------------------------------------------------------------------------
    5    -554.1746100995678717    -3.05e-04  1.33e-05  2.47e-04  3.87e-04     1.0
               *** Restarting incremental Fock matrix formation ***
    6    -554.1746095680032340     5.32e-07  8.04e-06  1.49e-04  8.88e-05     1.7
    7    -554.1746099156780474    -3.48e-07  5.00e-06  1.05e-04  2.98e-05     1.3
    8    -554.1746099530641914    -3.74e-08  1.67e-06  4.03e-05  2.40e-05     1.3
    9    -554.1746099708645943    -1.78e-08  4.78e-07  8.81e-06  4.16e-06     1.2
   10    -554.1746099717029210    -8.38e-10  1.87e-07  4.29e-06  2.50e-06     1.1
                 **** Energy Check signals convergence ****

               *****************************************************
               *                     SUCCESS                       *
               *           SCF CONVERGED AFTER  10 CYCLES          *
               *****************************************************

Recomputing exchange energy using gridx3       ... done (    2.324 sec)
Old exchange energy                            :    -40.099066402 Eh
New exchange energy                            :    -40.099253319 Eh
Exchange energy change after final integration :     -0.000186917 Eh
Total energy after final integration           :   -554.174796888 Eh
             **** ENERGY FILE WAS UPDATED (calc.en.tmp) ****

----------------
TOTAL SCF ENERGY
----------------

Total Energy       :       -554.17479688836761 Eh          -15079.86287 eV

Components:
Nuclear Repulsion  :        725.17359096352470 Eh           19732.97662 eV
Electronic Energy  :      -1279.33237368021651 Eh          -34812.40372 eV
One Electron Energy:      -2188.14187073792391 Eh          -59542.36738 eV
Two Electron Energy:        908.80949705770740 Eh           24729.96366 eV
CPCM Dielectric    :         -0.01582725501112 Eh              -0.43068 eV

Virial components:
Potential Energy   :      -1103.48212810973837 Eh          -30027.27526 eV
Kinetic Energy     :        549.30733122137065 Eh           14947.41239 eV
Virial Ratio       :          2.00886109722252

DFT components:
N(Alpha)           :       46.000098999744 electrons
N(Beta)            :       46.000098999744 electrons
N(Total)           :       92.000197999489 electrons
E(X)               :      -35.629669619985 Eh       
E(C)               :       -2.269200913869 Eh       
E(XC)              :      -37.898870533853 Eh       

CPCM Solvation Model Properties:
Surface-charge          :         -0.02166075557492
Corrected charge        :          0.00000000000000
Outlying charge corr.   :          0.00002847129844 Eh               0.00077 eV
Free-energy (cav+disp)  :  This term is not implemented in the current solvation scheme

---------------
SCF CONVERGENCE
---------------

  Last Energy change         ...    8.3833e-10  Tolerance :   1.0000e-09
  Last MAX-Density change    ...    4.2870e-06  Tolerance :   1.0000e-08
  Last RMS-Density change    ...    1.8686e-07  Tolerance :   1.0000e-09
  Last DIIS Error            ...    3.8659e-04  Tolerance :   1.0000e-08
  Last Orbital Gradient      ...    2.5043e-06  Tolerance :   2.0000e-06
  Last Orbital Rotation      ...    3.8424e-06  Tolerance :   2.0000e-06


Total SCF time: 0 days 0 hours 0 min 15 sec 
Finished LeanSCF after  15.3 sec

Maximum memory used throughout the entire LEANSCF-calculation: 27.8 MB


           ************************************************************
           *        Program running with 8 parallel MPI-processes     *
           *              working on a common directory               *
           ************************************************************

------------------------------------------------------------------------------
                                ORCA  MP2 
------------------------------------------------------------------------------

Freezing NCore=26 chemical core electrons

----------------------
RI-MP2 ENERGY+GRADIENT
----------------------
Dimension of the orbital basis            ...  237
Dimension of the AuxC basis               ...  778
Memory devoted to MP2                     ... 8000 MB   
Data format for matrix containers         ... DOUBLE
Compression type for matrix containers    ... UNCOMPRESSED
Overall scaling of the MP2 energy         ...   2.700e-01

-----------------------
SHARK RI TRANSFORMATION
-----------------------

Number of basis functions                ...    237
Number of aux functions                  ...    778
Number of operators                      ...      1
Generation of IJK                        ... YES
Generation of IAK                        ... YES
Generation of ABK                        ... NO
Orbital Range Operator  0:    0-  45 to   46- 236

Aux basis identifier                     ...   AUXC
Contraction scheme used                  ... SEGMENTED
Do orthogonalization                     ... YES
All operator combinations                ... NO
Transpose (ia|K)                         ... NO
Integral generator used                  ... LIBINT
Starting integral generation + trafo... 
Half trafo (segmented) done. Total time =  0.2 sec. integrals=  0.2 sec trafo=  0.1 sec
Integral generation and half transformation done (  0.2 sec)

Reading or making V^(-1/2)          ... done (  0.0 sec)
Sorting IJK integrals               ... done (  0.1 sec)
Sorting IAK integrals               ... done (  0.2 sec)

SHARK RI integral transformation done. Total time =  0.4 sec.

Opening buffers                              ... done
Frozen core precalculation                   ... done

Starting loop over batches of integrals:

Operator 0  - window                       ... ( 13- 45)x( 46-236)
Operator 0  - Memory available             ...  8000 MB
Operator 0  - Memory needed per MO         ...   1.1 MB
Operator 0  - Number of orbitals per batch ... 5
Operator 0  - Number of batches            ... 1

OPERATOR  0   PASS   0:  MOs    13 ...   17 +   18 ...   22 +   23 ...   27 +   28 ...   32
                            +   33 ...   37 +   38 ...   42 +   43 ...   45
  Reading integrals       ... ok
  Internal MO  15
Closing buffer GIPV ( 0.05 GB; CompressionRatio= 1.00)
Time spent in pair loops =     2.705 sec
Deleting buffers (Ka|jb) ...done

-----------------------------------------------
 RI-MP2 CORRELATION ENERGY:     -0.593496786 Eh
-----------------------------------------------


---------------------
MP2 DENSITY FORMATION
---------------------

Completing the external part of the density      ... done
Storing the unrelaxed density                    ... done

Re-sorting 3-index density container for op 0    ... done
Computing external part of the Lagrangian        ... done
Calculating the xc-kernel                        ... done
Calculating G(D)                                 ... done
Completing the Lagrangian                        ... done
Solving the Z-vector equations                   ... Using XC Grid                  ... (calc.grid_cpscf.tmp) 
Recalculating density on grid  ... (calc.grho_cpscf0.tmp) done
Calculating the xc-kernel      ... (calc.fxc_cpscf0.tmp) done

-------------------
SHARK CP-SCF DRIVER
-------------------

Dimension of the orbital basis          ...    237
Dimension of the CPSCF-problem          ...   8786
Number of operators                     ...      1
Max. number of iterations               ...    128
Convergence Tolerance                   ... 3.0e-05
Number of perturbations                 ...      1
Perturbation type                       ... REAL

----------------------------
POPLE LINEAR EQUATION SOLVER
----------------------------

  ITERATION   0:   ||err||_max =   4.6969e-02 (   1.0 sec)
  ITERATION   1:   ||err||_max =   1.5926e-02 (   1.0 sec)
  ITERATION   2:   ||err||_max =   6.7881e-03 (   1.0 sec)
  ITERATION   3:   ||err||_max =   3.2308e-03 (   1.0 sec)
  ITERATION   4:   ||err||_max =   1.0039e-03 (   1.0 sec)
  ITERATION   5:   ||err||_max =   4.0651e-04 (   1.3 sec)
  ITERATION   6:   ||err||_max =   1.1163e-04 (   1.4 sec)
  ITERATION   7:   ||err||_max =   3.8992e-05 (   1.1 sec)
  ITERATION   8:   ||err||_max =   1.6650e-05 (   1.0 sec)
done
Finalizing the relaxed density                   ... done
Transforming P to the AO basis                   ... done
Storing the relaxed density                      ... done

------------------------------------
ENERGY WEIGHTED DENSITY FINALIZATION
------------------------------------

Gathering the parts of the W-matrix              ... done
Forming the Z-density                            ... done
Transforming Z to the AO basis                   ... done
Calculating G(Z)                                 ... done
Finalizing the W-matrix                          ... done
Transforming W to the AO basis and storing       ... done

----------------------------------
MP2 DERIVATIVE INTEGRAL GENERATION
----------------------------------

Input SCF Electron Density              ... calc.scfp
Input Correlated Electron Density       ... calc.pmp2re
Input Energy Weighted Density           ... calc.wmp2.tmp

Nuclear repulsion gradient              ... done (  0.0 sec)
HCore & Overlap gradient  (SHARK)       ... done (  0.1 sec)
Two-electron RIJ gradient terms         ... done (  0.6 sec)

-----------------------------------------------------------
MP2 COSX Grid Generation
-----------------------------------------------------------

General Integration Accuracy     IntAcc      ... 4.871
Radial Grid Type                 RadialGrid  ... OptM3 with GC (2021)
Angular Grid (max. ang.)         AngularGrid ... 4 (Lebedev-302)
Angular grid pruning method      GridPruning ... 4 (adaptive)
Weight generation scheme         WeightScheme... mBecke (2022)
Basis function cutoff            BFCut       ... 1.0000e-12
Integration weight cutoff        WCut        ... 1.0000e-14
Partially contracted basis set               ... on
Rotationally invariant grid construction     ... off
Angular grids for H and He will be reduced by one unit

Total number of grid points                  ...   129254
Total number of batches                      ...     1023
Average number of points per batch           ...      126
Average number of grid points per atom       ...     5386
UseSFitting                                  ... on
Two-electron COSX gradient terms        ... 
Integration Timings:
Total Time                  =     6.2 sec
Basis fcn evaluation        =     0.1 sec
Density evaluation          =     0.2 sec
A evaluation                =     5.3 sec
A derivative evaluation     =     0.0 sec
S-fit derivative evaluation =     0.0 sec
anal. over. der. evaluation =     0.0 sec
num. over. der. evaluation  =     0.4 sec
K(P) evaluation             =     0.1 sec
finalize                    =     0.0 sec

done (  7.1 sec)
CPCM gradient                           ... done (  0.6 sec)
DFT XC gradient                         ... Exchange-correlation gradient    ... done
done (  0.8 sec)
Empirical dispersion gradient           ... 
-------------------
DISPERSION GRADIENT
-------------------

   1   C   :   -0.000282855    0.000013983   -0.000038462
   2   C   :   -0.000088254    0.000001784    0.000001277
   3   C   :   -0.000107506    0.000116219    0.000025387
   4   C   :   -0.000254340    0.000143623    0.000116544
   5   C   :   -0.000097886   -0.000118977    0.000006667
   6   C   :   -0.000163517   -0.000187134    0.000064057
   7   C   :   -0.000165320   -0.000074418    0.000125091
   8   C   :    0.000139305   -0.000086903    0.000117028
   9   C   :    0.000226151   -0.000121165   -0.000097560
  10   C   :    0.000239008    0.000056293   -0.000194393
  11   C   :    0.000261945    0.000166143   -0.000020211
  12   O   :    0.000141733    0.000093028    0.000130646
  13   H   :   -0.000027119    0.000130648    0.000008377
  14   H   :   -0.000068757    0.000155564    0.000060695
  15   H   :   -0.000033912   -0.000128296   -0.000009330
  16   H   :   -0.000032991   -0.000157075    0.000018635
  17   H   :    0.000093887    0.000141420   -0.000005391
  18   H   :    0.000116349    0.000075877    0.000022028
  19   H   :    0.000077983    0.000064660   -0.000172773
  20   H   :    0.000074628    0.000018524   -0.000110837
  21   H   :    0.000069009   -0.000093127    0.000133249
  22   H   :    0.000080801   -0.000125885   -0.000110780
  23   H   :    0.000110214   -0.000100801   -0.000025044
  24   N   :   -0.000308558    0.000016014   -0.000044901

Difference to translation invariance:
           :   -0.0000000000   -0.0000000000    0.0000000000

Difference to rotation invariance:
           :   -0.0000000000   -0.0000000000    0.0000000000

Norm of the Dispersion gradient    ...    0.0010470130
RMS gradient                       ...    0.0001233917
MAX gradient                       ...    0.0003085578
done (  0.0 sec)

-------
TIMINGS
-------

Total time                :   27.136 sec
Integral trafo            :    0.412 sec (  1.5%)
FC preparation            :    0.142 sec (  0.5%)
I/O of integrals          :    0.126 sec (  0.5%)
K(i,j) operators          :    0.289 sec (  1.1%)
T(i,j) pair energies      :    0.039 sec (  0.1%)
V**(-1/2)                 :    0.171 sec (  0.6%)
Gamma(ia|P)               :    0.269 sec (  1.0%)
Gamma-Trafo               :    0.081 sec (  0.3%)
D(virtual)                :    0.012 sec (  0.0%)
D(internal)               :    0.397 sec (  1.5%)
W(virtual)                :    0.024 sec (  0.1%)
W(internal)               :    0.540 sec (  2.0%)
L(virtual)                :    0.248 sec (  0.9%)
L(internal)               :    0.036 sec (  0.1%)
XC kernel                 :    0.021 sec (  0.1%)
G(D)                      :    1.836 sec (  6.8%)
G(Z)                      :    1.857 sec (  6.8%)
Z-vector solution         :    9.856 sec ( 36.3%)
3-index derivative        :    0.333 sec (  1.2%)
2-index derivative        :    0.031 sec (  0.1%)
Fock matrix gradient      :    9.221 sec ( 34.0%)


---------------------------------------
MP2 TOTAL ENERGY:     -554.768293674 Eh
---------------------------------------

The final MP2 gradient
  0:   0.00108966   0.00009982   0.00080528
  1:   0.00052297   0.00030094  -0.00015701
  2:  -0.00035384  -0.00066249  -0.00005460
  3:   0.00144871  -0.00124524   0.00023937
  4:  -0.00101906   0.00103580  -0.00011891
  5:   0.00096127   0.00018521   0.00017563
  6:  -0.00117652   0.00025360   0.00016021
  7:   0.00132141  -0.00073805   0.00096463
  8:  -0.00374446  -0.00034403  -0.00019629
  9:   0.00324294  -0.00051471  -0.00245277
 10:  -0.00145659   0.00151671   0.00279083
 11:   0.00029076  -0.00023166  -0.00123169
 12:   0.00055897   0.00062360   0.00009666
 13:  -0.00095693   0.00095713  -0.00012934
 14:   0.00034805  -0.00065544  -0.00001184
 15:  -0.00022200  -0.00052167  -0.00012564
 16:   0.00121942  -0.00057135  -0.00158332
 17:  -0.00016985  -0.00014934  -0.00045088
 18:  -0.00035980   0.00028347   0.00145798
 19:  -0.00080413   0.00114598   0.00008569
 20:  -0.00085450  -0.00026057  -0.00064507
 21:   0.00166832  -0.00076086   0.00048473
 22:  -0.00012119   0.00052013   0.00041652
 23:  -0.00139380  -0.00029354  -0.00055820

-----------------------------------
NORM OF THE MP2 GRADIENT:  0.008894
-----------------------------------

Maximum memory used throughout the entire MP2-calculation: 65.8 MB


-------------------------------------------------------------------------------
                          DFT DISPERSION CORRECTION                            
                                                                               
                              DFTD3 V3.1  Rev 1                                
                          USING Becke-Johnson damping                          
-------------------------------------------------------------------------------
-------------------------   ----------------
Dispersion correction           -0.021689530
-------------------------   ----------------


-------------------------   --------------------
FINAL SINGLE POINT ENERGY      -554.789983204177
-------------------------   --------------------

------------------------------------------------------------------------------
                         ORCA GEOMETRY RELAXATION STEP
------------------------------------------------------------------------------

Reading the OPT-File                    .... done
Getting information on internals        .... done
Copying old internal coords+grads       .... done
Making the new internal coordinates     .... (2022 redundants) done
Validating the new internal coordinates .... (2022 redundants) done
Calculating the B-matrix                .... done
Calculating the G,G- and P matrices     .... done
Transforming gradient to internals      .... done
Projecting the internal gradient        .... done
Number of atoms                         ....  24
Number of internal coordinates          .... 123
Current Energy                          ....  -554.789983204 Eh
Current gradient norm                   ....     0.008893562 Eh/bohr
Maximum allowed component of the step   ....  0.300
Current trust radius                    ....  0.450
Updating the Hessian (BFGS)             .... done
Forming the augmented Hessian           .... done
Diagonalizing the augmented Hessian     .... done
Last element of RFO vector              ....  0.990096699
Lowest eigenvalues of augmented Hessian:
 -0.000389952  0.010971824  0.013335866  0.017411917  0.019270098
Length of the computed step             ....  0.141791264
The final length of the internal step   ....  0.141791264
Converting the step to Cartesian space:
 Initial RMS(Int)=    0.0127848878
Transforming coordinates:
 Iter   0:  RMS(Cart)=    0.0206499136 RMS(Int)=    0.8010465311
 Iter   5:  RMS(Cart)=    0.0000010730 RMS(Int)=    0.0000008392
done
Storing new coordinates                 .... done
The predicted energy change is          ....    -0.000198896
Previously predicted energy change      ....    -0.000543579
Actually observed energy change         ....    -0.000735462
Ratio of predicted to observed change   ....     1.352997415
New trust radius                        ....     0.450000000

                                .--------------------.
          ----------------------|Geometry convergence|-------------------------
          Item                value                   Tolerance       Converged
          ---------------------------------------------------------------------
          Energy change      -0.0007354615            0.0000010000      NO
          RMS gradient        0.0004996976            0.0000300000      NO
          MAX gradient        0.0014974916            0.0001000000      NO
          RMS step            0.0127848878            0.0006000000      NO
          MAX step            0.0496423828            0.0010000000      NO
          ........................................................
          Max(Bonds)      0.0017      Max(Angles)    0.96
          Max(Dihed)        2.84      Max(Improp)    0.00
          ---------------------------------------------------------------------

The optimization has not yet converged - more geometry cycles are needed


    ---------------------------------------------------------------------------
                         Redundant Internal Coordinates
                            (Angstroem and degrees)

        Definition                    Value    dE/dq     Step     New-Value
    ----------------------------------------------------------------------------
     1. B(C   1,C   0)                1.4353  0.000258 -0.0009    1.4344   
     2. B(C   2,C   1)                1.4051 -0.000089  0.0004    1.4056   
     3. B(C   3,C   2)                1.3961 -0.000074 -0.0003    1.3958   
     4. B(C   4,C   1)                1.4085 -0.000230  0.0014    1.4099   
     5. B(C   5,C   4)                1.3928  0.000355 -0.0008    1.3921   
     6. B(C   6,C   5)                1.4053 -0.000178  0.0002    1.4055   
     7. B(C   6,C   3)                1.4003 -0.000390 -0.0003    1.4000   
     8. B(C   7,C   6)                1.5186  0.000176 -0.0007    1.5179   
     9. B(C   8,C   7)                1.5395 -0.000381  0.0017    1.5412   
    10. B(C   9,C   8)                1.5294  0.001497  0.0002    1.5296   
    11. B(C  10,C   9)                1.5247  0.000057  0.0010    1.5257   
    12. B(O  11,C  10)                1.4321 -0.000177  0.0014    1.4335   
    13. B(O  11,C   7)                1.4263  0.000437 -0.0008    1.4255   
    14. B(H  12,C   2)                1.0916  0.000306 -0.0002    1.0914   
    15. B(H  13,C   3)                1.0898  0.000273 -0.0002    1.0896   
    16. B(H  14,C   4)                1.0916  0.000367 -0.0003    1.0912   
    17. B(H  15,C   5)                1.0933  0.000366 -0.0001    1.0932   
    18. B(H  16,C  10)                1.0988 -0.000540  0.0005    1.0992   
    19. B(H  17,C  10)                1.1041 -0.000256 -0.0000    1.1040   
    20. B(H  18,C   9)                1.1008 -0.000204 -0.0003    1.1005   
    21. B(H  19,C   9)                1.0970 -0.000667  0.0008    1.0978   
    22. B(H  20,C   7)                1.1020 -0.000453  0.0004    1.1024   
    23. B(H  21,C   8)                1.0968 -0.000650  0.0008    1.0975   
    24. B(H  22,C   8)                1.1008 -0.000223 -0.0004    1.1005   
    25. B(N  23,C   0)                1.1683  0.001451 -0.0001    1.1681   
    26. L(C   1,C   0,N  23,C   4, 1) 179.32 -0.000841    0.19    179.51   
    27. L(C   1,C   0,N  23,C   4, 2) 180.88  0.000180   -0.04    180.84   
    28. A(C   2,C   1,C   4)          119.84 -0.000262    0.06    119.90   
    29. A(C   0,C   1,C   2)          120.43  0.000821   -0.25    120.18   
    30. A(C   0,C   1,C   4)          119.73 -0.000559    0.19    119.92   
    31. A(C   3,C   2,H  12)          119.95 -0.000888    0.29    120.25   
    32. A(C   1,C   2,H  12)          120.22  0.000721   -0.23    119.99   
    33. A(C   1,C   2,C   3)          119.83  0.000167   -0.06    119.77   
    34. A(C   6,C   3,H  13)          119.74  0.001353   -0.48    119.26   
    35. A(C   2,C   3,C   6)          120.75  0.000045    0.03    120.78   
    36. A(C   2,C   3,H  13)          119.51 -0.001397    0.45    119.96   
    37. A(C   5,C   4,H  14)          120.14 -0.000753    0.26    120.40   
    38. A(C   1,C   4,H  14)          120.21  0.000583   -0.16    120.05   
    39. A(C   1,C   4,C   5)          119.65  0.000170   -0.10    119.54   
    40. A(C   4,C   5,C   6)          120.89 -0.000163    0.05    120.94   
    41. A(C   6,C   5,H  15)          119.99  0.000541   -0.18    119.81   
    42. A(C   4,C   5,H  15)          119.12 -0.000378    0.13    119.24   
    43. A(C   5,C   6,C   7)          119.46 -0.000211    0.12    119.58   
    44. A(C   3,C   6,C   5)          119.04  0.000044    0.01    119.06   
    45. A(C   3,C   6,C   7)          121.50  0.000167   -0.14    121.36   
    46. A(C   8,C   7,O  11)          105.16 -0.000357    0.07    105.24   
    47. A(C   6,C   7,O  11)          111.13 -0.000112    0.00    111.14   
    48. A(C   6,C   7,C   8)          112.86  0.000439   -0.10    112.76   
    49. A(O  11,C   7,H  20)          108.94  0.000657   -0.44    108.51   
    50. A(C   6,C   7,H  20)          107.80 -0.000590    0.30    108.10   
    51. A(C   8,C   7,H  20)          110.91  0.000002    0.12    111.03   
    52. A(H  21,C   8,H  22)          108.00 -0.000135    0.24    108.24   
    53. A(C   7,C   8,C   9)          101.40  0.000228    0.17    101.56   
    54. A(C   9,C   8,H  22)          109.69 -0.000617    0.56    110.25   
    55. A(C   7,C   8,H  22)          108.69 -0.000396    0.41    109.10   
    56. A(C   9,C   8,H  21)          115.18  0.000421   -0.56    114.62   
    57. A(C   7,C   8,H  21)          113.63  0.000441   -0.73    112.89   
    58. A(C   8,C   9,H  18)          110.00 -0.000301    0.33    110.32   
    59. A(C   8,C   9,C  10)          100.68  0.000049    0.33    101.01   
    60. A(H  18,C   9,H  19)          108.69  0.000018   -0.11    108.58   
    61. A(C  10,C   9,H  19)          113.07 -0.000196   -0.24    112.83   
    62. A(C   8,C   9,H  19)          114.71  0.000856   -0.76    113.94   
    63. A(C  10,C   9,H  18)          109.45 -0.000486    0.55    110.00   
    64. A(H  16,C  10,H  17)          108.25 -0.000003   -0.06    108.20   
    65. A(O  11,C  10,H  17)          109.60  0.000422    0.10    109.70   
    66. A(C   9,C  10,H  17)          110.71 -0.000382    0.24    110.95   
    67. A(O  11,C  10,H  16)          109.63  0.001364   -0.96    108.67   
    68. A(C   9,C  10,H  16)          113.10 -0.001077    0.61    113.70   
    69. A(C   9,C  10,O  11)          105.50 -0.000260    0.06    105.56   
    70. A(C   7,O  11,C  10)          110.57  0.000802    0.18    110.76   
    71. D(H  12,C   2,C   1,C   0)      0.04 -0.000020    0.16      0.20   
    72. D(C   3,C   2,C   1,C   0)    179.96 -0.000007    0.11    180.08   
    73. D(H  12,C   2,C   1,C   4)   -179.79 -0.000028    0.12   -179.67   
    74. D(C   3,C   2,C   1,C   4)      0.14 -0.000016    0.07      0.21   
    75. D(H  13,C   3,C   2,C   1)   -179.38 -0.000021    0.12   -179.26   
    76. D(C   6,C   3,C   2,C   1)      0.24 -0.000007    0.03      0.27   
    77. D(H  13,C   3,C   2,H  12)      0.55 -0.000007    0.07      0.62   
    78. D(C   6,C   3,C   2,H  12)   -179.83  0.000007   -0.02   -179.85   
    79. D(H  14,C   4,C   1,C   2)    179.73  0.000025   -0.05    179.67   
    80. D(H  14,C   4,C   1,C   0)     -0.10  0.000015   -0.09     -0.19   
    81. D(C   5,C   4,C   1,C   2)     -0.18  0.000031   -0.08     -0.25   
    82. D(C   5,C   4,C   1,C   0)   -180.00  0.000020   -0.12   -180.12   
    83. D(H  15,C   5,C   4,C   1)    179.76  0.000008   -0.03    179.73   
    84. D(C   6,C   5,C   4,H  14)    179.93 -0.000018   -0.04    179.90   
    85. D(C   6,C   5,C   4,C   1)     -0.16 -0.000023   -0.01     -0.18   
    86. D(H  15,C   5,C   4,H  14)     -0.14  0.000012   -0.06     -0.20   
    87. D(C   7,C   6,C   5,H  15)      0.77 -0.000059    0.25      1.02   
    88. D(C   3,C   6,C   5,H  15)   -179.39 -0.000030    0.13   -179.26   
    89. D(C   3,C   6,C   5,C   4)      0.54  0.000001    0.11      0.64   
    90. D(C   7,C   6,C   3,H  13)     -1.11  0.000047   -0.33     -1.44   
    91. D(C   7,C   6,C   3,C   2)    179.27  0.000043   -0.24    179.03   
    92. D(C   7,C   6,C   5,C   4)   -179.31 -0.000029    0.23   -179.08   
    93. D(C   5,C   6,C   3,H  13)    179.05  0.000017   -0.21    178.84   
    94. D(C   5,C   6,C   3,C   2)     -0.57  0.000013   -0.11     -0.69   
    95. D(H  20,C   7,C   6,C   3)    127.50  0.000114    0.38    127.88   
    96. D(O  11,C   7,C   6,C   5)   -171.98 -0.000224    0.60   -171.38   
    97. D(O  11,C   7,C   6,C   3)      8.18 -0.000255    0.73      8.91   
    98. D(C   8,C   7,C   6,C   5)     70.17  0.000015    0.57     70.73   
    99. D(C   8,C   7,C   6,C   3)   -109.67 -0.000015    0.69   -108.98   
   100. D(C   9,C   8,C   7,O  11)    -31.87  0.000582    0.52    -31.35   
   101. D(C   9,C   8,C   7,C   6)     89.44  0.000462    0.52     89.95   
   102. D(H  21,C   8,C   7,H  20)     86.33 -0.000894    1.91     88.24   
   103. D(H  21,C   8,C   7,O  11)   -156.05 -0.000320    1.50   -154.55   
   104. D(H  21,C   8,C   7,C   6)    -34.75 -0.000441    1.49    -33.25   
   105. D(C   9,C   8,C   7,H  20)   -149.49  0.000008    0.94   -148.55   
   106. D(H  18,C   9,C   8,H  22)    169.49  0.000801   -2.49    167.00   
   107. D(H  18,C   9,C   8,H  21)     47.42  0.001158   -2.84     44.58   
   108. D(H  18,C   9,C   8,C   7)    -75.71  0.000226   -1.75    -77.46   
   109. D(C  10,C   9,C   8,H  22)    -75.10  0.000161   -1.59    -76.69   
   110. D(C  10,C   9,C   8,H  21)    162.83  0.000517   -1.95    160.88   
   111. D(C  10,C   9,C   8,C   7)     39.70 -0.000415   -0.85     38.85   
   112. D(H  16,C  10,C   9,H  18)    -38.72 -0.000792    2.47    -36.26   
   113. D(H  16,C  10,C   9,C   8)   -154.55 -0.000292    1.75   -152.80   
   114. D(O  11,C  10,C   9,H  19)   -157.59 -0.000353    1.78   -155.81   
   115. D(O  11,C  10,C   9,H  18)     81.10  0.000102    1.67     82.77   
   116. D(H  16,C  10,C   9,H  19)     82.59 -0.001248    2.57     85.16   
   117. D(O  11,C  10,C   9,C   8)    -34.73  0.000603    0.96    -33.77   
   118. D(C   7,O  11,C  10,H  17)   -103.74  0.000311   -1.04   -104.78   
   119. D(C   7,O  11,C  10,H  16)    137.57 -0.000759   -0.45    137.12   
   120. D(C   7,O  11,C  10,C   9)     15.49 -0.000069   -0.68     14.81   
   121. D(C  10,O  11,C   7,H  20)    129.48 -0.000023    0.05    129.53   
   122. D(C  10,O  11,C   7,C   8)     10.53 -0.000160    0.09     10.62   
   123. D(C  10,O  11,C   7,C   6)   -111.89 -0.000404    0.15   -111.74   
    ----------------------------------------------------------------------------

Geometry step timings:
Preparation and reading OPT file:      0.001 s (12.856 %)
Internal coordinates            :      0.000 s ( 0.765 %)
B/P matrices and projection     :      0.002 s (29.854 %)
Hessian update/contruction      :      0.001 s ( 9.228 %)
Making the step                 :      0.001 s (22.511 %)
Converting the step to Cartesian:      0.000 s ( 3.503 %)
Storing new data                :      0.000 s ( 0.605 %)
Checking convergence            :      0.000 s ( 0.284 %)
Final printing                  :      0.001 s (20.341 %)
Total time                      :      0.006 s

Time for energy+gradient        :     44.868 s
Time for complete geometry iter :     45.066 s

         *************************************************************
         *                GEOMETRY OPTIMIZATION CYCLE   4            *
         *************************************************************
---------------------------------
CARTESIAN COORDINATES (ANGSTROEM)
---------------------------------
  C     -3.753057   -0.211381   -0.210461
  C     -2.335967   -0.291647   -0.003317
  C     -1.580244    0.880173    0.173680
  C     -0.201579    0.792171    0.373028
  C     -1.699652   -1.549442    0.025650
  C     -0.323592   -1.618158    0.224698
  C      0.441390   -0.451222    0.393610
  C      1.942826   -0.561040    0.587632
  C      2.679626   -0.995083   -0.694613
  C      2.981478    0.355286   -1.346558
  C      3.336297    1.196018   -0.123825
  O      2.509592    0.699477    0.936849
  H     -2.072212    1.854244    0.156883
  H      0.385466    1.697819    0.522611
  H     -2.284805   -2.461055   -0.106188
  H      0.164103   -2.596201    0.250777
  H      3.136925    2.269348   -0.252516
  H      4.400059    1.072786    0.144758
  H      2.077873    0.756791   -1.829750
  H      3.789365    0.320931   -2.088994
  H      2.130901   -1.269403    1.411115
  H      2.088514   -1.680438   -1.315490
  H      3.616215   -1.502053   -0.417480
  N     -4.906230   -0.155569   -0.388217

----------------------------
CARTESIAN COORDINATES (A.U.)
----------------------------
  NO LB      ZA    FRAG     MASS         X           Y           Z
   0 C     6.0000    0    12.011   -7.092250   -0.399453   -0.397714
   1 C     6.0000    0    12.011   -4.414338   -0.551132   -0.006269
   2 C     6.0000    0    12.011   -2.986228    1.663286    0.328208
   3 C     6.0000    0    12.011   -0.380928    1.496987    0.704921
   4 C     6.0000    0    12.011   -3.211876   -2.928020    0.048472
   5 C     6.0000    0    12.011   -0.611501   -3.057876    0.424617
   6 C     6.0000    0    12.011    0.834107   -0.852686    0.743816
   7 C     6.0000    0    12.011    3.671409   -1.060212    1.110463
   8 C     6.0000    0    12.011    5.063759   -1.880435   -1.312629
   9 C     6.0000    0    12.011    5.634176    0.671394   -2.544626
  10 C     6.0000    0    12.011    6.304688    2.260146   -0.233995
  11 O     8.0000    0    15.999    4.742442    1.321820    1.770389
  12 H     1.0000    0     1.008   -3.915912    3.504013    0.296465
  13 H     1.0000    0     1.008    0.728426    3.208412    0.987592
  14 H     1.0000    0     1.008   -4.317657   -4.650720   -0.200666
  15 H     1.0000    0     1.008    0.310111   -4.906108    0.473901
  16 H     1.0000    0     1.008    5.927928    4.288446   -0.477186
  17 H     1.0000    0     1.008    8.314907    2.027271    0.273552
  18 H     1.0000    0     1.008    3.926611    1.430128   -3.457725
  19 H     1.0000    0     1.008    7.160862    0.606472   -3.947627
  20 H     1.0000    0     1.008    4.026820   -2.398824    2.666622
  21 H     1.0000    0     1.008    3.946720   -3.175568   -2.485916
  22 H     1.0000    0     1.008    6.833657   -2.838468   -0.788923
  23 N     7.0000    0    14.007   -9.271432   -0.293982   -0.733625

--------------------------------
INTERNAL COORDINATES (ANGSTROEM)
--------------------------------
 C      0   0   0     0.000000000000     0.00000000     0.00000000
 C      1   0   0     1.434397482269     0.00000000     0.00000000
 C      2   1   0     1.405562782937   120.17958665     0.00000000
 C      3   2   1     1.395779899665   119.76836555   180.07640084
 C      2   1   3     1.409888081568   119.91838576   179.86694789
 C      5   2   1     1.392077883169   119.54490479   179.87933087
 C      4   3   2     1.399949460453   120.78018759     0.26571697
 C      7   4   3     1.517897768614   121.36153005   179.02933711
 C      8   7   4     1.541239821714   112.76200115   251.01959404
 C      9   8   7     1.529589653790   101.55545970    89.95848841
 C     10   9   8     1.525714158180   100.99881115    38.85192797
 O      8   7   4     1.425510843789   111.13795232     8.90702229
 H      3   2   1     1.091388402350   119.98546697     0.19689700
 H      4   3   2     1.089584271923   119.95864183   180.74027282
 H      5   2   1     1.091249498562   120.05124890   359.80690276
 H      6   5   2     1.093203475999   119.24576323   179.72701366
 H     11  10   9     1.099248727016   113.70608838   207.19890954
 H     11  10   9     1.104043485366   110.94857624    84.97492813
 H     10   9   8     1.100536887785   110.31518941   282.54264984
 H     10   9   8     1.097758558813   113.94540264   160.11158041
 H      8   7   4     1.102395193155   108.10308221   127.87850992
 H      9   8   7     1.097548465168   112.89347489   326.74575517
 H      9   8   7     1.100463707802   109.09234934   206.35518385
 N      1   2   3     1.168127037330   179.35267445   139.54704504

---------------------------
INTERNAL COORDINATES (A.U.)
---------------------------
 C      0   0   0     0.000000000000     0.00000000     0.00000000
 C      1   0   0     2.710618408674     0.00000000     0.00000000
 C      2   1   0     2.656128723782   120.17958665     0.00000000
 C      3   2   1     2.637641753600   119.76836555   180.07640084
 C      2   1   3     2.664302353644   119.91838576   179.86694789
 C      5   2   1     2.630645956278   119.54490479   179.87933087
 C      4   3   2     2.645521081586   120.78018759     0.26571697
 C      7   4   3     2.868411081970   121.36153005   179.02933711
 C      8   7   4     2.912521169734   112.76200115   251.01959404
 C      9   8   7     2.890505542943   101.55545970    89.95848841
 C     10   9   8     2.883181917607   100.99881115    38.85192797
 O      8   7   4     2.693825095696   111.13795232     8.90702229
 H      3   2   1     2.062425186180   119.98546697     0.19689700
 H      4   3   2     2.059015873762   119.95864183   180.74027282
 H      5   2   1     2.062162696061   120.05124890   359.80690276
 H      6   5   2     2.065855178289   119.24576323   179.72701366
 H     11  10   9     2.077279047121   113.70608838   207.19890954
 H     11  10   9     2.086339827282   110.94857624    84.97492813
 H     10   9   8     2.079713318192   110.31518941   282.54264984
 H     10   9   8     2.074463037324   113.94540264   160.11158041
 H      8   7   4     2.083225006415   108.10308221   127.87850992
 H      9   8   7     2.074066017873   112.89347489   326.74575517
 H      9   8   7     2.079575028065   109.09234934   206.35518385
 N      1   2   3     2.207440190182   179.35267445   139.54704504


           ************************************************************
           *        Program running with 8 parallel MPI-processes     *
           *              working on a common directory               *
           ************************************************************
------------------------------------------------------------------------------
                   ___                                                        
                  /   \      - P O W E R E D   B Y -                         
                 /     \                                                     
                 |  |  |   _    _      __       _____    __    __             
                 |  |  |  | |  | |    /  \     |  _  \  |  |  /  |          
                  \  \/   | |  | |   /    \    | | | |  |  | /  /          
                 / \  \   | |__| |  /  /\  \   | |_| |  |  |/  /          
                |  |  |   |  __  | /  /__\  \  |    /   |      \           
                |  |  |   | |  | | |   __   |  |    \   |  |\   \          
                \     /   | |  | | |  |  |  |  | |\  \  |  | \   \       
                 \___/    |_|  |_| |__|  |__|  |_| \__\ |__|  \__/        
                                                                              
                      - O R C A' S   B I G   F R I E N D -                    
                                      &                                       
                       - I N T E G R A L  F E E D E R -                       
                                                                              
 v1 FN, 2020, v2 2021, v3 2022-2024                                           
------------------------------------------------------------------------------


----------------------
SHARK INTEGRAL PACKAGE
----------------------

Number of atoms                             ...     24
Number of basis functions                   ...    237
Number of shells                            ...    111
Maximum angular momentum                    ...      2
Integral batch strategy                     ... SHARK/LIBINT Hybrid
RI-J (if used) integral strategy            ... SPLIT-RIJ (Revised 2003 algorithm where possible)
Printlevel                                  ...      1
Contraction scheme used                     ... SEGMENTED contraction
Prescreening option                         ... SCHWARTZ
   Thresh                                   ... 1.000e-12
   Tcut                                     ... 1.000e-14
   Tpresel                                  ... 1.000e-14 
Coulomb Range Separation                    ... NOT USED
Exchange Range Separation                   ... NOT USED
Multipole approximations                    ... NOT USED
Finite Nucleus Model                        ... NOT USED
CABS basis                                  ... NOT available
Auxiliary Coulomb fitting basis             ... AVAILABLE
   # of basis functions in Aux-J            ...    758
   # of shells in Aux-J                     ...    250
   Maximum angular momentum in Aux-J        ...      4
Auxiliary J/K fitting basis                 ... NOT available
Auxiliary Correlation fitting basis         ... AVAILABLE
   # of basis functions in Aux-C            ...    778
   # of shells in Aux-C                     ...    274
   Maximum angular momentum in Aux-C        ...      3
Auxiliary 'external' fitting basis          ... NOT available

Checking pre-screening integrals            ... done (  0.0 sec) Dimension = 111
Check shell pair data                       ... done (  0.0 sec)
Shell pair information
Shell pair cut-off parameter TPreSel        ...   1.0e-14
Total number of shell pairs                 ...      6216
Shell pairs after pre-screening             ...      5539
Total number of primitive shell pairs       ...     22568
Primitive shell pairs kept                  ...     14289
          la=0 lb=0:   1688 shell pairs
          la=1 lb=0:   2040 shell pairs
          la=1 lb=1:    642 shell pairs
          la=2 lb=0:    682 shell pairs
          la=2 lb=1:    413 shell pairs
          la=2 lb=2:     74 shell pairs

Calculating one electron integrals          ... done (  0.0 sec)
Calculating RI/J V-Matrix + Cholesky decomp.... done (  0.0 sec)
Calculating RI/C V-Matrix + Cholesky decomp.... done (  0.0 sec)
Calculating Nuclear repulsion               ... done (  0.0 sec) ENN=    725.100443724264 Eh

Diagonalization of the overlap matrix:
Smallest eigenvalue                        ... 2.794e-04
Time for diagonalization                   ...    0.006 sec
Threshold for overlap eigenvalues          ... 1.000e-07
Number of eigenvalues below threshold      ... 0
Time for construction of square roots      ...    0.004 sec
Total time needed                          ...    0.011 sec

-------------------
DFT GRID GENERATION
-------------------

General Integration Accuracy     IntAcc      ... 4.388
Radial Grid Type                 RadialGrid  ... OptM3 with GC (2021)
Angular Grid (max. ang.)         AngularGrid ... 4 (Lebedev-302)
Angular grid pruning method      GridPruning ... 4 (adaptive)
Weight generation scheme         WeightScheme... mBecke (2022)
Basis function cutoff            BFCut       ... 1.0000e-12
Integration weight cutoff        WCut        ... 1.0000e-14
Partially contracted basis set               ... off
Rotationally invariant grid construction     ... off
Angular grids for H and He will be reduced by one unit

Total number of grid points                  ...   113009
Total number of batches                      ...     1778
Average number of points per batch           ...       63
Average number of grid points per atom       ...     4709

--------------------
COSX GRID GENERATION
--------------------

GRIDX 1
-------
General Integration Accuracy     IntAcc      ... 3.816
Radial Grid Type                 RadialGrid  ... OptM3 with GC (2021)
Angular Grid (max. ang.)         AngularGrid ... 1 (Lebedev-50)
Angular grid pruning method      GridPruning ... 4 (adaptive)
Weight generation scheme         WeightScheme... mBecke (2022)
Basis function cutoff            BFCut       ... 1.0000e-12
Integration weight cutoff        WCut        ... 1.0000e-14
Partially contracted basis set               ... on
Rotationally invariant grid construction     ... off
Angular grids for H and He will be reduced by one unit

Total number of grid points                  ...    14390
Total number of batches                      ...      127
Average number of points per batch           ...      113
Average number of grid points per atom       ...      600
UseSFitting                                  ... on

GRIDX 2
-------
General Integration Accuracy     IntAcc      ... 4.020
Radial Grid Type                 RadialGrid  ... OptM3 with GC (2021)
Angular Grid (max. ang.)         AngularGrid ... 2 (Lebedev-110)
Angular grid pruning method      GridPruning ... 4 (adaptive)
Weight generation scheme         WeightScheme... mBecke (2022)
Basis function cutoff            BFCut       ... 1.0000e-12
Integration weight cutoff        WCut        ... 1.0000e-14
Partially contracted basis set               ... on
Rotationally invariant grid construction     ... off
Angular grids for H and He will be reduced by one unit

Total number of grid points                  ...    31269
Total number of batches                      ...      257
Average number of points per batch           ...      121
Average number of grid points per atom       ...     1303
UseSFitting                                  ... on

GRIDX 3
-------
General Integration Accuracy     IntAcc      ... 4.338
Radial Grid Type                 RadialGrid  ... OptM3 with GC (2021)
Angular Grid (max. ang.)         AngularGrid ... 3 (Lebedev-194)
Angular grid pruning method      GridPruning ... 4 (adaptive)
Weight generation scheme         WeightScheme... mBecke (2022)
Basis function cutoff            BFCut       ... 1.0000e-12
Integration weight cutoff        WCut        ... 1.0000e-14
Partially contracted basis set               ... on
Rotationally invariant grid construction     ... off
Angular grids for H and He will be reduced by one unit

Total number of grid points                  ...    68557
Total number of batches                      ...      547
Average number of points per batch           ...      125
Average number of grid points per atom       ...     2857
UseSFitting                                  ... on
Initializing property integral containers    ... done (  0.0 sec)

SHARK setup successfully completed in   1.4 seconds

Maximum memory used throughout the entire STARTUP-calculation: 31.2 MB


           ************************************************************
           *        Program running with 8 parallel MPI-processes     *
           *              working on a common directory               *
           ************************************************************
Occupation numbers will be reassigned to an Aufbau configuration
             **** ENERGY FILE WAS UPDATED (calc.en.tmp) ****
Finished Guess after   0.2 sec
Maximum memory used throughout the entire GUESS-calculation: 13.3 MB


           ************************************************************
           *        Program running with 8 parallel MPI-processes     *
           *              working on a common directory               *
           ************************************************************
--------------------
CPCM SOLVATION MODEL
--------------------
CPCM parameters:
  Epsilon                                         ...      16.7000
  Refrac                                          ...       1.2750
  Rsolv                                           ...       1.3000
  Surface type                                    ... GAUSSIAN VDW
  Discretization scheme                           ... Constant charge density
    Threshold for H atoms                         ...       5.0000 (charges/Ang^2)
    Threshold for non-H atoms                     ...       5.0000 (charges/Ang^2)
  Epsilon function type                           ...         CPCM
Solvent:                                          ... CUSTOM
Radii:
  Scheme                                          ... Element-dependent radii
  Radius for C  used is    3.8550 Bohr (=   2.0400 Ang.)
  Radius for O  used is    3.4469 Bohr (=   1.8240 Ang.)
  Radius for H  used is    2.4944 Bohr (=   1.3200 Ang.)
  Radius for N  used is    3.5149 Bohr (=   1.8600 Ang.)
Calculating surface                               ...        done! (  0.0s)
Cavity surface points                             ...         2209
Cavity Volume                                     ...    1484.2918
Cavity Surface-area                               ...     797.7424
Calculating surface distance matrix               ...        done! (  0.1s)
Performing Cholesky decomposition & store         ...        done! (  0.1s)
Overall time for CPCM initialization              ...                 0.2s

----------------------------------------D-I-I-S--------------------------------------------
Iteration    Energy (Eh)           Delta-E    RMSDP     MaxDP     DIISErr   Damp  Time(sec)
-------------------------------------------------------------------------------------------
               ***  Starting incremental Fock matrix formation  ***
    1    -554.1744196595768699     0.00e+00  5.99e-05  1.48e-03  7.09e-03  0.700   1.7
    2    -554.1745361356825015    -1.16e-04  5.35e-05  1.33e-03  5.71e-03  0.700   0.9
                               ***Turning on AO-DIIS***
    3    -554.1746309796828882    -9.48e-05  4.66e-05  1.18e-03  4.42e-03  0.700   0.9
                              *** Initializing SOSCF ***
---------------------------------------S-O-S-C-F--------------------------------------
Iteration    Energy (Eh)           Delta-E    RMSDP     MaxDP     MaxGrad    Time(sec)
--------------------------------------------------------------------------------------
    4    -554.1747042498195697    -7.33e-05  1.21e-04  3.02e-03  3.25e-03     0.9
               *** Restarting incremental Fock matrix formation ***
    5    -554.1749050781540973    -2.01e-04  1.36e-05  2.27e-04  1.15e-04     1.7
    6    -554.1749061396894831    -1.06e-06  5.86e-06  1.20e-04  4.10e-05     1.3
    7    -554.1749062505627990    -1.11e-07  1.58e-06  4.24e-05  1.67e-05     1.3
    8    -554.1749062565061195    -5.94e-09  7.54e-07  1.56e-05  1.00e-05     1.2
    9    -554.1749062606277221    -4.12e-09  1.78e-07  5.04e-06  1.48e-06     1.1
   10    -554.1749062609376324    -3.10e-10  7.82e-08  2.48e-06  1.23e-06     1.0
                 **** Energy Check signals convergence ****

               *****************************************************
               *                     SUCCESS                       *
               *           SCF CONVERGED AFTER  10 CYCLES          *
               *****************************************************

Recomputing exchange energy using gridx3       ... done (    2.302 sec)
Old exchange energy                            :    -40.098654728 Eh
New exchange energy                            :    -40.098830322 Eh
Exchange energy change after final integration :     -0.000175594 Eh
Total energy after final integration           :   -554.175081854 Eh
             **** ENERGY FILE WAS UPDATED (calc.en.tmp) ****

----------------
TOTAL SCF ENERGY
----------------

Total Energy       :       -554.17508185449344 Eh          -15079.87062 eV

Components:
Nuclear Repulsion  :        725.10044372426432 Eh           19730.98618 eV
Electronic Energy  :      -1279.25953285215041 Eh          -34810.42162 eV
One Electron Energy:      -2188.00385949941165 Eh          -59538.61190 eV
Two Electron Energy:        908.74432664726123 Eh           24728.19028 eV
CPCM Dielectric    :         -0.01581713305149 Eh              -0.43041 eV

Virial components:
Potential Energy   :      -1103.48055585630800 Eh          -30027.23248 eV
Kinetic Energy     :        549.30547400181467 Eh           14947.36186 eV
Virial Ratio       :          2.00886502698981

DFT components:
N(Alpha)           :       46.000079608686 electrons
N(Beta)            :       46.000079608686 electrons
N(Total)           :       92.000159217372 electrons
E(X)               :      -35.629368053363 Eh       
E(C)               :       -2.269125169145 Eh       
E(XC)              :      -37.898493222508 Eh       

CPCM Solvation Model Properties:
Surface-charge          :         -0.02166194994429
Corrected charge        :         -0.00000000000000
Outlying charge corr.   :          0.00002847361731 Eh               0.00077 eV
Free-energy (cav+disp)  :  This term is not implemented in the current solvation scheme

---------------
SCF CONVERGENCE
---------------

  Last Energy change         ...    3.0991e-10  Tolerance :   1.0000e-09
  Last MAX-Density change    ...    2.4789e-06  Tolerance :   1.0000e-08
  Last RMS-Density change    ...    7.8194e-08  Tolerance :   1.0000e-09
  Last DIIS Error            ...    3.2494e-03  Tolerance :   1.0000e-08
  Last Orbital Gradient      ...    1.2329e-06  Tolerance :   2.0000e-06
  Last Orbital Rotation      ...    1.5246e-06  Tolerance :   2.0000e-06


Total SCF time: 0 days 0 hours 0 min 14 sec 
Finished LeanSCF after  15.0 sec

Maximum memory used throughout the entire LEANSCF-calculation: 27.9 MB


           ************************************************************
           *        Program running with 8 parallel MPI-processes     *
           *              working on a common directory               *
           ************************************************************

------------------------------------------------------------------------------
                                ORCA  MP2 
------------------------------------------------------------------------------

Freezing NCore=26 chemical core electrons

----------------------
RI-MP2 ENERGY+GRADIENT
----------------------
Dimension of the orbital basis            ...  237
Dimension of the AuxC basis               ...  778
Memory devoted to MP2                     ... 8000 MB   
Data format for matrix containers         ... DOUBLE
Compression type for matrix containers    ... UNCOMPRESSED
Overall scaling of the MP2 energy         ...   2.700e-01

-----------------------
SHARK RI TRANSFORMATION
-----------------------

Number of basis functions                ...    237
Number of aux functions                  ...    778
Number of operators                      ...      1
Generation of IJK                        ... YES
Generation of IAK                        ... YES
Generation of ABK                        ... NO
Orbital Range Operator  0:    0-  45 to   46- 236

Aux basis identifier                     ...   AUXC
Contraction scheme used                  ... SEGMENTED
Do orthogonalization                     ... YES
All operator combinations                ... NO
Transpose (ia|K)                         ... NO
Integral generator used                  ... LIBINT
Starting integral generation + trafo... 
Half trafo (segmented) done. Total time =  0.2 sec. integrals=  0.2 sec trafo=  0.1 sec
Integral generation and half transformation done (  0.2 sec)

Reading or making V^(-1/2)          ... done (  0.0 sec)
Sorting IJK integrals               ... done (  0.1 sec)
Sorting IAK integrals               ... done (  0.2 sec)

SHARK RI integral transformation done. Total time =  0.4 sec.

Opening buffers                              ... done
Frozen core precalculation                   ... done

Starting loop over batches of integrals:

Operator 0  - window                       ... ( 13- 45)x( 46-236)
Operator 0  - Memory available             ...  8000 MB
Operator 0  - Memory needed per MO         ...   1.1 MB
Operator 0  - Number of orbitals per batch ... 5
Operator 0  - Number of batches            ... 1

OPERATOR  0   PASS   0:  MOs    13 ...   17 +   18 ...   22 +   23 ...   27 +   28 ...   32
                            +   33 ...   37 +   38 ...   42 +   43 ...   45
  Reading integrals       ... ok
  Internal MO  15
Closing buffer GIPV ( 0.05 GB; CompressionRatio= 1.00)
Time spent in pair loops =     2.101 sec
Deleting buffers (Ka|jb) ...done

-----------------------------------------------
 RI-MP2 CORRELATION ENERGY:     -0.593460694 Eh
-----------------------------------------------


---------------------
MP2 DENSITY FORMATION
---------------------

Completing the external part of the density      ... done
Storing the unrelaxed density                    ... done

Re-sorting 3-index density container for op 0    ... done
Computing external part of the Lagrangian        ... done
Calculating the xc-kernel                        ... done
Calculating G(D)                                 ... done
Completing the Lagrangian                        ... done
Solving the Z-vector equations                   ... Using XC Grid                  ... (calc.grid_cpscf.tmp) 
Recalculating density on grid  ... (calc.grho_cpscf0.tmp) done
Calculating the xc-kernel      ... (calc.fxc_cpscf0.tmp) done

-------------------
SHARK CP-SCF DRIVER
-------------------

Dimension of the orbital basis          ...    237
Dimension of the CPSCF-problem          ...   8786
Number of operators                     ...      1
Max. number of iterations               ...    128
Convergence Tolerance                   ... 3.0e-05
Number of perturbations                 ...      1
Perturbation type                       ... REAL

----------------------------
POPLE LINEAR EQUATION SOLVER
----------------------------

  ITERATION   0:   ||err||_max =   4.7001e-02 (   1.0 sec)
  ITERATION   1:   ||err||_max =   1.5934e-02 (   1.0 sec)
  ITERATION   2:   ||err||_max =   6.7959e-03 (   1.0 sec)
  ITERATION   3:   ||err||_max =   3.2364e-03 (   1.0 sec)
  ITERATION   4:   ||err||_max =   1.0056e-03 (   1.0 sec)
  ITERATION   5:   ||err||_max =   4.0644e-04 (   1.0 sec)
  ITERATION   6:   ||err||_max =   1.1156e-04 (   1.0 sec)
  ITERATION   7:   ||err||_max =   3.8962e-05 (   1.0 sec)
  ITERATION   8:   ||err||_max =   1.6645e-05 (   1.0 sec)
done
Finalizing the relaxed density                   ... done
Transforming P to the AO basis                   ... done
Storing the relaxed density                      ... done

------------------------------------
ENERGY WEIGHTED DENSITY FINALIZATION
------------------------------------

Gathering the parts of the W-matrix              ... done
Forming the Z-density                            ... done
Transforming Z to the AO basis                   ... done
Calculating G(Z)                                 ... done
Finalizing the W-matrix                          ... done
Transforming W to the AO basis and storing       ... done

----------------------------------
MP2 DERIVATIVE INTEGRAL GENERATION
----------------------------------

Input SCF Electron Density              ... calc.scfp
Input Correlated Electron Density       ... calc.pmp2re
Input Energy Weighted Density           ... calc.wmp2.tmp

Nuclear repulsion gradient              ... done (  0.0 sec)
HCore & Overlap gradient  (SHARK)       ... done (  0.1 sec)
Two-electron RIJ gradient terms         ... done (  0.6 sec)

-----------------------------------------------------------
MP2 COSX Grid Generation
-----------------------------------------------------------

General Integration Accuracy     IntAcc      ... 4.871
Radial Grid Type                 RadialGrid  ... OptM3 with GC (2021)
Angular Grid (max. ang.)         AngularGrid ... 4 (Lebedev-302)
Angular grid pruning method      GridPruning ... 4 (adaptive)
Weight generation scheme         WeightScheme... mBecke (2022)
Basis function cutoff            BFCut       ... 1.0000e-12
Integration weight cutoff        WCut        ... 1.0000e-14
Partially contracted basis set               ... on
Rotationally invariant grid construction     ... off
Angular grids for H and He will be reduced by one unit

Total number of grid points                  ...   129258
Total number of batches                      ...     1023
Average number of points per batch           ...      126
Average number of grid points per atom       ...     5386
UseSFitting                                  ... on
Two-electron COSX gradient terms        ... 
Integration Timings:
Total Time                  =     6.4 sec
Basis fcn evaluation        =     0.1 sec
Density evaluation          =     0.2 sec
A evaluation                =     5.2 sec
A derivative evaluation     =     0.0 sec
S-fit derivative evaluation =     0.0 sec
anal. over. der. evaluation =     0.0 sec
num. over. der. evaluation  =     0.4 sec
K(P) evaluation             =     0.1 sec
finalize                    =     0.0 sec

done (  7.3 sec)
CPCM gradient                           ... done (  0.6 sec)
DFT XC gradient                         ... Exchange-correlation gradient    ... done
done (  0.9 sec)
Empirical dispersion gradient           ... 
-------------------
DISPERSION GRADIENT
-------------------

   1   C   :   -0.000282823    0.000016014   -0.000038784
   2   C   :   -0.000087465    0.000001815    0.000001542
   3   C   :   -0.000108682    0.000116628    0.000024779
   4   C   :   -0.000255119    0.000142103    0.000116867
   5   C   :   -0.000097623   -0.000121186    0.000007789
   6   C   :   -0.000162644   -0.000186571    0.000064920
   7   C   :   -0.000164889   -0.000075566    0.000125510
   8   C   :    0.000138919   -0.000087447    0.000117125
   9   C   :    0.000226046   -0.000121896   -0.000099870
  10   C   :    0.000239127    0.000056027   -0.000194655
  11   C   :    0.000261640    0.000168228   -0.000019144
  12   O   :    0.000141279    0.000093048    0.000131582
  13   H   :   -0.000027165    0.000130521    0.000007627
  14   H   :   -0.000068141    0.000155130    0.000060508
  15   H   :   -0.000034536   -0.000128626   -0.000008445
  16   H   :   -0.000032765   -0.000157023    0.000019994
  17   H   :    0.000093777    0.000142753   -0.000003948
  18   H   :    0.000116306    0.000077591    0.000022575
  19   H   :    0.000077429    0.000064013   -0.000174095
  20   H   :    0.000075564    0.000017811   -0.000109617
  21   H   :    0.000069693   -0.000093215    0.000132949
  22   H   :    0.000080579   -0.000124416   -0.000112775
  23   H   :    0.000110020   -0.000102881   -0.000026940
  24   N   :   -0.000308529    0.000017147   -0.000045494

Difference to translation invariance:
           :    0.0000000000    0.0000000000   -0.0000000000

Difference to rotation invariance:
           :    0.0000000000    0.0000000000   -0.0000000000

Norm of the Dispersion gradient    ...    0.0010484959
RMS gradient                       ...    0.0001235664
MAX gradient                       ...    0.0003085288
done (  0.0 sec)

-------
TIMINGS
-------

Total time                :   26.126 sec
Integral trafo            :    0.427 sec (  1.6%)
FC preparation            :    0.141 sec (  0.5%)
I/O of integrals          :    0.131 sec (  0.5%)
K(i,j) operators          :    0.285 sec (  1.1%)
T(i,j) pair energies      :    0.037 sec (  0.1%)
V**(-1/2)                 :    0.169 sec (  0.6%)
Gamma(ia|P)               :    0.266 sec (  1.0%)
Gamma-Trafo               :    0.080 sec (  0.3%)
D(virtual)                :    0.012 sec (  0.0%)
D(internal)               :    0.385 sec (  1.5%)
W(virtual)                :    0.025 sec (  0.1%)
W(internal)               :    0.518 sec (  2.0%)
L(virtual)                :    0.253 sec (  1.0%)
L(internal)               :    0.035 sec (  0.1%)
XC kernel                 :    0.022 sec (  0.1%)
G(D)                      :    1.852 sec (  7.1%)
G(Z)                      :    1.865 sec (  7.1%)
Z-vector solution         :    9.120 sec ( 34.9%)
3-index derivative        :    0.343 sec (  1.3%)
2-index derivative        :    0.031 sec (  0.1%)
Fock matrix gradient      :    9.499 sec ( 36.4%)


---------------------------------------
MP2 TOTAL ENERGY:     -554.768542548 Eh
---------------------------------------

The final MP2 gradient
  0:   0.00135358   0.00036175   0.00074374
  1:  -0.00060134   0.00061358  -0.00023050
  2:  -0.00003535  -0.00002083  -0.00001458
  3:   0.00071105  -0.00119353   0.00005833
  4:   0.00013117  -0.00060694  -0.00001541
  5:   0.00000937   0.00044906   0.00002405
  6:  -0.00052110   0.00049588   0.00016174
  7:  -0.00025697  -0.00074849   0.00044643
  8:  -0.00078570  -0.00013535  -0.00047126
  9:   0.00100831  -0.00052076  -0.00170428
 10:   0.00036781   0.00084180   0.00110838
 11:  -0.00034004  -0.00010209  -0.00093095
 12:   0.00019529   0.00026135   0.00006169
 13:  -0.00029709   0.00032452   0.00000067
 14:   0.00015356  -0.00026855  -0.00002643
 15:  -0.00004240  -0.00027608  -0.00001559
 16:   0.00038521  -0.00019641   0.00019631
 17:  -0.00001249   0.00033394  -0.00044415
 18:  -0.00010018   0.00023809   0.00069507
 19:  -0.00026625   0.00049626   0.00006385
 20:  -0.00019115   0.00028203  -0.00001448
 21:   0.00045704  -0.00045095   0.00041292
 22:  -0.00023479   0.00002942   0.00032450
 23:  -0.00103702  -0.00022443  -0.00047077

-----------------------------------
NORM OF THE MP2 GRADIENT:  0.004405
-----------------------------------

Maximum memory used throughout the entire MP2-calculation: 65.9 MB


-------------------------------------------------------------------------------
                          DFT DISPERSION CORRECTION                            
                                                                               
                              DFTD3 V3.1  Rev 1                                
                          USING Becke-Johnson damping                          
-------------------------------------------------------------------------------
-------------------------   ----------------
Dispersion correction           -0.021686371
-------------------------   ----------------


-------------------------   --------------------
FINAL SINGLE POINT ENERGY      -554.790228919192
-------------------------   --------------------

------------------------------------------------------------------------------
                         ORCA GEOMETRY RELAXATION STEP
------------------------------------------------------------------------------

Reading the OPT-File                    .... done
Getting information on internals        .... done
Copying old internal coords+grads       .... done
Making the new internal coordinates     .... (2022 redundants) done
Validating the new internal coordinates .... (2022 redundants) done
Calculating the B-matrix                .... done
Calculating the G,G- and P matrices     .... done
Transforming gradient to internals      .... done
Projecting the internal gradient        .... done
Number of atoms                         ....  24
Number of internal coordinates          .... 123
Current Energy                          ....  -554.790228919 Eh
Current gradient norm                   ....     0.004405358 Eh/bohr
Maximum allowed component of the step   ....  0.300
Current trust radius                    ....  0.450
Updating the Hessian (BFGS)             .... done
Forming the augmented Hessian           .... done
Diagonalizing the augmented Hessian     .... done
Last element of RFO vector              ....  0.997844050
Lowest eigenvalues of augmented Hessian:
 -0.000072530  0.009499758  0.011968826  0.017385187  0.019270081
Length of the computed step             ....  0.065771461
The final length of the internal step   ....  0.065771461
Converting the step to Cartesian space:
 Initial RMS(Int)=    0.0059304129
Transforming coordinates:
 Iter   0:  RMS(Cart)=    0.0104817117 RMS(Int)=    0.0059292620
 Iter   5:  RMS(Cart)=    0.0000009260 RMS(Int)=    0.0000007284
done
Storing new coordinates                 .... done
The predicted energy change is          ....    -0.000036422
Previously predicted energy change      ....    -0.000198896
Actually observed energy change         ....    -0.000245715
Ratio of predicted to observed change   ....     1.235393553
New trust radius                        ....     0.675000000

                                .--------------------.
          ----------------------|Geometry convergence|-------------------------
          Item                value                   Tolerance       Converged
          ---------------------------------------------------------------------
          Energy change      -0.0002457150            0.0000010000      NO
          RMS gradient        0.0002997928            0.0000300000      NO
          MAX gradient        0.0012008914            0.0001000000      NO
          RMS step            0.0059304129            0.0006000000      NO
          MAX step            0.0232421051            0.0010000000      NO
          ........................................................
          Max(Bonds)      0.0011      Max(Angles)    0.39
          Max(Dihed)        1.33      Max(Improp)    0.00
          ---------------------------------------------------------------------

The optimization has not yet converged - more geometry cycles are needed


    ---------------------------------------------------------------------------
                         Redundant Internal Coordinates
                            (Angstroem and degrees)

        Definition                    Value    dE/dq     Step     New-Value
    ----------------------------------------------------------------------------
     1. B(C   1,C   0)                1.4344 -0.000341  0.0002    1.4346   
     2. B(C   2,C   1)                1.4056  0.000052  0.0001    1.4056   
     3. B(C   3,C   2)                1.3958 -0.000090 -0.0000    1.3957   
     4. B(C   4,C   1)                1.4099  0.000793 -0.0004    1.4094   
     5. B(C   5,C   4)                1.3921 -0.000049 -0.0001    1.3919   
     6. B(C   6,C   5)                1.4055 -0.000058  0.0001    1.4056   
     7. B(C   6,C   3)                1.3999 -0.000818  0.0007    1.4007   
     8. B(C   7,C   6)                1.5179 -0.000033 -0.0001    1.5178   
     9. B(C   8,C   7)                1.5412  0.000217  0.0002    1.5414   
    10. B(C   9,C   8)                1.5296  0.001201 -0.0011    1.5284   
    11. B(C  10,C   9)                1.5257  0.000759 -0.0008    1.5249   
    12. B(O  11,C  10)                1.4335  0.000072  0.0003    1.4339   
    13. B(O  11,C   7)                1.4255  0.000132 -0.0004    1.4251   
    14. B(H  12,C   2)                1.0914  0.000145 -0.0002    1.0912   
    15. B(H  13,C   3)                1.0896  0.000108 -0.0001    1.0895   
    16. B(H  14,C   4)                1.0912  0.000147 -0.0002    1.0910   
    17. B(H  15,C   5)                1.0932  0.000227 -0.0003    1.0929   
    18. B(H  16,C  10)                1.0992 -0.000281  0.0004    1.0997   
    19. B(H  17,C  10)                1.1040 -0.000160  0.0001    1.1042   
    20. B(H  18,C   9)                1.1005 -0.000137  0.0000    1.1006   
    21. B(H  19,C   9)                1.0978 -0.000258  0.0004    1.0982   
    22. B(H  20,C   7)                1.1024 -0.000224  0.0003    1.1027   
    23. B(H  21,C   8)                1.0975 -0.000202  0.0003    1.0979   
    24. B(H  22,C   8)                1.1005 -0.000132 -0.0000    1.1004   
    25. B(N  23,C   0)                1.1681  0.001087 -0.0004    1.1677   
    26. L(C   1,C   0,N  23,C   4, 1) 179.51 -0.000665    0.14    179.65   
    27. L(C   1,C   0,N  23,C   4, 2) 180.84  0.000164   -0.03    180.80   
    28. A(C   2,C   1,C   4)          119.90 -0.000203    0.04    119.94   
    29. A(C   0,C   1,C   2)          120.18  0.000216   -0.09    120.09   
    30. A(C   0,C   1,C   4)          119.92 -0.000013    0.05    119.97   
    31. A(C   3,C   2,H  12)          120.25 -0.000289    0.12    120.37   
    32. A(C   1,C   2,H  12)          119.99  0.000316   -0.11    119.87   
    33. A(C   1,C   2,C   3)          119.77 -0.000027   -0.01    119.76   
    34. A(C   6,C   3,H  13)          119.26  0.000312   -0.18    119.08   
    35. A(C   2,C   3,C   6)          120.78  0.000261   -0.03    120.75   
    36. A(C   2,C   3,H  13)          119.96 -0.000573    0.21    120.16   
    37. A(C   5,C   4,H  14)          120.40 -0.000187    0.10    120.51   
    38. A(C   1,C   4,H  14)          120.05  0.000377   -0.10    119.95   
    39. A(C   1,C   4,C   5)          119.54 -0.000190   -0.00    119.54   
    40. A(C   4,C   5,C   6)          120.94  0.000078   -0.00    120.94   
    41. A(C   6,C   5,H  15)          119.81  0.000129   -0.07    119.74   
    42. A(C   4,C   5,H  15)          119.25 -0.000206    0.07    119.31   
    43. A(C   5,C   6,C   7)          119.58  0.000198   -0.01    119.58   
    44. A(C   3,C   6,C   5)          119.06  0.000082    0.00    119.06   
    45. A(C   3,C   6,C   7)          121.36 -0.000280    0.00    121.37   
    46. A(C   8,C   7,O  11)          105.23 -0.000356    0.11    105.34   
    47. A(C   6,C   7,O  11)          111.14 -0.000021    0.02    111.15   
    48. A(C   6,C   7,C   8)          112.76  0.000381   -0.13    112.63   
    49. A(O  11,C   7,H  20)          108.50  0.000027   -0.07    108.44   
    50. A(C   6,C   7,H  20)          108.10 -0.000244    0.10    108.20   
    51. A(C   8,C   7,H  20)          111.04  0.000209   -0.04    111.00   
    52. A(H  21,C   8,H  22)          108.25 -0.000257    0.14    108.39   
    53. A(C   7,C   8,C   9)          101.56  0.000082    0.05    101.60   
    54. A(C   9,C   8,H  22)          110.25  0.000213    0.14    110.39   
    55. A(C   7,C   8,H  22)          109.09 -0.000251    0.25    109.34   
    56. A(C   9,C   8,H  21)          114.61  0.000386   -0.34    114.27   
    57. A(C   7,C   8,H  21)          112.89 -0.000169   -0.22    112.67   
    58. A(C   8,C   9,H  18)          110.32 -0.000145    0.12    110.43   
    59. A(C   8,C   9,C  10)          101.00 -0.000014    0.17    101.16   
    60. A(H  18,C   9,H  19)          108.59  0.000039   -0.07    108.51   
    61. A(C  10,C   9,H  19)          112.84 -0.000153   -0.09    112.74   
    62. A(C   8,C   9,H  19)          113.95  0.000495   -0.39    113.56   
    63. A(C  10,C   9,H  18)          109.98 -0.000252    0.32    110.30   
    64. A(H  16,C  10,H  17)          108.19 -0.000480    0.07    108.26   
    65. A(O  11,C  10,H  17)          109.69  0.000789   -0.14    109.55   
    66. A(C   9,C  10,H  17)          110.95 -0.000135    0.05    111.00   
    67. A(O  11,C  10,H  16)          108.68  0.000115   -0.21    108.47   
    68. A(C   9,C  10,H  16)          113.71  0.000267    0.08    113.79   
    69. A(C   9,C  10,O  11)          105.54 -0.000502    0.14    105.68   
    70. A(C   7,O  11,C  10)          110.75  0.000880   -0.07    110.68   
    71. D(H  12,C   2,C   1,C   0)      0.20  0.000027   -0.03      0.17   
    72. D(C   3,C   2,C   1,C   0)   -179.92  0.000035   -0.05   -179.97   
    73. D(H  12,C   2,C   1,C   4)   -179.67 -0.000004    0.01   -179.66   
    74. D(C   3,C   2,C   1,C   4)      0.21  0.000004   -0.01      0.20   
    75. D(H  13,C   3,C   2,C   1)   -179.26 -0.000004    0.03   -179.23   
    76. D(C   6,C   3,C   2,C   1)      0.27 -0.000017    0.03      0.30   
    77. D(H  13,C   3,C   2,H  12)      0.62  0.000004    0.01      0.63   
    78. D(C   6,C   3,C   2,H  12)   -179.86 -0.000008    0.01   -179.85   
    79. D(H  14,C   4,C   1,C   2)    179.67  0.000027   -0.05    179.62   
    80. D(H  14,C   4,C   1,C   0)     -0.19 -0.000005   -0.01     -0.20   
    81. D(C   5,C   4,C   1,C   2)     -0.25  0.000015   -0.03     -0.28   
    82. D(C   5,C   4,C   1,C   0)    179.88 -0.000017    0.01    179.89   
    83. D(H  15,C   5,C   4,C   1)    179.73  0.000002    0.00    179.73   
    84. D(C   6,C   5,C   4,H  14)    179.90 -0.000031    0.06    179.96   
    85. D(C   6,C   5,C   4,C   1)     -0.18 -0.000019    0.04     -0.14   
    86. D(H  15,C   5,C   4,H  14)     -0.20 -0.000010    0.02     -0.18   
    87. D(C   7,C   6,C   5,H  15)      1.02  0.000018    0.06      1.08   
    88. D(C   3,C   6,C   5,H  15)   -179.26 -0.000014    0.02   -179.24   
    89. D(C   3,C   6,C   5,C   4)      0.64  0.000007   -0.02      0.62   
    90. D(C   7,C   6,C   3,H  13)     -1.44 -0.000038   -0.06     -1.50   
    91. D(C   7,C   6,C   3,C   2)    179.03 -0.000021   -0.06    178.97   
    92. D(C   7,C   6,C   5,C   4)   -179.08  0.000039    0.02   -179.06   
    93. D(C   5,C   6,C   3,H  13)    178.84 -0.000006   -0.02    178.83   
    94. D(C   5,C   6,C   3,C   2)     -0.69  0.000011   -0.02     -0.70   
    95. D(H  20,C   7,C   6,C   3)    127.88 -0.000241    0.54    128.42   
    96. D(O  11,C   7,C   6,C   5)   -171.38 -0.000143    0.51   -170.87   
    97. D(O  11,C   7,C   6,C   3)      8.91 -0.000111    0.56      9.46   
    98. D(C   8,C   7,C   6,C   5)     70.73  0.000071    0.45     71.18   
    99. D(C   8,C   7,C   6,C   3)   -108.98  0.000103    0.49   -108.49   
   100. D(C   9,C   8,C   7,O  11)    -31.35  0.000183    0.20    -31.15   
   101. D(C   9,C   8,C   7,C   6)     89.96  0.000143    0.22     90.17   
   102. D(H  21,C   8,C   7,H  20)     88.24 -0.000180    0.73     88.97   
   103. D(H  21,C   8,C   7,O  11)   -154.56 -0.000246    0.70   -153.86   
   104. D(H  21,C   8,C   7,C   6)    -33.25 -0.000286    0.71    -32.54   
   105. D(C   9,C   8,C   7,H  20)   -148.55  0.000249    0.24   -148.31   
   106. D(H  18,C   9,C   8,H  22)    166.99  0.000473   -1.27    165.72   
   107. D(H  18,C   9,C   8,H  21)     44.57  0.000366   -1.33     43.24   
   108. D(H  18,C   9,C   8,C   7)    -77.46  0.000314   -0.91    -78.37   
   109. D(C  10,C   9,C   8,H  22)    -76.70  0.000122   -0.79    -77.49   
   110. D(C  10,C   9,C   8,H  21)    160.88  0.000015   -0.85    160.04   
   111. D(C  10,C   9,C   8,C   7)     38.85 -0.000037   -0.43     38.42   
   112. D(H  16,C  10,C   9,H  18)    -36.25 -0.000007    0.94    -35.31   
   113. D(H  16,C  10,C   9,C   8)   -152.80  0.000265    0.61   -152.19   
   114. D(O  11,C  10,C   9,H  19)   -155.82 -0.000279    0.89   -154.93   
   115. D(O  11,C  10,C   9,H  18)     82.78 -0.000045    0.81     83.59   
   116. D(H  16,C  10,C   9,H  19)     85.16 -0.000241    1.01     86.17   
   117. D(O  11,C  10,C   9,C   8)    -33.78  0.000227    0.48    -33.30   
   118. D(C   7,O  11,C  10,H  17)   -104.78  0.000045   -0.46   -105.24   
   119. D(C   7,O  11,C  10,H  16)    137.12  0.000104   -0.33    136.79   
   120. D(C   7,O  11,C  10,C   9)     14.81  0.000013   -0.40     14.40   
   121. D(C  10,O  11,C   7,H  20)    129.53  0.000004    0.11    129.64   
   122. D(C  10,O  11,C   7,C   8)     10.62 -0.000064    0.13     10.75   
   123. D(C  10,O  11,C   7,C   6)   -111.74 -0.000290    0.20   -111.53   
    ----------------------------------------------------------------------------

Geometry step timings:
Preparation and reading OPT file:      0.001 s (15.418 %)
Internal coordinates            :      0.000 s ( 0.644 %)
B/P matrices and projection     :      0.002 s (27.963 %)
Hessian update/contruction      :      0.001 s ( 9.211 %)
Making the step                 :      0.001 s (21.030 %)
Converting the step to Cartesian:      0.000 s ( 3.433 %)
Storing new data                :      0.000 s ( 0.578 %)
Checking convergence            :      0.000 s ( 0.248 %)
Final printing                  :      0.001 s (21.443 %)
Total time                      :      0.006 s

Time for energy+gradient        :     43.370 s
Time for complete geometry iter :     43.565 s

         *************************************************************
         *                GEOMETRY OPTIMIZATION CYCLE   5            *
         *************************************************************
---------------------------------
CARTESIAN COORDINATES (ANGSTROEM)
---------------------------------
  C     -3.751821   -0.211343   -0.209689
  C     -2.334515   -0.293257   -0.003294
  C     -1.578346    0.879224    0.167772
  C     -0.199760    0.791516    0.367553
  C     -1.699647   -1.551135    0.031698
  C     -0.323680   -1.620130    0.230287
  C      0.442419   -0.452999    0.393667
  C      1.943809   -0.563332    0.586838
  C      2.677319   -0.992889   -0.698985
  C      2.983520    0.358445   -1.344214
  C      3.333050    1.197564   -0.119889
  O      2.510559    0.695160    0.941748
  H     -2.071825    1.852216    0.146065
  H      0.390852    1.695296    0.513409
  H     -2.287321   -2.461616   -0.094944
  H      0.164149   -2.597660    0.261233
  H      3.125586    2.270400   -0.243382
  H      4.397287    1.079792    0.149863
  H      2.086159    0.760124   -1.838839
  H      3.798755    0.319371   -2.078990
  H      2.134250   -1.275292    1.407094
  H      2.076169   -1.665743   -1.324457
  H      3.610906   -1.509911   -0.430488
  N     -4.904580   -0.151449   -0.386172

----------------------------
CARTESIAN COORDINATES (A.U.)
----------------------------
  NO LB      ZA    FRAG     MASS         X           Y           Z
   0 C     6.0000    0    12.011   -7.089914   -0.399381   -0.396254
   1 C     6.0000    0    12.011   -4.411594   -0.554175   -0.006226
   2 C     6.0000    0    12.011   -2.982642    1.661493    0.317043
   3 C     6.0000    0    12.011   -0.377492    1.495749    0.694575
   4 C     6.0000    0    12.011   -3.211867   -2.931221    0.059900
   5 C     6.0000    0    12.011   -0.611667   -3.061602    0.435179
   6 C     6.0000    0    12.011    0.836050   -0.856045    0.743923
   7 C     6.0000    0    12.011    3.673266   -1.064542    1.108964
   8 C     6.0000    0    12.011    5.059401   -1.876289   -1.320890
   9 C     6.0000    0    12.011    5.638036    0.677363   -2.540197
  10 C     6.0000    0    12.011    6.298552    2.263069   -0.226558
  11 O     8.0000    0    15.999    4.744269    1.313662    1.779645
  12 H     1.0000    0     1.008   -3.915182    3.500180    0.276024
  13 H     1.0000    0     1.008    0.738604    3.203644    0.970202
  14 H     1.0000    0     1.008   -4.322410   -4.651781   -0.179419
  15 H     1.0000    0     1.008    0.310197   -4.908865    0.493659
  16 H     1.0000    0     1.008    5.906502    4.290434   -0.459926
  17 H     1.0000    0     1.008    8.309668    2.040511    0.283200
  18 H     1.0000    0     1.008    3.942269    1.436426   -3.474902
  19 H     1.0000    0     1.008    7.178607    0.603524   -3.928723
  20 H     1.0000    0     1.008    4.033147   -2.409952    2.659022
  21 H     1.0000    0     1.008    3.923390   -3.147797   -2.502861
  22 H     1.0000    0     1.008    6.823623   -2.853318   -0.813505
  23 N     7.0000    0    14.007   -9.268312   -0.286198   -0.729760

--------------------------------
INTERNAL COORDINATES (ANGSTROEM)
--------------------------------
 C      0   0   0     0.000000000000     0.00000000     0.00000000
 C      1   0   0     1.434595322991     0.00000000     0.00000000
 C      2   1   0     1.405619887052   120.08991149     0.00000000
 C      3   2   1     1.395745145986   119.75883942   180.02670213
 C      2   1   3     1.409446636867   119.96954567   179.82660260
 C      5   2   1     1.391934679695   119.54121985   179.89337594
 C      4   3   2     1.400676710371   120.75334866     0.29713005
 C      7   4   3     1.517781574381   121.36496145   178.97021092
 C      8   7   4     1.541395283281   112.63278908   251.51006874
 C      9   8   7     1.528458176446   101.60111967    90.17657460
 C     10   9   8     1.524881729715   101.15692991    38.42062517
 O      8   7   4     1.425120190676   111.15504879     9.46180606
 H      3   2   1     1.091193994667   119.87264584     0.16890271
 H      4   3   2     1.089455992971   120.16457891   180.77209618
 H      5   2   1     1.091042995692   119.95114719   359.79779604
 H      6   5   2     1.092931757767   119.31443563   179.72866027
 H     11  10   9     1.099666922159   113.79389673   207.80097400
 H     11  10   9     1.104190653396   111.00059109    85.38541809
 H     10   9   8     1.100570993845   110.42967642   281.62709078
 H     10   9   8     1.098194481150   113.55973140   159.47859725
 H      8   7   4     1.102711771390   108.20651134   128.42355366
 H      9   8   7     1.097874840828   112.67329668   327.45750259
 H      9   8   7     1.100447613816   109.33651769   206.85572347
 N      1   2   3     1.167727309513   179.46526785   131.38247958

---------------------------
INTERNAL COORDINATES (A.U.)
---------------------------
 C      0   0   0     0.000000000000     0.00000000     0.00000000
 C      1   0   0     2.710992273458     0.00000000     0.00000000
 C      2   1   0     2.656236634921   120.08991149     0.00000000
 C      3   2   1     2.637576078664   119.75883942   180.02670213
 C      2   1   3     2.663468144056   119.96954567   179.82660260
 C      5   2   1     2.630375340931   119.54121985   179.89337594
 C      4   3   2     2.646895384763   120.75334866     0.29713005
 C      7   4   3     2.868191506692   121.36496145   178.97021092
 C      8   7   4     2.912814949520   112.63278908   251.51006874
 C      9   8   7     2.888367360635   101.60111967    90.17657460
 C     10   9   8     2.881608855781   101.15692991    38.42062517
 O      8   7   4     2.693086868299   111.15504879     9.46180606
 H      3   2   1     2.062057808899   119.87264584     0.16890271
 H      4   3   2     2.058773461674   120.16457891   180.77209618
 H      5   2   1     2.061772462191   119.95114719   359.79779604
 H      6   5   2     2.065341705246   119.31443563   179.72866027
 H     11  10   9     2.078069321412   113.79389673   207.80097400
 H     11  10   9     2.086617934553   111.00059109    85.38541809
 H     10   9   8     2.079777769305   110.42967642   281.62709078
 H     10   9   8     2.075286811157   113.55973140   159.47859725
 H      8   7   4     2.083823252579   108.20651134   128.42355366
 H      9   8   7     2.074682778488   112.67329668   327.45750259
 H      9   8   7     2.079544614840   109.33651769   206.85572347
 N      1   2   3     2.206684814080   179.46526785   131.38247958


           ************************************************************
           *        Program running with 8 parallel MPI-processes     *
           *              working on a common directory               *
           ************************************************************
------------------------------------------------------------------------------
                   ___                                                        
                  /   \      - P O W E R E D   B Y -                         
                 /     \                                                     
                 |  |  |   _    _      __       _____    __    __             
                 |  |  |  | |  | |    /  \     |  _  \  |  |  /  |          
                  \  \/   | |  | |   /    \    | | | |  |  | /  /          
                 / \  \   | |__| |  /  /\  \   | |_| |  |  |/  /          
                |  |  |   |  __  | /  /__\  \  |    /   |      \           
                |  |  |   | |  | | |   __   |  |    \   |  |\   \          
                \     /   | |  | | |  |  |  |  | |\  \  |  | \   \       
                 \___/    |_|  |_| |__|  |__|  |_| \__\ |__|  \__/        
                                                                              
                      - O R C A' S   B I G   F R I E N D -                    
                                      &                                       
                       - I N T E G R A L  F E E D E R -                       
                                                                              
 v1 FN, 2020, v2 2021, v3 2022-2024                                           
------------------------------------------------------------------------------


----------------------
SHARK INTEGRAL PACKAGE
----------------------

Number of atoms                             ...     24
Number of basis functions                   ...    237
Number of shells                            ...    111
Maximum angular momentum                    ...      2
Integral batch strategy                     ... SHARK/LIBINT Hybrid
RI-J (if used) integral strategy            ... SPLIT-RIJ (Revised 2003 algorithm where possible)
Printlevel                                  ...      1
Contraction scheme used                     ... SEGMENTED contraction
Prescreening option                         ... SCHWARTZ
   Thresh                                   ... 1.000e-12
   Tcut                                     ... 1.000e-14
   Tpresel                                  ... 1.000e-14 
Coulomb Range Separation                    ... NOT USED
Exchange Range Separation                   ... NOT USED
Multipole approximations                    ... NOT USED
Finite Nucleus Model                        ... NOT USED
CABS basis                                  ... NOT available
Auxiliary Coulomb fitting basis             ... AVAILABLE
   # of basis functions in Aux-J            ...    758
   # of shells in Aux-J                     ...    250
   Maximum angular momentum in Aux-J        ...      4
Auxiliary J/K fitting basis                 ... NOT available
Auxiliary Correlation fitting basis         ... AVAILABLE
   # of basis functions in Aux-C            ...    778
   # of shells in Aux-C                     ...    274
   Maximum angular momentum in Aux-C        ...      3
Auxiliary 'external' fitting basis          ... NOT available

Checking pre-screening integrals            ... done (  0.0 sec) Dimension = 111
Check shell pair data                       ... done (  0.0 sec)
Shell pair information
Shell pair cut-off parameter TPreSel        ...   1.0e-14
Total number of shell pairs                 ...      6216
Shell pairs after pre-screening             ...      5538
Total number of primitive shell pairs       ...     22568
Primitive shell pairs kept                  ...     14290
          la=0 lb=0:   1688 shell pairs
          la=1 lb=0:   2039 shell pairs
          la=1 lb=1:    642 shell pairs
          la=2 lb=0:    682 shell pairs
          la=2 lb=1:    413 shell pairs
          la=2 lb=2:     74 shell pairs

Calculating one electron integrals          ... done (  0.0 sec)
Calculating RI/J V-Matrix + Cholesky decomp.... done (  0.0 sec)
Calculating RI/C V-Matrix + Cholesky decomp.... done (  0.0 sec)
Calculating Nuclear repulsion               ... done (  0.0 sec) ENN=    725.157665412858 Eh

Diagonalization of the overlap matrix:
Smallest eigenvalue                        ... 2.795e-04
Time for diagonalization                   ...    0.006 sec
Threshold for overlap eigenvalues          ... 1.000e-07
Number of eigenvalues below threshold      ... 0
Time for construction of square roots      ...    0.003 sec
Total time needed                          ...    0.011 sec

-------------------
DFT GRID GENERATION
-------------------

General Integration Accuracy     IntAcc      ... 4.388
Radial Grid Type                 RadialGrid  ... OptM3 with GC (2021)
Angular Grid (max. ang.)         AngularGrid ... 4 (Lebedev-302)
Angular grid pruning method      GridPruning ... 4 (adaptive)
Weight generation scheme         WeightScheme... mBecke (2022)
Basis function cutoff            BFCut       ... 1.0000e-12
Integration weight cutoff        WCut        ... 1.0000e-14
Partially contracted basis set               ... off
Rotationally invariant grid construction     ... off
Angular grids for H and He will be reduced by one unit

Total number of grid points                  ...   113017
Total number of batches                      ...     1779
Average number of points per batch           ...       63
Average number of grid points per atom       ...     4709

--------------------
COSX GRID GENERATION
--------------------

GRIDX 1
-------
General Integration Accuracy     IntAcc      ... 3.816
Radial Grid Type                 RadialGrid  ... OptM3 with GC (2021)
Angular Grid (max. ang.)         AngularGrid ... 1 (Lebedev-50)
Angular grid pruning method      GridPruning ... 4 (adaptive)
Weight generation scheme         WeightScheme... mBecke (2022)
Basis function cutoff            BFCut       ... 1.0000e-12
Integration weight cutoff        WCut        ... 1.0000e-14
Partially contracted basis set               ... on
Rotationally invariant grid construction     ... off
Angular grids for H and He will be reduced by one unit

Total number of grid points                  ...    14387
Total number of batches                      ...      127
Average number of points per batch           ...      113
Average number of grid points per atom       ...      599
UseSFitting                                  ... on

GRIDX 2
-------
General Integration Accuracy     IntAcc      ... 4.020
Radial Grid Type                 RadialGrid  ... OptM3 with GC (2021)
Angular Grid (max. ang.)         AngularGrid ... 2 (Lebedev-110)
Angular grid pruning method      GridPruning ... 4 (adaptive)
Weight generation scheme         WeightScheme... mBecke (2022)
Basis function cutoff            BFCut       ... 1.0000e-12
Integration weight cutoff        WCut        ... 1.0000e-14
Partially contracted basis set               ... on
Rotationally invariant grid construction     ... off
Angular grids for H and He will be reduced by one unit

Total number of grid points                  ...    31270
Total number of batches                      ...      257
Average number of points per batch           ...      121
Average number of grid points per atom       ...     1303
UseSFitting                                  ... on

GRIDX 3
-------
General Integration Accuracy     IntAcc      ... 4.338
Radial Grid Type                 RadialGrid  ... OptM3 with GC (2021)
Angular Grid (max. ang.)         AngularGrid ... 3 (Lebedev-194)
Angular grid pruning method      GridPruning ... 4 (adaptive)
Weight generation scheme         WeightScheme... mBecke (2022)
Basis function cutoff            BFCut       ... 1.0000e-12
Integration weight cutoff        WCut        ... 1.0000e-14
Partially contracted basis set               ... on
Rotationally invariant grid construction     ... off
Angular grids for H and He will be reduced by one unit

Total number of grid points                  ...    68560
Total number of batches                      ...      546
Average number of points per batch           ...      125
Average number of grid points per atom       ...     2857
UseSFitting                                  ... on
Initializing property integral containers    ... done (  0.0 sec)

SHARK setup successfully completed in   1.9 seconds

Maximum memory used throughout the entire STARTUP-calculation: 31.2 MB


           ************************************************************
           *        Program running with 8 parallel MPI-processes     *
           *              working on a common directory               *
           ************************************************************
Occupation numbers will be reassigned to an Aufbau configuration
             **** ENERGY FILE WAS UPDATED (calc.en.tmp) ****
Finished Guess after   0.4 sec
Maximum memory used throughout the entire GUESS-calculation: 13.3 MB


           ************************************************************
           *        Program running with 8 parallel MPI-processes     *
           *              working on a common directory               *
           ************************************************************
--------------------
CPCM SOLVATION MODEL
--------------------
CPCM parameters:
  Epsilon                                         ...      16.7000
  Refrac                                          ...       1.2750
  Rsolv                                           ...       1.3000
  Surface type                                    ... GAUSSIAN VDW
  Discretization scheme                           ... Constant charge density
    Threshold for H atoms                         ...       5.0000 (charges/Ang^2)
    Threshold for non-H atoms                     ...       5.0000 (charges/Ang^2)
  Epsilon function type                           ...         CPCM
Solvent:                                          ... CUSTOM
Radii:
  Scheme                                          ... Element-dependent radii
  Radius for C  used is    3.8550 Bohr (=   2.0400 Ang.)
  Radius for O  used is    3.4469 Bohr (=   1.8240 Ang.)
  Radius for H  used is    2.4944 Bohr (=   1.3200 Ang.)
  Radius for N  used is    3.5149 Bohr (=   1.8600 Ang.)
Calculating surface                               ...        done! (  0.0s)
Cavity surface points                             ...         2206
Cavity Volume                                     ...    1484.0540
Cavity Surface-area                               ...     797.4446
Calculating surface distance matrix               ...        done! (  0.1s)
Performing Cholesky decomposition & store         ...        done! (  0.2s)
Overall time for CPCM initialization              ...                 0.2s

----------------------------------------D-I-I-S--------------------------------------------
Iteration    Energy (Eh)           Delta-E    RMSDP     MaxDP     DIISErr   Damp  Time(sec)
-------------------------------------------------------------------------------------------
               ***  Starting incremental Fock matrix formation  ***
    1    -554.1748598918638891     0.00e+00  3.13e-05  7.53e-04  3.31e-03  0.700   1.7
                              *** Initializing SOSCF ***
---------------------------------------S-O-S-C-F--------------------------------------
Iteration    Energy (Eh)           Delta-E    RMSDP     MaxDP     MaxGrad    Time(sec)
--------------------------------------------------------------------------------------
    2    -554.1748920935638125    -3.22e-05  9.40e-05  2.27e-03  2.67e-03     1.5
               *** Restarting incremental Fock matrix formation ***
    3    -554.1749884685937104    -9.64e-05  2.78e-05  5.25e-04  2.33e-04     1.7
    4    -554.1749952237034904    -6.76e-06  1.27e-05  1.99e-04  7.76e-05     1.4
    5    -554.1749956822541208    -4.59e-07  4.48e-06  1.35e-04  6.53e-05     1.3
    6    -554.1749958053192131    -1.23e-07  1.96e-06  6.53e-05  3.94e-05     1.3
    7    -554.1749958245093239    -1.92e-08  9.61e-07  2.54e-05  1.81e-05     1.2
    8    -554.1749958268001137    -2.29e-09  5.04e-07  1.38e-05  6.13e-06     1.2
    9    -554.1749958293735290    -2.57e-09  1.44e-07  5.58e-06  8.42e-07     1.1
   10    -554.1749958293669351     6.59e-12  5.75e-08  2.62e-06  5.10e-07     1.0
                 **** Energy Check signals convergence ****

               *****************************************************
               *                     SUCCESS                       *
               *           SCF CONVERGED AFTER  10 CYCLES          *
               *****************************************************

Recomputing exchange energy using gridx3       ... done (    2.312 sec)
Old exchange energy                            :    -40.099212769 Eh
New exchange energy                            :    -40.099380594 Eh
Exchange energy change after final integration :     -0.000167825 Eh
Total energy after final integration           :   -554.175163654 Eh
             **** ENERGY FILE WAS UPDATED (calc.en.tmp) ****

----------------
TOTAL SCF ENERGY
----------------

Total Energy       :       -554.17516365426582 Eh          -15079.87285 eV

Components:
Nuclear Repulsion  :        725.15766541285825 Eh           19732.54326 eV
Electronic Energy  :      -1279.31683698959841 Eh          -34811.98094 eV
One Electron Energy:      -2188.11749759529494 Eh          -59541.70415 eV
Two Electron Energy:        908.80066060569663 Eh           24729.72321 eV
CPCM Dielectric    :         -0.01582425262675 Eh              -0.43060 eV

Virial components:
Potential Energy   :      -1103.48547789089116 Eh          -30027.36642 eV
Kinetic Energy     :        549.31031423662535 Eh           14947.49357 eV
Virial Ratio       :          2.00885628631314

DFT components:
N(Alpha)           :       46.000069357276 electrons
N(Beta)            :       46.000069357276 electrons
N(Total)           :       92.000138714551 electrons
E(X)               :      -35.629794990972 Eh       
E(C)               :       -2.269155641068 Eh       
E(XC)              :      -37.898950632041 Eh       

CPCM Solvation Model Properties:
Surface-charge          :         -0.02165752175637
Corrected charge        :          0.00000000000000
Outlying charge corr.   :          0.00002846426525 Eh               0.00077 eV
Free-energy (cav+disp)  :  This term is not implemented in the current solvation scheme

---------------
SCF CONVERGENCE
---------------

  Last Energy change         ...   -6.5938e-12  Tolerance :   1.0000e-09
  Last MAX-Density change    ...    2.6190e-06  Tolerance :   1.0000e-08
  Last RMS-Density change    ...    5.7485e-08  Tolerance :   1.0000e-09
  Last DIIS Error            ...    2.6682e-03  Tolerance :   1.0000e-08
  Last Orbital Gradient      ...    5.1042e-07  Tolerance :   2.0000e-06
  Last Orbital Rotation      ...    3.4066e-07  Tolerance :   2.0000e-06


Total SCF time: 0 days 0 hours 0 min 16 sec 
Finished LeanSCF after  16.2 sec

Maximum memory used throughout the entire LEANSCF-calculation: 28.1 MB


           ************************************************************
           *        Program running with 8 parallel MPI-processes     *
           *              working on a common directory               *
           ************************************************************

------------------------------------------------------------------------------
                                ORCA  MP2 
------------------------------------------------------------------------------

Freezing NCore=26 chemical core electrons

----------------------
RI-MP2 ENERGY+GRADIENT
----------------------
Dimension of the orbital basis            ...  237
Dimension of the AuxC basis               ...  778
Memory devoted to MP2                     ... 8000 MB   
Data format for matrix containers         ... DOUBLE
Compression type for matrix containers    ... UNCOMPRESSED
Overall scaling of the MP2 energy         ...   2.700e-01

-----------------------
SHARK RI TRANSFORMATION
-----------------------

Number of basis functions                ...    237
Number of aux functions                  ...    778
Number of operators                      ...      1
Generation of IJK                        ... YES
Generation of IAK                        ... YES
Generation of ABK                        ... NO
Orbital Range Operator  0:    0-  45 to   46- 236

Aux basis identifier                     ...   AUXC
Contraction scheme used                  ... SEGMENTED
Do orthogonalization                     ... YES
All operator combinations                ... NO
Transpose (ia|K)                         ... NO
Integral generator used                  ... LIBINT
Starting integral generation + trafo... 
Half trafo (segmented) done. Total time =  0.2 sec. integrals=  0.1 sec trafo=  0.1 sec
Integral generation and half transformation done (  0.2 sec)

Reading or making V^(-1/2)          ... done (  0.0 sec)
Sorting IJK integrals               ... done (  0.1 sec)
Sorting IAK integrals               ... done (  0.2 sec)

SHARK RI integral transformation done. Total time =  0.4 sec.

Opening buffers                              ... done
Frozen core precalculation                   ... done

Starting loop over batches of integrals:

Operator 0  - window                       ... ( 13- 45)x( 46-236)
Operator 0  - Memory available             ...  8000 MB
Operator 0  - Memory needed per MO         ...   1.1 MB
Operator 0  - Number of orbitals per batch ... 5
Operator 0  - Number of batches            ... 1

OPERATOR  0   PASS   0:  MOs    13 ...   17 +   18 ...   22 +   23 ...   27 +   28 ...   32
                            +   33 ...   37 +   38 ...   42 +   43 ...   45
  Reading integrals       ... ok
  Internal MO  15
Closing buffer GIPV ( 0.05 GB; CompressionRatio= 1.00)
Time spent in pair loops =     2.034 sec
Deleting buffers (Ka|jb) ...done

-----------------------------------------------
 RI-MP2 CORRELATION ENERGY:     -0.593418624 Eh
-----------------------------------------------


---------------------
MP2 DENSITY FORMATION
---------------------

Completing the external part of the density      ... done
Storing the unrelaxed density                    ... done

Re-sorting 3-index density container for op 0    ... done
Computing external part of the Lagrangian        ... done
Calculating the xc-kernel                        ... done
Calculating G(D)                                 ... done
Completing the Lagrangian                        ... done
Solving the Z-vector equations                   ... Using XC Grid                  ... (calc.grid_cpscf.tmp) 
Recalculating density on grid  ... (calc.grho_cpscf0.tmp) done
Calculating the xc-kernel      ... (calc.fxc_cpscf0.tmp) done

-------------------
SHARK CP-SCF DRIVER
-------------------

Dimension of the orbital basis          ...    237
Dimension of the CPSCF-problem          ...   8786
Number of operators                     ...      1
Max. number of iterations               ...    128
Convergence Tolerance                   ... 3.0e-05
Number of perturbations                 ...      1
Perturbation type                       ... REAL

----------------------------
POPLE LINEAR EQUATION SOLVER
----------------------------

  ITERATION   0:   ||err||_max =   4.6977e-02 (   1.0 sec)
  ITERATION   1:   ||err||_max =   1.5909e-02 (   1.0 sec)
  ITERATION   2:   ||err||_max =   6.7861e-03 (   1.0 sec)
  ITERATION   3:   ||err||_max =   3.2317e-03 (   1.0 sec)
  ITERATION   4:   ||err||_max =   1.0045e-03 (   1.0 sec)
  ITERATION   5:   ||err||_max =   4.0596e-04 (   1.0 sec)
  ITERATION   6:   ||err||_max =   1.1138e-04 (   1.0 sec)
  ITERATION   7:   ||err||_max =   3.8843e-05 (   1.0 sec)
  ITERATION   8:   ||err||_max =   1.6563e-05 (   1.0 sec)
done
Finalizing the relaxed density                   ... done
Transforming P to the AO basis                   ... done
Storing the relaxed density                      ... done

------------------------------------
ENERGY WEIGHTED DENSITY FINALIZATION
------------------------------------

Gathering the parts of the W-matrix              ... done
Forming the Z-density                            ... done
Transforming Z to the AO basis                   ... done
Calculating G(Z)                                 ... done
Finalizing the W-matrix                          ... done
Transforming W to the AO basis and storing       ... done

----------------------------------
MP2 DERIVATIVE INTEGRAL GENERATION
----------------------------------

Input SCF Electron Density              ... calc.scfp
Input Correlated Electron Density       ... calc.pmp2re
Input Energy Weighted Density           ... calc.wmp2.tmp

Nuclear repulsion gradient              ... done (  0.0 sec)
HCore & Overlap gradient  (SHARK)       ... done (  0.1 sec)
Two-electron RIJ gradient terms         ... done (  0.6 sec)

-----------------------------------------------------------
MP2 COSX Grid Generation
-----------------------------------------------------------

General Integration Accuracy     IntAcc      ... 4.871
Radial Grid Type                 RadialGrid  ... OptM3 with GC (2021)
Angular Grid (max. ang.)         AngularGrid ... 4 (Lebedev-302)
Angular grid pruning method      GridPruning ... 4 (adaptive)
Weight generation scheme         WeightScheme... mBecke (2022)
Basis function cutoff            BFCut       ... 1.0000e-12
Integration weight cutoff        WCut        ... 1.0000e-14
Partially contracted basis set               ... on
Rotationally invariant grid construction     ... off
Angular grids for H and He will be reduced by one unit

Total number of grid points                  ...   129257
Total number of batches                      ...     1024
Average number of points per batch           ...      126
Average number of grid points per atom       ...     5386
UseSFitting                                  ... on
Two-electron COSX gradient terms        ... 
Integration Timings:
Total Time                  =     6.5 sec
Basis fcn evaluation        =     0.1 sec
Density evaluation          =     0.2 sec
A evaluation                =     5.2 sec
A derivative evaluation     =     0.0 sec
S-fit derivative evaluation =     0.0 sec
anal. over. der. evaluation =     0.0 sec
num. over. der. evaluation  =     0.4 sec
K(P) evaluation             =     0.1 sec
finalize                    =     0.0 sec

done (  7.3 sec)
CPCM gradient                           ... done (  0.6 sec)
DFT XC gradient                         ... Exchange-correlation gradient    ... done
done (  0.8 sec)
Empirical dispersion gradient           ... 
-------------------
DISPERSION GRADIENT
-------------------

   1   C   :   -0.000282588    0.000016379   -0.000038684
   2   C   :   -0.000087288    0.000001683    0.000001599
   3   C   :   -0.000109270    0.000116531    0.000024170
   4   C   :   -0.000256138    0.000142530    0.000116459
   5   C   :   -0.000097619   -0.000121389    0.000008476
   6   C   :   -0.000162372   -0.000186702    0.000065488
   7   C   :   -0.000164500   -0.000076350    0.000125257
   8   C   :    0.000139035   -0.000087941    0.000117126
   9   C   :    0.000225801   -0.000122055   -0.000100906
  10   C   :    0.000239458    0.000055986   -0.000194521
  11   C   :    0.000261689    0.000168914   -0.000018149
  12   O   :    0.000141330    0.000092823    0.000132604
  13   H   :   -0.000027211    0.000130529    0.000006953
  14   H   :   -0.000068026    0.000155362    0.000059970
  15   H   :   -0.000034810   -0.000128662   -0.000007817
  16   H   :   -0.000032562   -0.000157050    0.000020856
  17   H   :    0.000093838    0.000143276   -0.000003308
  18   H   :    0.000116318    0.000078065    0.000022968
  19   H   :    0.000077272    0.000063800   -0.000174470
  20   H   :    0.000076080    0.000017578   -0.000109005
  21   H   :    0.000069797   -0.000093625    0.000132516
  22   H   :    0.000080491   -0.000123550   -0.000114106
  23   H   :    0.000109929   -0.000103582   -0.000028123
  24   N   :   -0.000308655    0.000017449   -0.000045354

Difference to translation invariance:
           :    0.0000000000   -0.0000000000    0.0000000000

Difference to rotation invariance:
           :   -0.0000000000    0.0000000000   -0.0000000000

Norm of the Dispersion gradient    ...    0.0010494117
RMS gradient                       ...    0.0001236744
MAX gradient                       ...    0.0003086553
done (  0.0 sec)

-------
TIMINGS
-------

Total time                :   26.031 sec
Integral trafo            :    0.386 sec (  1.5%)
FC preparation            :    0.138 sec (  0.5%)
I/O of integrals          :    0.122 sec (  0.5%)
K(i,j) operators          :    0.280 sec (  1.1%)
T(i,j) pair energies      :    0.035 sec (  0.1%)
V**(-1/2)                 :    0.166 sec (  0.6%)
Gamma(ia|P)               :    0.260 sec (  1.0%)
Gamma-Trafo               :    0.080 sec (  0.3%)
D(virtual)                :    0.012 sec (  0.0%)
D(internal)               :    0.376 sec (  1.4%)
W(virtual)                :    0.024 sec (  0.1%)
W(internal)               :    0.511 sec (  2.0%)
L(virtual)                :    0.216 sec (  0.8%)
L(internal)               :    0.035 sec (  0.1%)
XC kernel                 :    0.021 sec (  0.1%)
G(D)                      :    1.844 sec (  7.1%)
G(Z)                      :    1.865 sec (  7.2%)
Z-vector solution         :    9.224 sec ( 35.4%)
3-index derivative        :    0.340 sec (  1.3%)
2-index derivative        :    0.031 sec (  0.1%)
Fock matrix gradient      :    9.469 sec ( 36.4%)


---------------------------------------
MP2 TOTAL ENERGY:     -554.768582278 Eh
---------------------------------------

The final MP2 gradient
  0:   0.00037489   0.00036524   0.00057590
  1:  -0.00039868   0.00029907  -0.00024528
  2:  -0.00010338   0.00005534  -0.00001695
  3:   0.00023395  -0.00043971   0.00006727
  4:   0.00026167  -0.00055417   0.00002117
  5:  -0.00021060   0.00020139  -0.00005731
  6:   0.00002779   0.00025356   0.00004254
  7:  -0.00030358  -0.00034972  -0.00001552
  8:   0.00014472   0.00022245  -0.00040634
  9:   0.00016607  -0.00048653  -0.00059599
 10:   0.00030683  -0.00001388   0.00016277
 11:  -0.00028359   0.00020011  -0.00039133
 12:   0.00005210   0.00003361   0.00002787
 13:  -0.00004084   0.00002628  -0.00000483
 14:   0.00005456  -0.00002518  -0.00000442
 15:  -0.00002265  -0.00004876   0.00000320
 16:   0.00001883   0.00002457   0.00051205
 17:   0.00007234   0.00022267  -0.00020857
 18:  -0.00007556   0.00012050   0.00027905
 19:  -0.00000838   0.00009706   0.00002911
 20:   0.00007309   0.00021467   0.00014866
 21:  -0.00001649  -0.00017464   0.00018024
 22:  -0.00010525  -0.00006796   0.00016919
 23:  -0.00016226  -0.00018876  -0.00031702

-----------------------------------
NORM OF THE MP2 GRADIENT:  0.002001
-----------------------------------

Maximum memory used throughout the entire MP2-calculation: 66.1 MB


-------------------------------------------------------------------------------
                          DFT DISPERSION CORRECTION                            
                                                                               
                              DFTD3 V3.1  Rev 1                                
                          USING Becke-Johnson damping                          
-------------------------------------------------------------------------------
-------------------------   ----------------
Dispersion correction           -0.021691284
-------------------------   ----------------


-------------------------   --------------------
FINAL SINGLE POINT ENERGY      -554.790273562546
-------------------------   --------------------

------------------------------------------------------------------------------
                         ORCA GEOMETRY RELAXATION STEP
------------------------------------------------------------------------------

Reading the OPT-File                    .... done
Getting information on internals        .... done
Copying old internal coords+grads       .... done
Making the new internal coordinates     .... (2022 redundants) done
Validating the new internal coordinates .... (2022 redundants) done
Calculating the B-matrix                .... done
Calculating the G,G- and P matrices     .... done
Transforming gradient to internals      .... done
Projecting the internal gradient        .... done
Number of atoms                         ....  24
Number of internal coordinates          .... 123
Current Energy                          ....  -554.790273563 Eh
Current gradient norm                   ....     0.002000763 Eh/bohr
Maximum allowed component of the step   ....  0.300
Current trust radius                    ....  0.675
Updating the Hessian (BFGS)             .... done
Forming the augmented Hessian           .... done
Diagonalizing the augmented Hessian     .... done
Last element of RFO vector              ....  0.999542204
Lowest eigenvalues of augmented Hessian:
 -0.000017209  0.007896633  0.012336600  0.017367913  0.019273699
Length of the computed step             ....  0.030269134
The final length of the internal step   ....  0.030269134
Converting the step to Cartesian space:
 Initial RMS(Int)=    0.0027292759
Transforming coordinates:
 Iter   0:  RMS(Cart)=    0.0061855117 RMS(Int)=    0.8011003543
 Iter   5:  RMS(Cart)=    0.0000009157 RMS(Int)=    0.0000007231
done
Storing new coordinates                 .... done
The predicted energy change is          ....    -0.000008612
Previously predicted energy change      ....    -0.000036422
Actually observed energy change         ....    -0.000044643
Ratio of predicted to observed change   ....     1.225721185
New trust radius                        ....     0.700000000

                                .--------------------.
          ----------------------|Geometry convergence|-------------------------
          Item                value                   Tolerance       Converged
          ---------------------------------------------------------------------
          Energy change      -0.0000446434            0.0000010000      NO
          RMS gradient        0.0001417955            0.0000300000      NO
          MAX gradient        0.0004960404            0.0001000000      NO
          RMS step            0.0027292759            0.0006000000      NO
          MAX step            0.0095370509            0.0010000000      NO
          ........................................................
          Max(Bonds)      0.0008      Max(Angles)    0.16
          Max(Dihed)        0.55      Max(Improp)    0.00
          ---------------------------------------------------------------------

The optimization has not yet converged - more geometry cycles are needed


    ---------------------------------------------------------------------------
                         Redundant Internal Coordinates
                            (Angstroem and degrees)

        Definition                    Value    dE/dq     Step     New-Value
    ----------------------------------------------------------------------------
     1. B(C   1,C   0)                1.4346 -0.000233  0.0003    1.4349   
     2. B(C   2,C   1)                1.4056 -0.000011  0.0000    1.4057   
     3. B(C   3,C   2)                1.3957  0.000059 -0.0001    1.3957   
     4. B(C   4,C   1)                1.4094  0.000496 -0.0006    1.4089   
     5. B(C   5,C   4)                1.3919 -0.000125  0.0001    1.3920   
     6. B(C   6,C   5)                1.4056  0.000047 -0.0000    1.4056   
     7. B(C   6,C   3)                1.4007 -0.000341  0.0005    1.4012   
     8. B(C   7,C   6)                1.5178 -0.000048  0.0000    1.5178   
     9. B(C   8,C   7)                1.5414  0.000149 -0.0002    1.5412   
    10. B(C   9,C   8)                1.5285  0.000199 -0.0004    1.5280   
    11. B(C  10,C   9)                1.5249  0.000415 -0.0008    1.5241   
    12. B(O  11,C  10)                1.4339 -0.000101  0.0002    1.4341   
    13. B(O  11,C   7)                1.4251 -0.000002 -0.0001    1.4250   
    14. B(H  12,C   2)                1.0912  0.000007 -0.0000    1.0912   
    15. B(H  13,C   3)                1.0895 -0.000003 -0.0000    1.0894   
    16. B(H  14,C   4)                1.0910 -0.000006 -0.0000    1.0910   
    17. B(H  15,C   5)                1.0929  0.000033 -0.0001    1.0928   
    18. B(H  16,C  10)                1.0997 -0.000034  0.0001    1.0998   
    19. B(H  17,C  10)                1.1042 -0.000008  0.0000    1.1042   
    20. B(H  18,C   9)                1.1006 -0.000021  0.0000    1.1006   
    21. B(H  19,C   9)                1.0982 -0.000033  0.0001    1.0983   
    22. B(H  20,C   7)                1.1027 -0.000014  0.0001    1.1028   
    23. B(H  21,C   8)                1.0979  0.000010  0.0000    1.0979   
    24. B(H  22,C   8)                1.1004 -0.000016  0.0000    1.1005   
    25. B(N  23,C   0)                1.1677  0.000201 -0.0002    1.1676   
    26. L(C   1,C   0,N  23,C   4, 1) 179.65 -0.000487    0.11    179.75   
    27. L(C   1,C   0,N  23,C   4, 2) 180.80  0.000156   -0.03    180.77   
    28. A(C   2,C   1,C   4)          119.94 -0.000085    0.02    119.96   
    29. A(C   0,C   1,C   2)          120.09  0.000024   -0.02    120.07   
    30. A(C   0,C   1,C   4)          119.97  0.000061    0.01    119.97   
    31. A(C   3,C   2,H  12)          120.37 -0.000048    0.04    120.41   
    32. A(C   1,C   2,H  12)          119.87  0.000076   -0.04    119.83   
    33. A(C   1,C   2,C   3)          119.76 -0.000028    0.00    119.76   
    34. A(C   6,C   3,H  13)          119.08 -0.000016   -0.04    119.04   
    35. A(C   2,C   3,C   6)          120.75  0.000141   -0.03    120.73   
    36. A(C   2,C   3,H  13)          120.16 -0.000126    0.07    120.23   
    37. A(C   5,C   4,H  14)          120.51 -0.000004    0.03    120.54   
    38. A(C   1,C   4,H  14)          119.95  0.000118   -0.04    119.91   
    39. A(C   1,C   4,C   5)          119.54 -0.000114    0.01    119.55   
    40. A(C   4,C   5,C   6)          120.94  0.000111   -0.02    120.93   
    41. A(C   6,C   5,H  15)          119.74 -0.000013   -0.02    119.73   
    42. A(C   4,C   5,H  15)          119.31 -0.000098    0.03    119.35   
    43. A(C   5,C   6,C   7)          119.58  0.000154   -0.03    119.55   
    44. A(C   3,C   6,C   5)          119.06 -0.000026    0.01    119.07   
    45. A(C   3,C   6,C   7)          121.36 -0.000128    0.02    121.38   
    46. A(C   8,C   7,O  11)          105.34 -0.000095    0.05    105.40   
    47. A(C   6,C   7,O  11)          111.16 -0.000012    0.02    111.17   
    48. A(C   6,C   7,C   8)          112.63  0.000131   -0.08    112.56   
    49. A(O  11,C   7,H  20)          108.43 -0.000136    0.05    108.49   
    50. A(C   6,C   7,H  20)          108.21 -0.000019    0.01    108.22   
    51. A(C   8,C   7,H  20)          111.00  0.000121   -0.05    110.95   
    52. A(H  21,C   8,H  22)          108.40 -0.000123    0.06    108.45   
    53. A(C   7,C   8,C   9)          101.60  0.000001    0.01    101.61   
    54. A(C   9,C   8,H  22)          110.39  0.000241   -0.01    110.39   
    55. A(C   7,C   8,H  22)          109.34 -0.000110    0.12    109.46   
    56. A(C   9,C   8,H  21)          114.27  0.000185   -0.16    114.11   
    57. A(C   7,C   8,H  21)          112.67 -0.000189   -0.01    112.66   
    58. A(C   8,C   9,H  18)          110.43 -0.000051    0.04    110.46   
    59. A(C   8,C   9,C  10)          101.16 -0.000020    0.07    101.23   
    60. A(H  18,C   9,H  19)          108.52  0.000072   -0.06    108.45   
    61. A(C  10,C   9,H  19)          112.74 -0.000050   -0.04    112.71   
    62. A(C   8,C   9,H  19)          113.56  0.000154   -0.15    113.41   
    63. A(C  10,C   9,H  18)          110.30 -0.000121    0.16    110.45   
    64. A(H  16,C  10,H  17)          108.26 -0.000314    0.07    108.33   
    65. A(O  11,C  10,H  17)          109.55  0.000424   -0.14    109.41   
    66. A(C   9,C  10,H  17)          111.00 -0.000063   -0.00    111.00   
    67. A(O  11,C  10,H  16)          108.47 -0.000297    0.08    108.54   
    68. A(C   9,C  10,H  16)          113.79  0.000436   -0.09    113.70   
    69. A(C   9,C  10,O  11)          105.67 -0.000171    0.08    105.76   
    70. A(C   7,O  11,C  10)          110.68  0.000270   -0.05    110.63   
    71. D(H  12,C   2,C   1,C   0)      0.17  0.000017   -0.05      0.12   
    72. D(C   3,C   2,C   1,C   0)   -179.97  0.000020   -0.06   -180.03   
    73. D(H  12,C   2,C   1,C   4)   -179.66  0.000001   -0.01   -179.67   
    74. D(C   3,C   2,C   1,C   4)      0.20  0.000004   -0.02      0.18   
    75. D(H  13,C   3,C   2,C   1)   -179.23 -0.000006    0.02   -179.21   
    76. D(C   6,C   3,C   2,C   1)      0.30 -0.000009    0.02      0.31   
    77. D(H  13,C   3,C   2,H  12)      0.63 -0.000003    0.01      0.64   
    78. D(C   6,C   3,C   2,H  12)   -179.85 -0.000006    0.01   -179.84   
    79. D(H  14,C   4,C   1,C   2)    179.62  0.000009   -0.02    179.61   
    80. D(H  14,C   4,C   1,C   0)     -0.20 -0.000007    0.02     -0.18   
    81. D(C   5,C   4,C   1,C   2)     -0.28  0.000002   -0.00     -0.28   
    82. D(C   5,C   4,C   1,C   0)    179.89 -0.000014    0.04    179.93   
    83. D(H  15,C   5,C   4,C   1)    179.73 -0.000001    0.01    179.74   
    84. D(C   6,C   5,C   4,H  14)    179.96 -0.000010    0.04    180.00   
    85. D(C   6,C   5,C   4,C   1)     -0.14 -0.000003    0.02     -0.11   
    86. D(H  15,C   5,C   4,H  14)     -0.18 -0.000008    0.03     -0.14   
    87. D(C   7,C   6,C   5,H  15)      1.08  0.000016    0.02      1.10   
    88. D(C   3,C   6,C   5,H  15)   -179.24 -0.000004   -0.02   -179.26   
    89. D(C   3,C   6,C   5,C   4)      0.62 -0.000002   -0.02      0.60   
    90. D(C   7,C   6,C   3,H  13)     -1.50 -0.000014   -0.04     -1.54   
    91. D(C   7,C   6,C   3,C   2)    178.97 -0.000011   -0.03    178.94   
    92. D(C   7,C   6,C   5,C   4)   -179.06  0.000017    0.01   -179.05   
    93. D(C   5,C   6,C   3,H  13)    178.83  0.000005   -0.00    178.83   
    94. D(C   5,C   6,C   3,C   2)     -0.70  0.000008    0.00     -0.70   
    95. D(H  20,C   7,C   6,C   3)    128.42 -0.000204    0.50    128.93   
    96. D(O  11,C   7,C   6,C   5)   -170.87 -0.000038    0.39   -170.48   
    97. D(O  11,C   7,C   6,C   3)      9.46 -0.000019    0.42      9.89   
    98. D(C   8,C   7,C   6,C   5)     71.18  0.000004    0.36     71.54   
    99. D(C   8,C   7,C   6,C   3)   -108.49  0.000023    0.40   -108.09   
   100. D(C   9,C   8,C   7,O  11)    -31.15  0.000009    0.03    -31.12   
   101. D(C   9,C   8,C   7,C   6)     90.18  0.000007    0.04     90.22   
   102. D(H  21,C   8,C   7,H  20)     88.97  0.000038    0.16     89.13   
   103. D(H  21,C   8,C   7,O  11)   -153.86 -0.000117    0.22   -153.64   
   104. D(H  21,C   8,C   7,C   6)    -32.54 -0.000118    0.23    -32.31   
   105. D(C   9,C   8,C   7,H  20)   -148.31  0.000163   -0.03   -148.35   
   106. D(H  18,C   9,C   8,H  22)    165.72  0.000213   -0.55    165.17   
   107. D(H  18,C   9,C   8,H  21)     43.24  0.000054   -0.50     42.74   
   108. D(H  18,C   9,C   8,C   7)    -78.37  0.000187   -0.41    -78.78   
   109. D(C  10,C   9,C   8,H  22)    -77.49  0.000043   -0.32    -77.81   
   110. D(C  10,C   9,C   8,H  21)    160.04 -0.000115   -0.27    159.76   
   111. D(C  10,C   9,C   8,C   7)     38.42  0.000018   -0.18     38.24   
   112. D(H  16,C  10,C   9,H  18)    -35.31  0.000117    0.30    -35.01   
   113. D(H  16,C  10,C   9,C   8)   -152.20  0.000235    0.16   -152.04   
   114. D(O  11,C  10,C   9,H  19)   -154.93 -0.000143    0.40   -154.53   
   115. D(O  11,C  10,C   9,H  18)     83.59 -0.000114    0.39     83.98   
   116. D(H  16,C  10,C   9,H  19)     86.17  0.000088    0.30     86.47   
   117. D(O  11,C  10,C   9,C   8)    -33.30  0.000004    0.25    -33.05   
   118. D(C   7,O  11,C  10,H  17)   -105.24 -0.000027   -0.22   -105.47   
   119. D(C   7,O  11,C  10,H  16)    136.78  0.000282   -0.27    136.51   
   120. D(C   7,O  11,C  10,C   9)     14.40  0.000024   -0.26     14.15   
   121. D(C  10,O  11,C   7,H  20)    129.64 -0.000010    0.14    129.78   
   122. D(C  10,O  11,C   7,C   8)     10.75 -0.000033    0.15     10.89   
   123. D(C  10,O  11,C   7,C   6)   -111.53 -0.000125    0.20   -111.34   
    ----------------------------------------------------------------------------

Geometry step timings:
Preparation and reading OPT file:      0.001 s (17.853 %)
Internal coordinates            :      0.000 s ( 0.658 %)
B/P matrices and projection     :      0.002 s (26.630 %)
Hessian update/contruction      :      0.001 s ( 8.495 %)
Making the step                 :      0.001 s (19.404 %)
Converting the step to Cartesian:      0.000 s ( 3.197 %)
Storing new data                :      0.000 s ( 0.549 %)
Checking convergence            :      0.000 s ( 0.251 %)
Final printing                  :      0.001 s (22.915 %)
Total time                      :      0.006 s

Time for energy+gradient        :     45.667 s
Time for complete geometry iter :     45.883 s

         *************************************************************
         *                GEOMETRY OPTIMIZATION CYCLE   6            *
         *************************************************************
---------------------------------
CARTESIAN COORDINATES (ANGSTROEM)
---------------------------------
  C     -3.751074   -0.211519   -0.209239
  C     -2.333374   -0.293935   -0.003623
  C     -1.576585    0.878840    0.162892
  C     -0.198147    0.791227    0.363091
  C     -1.699780   -1.551662    0.035857
  C     -0.323746   -1.621355    0.234363
  C      0.443142   -0.454212    0.393678
  C      1.944529   -0.565613    0.586584
  C      2.676088   -0.991460   -0.701386
  C      2.983361    0.361294   -1.342114
  C      3.330888    1.198064   -0.116552
  O      2.511903    0.691184    0.945976
  H     -2.070227    1.851606    0.137360
  H      0.393936    1.694510    0.505905
  H     -2.288910   -2.461682   -0.087058
  H      0.163645   -2.598883    0.268634
  H      3.120402    2.270530   -0.239211
  H      4.395329    1.081719    0.153080
  H      2.088286    0.763031   -1.840877
  H      3.801100    0.321733   -2.074300
  H      2.134978   -1.281634    1.403381
  H      2.071924   -1.658635   -1.330109
  H      3.609348   -1.511652   -0.437899
  N     -4.903721   -0.149143   -0.384550

----------------------------
CARTESIAN COORDINATES (A.U.)
----------------------------
  NO LB      ZA    FRAG     MASS         X           Y           Z
   0 C     6.0000    0    12.011   -7.088503   -0.399713   -0.395404
   1 C     6.0000    0    12.011   -4.409437   -0.555457   -0.006846
   2 C     6.0000    0    12.011   -2.979313    1.660767    0.307822
   3 C     6.0000    0    12.011   -0.374444    1.495203    0.686142
   4 C     6.0000    0    12.011   -3.212119   -2.932216    0.067760
   5 C     6.0000    0    12.011   -0.611791   -3.063916    0.442883
   6 C     6.0000    0    12.011    0.837417   -0.858337    0.743943
   7 C     6.0000    0    12.011    3.674628   -1.068854    1.108483
   8 C     6.0000    0    12.011    5.057074   -1.873588   -1.325427
   9 C     6.0000    0    12.011    5.637734    0.682747   -2.536229
  10 C     6.0000    0    12.011    6.294465    2.264013   -0.220252
  11 O     8.0000    0    15.999    4.746808    1.306148    1.787636
  12 H     1.0000    0     1.008   -3.912161    3.499029    0.259573
  13 H     1.0000    0     1.008    0.744431    3.202159    0.956021
  14 H     1.0000    0     1.008   -4.325413   -4.651905   -0.164516
  15 H     1.0000    0     1.008    0.309244   -4.911177    0.507645
  16 H     1.0000    0     1.008    5.896706    4.290679   -0.452043
  17 H     1.0000    0     1.008    8.305969    2.044152    0.289279
  18 H     1.0000    0     1.008    3.946288    1.441919   -3.478753
  19 H     1.0000    0     1.008    7.183037    0.607987   -3.919859
  20 H     1.0000    0     1.008    4.034524   -2.421937    2.652005
  21 H     1.0000    0     1.008    3.915369   -3.134366   -2.513542
  22 H     1.0000    0     1.008    6.820678   -2.856608   -0.827509
  23 N     7.0000    0    14.007   -9.266690   -0.281839   -0.726694

--------------------------------
INTERNAL COORDINATES (ANGSTROEM)
--------------------------------
 C      0   0   0     0.000000000000     0.00000000     0.00000000
 C      1   0   0     1.434902620337     0.00000000     0.00000000
 C      2   1   0     1.405652023477   120.06550643     0.00000000
 C      3   2   1     1.395652431204   119.75990225   179.97075043
 C      2   1   3     1.408856227601   119.97494037   179.78966260
 C      5   2   1     1.392024936539   119.55422977   179.92943642
 C      4   3   2     1.401180339133   120.72789847     0.31491218
 C      7   4   3     1.517823235442   121.38146980   178.93766853
 C      8   7   4     1.541229951996   112.55619747   251.90755209
 C      9   8   7     1.528035775161   101.61021431    90.21822517
 C     10   9   8     1.524126154616   101.22810768    38.24034078
 O      8   7   4     1.424996118366   111.17194850     9.88566146
 H      3   2   1     1.091150125415   119.83247489     0.12134876
 H      4   3   2     1.089439040541   120.23362269   180.79400025
 H      5   2   1     1.091017293497   119.90932894   359.81637355
 H      6   5   2     1.092833700281   119.34845751   179.74280179
 H     11  10   9     1.099787271463   113.70676420   207.95596447
 H     11  10   9     1.104207528756   110.99648141    85.51613219
 H     10   9   8     1.100597801751   110.46466689   281.21794579
 H     10   9   8     1.098343403271   113.41293527   159.22822906
 H      8   7   4     1.102774972355   108.21715419   128.92772652
 H      9   8   7     1.097920604622   112.65959238   327.69166094
 H      9   8   7     1.100453409366   109.45481914   206.94437655
 N      1   2   3     1.167570006700   179.54266071   122.86359133

---------------------------
INTERNAL COORDINATES (A.U.)
---------------------------
 C      0   0   0     0.000000000000     0.00000000     0.00000000
 C      1   0   0     2.711572981283     0.00000000     0.00000000
 C      2   1   0     2.656297363964   120.06550643     0.00000000
 C      3   2   1     2.637400873117   119.75990225   179.97075043
 C      2   1   3     2.662352432235   119.97494037   179.78966260
 C      5   2   1     2.630545901648   119.55422977   179.92943642
 C      4   3   2     2.647847105195   120.72789847     0.31491218
 C      7   4   3     2.868270234687   121.38146980   178.93766853
 C      8   7   4     2.912502518669   112.55619747   251.90755209
 C      9   8   7     2.887569137889   101.61021431    90.21822517
 C     10   9   8     2.880181025771   101.22810768    38.24034078
 O      8   7   4     2.692852405613   111.17194850     9.88566146
 H      3   2   1     2.061974908028   119.83247489     0.12134876
 H      4   3   2     2.058741426224   120.23362269   180.79400025
 H      5   2   1     2.061723892082   119.90932894   359.81637355
 H      6   5   2     2.065156403451   119.34845751   179.74280179
 H     11  10   9     2.078296748638   113.70676420   207.95596447
 H     11  10   9     2.086649824363   110.99648141    85.51613219
 H     10   9   8     2.079828428906   110.46466689   281.21794579
 H     10   9   8     2.075568233180   113.41293527   159.22822906
 H      8   7   4     2.083942685094   108.21715419   128.92772652
 H      9   8   7     2.074769259524   112.65959238   327.69166094
 H      9   8   7     2.079555566842   109.45481914   206.94437655
 N      1   2   3     2.206387554844   179.54266071   122.86359133


           ************************************************************
           *        Program running with 8 parallel MPI-processes     *
           *              working on a common directory               *
           ************************************************************
------------------------------------------------------------------------------
                   ___                                                        
                  /   \      - P O W E R E D   B Y -                         
                 /     \                                                     
                 |  |  |   _    _      __       _____    __    __             
                 |  |  |  | |  | |    /  \     |  _  \  |  |  /  |          
                  \  \/   | |  | |   /    \    | | | |  |  | /  /          
                 / \  \   | |__| |  /  /\  \   | |_| |  |  |/  /          
                |  |  |   |  __  | /  /__\  \  |    /   |      \           
                |  |  |   | |  | | |   __   |  |    \   |  |\   \          
                \     /   | |  | | |  |  |  |  | |\  \  |  | \   \       
                 \___/    |_|  |_| |__|  |__|  |_| \__\ |__|  \__/        
                                                                              
                      - O R C A' S   B I G   F R I E N D -                    
                                      &                                       
                       - I N T E G R A L  F E E D E R -                       
                                                                              
 v1 FN, 2020, v2 2021, v3 2022-2024                                           
------------------------------------------------------------------------------


----------------------
SHARK INTEGRAL PACKAGE
----------------------

Number of atoms                             ...     24
Number of basis functions                   ...    237
Number of shells                            ...    111
Maximum angular momentum                    ...      2
Integral batch strategy                     ... SHARK/LIBINT Hybrid
RI-J (if used) integral strategy            ... SPLIT-RIJ (Revised 2003 algorithm where possible)
Printlevel                                  ...      1
Contraction scheme used                     ... SEGMENTED contraction
Prescreening option                         ... SCHWARTZ
   Thresh                                   ... 1.000e-12
   Tcut                                     ... 1.000e-14
   Tpresel                                  ... 1.000e-14 
Coulomb Range Separation                    ... NOT USED
Exchange Range Separation                   ... NOT USED
Multipole approximations                    ... NOT USED
Finite Nucleus Model                        ... NOT USED
CABS basis                                  ... NOT available
Auxiliary Coulomb fitting basis             ... AVAILABLE
   # of basis functions in Aux-J            ...    758
   # of shells in Aux-J                     ...    250
   Maximum angular momentum in Aux-J        ...      4
Auxiliary J/K fitting basis                 ... NOT available
Auxiliary Correlation fitting basis         ... AVAILABLE
   # of basis functions in Aux-C            ...    778
   # of shells in Aux-C                     ...    274
   Maximum angular momentum in Aux-C        ...      3
Auxiliary 'external' fitting basis          ... NOT available

Checking pre-screening integrals            ... done (  0.0 sec) Dimension = 111
Check shell pair data                       ... done (  0.0 sec)
Shell pair information
Shell pair cut-off parameter TPreSel        ...   1.0e-14
Total number of shell pairs                 ...      6216
Shell pairs after pre-screening             ...      5539
Total number of primitive shell pairs       ...     22568
Primitive shell pairs kept                  ...     14287
          la=0 lb=0:   1688 shell pairs
          la=1 lb=0:   2039 shell pairs
          la=1 lb=1:    642 shell pairs
          la=2 lb=0:    683 shell pairs
          la=2 lb=1:    413 shell pairs
          la=2 lb=2:     74 shell pairs

Calculating one electron integrals          ... done (  0.0 sec)
Calculating RI/J V-Matrix + Cholesky decomp.... done (  0.0 sec)
Calculating RI/C V-Matrix + Cholesky decomp.... done (  0.0 sec)
Calculating Nuclear repulsion               ... done (  0.0 sec) ENN=    725.212149804489 Eh

Diagonalization of the overlap matrix:
Smallest eigenvalue                        ... 2.794e-04
Time for diagonalization                   ...    0.006 sec
Threshold for overlap eigenvalues          ... 1.000e-07
Number of eigenvalues below threshold      ... 0
Time for construction of square roots      ...    0.003 sec
Total time needed                          ...    0.010 sec

-------------------
DFT GRID GENERATION
-------------------

General Integration Accuracy     IntAcc      ... 4.388
Radial Grid Type                 RadialGrid  ... OptM3 with GC (2021)
Angular Grid (max. ang.)         AngularGrid ... 4 (Lebedev-302)
Angular grid pruning method      GridPruning ... 4 (adaptive)
Weight generation scheme         WeightScheme... mBecke (2022)
Basis function cutoff            BFCut       ... 1.0000e-12
Integration weight cutoff        WCut        ... 1.0000e-14
Partially contracted basis set               ... off
Rotationally invariant grid construction     ... off
Angular grids for H and He will be reduced by one unit

Total number of grid points                  ...   113013
Total number of batches                      ...     1779
Average number of points per batch           ...       63
Average number of grid points per atom       ...     4709

--------------------
COSX GRID GENERATION
--------------------

GRIDX 1
-------
General Integration Accuracy     IntAcc      ... 3.816
Radial Grid Type                 RadialGrid  ... OptM3 with GC (2021)
Angular Grid (max. ang.)         AngularGrid ... 1 (Lebedev-50)
Angular grid pruning method      GridPruning ... 4 (adaptive)
Weight generation scheme         WeightScheme... mBecke (2022)
Basis function cutoff            BFCut       ... 1.0000e-12
Integration weight cutoff        WCut        ... 1.0000e-14
Partially contracted basis set               ... on
Rotationally invariant grid construction     ... off
Angular grids for H and He will be reduced by one unit

Total number of grid points                  ...    14383
Total number of batches                      ...      127
Average number of points per batch           ...      113
Average number of grid points per atom       ...      599
UseSFitting                                  ... on

GRIDX 2
-------
General Integration Accuracy     IntAcc      ... 4.020
Radial Grid Type                 RadialGrid  ... OptM3 with GC (2021)
Angular Grid (max. ang.)         AngularGrid ... 2 (Lebedev-110)
Angular grid pruning method      GridPruning ... 4 (adaptive)
Weight generation scheme         WeightScheme... mBecke (2022)
Basis function cutoff            BFCut       ... 1.0000e-12
Integration weight cutoff        WCut        ... 1.0000e-14
Partially contracted basis set               ... on
Rotationally invariant grid construction     ... off
Angular grids for H and He will be reduced by one unit

Total number of grid points                  ...    31267
Total number of batches                      ...      258
Average number of points per batch           ...      121
Average number of grid points per atom       ...     1303
UseSFitting                                  ... on

GRIDX 3
-------
General Integration Accuracy     IntAcc      ... 4.338
Radial Grid Type                 RadialGrid  ... OptM3 with GC (2021)
Angular Grid (max. ang.)         AngularGrid ... 3 (Lebedev-194)
Angular grid pruning method      GridPruning ... 4 (adaptive)
Weight generation scheme         WeightScheme... mBecke (2022)
Basis function cutoff            BFCut       ... 1.0000e-12
Integration weight cutoff        WCut        ... 1.0000e-14
Partially contracted basis set               ... on
Rotationally invariant grid construction     ... off
Angular grids for H and He will be reduced by one unit

Total number of grid points                  ...    68558
Total number of batches                      ...      547
Average number of points per batch           ...      125
Average number of grid points per atom       ...     2857
UseSFitting                                  ... on
Initializing property integral containers    ... done (  0.0 sec)

SHARK setup successfully completed in   1.4 seconds

Maximum memory used throughout the entire STARTUP-calculation: 31.2 MB


           ************************************************************
           *        Program running with 8 parallel MPI-processes     *
           *              working on a common directory               *
           ************************************************************
Occupation numbers will be reassigned to an Aufbau configuration
             **** ENERGY FILE WAS UPDATED (calc.en.tmp) ****
Finished Guess after   0.2 sec
Maximum memory used throughout the entire GUESS-calculation: 13.3 MB


           ************************************************************
           *        Program running with 8 parallel MPI-processes     *
           *              working on a common directory               *
           ************************************************************
--------------------
CPCM SOLVATION MODEL
--------------------
CPCM parameters:
  Epsilon                                         ...      16.7000
  Refrac                                          ...       1.2750
  Rsolv                                           ...       1.3000
  Surface type                                    ... GAUSSIAN VDW
  Discretization scheme                           ... Constant charge density
    Threshold for H atoms                         ...       5.0000 (charges/Ang^2)
    Threshold for non-H atoms                     ...       5.0000 (charges/Ang^2)
  Epsilon function type                           ...         CPCM
Solvent:                                          ... CUSTOM
Radii:
  Scheme                                          ... Element-dependent radii
  Radius for C  used is    3.8550 Bohr (=   2.0400 Ang.)
  Radius for O  used is    3.4469 Bohr (=   1.8240 Ang.)
  Radius for H  used is    2.4944 Bohr (=   1.3200 Ang.)
  Radius for N  used is    3.5149 Bohr (=   1.8600 Ang.)
Calculating surface                               ...        done! (  0.0s)
Cavity surface points                             ...         2207
Cavity Volume                                     ...    1483.8726
Cavity Surface-area                               ...     797.2465
Calculating surface distance matrix               ...        done! (  0.1s)
Performing Cholesky decomposition & store         ...        done! (  0.1s)
Overall time for CPCM initialization              ...                 0.2s

----------------------------------------D-I-I-S--------------------------------------------
Iteration    Energy (Eh)           Delta-E    RMSDP     MaxDP     DIISErr   Damp  Time(sec)
-------------------------------------------------------------------------------------------
               ***  Starting incremental Fock matrix formation  ***
                              *** Initializing SOSCF ***
---------------------------------------S-O-S-C-F--------------------------------------
Iteration    Energy (Eh)           Delta-E    RMSDP     MaxDP     MaxGrad    Time(sec)
--------------------------------------------------------------------------------------
    1    -554.1749655251378499     0.00e+00  6.43e-05  1.12e-03  1.49e-04     2.5
               *** Restarting incremental Fock matrix formation ***
    2    -554.1750113172070087    -4.58e-05  2.97e-05  4.93e-04  2.61e-04     1.7
    3    -554.1750189239730844    -7.61e-06  1.18e-05  2.14e-04  8.73e-05     1.4
    4    -554.1750194668827589    -5.43e-07  4.36e-06  1.52e-04  5.30e-05     1.3
    5    -554.1750195269964934    -6.01e-08  2.02e-06  6.74e-05  4.44e-05     1.2
    6    -554.1750195599743165    -3.30e-08  8.95e-07  2.61e-05  1.24e-05     1.2
    7    -554.1750195586814698     1.29e-09  5.02e-07  1.68e-05  8.60e-06     1.1
    8    -554.1750195622041701    -3.52e-09  6.80e-08  2.07e-06  5.49e-07     1.1
    9    -554.1750195620454633     1.59e-10  2.97e-08  9.10e-07  2.73e-07     1.0
                 **** Energy Check signals convergence ****

               *****************************************************
               *                     SUCCESS                       *
               *           SCF CONVERGED AFTER   9 CYCLES          *
               *****************************************************

Recomputing exchange energy using gridx3       ... done (    2.768 sec)
Old exchange energy                            :    -40.099533962 Eh
New exchange energy                            :    -40.099699376 Eh
Exchange energy change after final integration :     -0.000165415 Eh
Total energy after final integration           :   -554.175184977 Eh
             **** ENERGY FILE WAS UPDATED (calc.en.tmp) ****

----------------
TOTAL SCF ENERGY
----------------

Total Energy       :       -554.17518497680521 Eh          -15079.87343 eV

Components:
Nuclear Repulsion  :        725.21214980448940 Eh           19734.02585 eV
Electronic Energy  :      -1279.37132903494421 Eh          -34813.46375 eV
One Electron Energy:      -2188.22515301941667 Eh          -59544.63360 eV
Two Electron Energy:        908.85382398447257 Eh           24731.16986 eV
CPCM Dielectric    :         -0.01584033159059 Eh              -0.43104 eV

Virial components:
Potential Energy   :      -1103.48796268492583 Eh          -30027.43403 eV
Kinetic Energy     :        549.31277770812062 Eh           14947.56060 eV
Virial Ratio       :          2.00885180076999

DFT components:
N(Alpha)           :       46.000065430626 electrons
N(Beta)            :       46.000065430626 electrons
N(Total)           :       92.000130861251 electrons
E(X)               :      -35.630040023188 Eh       
E(C)               :       -2.269176396703 Eh       
E(XC)              :      -37.899216419892 Eh       

CPCM Solvation Model Properties:
Surface-charge          :         -0.02165100810346
Corrected charge        :         -0.00000000000000
Outlying charge corr.   :          0.00002844904915 Eh               0.00077 eV
Free-energy (cav+disp)  :  This term is not implemented in the current solvation scheme

---------------
SCF CONVERGENCE
---------------

  Last Energy change         ...   -1.5871e-10  Tolerance :   1.0000e-09
  Last MAX-Density change    ...    9.1036e-07  Tolerance :   1.0000e-08
  Last RMS-Density change    ...    2.9690e-08  Tolerance :   1.0000e-09
  Last DIIS Error            ...    1.8856e-03  Tolerance :   1.0000e-08
  Last Orbital Gradient      ...    2.7337e-07  Tolerance :   2.0000e-06
  Last Orbital Rotation      ...    7.8646e-07  Tolerance :   2.0000e-06


Total SCF time: 0 days 0 hours 0 min 15 sec 
Finished LeanSCF after  15.8 sec

Maximum memory used throughout the entire LEANSCF-calculation: 28.2 MB


           ************************************************************
           *        Program running with 8 parallel MPI-processes     *
           *              working on a common directory               *
           ************************************************************

------------------------------------------------------------------------------
                                ORCA  MP2 
------------------------------------------------------------------------------

Freezing NCore=26 chemical core electrons

----------------------
RI-MP2 ENERGY+GRADIENT
----------------------
Dimension of the orbital basis            ...  237
Dimension of the AuxC basis               ...  778
Memory devoted to MP2                     ... 8000 MB   
Data format for matrix containers         ... DOUBLE
Compression type for matrix containers    ... UNCOMPRESSED
Overall scaling of the MP2 energy         ...   2.700e-01

-----------------------
SHARK RI TRANSFORMATION
-----------------------

Number of basis functions                ...    237
Number of aux functions                  ...    778
Number of operators                      ...      1
Generation of IJK                        ... YES
Generation of IAK                        ... YES
Generation of ABK                        ... NO
Orbital Range Operator  0:    0-  45 to   46- 236

Aux basis identifier                     ...   AUXC
Contraction scheme used                  ... SEGMENTED
Do orthogonalization                     ... YES
All operator combinations                ... NO
Transpose (ia|K)                         ... NO
Integral generator used                  ... LIBINT
Starting integral generation + trafo... 
Half trafo (segmented) done. Total time =  0.2 sec. integrals=  0.1 sec trafo=  0.1 sec
Integral generation and half transformation done (  0.2 sec)

Reading or making V^(-1/2)          ... done (  0.0 sec)
Sorting IJK integrals               ... done (  0.1 sec)
Sorting IAK integrals               ... done (  0.2 sec)

SHARK RI integral transformation done. Total time =  0.4 sec.

Opening buffers                              ... done
Frozen core precalculation                   ... done

Starting loop over batches of integrals:

Operator 0  - window                       ... ( 13- 45)x( 46-236)
Operator 0  - Memory available             ...  8000 MB
Operator 0  - Memory needed per MO         ...   1.1 MB
Operator 0  - Number of orbitals per batch ... 5
Operator 0  - Number of batches            ... 1

OPERATOR  0   PASS   0:  MOs    13 ...   17 +   18 ...   22 +   23 ...   27 +   28 ...   32
                            +   33 ...   37 +   38 ...   42 +   43 ...   45
  Reading integrals       ... ok
  Internal MO  15
Closing buffer GIPV ( 0.05 GB; CompressionRatio= 1.00)
Time spent in pair loops =     2.050 sec
Deleting buffers (Ka|jb) ...done

-----------------------------------------------
 RI-MP2 CORRELATION ENERGY:     -0.593402625 Eh
-----------------------------------------------


---------------------
MP2 DENSITY FORMATION
---------------------

Completing the external part of the density      ... done
Storing the unrelaxed density                    ... done

Re-sorting 3-index density container for op 0    ... done
Computing external part of the Lagrangian        ... done
Calculating the xc-kernel                        ... done
Calculating G(D)                                 ... done
Completing the Lagrangian                        ... done
Solving the Z-vector equations                   ... Using XC Grid                  ... (calc.grid_cpscf.tmp) 
Recalculating density on grid  ... (calc.grho_cpscf0.tmp) done
Calculating the xc-kernel      ... (calc.fxc_cpscf0.tmp) done

-------------------
SHARK CP-SCF DRIVER
-------------------

Dimension of the orbital basis          ...    237
Dimension of the CPSCF-problem          ...   8786
Number of operators                     ...      1
Max. number of iterations               ...    128
Convergence Tolerance                   ... 3.0e-05
Number of perturbations                 ...      1
Perturbation type                       ... REAL

----------------------------
POPLE LINEAR EQUATION SOLVER
----------------------------

  ITERATION   0:   ||err||_max =   4.6963e-02 (   1.0 sec)
  ITERATION   1:   ||err||_max =   1.5897e-02 (   1.0 sec)
  ITERATION   2:   ||err||_max =   6.7808e-03 (   1.0 sec)
  ITERATION   3:   ||err||_max =   3.2291e-03 (   1.0 sec)
  ITERATION   4:   ||err||_max =   1.0038e-03 (   1.1 sec)
  ITERATION   5:   ||err||_max =   4.0580e-04 (   1.1 sec)
  ITERATION   6:   ||err||_max =   1.1132e-04 (   1.1 sec)
  ITERATION   7:   ||err||_max =   3.8795e-05 (   1.1 sec)
  ITERATION   8:   ||err||_max =   1.6525e-05 (   1.1 sec)
done
Finalizing the relaxed density                   ... done
Transforming P to the AO basis                   ... done
Storing the relaxed density                      ... done

------------------------------------
ENERGY WEIGHTED DENSITY FINALIZATION
------------------------------------

Gathering the parts of the W-matrix              ... done
Forming the Z-density                            ... done
Transforming Z to the AO basis                   ... done
Calculating G(Z)                                 ... done
Finalizing the W-matrix                          ... done
Transforming W to the AO basis and storing       ... done

----------------------------------
MP2 DERIVATIVE INTEGRAL GENERATION
----------------------------------

Input SCF Electron Density              ... calc.scfp
Input Correlated Electron Density       ... calc.pmp2re
Input Energy Weighted Density           ... calc.wmp2.tmp

Nuclear repulsion gradient              ... done (  0.0 sec)
HCore & Overlap gradient  (SHARK)       ... done (  0.1 sec)
Two-electron RIJ gradient terms         ... done (  0.6 sec)

-----------------------------------------------------------
MP2 COSX Grid Generation
-----------------------------------------------------------

General Integration Accuracy     IntAcc      ... 4.871
Radial Grid Type                 RadialGrid  ... OptM3 with GC (2021)
Angular Grid (max. ang.)         AngularGrid ... 4 (Lebedev-302)
Angular grid pruning method      GridPruning ... 4 (adaptive)
Weight generation scheme         WeightScheme... mBecke (2022)
Basis function cutoff            BFCut       ... 1.0000e-12
Integration weight cutoff        WCut        ... 1.0000e-14
Partially contracted basis set               ... on
Rotationally invariant grid construction     ... off
Angular grids for H and He will be reduced by one unit

Total number of grid points                  ...   129256
Total number of batches                      ...     1023
Average number of points per batch           ...      126
Average number of grid points per atom       ...     5386
UseSFitting                                  ... on
Two-electron COSX gradient terms        ... 
Integration Timings:
Total Time                  =     6.4 sec
Basis fcn evaluation        =     0.1 sec
Density evaluation          =     0.2 sec
A evaluation                =     5.2 sec
A derivative evaluation     =     0.0 sec
S-fit derivative evaluation =     0.0 sec
anal. over. der. evaluation =     0.0 sec
num. over. der. evaluation  =     0.4 sec
K(P) evaluation             =     0.1 sec
finalize                    =     0.0 sec

done (  7.2 sec)
CPCM gradient                           ... done (  0.6 sec)
DFT XC gradient                         ... Exchange-correlation gradient    ... done
done (  0.8 sec)
Empirical dispersion gradient           ... 
-------------------
DISPERSION GRADIENT
-------------------

   1   C   :   -0.000282439    0.000016389   -0.000038608
   2   C   :   -0.000087239    0.000001613    0.000001613
   3   C   :   -0.000109559    0.000116354    0.000023756
   4   C   :   -0.000256963    0.000142953    0.000116015
   5   C   :   -0.000097596   -0.000121162    0.000008927
   6   C   :   -0.000162219   -0.000186919    0.000066010
   7   C   :   -0.000164442   -0.000076890    0.000125018
   8   C   :    0.000139154   -0.000088416    0.000117107
   9   C   :    0.000225738   -0.000122083   -0.000101433
  10   C   :    0.000239739    0.000056113   -0.000194375
  11   C   :    0.000261774    0.000169196   -0.000017441
  12   O   :    0.000141517    0.000092457    0.000133326
  13   H   :   -0.000027181    0.000130558    0.000006436
  14   H   :   -0.000068075    0.000155597    0.000059481
  15   H   :   -0.000034956   -0.000128605   -0.000007364
  16   H   :   -0.000032456   -0.000157030    0.000021485
  17   H   :    0.000093901    0.000143494   -0.000003031
  18   H   :    0.000116345    0.000078188    0.000023201
  19   H   :    0.000077229    0.000063859   -0.000174520
  20   H   :    0.000076302    0.000017654   -0.000108766
  21   H   :    0.000069739   -0.000094070    0.000132090
  22   H   :    0.000080552   -0.000123136   -0.000114953
  23   H   :    0.000109876   -0.000103741   -0.000028787
  24   N   :   -0.000308741    0.000017629   -0.000045188

Difference to translation invariance:
           :   -0.0000000000    0.0000000000    0.0000000000

Difference to rotation invariance:
           :    0.0000000000   -0.0000000000   -0.0000000000

Norm of the Dispersion gradient    ...    0.0010500206
RMS gradient                       ...    0.0001237461
MAX gradient                       ...    0.0003087410
done (  0.0 sec)

-------
TIMINGS
-------

Total time                :   26.282 sec
Integral trafo            :    0.382 sec (  1.5%)
FC preparation            :    0.138 sec (  0.5%)
I/O of integrals          :    0.122 sec (  0.5%)
K(i,j) operators          :    0.278 sec (  1.1%)
T(i,j) pair energies      :    0.034 sec (  0.1%)
V**(-1/2)                 :    0.164 sec (  0.6%)
Gamma(ia|P)               :    0.259 sec (  1.0%)
Gamma-Trafo               :    0.079 sec (  0.3%)
D(virtual)                :    0.012 sec (  0.0%)
D(internal)               :    0.373 sec (  1.4%)
W(virtual)                :    0.024 sec (  0.1%)
W(internal)               :    0.499 sec (  1.9%)
L(virtual)                :    0.214 sec (  0.8%)
L(internal)               :    0.035 sec (  0.1%)
XC kernel                 :    0.021 sec (  0.1%)
G(D)                      :    1.831 sec (  7.0%)
G(Z)                      :    1.859 sec (  7.1%)
Z-vector solution         :    9.564 sec ( 36.4%)
3-index derivative        :    0.335 sec (  1.3%)
2-index derivative        :    0.031 sec (  0.1%)
Fock matrix gradient      :    9.402 sec ( 35.8%)


---------------------------------------
MP2 TOTAL ENERGY:     -554.768587602 Eh
---------------------------------------

The final MP2 gradient
  0:  -0.00015012   0.00026198   0.00049070
  1:  -0.00004984   0.00000721  -0.00023026
  2:  -0.00008019  -0.00001576  -0.00001071
  3:  -0.00002035   0.00002021   0.00006544
  4:   0.00013251  -0.00017705   0.00002131
  5:  -0.00015629   0.00002109  -0.00005488
  6:   0.00018932   0.00006986  -0.00002401
  7:  -0.00010021  -0.00013725  -0.00010205
  8:   0.00024958   0.00024044  -0.00019486
  9:  -0.00004195  -0.00026252   0.00002199
 10:   0.00003883  -0.00024751  -0.00019914
 11:  -0.00015317   0.00026622  -0.00006938
 12:  -0.00000029  -0.00003042   0.00000757
 13:   0.00004368  -0.00005594  -0.00001373
 14:  -0.00000233   0.00004555   0.00000232
 15:  -0.00001299   0.00002619  -0.00000452
 16:  -0.00003853   0.00006474   0.00031565
 17:   0.00006661   0.00004465  -0.00005525
 18:  -0.00005612   0.00003020   0.00007329
 19:   0.00005523  -0.00004647   0.00000766
 20:   0.00009211   0.00006120   0.00008929
 21:  -0.00010524  -0.00001331   0.00003000
 22:  -0.00001104  -0.00004524   0.00003781
 23:   0.00016909  -0.00013904  -0.00025208

-----------------------------------
NORM OF THE MP2 GRADIENT:  0.001129
-----------------------------------

Maximum memory used throughout the entire MP2-calculation: 66.2 MB


-------------------------------------------------------------------------------
                          DFT DISPERSION CORRECTION                            
                                                                               
                              DFTD3 V3.1  Rev 1                                
                          USING Becke-Johnson damping                          
-------------------------------------------------------------------------------
-------------------------   ----------------
Dispersion correction           -0.021696202
-------------------------   ----------------


-------------------------   --------------------
FINAL SINGLE POINT ENERGY      -554.790283803747
-------------------------   --------------------

------------------------------------------------------------------------------
                         ORCA GEOMETRY RELAXATION STEP
------------------------------------------------------------------------------

Reading the OPT-File                    .... done
Getting information on internals        .... done
Copying old internal coords+grads       .... done
Making the new internal coordinates     .... (2022 redundants) done
Validating the new internal coordinates .... (2022 redundants) done
Calculating the B-matrix                .... done
Calculating the G,G- and P matrices     .... done
Transforming gradient to internals      .... done
Projecting the internal gradient        .... done
Number of atoms                         ....  24
Number of internal coordinates          .... 123
Current Energy                          ....  -554.790283804 Eh
Current gradient norm                   ....     0.001128779 Eh/bohr
Maximum allowed component of the step   ....  0.300
Current trust radius                    ....  0.700
Updating the Hessian (BFGS)             .... done
Forming the augmented Hessian           .... done
Diagonalizing the augmented Hessian     .... done
Last element of RFO vector              ....  0.999862712
Lowest eigenvalues of augmented Hessian:
 -0.000004655  0.006799653  0.012670221  0.016963282  0.019264009
Length of the computed step             ....  0.016572068
The final length of the internal step   ....  0.016572068
Converting the step to Cartesian space:
 Initial RMS(Int)=    0.0014942531
Transforming coordinates:
 Iter   0:  RMS(Cart)=    0.0042466088 RMS(Int)=    0.0014935148
 Iter   5:  RMS(Cart)=    0.0000009373 RMS(Int)=    0.0000007420
done
Storing new coordinates                 .... done
The predicted energy change is          ....    -0.000002328
Previously predicted energy change      ....    -0.000008612
Actually observed energy change         ....    -0.000010241
Ratio of predicted to observed change   ....     1.189133610
New trust radius                        ....     0.700000000

                                .--------------------.
          ----------------------|Geometry convergence|-------------------------
          Item                value                   Tolerance       Converged
          ---------------------------------------------------------------------
          Energy change      -0.0000102412            0.0000010000      NO
          RMS gradient        0.0000678872            0.0000300000      NO
          MAX gradient        0.0003337480            0.0001000000      NO
          RMS step            0.0014942531            0.0006000000      NO
          MAX step            0.0064668096            0.0010000000      NO
          ........................................................
          Max(Bonds)      0.0003      Max(Angles)    0.10
          Max(Dihed)        0.37      Max(Improp)    0.00
          ---------------------------------------------------------------------

The optimization has not yet converged - more geometry cycles are needed


    ---------------------------------------------------------------------------
                         Redundant Internal Coordinates
                            (Angstroem and degrees)

        Definition                    Value    dE/dq     Step     New-Value
    ----------------------------------------------------------------------------
     1. B(C   1,C   0)                1.4349 -0.000041  0.0001    1.4350   
     2. B(C   2,C   1)                1.4057 -0.000045  0.0001    1.4057   
     3. B(C   3,C   2)                1.3957  0.000075 -0.0001    1.3956   
     4. B(C   4,C   1)                1.4089  0.000091 -0.0003    1.4086   
     5. B(C   5,C   4)                1.3920 -0.000081  0.0001    1.3921   
     6. B(C   6,C   5)                1.4056  0.000066 -0.0001    1.4055   
     7. B(C   6,C   3)                1.4012 -0.000007  0.0001    1.4013   
     8. B(C   7,C   6)                1.5178 -0.000026  0.0001    1.5179   
     9. B(C   8,C   7)                1.5412  0.000027 -0.0001    1.5411   
    10. B(C   9,C   8)                1.5280 -0.000219  0.0001    1.5282   
    11. B(C  10,C   9)                1.5241  0.000040 -0.0002    1.5239   
    12. B(O  11,C  10)                1.4341 -0.000096  0.0002    1.4343   
    13. B(O  11,C   7)                1.4250  0.000012 -0.0001    1.4249   
    14. B(H  12,C   2)                1.0912 -0.000026  0.0000    1.0912   
    15. B(H  13,C   3)                1.0894 -0.000026  0.0000    1.0895   
    16. B(H  14,C   4)                1.0910 -0.000035  0.0000    1.0911   
    17. B(H  15,C   5)                1.0928 -0.000030  0.0000    1.0928   
    18. B(H  16,C  10)                1.0998  0.000038 -0.0000    1.0998   
    19. B(H  17,C  10)                1.1042  0.000043 -0.0001    1.1041   
    20. B(H  18,C   9)                1.1006  0.000023 -0.0000    1.1006   
    21. B(H  19,C   9)                1.0983  0.000034  0.0000    1.0983   
    22. B(H  20,C   7)                1.1028  0.000043 -0.0000    1.1027   
    23. B(H  21,C   8)                1.0979  0.000045 -0.0000    1.0979   
    24. B(H  22,C   8)                1.1005  0.000021 -0.0000    1.1004   
    25. B(N  23,C   0)                1.1676 -0.000134  0.0000    1.1676   
    26. L(C   1,C   0,N  23,C   4, 1) 179.75 -0.000334    0.08    179.83   
    27. L(C   1,C   0,N  23,C   4, 2) 180.77  0.000150   -0.03    180.74   
    28. A(C   2,C   1,C   4)          119.96 -0.000012    0.01    119.97   
    29. A(C   0,C   1,C   2)          120.07 -0.000002   -0.01    120.06   
    30. A(C   0,C   1,C   4)          119.97  0.000013   -0.00    119.97   
    31. A(C   3,C   2,H  12)          120.41  0.000016    0.01    120.41   
    32. A(C   1,C   2,H  12)          119.83 -0.000021   -0.01    119.83   
    33. A(C   1,C   2,C   3)          119.76  0.000005   -0.00    119.76   
    34. A(C   6,C   3,H  13)          119.04 -0.000073    0.00    119.04   
    35. A(C   2,C   3,C   6)          120.73  0.000021   -0.01    120.72   
    36. A(C   2,C   3,H  13)          120.23  0.000053    0.01    120.24   
    37. A(C   5,C   4,H  14)          120.54  0.000035   -0.00    120.54   
    38. A(C   1,C   4,H  14)          119.91 -0.000020   -0.01    119.90   
    39. A(C   1,C   4,C   5)          119.55 -0.000015    0.01    119.56   
    40. A(C   4,C   5,C   6)          120.93  0.000063   -0.02    120.91   
    41. A(C   6,C   5,H  15)          119.73 -0.000031    0.00    119.73   
    42. A(C   4,C   5,H  15)          119.35 -0.000032    0.01    119.36   
    43. A(C   5,C   6,C   7)          119.55  0.000046   -0.02    119.53   
    44. A(C   3,C   6,C   5)          119.07 -0.000062    0.01    119.08   
    45. A(C   3,C   6,C   7)          121.38  0.000015    0.00    121.38   
    46. A(C   8,C   7,O  11)          105.39  0.000019    0.01    105.40   
    47. A(C   6,C   7,O  11)          111.17 -0.000021    0.02    111.19   
    48. A(C   6,C   7,C   8)          112.56  0.000010   -0.03    112.53   
    49. A(O  11,C   7,H  20)          108.49 -0.000076    0.05    108.53   
    50. A(C   6,C   7,H  20)          108.22  0.000040   -0.01    108.20   
    51. A(C   8,C   7,H  20)          110.95  0.000023   -0.03    110.93   
    52. A(H  21,C   8,H  22)          108.45 -0.000019    0.01    108.46   
    53. A(C   7,C   8,C   9)          101.61 -0.000010   -0.01    101.61   
    54. A(C   9,C   8,H  22)          110.39  0.000099   -0.03    110.36   
    55. A(C   7,C   8,H  22)          109.45 -0.000016    0.04    109.49   
    56. A(C   9,C   8,H  21)          114.11  0.000038   -0.05    114.06   
    57. A(C   7,C   8,H  21)          112.66 -0.000090    0.04    112.70   
    58. A(C   8,C   9,H  18)          110.46 -0.000013    0.01    110.47   
    59. A(C   8,C   9,C  10)          101.23  0.000009    0.03    101.25   
    60. A(H  18,C   9,H  19)          108.45  0.000060   -0.04    108.41   
    61. A(C  10,C   9,H  19)          112.71 -0.000001   -0.01    112.70   
    62. A(C   8,C   9,H  19)          113.41 -0.000016   -0.03    113.39   
    63. A(C  10,C   9,H  18)          110.45 -0.000047    0.06    110.51   
    64. A(H  16,C  10,H  17)          108.33 -0.000098    0.04    108.37   
    65. A(O  11,C  10,H  17)          109.41  0.000100   -0.07    109.34   
    66. A(C   9,C  10,H  17)          111.00 -0.000043   -0.00    110.99   
    67. A(O  11,C  10,H  16)          108.54 -0.000242    0.10    108.65   
    68. A(C   9,C  10,H  16)          113.71  0.000255   -0.10    113.61   
    69. A(C   9,C  10,O  11)          105.75  0.000024    0.03    105.78   
    70. A(C   7,O  11,C  10)          110.62 -0.000062   -0.01    110.62   
    71. D(H  12,C   2,C   1,C   0)      0.12  0.000003   -0.02      0.10   
    72. D(C   3,C   2,C   1,C   0)    179.97  0.000003   -0.02    179.95   
    73. D(H  12,C   2,C   1,C   4)   -179.67  0.000000   -0.01   -179.67   
    74. D(C   3,C   2,C   1,C   4)      0.18  0.000001   -0.01      0.17   
    75. D(H  13,C   3,C   2,C   1)   -179.21 -0.000006    0.02   -179.19   
    76. D(C   6,C   3,C   2,C   1)      0.31 -0.000001    0.00      0.32   
    77. D(H  13,C   3,C   2,H  12)      0.64 -0.000006    0.02      0.66   
    78. D(C   6,C   3,C   2,H  12)   -179.84 -0.000001    0.00   -179.83   
    79. D(H  14,C   4,C   1,C   2)    179.61  0.000000   -0.00    179.60   
    80. D(H  14,C   4,C   1,C   0)     -0.18 -0.000002    0.01     -0.17   
    81. D(C   5,C   4,C   1,C   2)     -0.28 -0.000002    0.00     -0.28   
    82. D(C   5,C   4,C   1,C   0)    179.93 -0.000004    0.02    179.95   
    83. D(H  15,C   5,C   4,C   1)    179.74 -0.000000    0.01    179.75   
    84. D(C   6,C   5,C   4,H  14)   -180.00  0.000001    0.01   -179.99   
    85. D(C   6,C   5,C   4,C   1)     -0.11  0.000003    0.00     -0.11   
    86. D(H  15,C   5,C   4,H  14)     -0.14 -0.000002    0.01     -0.13   
    87. D(C   7,C   6,C   5,H  15)      1.10 -0.000001    0.03      1.13   
    88. D(C   3,C   6,C   5,H  15)   -179.26 -0.000001   -0.01   -179.27   
    89. D(C   3,C   6,C   5,C   4)      0.60 -0.000004   -0.01      0.59   
    90. D(C   7,C   6,C   3,H  13)     -1.54  0.000009   -0.05     -1.59   
    91. D(C   7,C   6,C   3,C   2)    178.94  0.000004   -0.04    178.90   
    92. D(C   7,C   6,C   5,C   4)   -179.05 -0.000005    0.03   -179.01   
    93. D(C   5,C   6,C   3,H  13)    178.83  0.000009   -0.01    178.81   
    94. D(C   5,C   6,C   3,C   2)     -0.70  0.000003    0.00     -0.70   
    95. D(H  20,C   7,C   6,C   3)    128.93 -0.000088    0.37    129.30   
    96. D(O  11,C   7,C   6,C   5)   -170.48 -0.000007    0.27   -170.20   
    97. D(O  11,C   7,C   6,C   3)      9.89 -0.000008    0.31     10.20   
    98. D(C   8,C   7,C   6,C   5)     71.54 -0.000024    0.27     71.81   
    99. D(C   8,C   7,C   6,C   3)   -108.09 -0.000024    0.31   -107.78   
   100. D(C   9,C   8,C   7,O  11)    -31.11 -0.000019   -0.05    -31.17   
   101. D(C   9,C   8,C   7,C   6)     90.22 -0.000027   -0.04     90.18   
   102. D(H  21,C   8,C   7,H  20)     89.13  0.000054   -0.06     89.07   
   103. D(H  21,C   8,C   7,O  11)   -153.64 -0.000013   -0.01   -153.65   
   104. D(H  21,C   8,C   7,C   6)    -32.31 -0.000020    0.00    -32.31   
   105. D(C   9,C   8,C   7,H  20)   -148.35  0.000048   -0.10   -148.44   
   106. D(H  18,C   9,C   8,H  22)    165.17  0.000049   -0.16    165.01   
   107. D(H  18,C   9,C   8,H  21)     42.74 -0.000030   -0.12     42.62   
   108. D(H  18,C   9,C   8,C   7)    -78.78  0.000067   -0.14    -78.92   
   109. D(C  10,C   9,C   8,H  22)    -77.81 -0.000005   -0.08    -77.88   
   110. D(C  10,C   9,C   8,H  21)    159.76 -0.000084   -0.03    159.73   
   111. D(C  10,C   9,C   8,C   7)     38.24  0.000012   -0.05     38.19   
   112. D(H  16,C  10,C   9,H  18)    -35.01  0.000056    0.09    -34.92   
   113. D(H  16,C  10,C   9,C   8)   -152.04  0.000085    0.05   -152.00   
   114. D(O  11,C  10,C   9,H  19)   -154.53 -0.000038    0.16   -154.37   
   115. D(O  11,C  10,C   9,H  18)     83.98 -0.000081    0.18     84.17   
   116. D(H  16,C  10,C   9,H  19)     86.47  0.000099    0.07     86.54   
   117. D(O  11,C  10,C   9,C   8)    -33.05 -0.000052    0.14    -32.91   
   118. D(C   7,O  11,C  10,H  17)   -105.47  0.000001   -0.16   -105.62   
   119. D(C   7,O  11,C  10,H  16)    136.51  0.000201   -0.22    136.29   
   120. D(C   7,O  11,C  10,C   9)     14.15  0.000016   -0.18     13.97   
   121. D(C  10,O  11,C   7,H  20)    129.78 -0.000023    0.14    129.93   
   122. D(C  10,O  11,C   7,C   8)     10.89 -0.000022    0.15     11.04   
   123. D(C  10,O  11,C   7,C   6)   -111.34 -0.000034    0.17   -111.17   
    ----------------------------------------------------------------------------

Geometry step timings:
Preparation and reading OPT file:      0.001 s (19.687 %)
Internal coordinates            :      0.000 s ( 0.643 %)
B/P matrices and projection     :      0.002 s (26.429 %)
Hessian update/contruction      :      0.000 s ( 7.538 %)
Making the step                 :      0.001 s (19.197 %)
Converting the step to Cartesian:      0.000 s ( 3.034 %)
Storing new data                :      0.000 s ( 0.536 %)
Checking convergence            :      0.000 s ( 0.260 %)
Final printing                  :      0.001 s (22.614 %)
Total time                      :      0.007 s

Time for energy+gradient        :     44.395 s
Time for complete geometry iter :     44.605 s

         *************************************************************
         *                GEOMETRY OPTIMIZATION CYCLE   7            *
         *************************************************************
---------------------------------
CARTESIAN COORDINATES (ANGSTROEM)
---------------------------------
  C     -3.750317   -0.211024   -0.209515
  C     -2.332506   -0.294057   -0.004010
  C     -1.574833    0.878652    0.159382
  C     -0.196578    0.790550    0.359945
  C     -1.700088   -1.551980    0.038773
  C     -0.324018   -1.622488    0.237540
  C      0.443617   -0.455531    0.393888
  C      1.945040   -0.567859    0.586430
  C      2.675703   -0.990794   -0.702854
  C      2.982267    0.363560   -1.340892
  C      3.329229    1.198468   -0.114176
  O      2.513140    0.687634    0.948913
  H     -2.067856    1.851677    0.131156
  H      0.396225    1.693713    0.500705
  H     -2.290116   -2.461786   -0.081700
  H      0.162686   -2.600273    0.274281
  H      3.116699    2.270543   -0.236561
  H      4.393994    1.083318    0.154423
  H      2.087499    0.765202   -1.840250
  H      3.800305    0.325474   -2.072831
  H      2.135087   -1.286752    1.400728
  H      2.071495   -1.656164   -1.333375
  H      3.609556   -1.511128   -0.441815
  N     -4.902935   -0.146604   -0.384301

----------------------------
CARTESIAN COORDINATES (A.U.)
----------------------------
  NO LB      ZA    FRAG     MASS         X           Y           Z
   0 C     6.0000    0    12.011   -7.087072   -0.398777   -0.395926
   1 C     6.0000    0    12.011   -4.407797   -0.555687   -0.007578
   2 C     6.0000    0    12.011   -2.976003    1.660411    0.301188
   3 C     6.0000    0    12.011   -0.371479    1.493923    0.680197
   4 C     6.0000    0    12.011   -3.212701   -2.932817    0.073269
   5 C     6.0000    0    12.011   -0.612304   -3.066057    0.448886
   6 C     6.0000    0    12.011    0.838314   -0.860830    0.744340
   7 C     6.0000    0    12.011    3.675593   -1.073098    1.108191
   8 C     6.0000    0    12.011    5.056346   -1.872329   -1.328202
   9 C     6.0000    0    12.011    5.635667    0.687030   -2.533919
  10 C     6.0000    0    12.011    6.291330    2.264776   -0.215761
  11 O     8.0000    0    15.999    4.749147    1.299441    1.793185
  12 H     1.0000    0     1.008   -3.907681    3.499163    0.247849
  13 H     1.0000    0     1.008    0.748757    3.200654    0.946196
  14 H     1.0000    0     1.008   -4.327693   -4.652102   -0.154390
  15 H     1.0000    0     1.008    0.307432   -4.913804    0.518315
  16 H     1.0000    0     1.008    5.889707    4.290705   -0.447036
  17 H     1.0000    0     1.008    8.303445    2.047174    0.291818
  18 H     1.0000    0     1.008    3.944801    1.446022   -3.477569
  19 H     1.0000    0     1.008    7.181535    0.615057   -3.917083
  20 H     1.0000    0     1.008    4.034729   -2.431609    2.646992
  21 H     1.0000    0     1.008    3.914557   -3.129697   -2.519714
  22 H     1.0000    0     1.008    6.821072   -2.855618   -0.834909
  23 N     7.0000    0    14.007   -9.265205   -0.277042   -0.726224

--------------------------------
INTERNAL COORDINATES (ANGSTROEM)
--------------------------------
 C      0   0   0     0.000000000000     0.00000000     0.00000000
 C      1   0   0     1.435031678957     0.00000000     0.00000000
 C      2   1   0     1.405706428086   120.05985049     0.00000000
 C      3   2   1     1.395555113282   119.75910072   179.94781856
 C      2   1   3     1.408599255926   119.97374133   179.77465287
 C      5   2   1     1.392138822753   119.56119876   179.94898589
 C      4   3   2     1.401328222190   120.71730119     0.31853350
 C      7   4   3     1.517880774994   121.38406964   178.90168990
 C      8   7   4     1.541101963557   112.52981039   252.21723705
 C      9   8   7     1.528185074577   101.60612810    90.17723470
 C     10   9   8     1.523904694062   101.25268648    38.18802872
 O      8   7   4     1.424919616252   111.18813915    10.19928006
 H      3   2   1     1.091167626156   119.82689077     0.10034690
 H      4   3   2     1.089464346936   120.23924238   180.81502965
 H      5   2   1     1.091052047903   119.90277841   359.82866367
 H      6   5   2     1.092838011375   119.36241939   179.75023552
 H     11  10   9     1.099769295449   113.60930872   208.00185596
 H     11  10   9     1.104142397099   110.99253910    85.58758681
 H     10   9   8     1.100583549600   110.47304929   281.08198269
 H     10   9   8     1.098349309440   113.38503981   159.16362569
 H      8   7   4     1.102726765624   108.20325337   129.29841549
 H      9   8   7     1.097881124412   112.69719566   327.69179064
 H      9   8   7     1.100440724371   109.49085767   206.88232908
 N      1   2   3     1.167573768559   179.59463850   114.85359597

---------------------------
INTERNAL COORDINATES (A.U.)
---------------------------
 C      0   0   0     0.000000000000     0.00000000     0.00000000
 C      1   0   0     2.711816866729     0.00000000     0.00000000
 C      2   1   0     2.656400173776   120.05985049     0.00000000
 C      3   2   1     2.637216968897   119.75910072   179.94781856
 C      2   1   3     2.661866826145   119.97374133   179.77465287
 C      5   2   1     2.630761115402   119.56119876   179.94898589
 C      4   3   2     2.648126563675   120.71730119     0.31853350
 C      7   4   3     2.868378968682   121.38406964   178.90168990
 C      8   7   4     2.912260655572   112.52981039   252.21723705
 C      9   8   7     2.887851272896   101.60612810    90.17723470
 C     10   9   8     2.879762525974   101.25268648    38.18802872
 O      8   7   4     2.692707837569   111.18813915    10.19928006
 H      3   2   1     2.062007979636   119.82689077     0.10034690
 H      4   3   2     2.058789248381   120.23924238   180.81502965
 H      5   2   1     2.061789568390   119.90277841   359.82866367
 H      6   5   2     2.065164550237   119.36241939   179.75023552
 H     11  10   9     2.078262778894   113.60930872   208.00185596
 H     11  10   9     2.086526743368   110.99253910    85.58758681
 H     10   9   8     2.079801496243   110.47304929   281.08198269
 H     10   9   8     2.075579394224   113.38503981   159.16362569
 H      8   7   4     2.083851587574   108.20325337   129.29841549
 H      9   8   7     2.074694652741   112.69719566   327.69179064
 H      9   8   7     2.079531595676   109.49085767   206.88232908
 N      1   2   3     2.206394663727   179.59463850   114.85359597


           ************************************************************
           *        Program running with 8 parallel MPI-processes     *
           *              working on a common directory               *
           ************************************************************
------------------------------------------------------------------------------
                   ___                                                        
                  /   \      - P O W E R E D   B Y -                         
                 /     \                                                     
                 |  |  |   _    _      __       _____    __    __             
                 |  |  |  | |  | |    /  \     |  _  \  |  |  /  |          
                  \  \/   | |  | |   /    \    | | | |  |  | /  /          
                 / \  \   | |__| |  /  /\  \   | |_| |  |  |/  /          
                |  |  |   |  __  | /  /__\  \  |    /   |      \           
                |  |  |   | |  | | |   __   |  |    \   |  |\   \          
                \     /   | |  | | |  |  |  |  | |\  \  |  | \   \       
                 \___/    |_|  |_| |__|  |__|  |_| \__\ |__|  \__/        
                                                                              
                      - O R C A' S   B I G   F R I E N D -                    
                                      &                                       
                       - I N T E G R A L  F E E D E R -                       
                                                                              
 v1 FN, 2020, v2 2021, v3 2022-2024                                           
------------------------------------------------------------------------------


----------------------
SHARK INTEGRAL PACKAGE
----------------------

Number of atoms                             ...     24
Number of basis functions                   ...    237
Number of shells                            ...    111
Maximum angular momentum                    ...      2
Integral batch strategy                     ... SHARK/LIBINT Hybrid
RI-J (if used) integral strategy            ... SPLIT-RIJ (Revised 2003 algorithm where possible)
Printlevel                                  ...      1
Contraction scheme used                     ... SEGMENTED contraction
Prescreening option                         ... SCHWARTZ
   Thresh                                   ... 1.000e-12
   Tcut                                     ... 1.000e-14
   Tpresel                                  ... 1.000e-14 
Coulomb Range Separation                    ... NOT USED
Exchange Range Separation                   ... NOT USED
Multipole approximations                    ... NOT USED
Finite Nucleus Model                        ... NOT USED
CABS basis                                  ... NOT available
Auxiliary Coulomb fitting basis             ... AVAILABLE
   # of basis functions in Aux-J            ...    758
   # of shells in Aux-J                     ...    250
   Maximum angular momentum in Aux-J        ...      4
Auxiliary J/K fitting basis                 ... NOT available
Auxiliary Correlation fitting basis         ... AVAILABLE
   # of basis functions in Aux-C            ...    778
   # of shells in Aux-C                     ...    274
   Maximum angular momentum in Aux-C        ...      3
Auxiliary 'external' fitting basis          ... NOT available

Checking pre-screening integrals            ... done (  0.0 sec) Dimension = 111
Check shell pair data                       ... done (  0.0 sec)
Shell pair information
Shell pair cut-off parameter TPreSel        ...   1.0e-14
Total number of shell pairs                 ...      6216
Shell pairs after pre-screening             ...      5539
Total number of primitive shell pairs       ...     22568
Primitive shell pairs kept                  ...     14295
          la=0 lb=0:   1688 shell pairs
          la=1 lb=0:   2039 shell pairs
          la=1 lb=1:    642 shell pairs
          la=2 lb=0:    683 shell pairs
          la=2 lb=1:    413 shell pairs
          la=2 lb=2:     74 shell pairs

Calculating one electron integrals          ... done (  0.0 sec)
Calculating RI/J V-Matrix + Cholesky decomp.... done (  0.0 sec)
Calculating RI/C V-Matrix + Cholesky decomp.... done (  0.0 sec)
Calculating Nuclear repulsion               ... done (  0.0 sec) ENN=    725.247072029010 Eh

Diagonalization of the overlap matrix:
Smallest eigenvalue                        ... 2.794e-04
Time for diagonalization                   ...    0.006 sec
Threshold for overlap eigenvalues          ... 1.000e-07
Number of eigenvalues below threshold      ... 0
Time for construction of square roots      ...    0.003 sec
Total time needed                          ...    0.011 sec

-------------------
DFT GRID GENERATION
-------------------

General Integration Accuracy     IntAcc      ... 4.388
Radial Grid Type                 RadialGrid  ... OptM3 with GC (2021)
Angular Grid (max. ang.)         AngularGrid ... 4 (Lebedev-302)
Angular grid pruning method      GridPruning ... 4 (adaptive)
Weight generation scheme         WeightScheme... mBecke (2022)
Basis function cutoff            BFCut       ... 1.0000e-12
Integration weight cutoff        WCut        ... 1.0000e-14
Partially contracted basis set               ... off
Rotationally invariant grid construction     ... off
Angular grids for H and He will be reduced by one unit

Total number of grid points                  ...   113016
Total number of batches                      ...     1779
Average number of points per batch           ...       63
Average number of grid points per atom       ...     4709

--------------------
COSX GRID GENERATION
--------------------

GRIDX 1
-------
General Integration Accuracy     IntAcc      ... 3.816
Radial Grid Type                 RadialGrid  ... OptM3 with GC (2021)
Angular Grid (max. ang.)         AngularGrid ... 1 (Lebedev-50)
Angular grid pruning method      GridPruning ... 4 (adaptive)
Weight generation scheme         WeightScheme... mBecke (2022)
Basis function cutoff            BFCut       ... 1.0000e-12
Integration weight cutoff        WCut        ... 1.0000e-14
Partially contracted basis set               ... on
Rotationally invariant grid construction     ... off
Angular grids for H and He will be reduced by one unit

Total number of grid points                  ...    14382
Total number of batches                      ...      127
Average number of points per batch           ...      113
Average number of grid points per atom       ...      599
UseSFitting                                  ... on

GRIDX 2
-------
General Integration Accuracy     IntAcc      ... 4.020
Radial Grid Type                 RadialGrid  ... OptM3 with GC (2021)
Angular Grid (max. ang.)         AngularGrid ... 2 (Lebedev-110)
Angular grid pruning method      GridPruning ... 4 (adaptive)
Weight generation scheme         WeightScheme... mBecke (2022)
Basis function cutoff            BFCut       ... 1.0000e-12
Integration weight cutoff        WCut        ... 1.0000e-14
Partially contracted basis set               ... on
Rotationally invariant grid construction     ... off
Angular grids for H and He will be reduced by one unit

Total number of grid points                  ...    31265
Total number of batches                      ...      258
Average number of points per batch           ...      121
Average number of grid points per atom       ...     1303
UseSFitting                                  ... on

GRIDX 3
-------
General Integration Accuracy     IntAcc      ... 4.338
Radial Grid Type                 RadialGrid  ... OptM3 with GC (2021)
Angular Grid (max. ang.)         AngularGrid ... 3 (Lebedev-194)
Angular grid pruning method      GridPruning ... 4 (adaptive)
Weight generation scheme         WeightScheme... mBecke (2022)
Basis function cutoff            BFCut       ... 1.0000e-12
Integration weight cutoff        WCut        ... 1.0000e-14
Partially contracted basis set               ... on
Rotationally invariant grid construction     ... off
Angular grids for H and He will be reduced by one unit

Total number of grid points                  ...    68553
Total number of batches                      ...      548
Average number of points per batch           ...      125
Average number of grid points per atom       ...     2856
UseSFitting                                  ... on
Initializing property integral containers    ... done (  0.0 sec)

SHARK setup successfully completed in   1.4 seconds

Maximum memory used throughout the entire STARTUP-calculation: 31.2 MB


           ************************************************************
           *        Program running with 8 parallel MPI-processes     *
           *              working on a common directory               *
           ************************************************************
Occupation numbers will be reassigned to an Aufbau configuration
             **** ENERGY FILE WAS UPDATED (calc.en.tmp) ****
Finished Guess after   0.2 sec
Maximum memory used throughout the entire GUESS-calculation: 13.3 MB


           ************************************************************
           *        Program running with 8 parallel MPI-processes     *
           *              working on a common directory               *
           ************************************************************
--------------------
CPCM SOLVATION MODEL
--------------------
CPCM parameters:
  Epsilon                                         ...      16.7000
  Refrac                                          ...       1.2750
  Rsolv                                           ...       1.3000
  Surface type                                    ... GAUSSIAN VDW
  Discretization scheme                           ... Constant charge density
    Threshold for H atoms                         ...       5.0000 (charges/Ang^2)
    Threshold for non-H atoms                     ...       5.0000 (charges/Ang^2)
  Epsilon function type                           ...         CPCM
Solvent:                                          ... CUSTOM
Radii:
  Scheme                                          ... Element-dependent radii
  Radius for C  used is    3.8550 Bohr (=   2.0400 Ang.)
  Radius for O  used is    3.4469 Bohr (=   1.8240 Ang.)
  Radius for H  used is    2.4944 Bohr (=   1.3200 Ang.)
  Radius for N  used is    3.5149 Bohr (=   1.8600 Ang.)
Calculating surface                               ...        done! (  0.0s)
Cavity surface points                             ...         2207
Cavity Volume                                     ...    1483.7767
Cavity Surface-area                               ...     797.1281
Calculating surface distance matrix               ...        done! (  0.1s)
Performing Cholesky decomposition & store         ...        done! (  0.1s)
Overall time for CPCM initialization              ...                 0.2s

----------------------------------------D-I-I-S--------------------------------------------
Iteration    Energy (Eh)           Delta-E    RMSDP     MaxDP     DIISErr   Damp  Time(sec)
-------------------------------------------------------------------------------------------
               ***  Starting incremental Fock matrix formation  ***
                              *** Initializing SOSCF ***
---------------------------------------S-O-S-C-F--------------------------------------
Iteration    Energy (Eh)           Delta-E    RMSDP     MaxDP     MaxGrad    Time(sec)
--------------------------------------------------------------------------------------
    1    -554.1749915006033689     0.00e+00  4.37e-05  7.44e-04  1.09e-04     1.7
               *** Restarting incremental Fock matrix formation ***
    2    -554.1750143378955045    -2.28e-05  2.10e-05  3.67e-04  1.90e-04     2.9
    3    -554.1750181984658639    -3.86e-06  7.95e-06  1.36e-04  6.36e-05     1.4
    4    -554.1750184970277360    -2.99e-07  2.58e-06  1.10e-04  2.40e-05     1.3
    5    -554.1750185068179917    -9.79e-09  1.22e-06  4.54e-05  1.80e-05     1.2
    6    -554.1750185199510952    -1.31e-08  3.40e-07  1.17e-05  4.46e-06     1.2
    7    -554.1750185194533742     4.98e-10  1.85e-07  6.70e-06  5.99e-06     1.1
                 **** Energy Check signals convergence ****

               *****************************************************
               *                     SUCCESS                       *
               *           SCF CONVERGED AFTER   7 CYCLES          *
               *****************************************************

Recomputing exchange energy using gridx3       ... done (    2.326 sec)
Old exchange energy                            :    -40.099565392 Eh
New exchange energy                            :    -40.099731281 Eh
Exchange energy change after final integration :     -0.000165889 Eh
Total energy after final integration           :   -554.175184408 Eh
             **** ENERGY FILE WAS UPDATED (calc.en.tmp) ****

----------------
TOTAL SCF ENERGY
----------------

Total Energy       :       -554.17518440849665 Eh          -15079.87341 eV

Components:
Nuclear Repulsion  :        725.24707202901038 Eh           19734.97614 eV
Electronic Energy  :      -1279.40623592978500 Eh          -34814.41361 eV
One Electron Energy:      -2188.29432627721781 Eh          -59546.51590 eV
Two Electron Energy:        908.88809034743281 Eh           24732.10229 eV
CPCM Dielectric    :         -0.01585461867874 Eh              -0.43143 eV

Virial components:
Potential Energy   :      -1103.48805941375576 Eh          -30027.43666 eV
Kinetic Energy     :        549.31287500525923 Eh           14947.56325 eV
Virial Ratio       :          2.00885162104236

DFT components:
N(Alpha)           :       46.000064115391 electrons
N(Beta)            :       46.000064115391 electrons
N(Total)           :       92.000128230781 electrons
E(X)               :      -35.630062966228 Eh       
E(C)               :       -2.269177540574 Eh       
E(XC)              :      -37.899240506802 Eh       

CPCM Solvation Model Properties:
Surface-charge          :         -0.02164521155458
Corrected charge        :          0.00000000000000
Outlying charge corr.   :          0.00002843498168 Eh               0.00077 eV
Free-energy (cav+disp)  :  This term is not implemented in the current solvation scheme

---------------
SCF CONVERGENCE
---------------

  Last Energy change         ...   -4.9772e-10  Tolerance :   1.0000e-09
  Last MAX-Density change    ...    6.6983e-06  Tolerance :   1.0000e-08
  Last RMS-Density change    ...    1.8499e-07  Tolerance :   1.0000e-09
  Last DIIS Error            ...    1.3163e-03  Tolerance :   1.0000e-08
  Last Orbital Gradient      ...    5.9886e-06  Tolerance :   2.0000e-06
  Last Orbital Rotation      ...    4.7747e-06  Tolerance :   2.0000e-06


Total SCF time: 0 days 0 hours 0 min 13 sec 
Finished LeanSCF after  13.6 sec
[truncated: 614,963 more chars]
