# Supplementary material for: Bro̷nsted Acid-Catalyzed Reduction of Furans
Source: J Am Chem Soc. 2025 Feb 19;147(9):7932–8. doi: 10.1021/jacs.4c18485 (PMC11887439; doi:10.1021/jacs.4c18485)
Supplement: Supplementary file 2 — ja4c18485_si_002.zip [file ja4c18485_si_002.zip › AllCoordinates/2-(p-CN-Ph)-Furan/Product/calc.xyz]

24
Coordinates from ORCA-job calc E -554.790294057398
  C          -3.74563498758300     -0.20396818012662     -0.21382540955142
  C          -2.32833513187547     -0.29054482383253     -0.00676531838717
  C          -1.56920108567921      0.88034619627551      0.16314868117376
  C          -0.19147067158572      0.78919143240212      0.36588743482579
  C          -1.69776011430998     -1.54960621226650      0.03150683354039
  C          -0.32210385006190     -1.62297830628023      0.23251141573096
  C           0.44684340087011     -0.45784653131748      0.39536760705839
  C           1.94792948967382     -0.57267160442245      0.59058546019592
  C           2.68000673989956     -0.99625034130625     -0.69707572698788
  C           2.97508405884505      0.35812197291429     -1.34106186851828
  C           3.31726381755530      1.20235998979678     -0.11856996154145
  O           2.51921414645752      0.68085420633193      0.95351278846568
  H          -2.06049564367541      1.85435675363728      0.13841369823833
  H           0.40158855791992      1.69137135657379      0.51215206743031
  H          -2.28863623018245     -2.45819576664280     -0.09410164935142
  H           0.16306680962851     -2.60168156095208      0.26585563174945
  H           3.08552571197186      2.27008901089526     -0.24473965891054
  H           4.38549499303499      1.10697084315369      0.14298615802806
  H           2.07647979644513      0.75003188749708     -1.84113650610749
  H           3.79223719784630      0.32422060252531     -2.07410559821914
  H           2.13523181336833     -1.29099640846482      1.40585423202835
  H           2.08133755446952     -1.66974123094712     -1.32420409767634
  H           3.61815875047310     -1.50756516050492     -0.43356574177624
  N          -4.89853193920591     -0.13351579363925     -0.38474868923803
