# Supplementary material for: Bro̷nsted Acid-Catalyzed Reduction of Furans
Source: J Am Chem Soc. 2025 Feb 19;147(9):7932–8. doi: 10.1021/jacs.4c18485 (PMC11887439; doi:10.1021/jacs.4c18485)
Supplement: Supplementary file 2 — ja4c18485_si_002.zip [file ja4c18485_si_002.zip › AllCoordinates/2-(p-CN-Ph)-Furan/Product/CREST/calc.out]

! Job execution by suborca V 9.12 !
Job started from head1.mpi-muelheim.mpg.de, running /hsnfs/software/orca/orca_stable/orca on xe30th137.mpi-muelheim.mpg.de in /usr/scratch/frank/calc__8530269 (/bin/ksh)
Job execution start: Wed Jul 31 18:08:21 CEST 2024
Shared library path: /csnfs/software/intel/impi/2018.4.274/lib64:/csnfs/software/orca/orca_stable_directory/orca_stable_20210316::/hsnfs/software/cfour-2.1/lib:/hsnfs/software/orca/orca_stable:/usr/users/openmpi-2.0.4/lib:/opt/intel/lib/intel64:/opt/intel/mkl/lib/intel64:/usr/scratch/frank/calc__8530269/xtb/lib
SLURM Job ID is: 8530269
SLURM_JOB_NODELIST: xe30th137
Expanded nodelist (1 nodes):
xe30th137
 
       ==============================================
       |                                            |
       |                 C R E S T                  |
       |                                            |
       |  Conformer-Rotamer Ensemble Sampling Tool  |
       |          based on the GFN methods          |
       |             P.Pracht, S.Grimme             |
       |          Universitaet Bonn, MCTC           |
       ==============================================
       Version 2.12,   Thu 19. Mai 16:32:32 CEST 2022
  Using the xTB program. Compatible with xTB version 6.4.0
 
   Cite work conducted with this code as

   • P.Pracht, F.Bohle, S.Grimme, PCCP, 2020, 22, 7169-7192.
   • S.Grimme, JCTC, 2019, 15, 2847-2862.

   and for works involving QCG as

   • S.Spicher, C.Plett, P.Pracht, A.Hansen, S.Grimme,
     JCTC, 2022, 18 (5), 3174-3189.
 
   with help from:
   C.Bannwarth, F.Bohle, S.Ehlert, S.Grimme,
   C.Plett, P.Pracht, S.Spicher
 
   This program is distributed in the hope that it will be useful,
   but WITHOUT ANY WARRANTY; without even the implied warranty of
   MERCHANTABILITY or FITNESS FOR A PARTICULAR PURPOSE.

 Command line input:
 > /usr/scratch/frank/calc__8530269/xtb/bin/crest calc.xyz --gfn 2 --T 8

  -gfn2 : Use of GFN2-xTB requested.
  --T 8 (CPUs/Threads selected)
 
 -------------------------
 xTB Geometry Optimization
 -------------------------
 Geometry successfully optimized.
 
------------------------------------------------
Generating MTD length from a flexibility measure
------------------------------------------------
 Calculating WBOs... done.
 Calculating NCI flexibility... done.
     covalent flexibility measure :   0.125
 non-covalent flexibility measure :   0.788
 flexibility measure :   0.202
 t(MTD) / ps    :     5.0
 Σ(t(MTD)) / ps :    70.0 (14 MTDs)
 
-------------------------------------
Starting a trial MTD to test settings
-------------------------------------
 Estimated runtime for one MTD (5.0 ps) on a single thread: 1 min 10 sec
 Estimated runtime for a batch of 14 MTDs on 8 threads: 2 min 20 sec
 
 list of Vbias parameters applied:
$metadyn    0.00300   1.300
$metadyn    0.00150   1.300
$metadyn    0.00075   1.300
$metadyn    0.00300   0.780
$metadyn    0.00150   0.780
$metadyn    0.00075   0.780
$metadyn    0.00300   0.468
$metadyn    0.00150   0.468
$metadyn    0.00075   0.468
$metadyn    0.00300   0.281
$metadyn    0.00150   0.281
$metadyn    0.00075   0.281
$metadyn    0.00100   0.100
$metadyn    0.00500   0.800
 
*******************************************************************************************
**                        N E W    I T E R A T I O N    C Y C L E                        **
*******************************************************************************************
 
========================================
            MTD Iteration  1
========================================
 
     ========================================
     |         Meta-MD (MTD) Sampling       |
     ========================================
 
Starting Meta-MD   1 with the settings:
     MD time /ps        :     5.0
     dt /fs             :     5.0
     dumpstep(trj) /fs  :     100
     dumpstep(Vbias)/ps :     1.0
     Vbias factor k /Eh :  0.0810
     Vbias exp α /bohr⁻²:    1.30
Starting Meta-MD   2 with the settings:
     MD time /ps        :     5.0
     dt /fs             :     5.0
     dumpstep(trj) /fs  :     100
     dumpstep(Vbias)/ps :     1.0
     Vbias factor k /Eh :  0.0405
     Vbias exp α /bohr⁻²:    1.30
Starting Meta-MD   3 with the settings:
     MD time /ps        :     5.0
     dt /fs             :     5.0
     dumpstep(trj) /fs  :     100
     dumpstep(Vbias)/ps :     1.0
     Vbias factor k /Eh :  0.0203
     Vbias exp α /bohr⁻²:    1.30
Starting Meta-MD   4 with the settings:
     MD time /ps        :     5.0
     dt /fs             :     5.0
     dumpstep(trj) /fs  :     100
     dumpstep(Vbias)/ps :     1.0
     Vbias factor k /Eh :  0.0810
     Vbias exp α /bohr⁻²:    0.78
Starting Meta-MD   6 with the settings:
     MD time /ps        :     5.0
     dt /fs             :     5.0
     dumpstep(trj) /fs  :     100
     dumpstep(Vbias)/ps :     1.0
     Vbias factor k /Eh :  0.0203
     Vbias exp α /bohr⁻²:    0.78
Starting Meta-MD   5 with the settings:
     MD time /ps        :     5.0
     dt /fs             :     5.0
     dumpstep(trj) /fs  :     100
     dumpstep(Vbias)/ps :     1.0
     Vbias factor k /Eh :  0.0405
     Vbias exp α /bohr⁻²:    0.78
Starting Meta-MD   7 with the settings:
     MD time /ps        :     5.0
     dt /fs             :     5.0
     dumpstep(trj) /fs  :     100
     dumpstep(Vbias)/ps :     1.0
     Vbias factor k /Eh :  0.0810
     Vbias exp α /bohr⁻²:    0.47
Starting Meta-MD  14 with the settings:
     MD time /ps        :     5.0
     dt /fs             :     5.0
     dumpstep(trj) /fs  :     100
     dumpstep(Vbias)/ps :     1.0
     Vbias factor k /Eh :  0.1350
     Vbias exp α /bohr⁻²:    0.80
*Meta-MTD 2 finished*
Starting Meta-MD   8 with the settings:
     MD time /ps        :     5.0
     dt /fs             :     5.0
     dumpstep(trj) /fs  :     100
     dumpstep(Vbias)/ps :     1.0
     Vbias factor k /Eh :  0.0405
     Vbias exp α /bohr⁻²:    0.47
*Meta-MTD 7 finished*
Starting Meta-MD   9 with the settings:
     MD time /ps        :     5.0
     dt /fs             :     5.0
     dumpstep(trj) /fs  :     100
     dumpstep(Vbias)/ps :     1.0
     Vbias factor k /Eh :  0.0203
     Vbias exp α /bohr⁻²:    0.47
*Meta-MTD 6 finished*
Starting Meta-MD  10 with the settings:
     MD time /ps        :     5.0
     dt /fs             :     5.0
     dumpstep(trj) /fs  :     100
     dumpstep(Vbias)/ps :     1.0
     Vbias factor k /Eh :  0.0810
     Vbias exp α /bohr⁻²:    0.28
*Meta-MTD 3 finished*
Starting Meta-MD  11 with the settings:
     MD time /ps        :     5.0
     dt /fs             :     5.0
     dumpstep(trj) /fs  :     100
     dumpstep(Vbias)/ps :     1.0
     Vbias factor k /Eh :  0.0405
     Vbias exp α /bohr⁻²:    0.28
*Meta-MTD 5 finished*
Starting Meta-MD  12 with the settings:
     MD time /ps        :     5.0
     dt /fs             :     5.0
     dumpstep(trj) /fs  :     100
     dumpstep(Vbias)/ps :     1.0
     Vbias factor k /Eh :  0.0203
     Vbias exp α /bohr⁻²:    0.28
*Meta-MTD 14 finished*
Starting Meta-MD  13 with the settings:
     MD time /ps        :     5.0
     dt /fs             :     5.0
     dumpstep(trj) /fs  :     100
     dumpstep(Vbias)/ps :     1.0
     Vbias factor k /Eh :  0.0270
     Vbias exp α /bohr⁻²:    0.10
*Meta-MTD 1 finished*
*Meta-MTD 4 finished*
*Meta-MTD 8 finished*
*Meta-MTD 9 finished*
*Meta-MTD 11 finished*
*Meta-MTD 13 finished*
*Meta-MTD 10 finished*
*Meta-MTD 12 finished*
 
-----------------------
Multilevel Optimization
-----------------------
 
 -------------------------
 1. crude pre-optimization
 -------------------------
 Optimizing all 686 structures from file "crest_rotamers_0.xyz" ...
 1 2 3 4 5 6 7 8 9 10 11 12 13 14 15 16 17 18 19 20 21 22 23 24 25 26 27 28 29 30 31 32 33 34 35 36 37 38 39 40 41 42 43 44 45 46 47 48 49 50 51 52 53 54 55 56 57 58 59 60 61 62 63 64 65 66 67 68 69 70 71 72 73 74 75 76 77 78 79 80 81 82 83 84 85 86 87 88 89 90 91 92 93 94 95 96 97 98 99 100 101 102 103 104 105 106 107 108 109 110 111 112 113 114 115 116 117 118 119 120 121 122 123 124 125 126 127 128 129 130 131 132 133 134 135 136 137 138 139 140 141 142 143 144 145 146 147 148 149 150 151 152 153 154 155 156 157 158 159 160 161 162 163 164 165 166 167 168 169 170 171 172 173 174 175 176 177 178 179 180 181 182 183 184 185 186 187 188 189 190 191 192 193 194 195 196 197 198 199 200 201 202 203 204 205 206 207 208 209 210 211 212 213 214 215 216 217 218 219 220 221 222 223 224 225 226 227 228 229 230 231 232 233 234 235 236 237 238 239 240 241 242 243 244 245 246 247 248 249 250 251 252 253 254 255 256 257 258 259 260 261 262 263 264 265 266 267 268 269 270 271 272 273 274 275 276 277 278 279 280 281 282 283 284 285 286 287 288 289 290 291 292 293 294 295 296 297 298 299 300 301 302 303 304 305 306 307 308 309 310 311 312 313 314 315 316 317 318 319 320 321 322 323 324 325 326 327 328 329 330 331 332 333 334 335 336 337 338 339 340 341 342 343 344 345 346 347 348 349 350 351 352 353 354 355 356 357 358 359 360 361 362 363 364 365 366 367 368 369 370 371 372 373 374 375 376 377 378 379 380 381 382 383 384 385 386 387 388 389 390 391 392 393 394 395 396 397 398 399 400 401 402 403 404 405 406 407 408 409 410 411 412 413 414 415 416 417 418 419 420 421 422 423 424 425 426 427 428 429 430 431 432 433 434 435 436 437 438 439 440 441 442 443 444 445 446 447 448 449 450 451 452 453 454 455 456 457 458 459 460 461 462 463 464 465 466 467 468 469 470 471 472 473 474 475 476 477 478 479 480 481 482 483 484 485 486 487 488 489 490 491 492 493 494 495 496 497 498 499 500 501 502 503 504 505 506 507 508 509 510 511 512 513 514 515 516 517 518 519 520 521 522 523 524 525 526 527 528 529 530 531 532 533 534 535 536 537 538 539 540 541 542 543 544 545 546 547 548 549 550 551 552 553 554 555 556 557 558 559 560 561 562 563 564 565 566 567 568 569 570 571 572 573 574 575 576 577 578 579 580 581 582 583 584 585 586 587 588 589 590 591 592 593 594 595 596 597 598 599 600 601 602 603 604 605 606 607 608 609 610 611 612 613 614 615 616 617 618 619 620 621 622 623 624 625 626 627 628 629 630 631 632 633 634 635 636 637 638 639 640 641 642 643 644 645 646 647 648 649 650 651 652 653 654 655 656 657 658 659 660 661 662 663 664 665 666 667 668 669 670 671 672 673 674 675 676 677 678 679 680 681 682 683 684 685 686
 done.
 running RMSDs...
 done.
 E lowest :   -38.82237
 640 structures remain within    12.00 kcal/mol window
 
 -------------------------------------
 2. optimization with tight thresholds
 -------------------------------------
 Optimizing all 641 structures from file "crest_rotamers_1.xyz" ...
 1 2 3 4 5 6 7 8 9 10 11 12 13 14 15 16 17 18 19 20 21 22 23 24 25 26 27 28 29 30 31 32 33 34 35 36 37 38 39 40 41 42 43 44 45 46 47 48 49 50 51 52 53 54 55 56 57 58 59 60 61 62 63 64 65 66 67 68 69 70 71 72 73 74 75 76 77 78 79 80 81 82 83 84 85 86 87 88 89 90 91 92 93 94 95 96 97 98 99 100 101 102 103 104 105 106 107 108 109 110 111 112 113 114 115 116 117 118 119 120 121 122 123 124 125 126 127 128 129 130 131 132 133 134 135 136 137 138 139 140 141 142 143 144 145 146 147 148 149 150 151 152 153 154 155 156 157 158 159 160 161 162 163 164 165 166 167 168 169 170 171 172 173 174 175 176 177 178 179 180 181 182 183 184 185 186 187 188 189 190 191 192 193 194 195 196 197 198 199 200 201 202 203 204 205 206 207 208 209 210 211 212 213 214 215 216 217 218 219 220 221 222 223 224 225 226 227 228 229 230 231 232 233 234 235 236 237 238 239 240 241 242 243 244 245 246 247 248 249 250 251 252 253 254 255 256 257 258 259 260 261 262 263 264 265 266 267 268 269 270 271 272 273 274 275 276 277 278 279 280 281 282 283 284 285 286 287 288 289 290 291 292 293 294 295 296 297 298 299 300 301 302 303 304 305 306 307 308 309 310 311 312 313 314 315 316 317 318 319 320 321 322 323 324 325 326 327 328 329 330 331 332 333 334 335 336 337 338 339 340 341 342 343 344 345 346 347 348 349 350 351 352 353 354 355 356 357 358 359 360 361 362 363 364 365 366 367 368 369 370 371 372 373 374 375 376 377 378 379 380 381 382 383 384 385 386 387 388 389 390 391 392 393 394 395 396 397 398 399 400 401 402 403 404 405 406 407 408 409 410 411 412 413 414 415 416 417 418 419 420 421 422 423 424 425 426 427 428 429 430 431 432 433 434 435 436 437 438 439 440 441 442 443 444 445 446 447 448 449 450 451 452 453 454 455 456 457 458 459 460 461 462 463 464 465 466 467 468 469 470 471 472 473 474 475 476 477 478 479 480 481 482 483 484 485 486 487 488 489 490 491 492 493 494 495 496 497 498 499 500 501 502 503 504 505 506 507 508 509 510 511 512 513 514 515 516 517 518 519 520 521 522 523 524 525 526 527 528 529 530 531 532 533 534 535 536 537 538 539 540 541 542 543 544 545 546 547 548 549 550 551 552 553 554 555 556 557 558 559 560 561 562 563 564 565 566 567 568 569 570 571 572 573 574 575 576 577 578 579 580 581 582 583 584 585 586 587 588 589 590 591 592 593 594 595 596 597 598 599 600 601 602 603 604 605 606 607 608 609 610 611 612 613 614 615 616 617 618 619 620 621 622 623 624 625 626 627 628 629 630 631 632 633 634 635 636 637 638 639 640 641
 done.
 running RMSDs...
 done.
 E lowest :   -38.82269
 67 structures remain within     6.00 kcal/mol window
 
 
========================================
            MTD Iteration  2
========================================
 
     ========================================
     |         Meta-MD (MTD) Sampling       |
     ========================================
 
Starting Meta-MD   1 with the settings:
     MD time /ps        :     5.0
     dt /fs             :     5.0
     dumpstep(trj) /fs  :     100
     dumpstep(Vbias)/ps :     1.0
     Vbias factor k /Eh :  0.0810
     Vbias exp α /bohr⁻²:    1.30
Starting Meta-MD   2 with the settings:
     MD time /ps        :     5.0
     dt /fs             :     5.0
     dumpstep(trj) /fs  :     100
     dumpstep(Vbias)/ps :     1.0
     Vbias factor k /Eh :  0.0405
     Vbias exp α /bohr⁻²:    1.30
Starting Meta-MD   3 with the settings:
     MD time /ps        :     5.0
     dt /fs             :     5.0
     dumpstep(trj) /fs  :     100
     dumpstep(Vbias)/ps :     1.0
     Vbias factor k /Eh :  0.0203
     Vbias exp α /bohr⁻²:    1.30
Starting Meta-MD   4 with the settings:
     MD time /ps        :     5.0
     dt /fs             :     5.0
     dumpstep(trj) /fs  :     100
     dumpstep(Vbias)/ps :     1.0
     Vbias factor k /Eh :  0.0810
     Vbias exp α /bohr⁻²:    0.78
Starting Meta-MD   5 with the settings:
     MD time /ps        :     5.0
     dt /fs             :     5.0
     dumpstep(trj) /fs  :     100
     dumpstep(Vbias)/ps :     1.0
     Vbias factor k /Eh :  0.0405
     Vbias exp α /bohr⁻²:    0.78
Starting Meta-MD   6 with the settings:
     MD time /ps        :     5.0
     dt /fs             :     5.0
     dumpstep(trj) /fs  :     100
     dumpstep(Vbias)/ps :     1.0
     Vbias factor k /Eh :  0.0203
     Vbias exp α /bohr⁻²:    0.78
Starting Meta-MD   7 with the settings:
     MD time /ps        :     5.0
     dt /fs             :     5.0
     dumpstep(trj) /fs  :     100
     dumpstep(Vbias)/ps :     1.0
     Vbias factor k /Eh :  0.0810
     Vbias exp α /bohr⁻²:    0.47
Starting Meta-MD  12 with the settings:
     MD time /ps        :     5.0
     dt /fs             :     5.0
     dumpstep(trj) /fs  :     100
     dumpstep(Vbias)/ps :     1.0
     Vbias factor k /Eh :  0.0203
     Vbias exp α /bohr⁻²:    0.28
*Meta-MTD 7 finished*
Starting Meta-MD   8 with the settings:
     MD time /ps        :     5.0
     dt /fs             :     5.0
     dumpstep(trj) /fs  :     100
     dumpstep(Vbias)/ps :     1.0
     Vbias factor k /Eh :  0.0405
     Vbias exp α /bohr⁻²:    0.47
*Meta-MTD 6 finished*
Starting Meta-MD   9 with the settings:
     MD time /ps        :     5.0
     dt /fs             :     5.0
     dumpstep(trj) /fs  :     100
     dumpstep(Vbias)/ps :     1.0
     Vbias factor k /Eh :  0.0203
     Vbias exp α /bohr⁻²:    0.47
*Meta-MTD 1 finished*
Starting Meta-MD  10 with the settings:
     MD time /ps        :     5.0
     dt /fs             :     5.0
     dumpstep(trj) /fs  :     100
     dumpstep(Vbias)/ps :     1.0
     Vbias factor k /Eh :  0.0810
     Vbias exp α /bohr⁻²:    0.28
*Meta-MTD 4 finished*
Starting Meta-MD  11 with the settings:
     MD time /ps        :     5.0
     dt /fs             :     5.0
     dumpstep(trj) /fs  :     100
     dumpstep(Vbias)/ps :     1.0
     Vbias factor k /Eh :  0.0405
     Vbias exp α /bohr⁻²:    0.28
*Meta-MTD 12 finished*
*Meta-MTD 3 finished*
*Meta-MTD 5 finished*
*Meta-MTD 2 finished*
*Meta-MTD 9 finished*
*Meta-MTD 11 finished*
*Meta-MTD 10 finished*
*Meta-MTD 8 finished*
 
-----------------------
Multilevel Optimization
-----------------------
 
 -------------------------
 1. crude pre-optimization
 -------------------------
 Optimizing all 588 structures from file "crest_rotamers_0.xyz" ...
 1 2 3 4 5 6 7 8 9 10 11 12 13 14 15 16 17 18 19 20 21 22 23 24 25 26 27 28 29 30 31 32 33 34 35 36 37 38 39 40 41 42 43 44 45 46 47 48 49 50 51 52 53 54 55 56 57 58 59 60 61 62 63 64 65 66 67 68 69 70 71 72 73 74 75 76 77 78 79 80 81 82 83 84 85 86 87 88 89 90 91 92 93 94 95 96 97 98 99 100 101 102 103 104 105 106 107 108 109 110 111 112 113 114 115 116 117 118 119 120 121 122 123 124 125 126 127 128 129 130 131 132 133 134 135 136 137 138 139 140 141 142 143 144 145 146 147 148 149 150 151 152 153 154 155 156 157 158 159 160 161 162 163 164 165 166 167 168 169 170 171 172 173 174 175 176 177 178 179 180 181 182 183 184 185 186 187 188 189 190 191 192 193 194 195 196 197 198 199 200 201 202 203 204 205 206 207 208 209 210 211 212 213 214 215 216 217 218 219 220 221 222 223 224 225 226 227 228 229 230 231 232 233 234 235 236 237 238 239 240 241 242 243 244 245 246 247 248 249 250 251 252 253 254 255 256 257 258 259 260 261 262 263 264 265 266 267 268 269 270 271 272 273 274 275 276 277 278 279 280 281 282 283 284 285 286 287 288 289 290 291 292 293 294 295 296 297 298 299 300 301 302 303 304 305 306 307 308 309 310 311 312 313 314 315 316 317 318 319 320 321 322 323 324 325 326 327 328 329 330 331 332 333 334 335 336 337 338 339 340 341 342 343 344 345 346 347 348 349 350 351 352 353 354 355 356 357 358 359 360 361 362 363 364 365 366 367 368 369 370 371 372 373 374 375 376 377 378 379 380 381 382 383 384 385 386 387 388 389 390 391 392 393 394 395 396 397 398 399 400 401 402 403 404 405 406 407 408 409 410 411 412 413 414 415 416 417 418 419 420 421 422 423 424 425 426 427 428 429 430 431 432 433 434 435 436 437 438 439 440 441 442 443 444 445 446 447 448 449 450 451 452 453 454 455 456 457 458 459 460 461 462 463 464 465 466 467 468 469 470 471 472 473 474 475 476 477 478 479 480 481 482 483 484 485 486 487 488 489 490 491 492 493 494 495 496 497 498 499 500 501 502 503 504 505 506 507 508 509 510 511 512 513 514 515 516 517 518 519 520 521 522 523 524 525 526 527 528 529 530 531 532 533 534 535 536 537 538 539 540 541 542 543 544 545 546 547 548 549 550 551 552 553 554 555 556 557 558 559 560 561 562 563 564 565 566 567 568 569 570 571 572 573 574 575 576 577 578 579 580 581 582 583 584 585 586 587 588
 done.
 running RMSDs...
 done.
 E lowest :   -38.82235
 548 structures remain within    12.00 kcal/mol window
 
 -------------------------------------
 2. optimization with tight thresholds
 -------------------------------------
 Optimizing all 549 structures from file "crest_rotamers_1.xyz" ...
 1 2 3 4 5 6 7 8 9 10 11 12 13 14 15 16 17 18 19 20 21 22 23 24 25 26 27 28 29 30 31 32 33 34 35 36 37 38 39 40 41 42 43 44 45 46 47 48 49 50 51 52 53 54 55 56 57 58 59 60 61 62 63 64 65 66 67 68 69 70 71 72 73 74 75 76 77 78 79 80 81 82 83 84 85 86 87 88 89 90 91 92 93 94 95 96 97 98 99 100 101 102 103 104 105 106 107 108 109 110 111 112 113 114 115 116 117 118 119 120 121 122 123 124 125 126 127 128 129 130 131 132 133 134 135 136 137 138 139 140 141 142 143 144 145 146 147 148 149 150 151 152 153 154 155 156 157 158 159 160 161 162 163 164 165 166 167 168 169 170 171 172 173 174 175 176 177 178 179 180 181 182 183 184 185 186 187 188 189 190 191 192 193 194 195 196 197 198 199 200 201 202 203 204 205 206 207 208 209 210 211 212 213 214 215 216 217 218 219 220 221 222 223 224 225 226 227 228 229 230 231 232 233 234 235 236 237 238 239 240 241 242 243 244 245 246 247 248 249 250 251 252 253 254 255 256 257 258 259 260 261 262 263 264 265 266 267 268 269 270 271 272 273 274 275 276 277 278 279 280 281 282 283 284 285 286 287 288 289 290 291 292 293 294 295 296 297 298 299 300 301 302 303 304 305 306 307 308 309 310 311 312 313 314 315 316 317 318 319 320 321 322 323 324 325 326 327 328 329 330 331 332 333 334 335 336 337 338 339 340 341 342 343 344 345 346 347 348 349 350 351 352 353 354 355 356 357 358 359 360 361 362 363 364 365 366 367 368 369 370 371 372 373 374 375 376 377 378 379 380 381 382 383 384 385 386 387 388 389 390 391 392 393 394 395 396 397 398 399 400 401 402 403 404 405 406 407 408 409 410 411 412 413 414 415 416 417 418 419 420 421 422 423 424 425 426 427 428 429 430 431 432 433 434 435 436 437 438 439 440 441 442 443 444 445 446 447 448 449 450 451 452 453 454 455 456 457 458 459 460 461 462 463 464 465 466 467 468 469 470 471 472 473 474 475 476 477 478 479 480 481 482 483 484 485 486 487 488 489 490 491 492 493 494 495 496 497 498 499 500 501 502 503 504 505 506 507 508 509 510 511 512 513 514 515 516 517 518 519 520 521 522 523 524 525 526 527 528 529 530 531 532 533 534 535 536 537 538 539 540 541 542 543 544 545 546 547 548 549
 done.
 running RMSDs...
 done.
 E lowest :   -38.82269
 56 structures remain within     6.00 kcal/mol window
 
========================================
            MTD Iterations done         
========================================
 Collecting ensmbles.
 running RMSDs...
 done.
 E lowest :   -38.82269
 74 structures remain within     6.00 kcal/mol window
 
-----------------------------------------------
Additional regular MDs on lowest 4 conformer(s)
-----------------------------------------------
Starting MD   1 with the settings:
     MD time /ps        :     2.5
     MD Temperature /K  :   400.0
     dt /fs             :     5.0
     dumpstep(trj) /fs  :     100
Starting MD   2 with the settings:
     MD time /ps        :     2.5
     MD Temperature /K  :   500.0
     dt /fs             :     5.0
     dumpstep(trj) /fs  :     100
Starting MD   3 with the settings:
     MD time /ps        :     2.5
     MD Temperature /K  :   400.0
     dt /fs             :     5.0
     dumpstep(trj) /fs  :     100
Starting MD   4 with the settings:
     MD time /ps        :     2.5
     MD Temperature /K  :   500.0
     dt /fs             :     5.0
     dumpstep(trj) /fs  :     100
Starting MD   5 with the settings:
     MD time /ps        :     2.5
     MD Temperature /K  :   400.0
     dt /fs             :     5.0
     dumpstep(trj) /fs  :     100
Starting MD   6 with the settings:
     MD time /ps        :     2.5
     MD Temperature /K  :   500.0
     dt /fs             :     5.0
     dumpstep(trj) /fs  :     100
Starting MD   8 with the settings:
     MD time /ps        :     2.5
     MD Temperature /K  :   500.0
     dt /fs             :     5.0
     dumpstep(trj) /fs  :     100
Starting MD   7 with the settings:
     MD time /ps        :     2.5
     MD Temperature /K  :   400.0
     dt /fs             :     5.0
     dumpstep(trj) /fs  :     100
*MD 7 finished*
*MD 5 finished*
*MD 1 finished*
*MD 3 finished*
*MD 6 finished*
*MD 4 finished*
*MD 8 finished*
*MD 2 finished*
 Appending file crest_rotamers_1.xyz with new structures
 
 -------------------------------------------
 Ensemble optimization with tight thresholds
 -------------------------------------------
 Optimizing all 266 structures from file "crest_rotamers_1.xyz" ...
 1 2 3 4 5 6 7 8 9 10 11 12 13 14 15 16 17 18 19 20 21 22 23 24 25 26 27 28 29 30 31 32 33 34 35 36 37 38 39 40 41 42 43 44 45 46 47 48 49 50 51 52 53 54 55 56 57 58 59 60 61 62 63 64 65 66 67 68 69 70 71 72 73 74 75 76 77 78 79 80 81 82 83 84 85 86 87 88 89 90 91 92 93 94 95 96 97 98 99 100 101 102 103 104 105 106 107 108 109 110 111 112 113 114 115 116 117 118 119 120 121 122 123 124 125 126 127 128 129 130 131 132 133 134 135 136 137 138 139 140 141 142 143 144 145 146 147 148 149 150 151 152 153 154 155 156 157 158 159 160 161 162 163 164 165 166 167 168 169 170 171 172 173 174 175 176 177 178 179 180 181 182 183 184 185 186 187 188 189 190 191 192 193 194 195 196 197 198 199 200 201 202 203 204 205 206 207 208 209 210 211 212 213 214 215 216 217 218 219 220 221 222 223 224 225 226 227 228 229 230 231 232 233 234 235 236 237 238 239 240 241 242 243 244 245 246 247 248 249 250 251 252 253 254 255 256 257 258 259 260 261 262 263 264 265 266
 done.
 running RMSDs...
 done.
 E lowest :   -38.82269
 74 structures remain within     6.00 kcal/mol window
 
 
     ========================================
     |        Structure Crossing (GC)       |
     ========================================
 =============================
  # threads =           8
 =============================
 input  file name : crest_rotamers_3.xyz
number of atoms                :    27
number of points on xyz files  :    74
conformer energy window  /kcal :    6.00
CN per atom difference cut-off :  0.3000
RMSD threshold                 :  0.2500
max. # of generated structures : 250
 reading xyz file ...
 # in E window                 74
 generating pairs ...        2774
 generated pairs           :         304
 number of clash discarded :        2397
 average rmsd w.r.t input  : 2.62924
 sd of ensemble            : 1.12906
 number of new structures      :          74
 removed identical structures  :         230
 writing           74  TMPCONF* dirs ...
 --------------------------
 GC: loose pre-optimization
 --------------------------
 Starting optimization of generated structures
 74 jobs to do.
 1 2 3 4 5 6 7 8 9 10 11 12 13 14 15 16 17 18 19 20 21 22 23 24 25 26 27 28 29 30 31 32 33 34 35 36 37 38 39 40 41 42 43 44 45 46 47 48 49 50 51 52 53 54 55 56 57 58 59 60 61 62 63 64 65 66 67 68 69 70 71 72 73 74 
 done.
 Now appending opt.xyz file with new structures
 running RMSDs...
 done.
 E lowest :   -38.82267
 69 structures remain within    10.00 kcal/mol window
 --------------------------------------
 GC: optimization with tight thresholds
 --------------------------------------
 Optimizing all 69 structures from file "crest_rotamers_1.xyz" ...
 1 2 3 4 5 6 7 8 9 10 11 12 13 14 15 16 17 18 19 20 21 22 23 24 25 26 27 28 29 30 31 32 33 34 35 36 37 38 39 40 41 42 43 44 45 46 47 48 49 50 51 52 53 54 55 56 57 58 59 60 61 62 63 64 65 66 67 68 69
 done.
 running RMSDs...
 done.
 E lowest :   -38.82269
 
 
   ================================================
   |           Final Geometry Optimization        |
   ================================================
 ------------------------------------------------
 Ensemble optimization with very tight thresholds
 ------------------------------------------------
 Optimizing all 81 structures from file "crest_rotamers_4.xyz" ...
 1 2 3 4 5 6 7 8 9 10 11 12 13 14 15 16 17 18 19 20 21 22 23 24 25 26 27 28 29 30 31 32 33 34 35 36 37 38 39 40 41 42 43 44 45 46 47 48 49 50 51 52 53 54 55 56 57 58 59 60 61 62 63 64 65 66 67 68 69 70 71 72 73 74 75 76 77 78 79 80 81
 done.
 running RMSDs...
 done.
 E lowest :   -38.82269
 59 structures remain within     6.00 kcal/mol window
 
 input  file name : crest_rotamers_5.xyz
 output file name : crest_rotamers_6.xyz
 number of atoms                :   27
 number of points on xyz files  :   81
 RMSD threshold                 :   0.1250
 Bconst threshold               :   0.0100
 population threshold           :   0.0500
 conformer energy window  /kcal :   6.0000
 # fragment in coord            :     1
 # bonds in reference structure :    28
 number of reliable points      :    81
 reference state Etot :  -38.8226871300000
 number of doubles removed by rot/RMSD         :          22
 total number unique points considered further :          59
       Erel/kcal        Etot weight/tot  conformer     set   degen     origin
       1   0.000   -38.82269    0.03120    0.18717       1       6     mtd10
       2   0.000   -38.82269    0.03120                                mtd10
       3   0.000   -38.82269    0.03120                                mtd10
       4   0.000   -38.82269    0.03120                                mtd2
       5   0.000   -38.82269    0.03118                                mtd11
       6   0.000   -38.82269    0.03118                                mtd9
       7   0.067   -38.82258    0.02786    0.16712       2       6     mtd12
       8   0.067   -38.82258    0.02786                                mtd8
       9   0.067   -38.82258    0.02785                                mtd7
      10   0.067   -38.82258    0.02785                                mtd12
      11   0.067   -38.82258    0.02785                                mtd10
      12   0.068   -38.82258    0.02784                                mtd13
      13   0.089   -38.82255    0.02688    0.16117       3       6     mtd5
      14   0.089   -38.82255    0.02687                                mtd12
      15   0.089   -38.82255    0.02686                                mtd8
      16   0.089   -38.82255    0.02686                                mtd1
      17   0.089   -38.82255    0.02685                                mtd9
      18   0.089   -38.82255    0.02685                                mtd10
      19   0.190   -38.82238    0.02264    0.13580       4       6     mtd11
      20   0.190   -38.82238    0.02264                                mtd5
      21   0.190   -38.82238    0.02263                                mtd10
      22   0.190   -38.82238    0.02263                                mtd1
      23   0.190   -38.82238    0.02263                                mtd11
      24   0.191   -38.82238    0.02262                                mtd8
      25   0.195   -38.82238    0.02244    0.08875       5       4     gc
      26   0.202   -38.82236    0.02218                                gc
      27   0.204   -38.82236    0.02211                                gc
      28   0.207   -38.82236    0.02202                                gc
      29   0.210   -38.82235    0.02190    0.08697       6       4     mtd1
      30   0.214   -38.82235    0.02176                                mtd2
      31   0.214   -38.82235    0.02174                                mtd3
      32   0.219   -38.82234    0.02157                                md7
      33   0.223   -38.82233    0.02142    0.04279       7       2     mtd8
      34   0.224   -38.82233    0.02138                                gc
      35   0.545   -38.82182    0.01246    0.02462       8       2     mtd6
      36   0.558   -38.82180    0.01217                                mtd9
      37   0.582   -38.82176    0.01170    0.02296       9       2     mtd7
      38   0.604   -38.82172    0.01126                                mtd7
      39   0.595   -38.82174    0.01144    0.01144      10       1     mtd13
      40   0.651   -38.82165    0.01041    0.01041      11       1     mtd2
      41   0.713   -38.82155    0.00938    0.00938      12       1     mtd7
      42   1.204   -38.82077    0.00410    0.02455      13       6     mtd2
      43   1.204   -38.82077    0.00410                                mtd12
      44   1.204   -38.82077    0.00409                                mtd12
      45   1.205   -38.82077    0.00409                                mtd10
      46   1.205   -38.82077    0.00409                                mtd1
      47   1.206   -38.82077    0.00408                                mtd1
      48   1.290   -38.82063    0.00355    0.00355      14       1     mtd6
      49   1.370   -38.82050    0.00310    0.01547      15       5     mtd10
      50   1.370   -38.82050    0.00310                                mtd10
      51   1.370   -38.82050    0.00309                                mtd14
      52   1.371   -38.82050    0.00309                                mtd10
      53   1.371   -38.82050    0.00309                                mtd5
      54   1.731   -38.81993    0.00168    0.00337      16       2     mtd6
      55   1.732   -38.81993    0.00168                                mtd14
      56   1.787   -38.81984    0.00153    0.00153      17       1     mtd2
      57   1.872   -38.81970    0.00133    0.00133      18       1     mtd11
      58   2.166   -38.81924    0.00081    0.00162      19       2     gc
      59   2.168   -38.81923    0.00081                                gc
T /K                                  :   298.15
E lowest                              :   -38.82269
ensemble average energy (kcal)        :    0.215
ensemble entropy (J/mol K, cal/mol K) :   31.843    7.611
ensemble free energy (kcal/mol)       :   -2.269
population of lowest in %             :   18.717
 number of unique conformers for further calc           19
 list of relative energies saved as "crest.energies"
 
 -----------------
 Wall Time Summary
 -----------------
             test MD wall time :         0h : 0m : 1s
                 MTD wall time :         0h : 1m :15s
      multilevel OPT wall time :         0h : 3m : 2s
                  MD wall time :         0h : 0m :32s
                  GC wall time :         0h : 0m :11s
--------------------
Overall wall time  : 0h : 5m :10s
 
 CREST terminated normally.
'calc.xyz' -> '/hsnfs/users/frank/ThermodynamicMap/2OMe_Phenyl/Product/CREST/calc.xyz'
'coord' -> '/hsnfs/users/frank/ThermodynamicMap/2OMe_Phenyl/Product/CREST/coord'
'coord.original' -> '/hsnfs/users/frank/ThermodynamicMap/2OMe_Phenyl/Product/CREST/coord.original'
'cre_members' -> '/hsnfs/users/frank/ThermodynamicMap/2OMe_Phenyl/Product/CREST/cre_members'
'crest.energies' -> '/hsnfs/users/frank/ThermodynamicMap/2OMe_Phenyl/Product/CREST/crest.energies'
'crest_best.xyz' -> '/hsnfs/users/frank/ThermodynamicMap/2OMe_Phenyl/Product/CREST/crest_best.xyz'
'crest_conformers.xyz' -> '/hsnfs/users/frank/ThermodynamicMap/2OMe_Phenyl/Product/CREST/crest_conformers.xyz'
'crest_rotamers.xyz' -> '/hsnfs/users/frank/ThermodynamicMap/2OMe_Phenyl/Product/CREST/crest_rotamers.xyz'
'gfnff_adjacency' -> '/hsnfs/users/frank/ThermodynamicMap/2OMe_Phenyl/Product/CREST/gfnff_adjacency'
'gfnff_charges' -> '/hsnfs/users/frank/ThermodynamicMap/2OMe_Phenyl/Product/CREST/gfnff_charges'
'gfnff_topo' -> '/hsnfs/users/frank/ThermodynamicMap/2OMe_Phenyl/Product/CREST/gfnff_topo'
'struc.xyz' -> '/hsnfs/users/frank/ThermodynamicMap/2OMe_Phenyl/Product/CREST/struc.xyz'
'wbo' -> '/hsnfs/users/frank/ThermodynamicMap/2OMe_Phenyl/Product/CREST/wbo'
