# Supplementary material for: Bro̷nsted Acid-Catalyzed Reduction of Furans
Source: J Am Chem Soc. 2025 Feb 19;147(9):7932–8. doi: 10.1021/jacs.4c18485 (PMC11887439; doi:10.1021/jacs.4c18485)
Supplement: Supplementary file 2 — ja4c18485_si_002.zip [file ja4c18485_si_002.zip › AllCoordinates/2-(p-CN-Ph)-Furan/Product/CREST/calc.xyz]

27
	Energy:      47.2402653
C        1.0049724406      0.3673746155     -0.1928779474                 
O        1.9851911868     -0.2061949898      0.5877993349                 
C        2.8049935209      0.4520004165      1.4508855438                 
C        2.6683568512      1.8238754247      1.7394733784                 
C        3.5721918233      2.4588964365      2.6031230555                 
C        3.8398245838     -0.2691306452      2.0500237136                 
C        4.7531290312      0.3665991332      2.8942445474                 
C        4.6357506255      1.7368009701      3.1796756265                 
C        5.7047965304      2.3942271618      4.0345860047                 
C        5.3472196686      3.7274550381      4.6647363986                 
C        6.4186850606      3.8627665010      5.7296825198                 
C        6.9581774543      2.4357501417      5.8405588189                 
O        6.0626647622      1.5985505502      5.1418957219                 
H        0.5437413265     -0.4178557332     -0.8272808700                 
H        1.4510183558      1.1360071468     -0.8609920801                 
H        0.2177626812      0.8226689821      0.4431083007                 
H        1.8804188584      2.4128401060      1.2898192293                 
H        3.4525916821      3.5185699708      2.7825325284                 
H        3.9552413054     -1.3252211848      1.8419614179                 
H        5.5596879321     -0.2154580762      3.3217094280                 
H        7.1202858484      2.1230902160      6.8921224659                 
H        7.9448658308      2.3713953369      5.3189627437                 
H        5.9457515734      4.2213463846      6.6708009881                 
H        7.2530980197      4.5373932373      5.4389832586                 
H        6.5991713106      2.4921381651      3.3717146250                 
H        4.3810662022      3.5608414638      5.1955351119                 
H        5.2411336580      4.6050379164      3.9926054549                 
