# Supplementary material for: Bro̷nsted Acid-Catalyzed Reduction of Furans
Source: J Am Chem Soc. 2025 Feb 19;147(9):7932–8. doi: 10.1021/jacs.4c18485 (PMC11887439; doi:10.1021/jacs.4c18485)
Supplement: Supplementary file 2 — ja4c18485_si_002.zip [file ja4c18485_si_002.zip › AllCoordinates/2-(p-CN-Ph)-Furan/Product/SP/calc.mpi8.out]

! Job execution by suborca V 10.00 !
Job started from head1.mpi-muelheim.mpg.de, running /hsnfs/software/orca/orca_stable_directory/orca_stable_20240817/orca on xe31th19.mpi-muelheim.mpg.de in /usr/scratch/frank/calc__9282477 (/bin/ksh)
Job execution start: Sat Aug 17 16:00:19 CEST 2024
Shared library path: /hsnfs/software/openmpi-4.1.0/lib:/hsnfs/software/orca/orca_stable_directory/orca_stable_20240817:/hsnfs/software/themis/llvm-14.0.1/lib::/hsnfs/software/cfour-2.1/lib:/hsnfs/software/orca/orca_stable:/usr/users/openmpi-2.0.4/lib:/opt/intel/lib/intel64:/opt/intel/mkl/lib/intel64
SLURM Job ID is: 9282477
SLURM_JOB_NODELIST: xe31th19
Maxcore enforced by SLURM: 9600 MB per core
Expanded nodelist (1 nodes):
xe31th19

                                 *****************
                                 * O   R   C   A *
                                 *****************

                                            #,                                       
                                            ###                                      
                                            ####                                     
                                            #####                                    
                                            ######                                   
                                           ########,                                 
                                     ,,################,,,,,                         
                               ,,#################################,,                 
                          ,,##########################################,,             
                       ,#########################################, ''#####,          
                    ,#############################################,,   '####,        
                  ,##################################################,,,,####,       
                ,###########''''           ''''###############################       
              ,#####''   ,,,,##########,,,,          '''####'''          '####       
            ,##' ,,,,###########################,,,                        '##       
           ' ,,###''''                  '''############,,,                           
         ,,##''                                '''############,,,,        ,,,,,,###''
      ,#''                                            '''#######################'''  
     '                                                          ''''####''''         
             ,#######,   #######,   ,#######,      ##                                
            ,#'     '#,  ##    ##  ,#'     '#,    #''#        ,####,   ,####,        
            ##       ##  ##   ,#'  ##            #'  '#       #'       #'  '#        
            ##       ##  #######   ##           ,######,      #####,   #    #        
            '#,     ,#'  ##    ##  '#,     ,#' ,#      #,     #,   #   #,  ,#        
             '#######'   ##     ##  '#######'  #'      '#     '####' # '####'        


                #########################################################
                #                        -***-                          #
                #          Department of theory and spectroscopy        #
                #                                                       #
                #                      Frank Neese                      #
                #                                                       #
                #     Directorship, Architecture, Infrastructure        #
                #                    SHARK, DRIVERS                     #
                #        Core code/Algorithms in most modules           #
                #                                                       #
                #        Max Planck Institute fuer Kohlenforschung      #
                #                Kaiser Wilhelm Platz 1                 #
                #                 D-45470 Muelheim/Ruhr                 #
                #                      Germany                          #
                #                                                       #
                #                  All rights reserved                  #
                #                        -***-                          #
                #########################################################


                         Program Version 6.0.x  -   STABLE   -
                                (GIT: $c601ac21$)
                ($2024-08-14 11:52:48 +0200 $)

                         (BUILD: $Sat 17 Aug 2024 01:11:30 AM CEST$)


 With contributions from (in alphabetic order):
   Daniel Aravena         : Magnetic Suceptibility
   Michael Atanasov       : Ab Initio Ligand Field Theory (pilot matlab implementation)
   Alexander A. Auer      : GIAO ZORA, VPT2 properties, NMR spectrum
   Ute Becker             : All parallelization in ORCA, NUMFREQ, NUMCALC
   Giovanni Bistoni       : ED, misc. LED, open-shell LED, HFLD
   Martin Brehm           : Molecular dynamics
   Dmytro Bykov           : pre 5.0 version of the SCF Hessian
   Marcos Casanova-Páez   : Triplet and SCS-CIS(D). UHF-(DLPNO)-IP/EA/STEOM-CCSD. UHF-CVS-IP/STEOM-CCSD
   Vijay G. Chilkuri      : MRCI spin determinant printing, contributions to CSF-ICE
   Pauline Colinet        : FMM embedding
   Dipayan Datta          : RHF DLPNO-CCSD density
   Achintya Kumar Dutta   : EOM-CC, STEOM-CC
   Nicolas Foglia         : Exact transition moments, OPA infrastructure, MCD improvements
   Dmitry Ganyushin       : Spin-Orbit,Spin-Spin,Magnetic field MRCI
   Miquel Garcia          : C-PCM and meta-GGA Hessian, CCSD/C-PCM, Gaussian charge scheme
   Tiago L. C. Gouveia    : GS-ROHF, GS-ROCIS
   Yang Guo               : DLPNO-NEVPT2, F12-NEVPT2, CIM, IAO-localization
   Andreas Hansen         : Spin unrestricted coupled pair/coupled cluster methods
   Ingolf Harden          : AUTO-CI MPn and infrastructure 
   Benjamin Helmich-Paris : MC-RPA, TRAH-(SCF,CASSCF), AVAS, COSX integrals, SCF dyn. polar.
   Lee Huntington         : MR-EOM, pCC
   Robert Izsak           : Overlap fitted RIJCOSX, COSX-SCS-MP3, EOM
   Riya Kayal             : Wick's Theorem for AUTO-CI, AUTO-CI UHF-CCSDT
   Emily Kempfer          : AUTO-CI, RHF CISDT and CCSDT
   Christian Kollmar      : KDIIS, OOCD, Brueckner-CCSD(T), CCSD density, CASPT2, CASPT2-K, improved NEVPT2
   Axel Koslowski         : Symmetry handling
   Simone Kossmann        : Meta GGA functionals, TD-DFT gradient, OOMP2, (MP2 Hessian; deprecated post 5.0)
   Lucas Lang             : DCDCAS
   Marvin Lechner         : AUTO-CI (C++ implementation), FIC-MRCC
   Spencer Leger          : CASSCF response
   Dagmar Lenk            : GEPOL surface, SMD, ORCA-2-JSON
   Dimitrios Liakos       : Extrapolation schemes; Compound Job, initial MDCI parallelization
   Dimitrios Manganas     : Further ROCIS development; embedding schemes. LFT, Crystal Embedding
   Dimitrios Pantazis     : SARC Basis sets
   Anastasios Papadopoulos: AUTO-CI, single reference methods and gradients
   Taras Petrenko         : pre 6.0 DFT Hessian and TD-DFT gradient, (ASA, deprecated), ECA, 1-Electron XAS/XES, NRVS
   Peter Pinski           : DLPNO-MP2, DLPNO-MP2 Gradient
   Christoph Reimann      : Effective Core Potentials
   Marius Retegan         : Local ZFS, SOC
   Christoph Riplinger    : Optimizer, TS searches, QM/MM, DLPNO-CCSD(T), (RO)-DLPNO pert. Triples
   Michael Roemelt        : Original ROCIS implementation
   Masaaki Saitow         : Open-shell DLPNO-CCSD energy and density
   Barbara Sandhoefer     : DKH picture change effects
   Kantharuban Sivalingam : CASSCF convergence/infrastructure, NEVPT2 and variants, FIC-MRCI
   Bernardo de Souza      : ESD, SOC TD-DFT
   Georgi Stoychev        : AutoAux, RI-MP2 NMR, DLPNO-MP2 response, X2C
   Van Anh Tran           : RI-MP2 g-tensors
   Willem Van den Heuvel  : Paramagnetic NMR
   Zikuan Wang            : NOTCH, Electric field optimization 
   Frank Wennmohs         : Technical directorship and infrastructure
   Hang Xu                : AUTO-CI-Response properties 


 We gratefully acknowledge several colleagues who have allowed us to
 interface, adapt or use parts of their codes:
   Stefan Grimme, W. Hujo, H. Kruse, P. Pracht,  : VdW corrections, initial TS optimization,
                  C. Bannwarth, S. Ehlert,         DFT functionals, gCP, sTDA/sTD-DF
                  L. Wittmann, M. Mueller
   Ed Valeev, F. Pavosevic, A. Kumar             : LibInt (2-el integral package), F12 methods
   Garnet Chan, S. Sharma, J. Yang, R. Olivares  : DMRG
   Ulf Ekstrom                                   : XCFun DFT Library
   Mihaly Kallay                                 : mrcc  (arbitrary order and MRCC methods)
   Frank Weinhold                                : gennbo (NPA and NBO analysis)
   Simon Mueller                                 : openCOSMO-RS
   Christopher J. Cramer and Donald G. Truhlar   : smd solvation model
   Lars Goerigk                                  : TD-DFT with DH, B97 family of functionals
   V. Asgeirsson, H. Jonsson                     : NEB implementation
   FAccTs GmbH                                   : IRC, NEB, NEB-TS, DLPNO-Multilevel, CI-OPT
                                                   MM, QMMM, 2- and 3-layer-ONIOM, Crystal-QMMM,
                                                   LR-CPCM, SF, NACMEs, symmetry and pop. for TD-DFT,
                                                   nearIR, NL-DFT gradient (VV10), updates on ESD,
                                                   ML-optimized integration grids, MBIS, APM,
                                                   GOAT, DOCKER, SOLVATOR, interface openCOSMO-RS
   S Lehtola, MJT Oliveira, MAL Marques          : LibXC Library
   Liviu Ungur et al                             : ANISO software


 Your calculation uses the libint2 library for the computation of 2-el integrals
 For citations please refer to: http://libint.valeyev.net

 Your ORCA version has been built with support for libXC version: 6.2.2
 For citations please refer to: https://libxc.gitlab.io

 This ORCA versions uses:
   CBLAS   interface :  Fast vector & matrix operations
   LAPACKE interface :  Fast linear algebra routines
   SCALAPACK package :  Parallel linear algebra routines
   Shared memory     :  Shared parallel matrices
   BLAS/LAPACK       :  OpenBLAS 0.3.26  USE64BITINT DYNAMIC_ARCH NO_AFFINITY Haswell SINGLE_THREADED
        Core in use  :  Haswell
   Copyright (c) 2011-2014, The OpenBLAS Project


NOTE: MaxCore=8000 MB was set to SCF,MP2,MDCI,CIPSI,MRCI and CIS
      => If you want to overwrite this, your respective input block should be placed after the MaxCore statement


***************************************
The coordinates will be read from file: calc.xyz
***************************************


================================================================================

----- Orbital basis set information -----
Your calculation utilizes the basis: def2-TZVPP
   F. Weigend and R. Ahlrichs, Phys. Chem. Chem. Phys. 7, 3297 (2005).

----- AuxC basis set information -----
Your calculation utilizes the auxiliary basis: def2-TZVPP/C
  H-La, Hf-Rn : A. Hellweg, C. Hattig, S. Hofener and W. Klopper, Theor. Chem. Acc. 117, 587 (2007).
        Ce-Lu : J. Chmela and M. E. Harding, Mol. Phys. (2018).

================================================================================
                                        WARNINGS
                       Please study these warnings very carefully!
================================================================================

WARNING: Old DensityContainer found on disk!
         Will remove this file - 
         If you want to keep old densities, please start your calculation with a different basename. 


WARNING: Post HF methods need fully converged wavefunctions
  ===> : Setting SCFConvForced true
         You can overwrite this default with %scf ConvForced false 


WARNING: MDCI localization with Augmented Hessian Foster-Boys
  ===> : Switching off randomization!

================================================================================
                                       INPUT FILE
================================================================================
NAME = calc.inp
|  1> ! DLPNO-CCSD(T) def2-TZVPP def2-TZVPP/C
|  2> 
|  3> %cpcm
|  4> epsilon 16.7                    # Dielectric constant
|  5> refrac 1.275
|  6> SURFACETYPE VDW_GAUSSIAN
|  7> end
|  8> 
|  9> 
| 10> %PAL NPROCS 8 END
| 11> 
| 12> %maxcore 8000
| 13> 
| 14> * xyzfile 0 1 calc.xyz 
| 15> 
| 16>                          ****END OF INPUT****
================================================================================

                       ****************************
                       * Single Point Calculation *
                       ****************************

---------------------------------
CARTESIAN COORDINATES (ANGSTROEM)
---------------------------------
  C     -3.745635   -0.203968   -0.213825
  C     -2.328335   -0.290545   -0.006765
  C     -1.569201    0.880346    0.163149
  C     -0.191471    0.789191    0.365887
  C     -1.697760   -1.549606    0.031507
  C     -0.322104   -1.622978    0.232511
  C      0.446843   -0.457847    0.395368
  C      1.947929   -0.572672    0.590585
  C      2.680007   -0.996250   -0.697076
  C      2.975084    0.358122   -1.341062
  C      3.317264    1.202360   -0.118570
  O      2.519214    0.680854    0.953513
  H     -2.060496    1.854357    0.138414
  H      0.401589    1.691371    0.512152
  H     -2.288636   -2.458196   -0.094102
  H      0.163067   -2.601682    0.265856
  H      3.085526    2.270089   -0.244740
  H      4.385495    1.106971    0.142986
  H      2.076480    0.750032   -1.841137
  H      3.792237    0.324221   -2.074106
  H      2.135232   -1.290996    1.405854
  H      2.081338   -1.669741   -1.324204
  H      3.618159   -1.507565   -0.433566
  N     -4.898532   -0.133516   -0.384749

----------------------------
CARTESIAN COORDINATES (A.U.)
----------------------------
  NO LB      ZA    FRAG     MASS         X           Y           Z
   0 C     6.0000    0    12.011   -7.078224   -0.385444   -0.404071
   1 C     6.0000    0    12.011   -4.399916   -0.549050   -0.012785
   2 C     6.0000    0    12.011   -2.965360    1.663613    0.308306
   3 C     6.0000    0    12.011   -0.361827    1.491356    0.691427
   4 C     6.0000    0    12.011   -3.208302   -2.928331    0.059539
   5 C     6.0000    0    12.011   -0.608688   -3.066985    0.439383
   6 C     6.0000    0    12.011    0.844412   -0.865205    0.747136
   7 C     6.0000    0    12.011    3.681053   -1.082192    1.116045
   8 C     6.0000    0    12.011    5.064479   -1.882640   -1.317282
   9 C     6.0000    0    12.011    5.622094    0.676752   -2.534240
  10 C     6.0000    0    12.011    6.268720    2.272131   -0.224065
  11 O     8.0000    0    15.999    4.760625    1.286628    1.801878
  12 H     1.0000    0     1.008   -3.893772    3.504226    0.261564
  13 H     1.0000    0     1.008    0.758892    3.196229    0.967827
  14 H     1.0000    0     1.008   -4.324896   -4.645317   -0.177826
  15 H     1.0000    0     1.008    0.308152   -4.916466    0.502394
  16 H     1.0000    0     1.008    5.830799    4.289847   -0.462491
  17 H     1.0000    0     1.008    8.287384    2.091872    0.270205
  18 H     1.0000    0     1.008    3.923978    1.417355   -3.479244
  19 H     1.0000    0     1.008    7.166290    0.612688   -3.919492
  20 H     1.0000    0     1.008    4.035003   -2.439630    2.656679
  21 H     1.0000    0     1.008    3.933158   -3.155354   -2.502383
  22 H     1.0000    0     1.008    6.837329   -2.848885   -0.819321
  23 N     7.0000    0    14.007   -9.256884   -0.252308   -0.727070

--------------------------------
INTERNAL COORDINATES (ANGSTROEM)
--------------------------------
 C      0   0   0     0.000000000000     0.00000000     0.00000000
 C      1   0   0     1.434959329590     0.00000000     0.00000000
 C      2   1   0     1.405752840406   120.03713694     0.00000000
 C      3   2   1     1.395547665659   119.75413166   179.91596614
 C      2   1   3     1.408660778980   119.99863721   179.75334684
 C      5   2   1     1.392198428245   119.56104685   179.97933659
 C      4   3   2     1.401220046462   120.72467074     0.33001649
 C      7   4   3     1.518075839211   121.36342310   178.91560400
 C      8   7   4     1.540593190825   112.53123974   251.96810551
 C      9   8   7     1.528434866184   101.55267383    89.55368491
 C     10   9   8     1.524569210972   101.31302901    38.18831617
 O      8   7   4     1.424573396814   111.26844607     9.90782719
 H      3   2   1     1.091182261563   119.84195219     0.07648540
 H      4   3   2     1.089514207356   120.18539527   180.84863759
 H      5   2   1     1.091076098906   119.91794337   359.85656186
 H      6   5   2     1.092868915502   119.35827814   179.74228370
 H     11  10   9     1.099848446200   113.47240921   208.58986343
 H     11  10   9     1.103915095127   111.05889423    86.23614977
 H     10   9   8     1.100526076343   110.44901176   281.05898718
 H     10   9   8     1.098290337364   113.42231327   159.17778127
 H      8   7   4     1.102604124284   108.19985538   128.97221443
 H      9   8   7     1.097854619399   112.76728909   327.03132545
 H      9   8   7     1.100458791405   109.43360405   206.22082568
 N      1   2   3     1.167625662343   179.87904604    92.62957989

---------------------------
INTERNAL COORDINATES (A.U.)
---------------------------
 C      0   0   0     0.000000000000     0.00000000     0.00000000
 C      1   0   0     2.711680146240     0.00000000     0.00000000
 C      2   1   0     2.656487880350   120.03713694     0.00000000
 C      3   2   1     2.637202894929   119.75413166   179.91596614
 C      2   1   3     2.661983087868   119.99863721   179.75334684
 C      5   2   1     2.630873753458   119.56104685   179.97933659
 C      4   3   2     2.647922141174   120.72467074     0.33001649
 C      7   4   3     2.868747586632   121.36342310   178.91560400
 C      8   7   4     2.911299214444   112.53123974   251.96810551
 C      9   8   7     2.888323310624   101.55267383    89.55368491
 C     10   9   8     2.881018280946   101.31302901    38.18831617
 O      8   7   4     2.692053577648   111.26844607     9.90782719
 H      3   2   1     2.062035636547   119.84195219     0.07648540
 H      4   3   2     2.058883470920   120.18539527   180.84863759
 H      5   2   1     2.061835018200   119.91794337   359.85656186
 H      6   5   2     2.065222950575   119.35827814   179.74228370
 H     11  10   9     2.078412352138   113.47240921   208.58986343
 H     11  10   9     2.086097204891   111.05889423    86.23614977
 H     10   9   8     2.079692887528   110.44901176   281.05898718
 H     10   9   8     2.075467953150   113.42231327   159.17778127
 H      8   7   4     2.083619829030   108.19985538   128.97221443
 H      9   8   7     2.074644565524   112.76728909   327.03132545
 H      9   8   7     2.079565737422   109.43360405   206.22082568
 N      1   2   3     2.206492728767   179.87904604    92.62957989

---------------------
BASIS SET INFORMATION
---------------------
There are 4 groups of distinct atoms

 Group   1 Type C   : 11s6p2d1f contracted to 5s3p2d1f pattern {62111/411/11/1}
 Group   2 Type O   : 11s6p2d1f contracted to 5s3p2d1f pattern {62111/411/11/1}
 Group   3 Type H   : 5s2p1d contracted to 3s2p1d pattern {311/11/1}
 Group   4 Type N   : 11s6p2d1f contracted to 5s3p2d1f pattern {62111/411/11/1}

Atom   0C    basis set group =>   1
Atom   1C    basis set group =>   1
Atom   2C    basis set group =>   1
Atom   3C    basis set group =>   1
Atom   4C    basis set group =>   1
Atom   5C    basis set group =>   1
Atom   6C    basis set group =>   1
Atom   7C    basis set group =>   1
Atom   8C    basis set group =>   1
Atom   9C    basis set group =>   1
Atom  10C    basis set group =>   1
Atom  11O    basis set group =>   2
Atom  12H    basis set group =>   3
Atom  13H    basis set group =>   3
Atom  14H    basis set group =>   3
Atom  15H    basis set group =>   3
Atom  16H    basis set group =>   3
Atom  17H    basis set group =>   3
Atom  18H    basis set group =>   3
Atom  19H    basis set group =>   3
Atom  20H    basis set group =>   3
Atom  21H    basis set group =>   3
Atom  22H    basis set group =>   3
Atom  23N    basis set group =>   4
---------------------------------
AUXILIARY/C BASIS SET INFORMATION
---------------------------------
There are 4 groups of distinct atoms

 Group   1 Type C   : 8s6p5d3f1g contracted to 8s6p4d3f1g pattern {11111111/111111/2111/111/1}
 Group   2 Type O   : 8s6p5d3f1g contracted to 8s6p4d3f1g pattern {11111111/111111/2111/111/1}
 Group   3 Type H   : 4s3p2d1f contracted to 4s3p2d1f pattern {1111/111/11/1}
 Group   4 Type N   : 8s6p5d3f1g contracted to 8s6p4d3f1g pattern {11111111/111111/2111/111/1}

Atom   0C    basis set group =>   1
Atom   1C    basis set group =>   1
Atom   2C    basis set group =>   1
Atom   3C    basis set group =>   1
Atom   4C    basis set group =>   1
Atom   5C    basis set group =>   1
Atom   6C    basis set group =>   1
Atom   7C    basis set group =>   1
Atom   8C    basis set group =>   1
Atom   9C    basis set group =>   1
Atom  10C    basis set group =>   1
Atom  11O    basis set group =>   2
Atom  12H    basis set group =>   3
Atom  13H    basis set group =>   3
Atom  14H    basis set group =>   3
Atom  15H    basis set group =>   3
Atom  16H    basis set group =>   3
Atom  17H    basis set group =>   3
Atom  18H    basis set group =>   3
Atom  19H    basis set group =>   3
Atom  20H    basis set group =>   3
Atom  21H    basis set group =>   3
Atom  22H    basis set group =>   3
Atom  23N    basis set group =>   4

Checking for AutoStart:
The File: calc.gbw exists
Trying to determine its content:
     ... Fine, the file contains calculation information
     ... Fine, the calculation information was read
     ... Fine, the file contains a basis set
     ... Fine, the basis set was read
     ... Fine, the file contains a geometry
     ... Fine, the geometry was read
     ... Fine, the file contains a set of orbitals
     ... Fine, the orbitals can be read
     => possible old guess file was deleted
     => GBW file was renamed to GES file
     => GES file is set as startup file
     => Guess is set to MORead
     ... now leaving AutoStart


           ************************************************************
           *        Program running with 8 parallel MPI-processes     *
           *              working on a common directory               *
           ************************************************************
------------------------------------------------------------------------------
                             ORCA STARTUP CALCULATIONS
------------------------------------------------------------------------------
------------------------------------------------------------------------------
                   ___                                                        
                  /   \      - P O W E R E D   B Y -                         
                 /     \                                                     
                 |  |  |   _    _      __       _____    __    __             
                 |  |  |  | |  | |    /  \     |  _  \  |  |  /  |          
                  \  \/   | |  | |   /    \    | | | |  |  | /  /          
                 / \  \   | |__| |  /  /\  \   | |_| |  |  |/  /          
                |  |  |   |  __  | /  /__\  \  |    /   |      \           
                |  |  |   | |  | | |   __   |  |    \   |  |\   \          
                \     /   | |  | | |  |  |  |  | |\  \  |  | \   \       
                 \___/    |_|  |_| |__|  |__|  |_| \__\ |__|  \__/        
                                                                              
                      - O R C A' S   B I G   F R I E N D -                    
                                      &                                       
                       - I N T E G R A L  F E E D E R -                       
                                                                              
 v1 FN, 2020, v2 2021, v3 2022-2024                                           
------------------------------------------------------------------------------


----------------------
SHARK INTEGRAL PACKAGE
----------------------

Number of atoms                             ...     24
Number of basis functions                   ...    557
Number of shells                            ...    209
Maximum angular momentum                    ...      3
Integral batch strategy                     ... SHARK/LIBINT Hybrid
RI-J (if used) integral strategy            ... SPLIT-RIJ (Revised 2003 algorithm where possible)
Printlevel                                  ...      1
Contraction scheme used                     ... SEGMENTED contraction
Prescreening option                         ... SCHWARTZ
   Thresh                                   ... 1.000e-10
   Tcut                                     ... 1.000e-11
   Tpresel                                  ... 1.000e-11 
Coulomb Range Separation                    ... NOT USED
Exchange Range Separation                   ... NOT USED
Multipole approximations                    ... NOT USED
Finite Nucleus Model                        ... NOT USED
CABS basis                                  ... NOT available
Auxiliary Coulomb fitting basis             ... NOT available
Auxiliary J/K fitting basis                 ... NOT available
Auxiliary Correlation fitting basis         ... AVAILABLE
   # of basis functions in Aux-C            ...   1318
   # of shells in Aux-C                     ...    396
   Maximum angular momentum in Aux-C        ...      4
Auxiliary 'external' fitting basis          ... NOT available

Checking pre-screening integrals            ... done (  0.0 sec) Dimension = 209
Check shell pair data                       ... done (  0.0 sec)
Shell pair information
Shell pair cut-off parameter TPreSel        ...   1.0e-11
Total number of shell pairs                 ...     21945
Shell pairs after pre-screening             ...     17579
Total number of primitive shell pairs       ...     61045
Primitive shell pairs kept                  ...     35444
          la=0 lb=0:   3813 shell pairs
          la=1 lb=0:   4924 shell pairs
          la=1 lb=1:   1633 shell pairs
          la=2 lb=0:   2781 shell pairs
          la=2 lb=1:   1830 shell pairs
          la=2 lb=2:    535 shell pairs
          la=3 lb=0:    985 shell pairs
          la=3 lb=1:    645 shell pairs
          la=3 lb=2:    362 shell pairs
          la=3 lb=3:     71 shell pairs

Calculating one electron integrals          ... done (  0.0 sec)
Calculating RI/C V-Matrix + Cholesky decomp.... done (  0.1 sec)
Calculating Nuclear repulsion               ... done (  0.0 sec) ENN=    725.439182806614 Eh

Diagonalization of the overlap matrix:
Smallest eigenvalue                        ... 7.481e-06
Time for diagonalization                   ...    0.062 sec
Threshold for overlap eigenvalues          ... 1.000e-07
Number of eigenvalues below threshold      ... 0
Time for construction of square roots      ...    0.024 sec
Total time needed                          ...    0.088 sec

-------------------
DFT GRID GENERATION
-------------------

General Integration Accuracy     IntAcc      ... 4.388
Radial Grid Type                 RadialGrid  ... OptM3 with GC (2021)
Angular Grid (max. ang.)         AngularGrid ... 4 (Lebedev-302)
Angular grid pruning method      GridPruning ... 4 (adaptive)
Weight generation scheme         WeightScheme... mBecke (2022)
Basis function cutoff            BFCut       ... 1.0000e-10
Integration weight cutoff        WCut        ... 1.0000e-14
Partially contracted basis set               ... off
Rotationally invariant grid construction     ... off
Angular grids for H and He will be reduced by one unit

Total number of grid points                  ...   113006
Total number of batches                      ...     1778
Average number of points per batch           ...       63
Average number of grid points per atom       ...     4709
Initializing property integral containers    ... done (  0.0 sec)

SHARK setup successfully completed in   1.4 seconds

Maximum memory used throughout the entire STARTUP-calculation: 46.3 MB


           ************************************************************
           *        Program running with 8 parallel MPI-processes     *
           *              working on a common directory               *
           ************************************************************
-------------------------------------------------------------------------------
                                 ORCA GUESS
                   Start orbitals & Density for SCF / CASSCF
-------------------------------------------------------------------------------

------------
SCF SETTINGS
------------
Hamiltonian:
 Ab initio Hamiltonian  Method          .... Hartree-Fock(GTOs)


General Settings:
 Integral files         IntName         .... calc
 Hartree-Fock type      HFTyp           .... RHF
 Total Charge           Charge          ....    0
 Multiplicity           Mult            ....    1
 Number of Electrons    NEL             ....   92
 Basis Dimension        Dim             ....  557
 Nuclear Repulsion      ENuc            ....    725.4391828066 Eh

Convergence Acceleration:
 AO-DIIS                CNVDIIS         .... on
   Start iteration      DIISMaxIt       ....    12
   Startup error        DIISStart       ....  0.200000
   # of expansion vecs  DIISMaxEq       ....     5
   Bias factor          DIISBfac        ....   1.050
   Max. coefficient     DIISMaxC        ....  10.000
 MO-DIIS                CNVKDIIS        .... off
 Trust-Rad. Augm. Hess. CNVTRAH         .... auto
   Auto Start mean grad. ratio tolernc. ....  1.125000
   Auto Start start iteration           ....     1
   Auto Start num. interpolation iter.  ....    10
   Max. Number of Micro iterations      ....    24
   Max. Number of Macro iterations      .... Maxiter - #DIIS iter
   Number of Davidson start vectors     ....     2
   Converg. threshold    (grad. norm)   ....   5.000e-05
   Grad. Scal. Fac. for Micro threshold ....   0.100
   Minimum threshold for Micro iter.    ....   1.000e-02
   NR start threshold (gradient norm)   ....   1.000e-04
   Initial trust radius                 ....   0.400
   Minimum AH scaling param. (alpha)    ....   1.000
   Maximum AH scaling param. (alpha)    .... 1000.000
   Quad. conv. algorithm                .... NR
   White noise on init. David. guess    .... on
   Maximum white noise                  ....   0.010
   Pseudo random numbers                .... off
   Inactive MOs                         .... canonical
   Orbital update algorithm             .... Taylor
   Preconditioner                       .... Diag
   Full preconditioner red. dimension   ....   250
 SOSCF                  CNVSOSCF        .... on
   Start iteration      SOSCFMaxIt      ....   150
   Startup grad/error   SOSCFStart      ....  0.003300
   Hessian update       SOSCFHessUp     .... L-BFGS
 Level Shifting         CNVShift        .... on
   Level shift para.    LevelShift      ....    0.2500
   Turn off err/grad.   ShiftErr        ....    0.0010
 Zerner damping         CNVZerner       .... off
 Static damping         CNVDamp         .... on
   Fraction old density DampFac         ....    0.7000
   Max. Damping (<1)    DampMax         ....    0.9800
   Min. Damping (>=0)   DampMin         ....    0.0000
   Turn off err/grad.   DampErr         ....    0.1000

SCF Procedure:
 Maximum # iterations   MaxIter         ....   125
 SCF integral mode      SCFMode         .... Direct
   Integral package                     .... SHARK and LIBINT hybrid scheme
 Reset frequency        DirectResetFreq ....    20
 Integral Threshold     Thresh          ....  1.000e-10 Eh
 Primitive CutOff       TCut            ....  1.000e-11 Eh

Convergence Tolerance:
 Convergence Check Mode ConvCheckMode   .... Total+1el-Energy
 Convergence forced     ConvForced      .... 1
 Energy Change          TolE            ....  1.000e-06 Eh
 1-El. energy change                    ....  1.000e-03 Eh
 Orbital Gradient       TolG            ....  5.000e-05
 Orbital Rotation angle TolX            ....  5.000e-05
 DIIS Error             TolErr          ....  1.000e-06

---------------------
INITIAL GUESS: MOREAD
---------------------
Guess MOs are being read from file: calc.ges
Input Geometry matches current geometry (good)
Input basis set matches current basis set (good)
Occupation numbers will be reassigned to an Aufbau configuration
MOs were renormalized
MOs were reorthogonalized (Cholesky)
                      ------------------
                      INITIAL GUESS DONE (   0.1 sec)
                      ------------------
             **** ENERGY FILE WAS UPDATED (calc.en.tmp) ****
Finished Guess after   0.4 sec
Maximum memory used throughout the entire GUESS-calculation: 39.1 MB


           ************************************************************
           *        Program running with 8 parallel MPI-processes     *
           *              working on a common directory               *
           ************************************************************

-------------------------------------------------------------------------------------------
                                      ORCA LEAN-SCF
                              memory conserving SCF solver
-------------------------------------------------------------------------------------------

--------------------
CPCM SOLVATION MODEL
--------------------
CPCM parameters:
  Epsilon                                         ...      16.7000
  Refrac                                          ...       1.2750
  Rsolv                                           ...       1.3000
  Surface type                                    ... GAUSSIAN VDW
  Discretization scheme                           ... Constant charge density
    Threshold for H atoms                         ...       5.0000 (charges/Ang^2)
    Threshold for non-H atoms                     ...       5.0000 (charges/Ang^2)
  Epsilon function type                           ...         CPCM
Solvent:                                          ... CUSTOM
Radii:
  Scheme                                          ... Element-dependent radii
  Radius for C  used is    3.8550 Bohr (=   2.0400 Ang.)
  Radius for O  used is    3.4469 Bohr (=   1.8240 Ang.)
  Radius for H  used is    2.4944 Bohr (=   1.3200 Ang.)
  Radius for N  used is    3.5149 Bohr (=   1.8600 Ang.)
Calculating surface                               ...        done! (  0.0s)
Cavity surface points                             ...         2203
Cavity Volume                                     ...    1483.9705
Cavity Surface-area                               ...     797.0017
Calculating surface distance matrix               ...        done! (  0.1s)
Performing Cholesky decomposition & store         ...        done! (  0.1s)
Overall time for CPCM initialization              ...                 0.2s

----------------------------------------D-I-I-S--------------------------------------------
Iteration    Energy (Eh)           Delta-E    RMSDP     MaxDP     DIISErr   Damp  Time(sec)
-------------------------------------------------------------------------------------------
               ***  Starting incremental Fock matrix formation  ***
                              *** Initializing SOSCF ***
---------------------------------------S-O-S-C-F--------------------------------------
Iteration    Energy (Eh)           Delta-E    RMSDP     MaxDP     MaxGrad    Time(sec)
--------------------------------------------------------------------------------------
    1    -552.4687673489589770     0.00e+00  3.46e-05  1.87e-03  1.89e-04    22.9
               *** Restarting incremental Fock matrix formation ***
    2    -552.4687786500024913    -1.13e-05  1.99e-05  1.19e-03  3.11e-04    22.8
    3    -552.4687822462250324    -3.60e-06  1.62e-05  9.44e-04  1.52e-04    15.6
    4    -552.4687831993277314    -9.53e-07  5.82e-06  4.13e-04  9.31e-05    15.3
                 **** Energy Check signals convergence ****

               *****************************************************
               *                     SUCCESS                       *
               *           SCF CONVERGED AFTER   4 CYCLES          *
               *****************************************************

             **** ENERGY FILE WAS UPDATED (calc.en.tmp) ****

----------------
TOTAL SCF ENERGY
----------------

Total Energy       :       -552.46878319932773 Eh          -15033.43988 eV

Components:
Nuclear Repulsion  :        725.43918280661399 Eh           19740.20374 eV
Electronic Energy  :      -1277.88929509464560 Eh          -34773.13555 eV
One Electron Energy:      -2188.55038805896493 Eh          -59553.48370 eV
Two Electron Energy:        910.66109296431932 Eh           24780.34815 eV
CPCM Dielectric    :         -0.01867091129605 Eh              -0.50806 eV

Virial components:
Potential Energy   :      -1103.94041423301996 Eh          -30039.74586 eV
Kinetic Energy     :        551.47163103369235 Eh           15006.30599 eV
Virial Ratio       :          2.00180816584122

CPCM Solvation Model Properties:
Surface-charge          :         -0.02806729215215
Corrected charge        :          0.00000000000000
Outlying charge corr.   :          0.00004782153014 Eh               0.00130 eV
Free-energy (cav+disp)  :  This term is not implemented in the current solvation scheme

---------------
SCF CONVERGENCE
---------------

  Last Energy change         ...    9.5310e-07  Tolerance :   1.0000e-06
  Last MAX-Density change    ...    4.1334e-04  Tolerance :   1.0000e-05
  Last RMS-Density change    ...    5.8248e-06  Tolerance :   1.0000e-06
  Last DIIS Error            ...    1.3404e-03  Tolerance :   1.0000e-06
  Last Orbital Gradient      ...    9.3119e-05  Tolerance :   5.0000e-05
  Last Orbital Rotation      ...    1.0627e-04  Tolerance :   5.0000e-05


----------------
ORBITAL ENERGIES
----------------

  NO   OCC          E(Eh)            E(eV) 
   0   2.0000     -20.556995      -559.3843 
   1   2.0000     -15.583183      -424.0400 
   2   2.0000     -11.296529      -307.3942 
   3   2.0000     -11.289758      -307.2099 
   4   2.0000     -11.280570      -306.9599 
   5   2.0000     -11.272046      -306.7280 
   6   2.0000     -11.264352      -306.5186 
   7   2.0000     -11.264292      -306.5170 
   8   2.0000     -11.261083      -306.4296 
   9   2.0000     -11.246846      -306.0422 
  10   2.0000     -11.243771      -305.9586 
  11   2.0000     -11.226565      -305.4904 
  12   2.0000     -11.222307      -305.3745 
  13   2.0000      -1.381994       -37.6060 
  14   2.0000      -1.229819       -33.4651 
  15   2.0000      -1.172909       -31.9165 
  16   2.0000      -1.078900       -29.3584 
  17   2.0000      -1.052945       -28.6521 
  18   2.0000      -1.031908       -28.0796 
  19   2.0000      -0.988238       -26.8913 
  20   2.0000      -0.881508       -23.9870 
  21   2.0000      -0.849579       -23.1182 
  22   2.0000      -0.806117       -21.9356 
  23   2.0000      -0.795173       -21.6378 
  24   2.0000      -0.752600       -20.4793 
  25   2.0000      -0.696366       -18.9491 
  26   2.0000      -0.682849       -18.5813 
  27   2.0000      -0.655353       -17.8331 
  28   2.0000      -0.642068       -17.4716 
  29   2.0000      -0.611410       -16.6373 
  30   2.0000      -0.603462       -16.4210 
  31   2.0000      -0.588291       -16.0082 
  32   2.0000      -0.581367       -15.8198 
  33   2.0000      -0.573432       -15.6039 
  34   2.0000      -0.548756       -14.9324 
  35   2.0000      -0.537825       -14.6350 
  36   2.0000      -0.515599       -14.0302 
  37   2.0000      -0.508596       -13.8396 
  38   2.0000      -0.501532       -13.6474 
  39   2.0000      -0.480393       -13.0722 
  40   2.0000      -0.474687       -12.9169 
  41   2.0000      -0.471225       -12.8227 
  42   2.0000      -0.464099       -12.6288 
  43   2.0000      -0.422430       -11.4949 
  44   2.0000      -0.354539        -9.6475 
  45   2.0000      -0.342616        -9.3231 
  46   0.0000       0.073658         2.0043 
  47   0.0000       0.107305         2.9199 
  48   0.0000       0.142971         3.8904 
  49   0.0000       0.153266         4.1706 
  50   0.0000       0.165735         4.5099 
  51   0.0000       0.179412         4.8821 
  52   0.0000       0.180865         4.9216 
  53   0.0000       0.181667         4.9434 
  54   0.0000       0.195643         5.3237 
  55   0.0000       0.202935         5.5221 
  56   0.0000       0.210676         5.7328 
*Only the first 10 virtual orbitals were printed.

                    ********************************
                    * MULLIKEN POPULATION ANALYSIS *
                    ********************************

-----------------------
MULLIKEN ATOMIC CHARGES
-----------------------
   0 C :    0.003218
   1 C :    0.223936
   2 C :   -0.159866
   3 C :   -0.178231
   4 C :   -0.157534
   5 C :   -0.205706
   6 C :    0.078110
   7 C :    0.265342
   8 C :   -0.123276
   9 C :   -0.119578
  10 C :    0.112362
  11 O :   -0.482949
  12 H :    0.143089
  13 H :    0.139312
  14 H :    0.143092
  15 H :    0.131726
  16 H :    0.063716
  17 H :    0.058457
  18 H :    0.060227
  19 H :    0.072668
  20 H :    0.092729
  21 H :    0.074199
  22 H :    0.072922
  23 N :   -0.307965
Sum of atomic charges:   -0.0000000

--------------------------------
MULLIKEN REDUCED ORBITAL CHARGES
--------------------------------
  0 C s       :     3.179463  s :     3.179463
      pz      :     0.844494  p :     2.688878
      px      :     0.947268
      py      :     0.897115
      dz2     :     0.007180  d :     0.111198
      dxz     :     0.048435
      dyz     :     0.001231
      dx2y2   :     0.017846
      dxy     :     0.036507
      f0      :     0.002207  f :     0.017243
      f+1     :     0.002151
      f-1     :     0.000364
      f+2     :     0.003743
      f-2     :     0.000423
      f+3     :     0.002595
      f-3     :     0.005760

  1 C s       :     3.108651  s :     3.108651
      pz      :     1.060402  p :     2.525084
      px      :     0.597680
      py      :     0.867001
      dz2     :     0.006488  d :     0.132249
      dxz     :     0.011168
      dyz     :     0.026631
      dx2y2   :     0.047003
      dxy     :     0.040959
      f0      :     0.001833  f :     0.010080
      f+1     :     0.001199
      f-1     :     0.001080
      f+2     :     0.000419
      f-2     :     0.001053
      f+3     :     0.002185
      f-3     :     0.002311

  2 C s       :     3.151460  s :     3.151460
      pz      :     0.894346  p :     2.877364
      px      :     0.963932
      py      :     1.019085
      dz2     :     0.005156  d :     0.122385
      dxz     :     0.022710
      dyz     :     0.012410
      dx2y2   :     0.035847
      dxy     :     0.046261
      f0      :     0.001340  f :     0.008657
      f+1     :     0.001010
      f-1     :     0.000880
      f+2     :     0.000898
      f-2     :     0.000805
      f+3     :     0.001641
      f-3     :     0.002084

  3 C s       :     3.095538  s :     3.095538
      pz      :     0.973767  p :     2.952820
      px      :     0.981204
      py      :     0.997849
      dz2     :     0.003522  d :     0.121181
      dxz     :     0.016907
      dyz     :     0.012845
      dx2y2   :     0.040837
      dxy     :     0.047070
      f0      :     0.001410  f :     0.008693
      f+1     :     0.001012
      f-1     :     0.000780
      f+2     :     0.000934
      f-2     :     0.000578
      f+3     :     0.001647
      f-3     :     0.002331

  4 C s       :     3.143987  s :     3.143987
      pz      :     0.901920  p :     2.883102
      px      :     0.985543
      py      :     0.995638
      dz2     :     0.004062  d :     0.121772
      dxz     :     0.021757
      dyz     :     0.014540
      dx2y2   :     0.036145
      dxy     :     0.045269
      f0      :     0.001420  f :     0.008672
      f+1     :     0.000984
      f-1     :     0.000806
      f+2     :     0.001074
      f-2     :     0.000659
      f+3     :     0.001618
      f-3     :     0.002112

  5 C s       :     3.126674  s :     3.126674
      pz      :     0.977925  p :     2.950221
      px      :     0.965184
      py      :     1.007112
      dz2     :     0.004321  d :     0.120118
      dxz     :     0.018374
      dyz     :     0.010970
      dx2y2   :     0.039872
      dxy     :     0.046581
      f0      :     0.001358  f :     0.008693
      f+1     :     0.001066
      f-1     :     0.000851
      f+2     :     0.000852
      f-2     :     0.000631
      f+3     :     0.001648
      f-3     :     0.002286

  6 C s       :     3.216725  s :     3.216725
      pz      :     0.864828  p :     2.538723
      px      :     0.813811
      py      :     0.860083
      dz2     :     0.007409  d :     0.155632
      dxz     :     0.021360
      dyz     :     0.026185
      dx2y2   :     0.051224
      dxy     :     0.049454
      f0      :     0.001644  f :     0.010811
      f+1     :     0.001111
      f-1     :     0.000935
      f+2     :     0.000897
      f-2     :     0.001252
      f+3     :     0.002169
      f-3     :     0.002804

  7 C s       :     3.041113  s :     3.041113
      pz      :     0.953522  p :     2.502982
      px      :     0.806838
      py      :     0.742622
      dz2     :     0.025054  d :     0.176911
      dxz     :     0.026332
      dyz     :     0.046547
      dx2y2   :     0.044250
      dxy     :     0.034728
      f0      :     0.001376  f :     0.013652
      f+1     :     0.001480
      f-1     :     0.002114
      f+2     :     0.001634
      f-2     :     0.001593
      f+3     :     0.002337
      f-3     :     0.003117

  8 C s       :     3.098187  s :     3.098187
      pz      :     0.924379  p :     2.910987
      px      :     1.021910
      py      :     0.964698
      dz2     :     0.018401  d :     0.107593
      dxz     :     0.023326
      dyz     :     0.024812
      dx2y2   :     0.015111
      dxy     :     0.025943
      f0      :     0.000876  f :     0.006508
      f+1     :     0.000849
      f-1     :     0.001126
      f+2     :     0.001074
      f-2     :     0.001151
      f+3     :     0.000600
      f-3     :     0.000832

  9 C s       :     3.087445  s :     3.087445
      pz      :     0.966966  p :     2.917825
      px      :     1.039909
      py      :     0.910949
      dz2     :     0.012712  d :     0.107869
      dxz     :     0.030396
      dyz     :     0.023738
      dx2y2   :     0.023884
      dxy     :     0.017139
      f0      :     0.000826  f :     0.006440
      f+1     :     0.000581
      f-1     :     0.001332
      f+2     :     0.001480
      f-2     :     0.000905
      f+3     :     0.000629
      f-3     :     0.000688

 10 C s       :     3.103782  s :     3.103782
      pz      :     0.754364  p :     2.629369
      px      :     0.906138
      py      :     0.968868
      dz2     :     0.035781  d :     0.143039
      dxz     :     0.026499
      dyz     :     0.027906
      dx2y2   :     0.042577
      dxy     :     0.010276
      f0      :     0.001747  f :     0.011448
      f+1     :     0.001800
      f-1     :     0.001984
      f+2     :     0.002233
      f-2     :     0.001878
      f+3     :     0.000992
      f-3     :     0.000813

 11 O s       :     3.787174  s :     3.787174
      pz      :     1.589587  p :     4.656067
      px      :     1.643609
      py      :     1.422872
      dz2     :     0.007498  d :     0.037758
      dxz     :     0.008310
      dyz     :     0.009041
      dx2y2   :     0.007569
      dxy     :     0.005340
      f0      :     0.000185  f :     0.001949
      f+1     :     0.000280
      f-1     :     0.000191
      f+2     :     0.000248
      f-2     :     0.000352
      f+3     :     0.000433
      f-3     :     0.000260

 12 H s       :     0.815333  s :     0.815333
      pz      :     0.008366  p :     0.039395
      px      :     0.010390
      py      :     0.020639
      dz2     :     0.000214  d :     0.002183
      dxz     :     0.000112
      dyz     :     0.000400
      dx2y2   :     0.000781
      dxy     :     0.000677

 13 H s       :     0.817381  s :     0.817381
      pz      :     0.009446  p :     0.041047
      px      :     0.013139
      py      :     0.018463
      dz2     :     0.000212  d :     0.002260
      dxz     :     0.000191
      dyz     :     0.000390
      dx2y2   :     0.000801
      dxy     :     0.000667

 14 H s       :     0.815324  s :     0.815324
      pz      :     0.008567  p :     0.039408
      px      :     0.011558
      py      :     0.019283
      dz2     :     0.000218  d :     0.002177
      dxz     :     0.000170
      dyz     :     0.000352
      dx2y2   :     0.000805
      dxy     :     0.000632

 15 H s       :     0.825801  s :     0.825801
      pz      :     0.009159  p :     0.040276
      px      :     0.010627
      py      :     0.020490
      dz2     :     0.000211  d :     0.002196
      dxz     :     0.000127
      dyz     :     0.000437
      dx2y2   :     0.000746
      dxy     :     0.000674

 16 H s       :     0.899699  s :     0.899699
      pz      :     0.006034  p :     0.034326
      px      :     0.006424
      py      :     0.021868
      dz2     :     0.000214  d :     0.002259
      dxz     :     0.000030
      dyz     :     0.000740
      dx2y2   :     0.000690
      dxy     :     0.000586

 17 H s       :     0.904951  s :     0.904951
      pz      :     0.006624  p :     0.034334
      px      :     0.020882
      py      :     0.006828
      dz2     :     0.000249  d :     0.002258
      dxz     :     0.000723
      dyz     :     0.000033
      dx2y2   :     0.000646
      dxy     :     0.000608

 18 H s       :     0.896506  s :     0.896506
      pz      :     0.012783  p :     0.041059
      px      :     0.017997
      py      :     0.010279
      dz2     :     0.000320  d :     0.002208
      dxz     :     0.000588
      dyz     :     0.000274
      dx2y2   :     0.000534
      dxy     :     0.000492

 19 H s       :     0.883696  s :     0.883696
      pz      :     0.017473  p :     0.041423
      px      :     0.015672
      py      :     0.008277
      dz2     :     0.000521  d :     0.002212
      dxz     :     0.000612
      dyz     :     0.000362
      dx2y2   :     0.000340
      dxy     :     0.000378

 20 H s       :     0.868120  s :     0.868120
      pz      :     0.017292  p :     0.036633
      px      :     0.008241
      py      :     0.011100
      dz2     :     0.000702  d :     0.002518
      dxz     :     0.000416
      dyz     :     0.000597
      dx2y2   :     0.000427
      dxy     :     0.000377

 21 H s       :     0.881796  s :     0.881796
      pz      :     0.014075  p :     0.041772
      px      :     0.011806
      py      :     0.015891
      dz2     :     0.000483  d :     0.002233
      dxz     :     0.000372
      dyz     :     0.000488
      dx2y2   :     0.000459
      dxy     :     0.000432

 22 H s       :     0.884099  s :     0.884099
      pz      :     0.008253  p :     0.040756
      px      :     0.019651
      py      :     0.012852
      dz2     :     0.000237  d :     0.002222
      dxz     :     0.000537
      dyz     :     0.000204
      dx2y2   :     0.000620
      dxy     :     0.000625

 23 N s       :     3.704449  s :     3.704449
      pz      :     1.154181  p :     3.548416
      px      :     1.308314
      py      :     1.085921
      dz2     :     0.003766  d :     0.052148
      dxz     :     0.018741
      dyz     :     0.000518
      dx2y2   :     0.008746
      dxy     :     0.020378
      f0      :     0.000373  f :     0.002952
      f+1     :     0.000368
      f-1     :     0.000067
      f+2     :     0.000632
      f-2     :     0.000072
      f+3     :     0.000408
      f-3     :     0.001032


                     *******************************
                     * LOEWDIN POPULATION ANALYSIS *
                     *******************************

----------------------
LOEWDIN ATOMIC CHARGES
----------------------
   0 C :   -0.100805
   1 C :   -0.127010
   2 C :    0.040706
   3 C :    0.004553
   4 C :    0.037999
   5 C :    0.005324
   6 C :   -0.033305
   7 C :   -0.128034
   8 C :    0.003249
   9 C :   -0.015338
  10 C :   -0.073076
  11 O :    0.146269
  12 H :    0.039779
  13 H :    0.029308
  14 H :    0.039742
  15 H :    0.035568
  16 H :    0.010732
  17 H :    0.010485
  18 H :    0.018767
  19 H :    0.019230
  20 H :    0.032066
  21 H :    0.021761
  22 H :    0.023575
  23 N :   -0.041544

-------------------------------
LOEWDIN REDUCED ORBITAL CHARGES
-------------------------------
  0 C s       :     2.815560  s :     2.815560
      pz      :     0.814255  p :     2.774142
      px      :     1.158963
      py      :     0.800923
      dz2     :     0.043732  d :     0.452690
      dxz     :     0.159155
      dyz     :     0.004062
      dx2y2   :     0.110835
      dxy     :     0.134906
      f0      :     0.006277  f :     0.058414
      f+1     :     0.009296
      f-1     :     0.000925
      f+2     :     0.011031
      f-2     :     0.001120
      f+3     :     0.014134
      f-3     :     0.015632

  1 C s       :     2.692225  s :     2.692225
      pz      :     0.913910  p :     2.882034
      px      :     0.938254
      py      :     1.029870
      dz2     :     0.034766  d :     0.499615
      dxz     :     0.051413
      dyz     :     0.080401
      dx2y2   :     0.188004
      dxy     :     0.145030
      f0      :     0.003665  f :     0.053136
      f+1     :     0.004589
      f-1     :     0.004002
      f+2     :     0.004218
      f-2     :     0.007133
      f+3     :     0.010235
      f-3     :     0.019294

  2 C s       :     2.717478  s :     2.717478
      pz      :     0.805020  p :     2.797544
      px      :     1.007621
      py      :     0.984903
      dz2     :     0.029722  d :     0.402499
      dxz     :     0.071004
      dyz     :     0.034353
      dx2y2   :     0.121488
      dxy     :     0.145932
      f0      :     0.002427  f :     0.041772
      f+1     :     0.003492
      f-1     :     0.003206
      f+2     :     0.005611
      f-2     :     0.004843
      f+3     :     0.008557
      f-3     :     0.013637

  3 C s       :     2.713091  s :     2.713091
      pz      :     0.859653  p :     2.852245
      px      :     0.999415
      py      :     0.993178
      dz2     :     0.026553  d :     0.388871
      dxz     :     0.052237
      dyz     :     0.035655
      dx2y2   :     0.119844
      dxy     :     0.154581
      f0      :     0.002347  f :     0.041240
      f+1     :     0.003558
      f-1     :     0.002908
      f+2     :     0.005606
      f-2     :     0.003146
      f+3     :     0.008844
      f-3     :     0.014831

  4 C s       :     2.717110  s :     2.717110
      pz      :     0.808932  p :     2.800439
      px      :     1.007746
      py      :     0.983761
      dz2     :     0.027255  d :     0.402560
      dxz     :     0.065444
      dyz     :     0.042377
      dx2y2   :     0.114253
      dxy     :     0.153232
      f0      :     0.002605  f :     0.041892
      f+1     :     0.003497
      f-1     :     0.002964
      f+2     :     0.006745
      f-2     :     0.003710
      f+3     :     0.008415
      f-3     :     0.013956

  5 C s       :     2.713132  s :     2.713132
      pz      :     0.862243  p :     2.852095
      px      :     1.001956
      py      :     0.987896
      dz2     :     0.028296  d :     0.388402
      dxz     :     0.057199
      dyz     :     0.029319
      dx2y2   :     0.128123
      dxy     :     0.145465
      f0      :     0.002179  f :     0.041047
      f+1     :     0.003619
      f-1     :     0.003085
      f+2     :     0.005048
      f-2     :     0.003830
      f+3     :     0.008603
      f-3     :     0.014684

  6 C s       :     2.707861  s :     2.707861
      pz      :     0.771831  p :     2.775840
      px      :     0.967552
      py      :     1.036457
      dz2     :     0.034588  d :     0.496953
      dxz     :     0.069728
      dyz     :     0.079625
      dx2y2   :     0.169526
      dxy     :     0.143486
      f0      :     0.003828  f :     0.052651
      f+1     :     0.003875
      f-1     :     0.003883
      f+2     :     0.005405
      f-2     :     0.007614
      f+3     :     0.009296
      f-3     :     0.018749

  7 C s       :     2.691263  s :     2.691263
      pz      :     0.977560  p :     2.711495
      px      :     0.915476
      py      :     0.818459
      dz2     :     0.099797  d :     0.636260
      dxz     :     0.094658
      dyz     :     0.150286
      dx2y2   :     0.173468
      dxy     :     0.118051
      f0      :     0.010508  f :     0.089016
      f+1     :     0.009018
      f-1     :     0.011745
      f+2     :     0.010669
      f-2     :     0.011749
      f+3     :     0.015125
      f-3     :     0.020202

  8 C s       :     2.692719  s :     2.692719
      pz      :     0.934898  p :     2.859874
      px      :     0.974791
      py      :     0.950184
      dz2     :     0.075616  d :     0.402115
      dxz     :     0.077275
      dyz     :     0.092498
      dx2y2   :     0.057948
      dxy     :     0.098779
      f0      :     0.006533  f :     0.042044
      f+1     :     0.004985
      f-1     :     0.008221
      f+2     :     0.005175
      f-2     :     0.006235
      f+3     :     0.004703
      f-3     :     0.006191

  9 C s       :     2.693118  s :     2.693118
      pz      :     0.954984  p :     2.875018
      px      :     0.990847
      py      :     0.929187
      dz2     :     0.050606  d :     0.404651
      dxz     :     0.114641
      dyz     :     0.096932
      dx2y2   :     0.079883
      dxy     :     0.062590
      f0      :     0.006907  f :     0.042552
      f+1     :     0.003552
      f-1     :     0.009754
      f+2     :     0.006914
      f-2     :     0.005538
      f+3     :     0.004883
      f-3     :     0.005004

 10 C s       :     2.713063  s :     2.713063
      pz      :     0.840175  p :     2.739179
      px      :     0.933721
      py      :     0.965283
      dz2     :     0.135621  d :     0.544597
      dxz     :     0.116872
      dyz     :     0.099511
      dx2y2   :     0.151922
      dxy     :     0.040672
      f0      :     0.011650  f :     0.076237
      f+1     :     0.013648
      f-1     :     0.011869
      f+2     :     0.013342
      f-2     :     0.014433
      f+3     :     0.006233
      f-3     :     0.005062

 11 O s       :     3.276244  s :     3.276244
      pz      :     1.542178  p :     4.479127
      px      :     1.538987
      py      :     1.397962
      dz2     :     0.017859  d :     0.092437
      dxz     :     0.016406
      dyz     :     0.022046
      dx2y2   :     0.018599
      dxy     :     0.017527
      f0      :     0.000922  f :     0.005923
      f+1     :     0.000745
      f-1     :     0.000771
      f+2     :     0.001113
      f-2     :     0.000783
      f+3     :     0.000735
      f-3     :     0.000853

 12 H s       :     0.792133  s :     0.792133
      pz      :     0.035703  p :     0.141820
      px      :     0.039033
      py      :     0.067084
      dz2     :     0.002486  d :     0.026268
      dxz     :     0.001496
      dyz     :     0.005711
      dx2y2   :     0.008452
      dxy     :     0.008122

 13 H s       :     0.792728  s :     0.792728
      pz      :     0.040554  p :     0.150669
      px      :     0.049378
      py      :     0.060736
      dz2     :     0.002573  d :     0.027296
      dxz     :     0.002537
      dyz     :     0.005452
      dx2y2   :     0.008665
      dxy     :     0.008069

 14 H s       :     0.792016  s :     0.792016
      pz      :     0.036540  p :     0.141957
      px      :     0.043244
      py      :     0.062173
      dz2     :     0.002569  d :     0.026285
      dxz     :     0.002286
      dyz     :     0.005075
      dx2y2   :     0.008431
      dxy     :     0.007925

 15 H s       :     0.794664  s :     0.794664
      pz      :     0.038771  p :     0.143163
      px      :     0.038518
      py      :     0.065874
      dz2     :     0.002413  d :     0.026605
      dxz     :     0.001674
      dyz     :     0.006187
      dx2y2   :     0.008376
      dxy     :     0.007956

 16 H s       :     0.827196  s :     0.827196
      pz      :     0.030784  p :     0.135462
      px      :     0.033339
      py      :     0.071339
      dz2     :     0.002574  d :     0.026611
      dxz     :     0.000482
      dyz     :     0.007702
      dx2y2   :     0.008213
      dxy     :     0.007640

 17 H s       :     0.828194  s :     0.828194
      pz      :     0.030426  p :     0.134895
      px      :     0.069917
      py      :     0.034552
      dz2     :     0.002973  d :     0.026426
      dxz     :     0.007361
      dyz     :     0.000546
      dx2y2   :     0.007299
      dxy     :     0.008247

 18 H s       :     0.809989  s :     0.809989
      pz      :     0.042244  p :     0.143674
      px      :     0.060692
      py      :     0.040737
      dz2     :     0.004402  d :     0.027570
      dxz     :     0.007267
      dyz     :     0.003128
      dx2y2   :     0.006745
      dxy     :     0.006028

 19 H s       :     0.810468  s :     0.810468
      pz      :     0.049950  p :     0.142942
      px      :     0.055271
      py      :     0.037721
      dz2     :     0.006736  d :     0.027360
      dxz     :     0.007229
      dyz     :     0.004273
      dx2y2   :     0.004490
      dxy     :     0.004632

 20 H s       :     0.804220  s :     0.804220
      pz      :     0.056887  p :     0.136390
      px      :     0.033419
      py      :     0.046083
      dz2     :     0.007341  d :     0.027324
      dxz     :     0.004601
      dyz     :     0.007691
      dx2y2   :     0.003697
      dxy     :     0.003995

 21 H s       :     0.807485  s :     0.807485
      pz      :     0.048051  p :     0.143143
      px      :     0.046391
      py      :     0.048700
      dz2     :     0.005699  d :     0.027612
      dxz     :     0.004943
      dyz     :     0.005635
      dx2y2   :     0.006246
      dxy     :     0.005089

 22 H s       :     0.806572  s :     0.806572
      pz      :     0.037797  p :     0.142249
      px      :     0.061843
      py      :     0.042610
      dz2     :     0.002747  d :     0.027603
      dxz     :     0.006920
      dyz     :     0.002591
      dx2y2   :     0.007814
      dxy     :     0.007531

 23 N s       :     3.308624  s :     3.308624
      pz      :     1.092462  p :     3.614626
      px      :     1.485313
      py      :     1.036851
      dz2     :     0.011628  d :     0.104358
      dxz     :     0.029179
      dyz     :     0.000764
      dx2y2   :     0.032686
      dxy     :     0.030101
      f0      :     0.001376  f :     0.013935
      f+1     :     0.002397
      f-1     :     0.000212
      f+2     :     0.002422
      f-2     :     0.000243
      f+3     :     0.003712
      f-3     :     0.003573


                      *****************************
                      * MAYER POPULATION ANALYSIS *
                      *****************************

  NA   - Mulliken gross atomic population
  ZA   - Total nuclear charge
  QA   - Mulliken gross atomic charge
  VA   - Mayer's total valence
  BVA  - Mayer's bonded valence
  FA   - Mayer's free valence

  ATOM       NA         ZA         QA         VA         BVA        FA
  0 C      5.9968     6.0000     0.0032     3.9380     3.9380    -0.0000
  1 C      5.7761     6.0000     0.2239     3.5643     3.5643     0.0000
  2 C      6.1599     6.0000    -0.1599     4.0257     4.0257    -0.0000
  3 C      6.1782     6.0000    -0.1782     3.9427     3.9427    -0.0000
  4 C      6.1575     6.0000    -0.1575     4.0175     4.0175     0.0000
  5 C      6.2057     6.0000    -0.2057     3.9932     3.9932     0.0000
  6 C      5.9219     6.0000     0.0781     3.6876     3.6876     0.0000
  7 C      5.7347     6.0000     0.2653     3.8592     3.8592    -0.0000
  8 C      6.1233     6.0000    -0.1233     3.9022     3.9022    -0.0000
  9 C      6.1196     6.0000    -0.1196     3.9480     3.9480     0.0000
 10 C      5.8876     6.0000     0.1124     3.8919     3.8919     0.0000
 11 O      8.4829     8.0000    -0.4829     1.8195     1.8195    -0.0000
 12 H      0.8569     1.0000     0.1431     1.0069     1.0069    -0.0000
 13 H      0.8607     1.0000     0.1393     1.0146     1.0146    -0.0000
 14 H      0.8569     1.0000     0.1431     1.0062     1.0062    -0.0000
 15 H      0.8683     1.0000     0.1317     1.0043     1.0043     0.0000
 16 H      0.9363     1.0000     0.0637     0.9981     0.9981     0.0000
 17 H      0.9415     1.0000     0.0585     1.0005     1.0005    -0.0000
 18 H      0.9398     1.0000     0.0602     1.0157     1.0157     0.0000
 19 H      0.9273     1.0000     0.0727     1.0181     1.0181     0.0000
 20 H      0.9073     1.0000     0.0927     0.9993     0.9993    -0.0000
 21 H      0.9258     1.0000     0.0742     1.0209     1.0209    -0.0000
 22 H      0.9271     1.0000     0.0729     1.0145     1.0145    -0.0000
 23 N      7.3080     7.0000    -0.3080     3.0279     3.0279    -0.0000

  Mayer bond orders larger than 0.100000
B(  0-C ,  1-C ) :   0.9137 B(  0-C , 23-N ) :   3.0054 B(  1-C ,  2-C ) :   1.3879 
B(  1-C ,  4-C ) :   1.3550 B(  2-C ,  3-C ) :   1.5003 B(  2-C , 12-H ) :   0.9721 
B(  3-C ,  6-C ) :   1.3705 B(  3-C , 13-H ) :   0.9787 B(  4-C ,  5-C ) :   1.5430 
B(  4-C , 14-H ) :   0.9717 B(  5-C ,  6-C ) :   1.3862 B(  5-C , 15-H ) :   0.9833 
B(  6-C ,  7-C ) :   0.9172 B(  7-C ,  8-C ) :   0.9523 B(  7-C , 11-O ) :   0.9428 
B(  7-C , 20-H ) :   1.0049 B(  8-C ,  9-C ) :   0.9430 B(  8-C , 21-H ) :   1.0106 
B(  8-C , 22-H ) :   1.0149 B(  9-C , 10-C ) :   0.9561 B(  9-C , 18-H ) :   1.0210 
B(  9-C , 19-H ) :   1.0093 B( 10-C , 11-O ) :   0.8876 B( 10-C , 16-H ) :   1.0098 
B( 10-C , 17-H ) :   1.0102 

-------
TIMINGS
-------

Total SCF time: 0 days 0 hours 1 min 17 sec 

Total time                  ....      77.290 sec
Sum of individual times     ....      77.268 sec  (100.0%)

SCF preparation             ....       0.474 sec  (  0.6%)
Fock matrix formation       ....      75.992 sec  ( 98.3%)
  Startup                   ....       0.017 sec  (  0.0% of F)
  Coulomb+Exchange Fock     ....      74.045 sec  ( 97.4% of F)
  CPCM terms                ....       1.898 sec  (  2.5% of F)
Diagonalization             ....       0.000 sec  (  0.0%)
Density matrix formation    ....       0.045 sec  (  0.1%)
Total Energy calculation    ....       0.032 sec  (  0.0%)
Population analysis         ....       0.087 sec  (  0.1%)
Orbital Transformation      ....       0.130 sec  (  0.2%)
Orbital Orthonormalization  ....       0.000 sec  (  0.0%)
DIIS solution               ....       0.152 sec  (  0.2%)
SOSCF solution              ....       0.346 sec  (  0.4%)
Finished LeanSCF after  77.4 sec

Maximum memory used throughout the entire LEANSCF-calculation: 43.1 MB


           ************************************************************
           *        Program running with 8 parallel MPI-processes     *
           *              working on a common directory               *
           ************************************************************

------------------------------------------------------------------------------
                         ORCA PROPERTY INTEGRAL CALCULATIONS
------------------------------------------------------------------------------

GBWName                                   ... calc.gbw
Number of atoms                           ...     24
Number of basis functions                 ...    557
Max core memory                           ...   8000 MB

Dipole integrals                          ... YES
Quadrupole integrals                      ...  NO
Linear momentum integrals                 ... YES
Angular momentum integrals                ... YES
Higher moments length integrals           ...  NO
Higher moments velocity integrals         ...  NO
Kinetic energy integrals                  ...  NO
GIAO right hand sides                     ...  NO
GIAO dipole derivative integrals          ...  NO
SOC integrals                             ...  NO
EPR diamagnetic integrals (GIAO)          ...  NO
EPR gauge integrals                       ...  NO
Field gradient integrals                  ...  NO (   0 nuclei)
Spin-dipole/Fermi contact integrals       ...  NO (   0 nuclei)
Contact density integrals                 ...  NO (   0 nuclei)
Nucleus-orbit integrals                   ...  NO (   0 nuclei)
Geometric perturbations                   ...  NO (  24 nuclei)

Choice of electric origin   ... Center of mass
Position of electric origin ... (  0.0806, -0.2413, -0.0098) 
Choice of magnetic origin   ... GIAO
Position of magnetic origin ... (  0.0000,  0.0000,  0.0000) 

Calculating integrals                     ... Electric Dipole (Length)     done (  0.0 sec)
Calculating integrals                     ... Linear Momentum              done (  0.0 sec)
Calculating integrals                     ... Angular Momentum  (ElOri)    done (  0.0 sec)

Property integrals calculated in   0.1 sec

Maximum memory used throughout the entire PROPINT-calculation: 41.8 MB


           ************************************************************
           *        Program running with 8 parallel MPI-processes     *
           *              working on a common directory               *
           ************************************************************


--------------------------------------------------------------------------------
                             ORCA-MATRIX DRIVEN CI
--------------------------------------------------------------------------------


Wavefunction type
-----------------
Correlation treatment                      ...      CCSD     
Single excitations                         ... ON
Orbital optimization                       ... OFF
Calculation of Z vector                    ... OFF
Calculation of Brueckner orbitals          ... OFF
Perturbative triple excitations            ... ON
CPCM scheme                                ... PTES
Calculation of F12 correction              ... OFF
Frozen core treatment                      ... chemical core (26 el)
Reference Wavefunction                     ... RHF
  Internal Orbitals:    13 ...   45 ( 33 MO's/ 66 electrons)
  Virtual  Orbitals:    46 ...  556 (511 MO's              )
Number of AO's                             ...    557
Number of electrons                        ...     92
Number of correlated electrons             ...     66

Algorithmic settings
--------------------
Integral transformation                    ... All integrals via the RI transformation
K(C) Formation                             ... RI-DLPNO
   PNO-Integral Storage                    ... ON DISK
   PNO occupation number cut-off           ... 3.330e-07
   Singles PNO occupation number cut-off   ... 9.990e-09
   PNO Mulliken prescreening cut-off       ... 1.000e-03
   Domain cut-off (Mulliken population)    ... 1.000e-03
   PNO Normalization                       ...    1
Maximum number of iterations               ...        50
Convergence tolerance (max. residuum)      ... 2.500e-05
Level shift for amplitude update           ... 2.000e-01
Maximum number of DIIS vectors             ...         7
DIIS turned on at iteration                ...         0
Damping before turning on DIIS             ...     0.500
Damping after turning on DIIS              ...     0.000
Pair specific amplitude update             ... OFF
Natural orbital iterations                 ... OFF
Perturbative natural orbital generation    ... OFF
Printlevel                                 ... 2

Singles Fock matrix elements calculated using PNOs.

Memory handling:
----------------
Maximum memory for working arrays          ...   8000 MB
Data storage in matrix containers          ... UNCOMPRESSED
Data type for integral storage             ... DOUBLE
In-Core Storage of quantities:
   Amplitudes+Sigma Vector      ... NO
   J+K operators                ... NO
   DIIS vectors                 ... NO
   3-external integrals         ... NO
   4-external integrals         ... NO

Localization treatment:
-----------------------
Localization option                        ...    6
Localization threshhold                    ... -1.0e+00
Using relative localization threshhold     ... 1.0e-08
Neglect threshold for strong pairs         ... 1.000e-04 Eh
Prescreening threshold for very weak pairs ... 1.000e-06 Eh

Initializing the integral package          ... done
Localizing the valence orbitals
Localizing the valence orbitals
------------------------------------------------------------------------------
                           ORCA ORBITAL LOCALIZATION
------------------------------------------------------------------------------

Input orbitals are from                  ... calc.gbw
Output orbitals are to                   ... calc.loc
Max. number of iterations                ... 128
Localizations seeded randomly            ... off
Convergence tolerance                    ... 1.000e-06
Using relative localization threshhold   ... 1.000e-08
Threshold for strong local MOs           ... 9.500e-01
Threshold for bond MOs                   ... 8.500e-01
Operator                                 ... 0
Orbital range for localization           ... 13 to 45
Localization criterion                   ... FOSTER-BOYS (AUGMENTED HESSIAN)
Doing the dipole integrals     ... o.k.
Initial value of the localization sum :   922.990079
ITERATION   0 : L= 1000.0139586604 DL=  7.70e+01 (AVERGE_DL)=    0.3819405196 
ITERATION   1 : L= 1010.5469600840 DL=  1.05e+01 (AVERGE_DL)=    0.1412404557 
ITERATION   2 : L= 1010.8184232576 DL=  2.71e-01 (AVERGE_DL)=    0.0226745408 
ITERATION   3 : L= 1010.8717531206 DL=  5.33e-02 (AVERGE_DL)=    0.0100500512 
ITERATION   4 : L= 1011.0884052257 DL=  2.17e-01 (AVERGE_DL)=    0.0202565041 
ITERATION   5 : L= 1011.2378374906 DL=  1.49e-01 (AVERGE_DL)=    0.0168230691 
ITERATION   6 : L= 1011.2946731501 DL=  5.68e-02 (AVERGE_DL)=    0.0103751287 
ITERATION   7 : L= 1011.3109281813 DL=  1.63e-02 (AVERGE_DL)=    0.0055485173 
ITERATION   8 : L= 1011.3153257794 DL=  4.40e-03 (AVERGE_DL)=    0.0028859633 
ITERATION   9 : L= 1011.3165630091 DL=  1.24e-03 (AVERGE_DL)=    0.0015307639 
ITERATION  10 : L= 1011.3169240755 DL=  3.61e-04 (AVERGE_DL)=    0.0008269449 
ITERATION  11 : L= 1011.3170334201 DL=  1.09e-04 (AVERGE_DL)=    0.0004550735 
ITERATION  12 : L= 1011.3170679991 DL=  3.46e-05 (AVERGE_DL)=    0.0002559111 
ITERATION  13 : L= 1011.3170797367 DL=  1.17e-05 (AVERGE_DL)=    0.0001490986 
ITERATION  14 : L= 1011.3170843447 DL=  4.61e-06 (AVERGE_DL)=    0.0000934201 
ITERATION  15 : L= 1011.3170866950 DL=  2.35e-06 (AVERGE_DL)=    0.0000667177 
ITERATION  16 : L= 1011.3170883249 DL=  1.63e-06 (AVERGE_DL)=    0.0000555607 
ITERATION  17 : L= 1011.3170897200 DL=  1.40e-06 (AVERGE_DL)=    0.0000514026 
ITERATION  18 : L= 1011.3170910397 DL=  1.32e-06 (AVERGE_DL)=    0.0000499938 
ITERATION  19 : L= 1011.3170923314 DL=  1.29e-06 (AVERGE_DL)=    0.0000494606 
ITERATION  20 : L= 1011.3170936133 DL=  1.28e-06 (AVERGE_DL)=    0.0000492731 
ITERATION  21 : L= 1011.3170948907 DL=  1.28e-06 (AVERGE_DL)=    0.0000491873 
ITERATION  22 : L= 1011.3170961612 DL=  1.27e-06 (AVERGE_DL)=    0.0000490541 
ITERATION  23 : L= 1011.3170974299 DL=  1.27e-06 (AVERGE_DL)=    0.0000490186 
ITERATION  24 : L= 1011.3170986950 DL=  1.27e-06 (AVERGE_DL)=    0.0000489499 
ITERATION  25 : L= 1011.3170999565 DL=  1.26e-06 (AVERGE_DL)=    0.0000488788 
ITERATION  26 : L= 1011.3171012163 DL=  1.26e-06 (AVERGE_DL)=    0.0000488459 
DETECTED SLOW CONVERGENCE - QUITTING

------------------------------------------------------
AUGMENTED HESSIAN OPTIMIZATION OF FOSTER-BOYS ORBITALS
------------------------------------------------------

Spin operator:           0
Orbital window:          13 to 45
Number of iterations:    128
Gradient tolerance:      1.000e-06
Number of pairs:         528
Davidson threshold:      2000
Diagonalization method:  LAPACK
Iter:    0   L: 1011.3171012163   Grad. norm: 5.417691e-03
Iter:    1   L: 1011.3173638349   Grad. norm: 6.804327e-02
Iter:    2   L: 1011.3173857001   Grad. norm: 2.532825e-05
   *** Likely close to a maximum now. ***
       Augmented Hessian eigenvalues:  1.92e-09 -4.22e-03 -1.15e+00 -1.51e+00 ... 
Iter:    3   L: 1011.3173857010   Grad. norm: 2.001386e-07
LOCALIZATION HAS CONVERGED.

Eigenvalues of the Hessian:
  0 -4.217e-03
  1 -1.149e+00
  2 -1.515e+00
  3 -2.303e+00
  4 -2.843e+00
  5 -3.601e+00
  6 -3.624e+00
  7 -3.750e+00
  8 -5.422e+00
  9 -5.461e+00
    ...


--------------------------------------------------------------------------------
                    LOCALIZED MOLECULAR ORBITAL COMPOSITIONS
--------------------------------------------------------------------------------

The Mulliken populations for each LMO on each atom are computed
The LMO`s will be ordered according to atom index and type
  (A) Strongly localized MO`s have populations of >=0.950 on one atom
  (B) Two center bond orbitals have populations of >=0.850 on two atoms
  (C) Other MO`s are considered to be `delocalized`

FOUND  -   3 strongly local MO`s
       -  30 two center bond MO`s
       -   0 significantly delocalized MO`s

Rather strongly localized orbitals:
MO  15:  23N  -   0.958330
MO  14:  11O  -   0.971652
MO  13:  11O  -   0.989634
Bond-like localized orbitals:
MO  45:  23N  -   0.556639  and   0C  -   0.460277
MO  44:  23N  -   0.569295  and   0C  -   0.440285
MO  43:  23N  -   0.571742  and   0C  -   0.438832
MO  42:  22H  -   0.466562  and   8C  -   0.559645
MO  41:  21H  -   0.463710  and   8C  -   0.558220
MO  40:  20H  -   0.461611  and   7C  -   0.571114
MO  39:  19H  -   0.465420  and   9C  -   0.554060
MO  38:  18H  -   0.472929  and   9C  -   0.557686
MO  37:  17H  -   0.481704  and  10C  -   0.551477
MO  36:  16H  -   0.479652  and  10C  -   0.552307
MO  35:  15H  -   0.432693  and   5C  -   0.578702
MO  34:  14H  -   0.424986  and   4C  -   0.579529
MO  33:  13H  -   0.423156  and   3C  -   0.586780
MO  32:  12H  -   0.424633  and   2C  -   0.579806
MO  31:  11O  -   0.684048  and  10C  -   0.330901
MO  30:  11O  -   0.676059  and   7C  -   0.319314
MO  29:  10C  -   0.521043  and   9C  -   0.496402
MO  28:   9C  -   0.495407  and   8C  -   0.510135
MO  27:   8C  -   0.486883  and   7C  -   0.550455
MO  26:   7C  -   0.445564  and   6C  -   0.603180
MO  25:   6C  -   0.503172  and   5C  -   0.531975
MO  24:   6C  -   0.412976  and   3C  -   0.496928
MO  23:   6C  -   0.411605  and   3C  -   0.508950
MO  22:   5C  -   0.485055  and   4C  -   0.452782
MO  21:   5C  -   0.485247  and   4C  -   0.450593
MO  20:   4C  -   0.505601  and   1C  -   0.528426
MO  19:   3C  -   0.504394  and   2C  -   0.532624
MO  18:   2C  -   0.410322  and   1C  -   0.522528
MO  17:   2C  -   0.407490  and   1C  -   0.526626
MO  16:   1C  -   0.389463  and   0C  -   0.644233
Localized MO's were stored in: calc.loc

Localizing the core orbitals
------------------------------------------------------------------------------
                           ORCA ORBITAL LOCALIZATION
------------------------------------------------------------------------------

Input orbitals are from                  ... calc.loc
Output orbitals are to                   ... calc.loc
Max. number of iterations                ... 128
Localizations seeded randomly            ... off
Convergence tolerance                    ... 1.000e-06
Using relative localization threshhold   ... 1.000e-08
Threshold for strong local MOs           ... 9.500e-01
Threshold for bond MOs                   ... 8.500e-01
Operator                                 ... 0
Orbital range for localization           ... 0 to 12
Localization criterion                   ... FOSTER-BOYS (AUGMENTED HESSIAN)
Doing the dipole integrals     ... o.k.
Initial value of the localization sum :   358.512581
ITERATION   0 : L=  358.5125894005 DL=  8.39e-06 (AVERGE_DL)=    0.0003278961 
ITERATION   1 : L=  358.5125894005 DL=  0.00e+00 (AVERGE_DL)=    0.0000000000 
LOCALIZATION SUM CONVERGED

------------------------------------------------------
AUGMENTED HESSIAN OPTIMIZATION OF FOSTER-BOYS ORBITALS
------------------------------------------------------

Spin operator:           0
Orbital window:          0 to 12
Number of iterations:    128
Gradient tolerance:      1.000e-06
Number of pairs:         78
Davidson threshold:      2000
Diagonalization method:  LAPACK
Iter:    0   L: 358.5125894005   Grad. norm: 1.375356e-03
   *** Likely close to a maximum now. ***
       Augmented Hessian eigenvalues:  3.54e-09 -1.95e+01 -2.77e+01 -2.78e+01 ... 
Iter:    1   L: 358.5125894022   Grad. norm: 2.345688e-14
LOCALIZATION HAS CONVERGED.

Eigenvalues of the Hessian:
  0 -1.947e+01
  1 -2.769e+01
  2 -2.782e+01
  3 -2.805e+01
  4 -2.822e+01
  5 -2.823e+01
  6 -2.835e+01
  7 -2.898e+01
  8 -2.939e+01
  9 -2.941e+01
    ...


--------------------------------------------------------------------------------
                    LOCALIZED MOLECULAR ORBITAL COMPOSITIONS
--------------------------------------------------------------------------------

The Mulliken populations for each LMO on each atom are computed
The LMO`s will be ordered according to atom index and type
  (A) Strongly localized MO`s have populations of >=0.950 on one atom
  (B) Two center bond orbitals have populations of >=0.850 on two atoms
  (C) Other MO`s are considered to be `delocalized`

FOUND  -  13 strongly local MO`s
       -   0 two center bond MO`s
       -   0 significantly delocalized MO`s

Rather strongly localized orbitals:
MO  12:  23N  -   0.998968
MO  11:  11O  -   0.999363
MO  10:  10C  -   1.000907
MO   9:   9C  -   1.001984
MO   8:   8C  -   1.001577
MO   7:   7C  -   1.001475
MO   6:   6C  -   1.001557
MO   5:   5C  -   1.001146
MO   4:   4C  -   1.001398
MO   3:   3C  -   1.001187
MO   2:   2C  -   1.001306
MO   1:   1C  -   1.001264
MO   0:   0C  -   0.997113
Localized MO's were stored in: calc.loc

Warning: reference  - re-canonicalizations have been set to INT 1 VIRT 1
Warning: internal orbitals are localized - no re-canonicalization of internal orbitals
Warning: UsePNO is turned on - no re-canonicalization of internal and virtual orbitals
Fock densities were made 
Making Fock matrix and reference energy:

--------------------------
CLOSED-SHELL FOCK OPERATOR
--------------------------

MDCI_FockCPCM: ediel   =  -0.018670911000
MDCI_FockCPCM: <VCPCM> =   0.327205815356
Time needed for Fock operator              ...           30.804 sec
Reference energy                           ...   -552.468755196

--------------
DLPNO SETTINGS (2015 fully linear scaling implementation)
--------------

TCutMKN:           1.000e-03
TCutPAO:           1.000e-03
TCutPNO:           3.330e-07
TCutPNOSingles:    9.990e-09
TCutEN:            9.700e-01
TCutPAOExt:        1.000e-01
TCutPairs:         1.000e-04
TCutPre:           1.000e-06
TCutOSV:           1.000e-06
TCutDOij:          1.000e-05
TCutDO:            1.000e-02
TCutC:             1.000e-04
TCutCPAO:          1.000e-03
TCutCMO:           1.000e-03
TScaleDOMP2PreScr: 2.000e+00
TScaleMKNMP2PreScr:1.000e+01
TScalePNOMP2PreScr:1.000e+00
PAO overlap thresh 1.000e-08
Using PNOs for Singles Fock computation
Use new domains
Use fully linear algorithm
TCutTNO:           1.000e-09
TCutMP2Pairs:      1.000e-05
TCutDOStrong:      2.000e-02
TCutDOWeak:        4.000e-02
TCutMKNStrong:     1.000e-02
TCutMKNWeak:       1.000e-01
NTCutTNO:          1

--------------------------
Creating C-PCM containers                  ... ok
Mulliken population of the LMOs            ... ok
Performing proximity check                 ... 
 found 2 problematic atoms
   => In all likelyhood your results will be entirely fine!
   => In case you don't want to trust it, decrease TCutMKN to below 0.00037641.
   => but note that this is probably not necessary but will increase execution time
Calculating differential overlap integrals ... ok

--------------------------
ELECTRON PAIR PRESCREENING
--------------------------

Dipole-based pair screening          .... used

   TCutDOij = 1.000000e-05
   TCutPre  = 1.000000e-06
   .... Finished loop over pairs
Total time spent in the prescreening                  ...     0.000 sec
sum of pair energies estimated for screened out pairs ...       0.000000000000 Eh
Thresholds for map construction and integral transformation for crude MP2:
   TCutMKN                    ...     1.0e-02
   TCutDO                     ...     2.0e-02
   TCutPairs                  ...     1.0e-04
   TCutPNO_CrudeMP2           ...     3.3e-07
   TCutPNOSingles_CrudeMP2    ...     1.0e-08
--------------------------------
LOCAL RI TRANSFORMATION (IAVPAO)
--------------------------------

Orbital window:      13 to 45
Number of PAOs:     557
Basis functions:    557 (209 shells)
Aux. functions:    1318 (396 shells)
Use SHARK:           on
Have SHARK:         yes

Processing maps (0.0 sec)
Average map sizes:
   Aux shells -> MOs              33.0
   Aux shells -> PAOs            557.0
   MOs        -> AO shells       195.6
   PAOs       -> AO shells       209.0

Calculating integrals (2.6 sec, 184.846 MB)
Sorting integrals (0.3 sec, 184.831 MB)
Total time for the integral transformation: 2.9 sec
--------------------------------
INITIAL GUESS AND PNO GENERATION
--------------------------------

PNO truncation parameters                   .... 
    PAOOverlapThresh   =        1.000e-08

    TCutPairs          =        1.000e-04
    TCutPNO            =        3.330e-07
    TCutPNOSingles     =        9.990e-09
    TCutMP2Pairs       =        1.000e-05
    TCutMKN            =        1.000e-02
    TCutDO             =        2.000e-02

Pair selection                          .... not used
Type of local MP2 treatment                 .... semi-local MP2
Strategy for PNO selection                  .... occupation number selection
Pair density normalization                  .... MP2 norm
Spin component scaling                      .... not used

   .... Finished loop over pairs
Making pair pair interaction lists          ... done

                       ===========================
                        342 OF  561 PAIRS ARE KEPT CCSD PAIRS
                        119 OF  561 PAIRS ARE KEPT MP2 PAIRS FOR (T)
                        100 OF  561 PAIRS ARE SKIPPED
                       ===========================

Total time spent in the initial guess                 ...     9.887 sec
SL-MP2 correlation energy (all non-screened pairs)    ...      -2.081609883839 Eh

Initial PNO correlation energy                        ...      -2.070268280279 Eh
sum of pair energies prescreened and skipped MP2 pairs...      -0.000367996986 Eh
sum of pair energies of crude MP2 skipped pairs only  ...      -0.000367996986 Eh
sum of MP2 pair energies for pairs that were not kept ...      -0.005002925858 Eh
sum of PNO error estimates for the kept pairs         ...      -0.006338677702 Eh
                                                          --------------------
sum of all corrections                                         -0.011341603560
Initial total correlation energy                               -2.081609883839
Thresholds for map construction and integral transformation for fine MP2 and CCSD(T) calculation:
   TCutMKN   ...     1.0e-03
   TCutDO    ...     1.0e-02
   TCutPairs ...     1.0e-04
   TCutCMO   ...     1.0e-03
   TCutCPAO  ...     1.0e-03

Thresholds for map construction and integral transformation for strong Triples:
   TCutMKN   ...     1.0e-02
   TCutDO    ...     2.0e-02
   TCutCMO   ...     1.0e-03
   TCutCPAO  ...     1.0e-03

Thresholds for map construction and integral transformation for weak Triples:
   TCutMKN   ...     1.0e-01
   TCutDO    ...     4.0e-02
   TCutCMO   ...     1.0e-03
   TCutCPAO  ...     1.0e-03

--------------------------------
LOCAL RI TRANSFORMATION (IAVPAO)
--------------------------------

Orbital window:      13 to 45
Number of PAOs:     557
Basis functions:    557 (209 shells)
Aux. functions:    1318 (396 shells)
Use SHARK:           on
Have SHARK:         yes

Processing maps (0.0 sec)
Average map sizes:
   Aux shells -> MOs              32.0
   Aux shells -> PAOs            557.0
   MOs        -> AO shells       195.6
   PAOs       -> AO shells       209.0

Calculating integrals (2.6 sec, 179.602 MB)
Sorting integrals (0.3 sec, 179.587 MB)
Total time for the integral transformation: 3.0 sec
--------------------------------
INITIAL GUESS AND PNO GENERATION
--------------------------------

PNO truncation parameters                   .... 
    PAOOverlapThresh   =        1.000e-08

    TCutPairs          =        1.000e-04
    TCutPNO            =        3.330e-07
    TCutPNOSingles     =        9.990e-09
    TCutMP2Pairs       =        1.000e-05
    TCutMKN            =        1.000e-03
    TCutDO             =        1.000e-02

Pair selection                          .... not used
Type of local MP2 treatment                 .... semi-local MP2
Strategy for PNO selection                  .... occupation number selection
Pair density normalization                  .... MP2 norm
Spin component scaling                      .... not used

   .... Finished loop over pairs

 PNO Occupation Number Statistics: 
  | Av. % of trace(Dij) retained        ...  97.773058620387
  | sigma^2 in % of trace(Dij) retained ...   7.58e+00
  | Av. % of trace(Di) retained         ...  99.998984633476
  | sigma^2 in % of trace(Di) retained  ...   1.78e-07
 Distributions of % trace(Dij) recovered:
  |       >= 99.9  ...   103 ( 22.3 % of all pairs)
  |   [70.0, 80.0) ...     2 (  0.4 % of all pairs)
  |   [80.0, 90.0) ...     6 (  1.3 % of all pairs)
  |   [90.0, 99.0) ...   227 ( 49.2 % of all pairs)
  |   [99.0, 99.9) ...   123 ( 26.7 % of all pairs)
 Distributions of % trace(Di) recovered :
  |       >= 99.9  ...    33 (100.0 % of all I-pairs )

Making pair pair interaction lists          ... done

                       ===========================
                        342 OF  461 PAIRS ARE KEPT
                       ===========================

Total time spent in the initial guess                 ...    16.459 sec
SL-MP2 correlation energy (all non-screened pairs)    ...      -2.082823303953 Eh

Initial PNO correlation energy                        ...      -2.071795425464 Eh
sum of pair energies estimated for screened out pairs ...      -0.000367996986 Eh
sum of MP2 pair energies for pairs that were not kept ...      -0.004638534538 Eh
sum of PNO error estimates for the kept pairs         ...      -0.006389343951 Eh
                                                          --------------------
sum of all corrections                                         -0.011395875475
Initial total correlation energy                               -2.083191300939
Thresholds for map construction and integral transformation for fine MP2 and CCSD(T) calculation:
   TCutMKN   ...     1.0e-03
   TCutDO    ...     1.0e-02
   TCutPairs ...     1.0e-04
   TCutCMO   ...     1.0e-03
   TCutCPAO  ...     1.0e-03

Time for aux screen maps:            0.004
Time for maps after fine MP2:            0.021
-----------------------------
LOCAL RI TRANSFORMATION (IJV)
-----------------------------

Orbital window:      13 to 45
Basis functions:    557 (209 shells)
Aux. functions:    1318 (396 shells)
Use SHARK:           on

Processing maps (0.0 sec)
Average map sizes:
   Aux shells -> MOs(i)           29.3
   Aux shells -> MOs(j)           33.0
   MOs        -> AO shells       195.6

Calculating integrals (2.4 sec, 9.755 MB)
Sorting integrals (0.0 sec, 9.740 MB)
Total time for the integral transformation: 2.4 sec
--------------------------------
LOCAL RI TRANSFORMATION (VABPAO)
--------------------------------

Number of PAOs:     557
Basis functions:    557 (209 shells)
Aux. functions:    1318 (396 shells)
Use SHARK:           on

Processing maps (0.0 sec)
Average map sizes:
   Aux shells -> PAOs            557.0
   PAOs       -> AO shells       209.0

Calculating integrals (5.9 sec, 3119.737 MB)
Finished


-------------------------------------
Pair Pair Term precalculation with     
RI-(ij|mn) and (im|jn) transformation  
ON THE FLY                             
-------------------------------------

   IBatch   1 (of   2)              ... done (   95.609 sec)
   IBatch   2 (of   2)              ... done (   74.614 sec)
Total EXT                           ...         170.223 sec

IAVPA Available = YES
VABPAO Available= YES
IJV Available   = YES
IJK Available   = NO
PNO3i Available = YES
PNO3j Available = YES
PNO4 Available  = YES
---------------------
RI-PNO TRANSFORMATION
---------------------

Total Number of PNOs                   ... 11758
Average number of PNOs per pair        ...    34
Maximal number of PNOs per pair        ...    82
   #pairs with  1 -  5 PNOs   :    0
   #pairs with  6 - 10 PNOs   :    6
   #pairs with 11 - 15 PNOs   :   31
   #pairs with 16 - 20 PNOs   :   52
   #pairs with 21 - 25 PNOs   :   32
   #pairs with 26 - 30 PNOs   :   24
   #pairs with 31 - 35 PNOs   :   57
   #pairs with 36 - 40 PNOs   :   14
   #pairs with 41 - 45 PNOs   :   40
   #pairs with 46 - 50 PNOs   :   31
   #pairs with 51 - 55 PNOs   :   24
   #pairs with 56 - 60 PNOs   :    8
   #pairs with 61 - 65 PNOs   :    6
   #pairs with 66 - 70 PNOs   :    2
   #pairs with 71 - 75 PNOs   :   12
   #pairs with 76 - 80 PNOs   :    2
   #pairs with 81 - 85 PNOs   :    1

Generation of (ij|ab)[P] integrals            ... on
Generation of (ia|bc)[P],(ja|bc)[P] integrals ... on
Storage of 3 and 4 external integrals         ... on
Generation of ALL (ka|bc)[P] integrals        ... on
Keep RI integrals in memory                   ... off

Ibatch:  1 (of  1)
Starting 2-4 index PNO integral generation ... done

Timings:
Total PNO integral transformation time     ...         59.258 sec
Size of the 3-external file                ...       187 MB
Size of the 4-external file                ...      1285 MB
Size of the IKJL file                      ...         0 MB
Size of the all 3-external file            ...      3074 MB
Size of the 1-external file                ...         8 MB

Making pair/pair overlap matrices          ... done (    8.328 sec)
Size of the pair overlap file              ... 800 MB
Redoing the guess amplitudes               ... done (    0.006 sec)

-------------------------
FINAL STARTUP INFORMATION
-------------------------

E(0)                                       ...   -552.468755196
E(SL-MP2)                                  ...     -2.082823304
E(SL-MP2) including corrections            ...     -2.083191301
Initial E(tot)                             ...   -554.551946497
<T|T>                                      ...      0.614763268
Number of pairs included                   ... 342
Total number of pairs                      ... 561

------------------------------------------------
                  RHF COUPLED CLUSTER ITERATIONS
------------------------------------------------

Number of PNO amplitudes to be optimized   ...       494232
Number of non-PNO amplitudes               ...     89303382
Untruncated number of regular amplitudes   ...    146488881

Iter       E(tot)           E(Corr)          Delta-E          Residual     Time
  0   -554.552044838     -2.071893766      0.010929538      0.014271586   16.05
                           *** Turning on DIIS ***
  1   -554.617943515     -2.137792443     -0.065898676      0.012186635   29.66
  2   -554.671624779     -2.191473707     -0.053681264      0.005198923   16.78
  3   -554.682318886     -2.202167814     -0.010694107      0.003204875   16.73
  4   -554.685445711     -2.205294639     -0.003126825      0.001163796   16.77
  5   -554.686396609     -2.206245537     -0.000950898      0.000530164   16.80
  6   -554.686656422     -2.206505350     -0.000259813      0.000297043   16.84
  7   -554.686683242     -2.206532170     -0.000026820      0.000172417   16.87
  8   -554.686701386     -2.206550314     -0.000018144      0.000096112   16.86
  9   -554.686690818     -2.206539746      0.000010568      0.000044093   16.82
 10   -554.686697716     -2.206546644     -0.000006898      0.000013535   16.84
               --- The Coupled-Cluster iterations have converged ---

----------------------
COUPLED CLUSTER ENERGY
----------------------

E(0)                                       ...   -552.468755196
E(CORR)(strong-pairs)                      ...     -2.206591352
E(CORR)(weak-pairs)                        ...     -0.011395875
E(CORR)(corrected)                         ...     -2.217987227
C-PCM corr. term (included in E(CORR))     ...     -0.000044708
E(TOT)                                     ...   -554.686742423
Singles Norm <S|S>**1/2                    ...      0.090792306  
T1 diagnostic                              ...      0.011175760  

------------------
LARGEST AMPLITUDES
------------------
  45-> 46  45-> 46       0.064871
  44-> 46  44-> 46       0.054833
  43-> 46  43-> 46       0.053259
  31-> 46  31-> 46       0.048877
  30-> 46  30-> 46       0.048331
  37-> 49  37-> 49       0.041084
  26-> 48  26-> 48       0.040518
  36-> 49  36-> 49       0.039245
  16-> 48  16-> 48       0.038274
  22-> 47  22-> 47       0.037665
  28-> 47  28-> 47       0.037620
  21-> 47  21-> 47       0.037221
  39-> 49  39-> 49       0.036562
  27-> 47  27-> 47       0.035742
  45-> 47  44-> 46       0.035551
  35-> 50  35-> 50       0.035428


-------------------------------------------
DLPNO BASED TRIPLES CORRECTION
-------------------------------------------

Singles multiplier          ...  1.000000
TCutTNO                     ... 1.000e-09
TCutMP2Pairs                ... 1.000e-05
TCutDOStrong                ... 2.000e-02
TCutMKNStrong               ... 1.000e-02
TCutDOWeak                  ... 4.000e-02
TCutMKNWeak                 ... 1.000e-01

Fragment selection                          .... not used
Number of Triples that are to be computed   ...      3140

 . . . . . . . . .
10% done  
20% done  
30% done  
40% done  
50% done  
60% done  
70% done  
80% done  
90% done               (    369.170 sec)
Triples timings:
Total time for T0               ...   403.214 sec
Total time for Iterative (T)    ...     0.000 sec
Total time of overall (T)       ...   427.342 sec

Triples List generation         ...     0.000 sec
TNO generation                  ...    34.029 sec
Pair density generation         ...     0.006 sec
Look up tables                  ...     0.000 sec
Generating 3-index integrals    ...   258.728 sec
  Make 4-ind.int. from 3-ind.int...    31.384 sec
  Projecting amplitudes (D + S) ...    46.410 sec
  Downprojecting integrals      ...     0.004 sec
  Energy contr. (sum over a,b,c)...     9.004 sec
Fitting ET(->0)                 ...     0.000 sec

Everything after 3-index        ...   110.442 sec

Timing details:
 TNO integrals                  ...   287.212 sec
   Reading 3-index integrals    ...     1.197 sec
   Sorting integrals            ...    39.032 sec
       Sorting integrals 1      ...     0.003 sec
       Sorting integrals 2      ...    27.302 sec
       Sorting integrals 3      ...     1.171 sec
       Sorting integrals 4      ...     0.123 sec
       Sorting integrals 5      ...     0.340 sec
       Sorting integrals 6      ...    10.093 sec
   Calculating local VM**-1/2   ...     1.715 sec
   Orthogonal. integrals        ...     2.454 sec
   Multipl. 3-index integrals   ...   242.813 sec
   All concerning IRIab (w/TNO) ...    15.879 sec

 Calculate W0/W1                ...    23.609 sec
 W 3-ext contribution           ...    12.742 sec
 W 3-int contribution           ...     4.029 sec
 Sorting W                      ...     6.069 sec

 V exchange contribution        ...     3.467 sec

 Timings for Triples without generation
     of 3-index integrals       ...   110.436 sec
       0 weak pairs             ...    88.278 sec
       1 weak pair              ...    22.158 sec
       2 weak pairs             ...     0.000 sec
       3 weak pairs             ...     0.000 sec
  Extra time for extrapolation  ...     0.000 sec

Number of Triples   (0, 1, 2, 3 weak pairs; overall):   2133    1007       0       0  (  3140)
Number of Atoms     (0, 1, 2, 3 weak pairs; overall):   15.0    13.4     0.0     0.0  (    24)
Number of PAOs      (0, 1, 2, 3 weak pairs; overall):  371.7   346.8     0.0     0.0  (   557)
Number of AuxFcns   (0, 1, 2, 3 weak pairs; overall):  469.6   376.1     0.0     0.0  (  1318)
Number of TNOs      (0, 1, 2, 3 weak pairs         ):   92.1    65.3     0.0     0.0
Aver. Number of NTNO, Atoms, PAOs, AuxFcns / Triples:   3140    83.5    14.5   363.7   439.6

Triples Correction (T)                     ...     -0.105231222
Final correlation energy                   ...     -2.323218449
E(CCSD)                                    ...   -554.686742423
E(CCSD(T))                                 ...   -554.791973646


--------------------------------------------------------------------------------
                                    TIMINGS
--------------------------------------------------------------------------------


Total execution time                   ...     1010.162 sec

Localization of occupied MO's          ...        0.475 sec (  0.0%)
Fock Matrix Formation                  ...       30.804 sec (  3.0%)
Global overlap, Fock, MKN matrices     ...       71.322 sec (  7.1%)
Differential overlap integrals         ...        1.253 sec (  0.1%)
Organizing maps                        ...        0.064 sec (  0.0%)
RI 3-index integral generations        ...       14.240 sec (  1.4%)
RI-PNO integral transformation         ...      239.475 sec ( 23.7%)
Initial Guess                          ...       26.459 sec (  2.6%)
DIIS Solver                            ...        0.415 sec (  0.0%)
State Vector Update                    ...        0.037 sec (  0.0%)
Sigma-vector construction              ...      196.566 sec ( 19.5%)
  <D|H|D>(0-ext)                       ...        7.802 sec (  4.0% of sigma)
  <D|H|D>(2-ext Fock)                  ...        0.022 sec (  0.0% of sigma)
  <D|H|D>(2-ext)                       ...       31.408 sec ( 16.0% of sigma)
  <D|H|D>(4-ext)                       ...       17.755 sec (  9.0% of sigma)
  <D|H|D>(4-ext-corr)                  ...       77.536 sec ( 39.4% of sigma)
  CCSD doubles correction              ...        0.398 sec (  0.2% of sigma)
  <S|H|S>                              ...        1.786 sec (  0.9% of sigma)
  <S|H|D>(1-ext)                       ...        0.952 sec (  0.5% of sigma)
  <D|H|S>(1-ext)                       ...        0.021 sec (  0.0% of sigma)
  <S|H|D>(3-ext)                       ...        0.479 sec (  0.2% of sigma)
  Fock-dressing                        ...       25.833 sec ( 13.1% of sigma)
  Singles amplitudes                   ...        1.433 sec (  0.7% of sigma)
  (ik|jl)-dressing                     ...        5.589 sec (  2.8% of sigma)
  (ij|ab),(ia|jb)-dressing             ...        4.352 sec (  2.2% of sigma)
  C-PCM terms                          ...       20.479 sec ( 10.4% of sigma)
  Pair energies                        ...        0.012 sec (  0.0% of sigma)
Total Time for computing (T)           ...      427.398 sec ( 42.3% of ALL)
C-PCM correction to E(CORR)            ...        0.636 sec (  0.1%)


Maximum memory used throughout the entire MDCI-calculation: 7971.9 MB

-------------------------   --------------------
FINAL SINGLE POINT ENERGY      -554.791973645668
-------------------------   --------------------


           ************************************************************
           *        Program running with 8 parallel MPI-processes     *
           *              working on a common directory               *
           ************************************************************

------------------------------------------------------------------------------
                              ORCA PROPERTY CALCULATIONS
------------------------------------------------------------------------------

GBWName                                 ... calc.gbw
Number of atoms                         ...     24
Number of basis functions               ...    557
Max core memory                         ...   8000 MB

Electric properties:
Dipole moment                           ... YES
Quadrupole moment                       ...  NO
Static polarizability (Dipole/Dipole)   ...  NO
Static polarizability (Dipole/Quad.)    ...  NO
Static polarizability (Quad./Quad.)     ...  NO
Static polarizability (Velocity)        ...  NO

Atomic electric properties:
Dipole moment                           ...  NO
Quadrupole moment                       ...  NO
Static polarizability                   ...  NO

Choice of electric origin               ... Center of mass
Position of electric origin             ...     0.080605    -0.241255    -0.009764

General magnetic properties:
Magnetizability                         ...  NO

EPR properties:
g-Tensor (aka g-matrix)                 ...  NO
Zero-Field splitting spin-orbit         ...  NO
Zero-field splitting spin-spin          ...  NO
Hyperfine couplings                     ...  NO (   0 nuclei)
Quadrupole couplings                    ...  NO (   0 nuclei)
Contact density                         ...  NO (   0 nuclei)

NMR properties:
Chemical shifts                         ...  NO (   0 nuclei)
Spin-rotation constants                 ...  NO (   0 nuclei)
Spin-spin couplings                     ...  NO (   0 nuclei,    0 pairs)

Choice of magnetic origin               ... GIAO
Position of magnetic origin             ...     0.000000     0.000000     0.000000

Properties with geometric perturbations:
SCF Hessian                             ...  NO
IR spectrum                             ...  NO
VCD spectrum                            ...  NO
X-ray spectroscopy properties:
SCF XES/XAS/RIXS spectra                ...  NO


-------------
DIPOLE MOMENT
-------------

Method             : SCF
Type of density    : Electron Density
Multiplicity       :   1
Irrep              :   0
Energy             :  -552.4687831993277314 Eh
Relativity type    : 
Basis              : AO
                                X                 Y                 Z
Electronic contribution:    -12.877463147      -0.439209333       2.783040400
Nuclear contribution   :     15.884104372      -0.107039345      -3.261919898
                        -----------------------------------------
Total Dipole Moment    :      3.006641225      -0.546248678      -0.478879498
                        -----------------------------------------
Magnitude (a.u.)       :      3.093154482
Magnitude (Debye)      :      7.862173875


--------------------
Rotational spectrum 
--------------------
 
Rotational constants in cm-1:             0.079711             0.013352             0.012545 
Rotational constants in MHz :          2389.678822           400.269241           376.093400 

Dipole components along the rotational axes: 
x,y,z [a.u.] :     2.947979    -0.840061    -0.413912 
x,y,z [Debye]:     7.493167    -2.135265    -1.052081 

 

Dipole moment calculation done in   0.0 sec 

Maximum memory used throughout the entire PROP-calculation: 35.2 MB

--------------------------------
SUGGESTED CITATIONS FOR THIS RUN
--------------------------------

Below you find a list of papers that are relevant to this ORCA run
We neither can nor want to force you to cite these papers, but we appreciate if you do
You receive ORCA, which is the product of decades of hard work by many enthusiastic individuals, for free
The only thing we kindly ask in return is that you cite our papers,
We deeply appreciate it, if you show your appreciation for ORCA by not just citing the generic ORCA reference.

Please note that relegating all ORCA citations to the supporting information does *not* help us.
SI sections are not indexed - citations you put there will not count into any citation statistics
But we need these citations in order to attract the funding resources that allow us to do what we are doing

Therefore, if you are a happy ORCA user, please consider citing a few of the papers listed below in the main body of your paper

In addition to the list printed below, the program has created the file calc.bibtex that contains the list in bibtex format
You can import this file easily into all common literature databanks and citation aid programs


List of essential papers. We consider these as the minimum necessary citations

  1. Neese,F.
     Software update: the ORCA program system, version 5.0
     WIRES Comput. Molec. Sci., 2022 12(1)e1606
     doi.org/10.1002/wcms.1606

List of papers to cite with high priority. The work reported in these papers was absolutely
necessary for this run to complete.
Our perspective: the developers of density functionals and basis sets usually get cited in chemistry papers
Good! But without the algorithms to do something with them, the functionals or basis sets would not do anything.
Hence, in our opinion, the algorithm design and method developments papers are equally worthy of getting cited

  1. Neese,F.; Hansen,A.; Liakos,D.G.
     Efficient and accurate approximations to the local coupled cluster singles doubles method using a truncated pair natural orbital basis
     J. Chem. Phys., 2009 131 064103
     doi.org/10.1063/1.3173827
  2. Neese,F.; Wennmohs,F.; Hansen,A.
     Efficient and accurate local approximations to coupled-electron pair approaches: An attempt to revive the pair natural orbital method
     J. Chem. Phys., 2009 130 114108
     doi.org/10.1063/1.3086717
  3. Riplinger,C.; Neese,F.
     An efficient and near linear scaling pair natural orbital based local coupled cluster method
     J. Chem. Phys., 2013 138(3)Art. No. 034106
     doi.org/10.1063/1.4773581
  4. Riplinger,C.; Sandhoefer,B.; Hansen,A.; Neese,F.
     Natural triple excitations in local coupled cluster calculations with pair natural orbitals
     J. Chem. Phys., 2013 139(13)Art. No. 134101
     doi.org/10.1063/1.4821834
  5. Riplinger,C.; Pinski,P.; Becker,U.; Valeev,E.F.; Neese,F.
     Sparse maps-A systematic infrastructure for reduced-scaling electronic structure methods. II. Linear scaling domain based pair natural orbital coupled cluster theory
     J. Chem. Phys., 2016 144 
     doi.org/10.1063/1.4939030
  6. Bistoni,G.; Riplinger,C.; Minenkov,Y.; Cavallo,L.; Auer,A.A.; Neese,F.
     Treating Subvalence Correlation Effects in Domain Based Pair Natural Orbital Coupled Cluster Calculations: An Out-of-the-Box Approach
     J. Theo. Comp. Chem., 2017 13 3220-3227
     doi.org/10.1021/acs.jctc.7b00352
  7. Garcia-Rates,M.; Neese,F.
     Effect of the Solute Cavity on the Solvation Energy and its Derivatives within the Framework of the Gaussian Charge Scheme
     J. Comput. Chem., 2020 41 922-939
     doi.org/10.1002/jcc.26139
  8. Garcia-Rates,M.; Becker,U.; Neese,F.
     Implicit solvation in domain based pair natural orbital coupled cluster (DLPNO-CCSD) theory
     J. Comput. Chem., 2021 42 1959-1973
     doi.org/10.1002/jcc.26726
  9. Neese,F.
     The SHARK Integral Generation and Digestion System
     J. Comp. Chem., 2022  1-16
     doi.org/10.1002/jcc.26942

List of suggested additional citations. These are papers that are important in the 'surrounding' of 
of this run, or papers that preceded the highly important papers. If you like your results we are grateful for a citation.

  1. Neese,F.
     The ORCA program system
     WIRES Comput. Molec. Sci., 2012 2(1)73-78
     doi.org/10.1002/wcms.81
  2. Neese,F.
     Software update: the ORCA program system, version 4.0
     WIRES Comput. Molec. Sci., 2018 8(1)1-6
     doi.org/10.1002/wcms.1327
  3. Neese,F.; Wennmohs,F.; Becker,U.; Riplinger,C.
     The ORCA quantum chemistry program package
     J. Chem. Phys., 2020 152 Art. No. L224108
     doi.org/10.1063/5.0004608

List of optional additional citations

  1. Neese,F.
     Approximate second-order SCF convergence for spin unrestricted wavefunctions
     Chem. Phys. Lett., 2000 325(1-3)93-98
     doi.org/10.1016/s0009-2614(00)00662-x

Timings for individual modules:

Sum of individual times          ...     1091.636 sec (=  18.194 min)
Startup calculation              ...        1.615 sec (=   0.027 min)   0.1 %
SCF iterations                   ...       78.017 sec (=   1.300 min)   7.1 %
Property integrals               ...        0.441 sec (=   0.007 min)   0.0 %
Property calculations            ...        0.512 sec (=   0.009 min)   0.0 %
MDCI module                      ...     1011.050 sec (=  16.851 min)  92.6 %
                             ****ORCA TERMINATED NORMALLY****
TOTAL RUN TIME: 0 days 0 hours 18 minutes 11 seconds 912 msec
'calc.bibtex' -> '/hsnfs/users/frank/ThermodynamicMap/2CN_Phenyl/Product/SP/calc.bibtex'
'calc.cpcm' -> '/hsnfs/users/frank/ThermodynamicMap/2CN_Phenyl/Product/SP/calc.cpcm'
'calc.cpcm_corr' -> '/hsnfs/users/frank/ThermodynamicMap/2CN_Phenyl/Product/SP/calc.cpcm_corr'
'calc.densities' -> '/hsnfs/users/frank/ThermodynamicMap/2CN_Phenyl/Product/SP/calc.densities'
'calc.densitiesinfo' -> '/hsnfs/users/frank/ThermodynamicMap/2CN_Phenyl/Product/SP/calc.densitiesinfo'
'calc.err' -> '/hsnfs/users/frank/ThermodynamicMap/2CN_Phenyl/Product/SP/calc.err'
'calc.gbw' -> '/hsnfs/users/frank/ThermodynamicMap/2CN_Phenyl/Product/SP/calc.gbw'
'calc.ges' -> '/hsnfs/users/frank/ThermodynamicMap/2CN_Phenyl/Product/SP/calc.ges'
'calc.job' -> '/hsnfs/users/frank/ThermodynamicMap/2CN_Phenyl/Product/SP/calc.job'
'calc.loc' -> '/hsnfs/users/frank/ThermodynamicMap/2CN_Phenyl/Product/SP/calc.loc'
'calc.property.txt' -> '/hsnfs/users/frank/ThermodynamicMap/2CN_Phenyl/Product/SP/calc.property.txt'
'calc.xyz' -> '/hsnfs/users/frank/ThermodynamicMap/2CN_Phenyl/Product/SP/calc.xyz'
cp: cannot stat 'calc.asa.inp': No such file or directory
cp: missing destination file operand after '/hsnfs/users/frank/ThermodynamicMap/2CN_Phenyl/Product/SP/'
Try 'cp --help' for more information.
cp: cannot stat 'calc.pc.tmp': No such file or directory
cp: cannot stat 'calc.QM2.pc.tmp': No such file or directory
