# Supplementary material for: Bro̷nsted Acid-Catalyzed Reduction of Furans
Source: J Am Chem Soc. 2025 Feb 19;147(9):7932–8. doi: 10.1021/jacs.4c18485 (PMC11887439; doi:10.1021/jacs.4c18485)
Supplement: Supplementary file 2 — ja4c18485_si_002.zip [file ja4c18485_si_002.zip › AllCoordinates/2-(p-CN-Ph)-Furan/SM/calc.mpi8.out]

! Job execution by suborca V 10.00 !
Job started from head1.mpi-muelheim.mpg.de, running /hsnfs/software/orca/orca_stable_directory/orca_stable_20240801/orca on xe30th74.mpi-muelheim.mpg.de in /usr/scratch/frank/calc__8533771 (/bin/ksh)
Job execution start: Thu Aug  1 20:31:39 CEST 2024
Shared library path: /hsnfs/software/openmpi-4.1.0/lib:/hsnfs/software/orca/orca_stable_directory/orca_stable_20240801:/hsnfs/software/themis/llvm-14.0.1/lib::/hsnfs/software/cfour-2.1/lib:/hsnfs/software/orca/orca_stable:/usr/users/openmpi-2.0.4/lib:/opt/intel/lib/intel64:/opt/intel/mkl/lib/intel64
SLURM Job ID is: 8533771
SLURM_JOB_NODELIST: xe30th74
Maxcore enforced by SLURM: 9600 MB per core
Expanded nodelist (1 nodes):
xe30th74

                                 *****************
                                 * O   R   C   A *
                                 *****************

                                            #,                                       
                                            ###                                      
                                            ####                                     
                                            #####                                    
                                            ######                                   
                                           ########,                                 
                                     ,,################,,,,,                         
                               ,,#################################,,                 
                          ,,##########################################,,             
                       ,#########################################, ''#####,          
                    ,#############################################,,   '####,        
                  ,##################################################,,,,####,       
                ,###########''''           ''''###############################       
              ,#####''   ,,,,##########,,,,          '''####'''          '####       
            ,##' ,,,,###########################,,,                        '##       
           ' ,,###''''                  '''############,,,                           
         ,,##''                                '''############,,,,        ,,,,,,###''
      ,#''                                            '''#######################'''  
     '                                                          ''''####''''         
             ,#######,   #######,   ,#######,      ##                                
            ,#'     '#,  ##    ##  ,#'     '#,    #''#        ,####,   ,####,        
            ##       ##  ##   ,#'  ##            #'  '#       #'       #'  '#        
            ##       ##  #######   ##           ,######,      #####,   #    #        
            '#,     ,#'  ##    ##  '#,     ,#' ,#      #,     #,   #   #,  ,#        
             '#######'   ##     ##  '#######'  #'      '#     '####' # '####'        


                #########################################################
                #                        -***-                          #
                #          Department of theory and spectroscopy        #
                #                                                       #
                #                      Frank Neese                      #
                #                                                       #
                #     Directorship, Architecture, Infrastructure        #
                #                    SHARK, DRIVERS                     #
                #        Core code/Algorithms in most modules           #
                #                                                       #
                #        Max Planck Institute fuer Kohlenforschung      #
                #                Kaiser Wilhelm Platz 1                 #
                #                 D-45470 Muelheim/Ruhr                 #
                #                      Germany                          #
                #                                                       #
                #                  All rights reserved                  #
                #                        -***-                          #
                #########################################################


                         Program Version 6.0.x  -   STABLE   -
                                (GIT: $1d7af750$)
                ($2024-07-31 13:37:23 +0200 $)

                         (BUILD: $Thu 01 Aug 2024 01:04:57 AM CEST$)


 With contributions from (in alphabetic order):
   Daniel Aravena         : Magnetic Suceptibility
   Michael Atanasov       : Ab Initio Ligand Field Theory (pilot matlab implementation)
   Alexander A. Auer      : GIAO ZORA, VPT2 properties, NMR spectrum
   Ute Becker             : All parallelization in ORCA, NUMFREQ, NUMCALC
   Giovanni Bistoni       : ED, misc. LED, open-shell LED, HFLD
   Martin Brehm           : Molecular dynamics
   Dmytro Bykov           : pre 5.0 version of the SCF Hessian
   Marcos Casanova-Páez   : Triplet and SCS-CIS(D). UHF-(DLPNO)-IP/EA/STEOM-CCSD. UHF-CVS-IP/STEOM-CCSD
   Vijay G. Chilkuri      : MRCI spin determinant printing, contributions to CSF-ICE
   Pauline Colinet        : FMM embedding
   Dipayan Datta          : RHF DLPNO-CCSD density
   Achintya Kumar Dutta   : EOM-CC, STEOM-CC
   Nicolas Foglia         : Exact transition moments, OPA infrastructure, MCD improvements
   Dmitry Ganyushin       : Spin-Orbit,Spin-Spin,Magnetic field MRCI
   Miquel Garcia          : C-PCM and meta-GGA Hessian, CCSD/C-PCM, Gaussian charge scheme
   Tiago L. C. Gouveia    : GS-ROHF, GS-ROCIS
   Yang Guo               : DLPNO-NEVPT2, F12-NEVPT2, CIM, IAO-localization
   Andreas Hansen         : Spin unrestricted coupled pair/coupled cluster methods
   Ingolf Harden          : AUTO-CI MPn and infrastructure 
   Benjamin Helmich-Paris : MC-RPA, TRAH-(SCF,CASSCF), AVAS, COSX integrals, SCF dyn. polar.
   Lee Huntington         : MR-EOM, pCC
   Robert Izsak           : Overlap fitted RIJCOSX, COSX-SCS-MP3, EOM
   Riya Kayal             : Wick's Theorem for AUTO-CI, AUTO-CI UHF-CCSDT
   Emily Kempfer          : AUTO-CI, RHF CISDT and CCSDT
   Christian Kollmar      : KDIIS, OOCD, Brueckner-CCSD(T), CCSD density, CASPT2, CASPT2-K, improved NEVPT2
   Axel Koslowski         : Symmetry handling
   Simone Kossmann        : Meta GGA functionals, TD-DFT gradient, OOMP2, (MP2 Hessian; deprecated post 5.0)
   Lucas Lang             : DCDCAS
   Marvin Lechner         : AUTO-CI (C++ implementation), FIC-MRCC
   Spencer Leger          : CASSCF response
   Dagmar Lenk            : GEPOL surface, SMD, ORCA-2-JSON
   Dimitrios Liakos       : Extrapolation schemes; Compound Job, initial MDCI parallelization
   Dimitrios Manganas     : Further ROCIS development; embedding schemes. LFT, Crystal Embedding
   Dimitrios Pantazis     : SARC Basis sets
   Anastasios Papadopoulos: AUTO-CI, single reference methods and gradients
   Taras Petrenko         : pre 6.0 DFT Hessian and TD-DFT gradient, (ASA, deprecated), ECA, 1-Electron XAS/XES, NRVS
   Peter Pinski           : DLPNO-MP2, DLPNO-MP2 Gradient
   Christoph Reimann      : Effective Core Potentials
   Marius Retegan         : Local ZFS, SOC
   Christoph Riplinger    : Optimizer, TS searches, QM/MM, DLPNO-CCSD(T), (RO)-DLPNO pert. Triples
   Michael Roemelt        : Original ROCIS implementation
   Masaaki Saitow         : Open-shell DLPNO-CCSD energy and density
   Barbara Sandhoefer     : DKH picture change effects
   Kantharuban Sivalingam : CASSCF convergence/infrastructure, NEVPT2 and variants, FIC-MRCI
   Bernardo de Souza      : ESD, SOC TD-DFT
   Georgi Stoychev        : AutoAux, RI-MP2 NMR, DLPNO-MP2 response, X2C
   Van Anh Tran           : RI-MP2 g-tensors
   Willem Van den Heuvel  : Paramagnetic NMR
   Zikuan Wang            : NOTCH, Electric field optimization 
   Frank Wennmohs         : Technical directorship and infrastructure
   Hang Xu                : AUTO-CI-Response properties 


 We gratefully acknowledge several colleagues who have allowed us to
 interface, adapt or use parts of their codes:
   Stefan Grimme, W. Hujo, H. Kruse, P. Pracht,  : VdW corrections, initial TS optimization,
                  C. Bannwarth, S. Ehlert,         DFT functionals, gCP, sTDA/sTD-DF
                  L. Wittmann, M. Mueller
   Ed Valeev, F. Pavosevic, A. Kumar             : LibInt (2-el integral package), F12 methods
   Garnet Chan, S. Sharma, J. Yang, R. Olivares  : DMRG
   Ulf Ekstrom                                   : XCFun DFT Library
   Mihaly Kallay                                 : mrcc  (arbitrary order and MRCC methods)
   Frank Weinhold                                : gennbo (NPA and NBO analysis)
   Simon Mueller                                 : openCOSMO-RS
   Christopher J. Cramer and Donald G. Truhlar   : smd solvation model
   Lars Goerigk                                  : TD-DFT with DH, B97 family of functionals
   V. Asgeirsson, H. Jonsson                     : NEB implementation
   FAccTs GmbH                                   : IRC, NEB, NEB-TS, DLPNO-Multilevel, CI-OPT
                                                   MM, QMMM, 2- and 3-layer-ONIOM, Crystal-QMMM,
                                                   LR-CPCM, SF, NACMEs, symmetry and pop. for TD-DFT,
                                                   nearIR, NL-DFT gradient (VV10), updates on ESD,
                                                   ML-optimized integration grids, MBIS, APM,
                                                   GOAT, DOCKER, SOLVATOR, interface openCOSMO-RS
   S Lehtola, MJT Oliveira, MAL Marques          : LibXC Library
   Liviu Ungur et al                             : ANISO software


 Your calculation uses the libint2 library for the computation of 2-el integrals
 For citations please refer to: http://libint.valeyev.net

 Your ORCA version has been built with support for libXC version: 6.2.2
 For citations please refer to: https://libxc.gitlab.io

 This ORCA versions uses:
   CBLAS   interface :  Fast vector & matrix operations
   LAPACKE interface :  Fast linear algebra routines
   SCALAPACK package :  Parallel linear algebra routines
   Shared memory     :  Shared parallel matrices
   BLAS/LAPACK       :  OpenBLAS 0.3.26  USE64BITINT DYNAMIC_ARCH NO_AFFINITY Haswell SINGLE_THREADED
        Core in use  :  Haswell
   Copyright (c) 2011-2014, The OpenBLAS Project


NOTE: MaxCore=8000 MB was set to SCF,MP2,MDCI,CIPSI,MRCI and CIS
      => If you want to overwrite this, your respective input block should be placed after the MaxCore statement
Your calculation utilizes the atom-pairwise dispersion correction
with the Becke-Johnson damping scheme (D3BJ)


================================================================================

----- Orbital basis set information -----
Your calculation utilizes the basis: def2-SVP
   F. Weigend and R. Ahlrichs, Phys. Chem. Chem. Phys. 7, 3297 (2005).

----- AuxJ basis set information -----
Your calculation utilizes the auxiliary basis: def2/J
   F. Weigend, Phys. Chem. Chem. Phys. 8, 1057 (2006).

----- AuxC basis set information -----
Your calculation utilizes the auxiliary basis: def2-SVP/C
  H-La, Hf-Rn : A. Hellweg, C. Hattig, S. Hofener and W. Klopper, Theor. Chem. Acc. 117, 587 (2007).
        Ce-Lu : J. Chmela and M. E. Harding, Mol. Phys. (2018).

================================================================================
                                        WARNINGS
                       Please study these warnings very carefully!
================================================================================


WARNING: The frozen-core approximation for MP2-gradient calculations is turned on by default.

WARNING: Geometry Optimization
  ===> : Switching off AutoStart
         For restart on a previous wavefunction, please use MOREAD

WARNING: The frozen-core approximation is turned on by default for 
         the MP2 part of double-hybrid DFT.

================================================================================
                                       INPUT FILE
================================================================================
NAME = calc.inp
|  1> ! RI-B2PLYP D3BJ  def2-SVP def2-SVP/C RIJCOSX def2/J  TightOpt NumFreq
|  2> 
|  3> %cpcm
|  4> epsilon 16.7                    # Dielectric constant
|  5> refrac 1.275   
|  6> SURFACETYPE VDW_GAUSSIAN
|  7> end
|  8> 
|  9> %geom
| 10> MaxIter 100
| 11> end
| 12> 
| 13> %PAL NPROCS 8 END
| 14> 
| 15> %maxcore 8000
| 16> 
| 17> 
| 18> * xyz 0 1
| 19> C        1.9442184224     -0.3058441493      0.6676318909                 
| 20> C        2.8634622833      0.4387760423      1.4876409812                 
| 21> C        2.6860273449      1.8124245041      1.6935643125                 
| 22> C        3.5062181794      2.4946905253      2.6022659021                 
| 23> C        3.8869700376     -0.2440646923      2.1417465669                 
| 24> C        4.7024719815      0.4298442025      3.0441260662                 
| 25> C        4.5107878118      1.7978274107      3.3002428230                 
| 26> C        5.3686710275      2.4369219842      4.3157912686                 
| 27> C        5.3569153447      3.7510459914      4.7539156215                 
| 28> C        6.3495981666      3.8300462443      5.7096143555                 
| 29> C        6.8979443628      2.5688019822      5.8031814900                 
| 30> O        6.2928019823      1.7668452215      4.9656600770                 
| 31> H        1.8966402895      2.3460056810      1.1779582463                 
| 32> H        3.3312319261      3.5492498784      2.7726513435                 
| 33> H        4.0365260342     -1.3048333651      1.9808489192                 
| 34> H        5.4675673246     -0.1328325105      3.5642662884                 
| 35> H        4.7154148208      4.5602014151      4.4284994858                 
| 36> H        6.6462245661      4.7014368011      6.2766248053                 
| 37> H        7.7030829422      2.2579595503      6.4530443431                 
| 38> N        1.1817342356     -0.9238592746      0.0686287794                 
| 39> *
| 40> 
| 41>                          ****END OF INPUT****
================================================================================

                       *****************************
                       * Geometry Optimization Run *
                       *****************************

Geometry optimization settings:
Update method            Update   .... BFGS
Choice of coordinates    CoordSys .... (2022) Redundant Internals
Initial Hessian          InHess   .... Almloef's Model
Max. no of cycles        MaxIter  .... 100

Convergence Tolerances:
Energy Change            TolE     ....  1.0000e-06 Eh
Max. Gradient            TolMAXG  ....  1.0000e-04 Eh/bohr
RMS Gradient             TolRMSG  ....  3.0000e-05 Eh/bohr
Max. Displacement        TolMAXD  ....  1.0000e-03 bohr
RMS Displacement         TolRMSD  ....  6.0000e-04 bohr
Strict Convergence                .... False

------------------------------------------------------------------------------
                        ORCA OPTIMIZATION COORDINATE SETUP
------------------------------------------------------------------------------

The optimization will be done in redundant internal coordinates (2022)
Making redundant internal coordinates   ...  (2022 redundants) done
Evaluating the initial hessian          ...  (Almloef) done
Evaluating the coordinates              ...  done
Calculating the B-matrix                .... done
Calculating the G-matrix                .... done
Diagonalizing the G-matrix              .... done
Small eigenvalue found = 1.410e-02
The first mode is                       ....   44
The number of degrees of freedom        ....   54

    -----------------------------------------------------------------
                    Redundant Internal Coordinates


    -----------------------------------------------------------------
         Definition                    Initial Value    Approx d2E/dq
    -----------------------------------------------------------------
      1. B(C   1,C   0)                  1.4394         0.521096   
      2. B(C   2,C   1)                  1.4003         0.601630   
      3. B(C   3,C   2)                  1.4014         0.599158   
      4. B(C   4,C   1)                  1.3934         0.616935   
      5. B(C   5,C   4)                  1.3905         0.623654   
      6. B(C   6,C   5)                  1.4049         0.591537   
      7. B(C   6,C   3)                  1.4078         0.585210   
      8. B(C   7,C   6)                  1.4750         0.457153   
      9. B(C   8,C   7)                  1.3853         0.635714   
     10. B(C   9,C   8)                  1.3802         0.647641   
     11. B(C  10,C   9)                  1.3785         0.651833   
     12. B(O  11,C  10)                  1.3080         0.756408   
     13. B(O  11,C   7)                  1.3135         0.741114   
     14. B(H  12,C   2)                  1.0834         0.368978   
     15. B(H  13,C   3)                  1.0825         0.370197   
     16. B(H  14,C   4)                  1.0833         0.369107   
     17. B(H  15,C   5)                  1.0828         0.369710   
     18. B(H  16,C   8)                  1.0827         0.369943   
     19. B(H  17,C   9)                  1.0811         0.372048   
     20. B(H  18,C  10)                  1.0804         0.373071   
     21. B(N  19,C   0)                  1.1498         1.352188   
     22. L(C   1,C   0,N  19,C   4, 2) 173.7818         0.481536   
     23. L(C   1,C   0,N  19,C   4, 1) 178.9362         0.481536   
     24. A(C   2,C   1,C   4)          120.3152         0.431341   
     25. A(C   0,C   1,C   2)          120.6855         0.418506   
     26. A(C   0,C   1,C   4)          118.8815         0.420385   
     27. A(C   3,C   2,H  12)          119.6874         0.352322   
     28. A(C   1,C   2,H  12)          120.3639         0.352567   
     29. A(C   1,C   2,C   3)          119.9192         0.429083   
     30. A(C   2,C   3,C   6)          119.8755         0.426959   
     31. A(C   2,C   3,H  13)          118.7994         0.352518   
     32. A(C   6,C   3,H  13)          121.3016         0.351117   
     33. A(C   5,C   4,H  14)          119.3408         0.354742   
     34. A(C   1,C   4,H  14)          120.7665         0.354091   
     35. A(C   1,C   4,C   5)          119.8621         0.434138   
     36. A(C   6,C   5,H  15)          120.9853         0.351678   
     37. A(C   4,C   5,H  15)          118.3123         0.354840   
     38. A(C   4,C   5,C   6)          120.6777         0.430869   
     39. A(C   5,C   6,C   7)          117.9078         0.407663   
     40. A(C   3,C   6,C   7)          122.8120         0.406888   
     41. A(C   3,C   6,C   5)          119.2727         0.425982   
     42. A(C   8,C   7,O  11)          109.4769         0.447355   
     43. A(C   6,C   7,O  11)          121.9235         0.421585   
     44. A(C   6,C   7,C   8)          128.5963         0.412900   
     45. A(C   9,C   8,H  16)          126.2634         0.357159   
     46. A(C   7,C   8,H  16)          128.2397         0.356033   
     47. A(C   7,C   8,C   9)          105.4969         0.439469   
     48. A(C  10,C   9,H  17)          126.3507         0.357896   
     49. A(C   8,C   9,H  17)          127.3455         0.357504   
     50. A(C   8,C   9,C  10)          106.3038         0.441461   
     51. A(O  11,C  10,H  18)          123.6111         0.364989   
     52. A(C   9,C  10,H  18)          126.9083         0.358063   
     53. A(C   9,C  10,O  11)          109.4805         0.451062   
     54. A(C   7,O  11,C  10)          109.2399         0.458669   
     55. D(H  12,C   2,C   1,C   0)     -4.5912         0.024960   
     56. D(C   3,C   2,C   1,C   4)     -2.5834         0.024960   
     57. D(H  12,C   2,C   1,C   4)    179.3975         0.024960   
     58. D(C   3,C   2,C   1,C   0)    173.4278         0.024960   
     59. D(H  13,C   3,C   2,H  12)      0.1030         0.024744   
     60. D(C   6,C   3,C   2,H  12)    178.3602         0.024744   
     61. D(C   6,C   3,C   2,C   1)      0.3277         0.024744   
     62. D(H  13,C   3,C   2,C   1)   -177.9296         0.024744   
     63. D(H  14,C   4,C   1,C   2)   -179.4358         0.026321   
     64. D(H  14,C   4,C   1,C   0)      4.4816         0.026321   
     65. D(C   5,C   4,C   1,C   2)      2.5876         0.026321   
     66. D(C   5,C   4,C   1,C   0)   -173.4951         0.026321   
     67. D(H  15,C   5,C   4,C   1)    177.8801         0.026933   
     68. D(C   6,C   5,C   4,H  14)   -178.3402         0.026933   
     69. D(C   6,C   5,C   4,C   1)     -0.3346         0.026933   
     70. D(H  15,C   5,C   4,H  14)     -0.1254         0.026933   
     71. D(C   7,C   6,C   5,H  15)     -1.0238         0.024087   
     72. D(C   3,C   6,C   5,H  15)    179.9386         0.024087   
     73. D(C   3,C   6,C   5,C   4)     -1.8947         0.024087   
     74. D(C   7,C   6,C   3,H  13)      1.1094         0.023549   
     75. D(C   7,C   6,C   3,C   2)   -177.1033         0.023549   
     76. D(C   7,C   6,C   5,C   4)    177.1429         0.024087   
     77. D(C   5,C   6,C   3,H  13)   -179.9026         0.023549   
     78. D(C   5,C   6,C   3,C   2)      1.8848         0.023549   
     79. D(O  11,C   7,C   6,C   5)      0.3548         0.014239   
     80. D(O  11,C   7,C   6,C   3)    179.3559         0.014239   
     81. D(C   8,C   7,C   6,C   5)   -178.9105         0.014239   
     82. D(C   8,C   7,C   6,C   3)      0.0906         0.014239   
     83. D(H  16,C   8,C   7,C   6)     -0.2784         0.028054   
     84. D(C   9,C   8,C   7,O  11)      0.4692         0.028054   
     85. D(C   9,C   8,C   7,C   6)    179.8077         0.028054   
     86. D(H  16,C   8,C   7,O  11)   -179.6170         0.028054   
     87. D(H  17,C   9,C   8,H  16)     -0.3085         0.029189   
     88. D(H  17,C   9,C   8,C   7)    179.6076         0.029189   
     89. D(C  10,C   9,C   8,H  16)    179.7276         0.029189   
     90. D(C  10,C   9,C   8,C   7)     -0.3564         0.029189   
     91. D(H  18,C  10,C   9,H  17)      0.0129         0.029595   
     92. D(H  18,C  10,C   9,C   8)    179.9773         0.029595   
     93. D(O  11,C  10,C   9,H  17)   -179.8322         0.029595   
     94. D(O  11,C  10,C   9,C   8)      0.1322         0.029595   
     95. D(C   7,O  11,C  10,H  18)   -179.6867         0.043535   
     96. D(C   7,O  11,C  10,C   9)      0.1645         0.043535   
     97. D(C  10,O  11,C   7,C   8)     -0.3995         0.041609   
     98. D(C  10,O  11,C   7,C   6)   -179.7904         0.041609   
    -----------------------------------------------------------------

Number of atoms                         .... 20
Number of degrees of freedom            .... 98


         *************************************************************
         *                GEOMETRY OPTIMIZATION CYCLE   1            *
         *************************************************************
---------------------------------
CARTESIAN COORDINATES (ANGSTROEM)
---------------------------------
  C      1.944218   -0.305844    0.667632
  C      2.863462    0.438776    1.487641
  C      2.686027    1.812425    1.693564
  C      3.506218    2.494691    2.602266
  C      3.886970   -0.244065    2.141747
  C      4.702472    0.429844    3.044126
  C      4.510788    1.797827    3.300243
  C      5.368671    2.436922    4.315791
  C      5.356915    3.751046    4.753916
  C      6.349598    3.830046    5.709614
  C      6.897944    2.568802    5.803181
  O      6.292802    1.766845    4.965660
  H      1.896640    2.346006    1.177958
  H      3.331232    3.549250    2.772651
  H      4.036526   -1.304833    1.980849
  H      5.467567   -0.132833    3.564266
  H      4.715415    4.560201    4.428499
  H      6.646225    4.701437    6.276625
  H      7.703083    2.257960    6.453044
  N      1.181734   -0.923859    0.068629

----------------------------
CARTESIAN COORDINATES (A.U.)
----------------------------
  NO LB      ZA    FRAG     MASS         X           Y           Z
   0 C     6.0000    0    12.011    3.674040   -0.577962    1.261641
   1 C     6.0000    0    12.011    5.411160    0.829167    2.811234
   2 C     6.0000    0    12.011    5.075856    3.424986    3.200373
   3 C     6.0000    0    12.011    6.625792    4.714282    4.917570
   4 C     6.0000    0    12.011    7.345309   -0.461215    4.047314
   5 C     6.0000    0    12.011    8.886384    0.812288    5.752565
   6 C     6.0000    0    12.011    8.524154    3.397401    6.236555
   7 C     6.0000    0    12.011   10.145318    4.605115    8.155664
   8 C     6.0000    0    12.011   10.123103    7.088450    8.983599
   9 C     6.0000    0    12.011   11.999002    7.237738   10.789607
  10 C     6.0000    0    12.011   13.035226    4.854332   10.966424
  11 O     8.0000    0    15.999   11.891672    3.338854    9.383738
  12 H     1.0000    0     1.008    3.584131    4.433308    2.226018
  13 H     1.0000    0     1.008    6.295116    6.707110    5.239552
  14 H     1.0000    0     1.008    7.627929   -2.465778    3.743262
  15 H     1.0000    0     1.008   10.332205   -0.251017    6.735487
  16 H     1.0000    0     1.008    8.910843    8.617532    8.368651
  17 H     1.0000    0     1.008   12.559544    8.884428   11.861102
  18 H     1.0000    0     1.008   14.556717    4.266925   12.194487
  19 N     7.0000    0    14.007    2.233154   -1.745841    0.129690

--------------------------------
INTERNAL COORDINATES (ANGSTROEM)
--------------------------------
 C      0   0   0     0.000000000000     0.00000000     0.00000000
 C      1   0   0     1.439403839690     0.00000000     0.00000000
 C      2   1   0     1.400284854001   120.68550977     0.00000000
 C      3   2   1     1.401405903949   119.91919615   173.42784129
 C      2   1   3     1.393446701236   118.88151861   176.06766649
 C      5   2   1     1.390498248741   119.86211409   186.50494346
 C      6   5   2     1.404890270428   120.67774407   359.66536572
 C      7   6   5     1.475040382843   117.90782554   177.14292260
 C      8   7   6     1.385284465726   128.59628020   181.08948352
 C      9   8   7     1.380224726276   105.49690720   179.80772918
 C     10   9   8     1.378468515500   106.30382082   359.64362434
 O     11  10   9     1.307965620322   109.48048618     0.13223317
 H      3   2   1     1.083369932699   120.36391824   355.40876619
 H      4   3   2     1.082472547779   118.79935687   182.07040840
 H      5   2   1     1.083275231115   120.76651201     4.48158348
 H      6   5   2     1.082830466018   118.31234162   177.88014077
 H      9   8   7     1.082659264608   128.23966539   359.72155232
 H     10   9   8     1.081114967773   127.34550454   179.60758769
 H     11  10   9     1.080367010486   126.90826331   179.97731607
 N      1   2   3     1.149838926896   176.66727202   258.02151064

---------------------------
INTERNAL COORDINATES (A.U.)
---------------------------
 C      0   0   0     0.000000000000     0.00000000     0.00000000
 C      1   0   0     2.720079053129     0.00000000     0.00000000
 C      2   1   0     2.646154883540   120.68550977     0.00000000
 C      3   2   1     2.648273360924   119.91919615   173.42784129
 C      2   1   3     2.633232647552   118.88151861   176.06766649
 C      5   2   1     2.627660879818   119.86211409   186.50494346
 C      6   5   2     2.654857859320   120.67774407   359.66536572
 C      7   6   5     2.787422360048   117.90782554   177.14292260
 C      8   7   6     2.617808257797   128.59628020   181.08948352
 C      9   8   7     2.608246735927   105.49690720   179.80772918
 C     10   9   8     2.604927978529   106.30382082   359.64362434
 O     11  10   9     2.471696814992   109.48048618     0.13223317
 H      3   2   1     2.047272474527   120.36391824   355.40876619
 H      4   3   2     2.045576662791   118.79935687   182.07040840
 H      5   2   1     2.047093514468   120.76651201     4.48158348
 H      6   5   2     2.046253030240   118.31234162   177.88014077
 H      9   8   7     2.045929506461   128.23966539   359.72155232
 H     10   9   8     2.043011208374   127.34550454   179.60758769
 H     11  10   9     2.041597773942   126.90826331   179.97731607
 N      1   2   3     2.172880669956   176.66727202   258.02151064

---------------------
BASIS SET INFORMATION
---------------------
There are 4 groups of distinct atoms

 Group   1 Type C   : 7s4p1d contracted to 3s2p1d pattern {511/31/1}
 Group   2 Type O   : 7s4p1d contracted to 3s2p1d pattern {511/31/1}
 Group   3 Type H   : 4s1p contracted to 2s1p pattern {31/1}
 Group   4 Type N   : 7s4p1d contracted to 3s2p1d pattern {511/31/1}

Atom   0C    basis set group =>   1
Atom   1C    basis set group =>   1
Atom   2C    basis set group =>   1
Atom   3C    basis set group =>   1
Atom   4C    basis set group =>   1
Atom   5C    basis set group =>   1
Atom   6C    basis set group =>   1
Atom   7C    basis set group =>   1
Atom   8C    basis set group =>   1
Atom   9C    basis set group =>   1
Atom  10C    basis set group =>   1
Atom  11O    basis set group =>   2
Atom  12H    basis set group =>   3
Atom  13H    basis set group =>   3
Atom  14H    basis set group =>   3
Atom  15H    basis set group =>   3
Atom  16H    basis set group =>   3
Atom  17H    basis set group =>   3
Atom  18H    basis set group =>   3
Atom  19N    basis set group =>   4
---------------------------------
AUXILIARY/J BASIS SET INFORMATION
---------------------------------
There are 4 groups of distinct atoms

 Group   1 Type C   : 12s5p4d2f1g contracted to 6s4p3d1f1g pattern {711111/2111/211/2/1}
 Group   2 Type O   : 12s5p4d2f1g contracted to 6s4p3d1f1g pattern {711111/2111/211/2/1}
 Group   3 Type H   : 5s2p1d contracted to 3s1p1d pattern {311/2/1}
 Group   4 Type N   : 12s5p4d2f1g contracted to 6s4p3d1f1g pattern {711111/2111/211/2/1}

Atom   0C    basis set group =>   1
Atom   1C    basis set group =>   1
Atom   2C    basis set group =>   1
Atom   3C    basis set group =>   1
Atom   4C    basis set group =>   1
Atom   5C    basis set group =>   1
Atom   6C    basis set group =>   1
Atom   7C    basis set group =>   1
Atom   8C    basis set group =>   1
Atom   9C    basis set group =>   1
Atom  10C    basis set group =>   1
Atom  11O    basis set group =>   2
Atom  12H    basis set group =>   3
Atom  13H    basis set group =>   3
Atom  14H    basis set group =>   3
Atom  15H    basis set group =>   3
Atom  16H    basis set group =>   3
Atom  17H    basis set group =>   3
Atom  18H    basis set group =>   3
Atom  19N    basis set group =>   4
---------------------------------
AUXILIARY/C BASIS SET INFORMATION
---------------------------------
There are 4 groups of distinct atoms

 Group   1 Type C   : 8s6p5d3f contracted to 6s5p4d1f pattern {311111/21111/2111/3}
 Group   2 Type O   : 8s6p5d3f contracted to 6s5p4d1f pattern {311111/21111/2111/3}
 Group   3 Type H   : 4s3p2d contracted to 3s2p1d pattern {211/21/2}
 Group   4 Type N   : 8s6p5d3f contracted to 6s5p4d1f pattern {311111/21111/2111/3}

Atom   0C    basis set group =>   1
Atom   1C    basis set group =>   1
Atom   2C    basis set group =>   1
Atom   3C    basis set group =>   1
Atom   4C    basis set group =>   1
Atom   5C    basis set group =>   1
Atom   6C    basis set group =>   1
Atom   7C    basis set group =>   1
Atom   8C    basis set group =>   1
Atom   9C    basis set group =>   1
Atom  10C    basis set group =>   1
Atom  11O    basis set group =>   2
Atom  12H    basis set group =>   3
Atom  13H    basis set group =>   3
Atom  14H    basis set group =>   3
Atom  15H    basis set group =>   3
Atom  16H    basis set group =>   3
Atom  17H    basis set group =>   3
Atom  18H    basis set group =>   3
Atom  19N    basis set group =>   4


           ************************************************************
           *        Program running with 8 parallel MPI-processes     *
           *              working on a common directory               *
           ************************************************************
------------------------------------------------------------------------------
                             ORCA STARTUP CALCULATIONS
                           -- RI-GTO INTEGRALS CHOSEN --
------------------------------------------------------------------------------
------------------------------------------------------------------------------
                   ___                                                        
                  /   \      - P O W E R E D   B Y -                         
                 /     \                                                     
                 |  |  |   _    _      __       _____    __    __             
                 |  |  |  | |  | |    /  \     |  _  \  |  |  /  |          
                  \  \/   | |  | |   /    \    | | | |  |  | /  /          
                 / \  \   | |__| |  /  /\  \   | |_| |  |  |/  /          
                |  |  |   |  __  | /  /__\  \  |    /   |      \           
                |  |  |   | |  | | |   __   |  |    \   |  |\   \          
                \     /   | |  | | |  |  |  |  | |\  \  |  | \   \       
                 \___/    |_|  |_| |__|  |__|  |_| \__\ |__|  \__/        
                                                                              
                      - O R C A' S   B I G   F R I E N D -                    
                                      &                                       
                       - I N T E G R A L  F E E D E R -                       
                                                                              
 v1 FN, 2020, v2 2021, v3 2022-2024                                           
------------------------------------------------------------------------------


----------------------
SHARK INTEGRAL PACKAGE
----------------------

Number of atoms                             ...     20
Number of basis functions                   ...    217
Number of shells                            ...     99
Maximum angular momentum                    ...      2
Integral batch strategy                     ... SHARK/LIBINT Hybrid
RI-J (if used) integral strategy            ... SPLIT-RIJ (Revised 2003 algorithm where possible)
Printlevel                                  ...      1
Contraction scheme used                     ... SEGMENTED contraction
Prescreening option                         ... SCHWARTZ
   Thresh                                   ... 1.000e-12
   Tcut                                     ... 1.000e-14
   Tpresel                                  ... 1.000e-14 
Coulomb Range Separation                    ... NOT USED
Exchange Range Separation                   ... NOT USED
Multipole approximations                    ... NOT USED
Finite Nucleus Model                        ... NOT USED
CABS basis                                  ... NOT available
Auxiliary Coulomb fitting basis             ... AVAILABLE
   # of basis functions in Aux-J            ...    714
   # of shells in Aux-J                     ...    230
   Maximum angular momentum in Aux-J        ...      4
Auxiliary J/K fitting basis                 ... NOT available
Auxiliary Correlation fitting basis         ... AVAILABLE
   # of basis functions in Aux-C            ...    722
   # of shells in Aux-C                     ...    250
   Maximum angular momentum in Aux-C        ...      3
Auxiliary 'external' fitting basis          ... NOT available

Checking pre-screening integrals            ... done (  0.0 sec) Dimension = 99
Check shell pair data                       ... done (  0.0 sec)
Shell pair information
Shell pair cut-off parameter TPreSel        ...   1.0e-14
Total number of shell pairs                 ...      4950
Shell pairs after pre-screening             ...      4314
Total number of primitive shell pairs       ...     18526
Primitive shell pairs kept                  ...     11414
          la=0 lb=0:   1242 shell pairs
          la=1 lb=0:   1552 shell pairs
          la=1 lb=1:    510 shell pairs
          la=2 lb=0:    577 shell pairs
          la=2 lb=1:    362 shell pairs
          la=2 lb=2:     71 shell pairs

Calculating one electron integrals          ... done (  0.0 sec)
Calculating RI/J V-Matrix + Cholesky decomp.... done (  0.0 sec)
Calculating RI/C V-Matrix + Cholesky decomp.... done (  0.0 sec)
Calculating Nuclear repulsion               ... done (  0.0 sec) ENN=    666.600493764675 Eh

Diagonalization of the overlap matrix:
Smallest eigenvalue                        ... 2.882e-04
Time for diagonalization                   ...    0.005 sec
Threshold for overlap eigenvalues          ... 1.000e-07
Number of eigenvalues below threshold      ... 0
Time for construction of square roots      ...    0.003 sec
Total time needed                          ...    0.009 sec

-------------------
DFT GRID GENERATION
-------------------

General Integration Accuracy     IntAcc      ... 4.388
Radial Grid Type                 RadialGrid  ... OptM3 with GC (2021)
Angular Grid (max. ang.)         AngularGrid ... 4 (Lebedev-302)
Angular grid pruning method      GridPruning ... 4 (adaptive)
Weight generation scheme         WeightScheme... mBecke (2022)
Basis function cutoff            BFCut       ... 1.0000e-12
Integration weight cutoff        WCut        ... 1.0000e-14
Partially contracted basis set               ... off
Rotationally invariant grid construction     ... off
Angular grids for H and He will be reduced by one unit

Total number of grid points                  ...   100792
Total number of batches                      ...     1585
Average number of points per batch           ...       63
Average number of grid points per atom       ...     5040

--------------------
COSX GRID GENERATION
--------------------

GRIDX 1
-------
General Integration Accuracy     IntAcc      ... 3.816
Radial Grid Type                 RadialGrid  ... OptM3 with GC (2021)
Angular Grid (max. ang.)         AngularGrid ... 1 (Lebedev-50)
Angular grid pruning method      GridPruning ... 4 (adaptive)
Weight generation scheme         WeightScheme... mBecke (2022)
Basis function cutoff            BFCut       ... 1.0000e-12
Integration weight cutoff        WCut        ... 1.0000e-14
Partially contracted basis set               ... on
Rotationally invariant grid construction     ... off
Angular grids for H and He will be reduced by one unit

Total number of grid points                  ...    12789
Total number of batches                      ...      109
Average number of points per batch           ...      117
Average number of grid points per atom       ...      639
UseSFitting                                  ... on

GRIDX 2
-------
General Integration Accuracy     IntAcc      ... 4.020
Radial Grid Type                 RadialGrid  ... OptM3 with GC (2021)
Angular Grid (max. ang.)         AngularGrid ... 2 (Lebedev-110)
Angular grid pruning method      GridPruning ... 4 (adaptive)
Weight generation scheme         WeightScheme... mBecke (2022)
Basis function cutoff            BFCut       ... 1.0000e-12
Integration weight cutoff        WCut        ... 1.0000e-14
Partially contracted basis set               ... on
Rotationally invariant grid construction     ... off
Angular grids for H and He will be reduced by one unit

Total number of grid points                  ...    28670
Total number of batches                      ...      235
Average number of points per batch           ...      122
Average number of grid points per atom       ...     1434
UseSFitting                                  ... on

GRIDX 3
-------
General Integration Accuracy     IntAcc      ... 4.338
Radial Grid Type                 RadialGrid  ... OptM3 with GC (2021)
Angular Grid (max. ang.)         AngularGrid ... 3 (Lebedev-194)
Angular grid pruning method      GridPruning ... 4 (adaptive)
Weight generation scheme         WeightScheme... mBecke (2022)
Basis function cutoff            BFCut       ... 1.0000e-12
Integration weight cutoff        WCut        ... 1.0000e-14
Partially contracted basis set               ... on
Rotationally invariant grid construction     ... off
Angular grids for H and He will be reduced by one unit

Total number of grid points                  ...    63114
Total number of batches                      ...      504
Average number of points per batch           ...      125
Average number of grid points per atom       ...     3156
UseSFitting                                  ... on
Initializing property integral containers    ... done (  0.0 sec)

SHARK setup successfully completed in   1.2 seconds

Maximum memory used throughout the entire STARTUP-calculation: 26.8 MB


           ************************************************************
           *        Program running with 8 parallel MPI-processes     *
           *              working on a common directory               *
           ************************************************************
-------------------------------------------------------------------------------
                                 ORCA GUESS
                   Start orbitals & Density for SCF / CASSCF
-------------------------------------------------------------------------------

------------
SCF SETTINGS
------------
Hamiltonian:
 Density Functional     Method          .... DFT(GTOs)
 Exchange Functional    Exchange        .... B88
   X-Alpha parameter    XAlpha          ....  0.666667
   Becke's b parameter  XBeta           ....  0.004200
 Correlation Functional Correlation     .... LYP
 LDA part of GGA corr.  LDAOpt          .... VWN-3
 Gradients option       PostSCFGGA      .... off
 Hybrid DFT is turned on
   Fraction HF Exchange ScalHFX         ....  0.530000
   Scaling of DF-GGA-X  ScalDFX         ....  0.470000
   Scaling of DF-GGA-C  ScalDFC         ....  0.730000
   Scaling of DF-LDA-C  ScalLDAC        ....  0.730000
   Perturbative correction              ....  0.270000
   NL short-range parameter             ....  7.800000
 RI-approximation to the Coulomb term is turned on
   Number of AuxJ basis functions       .... 714
   RIJ-COSX (HFX calculated with COS-X)).... on


General Settings:
 Integral files         IntName         .... calc
 Hartree-Fock type      HFTyp           .... RHF
 Total Charge           Charge          ....    0
 Multiplicity           Mult            ....    1
 Number of Electrons    NEL             ....   88
 Basis Dimension        Dim             ....  217
 Nuclear Repulsion      ENuc            ....    666.6004937647 Eh

Convergence Acceleration:
 AO-DIIS                CNVDIIS         .... on
   Start iteration      DIISMaxIt       ....    12
   Startup error        DIISStart       ....  0.200000
   # of expansion vecs  DIISMaxEq       ....     5
   Bias factor          DIISBfac        ....   1.050
   Max. coefficient     DIISMaxC        ....  10.000
 MO-DIIS                CNVKDIIS        .... off
 Trust-Rad. Augm. Hess. CNVTRAH         .... auto
   Auto Start mean grad. ratio tolernc. ....  1.125000
   Auto Start start iteration           ....    50
   Auto Start num. interpolation iter.  ....    10
   Max. Number of Micro iterations      ....    24
   Max. Number of Macro iterations      .... Maxiter - #DIIS iter
   Number of Davidson start vectors     ....     2
   Converg. threshold    (grad. norm)   ....   2.000e-06
   Grad. Scal. Fac. for Micro threshold ....   0.100
   Minimum threshold for Micro iter.    ....   1.000e-02
   NR start threshold (gradient norm)   ....   1.000e-04
   Initial trust radius                 ....   0.400
   Minimum AH scaling param. (alpha)    ....   1.000
   Maximum AH scaling param. (alpha)    .... 1000.000
   Quad. conv. algorithm                .... NR
   White noise on init. David. guess    .... on
   Maximum white noise                  ....   0.010
   Pseudo random numbers                .... off
   Inactive MOs                         .... canonical
   Orbital update algorithm             .... Taylor
   Preconditioner                       .... Diag
   Full preconditioner red. dimension   ....   250
 SOSCF                  CNVSOSCF        .... on
   Start iteration      SOSCFMaxIt      ....   150
   Startup grad/error   SOSCFStart      ....  0.003300
   Hessian update       SOSCFHessUp     .... L-BFGS
 Level Shifting         CNVShift        .... on
   Level shift para.    LevelShift      ....    0.2500
   Turn off err/grad.   ShiftErr        ....    0.0010
 Zerner damping         CNVZerner       .... off
 Static damping         CNVDamp         .... on
   Fraction old density DampFac         ....    0.7000
   Max. Damping (<1)    DampMax         ....    0.9800
   Min. Damping (>=0)   DampMin         ....    0.0000
   Turn off err/grad.   DampErr         ....    0.1000

SCF Procedure:
 Maximum # iterations   MaxIter         ....   125
 SCF integral mode      SCFMode         .... Direct
   Integral package                     .... SHARK and LIBINT hybrid scheme
 Reset frequency        DirectResetFreq ....    20
 Integral Threshold     Thresh          ....  1.000e-12 Eh
 Primitive CutOff       TCut            ....  1.000e-14 Eh

Convergence Tolerance:
 Convergence Check Mode ConvCheckMode   .... Total+1el-Energy
 Convergence forced     ConvForced      .... 0
 Energy Change          TolE            ....  1.000e-09 Eh
 1-El. energy change                    ....  1.000e-06 Eh
 Orbital Gradient       TolG            ....  2.000e-06
 Orbital Rotation angle TolX            ....  2.000e-06
 DIIS Error             TolErr          ....  1.000e-08

------------------------------
INITIAL GUESS: MODEL POTENTIAL
------------------------------
Loading Hartree-Fock densities                     ... done
Calculating cut-offs                               ... done
Initializing the effective Hamiltonian             ... done
Setting up the integral package (SHARK)            ... done
Starting the Coulomb interaction                   ... done (   0.0 sec)
Making the grid                                    ... done (   0.1 sec)
Mapping shells                                     ... done
Starting the XC term evaluation                    ... done (   0.0 sec)
  promolecular density results
     # of electrons  =     88.003231626
     EX              =    -73.405338498
     EC              =     -0.996658515
     EX+EC           =    -74.401997013
Transforming the Hamiltonian                       ... done (   0.0 sec)
Diagonalizing the Hamiltonian                      ... done (   0.0 sec)
Back transforming the eigenvectors                 ... done (   0.0 sec)
Now organizing SCF variables                       ... done
                      ------------------
                      INITIAL GUESS DONE (   0.2 sec)
                      ------------------
             **** ENERGY FILE WAS UPDATED (calc.en.tmp) ****
Finished Guess after   0.4 sec
Maximum memory used throughout the entire GUESS-calculation: 15.4 MB


           ************************************************************
           *        Program running with 8 parallel MPI-processes     *
           *              working on a common directory               *
           ************************************************************

-------------------------------------------------------------------------------------------
                                      ORCA LEAN-SCF
                              memory conserving SCF solver
-------------------------------------------------------------------------------------------

--------------------
CPCM SOLVATION MODEL
--------------------
CPCM parameters:
  Epsilon                                         ...      16.7000
  Refrac                                          ...       1.2750
  Rsolv                                           ...       1.3000
  Surface type                                    ... GAUSSIAN VDW
  Discretization scheme                           ... Constant charge density
    Threshold for H atoms                         ...       5.0000 (charges/Ang^2)
    Threshold for non-H atoms                     ...       5.0000 (charges/Ang^2)
  Epsilon function type                           ...         CPCM
Solvent:                                          ... CUSTOM
Radii:
  Scheme                                          ... Element-dependent radii
  Radius for C  used is    3.8550 Bohr (=   2.0400 Ang.)
  Radius for O  used is    3.4469 Bohr (=   1.8240 Ang.)
  Radius for H  used is    2.4944 Bohr (=   1.3200 Ang.)
  Radius for N  used is    3.5149 Bohr (=   1.8600 Ang.)
Calculating surface                               ...        done! (  0.0s)
Cavity surface points                             ...         2011
Cavity Volume                                     ...    1410.1937
Cavity Surface-area                               ...     760.6561
Calculating surface distance matrix               ...        done! (  0.1s)
Performing Cholesky decomposition & store         ...        done! (  0.1s)
Overall time for CPCM initialization              ...                 0.2s

----------------------------------------D-I-I-S--------------------------------------------
Iteration    Energy (Eh)           Delta-E    RMSDP     MaxDP     DIISErr   Damp  Time(sec)
-------------------------------------------------------------------------------------------
               ***  Starting incremental Fock matrix formation  ***
    1    -551.5055474253209695     0.00e+00  3.56e-03  8.10e-02  2.08e-01  0.700   1.3
    2    -551.6158375050605400    -1.10e-01  2.67e-03  4.63e-02  1.08e-01  0.700   0.8
                               ***Turning on AO-DIIS***
    3    -551.6719962154667201    -5.62e-02  1.68e-03  3.30e-02  4.56e-02  0.700   0.8
    4    -551.7062883204142736    -3.43e-02  3.78e-03  7.92e-02  3.09e-02  0.000   0.8
    5    -551.7803018643299993    -7.40e-02  2.41e-04  8.42e-03  4.32e-03  0.000   0.8
                              *** Initializing SOSCF ***
---------------------------------------S-O-S-C-F--------------------------------------
Iteration    Energy (Eh)           Delta-E    RMSDP     MaxDP     MaxGrad    Time(sec)
--------------------------------------------------------------------------------------
    6    -551.7805605980087194    -2.59e-04  9.86e-05  2.83e-03  2.41e-03     0.8
               *** Restarting incremental Fock matrix formation ***
    7    -551.7808506972854730    -2.90e-04  6.94e-05  9.50e-04  5.11e-04     1.3
    8    -551.7808590341795707    -8.34e-06  4.47e-05  7.95e-04  3.99e-04     1.1
    9    -551.7808611868480284    -2.15e-06  2.21e-05  3.08e-04  2.31e-04     1.1
   10    -551.7808620226643370    -8.36e-07  5.93e-06  1.29e-04  5.75e-05     1.0
   11    -551.7808620712652328    -4.86e-08  2.58e-06  6.19e-05  3.67e-05     1.0
   12    -551.7808620924419074    -2.12e-08  5.23e-07  1.03e-05  4.17e-06     0.9
   13    -551.7808620933418524    -9.00e-10  2.66e-07  6.18e-06  2.39e-06     0.9
                 **** Energy Check signals convergence ****

               *****************************************************
               *                     SUCCESS                       *
               *           SCF CONVERGED AFTER  13 CYCLES          *
               *****************************************************

Recomputing exchange energy using gridx3       ... done (    1.785 sec)
Old exchange energy                            :    -39.363250400 Eh
New exchange energy                            :    -39.363242783 Eh
Exchange energy change after final integration :      0.000007617 Eh
Total energy after final integration           :   -551.780854476 Eh
             **** ENERGY FILE WAS UPDATED (calc.en.tmp) ****

----------------
TOTAL SCF ENERGY
----------------

Total Energy       :       -551.78085447587523 Eh          -15014.72038 eV

Components:
Nuclear Repulsion  :        666.60049376467452 Eh           18139.12161 eV
Electronic Energy  :      -1218.36688543785567 Eh          -33153.44844 eV
One Electron Energy:      -2067.75730151694961 Eh          -56266.53671 eV
Two Electron Energy:        849.39041607909382 Eh           23113.08827 eV
CPCM Dielectric    :         -0.01447042016053 Eh              -0.39376 eV

Virial components:
Potential Energy   :      -1099.26770136916230 Eh          -29912.59488 eV
Kinetic Energy     :        547.48684689328707 Eh           14897.87450 eV
Virial Ratio       :          2.00784312464666

DFT components:
N(Alpha)           :       44.000051022268 electrons
N(Beta)            :       44.000051022268 electrons
N(Total)           :       88.000102044537 electrons
E(X)               :      -35.004997154986 Eh       
E(C)               :       -2.196616290219 Eh       
E(XC)              :      -37.201613445205 Eh       

CPCM Solvation Model Properties:
Surface-charge          :         -0.01895311540397
Corrected charge        :         -0.00000000000000
Outlying charge corr.   :          0.00002193883063 Eh               0.00060 eV
Free-energy (cav+disp)  :  This term is not implemented in the current solvation scheme

---------------
SCF CONVERGENCE
---------------

  Last Energy change         ...    8.9995e-10  Tolerance :   1.0000e-09
  Last MAX-Density change    ...    6.1807e-06  Tolerance :   1.0000e-08
  Last RMS-Density change    ...    2.6550e-07  Tolerance :   1.0000e-09
  Last DIIS Error            ...    2.4060e-03  Tolerance :   1.0000e-08
  Last Orbital Gradient      ...    2.3853e-06  Tolerance :   2.0000e-06
  Last Orbital Rotation      ...    4.5911e-06  Tolerance :   2.0000e-06


----------------
ORBITAL ENERGIES
----------------

  NO   OCC          E(Eh)            E(eV) 
   0   2.0000     -19.817238      -539.2545 
   1   2.0000     -14.855968      -404.2514 
   2   2.0000     -10.690084      -290.8920 
   3   2.0000     -10.683438      -290.7111 
   4   2.0000     -10.681194      -290.6501 
   5   2.0000     -10.673480      -290.4402 
   6   2.0000     -10.666749      -290.2570 
   7   2.0000     -10.657258      -289.9987 
   8   2.0000     -10.653886      -289.9070 
   9   2.0000     -10.648673      -289.7651 
  10   2.0000     -10.643248      -289.6175 
  11   2.0000     -10.627007      -289.1756 
  12   2.0000     -10.622285      -289.0471 
  13   2.0000      -1.296955       -35.2919 
  14   2.0000      -1.043624       -28.3984 
  15   2.0000      -0.999473       -27.1970 
  16   2.0000      -0.928435       -25.2640 
  17   2.0000      -0.916563       -24.9409 
  18   2.0000      -0.871896       -23.7255 
  19   2.0000      -0.851699       -23.1759 
  20   2.0000      -0.749422       -20.3928 
  21   2.0000      -0.727496       -19.7962 
  22   2.0000      -0.690806       -18.7978 
  23   2.0000      -0.655894       -17.8478 
  24   2.0000      -0.646634       -17.5958 
  25   2.0000      -0.634287       -17.2598 
  26   2.0000      -0.568970       -15.4825 
  27   2.0000      -0.561449       -15.2778 
  28   2.0000      -0.556750       -15.1499 
  29   2.0000      -0.524498       -14.2723 
  30   2.0000      -0.511822       -13.9274 
  31   2.0000      -0.491306       -13.3691 
  32   2.0000      -0.486083       -13.2270 
  33   2.0000      -0.472680       -12.8623 
  34   2.0000      -0.463612       -12.6155 
  35   2.0000      -0.451999       -12.2995 
  36   2.0000      -0.443078       -12.0568 
  37   2.0000      -0.429202       -11.6792 
  38   2.0000      -0.420040       -11.4299 
  39   2.0000      -0.403954       -10.9922 
  40   2.0000      -0.348969        -9.4959 
  41   2.0000      -0.331250        -9.0138 
  42   2.0000      -0.312001        -8.4900 
  43   2.0000      -0.249882        -6.7996 
  44   0.0000      -0.016206        -0.4410 
  45   0.0000       0.029246         0.7958 
  46   0.0000       0.077837         2.1180 
  47   0.0000       0.100143         2.7250 
  48   0.0000       0.117262         3.1909 
  49   0.0000       0.124404         3.3852 
  50   0.0000       0.139421         3.7938 
  51   0.0000       0.152083         4.1384 
  52   0.0000       0.166385         4.5276 
  53   0.0000       0.174262         4.7419 
  54   0.0000       0.178549         4.8586 
*Only the first 10 virtual orbitals were printed.

                    ********************************
                    * MULLIKEN POPULATION ANALYSIS *
                    ********************************

-----------------------
MULLIKEN ATOMIC CHARGES
-----------------------
   0 C :   -0.012838
   1 C :   -0.149818
   2 C :    0.048681
   3 C :   -0.040124
   4 C :    0.041749
   5 C :   -0.034488
   6 C :    0.036827
   7 C :    0.162364
   8 C :   -0.091344
   9 C :   -0.064752
  10 C :    0.144061
  11 O :   -0.229226
  12 H :    0.038327
  13 H :    0.036064
  14 H :    0.038565
  15 H :    0.032425
  16 H :    0.038234
  17 H :    0.032936
  18 H :    0.057932
  19 N :   -0.085574
Sum of atomic charges:   -0.0000000

--------------------------------
MULLIKEN REDUCED ORBITAL CHARGES
--------------------------------
  0 C s       :     3.090238  s :     3.090238
      pz      :     0.953382  p :     2.869094
      px      :     0.964968
      py      :     0.950743
      dz2     :     0.012836  d :     0.053505
      dxz     :     0.009699
      dyz     :     0.008271
      dx2y2   :     0.012838
      dxy     :     0.009862

  1 C s       :     3.036988  s :     3.036988
      pz      :     1.038623  p :     3.065291
      px      :     1.026084
      py      :     1.000585
      dz2     :     0.005743  d :     0.047539
      dxz     :     0.007160
      dyz     :     0.010430
      dx2y2   :     0.011139
      dxy     :     0.013067

  2 C s       :     3.202903  s :     3.202903
      pz      :     0.915627  p :     2.709825
      px      :     0.894033
      py      :     0.900165
      dz2     :     0.006087  d :     0.038591
      dxz     :     0.005243
      dyz     :     0.008706
      dx2y2   :     0.009271
      dxy     :     0.009285

  3 C s       :     3.216586  s :     3.216586
      pz      :     0.956737  p :     2.786681
      px      :     0.960207
      py      :     0.869738
      dz2     :     0.006496  d :     0.036857
      dxz     :     0.006403
      dyz     :     0.007025
      dx2y2   :     0.008880
      dxy     :     0.008051

  4 C s       :     3.200985  s :     3.200985
      pz      :     0.929887  p :     2.717824
      px      :     0.929711
      py      :     0.858227
      dz2     :     0.007641  d :     0.039441
      dxz     :     0.006688
      dyz     :     0.007011
      dx2y2   :     0.009761
      dxy     :     0.008340

  5 C s       :     3.228505  s :     3.228505
      pz      :     0.935082  p :     2.768649
      px      :     0.912082
      py      :     0.921486
      dz2     :     0.005663  d :     0.037335
      dxz     :     0.005319
      dyz     :     0.008420
      dx2y2   :     0.008735
      dxy     :     0.009198

  6 C s       :     3.057730  s :     3.057730
      pz      :     0.951585  p :     2.858654
      px      :     0.954130
      py      :     0.952939
      dz2     :     0.008839  d :     0.046789
      dxz     :     0.007067
      dyz     :     0.009651
      dx2y2   :     0.010179
      dxy     :     0.011054

  7 C s       :     3.043627  s :     3.043627
      pz      :     0.948221  p :     2.713568
      px      :     0.896283
      py      :     0.869065
      dz2     :     0.011574  d :     0.080441
      dxz     :     0.014541
      dyz     :     0.018186
      dx2y2   :     0.016700
      dxy     :     0.019440

  8 C s       :     3.232243  s :     3.232243
      pz      :     0.971166  p :     2.819626
      px      :     0.940445
      py      :     0.908014
      dz2     :     0.007588  d :     0.039475
      dxz     :     0.006340
      dyz     :     0.007737
      dx2y2   :     0.009632
      dxy     :     0.008177

  9 C s       :     3.178762  s :     3.178762
      pz      :     0.974419  p :     2.846151
      px      :     0.980238
      py      :     0.891494
      dz2     :     0.007249  d :     0.039838
      dxz     :     0.006167
      dyz     :     0.008213
      dx2y2   :     0.009400
      dxy     :     0.008809

 10 C s       :     3.126423  s :     3.126423
      pz      :     0.892002  p :     2.656579
      px      :     0.927490
      py      :     0.837086
      dz2     :     0.011070  d :     0.072937
      dxz     :     0.012029
      dyz     :     0.019130
      dx2y2   :     0.012672
      dxy     :     0.018036

 11 O s       :     3.694644  s :     3.694644
      pz      :     1.450938  p :     4.510076
      px      :     1.437916
      py      :     1.621223
      dz2     :     0.005129  d :     0.024506
      dxz     :     0.002535
      dyz     :     0.006220
      dx2y2   :     0.004286
      dxy     :     0.006335

 12 H s       :     0.936785  s :     0.936785
      pz      :     0.006931  p :     0.024889
      px      :     0.011333
      py      :     0.006625

 13 H s       :     0.939062  s :     0.939062
      pz      :     0.003939  p :     0.024874
      px      :     0.003921
      py      :     0.017014

 14 H s       :     0.936553  s :     0.936553
      pz      :     0.003865  p :     0.024882
      px      :     0.003619
      py      :     0.017398

 15 H s       :     0.942580  s :     0.942580
      pz      :     0.007077  p :     0.024996
      px      :     0.010911
      py      :     0.007007

 16 H s       :     0.936581  s :     0.936581
      pz      :     0.004971  p :     0.025185
      px      :     0.008686
      py      :     0.011528

 17 H s       :     0.941894  s :     0.941894
      pz      :     0.007828  p :     0.025170
      px      :     0.004744
      py      :     0.012598

 18 H s       :     0.916214  s :     0.916214
      pz      :     0.009810  p :     0.025854
      px      :     0.012707
      py      :     0.003336

 19 N s       :     3.553166  s :     3.553166
      pz      :     1.172491  p :     3.498416
      px      :     1.186560
      py      :     1.139364
      dz2     :     0.006455  d :     0.033992
      dxz     :     0.006961
      dyz     :     0.005553
      dx2y2   :     0.007990
      dxy     :     0.007034


                     *******************************
                     * LOEWDIN POPULATION ANALYSIS *
                     *******************************

----------------------
LOEWDIN ATOMIC CHARGES
----------------------
   0 C :    0.015295
   1 C :   -0.093981
   2 C :    0.021625
   3 C :   -0.012907
   4 C :    0.020567
   5 C :   -0.018406
   6 C :   -0.011868
   7 C :    0.005381
   8 C :   -0.060777
   9 C :   -0.079098
  10 C :    0.038523
  11 O :    0.030405
  12 H :    0.047842
  13 H :    0.042898
  14 H :    0.047544
  15 H :    0.039392
  16 H :    0.041296
  17 H :    0.037991
  18 H :    0.035664
  19 N :   -0.147387

-------------------------------
LOEWDIN REDUCED ORBITAL CHARGES
-------------------------------
  0 C s       :     2.909215  s :     2.909215
      pz      :     0.977079  p :     2.957037
      px      :     1.013047
      py      :     0.966911
      dz2     :     0.025603  d :     0.118453
      dxz     :     0.023509
      dyz     :     0.019344
      dx2y2   :     0.025880
      dxy     :     0.024119

  1 C s       :     2.835070  s :     2.835070
      pz      :     1.031050  p :     3.141628
      px      :     1.042561
      py      :     1.068017
      dz2     :     0.012823  d :     0.117284
      dxz     :     0.017641
      dyz     :     0.025064
      dx2y2   :     0.028068
      dxy     :     0.033688

  2 C s       :     2.857363  s :     2.857363
      pz      :     0.988404  p :     3.027860
      px      :     1.005338
      py      :     1.034117
      dz2     :     0.012936  d :     0.093153
      dxz     :     0.012135
      dyz     :     0.021507
      dx2y2   :     0.023458
      dxy     :     0.023117

  3 C s       :     2.854986  s :     2.854986
      pz      :     1.008665  p :     3.068069
      px      :     1.014815
      py      :     1.044588
      dz2     :     0.014219  d :     0.089852
      dxz     :     0.016528
      dyz     :     0.016909
      dx2y2   :     0.022132
      dxy     :     0.020065

  4 C s       :     2.853986  s :     2.853986
      pz      :     0.985164  p :     3.029668
      px      :     0.999845
      py      :     1.044659
      dz2     :     0.016621  d :     0.095780
      dxz     :     0.017234
      dyz     :     0.016722
      dx2y2   :     0.024543
      dxy     :     0.020659

  5 C s       :     2.853049  s :     2.853049
      pz      :     1.011090  p :     3.073635
      px      :     1.021505
      py      :     1.041040
      dz2     :     0.012146  d :     0.091722
      dxz     :     0.012644
      dyz     :     0.021633
      dx2y2   :     0.022217
      dxy     :     0.023082

  6 C s       :     2.848449  s :     2.848449
      pz      :     0.984828  p :     3.050752
      px      :     1.002036
      py      :     1.063888
      dz2     :     0.019371  d :     0.112666
      dxz     :     0.016838
      dyz     :     0.023481
      dx2y2   :     0.025736
      dxy     :     0.027239

  7 C s       :     2.831724  s :     2.831724
      pz      :     1.011773  p :     2.984012
      px      :     0.960613
      py      :     1.011627
      dz2     :     0.023813  d :     0.178883
      dxz     :     0.030802
      dyz     :     0.040951
      dx2y2   :     0.039259
      dxy     :     0.044058

  8 C s       :     2.854304  s :     2.854304
      pz      :     1.033230  p :     3.108700
      px      :     1.035749
      py      :     1.039721
      dz2     :     0.017515  d :     0.097773
      dxz     :     0.015665
      dyz     :     0.019287
      dx2y2   :     0.024755
      dxy     :     0.020550

  9 C s       :     2.856872  s :     2.856872
      pz      :     1.036023  p :     3.123143
      px      :     1.040001
      py      :     1.047119
      dz2     :     0.016463  d :     0.099083
      dxz     :     0.015391
      dyz     :     0.020067
      dx2y2   :     0.024926
      dxy     :     0.022236

 10 C s       :     2.854808  s :     2.854808
      pz      :     0.961275  p :     2.946244
      px      :     1.009365
      py      :     0.975604
      dz2     :     0.023293  d :     0.160425
      dxz     :     0.024592
      dyz     :     0.042217
      dx2y2   :     0.029965
      dxy     :     0.040357

 11 O s       :     3.376824  s :     3.376824
      pz      :     1.457347  p :     4.547320
      px      :     1.448061
      py      :     1.641912
      dz2     :     0.009805  d :     0.045450
      dxz     :     0.006099
      dyz     :     0.010912
      dx2y2   :     0.007500
      dxy     :     0.011133

 12 H s       :     0.881835  s :     0.881835
      pz      :     0.020012  p :     0.070323
      px      :     0.030752
      py      :     0.019559

 13 H s       :     0.885954  s :     0.885954
      pz      :     0.013350  p :     0.071147
      px      :     0.013221
      py      :     0.044577

 14 H s       :     0.882328  s :     0.882328
      pz      :     0.012664  p :     0.070127
      px      :     0.012204
      py      :     0.045260

 15 H s       :     0.888985  s :     0.888985
      pz      :     0.020910  p :     0.071623
      px      :     0.030062
      py      :     0.020651

 16 H s       :     0.886988  s :     0.886988
      pz      :     0.016205  p :     0.071715
      px      :     0.024857
      py      :     0.030653

 17 H s       :     0.890993  s :     0.890993
      pz      :     0.022481  p :     0.071016
      px      :     0.015404
      py      :     0.033131

 18 H s       :     0.889774  s :     0.889774
      pz      :     0.027798  p :     0.074562
      px      :     0.035198
      py      :     0.011566

 19 N s       :     3.412220  s :     3.412220
      pz      :     1.217761  p :     3.681042
      px      :     1.267396
      py      :     1.195885
      dz2     :     0.008651  d :     0.054125
      dxz     :     0.012420
      dyz     :     0.009461
      dx2y2   :     0.010781
      dxy     :     0.012812


                      *****************************
                      * MAYER POPULATION ANALYSIS *
                      *****************************

  NA   - Mulliken gross atomic population
  ZA   - Total nuclear charge
  QA   - Mulliken gross atomic charge
  VA   - Mayer's total valence
  BVA  - Mayer's bonded valence
  FA   - Mayer's free valence

  ATOM       NA         ZA         QA         VA         BVA        FA
  0 C      6.0128     6.0000    -0.0128     4.0389     4.0389     0.0000
  1 C      6.1498     6.0000    -0.1498     3.8511     3.8511     0.0000
  2 C      5.9513     6.0000     0.0487     3.8896     3.8896    -0.0000
  3 C      6.0401     6.0000    -0.0401     3.8875     3.8875    -0.0000
  4 C      5.9583     6.0000     0.0417     3.8931     3.8931    -0.0000
  5 C      6.0345     6.0000    -0.0345     3.8524     3.8524    -0.0000
  6 C      5.9632     6.0000     0.0368     3.7664     3.7664    -0.0000
  7 C      5.8376     6.0000     0.1624     3.7769     3.7769     0.0000
  8 C      6.0913     6.0000    -0.0913     3.8510     3.8510     0.0000
  9 C      6.0648     6.0000    -0.0648     3.8220     3.8220    -0.0000
 10 C      5.8559     6.0000     0.1441     3.8121     3.8121    -0.0000
 11 O      8.2292     8.0000    -0.2292     2.3627     2.3627     0.0000
 12 H      0.9617     1.0000     0.0383     0.9898     0.9898     0.0000
 13 H      0.9639     1.0000     0.0361     0.9894     0.9894     0.0000
 14 H      0.9614     1.0000     0.0386     0.9895     0.9895    -0.0000
 15 H      0.9676     1.0000     0.0324     0.9992     0.9992     0.0000
 16 H      0.9618     1.0000     0.0382     0.9924     0.9924    -0.0000
 17 H      0.9671     1.0000     0.0329     0.9916     0.9916     0.0000
 18 H      0.9421     1.0000     0.0579     0.9975     0.9975    -0.0000
 19 N      7.0856     7.0000    -0.0856     3.1219     3.1219    -0.0000

  Mayer bond orders larger than 0.100000
B(  0-C ,  1-C ) :   1.0504 B(  0-C , 19-N ) :   3.0206 B(  1-C ,  2-C ) :   1.3488 
B(  1-C ,  4-C ) :   1.3586 B(  2-C ,  3-C ) :   1.4258 B(  2-C , 12-H ) :   0.9990 
B(  3-C ,  6-C ) :   1.3593 B(  3-C , 13-H ) :   0.9980 B(  4-C ,  5-C ) :   1.4172 
B(  4-C , 14-H ) :   1.0012 B(  5-C ,  6-C ) :   1.3293 B(  5-C , 15-H ) :   1.0053 
B(  6-C ,  7-C ) :   1.0462 B(  7-C ,  8-C ) :   1.5233 B(  7-C , 10-C ) :   0.1040 
B(  7-C , 11-O ) :   1.1508 B(  8-C ,  9-C ) :   1.2672 B(  8-C , 16-H ) :   1.0132 
B(  9-C , 10-C ) :   1.5480 B(  9-C , 17-H ) :   1.0053 B( 10-C , 11-O ) :   1.1323 
B( 10-C , 18-H ) :   0.9996 

-------
TIMINGS
-------

Total SCF time: 0 days 0 hours 0 min 14 sec 

Total time                  ....      14.703 sec
Sum of individual times     ....      14.727 sec  (100.2%)

SCF preparation             ....       0.340 sec  (  2.3%)
Fock matrix formation       ....      13.971 sec  ( 95.0%)
  Startup                   ....       0.013 sec  (  0.1% of F)
  Split-RI-J                ....       1.047 sec  (  7.5% of F)
  Chain of spheres X        ....       9.180 sec  ( 65.7% of F)
  XC integration            ....       1.758 sec  ( 12.6% of F)
    XC Preparation          ....       0.000 sec  (  0.0% of XC)
    Basis function eval.    ....       0.643 sec  ( 36.6% of XC)
    Density eval.           ....       0.388 sec  ( 22.1% of XC)
    XC-Functional eval.     ....       0.068 sec  (  3.9% of XC)
    XC-Potential eval.      ....       0.423 sec  ( 24.0% of XC)
  CPCM terms                ....       1.915 sec  ( 13.7% of F)
Diagonalization             ....       0.000 sec  (  0.0%)
Density matrix formation    ....       0.032 sec  (  0.2%)
Total Energy calculation    ....       0.026 sec  (  0.2%)
Population analysis         ....       0.017 sec  (  0.1%)
Orbital Transformation      ....       0.075 sec  (  0.5%)
Orbital Orthonormalization  ....       0.000 sec  (  0.0%)
DIIS solution               ....       0.181 sec  (  1.2%)
SOSCF solution              ....       0.081 sec  (  0.6%)
Finished LeanSCF after  14.8 sec

Maximum memory used throughout the entire LEANSCF-calculation: 23.4 MB


           ************************************************************
           *        Program running with 8 parallel MPI-processes     *
           *              working on a common directory               *
           ************************************************************

------------------------------------------------------------------------------
                                ORCA  MP2 
------------------------------------------------------------------------------

Freezing NCore=26 chemical core electrons

----------------------
RI-MP2 ENERGY+GRADIENT
----------------------
Dimension of the orbital basis            ...  217
Dimension of the AuxC basis               ...  722
Memory devoted to MP2                     ... 8000 MB   
Data format for matrix containers         ... DOUBLE
Compression type for matrix containers    ... UNCOMPRESSED
Overall scaling of the MP2 energy         ...   2.700e-01

-----------------------
SHARK RI TRANSFORMATION
-----------------------

Number of basis functions                ...    217
Number of aux functions                  ...    722
Number of operators                      ...      1
Generation of IJK                        ... YES
Generation of IAK                        ... YES
Generation of ABK                        ... NO
Orbital Range Operator  0:    0-  43 to   44- 216

Aux basis identifier                     ...   AUXC
Contraction scheme used                  ... SEGMENTED
Do orthogonalization                     ... YES
All operator combinations                ... NO
Transpose (ia|K)                         ... NO
Integral generator used                  ... LIBINT
Starting integral generation + trafo... 
Half trafo (segmented) done. Total time =  0.1 sec. integrals=  0.1 sec trafo=  0.0 sec
Integral generation and half transformation done (  0.1 sec)

Reading or making V^(-1/2)          ... done (  0.0 sec)
Sorting IJK integrals               ... done (  0.1 sec)
Sorting IAK integrals               ... done (  0.1 sec)

SHARK RI integral transformation done. Total time =  0.3 sec.

Opening buffers                              ... done
Frozen core precalculation                   ... done

Starting loop over batches of integrals:

Operator 0  - window                       ... ( 13- 43)x( 44-216)
Operator 0  - Memory available             ...  8000 MB
Operator 0  - Memory needed per MO         ...   1.0 MB
Operator 0  - Number of orbitals per batch ... 4
Operator 0  - Number of batches            ... 1

OPERATOR  0   PASS   0:  MOs    13 ...   16 +   17 ...   20 +   21 ...   24 +   25 ...   28
                            +   29 ...   32 +   33 ...   36 +   37 ...   40 +   41 ...   43
  Reading integrals       ... ok
  Internal MO  15
Closing buffer GIPV ( 0.04 GB; CompressionRatio= 1.00)
Time spent in pair loops =     1.126 sec
Deleting buffers (Ka|jb) ...done

-----------------------------------------------
 RI-MP2 CORRELATION ENERGY:     -0.580020129 Eh
-----------------------------------------------


---------------------
MP2 DENSITY FORMATION
---------------------

Completing the external part of the density      ... done
Storing the unrelaxed density                    ... done

Re-sorting 3-index density container for op 0    ... done
Computing external part of the Lagrangian        ... done
Calculating the xc-kernel                        ... done
Calculating G(D)                                 ... done
Completing the Lagrangian                        ... done
Solving the Z-vector equations                   ... Using XC Grid                  ... (calc.grid_cpscf.tmp) 
Recalculating density on grid  ... (calc.grho_cpscf0.tmp) done
Calculating the xc-kernel      ... (calc.fxc_cpscf0.tmp) done

-------------------
SHARK CP-SCF DRIVER
-------------------

Dimension of the orbital basis          ...    217
Dimension of the CPSCF-problem          ...   7612
Number of operators                     ...      1
Max. number of iterations               ...    128
Convergence Tolerance                   ... 3.0e-05
Number of perturbations                 ...      1
Perturbation type                       ... REAL

----------------------------
POPLE LINEAR EQUATION SOLVER
----------------------------

  ITERATION   0:   ||err||_max =   4.8853e-02 (   0.8 sec)
  ITERATION   1:   ||err||_max =   1.7219e-02 (   1.0 sec)
  ITERATION   2:   ||err||_max =   6.9835e-03 (   0.8 sec)
  ITERATION   3:   ||err||_max =   3.1748e-03 (   0.8 sec)
  ITERATION   4:   ||err||_max =   9.9608e-04 (   0.8 sec)
  ITERATION   5:   ||err||_max =   4.3828e-04 (   0.8 sec)
  ITERATION   6:   ||err||_max =   1.5747e-04 (   0.8 sec)
  ITERATION   7:   ||err||_max =   5.2488e-05 (   0.8 sec)
  ITERATION   8:   ||err||_max =   2.2852e-05 (   0.9 sec)
done
Finalizing the relaxed density                   ... done
Transforming P to the AO basis                   ... done
Storing the relaxed density                      ... done

------------------------------------
ENERGY WEIGHTED DENSITY FINALIZATION
------------------------------------

Gathering the parts of the W-matrix              ... done
Forming the Z-density                            ... done
Transforming Z to the AO basis                   ... done
Calculating G(Z)                                 ... done
Finalizing the W-matrix                          ... done
Transforming W to the AO basis and storing       ... done

----------------------------------
MP2 DERIVATIVE INTEGRAL GENERATION
----------------------------------

Input SCF Electron Density              ... calc.scfp
Input Correlated Electron Density       ... calc.pmp2re
Input Energy Weighted Density           ... calc.wmp2.tmp

Nuclear repulsion gradient              ... done (  0.0 sec)
HCore & Overlap gradient  (SHARK)       ... done (  0.0 sec)
Two-electron RIJ gradient terms         ... done (  0.5 sec)

-----------------------------------------------------------
MP2 COSX Grid Generation
-----------------------------------------------------------

General Integration Accuracy     IntAcc      ... 4.871
Radial Grid Type                 RadialGrid  ... OptM3 with GC (2021)
Angular Grid (max. ang.)         AngularGrid ... 4 (Lebedev-302)
Angular grid pruning method      GridPruning ... 4 (adaptive)
Weight generation scheme         WeightScheme... mBecke (2022)
Basis function cutoff            BFCut       ... 1.0000e-12
Integration weight cutoff        WCut        ... 1.0000e-14
Partially contracted basis set               ... on
Rotationally invariant grid construction     ... off
Angular grids for H and He will be reduced by one unit

Total number of grid points                  ...   116758
Total number of batches                      ...      923
Average number of points per batch           ...      126
Average number of grid points per atom       ...     5838
UseSFitting                                  ... on
Two-electron COSX gradient terms        ... 
Integration Timings:
Total Time                  =     4.8 sec
Basis fcn evaluation        =     0.1 sec
Density evaluation          =     0.1 sec
A evaluation                =     4.1 sec
A derivative evaluation     =     0.0 sec
S-fit derivative evaluation =     0.0 sec
anal. over. der. evaluation =     0.0 sec
num. over. der. evaluation  =     0.3 sec
K(P) evaluation             =     0.1 sec
finalize                    =     0.0 sec

done (  5.5 sec)
CPCM gradient                           ... done (  0.5 sec)
DFT XC gradient                         ... Exchange-correlation gradient    ... done
done (  0.7 sec)
Empirical dispersion gradient           ... 
-------------------
DISPERSION GRADIENT
-------------------

   1   C   :   -0.000166213   -0.000142183   -0.000167736
   2   C   :   -0.000031696   -0.000034629   -0.000045747
   3   C   :   -0.000079560    0.000060614   -0.000067655
   4   C   :   -0.000067158    0.000058610   -0.000057794
   5   C   :    0.000019368   -0.000110776   -0.000030284
   6   C   :    0.000047886   -0.000066020    0.000009354
   7   C   :   -0.000051085   -0.000047940   -0.000074123
   8   C   :    0.001094037    0.000457319    0.001180084
   9   C   :    0.000451732   -0.000146219    0.000372360
  10   C   :   -0.000183857   -0.000343648   -0.000290220
  11   C   :   -0.000965599    0.000235887   -0.000831980
  12   O   :    0.000093533    0.000111711    0.000122907
  13   H   :   -0.000077891    0.000098938   -0.000046187
  14   H   :   -0.000078844    0.000114184   -0.000041429
  15   H   :    0.000052983   -0.000120117    0.000003950
  16   H   :    0.000061759   -0.000126979    0.000011108
  17   H   :   -0.000005822    0.000120222    0.000034403
  18   H   :    0.000028274    0.000060508    0.000046716
  19   H   :    0.000059576   -0.000018985    0.000049555
  20   N   :   -0.000201421   -0.000160499   -0.000177283

Difference to translation invariance:
           :   -0.0000000000    0.0000000000    0.0000000000

Difference to rotation invariance:
           :    0.0000000000   -0.0000000000    0.0000000000

Norm of the Dispersion gradient    ...    0.0023355898
RMS gradient                       ...    0.0003015233
MAX gradient                       ...    0.0011800845
done (  0.0 sec)

                *********************************************
                * UNRELAXED MP2 DENSITY POPULATION ANALYSIS *
                *********************************************

------------------------------------------------------------------------------
                           ORCA POPULATION ANALYSIS
------------------------------------------------------------------------------
Input electron density              ... calc.pmp2ur
BaseName (.gbw .S,...)              ... calc

                    ********************************
                    * MULLIKEN POPULATION ANALYSIS *
                    ********************************

-----------------------
MULLIKEN ATOMIC CHARGES
-----------------------
   0 C :   -0.015608
   1 C :   -0.149389
   2 C :    0.046255
   3 C :   -0.040386
   4 C :    0.039310
   5 C :   -0.034582
   6 C :    0.034718
   7 C :    0.159264
   8 C :   -0.092988
   9 C :   -0.065705
  10 C :    0.138595
  11 O :   -0.220212
  12 H :    0.039557
  13 H :    0.037318
  14 H :    0.039776
  15 H :    0.033475
  16 H :    0.039411
  17 H :    0.034086
  18 H :    0.059038
  19 N :   -0.081933
Sum of atomic charges:   -0.0000000

--------------------------------
MULLIKEN REDUCED ORBITAL CHARGES
--------------------------------
  0 C s       :     3.090170  s :     3.090170
      pz      :     0.953180  p :     2.866945
      px      :     0.963717
      py      :     0.950048
      dz2     :     0.013853  d :     0.058493
      dxz     :     0.010678
      dyz     :     0.009251
      dx2y2   :     0.013851
      dxy     :     0.010860
  1 C s       :     3.037602  s :     3.037602
      pz      :     1.035539  p :     3.057536
      px      :     1.023307
      py      :     0.998690
      dz2     :     0.007120  d :     0.054251
      dxz     :     0.008330
      dyz     :     0.011832
      dx2y2   :     0.012550
      dxy     :     0.014419
  2 C s       :     3.202636  s :     3.202636
      pz      :     0.914897  p :     2.706538
      px      :     0.893126
      py      :     0.898514
      dz2     :     0.007286  d :     0.044572
      dxz     :     0.006300
      dyz     :     0.009982
      dx2y2   :     0.010433
      dxy     :     0.010571
  3 C s       :     3.216465  s :     3.216465
      pz      :     0.954423  p :     2.780909
      px      :     0.958039
      py      :     0.868446
      dz2     :     0.007882  d :     0.043012
      dxz     :     0.007527
      dyz     :     0.008178
      dx2y2   :     0.010212
      dxy     :     0.009214
  4 C s       :     3.200667  s :     3.200667
      pz      :     0.929036  p :     2.714566
      px      :     0.928466
      py      :     0.857064
      dz2     :     0.008959  d :     0.045457
      dxz     :     0.007783
      dyz     :     0.008160
      dx2y2   :     0.011057
      dxy     :     0.009498
  5 C s       :     3.228135  s :     3.228135
      pz      :     0.932969  p :     2.762905
      px      :     0.910292
      py      :     0.919644
      dz2     :     0.006927  d :     0.043542
      dxz     :     0.006405
      dyz     :     0.009734
      dx2y2   :     0.009933
      dxy     :     0.010543
  6 C s       :     3.057848  s :     3.057848
      pz      :     0.950226  p :     2.854274
      px      :     0.952761
      py      :     0.951288
      dz2     :     0.010119  d :     0.053160
      dxz     :     0.008165
      dyz     :     0.010997
      dx2y2   :     0.011491
      dxy     :     0.012386
  7 C s       :     3.044340  s :     3.044340
      pz      :     0.946863  p :     2.710072
      px      :     0.895664
      py      :     0.867546
      dz2     :     0.012887  d :     0.086324
      dxz     :     0.015587
      dyz     :     0.019375
      dx2y2   :     0.017849
      dxy     :     0.020626
  8 C s       :     3.232185  s :     3.232185
      pz      :     0.969586  p :     2.815144
      px      :     0.938956
      py      :     0.906602
      dz2     :     0.008901  d :     0.045659
      dxz     :     0.007408
      dyz     :     0.009015
      dx2y2   :     0.010771
      dxy     :     0.009564
  9 C s       :     3.178971  s :     3.178971
      pz      :     0.972361  p :     2.840707
      px      :     0.978127
      py      :     0.890220
      dz2     :     0.008485  d :     0.046027
      dxz     :     0.007240
      dyz     :     0.009568
      dx2y2   :     0.010677
      dxy     :     0.010057
 10 C s       :     3.126671  s :     3.126671
      pz      :     0.892422  p :     2.656453
      px      :     0.927216
      py      :     0.836816
      dz2     :     0.012154  d :     0.078280
      dxz     :     0.013043
      dyz     :     0.020182
      dx2y2   :     0.013820
      dxy     :     0.019081
 11 O s       :     3.693953  s :     3.693953
      pz      :     1.446103  p :     4.495258
      px      :     1.433182
      py      :     1.615972
      dz2     :     0.006475  d :     0.031001
      dxz     :     0.003834
      dyz     :     0.007475
      dx2y2   :     0.005621
      dxy     :     0.007596
 12 H s       :     0.934425  s :     0.934425
      pz      :     0.007353  p :     0.026017
      px      :     0.011642
      py      :     0.007023
 13 H s       :     0.936651  s :     0.936651
      pz      :     0.004440  p :     0.026031
      px      :     0.004414
      py      :     0.017177
 14 H s       :     0.934210  s :     0.934210
      pz      :     0.004359  p :     0.026014
      px      :     0.004112
      py      :     0.017543
 15 H s       :     0.940374  s :     0.940374
      pz      :     0.007505  p :     0.026151
      px      :     0.011237
      py      :     0.007409
 16 H s       :     0.934272  s :     0.934272
      pz      :     0.005444  p :     0.026317
      px      :     0.009065
      py      :     0.011808
 17 H s       :     0.939616  s :     0.939616
      pz      :     0.008233  p :     0.026298
      px      :     0.005216
      py      :     0.012849
 18 H s       :     0.914020  s :     0.914020
      pz      :     0.010161  p :     0.026941
      px      :     0.012976
      py      :     0.003804
 19 N s       :     3.552416  s :     3.552416
      pz      :     1.169556  p :     3.490478
      px      :     1.183855
      py      :     1.137067
      dz2     :     0.007480  d :     0.039039
      dxz     :     0.007971
      dyz     :     0.006560
      dx2y2   :     0.008994
      dxy     :     0.008034


                     *******************************
                     * LOEWDIN POPULATION ANALYSIS *
                     *******************************

----------------------
LOEWDIN ATOMIC CHARGES
----------------------
   0 C :    0.009514
   1 C :   -0.093009
   2 C :    0.020570
   3 C :   -0.011790
   4 C :    0.019492
   5 C :   -0.017284
   6 C :   -0.013314
   7 C :    0.002167
   8 C :   -0.060852
   9 C :   -0.078399
  10 C :    0.034546
  11 O :    0.037859
  12 H :    0.047727
  13 H :    0.042814
  14 H :    0.047411
  15 H :    0.039191
  16 H :    0.041198
  17 H :    0.037931
  18 H :    0.035678
  19 N :   -0.141452

-------------------------------
LOEWDIN REDUCED ORBITAL CHARGES
-------------------------------
  0 C s       :     2.909077  s :     2.909077
      pz      :     0.976974  p :     2.955861
      px      :     1.012190
      py      :     0.966696
      dz2     :     0.026685  d :     0.125548
      dxz     :     0.025194
      dyz     :     0.020797
      dx2y2   :     0.027071
      dxy     :     0.025801
  1 C s       :     2.835595  s :     2.835595
      pz      :     1.027666  p :     3.131627
      px      :     1.039221
      py      :     1.064739
      dz2     :     0.014445  d :     0.125787
      dxz     :     0.019333
      dyz     :     0.026724
      dx2y2   :     0.029922
      dxy     :     0.035362
  2 C s       :     2.857480  s :     2.857480
      pz      :     0.986758  p :     3.021348
      px      :     1.003351
      py      :     1.031240
      dz2     :     0.014296  d :     0.100602
      dxz     :     0.013637
      dyz     :     0.023050
      dx2y2   :     0.024942
      dxy     :     0.024677
  3 C s       :     2.855167  s :     2.855167
      pz      :     1.005661  p :     3.059059
      px      :     1.011774
      py      :     1.041625
      dz2     :     0.015796  d :     0.097564
      dxz     :     0.018242
      dyz     :     0.018300
      dx2y2   :     0.023708
      dxy     :     0.021518
  4 C s       :     2.854082  s :     2.854082
      pz      :     0.983509  p :     3.023141
      px      :     0.997812
      py      :     1.041821
      dz2     :     0.018094  d :     0.103284
      dxz     :     0.018902
      dyz     :     0.018101
      dx2y2   :     0.026079
      dxy     :     0.022109
  5 C s       :     2.853192  s :     2.853192
      pz      :     1.008117  p :     3.064585
      px      :     1.018530
      py      :     1.037938
      dz2     :     0.013590  d :     0.099506
      dxz     :     0.014189
      dyz     :     0.023262
      dx2y2   :     0.023732
      dxy     :     0.024734
  6 C s       :     2.848840  s :     2.848840
      pz      :     0.983014  p :     3.043800
      px      :     0.999992
      py      :     1.060794
      dz2     :     0.020801  d :     0.120673
      dxz     :     0.018458
      dyz     :     0.025109
      dx2y2   :     0.027444
      dxy     :     0.028861
  7 C s       :     2.832512  s :     2.832512
      pz      :     1.010017  p :     2.979266
      px      :     0.959612
      py      :     1.009637
      dz2     :     0.025277  d :     0.186055
      dxz     :     0.032289
      dyz     :     0.042384
      dx2y2   :     0.040684
      dxy     :     0.045421
  8 C s       :     2.854464  s :     2.854464
      pz      :     1.030826  p :     3.100912
      px      :     1.033264
      py      :     1.036821
      dz2     :     0.018971  d :     0.105475
      dxz     :     0.017256
      dyz     :     0.020811
      dx2y2   :     0.026298
      dxy     :     0.022139
  9 C s       :     2.857072  s :     2.857072
      pz      :     1.033207  p :     3.114577
      px      :     1.037138
      py      :     1.044232
      dz2     :     0.017867  d :     0.106751
      dxz     :     0.016991
      dyz     :     0.021602
      dx2y2   :     0.026538
      dxy     :     0.023753
 10 C s       :     2.855277  s :     2.855277
      pz      :     0.960895  p :     2.943372
      px      :     1.008231
      py      :     0.974246
      dz2     :     0.024480  d :     0.166804
      dxz     :     0.025977
      dyz     :     0.043403
      dx2y2   :     0.031330
      dxy     :     0.041615
 11 O s       :     3.376454  s :     3.376454
      pz      :     1.452678  p :     4.532943
      px      :     1.443469
      py      :     1.636796
      dz2     :     0.011138  d :     0.052744
      dxz     :     0.007674
      dyz     :     0.012419
      dx2y2   :     0.008880
      dxy     :     0.012633
 12 H s       :     0.879483  s :     0.879483
      pz      :     0.020790  p :     0.072789
      px      :     0.031641
      py      :     0.020358
 13 H s       :     0.883555  s :     0.883555
      pz      :     0.014050  p :     0.073631
      px      :     0.013926
      py      :     0.045655
 14 H s       :     0.879986  s :     0.879986
      pz      :     0.013373  p :     0.072603
      px      :     0.012914
      py      :     0.046316
 15 H s       :     0.886694  s :     0.886694
      pz      :     0.021688  p :     0.074114
      px      :     0.030940
      py      :     0.021487
 16 H s       :     0.884678  s :     0.884678
      pz      :     0.016924  p :     0.074124
      px      :     0.025672
      py      :     0.031528
 17 H s       :     0.888695  s :     0.888695
      pz      :     0.023243  p :     0.073374
      px      :     0.016095
      py      :     0.034037
 18 H s       :     0.887509  s :     0.887509
      pz      :     0.028552  p :     0.076814
      px      :     0.036013
      py      :     0.012250
 19 N s       :     3.410172  s :     3.410172
      pz      :     1.214204  p :     3.670699
      px      :     1.263699
      py      :     1.192796
      dz2     :     0.009856  d :     0.060581
      dxz     :     0.013796
      dyz     :     0.010734
      dx2y2   :     0.012002
      dxy     :     0.014193


                      *****************************
                      * MAYER POPULATION ANALYSIS *
                      *****************************

  NA   - Mulliken gross atomic population
  ZA   - Total nuclear charge
  QA   - Mulliken gross atomic charge
  VA   - Mayer's total valence
  BVA  - Mayer's bonded valence
  FA   - Mayer's free valence

  ATOM       NA         ZA         QA         VA         BVA        FA
  0 C      6.0156     6.0000    -0.0156     4.0585     3.8874     0.1711
  1 C      6.1494     6.0000    -0.1494     3.8813     3.7288     0.1525
  2 C      5.9537     6.0000     0.0463     3.9140     3.7685     0.1455
  3 C      6.0404     6.0000    -0.0404     3.9144     3.7659     0.1484
  4 C      5.9607     6.0000     0.0393     3.9174     3.7730     0.1443
  5 C      6.0346     6.0000    -0.0346     3.8791     3.7320     0.1471
  6 C      5.9653     6.0000     0.0347     3.7916     3.6383     0.1532
  7 C      5.8407     6.0000     0.1593     3.8002     3.6524     0.1478
  8 C      6.0930     6.0000    -0.0930     3.8805     3.7372     0.1433
  9 C      6.0657     6.0000    -0.0657     3.8524     3.7143     0.1381
 10 C      5.8614     6.0000     0.1386     3.8402     3.6959     0.1444
 11 O      8.2202     8.0000    -0.2202     2.4503     2.2939     0.1564
 12 H      0.9604     1.0000     0.0396     0.9936     0.9727     0.0209
 13 H      0.9627     1.0000     0.0373     0.9932     0.9721     0.0211
 14 H      0.9602     1.0000     0.0398     0.9932     0.9723     0.0209
 15 H      0.9665     1.0000     0.0335     1.0032     0.9817     0.0215
 16 H      0.9606     1.0000     0.0394     0.9962     0.9757     0.0204
 17 H      0.9659     1.0000     0.0341     0.9953     0.9751     0.0201
 18 H      0.9410     1.0000     0.0590     1.0008     0.9813     0.0194
 19 N      7.0819     7.0000    -0.0819     3.1870     2.9863     0.2007

  Mayer bond orders larger than 0.100000
B(  0-C ,  1-C ) :   1.0274 B(  0-C , 19-N ) :   2.8953 B(  1-C ,  2-C ) :   1.3075 
B(  1-C ,  4-C ) :   1.3173 B(  2-C ,  3-C ) :   1.3796 B(  2-C , 12-H ) :   0.9834 
B(  3-C ,  6-C ) :   1.3169 B(  3-C , 13-H ) :   0.9821 B(  4-C ,  5-C ) :   1.3721 
B(  4-C , 14-H ) :   0.9856 B(  5-C ,  6-C ) :   1.2871 B(  5-C , 15-H ) :   0.9894 
B(  6-C ,  7-C ) :   1.0203 B(  7-C ,  8-C ) :   1.4705 B(  7-C , 11-O ) :   1.1222 
B(  8-C ,  9-C ) :   1.2344 B(  8-C , 16-H ) :   0.9976 B(  9-C , 10-C ) :   1.4953 
B(  9-C , 17-H ) :   0.9902 B( 10-C , 11-O ) :   1.1037 B( 10-C , 18-H ) :   0.9846 


                *******************************************
                * RELAXED MP2 DENSITY POPULATION ANALYSIS *
                *******************************************

------------------------------------------------------------------------------
                           ORCA POPULATION ANALYSIS
------------------------------------------------------------------------------
Input electron density              ... calc.pmp2re
BaseName (.gbw .S,...)              ... calc

                    ********************************
                    * MULLIKEN POPULATION ANALYSIS *
                    ********************************

-----------------------
MULLIKEN ATOMIC CHARGES
-----------------------
   0 C :   -0.044501
   1 C :   -0.132591
   2 C :    0.041017
   3 C :   -0.035263
   4 C :    0.033649
   5 C :   -0.030846
   6 C :    0.054463
   7 C :    0.137803
   8 C :   -0.091397
   9 C :   -0.051406
  10 C :    0.122626
  11 O :   -0.170032
  12 H :    0.027346
  13 H :    0.026277
  14 H :    0.027524
  15 H :    0.021591
  16 H :    0.028631
  17 H :    0.024783
  18 H :    0.049004
  19 N :   -0.038679
Sum of atomic charges:   -0.0000000

--------------------------------
MULLIKEN REDUCED ORBITAL CHARGES
--------------------------------
  0 C s       :     3.101221  s :     3.101221
      pz      :     0.961721  p :     2.888773
      px      :     0.971676
      py      :     0.955376
      dz2     :     0.012763  d :     0.054507
      dxz     :     0.010040
      dyz     :     0.008664
      dx2y2   :     0.012857
      dxy     :     0.010182
  1 C s       :     3.046270  s :     3.046270
      pz      :     1.027107  p :     3.033380
      px      :     1.015448
      py      :     0.990826
      dz2     :     0.007136  d :     0.052940
      dxz     :     0.008050
      dyz     :     0.011536
      dx2y2   :     0.012264
      dxy     :     0.013954
  2 C s       :     3.209512  s :     3.209512
      pz      :     0.918474  p :     2.706572
      px      :     0.889257
      py      :     0.898841
      dz2     :     0.006948  d :     0.042899
      dxz     :     0.006046
      dyz     :     0.009652
      dx2y2   :     0.009983
      dxy     :     0.010270
  3 C s       :     3.224810  s :     3.224810
      pz      :     0.954140  p :     2.768768
      px      :     0.959516
      py      :     0.855112
      dz2     :     0.007814  d :     0.041685
      dxz     :     0.007220
      dyz     :     0.007771
      dx2y2   :     0.010112
      dxy     :     0.008768
  4 C s       :     3.207923  s :     3.207923
      pz      :     0.937436  p :     2.714625
      px      :     0.935668
      py      :     0.841521
      dz2     :     0.008634  d :     0.043803
      dxz     :     0.007468
      dyz     :     0.007793
      dx2y2   :     0.010847
      dxy     :     0.009061
  5 C s       :     3.236636  s :     3.236636
      pz      :     0.928760  p :     2.751978
      px      :     0.901106
      py      :     0.922112
      dz2     :     0.006713  d :     0.042232
      dxz     :     0.006155
      dyz     :     0.009521
      dx2y2   :     0.009515
      dxy     :     0.010328
  6 C s       :     3.065972  s :     3.065972
      pz      :     0.949886  p :     2.828450
      px      :     0.946386
      py      :     0.932178
      dz2     :     0.009844  d :     0.051115
      dxz     :     0.007751
      dyz     :     0.010587
      dx2y2   :     0.011010
      dxy     :     0.011924
  7 C s       :     3.051915  s :     3.051915
      pz      :     0.951560  p :     2.726281
      px      :     0.904621
      py      :     0.870099
      dz2     :     0.012788  d :     0.084001
      dxz     :     0.015064
      dyz     :     0.018743
      dx2y2   :     0.017333
      dxy     :     0.020072
  8 C s       :     3.238691  s :     3.238691
      pz      :     0.971850  p :     2.808699
      px      :     0.934738
      py      :     0.902110
      dz2     :     0.008658  d :     0.044006
      dxz     :     0.007017
      dyz     :     0.008711
      dx2y2   :     0.010251
      dxy     :     0.009370
  9 C s       :     3.179422  s :     3.179422
      pz      :     0.968999  p :     2.827451
      px      :     0.978171
      py      :     0.880281
      dz2     :     0.008263  d :     0.044533
      dxz     :     0.006860
      dyz     :     0.009414
      dx2y2   :     0.010261
      dxy     :     0.009736
 10 C s       :     3.130948  s :     3.130948
      pz      :     0.898683  p :     2.670338
      px      :     0.928795
      py      :     0.842860
      dz2     :     0.011874  d :     0.076089
      dxz     :     0.012763
      dyz     :     0.019523
      dx2y2   :     0.013549
      dxy     :     0.018379
 11 O s       :     3.686591  s :     3.686591
      pz      :     1.430154  p :     4.452691
      px      :     1.418164
      py      :     1.604373
      dz2     :     0.006524  d :     0.030749
      dxz     :     0.003798
      dyz     :     0.007294
      dx2y2   :     0.005701
      dxy     :     0.007433
 12 H s       :     0.947259  s :     0.947259
      pz      :     0.007272  p :     0.025396
      px      :     0.011227
      py      :     0.006897
 13 H s       :     0.948284  s :     0.948284
      pz      :     0.004550  p :     0.025438
      px      :     0.004516
      py      :     0.016372
 14 H s       :     0.947082  s :     0.947082
      pz      :     0.004495  p :     0.025394
      px      :     0.004243
      py      :     0.016656
 15 H s       :     0.952862  s :     0.952862
      pz      :     0.007395  p :     0.025547
      px      :     0.010857
      py      :     0.007294
 16 H s       :     0.945592  s :     0.945592
      pz      :     0.005529  p :     0.025778
      px      :     0.008874
      py      :     0.011375
 17 H s       :     0.949426  s :     0.949426
      pz      :     0.008101  p :     0.025791
      px      :     0.005299
      py      :     0.012390
 18 H s       :     0.924778  s :     0.924778
      pz      :     0.009849  p :     0.026218
      px      :     0.012511
      py      :     0.003859
 19 N s       :     3.530347  s :     3.530347
      pz      :     1.158113  p :     3.470808
      px      :     1.178055
      py      :     1.134639
      dz2     :     0.007121  d :     0.037524
      dxz     :     0.007738
      dyz     :     0.006353
      dx2y2   :     0.008499
      dxy     :     0.007813


                     *******************************
                     * LOEWDIN POPULATION ANALYSIS *
                     *******************************

----------------------
LOEWDIN ATOMIC CHARGES
----------------------
   0 C :    0.000241
   1 C :   -0.085403
   2 C :    0.013721
   3 C :   -0.008488
   4 C :    0.012501
   5 C :   -0.013991
   6 C :   -0.017824
   7 C :   -0.003276
   8 C :   -0.063786
   9 C :   -0.076599
  10 C :    0.024430
  11 O :    0.060412
  12 H :    0.045730
  13 H :    0.041782
  14 H :    0.045377
  15 H :    0.037595
  16 H :    0.040147
  17 H :    0.037369
  18 H :    0.034059
  19 N :   -0.123997

-------------------------------
LOEWDIN REDUCED ORBITAL CHARGES
-------------------------------
  0 C s       :     2.911095  s :     2.911095
      pz      :     0.982682  p :     2.967088
      px      :     1.014901
      py      :     0.969505
      dz2     :     0.025336  d :     0.121577
      dxz     :     0.024713
      dyz     :     0.020268
      dx2y2   :     0.026011
      dxy     :     0.025248
  1 C s       :     2.838466  s :     2.838466
      pz      :     1.021714  p :     3.121959
      px      :     1.035863
      py      :     1.064382
      dz2     :     0.014632  d :     0.124978
      dxz     :     0.018992
      dyz     :     0.026479
      dx2y2   :     0.029927
      dxy     :     0.034948
  2 C s       :     2.858542  s :     2.858542
      pz      :     0.991686  p :     3.028784
      px      :     1.006350
      py      :     1.030748
      dz2     :     0.013937  d :     0.098954
      dxz     :     0.013403
      dyz     :     0.022727
      dx2y2   :     0.024509
      dxy     :     0.024378
  3 C s       :     2.857362  s :     2.857362
      pz      :     1.003787  p :     3.054791
      px      :     1.010329
      py      :     1.040676
      dz2     :     0.015848  d :     0.096335
      dxz     :     0.017953
      dyz     :     0.017871
      dx2y2   :     0.023629
      dxy     :     0.021035
  4 C s       :     2.855113  s :     2.855113
      pz      :     0.988862  p :     3.030710
      px      :     1.001462
      py      :     1.040386
      dz2     :     0.017685  d :     0.101675
      dxz     :     0.018687
      dyz     :     0.017746
      dx2y2   :     0.025853
      dxy     :     0.021704
  5 C s       :     2.855279  s :     2.855279
      pz      :     1.005876  p :     3.060357
      px      :     1.016083
      py      :     1.038398
      dz2     :     0.013449  d :     0.098355
      dxz     :     0.013921
      dyz     :     0.023123
      dx2y2   :     0.023298
      dxy     :     0.024564
  6 C s       :     2.850072  s :     2.850072
      pz      :     0.986787  p :     3.048662
      px      :     1.002699
      py      :     1.059176
      dz2     :     0.020581  d :     0.119090
      dxz     :     0.018078
      dyz     :     0.024791
      dx2y2   :     0.027130
      dxy     :     0.028510
  7 C s       :     2.835269  s :     2.835269
      pz      :     1.012164  p :     2.984168
      px      :     0.962161
      py      :     1.009843
      dz2     :     0.025139  d :     0.183838
      dxz     :     0.031695
      dyz     :     0.041798
      dx2y2   :     0.040210
      dxy     :     0.044997
  8 C s       :     2.855884  s :     2.855884
      pz      :     1.032875  p :     3.104077
      px      :     1.034438
      py      :     1.036764
      dz2     :     0.018682  d :     0.103825
      dxz     :     0.016899
      dyz     :     0.020544
      dx2y2   :     0.025789
      dxy     :     0.021911
  9 C s       :     2.858656  s :     2.858656
      pz      :     1.032066  p :     3.112624
      px      :     1.036621
      py      :     1.043937
      dz2     :     0.017660  d :     0.105319
      dxz     :     0.016581
      dyz     :     0.021473
      dx2y2   :     0.026121
      dxy     :     0.023484
 10 C s       :     2.856648  s :     2.856648
      pz      :     0.966547  p :     2.954574
      px      :     1.012508
      py      :     0.975518
      dz2     :     0.023986  d :     0.164348
      dxz     :     0.025534
      dyz     :     0.042782
      dx2y2   :     0.031155
      dxy     :     0.040890
 11 O s       :     3.378532  s :     3.378532
      pz      :     1.442697  p :     4.508110
      px      :     1.434343
      py      :     1.631070
      dz2     :     0.011248  d :     0.052947
      dxz     :     0.007747
      dyz     :     0.012364
      dx2y2   :     0.008985
      dxy     :     0.012604
 12 H s       :     0.881827  s :     0.881827
      pz      :     0.020831  p :     0.072443
      px      :     0.031303
      py      :     0.020310
 13 H s       :     0.884976  s :     0.884976
      pz      :     0.014178  p :     0.073243
      px      :     0.014061
      py      :     0.045004
 14 H s       :     0.882338  s :     0.882338
      pz      :     0.013656  p :     0.072286
      px      :     0.013179
      py      :     0.045451
 15 H s       :     0.888648  s :     0.888648
      pz      :     0.021619  p :     0.073756
      px      :     0.030621
      py      :     0.021516
 16 H s       :     0.885955  s :     0.885955
      pz      :     0.017096  p :     0.073899
      px      :     0.025556
      py      :     0.031247
 17 H s       :     0.889556  s :     0.889556
      pz      :     0.023119  p :     0.073075
      px      :     0.016188
      py      :     0.033768
 18 H s       :     0.889569  s :     0.889569
      pz      :     0.028313  p :     0.076372
      px      :     0.035581
      py      :     0.012477
 19 N s       :     3.410750  s :     3.410750
      pz      :     1.204889  p :     3.653646
      px      :     1.258502
      py      :     1.190256
      dz2     :     0.009651  d :     0.059601
      dxz     :     0.013654
      dyz     :     0.010614
      dx2y2   :     0.011617
      dxy     :     0.014065


                      *****************************
                      * MAYER POPULATION ANALYSIS *
                      *****************************

  NA   - Mulliken gross atomic population
  ZA   - Total nuclear charge
  QA   - Mulliken gross atomic charge
  VA   - Mayer's total valence
  BVA  - Mayer's bonded valence
  FA   - Mayer's free valence

  ATOM       NA         ZA         QA         VA         BVA        FA
  0 C      6.0445     6.0000    -0.0445     4.0859     3.9161     0.1698
  1 C      6.1326     6.0000    -0.1326     3.9026     3.7516     0.1511
  2 C      5.9590     6.0000     0.0410     3.9046     3.7598     0.1448
  3 C      6.0353     6.0000    -0.0353     3.9028     3.7551     0.1477
  4 C      5.9664     6.0000     0.0336     3.9082     3.7646     0.1436
  5 C      6.0308     6.0000    -0.0308     3.8697     3.7233     0.1464
  6 C      5.9455     6.0000     0.0545     3.7896     3.6377     0.1519
  7 C      5.8622     6.0000     0.1378     3.8219     3.6754     0.1465
  8 C      6.0914     6.0000    -0.0914     3.8734     3.7311     0.1423
  9 C      6.0514     6.0000    -0.0514     3.8486     3.7116     0.1370
 10 C      5.8774     6.0000     0.1226     3.8492     3.7060     0.1433
 11 O      8.1700     8.0000    -0.1700     2.5135     2.3583     0.1552
 12 H      0.9727     1.0000     0.0273     0.9919     0.9711     0.0208
 13 H      0.9737     1.0000     0.0263     0.9919     0.9708     0.0211
 14 H      0.9725     1.0000     0.0275     0.9916     0.9707     0.0208
 15 H      0.9784     1.0000     0.0216     1.0030     0.9815     0.0214
 16 H      0.9714     1.0000     0.0286     0.9955     0.9751     0.0204
 17 H      0.9752     1.0000     0.0248     0.9944     0.9743     0.0201
 18 H      0.9510     1.0000     0.0490     1.0005     0.9811     0.0194
 19 N      7.0387     7.0000    -0.0387     3.2092     3.0102     0.1990

  Mayer bond orders larger than 0.100000
B(  0-C ,  1-C ) :   1.0381 B(  0-C , 19-N ) :   2.9103 B(  1-C ,  2-C ) :   1.3070 
B(  1-C ,  4-C ) :   1.3162 B(  2-C ,  3-C ) :   1.3693 B(  2-C , 12-H ) :   0.9794 
B(  3-C ,  6-C ) :   1.3133 B(  3-C , 13-H ) :   0.9773 B(  4-C ,  5-C ) :   1.3624 
B(  4-C , 14-H ) :   0.9818 B(  5-C ,  6-C ) :   1.2816 B(  5-C , 15-H ) :   0.9845 
B(  6-C ,  7-C ) :   1.0209 B(  7-C ,  8-C ) :   1.4415 B(  7-C , 11-O ) :   1.1501 
B(  8-C ,  9-C ) :   1.2465 B(  8-C , 16-H ) :   0.9960 B(  9-C , 10-C ) :   1.4701 
B(  9-C , 17-H ) :   0.9867 B( 10-C , 11-O ) :   1.1247 B( 10-C , 18-H ) :   0.9827 


-------
TIMINGS
-------

Total time                :   20.037 sec
Integral trafo            :    0.300 sec (  1.5%)
FC preparation            :    0.084 sec (  0.4%)
I/O of integrals          :    0.095 sec (  0.5%)
K(i,j) operators          :    0.155 sec (  0.8%)
T(i,j) pair energies      :    0.022 sec (  0.1%)
V**(-1/2)                 :    0.153 sec (  0.8%)
Gamma(ia|P)               :    0.151 sec (  0.8%)
Gamma-Trafo               :    0.050 sec (  0.3%)
D(virtual)                :    0.006 sec (  0.0%)
D(internal)               :    0.221 sec (  1.1%)
W(virtual)                :    0.012 sec (  0.1%)
W(internal)               :    0.266 sec (  1.3%)
L(virtual)                :    0.139 sec (  0.7%)
L(internal)               :    0.022 sec (  0.1%)
XC kernel                 :    0.020 sec (  0.1%)
G(D)                      :    1.431 sec (  7.1%)
G(Z)                      :    1.454 sec (  7.3%)
Z-vector solution         :    7.415 sec ( 37.0%)
3-index derivative        :    0.278 sec (  1.4%)
2-index derivative        :    0.030 sec (  0.1%)
Fock matrix gradient      :    7.257 sec ( 36.2%)


---------------------------------------
MP2 TOTAL ENERGY:     -552.360874605 Eh
---------------------------------------

The final MP2 gradient
  0:  -0.02834783  -0.02505879  -0.02350918
  1:   0.00949290   0.00412129   0.00877131
  2:  -0.00674120  -0.00749537  -0.00996278
  3:   0.00351595   0.00981473   0.00562508
  4:  -0.00748539   0.00039746  -0.00799438
  5:   0.00588072   0.00334202   0.00624569
  6:  -0.01662956   0.00444275  -0.01423530
  7:   0.04818713  -0.03096870   0.03476066
  8:   0.01853084   0.00264381   0.01921773
  9:  -0.02393529  -0.00162094  -0.02332804
 10:  -0.01647854  -0.04236341  -0.02956181
 11:  -0.01150040   0.05298393   0.00796200
 12:   0.00402786  -0.00227477   0.00269656
 13:  -0.00055885  -0.00583710  -0.00136886
 14:   0.00047584   0.00540076   0.00182005
 15:  -0.00473834   0.00003470  -0.00331489
 16:   0.00330972  -0.00009188   0.00333975
 17:  -0.00209089  -0.00293521  -0.00322138
 18:  -0.00230795   0.01302247   0.00208978
 19:   0.02738590   0.02244058   0.02402630

-----------------------------------
NORM OF THE MP2 GRADIENT:  0.132935
-----------------------------------

Maximum memory used throughout the entire MP2-calculation: 53.5 MB


-------------------------------------------------------------------------------
                          DFT DISPERSION CORRECTION                            
                                                                               
                              DFTD3 V3.1  Rev 1                                
                          USING Becke-Johnson damping                          
-------------------------------------------------------------------------------
The B2PLYP functional is recognized
Active option DFTDOPT                   ...         4   

molecular C6(AA) [au] = 5607.697663 


            DFT-D V3
 parameters
 s6 scaling factor         :     0.6400 
 a1 scaling factor         :     0.3065 
 s8 scaling factor         :     0.9147 
 a2 scaling factor         :     5.0570 
 ad hoc parameters k1-k3   :    16.0000     1.3333    -4.0000 

 Edisp/kcal,au: -11.636739618537  -0.018544323007 
 E6   /kcal   :  -6.431601040 
 E8   /kcal   :  -5.205138578 
 % E8         :  44.730214381 

-------------------------   ----------------
Dispersion correction           -0.018544323
-------------------------   ----------------


-------------------------   --------------------
FINAL SINGLE POINT ENERGY      -552.379418928166
-------------------------   --------------------

------------------------------------------------------------------------------
                         ORCA GEOMETRY RELAXATION STEP
------------------------------------------------------------------------------

Reading the OPT-File                    .... done
Getting information on internals        .... done
Copying old internal coords+grads       .... done
Making the new internal coordinates     .... (2022 redundants) done
Validating the new internal coordinates .... (2022 redundants) done
Calculating the B-matrix                .... done
Calculating the G,G- and P matrices     .... done
Transforming gradient to internals      .... done
Projecting the internal gradient        .... done
Number of atoms                         ....  20
Number of internal coordinates          ....  98
Current Energy                          ....  -552.379418928 Eh
Current gradient norm                   ....     0.132935185 Eh/bohr
Maximum allowed component of the step   ....  0.300
Current trust radius                    ....  0.300
Evaluating the initial hessian          ....  (Almloef) done
Projecting the Hessian                  .... done
Forming the augmented Hessian           .... done
Diagonalizing the augmented Hessian     .... done
Last element of RFO vector              ....  0.982687367
Lowest eigenvalues of augmented Hessian:
 -0.012486044  0.014239038  0.020978501  0.023977282  0.024228719
Length of the computed step             ....  0.188535574
The final length of the internal step   ....  0.188535574
Converting the step to Cartesian space:
 Initial RMS(Int)=    0.0190449690
Transforming coordinates:
 Iter   0:  RMS(Cart)=    0.0530754681 RMS(Int)=    0.6337775534
 Iter   5:  RMS(Cart)=    0.0000115253 RMS(Int)=    0.0000091239
 Iter  10:  RMS(Cart)=    0.0000003601 RMS(Int)=    0.0000002851
done
Storing new coordinates                 .... done

                                .--------------------.
          ----------------------|Geometry convergence|-------------------------
          Item                value                   Tolerance       Converged
          ---------------------------------------------------------------------
          RMS gradient        0.0092440096            0.0000300000      NO
          MAX gradient        0.0432117283            0.0001000000      NO
          RMS step            0.0190449690            0.0006000000      NO
          MAX step            0.0638243962            0.0010000000      NO
          ........................................................
          Max(Bonds)      0.0338      Max(Angles)    2.05
          Max(Dihed)        3.55      Max(Improp)    0.00
          ---------------------------------------------------------------------

The optimization has not yet converged - more geometry cycles are needed


    ---------------------------------------------------------------------------
                         Redundant Internal Coordinates
                            (Angstroem and degrees)

        Definition                    Value    dE/dq     Step     New-Value
    ----------------------------------------------------------------------------
     1. B(C   1,C   0)                1.4394  0.001633 -0.0016    1.4378   
     2. B(C   2,C   1)                1.4003 -0.005866  0.0051    1.4054   
     3. B(C   3,C   2)                1.4014  0.007099 -0.0064    1.3950   
     4. B(C   4,C   1)                1.3934 -0.011807  0.0102    1.4036   
     5. B(C   5,C   4)                1.3905 -0.002495  0.0023    1.3928   
     6. B(C   6,C   5)                1.4049 -0.005217  0.0046    1.4095   
     7. B(C   6,C   3)                1.4078  0.000376 -0.0006    1.4072   
     8. B(C   7,C   6)                1.4750  0.011670 -0.0131    1.4619   
     9. B(C   8,C   7)                1.3853 -0.004034  0.0030    1.3883   
    10. B(C   9,C   8)                1.3802 -0.043212  0.0338    1.4140   
    11. B(C  10,C   9)                1.3785 -0.002291  0.0016    1.3801   
    12. B(O  11,C  10)                1.3080 -0.039931  0.0281    1.3361   
    13. B(O  11,C   7)                1.3135 -0.037854  0.0272    1.3407   
    14. B(H  12,C   2)                1.0834 -0.005338  0.0074    1.0908   
    15. B(H  13,C   3)                1.0825 -0.005813  0.0080    1.0905   
    16. B(H  14,C   4)                1.0833 -0.005492  0.0076    1.0909   
    17. B(H  15,C   5)                1.0828 -0.004959  0.0069    1.0897   
    18. B(H  16,C   8)                1.0827 -0.003031  0.0042    1.0869   
    19. B(H  17,C   9)                1.0811 -0.004630  0.0064    1.0875   
    20. B(H  18,C  10)                1.0804 -0.004212  0.0058    1.0861   
    21. B(N  19,C   0)                1.1498 -0.042736  0.0166    1.1664   
    22. L(C   1,C   0,N  19,C   4, 2) 173.78 -0.001118    0.13    173.91   
    23. L(C   1,C   0,N  19,C   4, 1) 178.94 -0.001233    0.14    179.08   
    24. A(C   2,C   1,C   4)          120.32  0.002667   -0.27    120.04   
    25. A(C   0,C   1,C   2)          120.69  0.001530   -0.19    120.50   
    26. A(C   0,C   1,C   4)          118.88 -0.004274    0.58    119.46   
    27. A(C   3,C   2,H  12)          119.69  0.000149    0.03    119.72   
    28. A(C   1,C   2,H  12)          120.36  0.001022   -0.11    120.26   
    29. A(C   1,C   2,C   3)          119.92 -0.001205    0.13    120.05   
    30. A(C   2,C   3,C   6)          119.88 -0.003728    0.43    120.30   
    31. A(C   2,C   3,H  13)          118.80  0.000386    0.04    118.83   
    32. A(C   6,C   3,H  13)          121.30  0.003316   -0.43    120.88   
    33. A(C   5,C   4,H  14)          119.34 -0.002467    0.34    119.69   
    34. A(C   1,C   4,H  14)          120.77  0.000832   -0.17    120.60   
    35. A(C   1,C   4,C   5)          119.86  0.001602   -0.12    119.74   
    36. A(C   6,C   5,H  15)          120.99  0.002874   -0.46    120.53   
    37. A(C   4,C   5,H  15)          118.31 -0.003071    0.47    118.78   
    38. A(C   4,C   5,C   6)          120.68  0.000174    0.02    120.70   
    39. A(C   5,C   6,C   7)          117.91 -0.009382    1.31    119.22   
    40. A(C   3,C   6,C   7)          122.81  0.008940   -1.19    121.62   
    41. A(C   3,C   6,C   5)          119.27  0.000436   -0.11    119.17   
    42. A(C   8,C   7,O  11)          109.48  0.002721   -0.32    109.15   
    43. A(C   6,C   7,O  11)          121.92  0.012104   -1.63    120.29   
    44. A(C   6,C   7,C   8)          128.60 -0.014828    1.96    130.56   
    45. A(C   9,C   8,H  16)          126.26 -0.001083    0.32    126.59   
    46. A(C   7,C   8,H  16)          128.24  0.006253   -0.82    127.42   
    47. A(C   7,C   8,C   9)          105.50 -0.005170    0.50    105.99   
    48. A(C  10,C   9,H  17)          126.35  0.001568   -0.15    126.20   
    49. A(C   8,C   9,H  17)          127.35 -0.001253    0.29    127.64   
    50. A(C   8,C   9,C  10)          106.30 -0.000314   -0.14    106.16   
    51. A(O  11,C  10,H  18)          123.61  0.013225   -2.05    121.57   
    52. A(C   9,C  10,H  18)          126.91 -0.012727    1.93    128.84   
    53. A(C   9,C  10,O  11)          109.48 -0.000498    0.12    109.60   
    54. A(C   7,O  11,C  10)          109.24  0.003257   -0.14    109.10   
    55. D(H  12,C   2,C   1,C   0)     -4.59 -0.001290    1.84     -2.75   
    56. D(C   3,C   2,C   1,C   4)     -2.58 -0.000951    1.43     -1.15   
    57. D(H  12,C   2,C   1,C   4)    179.40  0.000186   -0.28    179.12   
    58. D(C   3,C   2,C   1,C   0)    173.43 -0.002426    3.55    176.97   
    59. D(H  13,C   3,C   2,H  12)      0.10 -0.000090    0.07      0.17   
    60. D(C   6,C   3,C   2,H  12)    178.36 -0.000962    1.40    179.76   
    61. D(C   6,C   3,C   2,C   1)      0.33  0.000149   -0.29      0.03   
    62. D(H  13,C   3,C   2,C   1)   -177.93  0.001021   -1.63   -179.55   
    63. D(H  14,C   4,C   1,C   2)   -179.44 -0.000099    0.24   -179.19   
    64. D(H  14,C   4,C   1,C   0)      4.48  0.001126   -1.80      2.68   
    65. D(C   5,C   4,C   1,C   2)      2.59  0.001041   -1.45      1.14   
    66. D(C   5,C   4,C   1,C   0)   -173.50  0.002266   -3.49   -176.99   
    67. D(H  15,C   5,C   4,C   1)    177.88 -0.000970    1.57    179.45   
    68. D(C   6,C   5,C   4,H  14)   -178.34  0.000860   -1.35   -179.69   
    69. D(C   6,C   5,C   4,C   1)     -0.33 -0.000197    0.31     -0.02   
    70. D(H  15,C   5,C   4,H  14)     -0.13  0.000088   -0.09     -0.21   
    71. D(C   7,C   6,C   5,H  15)     -1.02 -0.000019    0.21     -0.81   
    72. D(C   3,C   6,C   5,H  15)    179.94  0.000325   -0.49    179.45   
    73. D(C   3,C   6,C   5,C   4)     -1.89 -0.000577    0.82     -1.08   
    74. D(C   7,C   6,C   3,H  13)      1.11  0.000116   -0.20      0.90   
    75. D(C   7,C   6,C   3,C   2)   -177.10  0.001065   -1.58   -178.68   
    76. D(C   7,C   6,C   5,C   4)    177.14 -0.000920    1.52    178.66   
    77. D(C   5,C   6,C   3,H  13)   -179.90 -0.000435    0.56   -179.34   
    78. D(C   5,C   6,C   3,C   2)      1.88  0.000514   -0.81      1.08   
    79. D(O  11,C   7,C   6,C   5)      0.35  0.000023   -0.04      0.31   
    80. D(O  11,C   7,C   6,C   3)    179.36 -0.000430    0.71    180.06   
    81. D(C   8,C   7,C   6,C   5)   -178.91  0.000329   -0.49   -179.40   
    82. D(C   8,C   7,C   6,C   3)      0.09 -0.000124    0.26      0.35   
    83. D(H  16,C   8,C   7,C   6)     -0.28  0.000014    0.10     -0.18   
    84. D(C   9,C   8,C   7,O  11)      0.47  0.000458   -0.60     -0.13   
    85. D(C   9,C   8,C   7,C   6)    179.81  0.000259   -0.21    179.60   
    86. D(H  16,C   8,C   7,O  11)   -179.62  0.000213   -0.29   -179.91   
    87. D(H  17,C   9,C   8,H  16)     -0.31 -0.000001    0.04     -0.26   
    88. D(H  17,C   9,C   8,C   7)    179.61 -0.000231    0.34    179.95   
    89. D(C  10,C   9,C   8,H  16)    179.73 -0.000074    0.19    179.91   
    90. D(C  10,C   9,C   8,C   7)     -0.36 -0.000304    0.49      0.13   
    91. D(H  18,C  10,C   9,H  17)      0.01  0.000028    0.00      0.02   
    92. D(H  18,C  10,C   9,C   8)    179.98  0.000099   -0.14    179.84   
    93. D(O  11,C  10,C   9,H  17)   -179.83  0.000082   -0.08   -179.92   
    94. D(O  11,C  10,C   9,C   8)      0.13  0.000152   -0.22     -0.09   
    95. D(C   7,O  11,C  10,H  18)   -179.69  0.000275   -0.25   -179.94   
    96. D(C   7,O  11,C  10,C   9)      0.16  0.000176   -0.16      0.00   
    97. D(C  10,O  11,C   7,C   8)     -0.40 -0.000383    0.48      0.08   
    98. D(C  10,O  11,C   7,C   6)   -179.79  0.000006    0.09   -179.70   
    ----------------------------------------------------------------------------

Geometry step timings:
Preparation and reading OPT file:      0.000 s ( 9.268 %)
Internal coordinates            :      0.000 s ( 0.835 %)
B/P matrices and projection     :      0.001 s (30.031 %)
Hessian update/contruction      :      0.000 s (11.216 %)
Making the step                 :      0.001 s (23.713 %)
Converting the step to Cartesian:      0.000 s ( 4.676 %)
Storing new data                :      0.000 s ( 0.946 %)
Checking convergence            :      0.000 s ( 0.139 %)
Final printing                  :      0.001 s (19.065 %)
Total time                      :      0.004 s

Time for energy+gradient        :     37.159 s
Time for complete geometry iter :     37.365 s

         *************************************************************
         *                GEOMETRY OPTIMIZATION CYCLE   2            *
         *************************************************************
---------------------------------
CARTESIAN COORDINATES (ANGSTROEM)
---------------------------------
  C      1.971761   -0.291164    0.610868
  C      2.847644    0.425457    1.497720
  C      2.665235    1.800689    1.722447
  C      3.480312    2.473800    2.632710
  C      3.865901   -0.267502    2.170931
  C      4.677689    0.408128    3.078959
  C      4.488331    1.782121    3.329596
  C      5.339888    2.452453    4.310734
  C      5.352498    3.771471    4.743570
  C      6.381478    3.854526    5.709842
  C      6.926942    2.589974    5.799762
  O      6.293260    1.767755    4.958615
  H      1.884258    2.345532    1.190459
  H      3.316668    3.539344    2.797176
  H      4.023894   -1.332194    1.993414
  H      5.457594   -0.147028    3.599524
  H      4.705162    4.580498    4.415418
  H      6.693715    4.730351    6.273814
  H      7.741765    2.242766    6.428435
  N      1.230514   -0.896336   -0.056091

----------------------------
CARTESIAN COORDINATES (A.U.)
----------------------------
  NO LB      ZA    FRAG     MASS         X           Y           Z
   0 C     6.0000    0    12.011    3.726089   -0.550221    1.154372
   1 C     6.0000    0    12.011    5.381268    0.803998    2.830280
   2 C     6.0000    0    12.011    5.036565    3.402810    3.254954
   3 C     6.0000    0    12.011    6.576836    4.674804    4.975101
   4 C     6.0000    0    12.011    7.305495   -0.505505    4.102466
   5 C     6.0000    0    12.011    8.839550    0.771250    5.818390
   6 C     6.0000    0    12.011    8.481716    3.367721    6.292025
   7 C     6.0000    0    12.011   10.090926    4.634464    8.146106
   8 C     6.0000    0    12.011   10.114755    7.127048    8.964048
   9 C     6.0000    0    12.011   12.059245    7.283998   10.790038
  10 C     6.0000    0    12.011   13.090023    4.894342   10.959962
  11 O     8.0000    0    15.999   11.892538    3.340573    9.370424
  12 H     1.0000    0     1.008    3.560732    4.432413    2.249642
  13 H     1.0000    0     1.008    6.267594    6.688392    5.285897
  14 H     1.0000    0     1.008    7.604058   -2.517481    3.767007
  15 H     1.0000    0     1.008   10.313358   -0.277842    6.802115
  16 H     1.0000    0     1.008    8.891468    8.655887    8.343931
  17 H     1.0000    0     1.008   12.649288    8.939067   11.855790
  18 H     1.0000    0     1.008   14.629815    4.238214   12.147981
  19 N     7.0000    0    14.007    2.325334   -1.693829   -0.105996

--------------------------------
INTERNAL COORDINATES (ANGSTROEM)
--------------------------------
 C      0   0   0     0.000000000000     0.00000000     0.00000000
 C      1   0   0     1.437784446285     0.00000000     0.00000000
 C      2   1   0     1.405360942026   120.48411090     0.00000000
 C      3   2   1     1.394992903647   120.04499687   176.96766015
 C      2   1   3     1.403657141860   119.45227910   178.12859974
 C      5   2   1     1.392834642480   119.73601036   183.00622492
 C      4   3   2     1.407186041052   120.29970061     0.03121581
 C      7   4   3     1.461890581192   121.61814963   181.32901078
 C      8   7   4     1.388278298000   130.55670764     0.34741459
 C      9   8   7     1.413994416044   105.99032838   179.60383015
 C     10   9   8     1.380111194934   106.15995206     0.13412087
 O     11  10   9     1.336085924247   109.59659586   359.90987085
 H      3   2   1     1.090775202458   120.24732373   357.24036698
 H      4   3   2     1.090510719102   118.82942479   180.44340600
 H      5   2   1     1.090891238612   120.58676721     2.67194605
 H      6   5   2     1.089696190249   118.77997157   179.45576683
 H      9   8   7     1.086853547152   127.42297309   359.82450897
 H     10   9   8     1.087485871572   127.63564285   179.95494279
 H     11  10   9     1.086148653443   128.83760308   179.84341987
 N      1   2   3     1.166410746262   176.79159011   257.84347455

---------------------------
INTERNAL COORDINATES (A.U.)
---------------------------
 C      0   0   0     0.000000000000     0.00000000     0.00000000
 C      1   0   0     2.717018843090     0.00000000     0.00000000
 C      2   1   0     2.655747299739   120.48411090     0.00000000
 C      3   2   1     2.636154546657   120.04499687   176.96766015
 C      2   1   3     2.652527584039   119.45227910   178.12859974
 C      5   2   1     2.632076024125   119.73601036   183.00622492
 C      4   3   2     2.659196237065   120.29970061     0.03121581
 C      7   4   3     2.762572836213   121.61814963   181.32901078
 C      8   7   4     2.623465780886   130.55670764     0.34741459
 C      9   8   7     2.672062201218   105.99032838   179.60383015
 C     10   9   8     2.608032192784   106.15995206     0.13412087
 O     11  10   9     2.524836488214   109.59659586   359.90987085
 H      3   2   1     2.061266406319   120.24732373   357.24036698
 H      4   3   2     2.060766605209   118.82942479   180.44340600
 H      5   2   1     2.061485682871   120.58676721     2.67194605
 H      6   5   2     2.059227368749   118.77997157   179.45576683
 H      9   8   7     2.053855551799   127.42297309   359.82450897
 H     10   9   8     2.055050471780   127.63564285   179.95494279
 H     11  10   9     2.052523495735   128.83760308   179.84341987
 N      1   2   3     2.204196870098   176.79159011   257.84347455


           ************************************************************
           *        Program running with 8 parallel MPI-processes     *
           *              working on a common directory               *
           ************************************************************
------------------------------------------------------------------------------
                   ___                                                        
                  /   \      - P O W E R E D   B Y -                         
                 /     \                                                     
                 |  |  |   _    _      __       _____    __    __             
                 |  |  |  | |  | |    /  \     |  _  \  |  |  /  |          
                  \  \/   | |  | |   /    \    | | | |  |  | /  /          
                 / \  \   | |__| |  /  /\  \   | |_| |  |  |/  /          
                |  |  |   |  __  | /  /__\  \  |    /   |      \           
                |  |  |   | |  | | |   __   |  |    \   |  |\   \          
                \     /   | |  | | |  |  |  |  | |\  \  |  | \   \       
                 \___/    |_|  |_| |__|  |__|  |_| \__\ |__|  \__/        
                                                                              
                      - O R C A' S   B I G   F R I E N D -                    
                                      &                                       
                       - I N T E G R A L  F E E D E R -                       
                                                                              
 v1 FN, 2020, v2 2021, v3 2022-2024                                           
------------------------------------------------------------------------------


----------------------
SHARK INTEGRAL PACKAGE
----------------------

Number of atoms                             ...     20
Number of basis functions                   ...    217
Number of shells                            ...     99
Maximum angular momentum                    ...      2
Integral batch strategy                     ... SHARK/LIBINT Hybrid
RI-J (if used) integral strategy            ... SPLIT-RIJ (Revised 2003 algorithm where possible)
Printlevel                                  ...      1
Contraction scheme used                     ... SEGMENTED contraction
Prescreening option                         ... SCHWARTZ
   Thresh                                   ... 1.000e-12
   Tcut                                     ... 1.000e-14
   Tpresel                                  ... 1.000e-14 
Coulomb Range Separation                    ... NOT USED
Exchange Range Separation                   ... NOT USED
Multipole approximations                    ... NOT USED
Finite Nucleus Model                        ... NOT USED
CABS basis                                  ... NOT available
Auxiliary Coulomb fitting basis             ... AVAILABLE
   # of basis functions in Aux-J            ...    714
   # of shells in Aux-J                     ...    230
   Maximum angular momentum in Aux-J        ...      4
Auxiliary J/K fitting basis                 ... NOT available
Auxiliary Correlation fitting basis         ... AVAILABLE
   # of basis functions in Aux-C            ...    722
   # of shells in Aux-C                     ...    250
   Maximum angular momentum in Aux-C        ...      3
Auxiliary 'external' fitting basis          ... NOT available

Checking pre-screening integrals            ... done (  0.0 sec) Dimension = 99
Check shell pair data                       ... done (  0.0 sec)
Shell pair information
Shell pair cut-off parameter TPreSel        ...   1.0e-14
Total number of shell pairs                 ...      4950
Shell pairs after pre-screening             ...      4309
Total number of primitive shell pairs       ...     18526
Primitive shell pairs kept                  ...     11377
          la=0 lb=0:   1242 shell pairs
          la=1 lb=0:   1549 shell pairs
          la=1 lb=1:    510 shell pairs
          la=2 lb=0:    576 shell pairs
          la=2 lb=1:    361 shell pairs
          la=2 lb=2:     71 shell pairs

Calculating one electron integrals          ... done (  0.0 sec)
Calculating RI/J V-Matrix + Cholesky decomp.... done (  0.0 sec)
Calculating RI/C V-Matrix + Cholesky decomp.... done (  0.0 sec)
Calculating Nuclear repulsion               ... done (  0.0 sec) ENN=    663.284062765309 Eh

Diagonalization of the overlap matrix:
Smallest eigenvalue                        ... 2.904e-04
Time for diagonalization                   ...    0.005 sec
Threshold for overlap eigenvalues          ... 1.000e-07
Number of eigenvalues below threshold      ... 0
Time for construction of square roots      ...    0.003 sec
Total time needed                          ...    0.009 sec

-------------------
DFT GRID GENERATION
-------------------

General Integration Accuracy     IntAcc      ... 4.388
Radial Grid Type                 RadialGrid  ... OptM3 with GC (2021)
Angular Grid (max. ang.)         AngularGrid ... 4 (Lebedev-302)
Angular grid pruning method      GridPruning ... 4 (adaptive)
Weight generation scheme         WeightScheme... mBecke (2022)
Basis function cutoff            BFCut       ... 1.0000e-12
Integration weight cutoff        WCut        ... 1.0000e-14
Partially contracted basis set               ... off
Rotationally invariant grid construction     ... off
Angular grids for H and He will be reduced by one unit

Total number of grid points                  ...   100824
Total number of batches                      ...     1586
Average number of points per batch           ...       63
Average number of grid points per atom       ...     5041

--------------------
COSX GRID GENERATION
--------------------

GRIDX 1
-------
General Integration Accuracy     IntAcc      ... 3.816
Radial Grid Type                 RadialGrid  ... OptM3 with GC (2021)
Angular Grid (max. ang.)         AngularGrid ... 1 (Lebedev-50)
Angular grid pruning method      GridPruning ... 4 (adaptive)
Weight generation scheme         WeightScheme... mBecke (2022)
Basis function cutoff            BFCut       ... 1.0000e-12
Integration weight cutoff        WCut        ... 1.0000e-14
Partially contracted basis set               ... on
Rotationally invariant grid construction     ... off
Angular grids for H and He will be reduced by one unit

Total number of grid points                  ...    12794
Total number of batches                      ...      110
Average number of points per batch           ...      116
Average number of grid points per atom       ...      640
UseSFitting                                  ... on

GRIDX 2
-------
General Integration Accuracy     IntAcc      ... 4.020
Radial Grid Type                 RadialGrid  ... OptM3 with GC (2021)
Angular Grid (max. ang.)         AngularGrid ... 2 (Lebedev-110)
Angular grid pruning method      GridPruning ... 4 (adaptive)
Weight generation scheme         WeightScheme... mBecke (2022)
Basis function cutoff            BFCut       ... 1.0000e-12
Integration weight cutoff        WCut        ... 1.0000e-14
Partially contracted basis set               ... on
Rotationally invariant grid construction     ... off
Angular grids for H and He will be reduced by one unit

Total number of grid points                  ...    28675
Total number of batches                      ...      235
Average number of points per batch           ...      122
Average number of grid points per atom       ...     1434
UseSFitting                                  ... on

GRIDX 3
-------
General Integration Accuracy     IntAcc      ... 4.338
Radial Grid Type                 RadialGrid  ... OptM3 with GC (2021)
Angular Grid (max. ang.)         AngularGrid ... 3 (Lebedev-194)
Angular grid pruning method      GridPruning ... 4 (adaptive)
Weight generation scheme         WeightScheme... mBecke (2022)
Basis function cutoff            BFCut       ... 1.0000e-12
Integration weight cutoff        WCut        ... 1.0000e-14
Partially contracted basis set               ... on
Rotationally invariant grid construction     ... off
Angular grids for H and He will be reduced by one unit

Total number of grid points                  ...    63146
Total number of batches                      ...      504
Average number of points per batch           ...      125
Average number of grid points per atom       ...     3157
UseSFitting                                  ... on
Initializing property integral containers    ... done (  0.0 sec)

SHARK setup successfully completed in   1.2 seconds

Maximum memory used throughout the entire STARTUP-calculation: 27.2 MB


           ************************************************************
           *        Program running with 8 parallel MPI-processes     *
           *              working on a common directory               *
           ************************************************************
Occupation numbers will be reassigned to an Aufbau configuration
             **** ENERGY FILE WAS UPDATED (calc.en.tmp) ****
Finished Guess after   0.3 sec
Maximum memory used throughout the entire GUESS-calculation: 11.8 MB


           ************************************************************
           *        Program running with 8 parallel MPI-processes     *
           *              working on a common directory               *
           ************************************************************
--------------------
CPCM SOLVATION MODEL
--------------------
CPCM parameters:
  Epsilon                                         ...      16.7000
  Refrac                                          ...       1.2750
  Rsolv                                           ...       1.3000
  Surface type                                    ... GAUSSIAN VDW
  Discretization scheme                           ... Constant charge density
    Threshold for H atoms                         ...       5.0000 (charges/Ang^2)
    Threshold for non-H atoms                     ...       5.0000 (charges/Ang^2)
  Epsilon function type                           ...         CPCM
Solvent:                                          ... CUSTOM
Radii:
  Scheme                                          ... Element-dependent radii
  Radius for C  used is    3.8550 Bohr (=   2.0400 Ang.)
  Radius for O  used is    3.4469 Bohr (=   1.8240 Ang.)
  Radius for H  used is    2.4944 Bohr (=   1.3200 Ang.)
  Radius for N  used is    3.5149 Bohr (=   1.8600 Ang.)
Calculating surface                               ...        done! (  0.0s)
Cavity surface points                             ...         2008
Cavity Volume                                     ...    1419.3208
Cavity Surface-area                               ...     765.0644
Calculating surface distance matrix               ...        done! (  0.1s)
Performing Cholesky decomposition & store         ...        done! (  0.1s)
Overall time for CPCM initialization              ...                 0.2s

----------------------------------------D-I-I-S--------------------------------------------
Iteration    Energy (Eh)           Delta-E    RMSDP     MaxDP     DIISErr   Damp  Time(sec)
-------------------------------------------------------------------------------------------
               ***  Starting incremental Fock matrix formation  ***
    1    -551.7791750007163500     0.00e+00  2.70e-04  8.31e-03  3.40e-02  0.700   1.5
    2    -551.7808343274964500    -1.66e-03  2.29e-04  7.56e-03  2.74e-02  0.700   0.7
                               ***Turning on AO-DIIS***
    3    -551.7821405596578188    -1.31e-03  1.88e-04  6.62e-03  2.13e-02  0.700   0.7
    4    -551.7831326672956038    -9.92e-04  4.86e-04  1.74e-02  1.59e-02  0.000   0.7
                              *** Initializing SOSCF ***
---------------------------------------S-O-S-C-F--------------------------------------
Iteration    Energy (Eh)           Delta-E    RMSDP     MaxDP     MaxGrad    Time(sec)
--------------------------------------------------------------------------------------
    5    -551.7858347458709432    -2.70e-03  5.11e-05  1.31e-03  1.68e-03     0.8
               *** Restarting incremental Fock matrix formation ***
    6    -551.7858570415116901    -2.23e-05  3.26e-05  1.02e-03  3.30e-04     1.3
    7    -551.7858628001633861    -5.76e-06  2.61e-05  6.74e-04  1.78e-04     1.0
    8    -551.7858638263803641    -1.03e-06  9.42e-06  2.50e-04  1.21e-04     1.0
    9    -551.7858642467638219    -4.20e-07  3.07e-06  9.50e-05  4.05e-05     1.0
   10    -551.7858642396704454     7.09e-09  1.66e-06  5.95e-05  3.68e-05     0.9
   11    -551.7858642664591571    -2.68e-08  4.84e-07  1.37e-05  4.01e-06     0.9
   12    -551.7858642681205765    -1.66e-09  2.44e-07  6.70e-06  3.25e-06     0.9
   13    -551.7858642678486376     2.72e-10  4.10e-08  1.32e-06  3.04e-07     0.8
                 **** Energy Check signals convergence ****

               *****************************************************
               *                     SUCCESS                       *
               *           SCF CONVERGED AFTER  13 CYCLES          *
               *****************************************************

Recomputing exchange energy using gridx3       ... done (    1.775 sec)
Old exchange energy                            :    -39.311720266 Eh
New exchange energy                            :    -39.311712831 Eh
Exchange energy change after final integration :      0.000007434 Eh
Total energy after final integration           :   -551.785856833 Eh
             **** ENERGY FILE WAS UPDATED (calc.en.tmp) ****

----------------
TOTAL SCF ENERGY
----------------

Total Energy       :       -551.78585683338531 Eh          -15014.85650 eV

Components:
Nuclear Repulsion  :        663.28406276530927 Eh           18048.87694 eV
Electronic Energy  :      -1215.05500600299547 Eh          -33063.32762 eV
One Electron Energy:      -2061.26996634465877 Eh          -56090.00735 eV
Two Electron Energy:        846.21496034166319 Eh           23026.67972 eV
CPCM Dielectric    :         -0.01492103016246 Eh              -0.40602 eV

Virial components:
Potential Energy   :      -1098.88169701562560 Eh          -29902.09117 eV
Kinetic Energy     :        547.09584018224029 Eh           14887.23466 eV
Virial Ratio       :          2.00857256865558

DFT components:
N(Alpha)           :       44.000056534123 electrons
N(Beta)            :       44.000056534123 electrons
N(Total)           :       88.000113068246 electrons
E(X)               :      -34.965311258936 Eh       
E(C)               :       -2.193303528506 Eh       
E(XC)              :      -37.158614787443 Eh       

CPCM Solvation Model Properties:
Surface-charge          :         -0.01900646637502
Corrected charge        :          0.00000000000000
Outlying charge corr.   :          0.00002200302892 Eh               0.00060 eV
Free-energy (cav+disp)  :  This term is not implemented in the current solvation scheme

---------------
SCF CONVERGENCE
---------------

  Last Energy change         ...   -2.7194e-10  Tolerance :   1.0000e-09
  Last MAX-Density change    ...    1.3188e-06  Tolerance :   1.0000e-08
  Last RMS-Density change    ...    4.1047e-08  Tolerance :   1.0000e-09
  Last DIIS Error            ...    1.6816e-03  Tolerance :   1.0000e-08
  Last Orbital Gradient      ...    3.0375e-07  Tolerance :   2.0000e-06
  Last Orbital Rotation      ...    1.2848e-06  Tolerance :   2.0000e-06


Total SCF time: 0 days 0 hours 0 min 14 sec 
Finished LeanSCF after  14.7 sec

Maximum memory used throughout the entire LEANSCF-calculation: 23.6 MB


           ************************************************************
           *        Program running with 8 parallel MPI-processes     *
           *              working on a common directory               *
           ************************************************************

------------------------------------------------------------------------------
                                ORCA  MP2 
------------------------------------------------------------------------------

Freezing NCore=26 chemical core electrons

----------------------
RI-MP2 ENERGY+GRADIENT
----------------------
Dimension of the orbital basis            ...  217
Dimension of the AuxC basis               ...  722
Memory devoted to MP2                     ... 8000 MB   
Data format for matrix containers         ... DOUBLE
Compression type for matrix containers    ... UNCOMPRESSED
Overall scaling of the MP2 energy         ...   2.700e-01

-----------------------
SHARK RI TRANSFORMATION
-----------------------

Number of basis functions                ...    217
Number of aux functions                  ...    722
Number of operators                      ...      1
Generation of IJK                        ... YES
Generation of IAK                        ... YES
Generation of ABK                        ... NO
Orbital Range Operator  0:    0-  43 to   44- 216

Aux basis identifier                     ...   AUXC
Contraction scheme used                  ... SEGMENTED
Do orthogonalization                     ... YES
All operator combinations                ... NO
Transpose (ia|K)                         ... NO
Integral generator used                  ... LIBINT
Starting integral generation + trafo... 
Half trafo (segmented) done. Total time =  0.1 sec. integrals=  0.1 sec trafo=  0.0 sec
Integral generation and half transformation done (  0.1 sec)

Reading or making V^(-1/2)          ... done (  0.0 sec)
Sorting IJK integrals               ... done (  0.1 sec)
Sorting IAK integrals               ... done (  0.1 sec)

SHARK RI integral transformation done. Total time =  0.3 sec.

Opening buffers                              ... done
Frozen core precalculation                   ... done

Starting loop over batches of integrals:

Operator 0  - window                       ... ( 13- 43)x( 44-216)
Operator 0  - Memory available             ...  8000 MB
Operator 0  - Memory needed per MO         ...   1.0 MB
Operator 0  - Number of orbitals per batch ... 4
Operator 0  - Number of batches            ... 1

OPERATOR  0   PASS   0:  MOs    13 ...   16 +   17 ...   20 +   21 ...   24 +   25 ...   28
                            +   29 ...   32 +   33 ...   36 +   37 ...   40 +   41 ...   43
  Reading integrals       ... ok
  Internal MO  15
Closing buffer GIPV ( 0.04 GB; CompressionRatio= 1.00)
Time spent in pair loops =     1.165 sec
Deleting buffers (Ka|jb) ...done

-----------------------------------------------
 RI-MP2 CORRELATION ENERGY:     -0.583277324 Eh
-----------------------------------------------


---------------------
MP2 DENSITY FORMATION
---------------------

Completing the external part of the density      ... done
Storing the unrelaxed density                    ... done

Re-sorting 3-index density container for op 0    ... done
Computing external part of the Lagrangian        ... done
Calculating the xc-kernel                        ... done
Calculating G(D)                                 ... done
Completing the Lagrangian                        ... done
Solving the Z-vector equations                   ... Using XC Grid                  ... (calc.grid_cpscf.tmp) 
Recalculating density on grid  ... (calc.grho_cpscf0.tmp) done
Calculating the xc-kernel      ... (calc.fxc_cpscf0.tmp) done

-------------------
SHARK CP-SCF DRIVER
-------------------

Dimension of the orbital basis          ...    217
Dimension of the CPSCF-problem          ...   7612
Number of operators                     ...      1
Max. number of iterations               ...    128
Convergence Tolerance                   ... 3.0e-05
Number of perturbations                 ...      1
Perturbation type                       ... REAL

----------------------------
POPLE LINEAR EQUATION SOLVER
----------------------------

  ITERATION   0:   ||err||_max =   5.2098e-02 (   0.8 sec)
  ITERATION   1:   ||err||_max =   1.8877e-02 (   0.8 sec)
  ITERATION   2:   ||err||_max =   7.6866e-03 (   0.8 sec)
  ITERATION   3:   ||err||_max =   3.5755e-03 (   0.8 sec)
  ITERATION   4:   ||err||_max =   1.0826e-03 (   0.8 sec)
  ITERATION   5:   ||err||_max =   4.8454e-04 (   0.8 sec)
  ITERATION   6:   ||err||_max =   1.8213e-04 (   0.8 sec)
  ITERATION   7:   ||err||_max =   6.2390e-05 (   0.8 sec)
  ITERATION   8:   ||err||_max =   2.7463e-05 (   0.8 sec)
done
Finalizing the relaxed density                   ... done
Transforming P to the AO basis                   ... done
Storing the relaxed density                      ... done

------------------------------------
ENERGY WEIGHTED DENSITY FINALIZATION
------------------------------------

Gathering the parts of the W-matrix              ... done
Forming the Z-density                            ... done
Transforming Z to the AO basis                   ... done
Calculating G(Z)                                 ... done
Finalizing the W-matrix                          ... done
Transforming W to the AO basis and storing       ... done

----------------------------------
MP2 DERIVATIVE INTEGRAL GENERATION
----------------------------------

Input SCF Electron Density              ... calc.scfp
Input Correlated Electron Density       ... calc.pmp2re
Input Energy Weighted Density           ... calc.wmp2.tmp

Nuclear repulsion gradient              ... done (  0.0 sec)
HCore & Overlap gradient  (SHARK)       ... done (  0.1 sec)
Two-electron RIJ gradient terms         ... done (  0.5 sec)

-----------------------------------------------------------
MP2 COSX Grid Generation
-----------------------------------------------------------

General Integration Accuracy     IntAcc      ... 4.871
Radial Grid Type                 RadialGrid  ... OptM3 with GC (2021)
Angular Grid (max. ang.)         AngularGrid ... 4 (Lebedev-302)
Angular grid pruning method      GridPruning ... 4 (adaptive)
Weight generation scheme         WeightScheme... mBecke (2022)
Basis function cutoff            BFCut       ... 1.0000e-12
Integration weight cutoff        WCut        ... 1.0000e-14
Partially contracted basis set               ... on
Rotationally invariant grid construction     ... off
Angular grids for H and He will be reduced by one unit

Total number of grid points                  ...   116813
Total number of batches                      ...      924
Average number of points per batch           ...      126
Average number of grid points per atom       ...     5841
UseSFitting                                  ... on
Two-electron COSX gradient terms        ... 
Integration Timings:
Total Time                  =     4.8 sec
Basis fcn evaluation        =     0.1 sec
Density evaluation          =     0.1 sec
A evaluation                =     4.0 sec
A derivative evaluation     =     0.0 sec
S-fit derivative evaluation =     0.0 sec
anal. over. der. evaluation =     0.0 sec
num. over. der. evaluation  =     0.3 sec
K(P) evaluation             =     0.1 sec
finalize                    =     0.0 sec

done (  5.5 sec)
CPCM gradient                           ... done (  0.5 sec)
DFT XC gradient                         ... Exchange-correlation gradient    ... done
done (  0.7 sec)
Empirical dispersion gradient           ... 
-------------------
DISPERSION GRADIENT
-------------------

   1   C   :   -0.000166949   -0.000139868   -0.000178356
   2   C   :   -0.000038767   -0.000035939   -0.000048871
   3   C   :   -0.000091284    0.000066004   -0.000069499
   4   C   :   -0.000058328    0.000062024   -0.000040757
   5   C   :    0.000023095   -0.000127978   -0.000025519
   6   C   :    0.000049977   -0.000076793    0.000014826
   7   C   :   -0.000058176   -0.000053540   -0.000074371
   8   C   :    0.000854209    0.000354572    0.000888890
   9   C   :    0.000344332   -0.000037224    0.000299964
  10   C   :   -0.000128551   -0.000226216   -0.000190464
  11   C   :   -0.000678329    0.000166332   -0.000565552
  12   O   :    0.000099254    0.000076288    0.000113092
  13   H   :   -0.000077130    0.000097362   -0.000043513
  14   H   :   -0.000078461    0.000109503   -0.000040324
  15   H   :    0.000051337   -0.000119935    0.000005654
  16   H   :    0.000059686   -0.000127028    0.000011986
  17   H   :   -0.000009526    0.000123720    0.000030367
  18   H   :    0.000031460    0.000065127    0.000049516
  19   H   :    0.000064713   -0.000020913    0.000052094
  20   N   :   -0.000192564   -0.000155500   -0.000189163

Difference to translation invariance:
           :   -0.0000000000    0.0000000000    0.0000000000

Difference to rotation invariance:
           :   -0.0000000000   -0.0000000000    0.0000000000

Norm of the Dispersion gradient    ...    0.0017739004
RMS gradient                       ...    0.0002290096
MAX gradient                       ...    0.0008888899
done (  0.0 sec)

-------
TIMINGS
-------

Total time                :   19.708 sec
Integral trafo            :    0.298 sec (  1.5%)
FC preparation            :    0.086 sec (  0.4%)
I/O of integrals          :    0.102 sec (  0.5%)
K(i,j) operators          :    0.155 sec (  0.8%)
T(i,j) pair energies      :    0.023 sec (  0.1%)
V**(-1/2)                 :    0.134 sec (  0.7%)
Gamma(ia|P)               :    0.152 sec (  0.8%)
Gamma-Trafo               :    0.050 sec (  0.3%)
D(virtual)                :    0.006 sec (  0.0%)
D(internal)               :    0.223 sec (  1.1%)
W(virtual)                :    0.012 sec (  0.1%)
W(internal)               :    0.271 sec (  1.4%)
L(virtual)                :    0.141 sec (  0.7%)
L(internal)               :    0.022 sec (  0.1%)
XC kernel                 :    0.019 sec (  0.1%)
G(D)                      :    1.431 sec (  7.3%)
G(Z)                      :    1.436 sec (  7.3%)
Z-vector solution         :    7.091 sec ( 36.0%)
3-index derivative        :    0.307 sec (  1.6%)
2-index derivative        :    0.030 sec (  0.1%)
Fock matrix gradient      :    7.266 sec ( 36.9%)


---------------------------------------
MP2 TOTAL ENERGY:     -552.369134157 Eh
---------------------------------------

The final MP2 gradient
  0:  -0.00165669  -0.00272440  -0.00508511
  1:   0.00328431   0.00320879   0.00452540
  2:  -0.00167618  -0.00416450  -0.00264691
  3:   0.00283716   0.00187447   0.00304232
  4:  -0.00374071  -0.00036055  -0.00338228
  5:   0.00281444   0.00290012   0.00325882
  6:  -0.01003636   0.00566244  -0.00713470
  7:   0.01931884  -0.02332050   0.01082121
  8:   0.00362620   0.00469949   0.00435966
  9:  -0.00827254   0.00387320  -0.00575561
 10:  -0.00250471  -0.02709491  -0.01099961
 11:  -0.00723111   0.02568597   0.00160040
 12:   0.00051460   0.00053988   0.00007812
 13:  -0.00078127  -0.00021608  -0.00072639
 14:   0.00112826   0.00010761   0.00053622
 15:  -0.00054424  -0.00168410  -0.00090914
 16:   0.00096130   0.00106820   0.00124586
 17:  -0.00010745   0.00021613  -0.00012045
 18:   0.00103492   0.00862334   0.00364741
 19:   0.00101755   0.00112592   0.00369593

-----------------------------------
NORM OF THE MP2 GRADIENT:  0.057083
-----------------------------------

Maximum memory used throughout the entire MP2-calculation: 53.7 MB


-------------------------------------------------------------------------------
                          DFT DISPERSION CORRECTION                            
                                                                               
                              DFTD3 V3.1  Rev 1                                
                          USING Becke-Johnson damping                          
-------------------------------------------------------------------------------
-------------------------   ----------------
Dispersion correction           -0.018623025
-------------------------   ----------------


-------------------------   --------------------
FINAL SINGLE POINT ENERGY      -552.387757182513
-------------------------   --------------------

------------------------------------------------------------------------------
                         ORCA GEOMETRY RELAXATION STEP
------------------------------------------------------------------------------

Reading the OPT-File                    .... done
Getting information on internals        .... done
Copying old internal coords+grads       .... done
Making the new internal coordinates     .... (2022 redundants) done
Validating the new internal coordinates .... (2022 redundants) done
Calculating the B-matrix                .... done
Calculating the G,G- and P matrices     .... done
Transforming gradient to internals      .... done
Projecting the internal gradient        .... done
Number of atoms                         ....  20
Number of internal coordinates          ....  98
Current Energy                          ....  -552.387757183 Eh
Current gradient norm                   ....     0.057082652 Eh/bohr
Maximum allowed component of the step   ....  0.300
Current trust radius                    ....  0.300
Updating the Hessian (BFGS)             .... done
Forming the augmented Hessian           .... done
Diagonalizing the augmented Hessian     .... done
Last element of RFO vector              ....  0.990347078
Lowest eigenvalues of augmented Hessian:
 -0.003571057  0.014238894  0.020979580  0.023963062  0.024229016
Length of the computed step             ....  0.139960790
The final length of the internal step   ....  0.139960790
Converting the step to Cartesian space:
 Initial RMS(Int)=    0.0141381748
Transforming coordinates:
 Iter   0:  RMS(Cart)=    0.0390599353 RMS(Int)=    1.4175656349
 Iter   5:  RMS(Cart)=    0.0000090086 RMS(Int)=    0.0000071906
 Iter  10:  RMS(Cart)=    0.0000002665 RMS(Int)=    0.0000002127
done
Storing new coordinates                 .... done
The predicted energy change is          ....    -0.001820505
Previously predicted energy change      ....    -0.006464934
Actually observed energy change         ....    -0.008338254
Ratio of predicted to observed change   ....     1.289766259
New trust radius                        ....     0.300000000

                                .--------------------.
          ----------------------|Geometry convergence|-------------------------
          Item                value                   Tolerance       Converged
          ---------------------------------------------------------------------
          Energy change      -0.0083382543            0.0000010000      NO
          RMS gradient        0.0032777882            0.0000300000      NO
          MAX gradient        0.0146652602            0.0001000000      NO
          RMS step            0.0141381748            0.0006000000      NO
          MAX step            0.0475568272            0.0010000000      NO
          ........................................................
          Max(Bonds)      0.0190      Max(Angles)    2.72
          Max(Dihed)        2.35      Max(Improp)    0.00
          ---------------------------------------------------------------------

The optimization has not yet converged - more geometry cycles are needed


    ---------------------------------------------------------------------------
                         Redundant Internal Coordinates
                            (Angstroem and degrees)

        Definition                    Value    dE/dq     Step     New-Value
    ----------------------------------------------------------------------------
     1. B(C   1,C   0)                1.4378  0.002000 -0.0032    1.4346   
     2. B(C   2,C   1)                1.4054 -0.001799  0.0029    1.4083   
     3. B(C   3,C   2)                1.3950  0.002857 -0.0045    1.3905   
     4. B(C   4,C   1)                1.4037 -0.003146  0.0052    1.4088   
     5. B(C   5,C   4)                1.3928  0.000396 -0.0002    1.3926   
     6. B(C   6,C   5)                1.4094 -0.000834  0.0016    1.4110   
     7. B(C   6,C   3)                1.4072 -0.000949  0.0011    1.4083   
     8. B(C   7,C   6)                1.4619  0.004316 -0.0087    1.4531   
     9. B(C   8,C   7)                1.3883  0.003937 -0.0047    1.3836   
    10. B(C   9,C   8)                1.4140 -0.011083  0.0163    1.4303   
    11. B(C  10,C   9)                1.3801  0.004645 -0.0058    1.3744   
    12. B(O  11,C  10)                1.3361 -0.012689  0.0166    1.3527   
    13. B(O  11,C   7)                1.3407 -0.014665  0.0190    1.3597   
    14. B(H  12,C   2)                1.0908 -0.000139  0.0010    1.0918   
    15. B(H  13,C   3)                1.0905 -0.000207  0.0012    1.0917   
    16. B(H  14,C   4)                1.0909 -0.000025  0.0008    1.0917   
    17. B(H  15,C   5)                1.0897  0.000036  0.0006    1.0903   
    18. B(H  16,C   8)                1.0869 -0.000150  0.0007    1.0876   
    19. B(H  17,C   9)                1.0875  0.000081  0.0004    1.0879   
    20. B(H  18,C  10)                1.0861  0.000127  0.0003    1.0864   
    21. B(N  19,C   0)                1.1664 -0.003342  0.0037    1.1701   
    22. L(C   1,C   0,N  19,C   4, 2) 173.91 -0.001194    0.23    174.14   
    23. L(C   1,C   0,N  19,C   4, 1) 179.08 -0.001196    0.23    179.31   
    24. A(C   2,C   1,C   4)          120.04  0.001212   -0.24    119.80   
    25. A(C   0,C   1,C   2)          120.48  0.000901   -0.19    120.29   
    26. A(C   0,C   1,C   4)          119.45 -0.002129    0.50    119.95   
    27. A(C   3,C   2,H  12)          119.71 -0.000583    0.15    119.86   
    28. A(C   1,C   2,H  12)          120.25  0.000699   -0.17    120.07   
    29. A(C   1,C   2,C   3)          120.04 -0.000117    0.02    120.07   
    30. A(C   2,C   3,C   6)          120.30 -0.001623    0.36    120.66   
    31. A(C   2,C   3,H  13)          118.83 -0.000296    0.11    118.94   
    32. A(C   6,C   3,H  13)          120.87  0.001917   -0.47    120.40   
    33. A(C   5,C   4,H  14)          119.68 -0.001147    0.30    119.97   
    34. A(C   1,C   4,H  14)          120.59  0.001346   -0.35    120.23   
    35. A(C   1,C   4,C   5)          119.74 -0.000200    0.06    119.79   
    36. A(C   6,C   5,H  15)          120.52  0.002148   -0.56    119.96   
    37. A(C   4,C   5,H  15)          118.78 -0.001948    0.51    119.29   
    38. A(C   4,C   5,C   6)          120.70 -0.000202    0.06    120.76   
    39. A(C   5,C   6,C   7)          119.22 -0.004860    1.15    120.37   
    40. A(C   3,C   6,C   7)          121.62  0.003940   -0.94    120.68   
    41. A(C   3,C   6,C   5)          119.17  0.000919   -0.21    118.95   
    42. A(C   8,C   7,O  11)          109.15 -0.000532    0.11    109.26   
    43. A(C   6,C   7,O  11)          120.29  0.008909   -2.00    118.29   
    44. A(C   6,C   7,C   8)          130.56 -0.008377    1.89    132.45   
    45. A(C   9,C   8,H  16)          126.59 -0.000957    0.36    126.95   
    46. A(C   7,C   8,H  16)          127.42  0.002928   -0.68    126.75   
    47. A(C   7,C   8,C   9)          105.99 -0.001972    0.31    106.30   
    48. A(C  10,C   9,H  17)          126.20  0.000432   -0.03    126.18   
    49. A(C   8,C   9,H  17)          127.64 -0.000094    0.14    127.78   
    50. A(C   8,C   9,C  10)          106.16 -0.000338   -0.11    106.05   
    51. A(O  11,C  10,H  18)          121.57  0.010896   -2.72    118.84   
    52. A(C   9,C  10,H  18)          128.84 -0.008446    2.22    131.06   
    53. A(C   9,C  10,O  11)          109.60 -0.002450    0.51    110.10   
    54. A(C   7,O  11,C  10)          109.10  0.005292   -0.82    108.28   
    55. D(H  12,C   2,C   1,C   0)     -2.76 -0.000740    1.93     -0.83   
    56. D(C   3,C   2,C   1,C   4)     -1.15 -0.000341    0.85     -0.30   
    57. D(H  12,C   2,C   1,C   4)    179.12 -0.000125    0.43    179.55   
    58. D(C   3,C   2,C   1,C   0)    176.97 -0.000957    2.35    179.32   
    59. D(H  13,C   3,C   2,H  12)      0.17  0.000028   -0.12      0.05   
    60. D(C   6,C   3,C   2,H  12)    179.76 -0.000203    0.40    180.16   
    61. D(C   6,C   3,C   2,C   1)      0.03  0.000009   -0.01      0.02   
    62. D(H  13,C   3,C   2,C   1)   -179.56  0.000240   -0.53   -180.09   
    63. D(H  14,C   4,C   1,C   2)   -179.19  0.000117   -0.35   -179.54   
    64. D(H  14,C   4,C   1,C   0)      2.67  0.000670   -1.81      0.86   
    65. D(C   5,C   4,C   1,C   2)      1.14  0.000350   -0.85      0.30   
    66. D(C   5,C   4,C   1,C   0)   -176.99  0.000903   -2.30   -179.30   
    67. D(H  15,C   5,C   4,C   1)    179.46 -0.000255    0.58    180.04   
    68. D(C   6,C   5,C   4,H  14)   -179.69  0.000196   -0.47   -180.16   
    69. D(C   6,C   5,C   4,C   1)     -0.02 -0.000026    0.01     -0.01   
    70. D(H  15,C   5,C   4,H  14)     -0.21 -0.000032    0.10     -0.11   
    71. D(C   7,C   6,C   5,H  15)     -0.80 -0.000144    0.46     -0.34   
    72. D(C   3,C   6,C   5,H  15)    179.45 -0.000050    0.22    179.67   
    73. D(C   3,C   6,C   5,C   4)     -1.08 -0.000304    0.82     -0.26   
    74. D(C   7,C   6,C   3,H  13)      0.91  0.000171   -0.53      0.37   
    75. D(C   7,C   6,C   3,C   2)   -178.67  0.000417   -1.08   -179.75   
    76. D(C   7,C   6,C   5,C   4)    178.67 -0.000398    1.06    179.73   
    77. D(C   5,C   6,C   3,H  13)   -179.35  0.000052   -0.27   -179.62   
    78. D(C   5,C   6,C   3,C   2)      1.07  0.000298   -0.81      0.26   
    79. D(O  11,C   7,C   6,C   5)      0.31  0.000008    0.00      0.32   
    80. D(O  11,C   7,C   6,C   3)   -179.94 -0.000097    0.25   -179.69   
    81. D(C   8,C   7,C   6,C   5)   -179.40  0.000031    0.01   -179.39   
    82. D(C   8,C   7,C   6,C   3)      0.35 -0.000074    0.26      0.61   
    83. D(H  16,C   8,C   7,C   6)     -0.18 -0.000009    0.04     -0.14   
    84. D(C   9,C   8,C   7,O  11)     -0.13 -0.000122    0.36      0.23   
    85. D(C   9,C   8,C   7,C   6)    179.60 -0.000119    0.34    179.95   
    86. D(H  16,C   8,C   7,O  11)   -179.91 -0.000013    0.06   -179.86   
    87. D(H  17,C   9,C   8,H  16)     -0.26 -0.000085    0.23     -0.04   
    88. D(H  17,C   9,C   8,C   7)    179.95  0.000012   -0.07    179.89   
    89. D(C  10,C   9,C   8,H  16)    179.92  0.000029   -0.08    179.83   
    90. D(C  10,C   9,C   8,C   7)      0.13  0.000126   -0.37     -0.24   
    91. D(H  18,C  10,C   9,H  17)      0.02  0.000026   -0.06     -0.04   
    92. D(H  18,C  10,C   9,C   8)    179.84 -0.000087    0.24    180.08   
    93. D(O  11,C  10,C   9,H  17)   -179.91  0.000013   -0.03   -179.94   
    94. D(O  11,C  10,C   9,C   8)     -0.09 -0.000099    0.28      0.19   
    95. D(C   7,O  11,C  10,H  18)   -179.93  0.000022   -0.03   -179.96   
    96. D(C   7,O  11,C  10,C   9)      0.01  0.000019   -0.05     -0.05   
    97. D(C  10,O  11,C   7,C   8)      0.08  0.000064   -0.19     -0.11   
    98. D(C  10,O  11,C   7,C   6)   -179.69  0.000111   -0.20   -179.89   
    ----------------------------------------------------------------------------

Geometry step timings:
Preparation and reading OPT file:      0.000 s (11.382 %)
Internal coordinates            :      0.000 s ( 0.847 %)
B/P matrices and projection     :      0.001 s (28.084 %)
Hessian update/contruction      :      0.000 s ( 9.661 %)
Making the step                 :      0.001 s (22.896 %)
Converting the step to Cartesian:      0.000 s ( 4.473 %)
Storing new data                :      0.000 s ( 0.873 %)
Checking convergence            :      0.000 s ( 0.371 %)
Final printing                  :      0.001 s (21.387 %)
Total time                      :      0.004 s

Time for energy+gradient        :     36.657 s
Time for complete geometry iter :     36.866 s

         *************************************************************
         *                GEOMETRY OPTIMIZATION CYCLE   3            *
         *************************************************************
---------------------------------
CARTESIAN COORDINATES (ANGSTROEM)
---------------------------------
  C      2.000946   -0.281063    0.575718
  C      2.842283    0.416404    1.505084
  C      2.653798    1.792244    1.739089
  C      3.462320    2.460898    2.651584
  C      3.856411   -0.278151    2.193523
  C      4.662014    0.398804    3.105767
  C      4.475323    1.775888    3.350084
  C      5.316938    2.472787    4.308017
  C      5.347680    3.786150    4.742035
  C      6.405407    3.867228    5.701412
  C      6.937689    2.603079    5.787665
  O      6.284403    1.765340    4.950222
  H      1.874056    2.336636    1.202817
  H      3.301151    3.527785    2.817698
  H      4.013817   -1.343068    2.012164
  H      5.444917   -0.146478    3.633403
  H      4.697175    4.594538    4.416223
  H      6.733343    4.741581    6.259547
  H      7.752439    2.211514    6.390301
  N      1.282398   -0.871475   -0.134451

----------------------------
CARTESIAN COORDINATES (A.U.)
----------------------------
  NO LB      ZA    FRAG     MASS         X           Y           Z
   0 C     6.0000    0    12.011    3.781241   -0.531132    1.087949
   1 C     6.0000    0    12.011    5.371136    0.786889    2.844197
   2 C     6.0000    0    12.011    5.014951    3.386850    3.286402
   3 C     6.0000    0    12.011    6.542837    4.650423    5.010768
   4 C     6.0000    0    12.011    7.287561   -0.525628    4.145158
   5 C     6.0000    0    12.011    8.809930    0.753631    5.869050
   6 C     6.0000    0    12.011    8.457135    3.355942    6.330741
   7 C     6.0000    0    12.011   10.047556    4.672891    8.140973
   8 C     6.0000    0    12.011   10.105650    7.154787    8.961148
   9 C     6.0000    0    12.011   12.104466    7.308002   10.774106
  10 C     6.0000    0    12.011   13.110333    4.919106   10.937102
  11 O     8.0000    0    15.999   11.875800    3.336010    9.354564
  12 H     1.0000    0     1.008    3.541452    4.415603    2.272995
  13 H     1.0000    0     1.008    6.238272    6.666547    5.324678
  14 H     1.0000    0     1.008    7.585015   -2.538030    3.802438
  15 H     1.0000    0     1.008   10.289402   -0.276804    6.866137
  16 H     1.0000    0     1.008    8.876375    8.682419    8.345453
  17 H     1.0000    0     1.008   12.724174    8.960289   11.828829
  18 H     1.0000    0     1.008   14.649986    4.179157   12.075919
  19 N     7.0000    0    14.007    2.423381   -1.646849   -0.254076

--------------------------------
INTERNAL COORDINATES (ANGSTROEM)
--------------------------------
 C      0   0   0     0.000000000000     0.00000000     0.00000000
 C      1   0   0     1.434582864785     0.00000000     0.00000000
 C      2   1   0     1.408268324596   120.27418802     0.00000000
 C      3   2   1     1.390486930423   120.06780004   179.30205866
 C      2   1   3     1.408833464253   119.93659700   179.60723943
 C      5   2   1     1.392642539632   119.79205933   180.69186708
 C      4   3   2     1.408302087224   120.65305987     0.00000000
 C      7   4   3     1.453141388587   120.68323430   180.26249952
 C      8   7   4     1.383560418537   132.44724215     0.60873740
 C      9   8   7     1.430302249544   106.29920853   179.94808368
 C     10   9   8     1.374349743484   106.04349279   359.75539979
 O     11  10   9     1.352738036956   110.10498247     0.18304249
 H      3   2   1     1.091764064147   120.07437897   359.16451738
 H      4   3   2     1.091703958540   118.94422431   179.91126509
 H      5   2   1     1.091657410769   120.23412507     0.85227004
 H      6   5   2     1.090261321912   119.29390735   180.04997676
 H      9   8   7     1.087566138592   126.74969412   359.86793054
 H     10   9   8     1.087910433958   127.77717639   179.88399879
 H     11  10   9     1.086420416588   131.05471633   180.08212860
 N      1   2   3     1.170144217619   176.98173600   259.65679448

---------------------------
INTERNAL COORDINATES (A.U.)
---------------------------
 C      0   0   0     0.000000000000     0.00000000     0.00000000
 C      1   0   0     2.710968730861     0.00000000     0.00000000
 C      2   1   0     2.661241456563   120.27418802     0.00000000
 C      3   2   1     2.627639491297   120.06780004   179.30205866
 C      2   1   3     2.662309415741   119.93659700   179.60723943
 C      5   2   1     2.631713002353   119.79205933   180.69186708
 C      4   3   2     2.661305258683   120.65305987     0.00000000
 C      7   4   3     2.746039258296   120.68323430   180.26249952
 C      8   7   4     2.614550280768   132.44724215     0.60873740
 C      9   8   7     2.702879540371   106.29920853   179.94808368
 C     10   9   8     2.597144627410   106.04349279   359.75539979
 O     11  10   9     2.556304420785   110.10498247     0.18304249
 H      3   2   1     2.063135084094   120.07437897   359.16451738
 H      4   3   2     2.063021500959   118.94422431   179.91126509
 H      5   2   1     2.062933538419   120.23412507     0.85227004
 H      6   5   2     2.060295312821   119.29390735   180.04997676
 H      9   8   7     2.055202154465   126.74969412   359.86793054
 H     10   9   8     2.055852778417   127.77717639   179.88399879
 H     11  10   9     2.053037053653   131.05471633   180.08212860
 N      1   2   3     2.211252108492   176.98173600   259.65679448


           ************************************************************
           *        Program running with 8 parallel MPI-processes     *
           *              working on a common directory               *
           ************************************************************
------------------------------------------------------------------------------
                   ___                                                        
                  /   \      - P O W E R E D   B Y -                         
                 /     \                                                     
                 |  |  |   _    _      __       _____    __    __             
                 |  |  |  | |  | |    /  \     |  _  \  |  |  /  |          
                  \  \/   | |  | |   /    \    | | | |  |  | /  /          
                 / \  \   | |__| |  /  /\  \   | |_| |  |  |/  /          
                |  |  |   |  __  | /  /__\  \  |    /   |      \           
                |  |  |   | |  | | |   __   |  |    \   |  |\   \          
                \     /   | |  | | |  |  |  |  | |\  \  |  | \   \       
                 \___/    |_|  |_| |__|  |__|  |_| \__\ |__|  \__/        
                                                                              
                      - O R C A' S   B I G   F R I E N D -                    
                                      &                                       
                       - I N T E G R A L  F E E D E R -                       
                                                                              
 v1 FN, 2020, v2 2021, v3 2022-2024                                           
------------------------------------------------------------------------------


----------------------
SHARK INTEGRAL PACKAGE
----------------------

Number of atoms                             ...     20
Number of basis functions                   ...    217
Number of shells                            ...     99
Maximum angular momentum                    ...      2
Integral batch strategy                     ... SHARK/LIBINT Hybrid
RI-J (if used) integral strategy            ... SPLIT-RIJ (Revised 2003 algorithm where possible)
Printlevel                                  ...      1
Contraction scheme used                     ... SEGMENTED contraction
Prescreening option                         ... SCHWARTZ
   Thresh                                   ... 1.000e-12
   Tcut                                     ... 1.000e-14
   Tpresel                                  ... 1.000e-14 
Coulomb Range Separation                    ... NOT USED
Exchange Range Separation                   ... NOT USED
Multipole approximations                    ... NOT USED
Finite Nucleus Model                        ... NOT USED
CABS basis                                  ... NOT available
Auxiliary Coulomb fitting basis             ... AVAILABLE
   # of basis functions in Aux-J            ...    714
   # of shells in Aux-J                     ...    230
   Maximum angular momentum in Aux-J        ...      4
Auxiliary J/K fitting basis                 ... NOT available
Auxiliary Correlation fitting basis         ... AVAILABLE
   # of basis functions in Aux-C            ...    722
   # of shells in Aux-C                     ...    250
   Maximum angular momentum in Aux-C        ...      3
Auxiliary 'external' fitting basis          ... NOT available

Checking pre-screening integrals            ... done (  0.0 sec) Dimension = 99
Check shell pair data                       ... done (  0.0 sec)
Shell pair information
Shell pair cut-off parameter TPreSel        ...   1.0e-14
Total number of shell pairs                 ...      4950
Shell pairs after pre-screening             ...      4305
Total number of primitive shell pairs       ...     18526
Primitive shell pairs kept                  ...     11360
          la=0 lb=0:   1241 shell pairs
          la=1 lb=0:   1548 shell pairs
          la=1 lb=1:    508 shell pairs
          la=2 lb=0:    576 shell pairs
          la=2 lb=1:    361 shell pairs
          la=2 lb=2:     71 shell pairs

Calculating one electron integrals          ... done (  0.0 sec)
Calculating RI/J V-Matrix + Cholesky decomp.... done (  0.0 sec)
Calculating RI/C V-Matrix + Cholesky decomp.... done (  0.0 sec)
Calculating Nuclear repulsion               ... done (  0.0 sec) ENN=    662.384474261103 Eh

Diagonalization of the overlap matrix:
Smallest eigenvalue                        ... 2.911e-04
Time for diagonalization                   ...    0.005 sec
Threshold for overlap eigenvalues          ... 1.000e-07
Number of eigenvalues below threshold      ... 0
Time for construction of square roots      ...    0.002 sec
Total time needed                          ...    0.009 sec

-------------------
DFT GRID GENERATION
-------------------

General Integration Accuracy     IntAcc      ... 4.388
Radial Grid Type                 RadialGrid  ... OptM3 with GC (2021)
Angular Grid (max. ang.)         AngularGrid ... 4 (Lebedev-302)
Angular grid pruning method      GridPruning ... 4 (adaptive)
Weight generation scheme         WeightScheme... mBecke (2022)
Basis function cutoff            BFCut       ... 1.0000e-12
Integration weight cutoff        WCut        ... 1.0000e-14
Partially contracted basis set               ... off
Rotationally invariant grid construction     ... off
Angular grids for H and He will be reduced by one unit

Total number of grid points                  ...   100832
Total number of batches                      ...     1586
Average number of points per batch           ...       63
Average number of grid points per atom       ...     5042

--------------------
COSX GRID GENERATION
--------------------

GRIDX 1
-------
General Integration Accuracy     IntAcc      ... 3.816
Radial Grid Type                 RadialGrid  ... OptM3 with GC (2021)
Angular Grid (max. ang.)         AngularGrid ... 1 (Lebedev-50)
Angular grid pruning method      GridPruning ... 4 (adaptive)
Weight generation scheme         WeightScheme... mBecke (2022)
Basis function cutoff            BFCut       ... 1.0000e-12
Integration weight cutoff        WCut        ... 1.0000e-14
Partially contracted basis set               ... on
Rotationally invariant grid construction     ... off
Angular grids for H and He will be reduced by one unit

Total number of grid points                  ...    12794
Total number of batches                      ...      110
Average number of points per batch           ...      116
Average number of grid points per atom       ...      640
UseSFitting                                  ... on

GRIDX 2
-------
General Integration Accuracy     IntAcc      ... 4.020
Radial Grid Type                 RadialGrid  ... OptM3 with GC (2021)
Angular Grid (max. ang.)         AngularGrid ... 2 (Lebedev-110)
Angular grid pruning method      GridPruning ... 4 (adaptive)
Weight generation scheme         WeightScheme... mBecke (2022)
Basis function cutoff            BFCut       ... 1.0000e-12
Integration weight cutoff        WCut        ... 1.0000e-14
Partially contracted basis set               ... on
Rotationally invariant grid construction     ... off
Angular grids for H and He will be reduced by one unit

Total number of grid points                  ...    28685
Total number of batches                      ...      235
Average number of points per batch           ...      122
Average number of grid points per atom       ...     1434
UseSFitting                                  ... on

GRIDX 3
-------
General Integration Accuracy     IntAcc      ... 4.338
Radial Grid Type                 RadialGrid  ... OptM3 with GC (2021)
Angular Grid (max. ang.)         AngularGrid ... 3 (Lebedev-194)
Angular grid pruning method      GridPruning ... 4 (adaptive)
Weight generation scheme         WeightScheme... mBecke (2022)
Basis function cutoff            BFCut       ... 1.0000e-12
Integration weight cutoff        WCut        ... 1.0000e-14
Partially contracted basis set               ... on
Rotationally invariant grid construction     ... off
Angular grids for H and He will be reduced by one unit

Total number of grid points                  ...    63144
Total number of batches                      ...      505
Average number of points per batch           ...      125
Average number of grid points per atom       ...     3157
UseSFitting                                  ... on
Initializing property integral containers    ... done (  0.0 sec)

SHARK setup successfully completed in   1.2 seconds

Maximum memory used throughout the entire STARTUP-calculation: 27.2 MB


           ************************************************************
           *        Program running with 8 parallel MPI-processes     *
           *              working on a common directory               *
           ************************************************************
Occupation numbers will be reassigned to an Aufbau configuration
             **** ENERGY FILE WAS UPDATED (calc.en.tmp) ****
Finished Guess after   0.2 sec
Maximum memory used throughout the entire GUESS-calculation: 11.8 MB


           ************************************************************
           *        Program running with 8 parallel MPI-processes     *
           *              working on a common directory               *
           ************************************************************
--------------------
CPCM SOLVATION MODEL
--------------------
CPCM parameters:
  Epsilon                                         ...      16.7000
  Refrac                                          ...       1.2750
  Rsolv                                           ...       1.3000
  Surface type                                    ... GAUSSIAN VDW
  Discretization scheme                           ... Constant charge density
    Threshold for H atoms                         ...       5.0000 (charges/Ang^2)
    Threshold for non-H atoms                     ...       5.0000 (charges/Ang^2)
  Epsilon function type                           ...         CPCM
Solvent:                                          ... CUSTOM
Radii:
  Scheme                                          ... Element-dependent radii
  Radius for C  used is    3.8550 Bohr (=   2.0400 Ang.)
  Radius for O  used is    3.4469 Bohr (=   1.8240 Ang.)
  Radius for H  used is    2.4944 Bohr (=   1.3200 Ang.)
  Radius for N  used is    3.5149 Bohr (=   1.8600 Ang.)
Calculating surface                               ...        done! (  0.0s)
Cavity surface points                             ...         2010
Cavity Volume                                     ...    1422.1198
Cavity Surface-area                               ...     766.4492
Calculating surface distance matrix               ...        done! (  0.1s)
Performing Cholesky decomposition & store         ...        done! (  0.1s)
Overall time for CPCM initialization              ...                 0.2s

----------------------------------------D-I-I-S--------------------------------------------
Iteration    Energy (Eh)           Delta-E    RMSDP     MaxDP     DIISErr   Damp  Time(sec)
-------------------------------------------------------------------------------------------
               ***  Starting incremental Fock matrix formation  ***
    1    -551.7837076688351772     0.00e+00  1.81e-04  5.67e-03  2.42e-02  0.700   1.7
    2    -551.7845281675774913    -8.20e-04  1.56e-04  5.18e-03  1.95e-02  0.700   0.8
                               ***Turning on AO-DIIS***
    3    -551.7851822939992417    -6.54e-04  1.30e-04  4.64e-03  1.52e-02  0.700   0.7
    4    -551.7856823662382340    -5.00e-04  3.38e-04  1.22e-02  1.13e-02  0.000   0.7
                              *** Initializing SOSCF ***
---------------------------------------S-O-S-C-F--------------------------------------
Iteration    Energy (Eh)           Delta-E    RMSDP     MaxDP     MaxGrad    Time(sec)
--------------------------------------------------------------------------------------
    5    -551.7870545052574016    -1.37e-03  3.50e-05  8.56e-04  1.13e-03     0.9
               *** Restarting incremental Fock matrix formation ***
    6    -551.7870616245927522    -7.12e-06  2.27e-05  6.49e-04  2.41e-04     1.3
    7    -551.7870645015300397    -2.88e-06  1.91e-05  4.94e-04  1.42e-04     1.0
    8    -551.7870650312866019    -5.30e-07  6.87e-06  1.60e-04  9.37e-05     1.0
    9    -551.7870652652511581    -2.34e-07  1.58e-06  4.25e-05  1.61e-05     1.0
   10    -551.7870652610458819     4.21e-09  8.16e-07  3.07e-05  2.11e-05     0.9
   11    -551.7870652695046374    -8.46e-09  2.69e-07  8.43e-06  2.54e-06     0.9
   12    -551.7870652704755230    -9.71e-10  1.39e-07  4.50e-06  2.33e-06     0.8
                 **** Energy Check signals convergence ****

               *****************************************************
               *                     SUCCESS                       *
               *           SCF CONVERGED AFTER  12 CYCLES          *
               *****************************************************

Recomputing exchange energy using gridx3       ... done (    1.768 sec)
Old exchange energy                            :    -39.297762188 Eh
New exchange energy                            :    -39.297760458 Eh
Exchange energy change after final integration :      0.000001730 Eh
Total energy after final integration           :   -551.787063540 Eh
             **** ENERGY FILE WAS UPDATED (calc.en.tmp) ****

----------------
TOTAL SCF ENERGY
----------------

Total Energy       :       -551.78706354046972 Eh          -15014.88934 eV

Components:
Nuclear Repulsion  :        662.38447426110292 Eh           18024.39789 eV
Electronic Energy  :      -1214.15647055646627 Eh          -33038.87723 eV
One Electron Energy:      -2059.53571133426885 Eh          -56042.81587 eV
Two Electron Energy:        845.37924077780258 Eh           23003.93864 eV
CPCM Dielectric    :         -0.01506897511221 Eh              -0.41005 eV

Virial components:
Potential Energy   :      -1098.78539681505845 Eh          -29899.47071 eV
Kinetic Energy     :        546.99833327458873 Eh           14884.58137 eV
Virial Ratio       :          2.00875456098232

DFT components:
N(Alpha)           :       44.000060506053 electrons
N(Beta)            :       44.000060506053 electrons
N(Total)           :       88.000121012105 electrons
E(X)               :      -34.954738118683 Eh       
E(C)               :       -2.192341928988 Eh       
E(XC)              :      -37.147080047671 Eh       

CPCM Solvation Model Properties:
Surface-charge          :         -0.01897393796813
Corrected charge        :          0.00000000000000
Outlying charge corr.   :          0.00002191489312 Eh               0.00060 eV
Free-energy (cav+disp)  :  This term is not implemented in the current solvation scheme

---------------
SCF CONVERGENCE
---------------

  Last Energy change         ...    9.7089e-10  Tolerance :   1.0000e-09
  Last MAX-Density change    ...    4.4979e-06  Tolerance :   1.0000e-08
  Last RMS-Density change    ...    1.3852e-07  Tolerance :   1.0000e-09
  Last DIIS Error            ...    1.1337e-03  Tolerance :   1.0000e-08
  Last Orbital Gradient      ...    2.3252e-06  Tolerance :   2.0000e-06
  Last Orbital Rotation      ...    2.5266e-06  Tolerance :   2.0000e-06


Total SCF time: 0 days 0 hours 0 min 13 sec 
Finished LeanSCF after  14.0 sec

Maximum memory used throughout the entire LEANSCF-calculation: 23.7 MB


           ************************************************************
           *        Program running with 8 parallel MPI-processes     *
           *              working on a common directory               *
           ************************************************************

------------------------------------------------------------------------------
                                ORCA  MP2 
------------------------------------------------------------------------------

Freezing NCore=26 chemical core electrons

----------------------
RI-MP2 ENERGY+GRADIENT
----------------------
Dimension of the orbital basis            ...  217
Dimension of the AuxC basis               ...  722
Memory devoted to MP2                     ... 8000 MB   
Data format for matrix containers         ... DOUBLE
Compression type for matrix containers    ... UNCOMPRESSED
Overall scaling of the MP2 energy         ...   2.700e-01

-----------------------
SHARK RI TRANSFORMATION
-----------------------

Number of basis functions                ...    217
Number of aux functions                  ...    722
Number of operators                      ...      1
Generation of IJK                        ... YES
Generation of IAK                        ... YES
Generation of ABK                        ... NO
Orbital Range Operator  0:    0-  43 to   44- 216

Aux basis identifier                     ...   AUXC
Contraction scheme used                  ... SEGMENTED
Do orthogonalization                     ... YES
All operator combinations                ... NO
Transpose (ia|K)                         ... NO
Integral generator used                  ... LIBINT
Starting integral generation + trafo... 
Half trafo (segmented) done. Total time =  0.1 sec. integrals=  0.1 sec trafo=  0.0 sec
Integral generation and half transformation done (  0.1 sec)

Reading or making V^(-1/2)          ... done (  0.0 sec)
Sorting IJK integrals               ... done (  0.1 sec)
Sorting IAK integrals               ... done (  0.1 sec)

SHARK RI integral transformation done. Total time =  0.3 sec.

Opening buffers                              ... done
Frozen core precalculation                   ... done

Starting loop over batches of integrals:

Operator 0  - window                       ... ( 13- 43)x( 44-216)
Operator 0  - Memory available             ...  8000 MB
Operator 0  - Memory needed per MO         ...   1.0 MB
Operator 0  - Number of orbitals per batch ... 4
Operator 0  - Number of batches            ... 1

OPERATOR  0   PASS   0:  MOs    13 ...   16 +   17 ...   20 +   21 ...   24 +   25 ...   28
                            +   29 ...   32 +   33 ...   36 +   37 ...   40 +   41 ...   43
  Reading integrals       ... ok
  Internal MO  15
Closing buffer GIPV ( 0.04 GB; CompressionRatio= 1.00)
Time spent in pair loops =     1.187 sec
Deleting buffers (Ka|jb) ...done

-----------------------------------------------
 RI-MP2 CORRELATION ENERGY:     -0.584276024 Eh
-----------------------------------------------


---------------------
MP2 DENSITY FORMATION
---------------------

Completing the external part of the density      ... done
Storing the unrelaxed density                    ... done

Re-sorting 3-index density container for op 0    ... done
Computing external part of the Lagrangian        ... done
Calculating the xc-kernel                        ... done
Calculating G(D)                                 ... done
Completing the Lagrangian                        ... done
Solving the Z-vector equations                   ... Using XC Grid                  ... (calc.grid_cpscf.tmp) 
Recalculating density on grid  ... (calc.grho_cpscf0.tmp) done
Calculating the xc-kernel      ... (calc.fxc_cpscf0.tmp) done

-------------------
SHARK CP-SCF DRIVER
-------------------

Dimension of the orbital basis          ...    217
Dimension of the CPSCF-problem          ...   7612
Number of operators                     ...      1
Max. number of iterations               ...    128
Convergence Tolerance                   ... 3.0e-05
Number of perturbations                 ...      1
Perturbation type                       ... REAL

----------------------------
POPLE LINEAR EQUATION SOLVER
----------------------------

  ITERATION   0:   ||err||_max =   5.3828e-02 (   0.8 sec)
  ITERATION   1:   ||err||_max =   1.9613e-02 (   0.8 sec)
  ITERATION   2:   ||err||_max =   7.9901e-03 (   0.8 sec)
  ITERATION   3:   ||err||_max =   3.7340e-03 (   0.8 sec)
  ITERATION   4:   ||err||_max =   1.1155e-03 (   0.8 sec)
  ITERATION   5:   ||err||_max =   5.0237e-04 (   0.8 sec)
  ITERATION   6:   ||err||_max =   1.9285e-04 (   0.8 sec)
  ITERATION   7:   ||err||_max =   6.7288e-05 (   1.0 sec)
  ITERATION   8:   ||err||_max =   2.9705e-05 (   0.8 sec)
done
Finalizing the relaxed density                   ... done
Transforming P to the AO basis                   ... done
Storing the relaxed density                      ... done

------------------------------------
ENERGY WEIGHTED DENSITY FINALIZATION
------------------------------------

Gathering the parts of the W-matrix              ... done
Forming the Z-density                            ... done
Transforming Z to the AO basis                   ... done
Calculating G(Z)                                 ... done
Finalizing the W-matrix                          ... done
Transforming W to the AO basis and storing       ... done

----------------------------------
MP2 DERIVATIVE INTEGRAL GENERATION
----------------------------------

Input SCF Electron Density              ... calc.scfp
Input Correlated Electron Density       ... calc.pmp2re
Input Energy Weighted Density           ... calc.wmp2.tmp

Nuclear repulsion gradient              ... done (  0.0 sec)
HCore & Overlap gradient  (SHARK)       ... done (  0.0 sec)
Two-electron RIJ gradient terms         ... done (  0.5 sec)

-----------------------------------------------------------
MP2 COSX Grid Generation
-----------------------------------------------------------

General Integration Accuracy     IntAcc      ... 4.871
Radial Grid Type                 RadialGrid  ... OptM3 with GC (2021)
Angular Grid (max. ang.)         AngularGrid ... 4 (Lebedev-302)
Angular grid pruning method      GridPruning ... 4 (adaptive)
Weight generation scheme         WeightScheme... mBecke (2022)
Basis function cutoff            BFCut       ... 1.0000e-12
Integration weight cutoff        WCut        ... 1.0000e-14
Partially contracted basis set               ... on
Rotationally invariant grid construction     ... off
Angular grids for H and He will be reduced by one unit

Total number of grid points                  ...   116826
Total number of batches                      ...      923
Average number of points per batch           ...      126
Average number of grid points per atom       ...     5841
UseSFitting                                  ... on
Two-electron COSX gradient terms        ... 
Integration Timings:
Total Time                  =     5.0 sec
Basis fcn evaluation        =     0.1 sec
Density evaluation          =     0.1 sec
A evaluation                =     4.1 sec
A derivative evaluation     =     0.0 sec
S-fit derivative evaluation =     0.0 sec
anal. over. der. evaluation =     0.0 sec
num. over. der. evaluation  =     0.3 sec
K(P) evaluation             =     0.1 sec
finalize                    =     0.0 sec

done (  5.7 sec)
CPCM gradient                           ... done (  0.5 sec)
DFT XC gradient                         ... Exchange-correlation gradient    ... done
done (  0.7 sec)
Empirical dispersion gradient           ... 
-------------------
DISPERSION GRADIENT
-------------------

   1   C   :   -0.000165266   -0.000137812   -0.000184678
   2   C   :   -0.000042172   -0.000036186   -0.000049774
   3   C   :   -0.000096726    0.000066148   -0.000069780
   4   C   :   -0.000053753    0.000060874   -0.000032030
   5   C   :    0.000023492   -0.000133647   -0.000022058
   6   C   :    0.000046440   -0.000086508    0.000013720
   7   C   :   -0.000061723   -0.000057324   -0.000073375
   8   C   :    0.000750299    0.000309356    0.000760606
   9   C   :    0.000313786   -0.000002121    0.000277666
  10   C   :   -0.000105533   -0.000173557   -0.000146964
  11   C   :   -0.000566295    0.000152917   -0.000456107
  12   O   :    0.000099205    0.000065156    0.000107613
  13   H   :   -0.000077798    0.000096641   -0.000042195
  14   H   :   -0.000078689    0.000107466   -0.000039181
  15   H   :    0.000050167   -0.000120957    0.000006947
  16   H   :    0.000058882   -0.000127710    0.000013574
  17   H   :   -0.000011129    0.000125189    0.000028942
  18   H   :    0.000033767    0.000066953    0.000050396
  19   H   :    0.000068720   -0.000022398    0.000054070
  20   N   :   -0.000185675   -0.000152480   -0.000197393

Difference to translation invariance:
           :    0.0000000000    0.0000000000    0.0000000000

Difference to rotation invariance:
           :    0.0000000000   -0.0000000000   -0.0000000000

Norm of the Dispersion gradient    ...    0.0015524215
RMS gradient                       ...    0.0002004168
MAX gradient                       ...    0.0007606062
done (  0.0 sec)

-------
TIMINGS
-------

Total time                :   19.822 sec
Integral trafo            :    0.287 sec (  1.4%)
FC preparation            :    0.085 sec (  0.4%)
I/O of integrals          :    0.096 sec (  0.5%)
K(i,j) operators          :    0.156 sec (  0.8%)
T(i,j) pair energies      :    0.023 sec (  0.1%)
V**(-1/2)                 :    0.134 sec (  0.7%)
Gamma(ia|P)               :    0.153 sec (  0.8%)
Gamma-Trafo               :    0.051 sec (  0.3%)
D(virtual)                :    0.006 sec (  0.0%)
D(internal)               :    0.227 sec (  1.1%)
W(virtual)                :    0.012 sec (  0.1%)
W(internal)               :    0.275 sec (  1.4%)
L(virtual)                :    0.140 sec (  0.7%)
L(internal)               :    0.022 sec (  0.1%)
XC kernel                 :    0.017 sec (  0.1%)
G(D)                      :    1.413 sec (  7.1%)
G(Z)                      :    1.446 sec (  7.3%)
Z-vector solution         :    7.158 sec ( 36.1%)
3-index derivative        :    0.263 sec (  1.3%)
2-index derivative        :    0.029 sec (  0.1%)
Fock matrix gradient      :    7.425 sec ( 37.5%)


---------------------------------------
MP2 TOTAL ENERGY:     -552.371339565 Eh
---------------------------------------

The final MP2 gradient
  0:   0.00487144   0.00315961  -0.00038658
  1:  -0.00122682   0.00108397   0.00132798
  2:   0.00038149  -0.00079352   0.00046755
  3:   0.00113401  -0.00047746   0.00092818
  4:  -0.00046579  -0.00156338  -0.00043134
  5:   0.00098098   0.00092214   0.00117056
  6:  -0.00224965   0.00395657  -0.00082146
  7:   0.00331594  -0.00986504  -0.00051967
  8:  -0.00231799   0.00275841  -0.00065190
  9:   0.00025080   0.00383803   0.00097008
 10:   0.00104199  -0.01091986  -0.00207542
 11:  -0.00336637   0.00606224  -0.00103634
 12:  -0.00010333   0.00070772  -0.00016038
 13:  -0.00044103   0.00049268  -0.00038524
 14:   0.00066773  -0.00044055   0.00015833
 15:   0.00023112  -0.00095710  -0.00022761
 16:   0.00013352   0.00056963   0.00037424
 17:   0.00042451   0.00018703   0.00033085
 18:   0.00088317   0.00437133   0.00214943
 19:  -0.00414214  -0.00305784  -0.00114430

-----------------------------------
NORM OF THE MP2 GRADIENT:  0.020894
-----------------------------------

Maximum memory used throughout the entire MP2-calculation: 53.8 MB


-------------------------------------------------------------------------------
                          DFT DISPERSION CORRECTION                            
                                                                               
                              DFTD3 V3.1  Rev 1                                
                          USING Becke-Johnson damping                          
-------------------------------------------------------------------------------
-------------------------   ----------------
Dispersion correction           -0.018656287
-------------------------   ----------------


-------------------------   --------------------
FINAL SINGLE POINT ENERGY      -552.389995851421
-------------------------   --------------------

------------------------------------------------------------------------------
                         ORCA GEOMETRY RELAXATION STEP
------------------------------------------------------------------------------

Reading the OPT-File                    .... done
Getting information on internals        .... done
Copying old internal coords+grads       .... done
Making the new internal coordinates     .... (2022 redundants) done
Validating the new internal coordinates .... (2022 redundants) done
Calculating the B-matrix                .... done
Calculating the G,G- and P matrices     .... done
Transforming gradient to internals      .... done
Projecting the internal gradient        .... done
Number of atoms                         ....  20
Number of internal coordinates          ....  98
Current Energy                          ....  -552.389995851 Eh
Current gradient norm                   ....     0.020893966 Eh/bohr
Maximum allowed component of the step   ....  0.300
Current trust radius                    ....  0.300
Updating the Hessian (BFGS)             .... done
Forming the augmented Hessian           .... done
Diagonalizing the augmented Hessian     .... done
Last element of RFO vector              ....  0.998171585
Lowest eigenvalues of augmented Hessian:
 -0.000553684  0.014238799  0.020980361  0.023883174  0.024233970
Length of the computed step             ....  0.060554798
The final length of the internal step   ....  0.060554798
Converting the step to Cartesian space:
 Initial RMS(Int)=    0.0061169583
Transforming coordinates:
 Iter   0:  RMS(Cart)=    0.0134166012 RMS(Int)=    1.9030658941
 Iter   5:  RMS(Cart)=    0.0000074046 RMS(Int)=    0.0000059663
 Iter  10:  RMS(Cart)=    0.0000002203 RMS(Int)=    0.0000001775
done
Storing new coordinates                 .... done
The predicted energy change is          ....    -0.000277857
Previously predicted energy change      ....    -0.001820505
Actually observed energy change         ....    -0.002238669
Ratio of predicted to observed change   ....     1.229696475
New trust radius                        ....     0.450000000

                                .--------------------.
          ----------------------|Geometry convergence|-------------------------
          Item                value                   Tolerance       Converged
          ---------------------------------------------------------------------
          Energy change      -0.0022386689            0.0000010000      NO
          RMS gradient        0.0012411778            0.0000300000      NO
          MAX gradient        0.0055503457            0.0001000000      NO
          RMS step            0.0061169583            0.0006000000      NO
          MAX step            0.0278254875            0.0010000000      NO
          ........................................................
          Max(Bonds)      0.0070      Max(Angles)    1.59
          Max(Dihed)        0.69      Max(Improp)    0.00
          ---------------------------------------------------------------------

The optimization has not yet converged - more geometry cycles are needed


    ---------------------------------------------------------------------------
                         Redundant Internal Coordinates
                            (Angstroem and degrees)

        Definition                    Value    dE/dq     Step     New-Value
    ----------------------------------------------------------------------------
     1. B(C   1,C   0)                1.4346  0.000473 -0.0011    1.4335   
     2. B(C   2,C   1)                1.4083  0.000084  0.0006    1.4088   
     3. B(C   3,C   2)                1.3905 -0.000211 -0.0006    1.3898   
     4. B(C   4,C   1)                1.4088  0.001057  0.0000    1.4088   
     5. B(C   5,C   4)                1.3926  0.000785 -0.0008    1.3918   
     6. B(C   6,C   5)                1.4110  0.000817 -0.0005    1.4105   
     7. B(C   6,C   3)                1.4083 -0.001136  0.0015    1.4098   
     8. B(C   7,C   6)                1.4531 -0.001546  0.0005    1.4536   
     9. B(C   8,C   7)                1.3836  0.003569 -0.0043    1.3793   
    10. B(C   9,C   8)                1.4303  0.001085  0.0027    1.4330   
    11. B(C  10,C   9)                1.3743  0.003421 -0.0044    1.3700   
    12. B(O  11,C  10)                1.3527 -0.000485  0.0043    1.3571   
    13. B(O  11,C   7)                1.3597 -0.002978  0.0070    1.3667   
    14. B(H  12,C   2)                1.0918  0.000504 -0.0004    1.0914   
    15. B(H  13,C   3)                1.0917  0.000485 -0.0003    1.0914   
    16. B(H  14,C   4)                1.0917  0.000503 -0.0004    1.0913   
    17. B(H  15,C   5)                1.0903  0.000536 -0.0005    1.0897   
    18. B(H  16,C   8)                1.0876  0.000234 -0.0001    1.0875   
    19. B(H  17,C   9)                1.0879  0.000447 -0.0004    1.0875   
    20. B(H  18,C  10)                1.0864  0.000276 -0.0001    1.0863   
    21. B(N  19,C   0)                1.1701  0.004783 -0.0010    1.1692   
    22. L(C   1,C   0,N  19,C   4, 2) 174.14 -0.001217    0.23    174.36   
    23. L(C   1,C   0,N  19,C   4, 1) 179.31 -0.001086    0.21    179.51   
    24. A(C   2,C   1,C   4)          119.79  0.000191   -0.09    119.70   
    25. A(C   0,C   1,C   2)          120.27  0.000331   -0.10    120.18   
    26. A(C   0,C   1,C   4)          119.94 -0.000523    0.19    120.12   
    27. A(C   3,C   2,H  12)          119.86 -0.000682    0.15    120.01   
    28. A(C   1,C   2,H  12)          120.07  0.000319   -0.11    119.96   
    29. A(C   1,C   2,C   3)          120.07  0.000363   -0.05    120.02   
    30. A(C   2,C   3,C   6)          120.65 -0.000253    0.13    120.79   
    31. A(C   2,C   3,H  13)          118.94 -0.000476    0.11    119.05   
    32. A(C   6,C   3,H  13)          120.40  0.000730   -0.25    120.16   
    33. A(C   5,C   4,H  14)          119.97 -0.000234    0.12    120.10   
    34. A(C   1,C   4,H  14)          120.23  0.001022   -0.26    119.98   
    35. A(C   1,C   4,C   5)          119.79 -0.000789    0.12    119.92   
    36. A(C   6,C   5,H  15)          119.96  0.000964   -0.30    119.66   
    37. A(C   4,C   5,H  15)          119.29 -0.000789    0.26    119.56   
    38. A(C   4,C   5,C   6)          120.75 -0.000174    0.03    120.78   
    39. A(C   5,C   6,C   7)          120.37 -0.001100    0.42    120.79   
    40. A(C   3,C   6,C   7)          120.68  0.000438   -0.27    120.41   
    41. A(C   3,C   6,C   5)          118.95  0.000662   -0.15    118.80   
    42. A(C   8,C   7,O  11)          109.26 -0.000167    0.04    109.31   
    43. A(C   6,C   7,O  11)          118.29  0.002916   -0.88    117.41   
    44. A(C   6,C   7,C   8)          132.45 -0.002749    0.84    133.29   
    45. A(C   9,C   8,H  16)          126.95 -0.000351    0.17    127.12   
    46. A(C   7,C   8,H  16)          126.75  0.000980   -0.31    126.44   
    47. A(C   7,C   8,C   9)          106.30 -0.000629    0.15    106.45   
    48. A(C  10,C   9,H  17)          126.18 -0.000142    0.05    126.23   
    49. A(C   8,C   9,H  17)          127.78  0.000554   -0.05    127.73   
    50. A(C   8,C   9,C  10)          106.04 -0.000412   -0.00    106.04   
    51. A(O  11,C  10,H  18)          118.84  0.005550   -1.59    117.25   
    52. A(C   9,C  10,H  18)          131.05 -0.004602    1.37    132.42   
    53. A(C   9,C  10,O  11)          110.10 -0.000948    0.23    110.33   
    54. A(C   7,O  11,C  10)          108.29  0.002156   -0.41    107.88   
    55. D(H  12,C   2,C   1,C   0)     -0.84 -0.000153    0.68     -0.16   
    56. D(C   3,C   2,C   1,C   4)     -0.31 -0.000017    0.18     -0.13   
    57. D(H  12,C   2,C   1,C   4)    179.56 -0.000100    0.33    179.88   
    58. D(C   3,C   2,C   1,C   0)    179.30 -0.000071    0.53    179.83   
    59. D(H  13,C   3,C   2,H  12)      0.05  0.000036   -0.11     -0.06   
    60. D(C   6,C   3,C   2,H  12)   -179.84  0.000066   -0.11   -179.95   
    61. D(C   6,C   3,C   2,C   1)      0.02 -0.000015    0.04      0.06   
    62. D(H  13,C   3,C   2,C   1)    179.91 -0.000046    0.04    179.95   
    63. D(H  14,C   4,C   1,C   2)   -179.54  0.000112   -0.34   -179.88   
    64. D(H  14,C   4,C   1,C   0)      0.85  0.000162   -0.69      0.17   
    65. D(C   5,C   4,C   1,C   2)      0.30  0.000007   -0.16      0.14   
    66. D(C   5,C   4,C   1,C   0)   -179.31  0.000057   -0.50   -179.81   
    67. D(H  15,C   5,C   4,C   1)   -179.95  0.000059   -0.06   -180.01   
    68. D(C   6,C   5,C   4,H  14)    179.83 -0.000073    0.11    179.94   
    69. D(C   6,C   5,C   4,C   1)     -0.01  0.000029   -0.07     -0.09   
    70. D(H  15,C   5,C   4,H  14)     -0.11 -0.000044    0.12      0.01   
    71. D(C   7,C   6,C   5,H  15)     -0.33 -0.000088    0.31     -0.02   
    72. D(C   3,C   6,C   5,H  15)    179.67 -0.000092    0.27    179.94   
    73. D(C   3,C   6,C   5,C   4)     -0.27 -0.000061    0.29      0.02   
    74. D(C   7,C   6,C   3,H  13)      0.38  0.000082   -0.30      0.07   
    75. D(C   7,C   6,C   3,C   2)   -179.74  0.000050   -0.30   -180.04   
    76. D(C   7,C   6,C   5,C   4)    179.73 -0.000057    0.32    180.05   
    77. D(C   5,C   6,C   3,H  13)   -179.63  0.000086   -0.27   -179.89   
    78. D(C   5,C   6,C   3,C   2)      0.26  0.000054   -0.27     -0.01   
    79. D(O  11,C   7,C   6,C   5)      0.32 -0.000061    0.20      0.51   
    80. D(O  11,C   7,C   6,C   3)   -179.69 -0.000057    0.23   -179.46   
    81. D(C   8,C   7,C   6,C   5)   -179.39  0.000044   -0.14   -179.53   
    82. D(C   8,C   7,C   6,C   3)      0.61  0.000048   -0.11      0.50   
    83. D(H  16,C   8,C   7,C   6)     -0.13 -0.000033    0.13     -0.00   
    84. D(C   9,C   8,C   7,O  11)      0.22  0.000176   -0.46     -0.23   
    85. D(C   9,C   8,C   7,C   6)    179.95  0.000085   -0.15    179.80   
    86. D(H  16,C   8,C   7,O  11)   -179.86  0.000058   -0.17   -180.03   
    87. D(H  17,C   9,C   8,H  16)     -0.04  0.000017   -0.01     -0.05   
    88. D(H  17,C   9,C   8,C   7)    179.88 -0.000100    0.26    180.14   
    89. D(C  10,C   9,C   8,H  16)    179.84 -0.000086    0.23    180.07   
    90. D(C  10,C   9,C   8,C   7)     -0.24 -0.000203    0.51      0.26   
    91. D(H  18,C  10,C   9,H  17)     -0.04 -0.000024    0.05      0.00   
    92. D(H  18,C  10,C   9,C   8)   -179.92  0.000075   -0.20   -180.11   
    93. D(O  11,C  10,C   9,H  17)   -179.94  0.000067   -0.16   -180.10   
    94. D(O  11,C  10,C   9,C   8)      0.18  0.000166   -0.40     -0.22   
    95. D(C   7,O  11,C  10,H  18)   -179.96  0.000030   -0.09   -180.05   
    96. D(C   7,O  11,C  10,C   9)     -0.05 -0.000059    0.12      0.07   
    97. D(C  10,O  11,C   7,C   8)     -0.11 -0.000076    0.21      0.10   
    98. D(C  10,O  11,C   7,C   6)   -179.88  0.000016   -0.07   -179.96   
    ----------------------------------------------------------------------------

Geometry step timings:
Preparation and reading OPT file:      0.001 s (14.068 %)
Internal coordinates            :      0.000 s ( 0.716 %)
B/P matrices and projection     :      0.001 s (24.440 %)
Hessian update/contruction      :      0.000 s ( 9.933 %)
Making the step                 :      0.001 s (23.839 %)
Converting the step to Cartesian:      0.000 s ( 3.696 %)
Storing new data                :      0.000 s ( 0.809 %)
Checking convergence            :      0.000 s ( 0.323 %)
Final printing                  :      0.001 s (22.107 %)
Total time                      :      0.004 s

Time for energy+gradient        :     35.923 s
Time for complete geometry iter :     36.137 s

         *************************************************************
         *                GEOMETRY OPTIMIZATION CYCLE   4            *
         *************************************************************
---------------------------------
CARTESIAN COORDINATES (ANGSTROEM)
---------------------------------
  C      2.010766   -0.281762    0.567664
  C      2.842258    0.412644    1.506401
  C      2.649975    1.788555    1.740358
  C      3.455725    2.457794    2.653908
  C      3.855189   -0.278409    2.200123
  C      4.657470    0.399246    3.113526
  C      4.471478    1.776407    3.354996
  C      5.310027    2.484615    4.308071
  C      5.351053    3.793210    4.741921
  C      6.410782    3.868724    5.703544
  C      6.941253    2.608082    5.781960
  O      6.283211    1.766724    4.944870
  H      1.867839    2.328651    1.204018
  H      3.293611    3.523882    2.822345
  H      4.009479   -1.343762    2.021070
  H      5.439113   -0.141048    3.647035
  H      4.701430    4.602284    4.416397
  H      6.740367    4.740761    6.263541
  H      7.753676    2.190151    6.369597
  N      1.299808   -0.866107   -0.153441

----------------------------
CARTESIAN COORDINATES (A.U.)
----------------------------
  NO LB      ZA    FRAG     MASS         X           Y           Z
   0 C     6.0000    0    12.011    3.799798   -0.532453    1.072730
   1 C     6.0000    0    12.011    5.371089    0.779784    2.846685
   2 C     6.0000    0    12.011    5.007728    3.379880    3.288801
   3 C     6.0000    0    12.011    6.530373    4.644557    5.015160
   4 C     6.0000    0    12.011    7.285252   -0.526116    4.157630
   5 C     6.0000    0    12.011    8.801342    0.754466    5.883712
   6 C     6.0000    0    12.011    8.449870    3.356922    6.340023
   7 C     6.0000    0    12.011   10.034496    4.695242    8.141074
   8 C     6.0000    0    12.011   10.112025    7.168127    8.960931
   9 C     6.0000    0    12.011   12.114623    7.310829   10.778137
  10 C     6.0000    0    12.011   13.117066    4.928561   10.926321
  11 O     8.0000    0    15.999   11.873547    3.338625    9.344450
  12 H     1.0000    0     1.008    3.529704    4.400512    2.275264
  13 H     1.0000    0     1.008    6.224023    6.659172    5.333459
  14 H     1.0000    0     1.008    7.576817   -2.539341    3.819269
  15 H     1.0000    0     1.008   10.278433   -0.266541    6.891897
  16 H     1.0000    0     1.008    8.884415    8.697056    8.345780
  17 H     1.0000    0     1.008   12.737447    8.958740   11.836377
  18 H     1.0000    0     1.008   14.652324    4.138785   12.036794
  19 N     7.0000    0    14.007    2.456282   -1.636704   -0.289961

--------------------------------
INTERNAL COORDINATES (ANGSTROEM)
--------------------------------
 C      0   0   0     0.000000000000     0.00000000     0.00000000
 C      1   0   0     1.433458525164     0.00000000     0.00000000
 C      2   1   0     1.408843748771   120.17787427     0.00000000
 C      3   2   1     1.389850868199   120.01933598   179.82744638
 C      2   1   3     1.408841726458   120.12578930   179.95429386
 C      5   2   1     1.391824147431   119.91831811   180.18790266
 C      4   3   2     1.409811108960   120.78637437     0.05896981
 C      7   4   3     1.453641659027   120.41096081   179.96242048
 C      8   7   4     1.379249545909   133.28550576     0.49898533
 C      9   8   7     1.432985946874   106.44421687   179.80936455
 C     10   9   8     1.369951218184   106.03810729     0.27064142
 O     11  10   9     1.357063859570   110.33109505   359.78394923
 H      3   2   1     1.091375992686   119.96749197   359.83968208
 H      4   3   2     1.091419037730   119.05646403   179.94901904
 H      5   2   1     1.091257098190   119.98203680     0.16471515
 H      6   5   2     1.089731210074   119.56107223   179.98776006
 H      9   8   7     1.087463811045   126.43846222     0.00000000
 H     10   9   8     1.087506394922   127.72950570   180.15368405
 H     11  10   9     1.086285179339   132.42294789   179.90026089
 N      1   2   3     1.169150295398   177.14980768   262.66888984

---------------------------
INTERNAL COORDINATES (A.U.)
---------------------------
 C      0   0   0     0.000000000000     0.00000000     0.00000000
 C      1   0   0     2.708844036895     0.00000000     0.00000000
 C      2   1   0     2.662328850664   120.17787427     0.00000000
 C      3   2   1     2.626437507889   120.01933598   179.82744638
 C      2   1   3     2.662325029046   120.12578930   179.95429386
 C      5   2   1     2.630166465222   119.91831811   180.18790266
 C      4   3   2     2.664156896493   120.78637437     0.05896981
 C      7   4   3     2.746984632419   120.41096081   179.96242048
 C      8   7   4     2.606403912102   133.28550576     0.49898533
 C      9   8   7     2.707950993349   106.44421687   179.80936455
 C     10   9   8     2.588832619199   106.03810729     0.27064142
 O     11  10   9     2.564479040830   110.33109505   359.78394923
 H      3   2   1     2.062401735314   119.96749197   359.83968208
 H      4   3   2     2.062483078658   119.05646403   179.94901904
 H      5   2   1     2.062177057276   119.98203680     0.16471515
 H      6   5   2     2.059293546627   119.56107223   179.98776006
 H      9   8   7     2.055008783425   126.43846222     0.00000000
 H     10   9   8     2.055089255291   127.72950570   180.15368405
 H     11  10   9     2.052781492289   132.42294789   179.90026089
 N      1   2   3     2.209373867696   177.14980768   262.66888984


           ************************************************************
           *        Program running with 8 parallel MPI-processes     *
           *              working on a common directory               *
           ************************************************************
------------------------------------------------------------------------------
                   ___                                                        
                  /   \      - P O W E R E D   B Y -                         
                 /     \                                                     
                 |  |  |   _    _      __       _____    __    __             
                 |  |  |  | |  | |    /  \     |  _  \  |  |  /  |          
                  \  \/   | |  | |   /    \    | | | |  |  | /  /          
                 / \  \   | |__| |  /  /\  \   | |_| |  |  |/  /          
                |  |  |   |  __  | /  /__\  \  |    /   |      \           
                |  |  |   | |  | | |   __   |  |    \   |  |\   \          
                \     /   | |  | | |  |  |  |  | |\  \  |  | \   \       
                 \___/    |_|  |_| |__|  |__|  |_| \__\ |__|  \__/        
                                                                              
                      - O R C A' S   B I G   F R I E N D -                    
                                      &                                       
                       - I N T E G R A L  F E E D E R -                       
                                                                              
 v1 FN, 2020, v2 2021, v3 2022-2024                                           
------------------------------------------------------------------------------


----------------------
SHARK INTEGRAL PACKAGE
----------------------

Number of atoms                             ...     20
Number of basis functions                   ...    217
Number of shells                            ...     99
Maximum angular momentum                    ...      2
Integral batch strategy                     ... SHARK/LIBINT Hybrid
RI-J (if used) integral strategy            ... SPLIT-RIJ (Revised 2003 algorithm where possible)
Printlevel                                  ...      1
Contraction scheme used                     ... SEGMENTED contraction
Prescreening option                         ... SCHWARTZ
   Thresh                                   ... 1.000e-12
   Tcut                                     ... 1.000e-14
   Tpresel                                  ... 1.000e-14 
Coulomb Range Separation                    ... NOT USED
Exchange Range Separation                   ... NOT USED
Multipole approximations                    ... NOT USED
Finite Nucleus Model                        ... NOT USED
CABS basis                                  ... NOT available
Auxiliary Coulomb fitting basis             ... AVAILABLE
   # of basis functions in Aux-J            ...    714
   # of shells in Aux-J                     ...    230
   Maximum angular momentum in Aux-J        ...      4
Auxiliary J/K fitting basis                 ... NOT available
Auxiliary Correlation fitting basis         ... AVAILABLE
   # of basis functions in Aux-C            ...    722
   # of shells in Aux-C                     ...    250
   Maximum angular momentum in Aux-C        ...      3
Auxiliary 'external' fitting basis          ... NOT available

Checking pre-screening integrals            ... done (  0.0 sec) Dimension = 99
Check shell pair data                       ... done (  0.0 sec)
Shell pair information
Shell pair cut-off parameter TPreSel        ...   1.0e-14
Total number of shell pairs                 ...      4950
Shell pairs after pre-screening             ...      4304
Total number of primitive shell pairs       ...     18526
Primitive shell pairs kept                  ...     11350
          la=0 lb=0:   1240 shell pairs
          la=1 lb=0:   1548 shell pairs
          la=1 lb=1:    508 shell pairs
          la=2 lb=0:    576 shell pairs
          la=2 lb=1:    361 shell pairs
          la=2 lb=2:     71 shell pairs

Calculating one electron integrals          ... done (  0.0 sec)
Calculating RI/J V-Matrix + Cholesky decomp.... done (  0.0 sec)
Calculating RI/C V-Matrix + Cholesky decomp.... done (  0.0 sec)
Calculating Nuclear repulsion               ... done (  0.0 sec) ENN=    662.283239084407 Eh

Diagonalization of the overlap matrix:
Smallest eigenvalue                        ... 2.908e-04
Time for diagonalization                   ...    0.005 sec
Threshold for overlap eigenvalues          ... 1.000e-07
Number of eigenvalues below threshold      ... 0
Time for construction of square roots      ...    0.002 sec
Total time needed                          ...    0.009 sec

-------------------
DFT GRID GENERATION
-------------------

General Integration Accuracy     IntAcc      ... 4.388
Radial Grid Type                 RadialGrid  ... OptM3 with GC (2021)
Angular Grid (max. ang.)         AngularGrid ... 4 (Lebedev-302)
Angular grid pruning method      GridPruning ... 4 (adaptive)
Weight generation scheme         WeightScheme... mBecke (2022)
Basis function cutoff            BFCut       ... 1.0000e-12
Integration weight cutoff        WCut        ... 1.0000e-14
Partially contracted basis set               ... off
Rotationally invariant grid construction     ... off
Angular grids for H and He will be reduced by one unit

Total number of grid points                  ...   100830
Total number of batches                      ...     1584
Average number of points per batch           ...       63
Average number of grid points per atom       ...     5042

--------------------
COSX GRID GENERATION
--------------------

GRIDX 1
-------
General Integration Accuracy     IntAcc      ... 3.816
Radial Grid Type                 RadialGrid  ... OptM3 with GC (2021)
Angular Grid (max. ang.)         AngularGrid ... 1 (Lebedev-50)
Angular grid pruning method      GridPruning ... 4 (adaptive)
Weight generation scheme         WeightScheme... mBecke (2022)
Basis function cutoff            BFCut       ... 1.0000e-12
Integration weight cutoff        WCut        ... 1.0000e-14
Partially contracted basis set               ... on
Rotationally invariant grid construction     ... off
Angular grids for H and He will be reduced by one unit

Total number of grid points                  ...    12795
Total number of batches                      ...      110
Average number of points per batch           ...      116
Average number of grid points per atom       ...      640
UseSFitting                                  ... on

GRIDX 2
-------
General Integration Accuracy     IntAcc      ... 4.020
Radial Grid Type                 RadialGrid  ... OptM3 with GC (2021)
Angular Grid (max. ang.)         AngularGrid ... 2 (Lebedev-110)
Angular grid pruning method      GridPruning ... 4 (adaptive)
Weight generation scheme         WeightScheme... mBecke (2022)
Basis function cutoff            BFCut       ... 1.0000e-12
Integration weight cutoff        WCut        ... 1.0000e-14
Partially contracted basis set               ... on
Rotationally invariant grid construction     ... off
Angular grids for H and He will be reduced by one unit

Total number of grid points                  ...    28682
Total number of batches                      ...      235
Average number of points per batch           ...      122
Average number of grid points per atom       ...     1434
UseSFitting                                  ... on

GRIDX 3
-------
General Integration Accuracy     IntAcc      ... 4.338
Radial Grid Type                 RadialGrid  ... OptM3 with GC (2021)
Angular Grid (max. ang.)         AngularGrid ... 3 (Lebedev-194)
Angular grid pruning method      GridPruning ... 4 (adaptive)
Weight generation scheme         WeightScheme... mBecke (2022)
Basis function cutoff            BFCut       ... 1.0000e-12
Integration weight cutoff        WCut        ... 1.0000e-14
Partially contracted basis set               ... on
Rotationally invariant grid construction     ... off
Angular grids for H and He will be reduced by one unit

Total number of grid points                  ...    63137
Total number of batches                      ...      505
Average number of points per batch           ...      125
Average number of grid points per atom       ...     3157
UseSFitting                                  ... on
Initializing property integral containers    ... done (  0.0 sec)

SHARK setup successfully completed in   1.2 seconds

Maximum memory used throughout the entire STARTUP-calculation: 27.2 MB


           ************************************************************
           *        Program running with 8 parallel MPI-processes     *
           *              working on a common directory               *
           ************************************************************
Occupation numbers will be reassigned to an Aufbau configuration
             **** ENERGY FILE WAS UPDATED (calc.en.tmp) ****
Finished Guess after   0.2 sec
Maximum memory used throughout the entire GUESS-calculation: 11.8 MB


           ************************************************************
           *        Program running with 8 parallel MPI-processes     *
           *              working on a common directory               *
           ************************************************************
--------------------
CPCM SOLVATION MODEL
--------------------
CPCM parameters:
  Epsilon                                         ...      16.7000
  Refrac                                          ...       1.2750
  Rsolv                                           ...       1.3000
  Surface type                                    ... GAUSSIAN VDW
  Discretization scheme                           ... Constant charge density
    Threshold for H atoms                         ...       5.0000 (charges/Ang^2)
    Threshold for non-H atoms                     ...       5.0000 (charges/Ang^2)
  Epsilon function type                           ...         CPCM
Solvent:                                          ... CUSTOM
Radii:
  Scheme                                          ... Element-dependent radii
  Radius for C  used is    3.8550 Bohr (=   2.0400 Ang.)
  Radius for O  used is    3.4469 Bohr (=   1.8240 Ang.)
  Radius for H  used is    2.4944 Bohr (=   1.3200 Ang.)
  Radius for N  used is    3.5149 Bohr (=   1.8600 Ang.)
Calculating surface                               ...        done! (  0.0s)
Cavity surface points                             ...         2012
Cavity Volume                                     ...    1422.3389
Cavity Surface-area                               ...     766.5349
Calculating surface distance matrix               ...        done! (  0.1s)
Performing Cholesky decomposition & store         ...        done! (  0.1s)
Overall time for CPCM initialization              ...                 0.2s

----------------------------------------D-I-I-S--------------------------------------------
Iteration    Energy (Eh)           Delta-E    RMSDP     MaxDP     DIISErr   Damp  Time(sec)
-------------------------------------------------------------------------------------------
               ***  Starting incremental Fock matrix formation  ***
    1    -551.7870960894090331     0.00e+00  6.93e-05  1.53e-03  6.54e-03  0.700   1.3
    2    -551.7871833079454973    -8.72e-05  5.93e-05  1.40e-03  5.27e-03  0.700   0.9
                               ***Turning on AO-DIIS***
    3    -551.7872522650204701    -6.90e-05  4.86e-05  1.27e-03  4.10e-03  0.700   0.7
                              *** Initializing SOSCF ***
---------------------------------------S-O-S-C-F--------------------------------------
Iteration    Energy (Eh)           Delta-E    RMSDP     MaxDP     MaxGrad    Time(sec)
--------------------------------------------------------------------------------------
    4    -551.7873045649123469    -5.23e-05  1.25e-04  3.33e-03  3.05e-03     0.7
               *** Restarting incremental Fock matrix formation ***
    5    -551.7874452927972015    -1.41e-04  1.48e-05  3.37e-04  1.37e-04     1.3
    6    -551.7874464576698301    -1.16e-06  1.13e-05  2.99e-04  9.80e-05     1.0
    7    -551.7874466394825959    -1.82e-07  4.42e-06  1.26e-04  6.72e-05     1.0
    8    -551.7874467488136361    -1.09e-07  7.07e-07  2.02e-05  4.77e-06     1.0
    9    -551.7874467487838501     2.98e-11  3.06e-07  8.88e-06  5.81e-06     0.9
                 **** Energy Check signals convergence ****

               *****************************************************
               *                     SUCCESS                       *
               *           SCF CONVERGED AFTER   9 CYCLES          *
               *****************************************************

Recomputing exchange energy using gridx3       ... done (    1.802 sec)
Old exchange energy                            :    -39.298116560 Eh
New exchange energy                            :    -39.298119210 Eh
Exchange energy change after final integration :     -0.000002650 Eh
Total energy after final integration           :   -551.787449399 Eh
             **** ENERGY FILE WAS UPDATED (calc.en.tmp) ****

----------------
TOTAL SCF ENERGY
----------------

Total Energy       :       -551.78744939873081 Eh          -15014.89984 eV

Components:
Nuclear Repulsion  :        662.28323908440666 Eh           18021.64314 eV
Electronic Energy  :      -1214.05563714106256 Eh          -33036.13341 eV
One Electron Energy:      -2059.34917782383855 Eh          -56037.74003 eV
Two Electron Energy:        845.29354068277598 Eh           23001.60662 eV
CPCM Dielectric    :         -0.01504869212801 Eh              -0.40950 eV

Virial components:
Potential Energy   :      -1098.79251939828987 Eh          -29899.66452 eV
Kinetic Energy     :        547.00506999955905 Eh           14884.76468 eV
Virial Ratio       :          2.00874284291218

DFT components:
N(Alpha)           :       44.000061024340 electrons
N(Beta)            :       44.000061024340 electrons
N(Total)           :       88.000122048680 electrons
E(X)               :      -34.955021703416 Eh       
E(C)               :       -2.192311024847 Eh       
E(XC)              :      -37.147332728264 Eh       

CPCM Solvation Model Properties:
Surface-charge          :         -0.01895367514511
Corrected charge        :         -0.00000000000000
Outlying charge corr.   :          0.00002186818942 Eh               0.00060 eV
Free-energy (cav+disp)  :  This term is not implemented in the current solvation scheme

---------------
SCF CONVERGENCE
---------------

  Last Energy change         ...   -2.9786e-11  Tolerance :   1.0000e-09
  Last MAX-Density change    ...    8.8825e-06  Tolerance :   1.0000e-08
  Last RMS-Density change    ...    3.0560e-07  Tolerance :   1.0000e-09
  Last DIIS Error            ...    3.0514e-03  Tolerance :   1.0000e-08
  Last Orbital Gradient      ...    5.8095e-06  Tolerance :   2.0000e-06
  Last Orbital Rotation      ...    7.4761e-06  Tolerance :   2.0000e-06


Total SCF time: 0 days 0 hours 0 min 10 sec 
Finished LeanSCF after  11.0 sec

Maximum memory used throughout the entire LEANSCF-calculation: 23.9 MB


           ************************************************************
           *        Program running with 8 parallel MPI-processes     *
           *              working on a common directory               *
           ************************************************************

------------------------------------------------------------------------------
                                ORCA  MP2 
------------------------------------------------------------------------------

Freezing NCore=26 chemical core electrons

----------------------
RI-MP2 ENERGY+GRADIENT
----------------------
Dimension of the orbital basis            ...  217
Dimension of the AuxC basis               ...  722
Memory devoted to MP2                     ... 8000 MB   
Data format for matrix containers         ... DOUBLE
Compression type for matrix containers    ... UNCOMPRESSED
Overall scaling of the MP2 energy         ...   2.700e-01

-----------------------
SHARK RI TRANSFORMATION
-----------------------

Number of basis functions                ...    217
Number of aux functions                  ...    722
Number of operators                      ...      1
Generation of IJK                        ... YES
Generation of IAK                        ... YES
Generation of ABK                        ... NO
Orbital Range Operator  0:    0-  43 to   44- 216

Aux basis identifier                     ...   AUXC
Contraction scheme used                  ... SEGMENTED
Do orthogonalization                     ... YES
All operator combinations                ... NO
Transpose (ia|K)                         ... NO
Integral generator used                  ... LIBINT
Starting integral generation + trafo... 
Half trafo (segmented) done. Total time =  0.1 sec. integrals=  0.1 sec trafo=  0.0 sec
Integral generation and half transformation done (  0.1 sec)

Reading or making V^(-1/2)          ... done (  0.0 sec)
Sorting IJK integrals               ... done (  0.1 sec)
Sorting IAK integrals               ... done (  0.1 sec)

SHARK RI integral transformation done. Total time =  0.3 sec.

Opening buffers                              ... done
Frozen core precalculation                   ... done

Starting loop over batches of integrals:

Operator 0  - window                       ... ( 13- 43)x( 44-216)
Operator 0  - Memory available             ...  8000 MB
Operator 0  - Memory needed per MO         ...   1.0 MB
Operator 0  - Number of orbitals per batch ... 4
Operator 0  - Number of batches            ... 1

OPERATOR  0   PASS   0:  MOs    13 ...   16 +   17 ...   20 +   21 ...   24 +   25 ...   28
                            +   29 ...   32 +   33 ...   36 +   37 ...   40 +   41 ...   43
  Reading integrals       ... ok
  Internal MO  15
Closing buffer GIPV ( 0.04 GB; CompressionRatio= 1.00)
Time spent in pair loops =     1.149 sec
Deleting buffers (Ka|jb) ...done

-----------------------------------------------
 RI-MP2 CORRELATION ENERGY:     -0.584228437 Eh
-----------------------------------------------


---------------------
MP2 DENSITY FORMATION
---------------------

Completing the external part of the density      ... done
Storing the unrelaxed density                    ... done

Re-sorting 3-index density container for op 0    ... done
Computing external part of the Lagrangian        ... done
Calculating the xc-kernel                        ... done
Calculating G(D)                                 ... done
Completing the Lagrangian                        ... done
Solving the Z-vector equations                   ... Using XC Grid                  ... (calc.grid_cpscf.tmp) 
Recalculating density on grid  ... (calc.grho_cpscf0.tmp) done
Calculating the xc-kernel      ... (calc.fxc_cpscf0.tmp) done

-------------------
SHARK CP-SCF DRIVER
-------------------

Dimension of the orbital basis          ...    217
Dimension of the CPSCF-problem          ...   7612
Number of operators                     ...      1
Max. number of iterations               ...    128
Convergence Tolerance                   ... 3.0e-05
Number of perturbations                 ...      1
Perturbation type                       ... REAL

----------------------------
POPLE LINEAR EQUATION SOLVER
----------------------------

  ITERATION   0:   ||err||_max =   5.4232e-02 (   0.8 sec)
  ITERATION   1:   ||err||_max =   1.9718e-02 (   0.8 sec)
  ITERATION   2:   ||err||_max =   8.0091e-03 (   0.8 sec)
  ITERATION   3:   ||err||_max =   3.7373e-03 (   0.8 sec)
  ITERATION   4:   ||err||_max =   1.1144e-03 (   0.8 sec)
  ITERATION   5:   ||err||_max =   5.0063e-04 (   0.8 sec)
  ITERATION   6:   ||err||_max =   1.9282e-04 (   0.8 sec)
  ITERATION   7:   ||err||_max =   6.7737e-05 (   0.8 sec)
  ITERATION   8:   ||err||_max =   2.9941e-05 (   0.8 sec)
done
Finalizing the relaxed density                   ... done
Transforming P to the AO basis                   ... done
Storing the relaxed density                      ... done

------------------------------------
ENERGY WEIGHTED DENSITY FINALIZATION
------------------------------------

Gathering the parts of the W-matrix              ... done
Forming the Z-density                            ... done
Transforming Z to the AO basis                   ... done
Calculating G(Z)                                 ... done
Finalizing the W-matrix                          ... done
Transforming W to the AO basis and storing       ... done

----------------------------------
MP2 DERIVATIVE INTEGRAL GENERATION
----------------------------------

Input SCF Electron Density              ... calc.scfp
Input Correlated Electron Density       ... calc.pmp2re
Input Energy Weighted Density           ... calc.wmp2.tmp

Nuclear repulsion gradient              ... done (  0.0 sec)
HCore & Overlap gradient  (SHARK)       ... done (  0.0 sec)
Two-electron RIJ gradient terms         ... done (  0.5 sec)

-----------------------------------------------------------
MP2 COSX Grid Generation
-----------------------------------------------------------

General Integration Accuracy     IntAcc      ... 4.871
Radial Grid Type                 RadialGrid  ... OptM3 with GC (2021)
Angular Grid (max. ang.)         AngularGrid ... 4 (Lebedev-302)
Angular grid pruning method      GridPruning ... 4 (adaptive)
Weight generation scheme         WeightScheme... mBecke (2022)
Basis function cutoff            BFCut       ... 1.0000e-12
Integration weight cutoff        WCut        ... 1.0000e-14
Partially contracted basis set               ... on
Rotationally invariant grid construction     ... off
Angular grids for H and He will be reduced by one unit

Total number of grid points                  ...   116798
Total number of batches                      ...      922
Average number of points per batch           ...      126
Average number of grid points per atom       ...     5840
UseSFitting                                  ... on
Two-electron COSX gradient terms        ... 
Integration Timings:
Total Time                  =     4.9 sec
Basis fcn evaluation        =     0.1 sec
Density evaluation          =     0.1 sec
A evaluation                =     4.1 sec
A derivative evaluation     =     0.0 sec
S-fit derivative evaluation =     0.0 sec
anal. over. der. evaluation =     0.0 sec
num. over. der. evaluation  =     0.3 sec
K(P) evaluation             =     0.1 sec
finalize                    =     0.0 sec

done (  5.6 sec)
CPCM gradient                           ... done (  0.5 sec)
DFT XC gradient                         ... Exchange-correlation gradient    ... done
done (  0.6 sec)
Empirical dispersion gradient           ... 
-------------------
DISPERSION GRADIENT
-------------------

   1   C   :   -0.000164061   -0.000137390   -0.000185777
   2   C   :   -0.000042720   -0.000036218   -0.000049811
   3   C   :   -0.000097926    0.000065192   -0.000069998
   4   C   :   -0.000054209    0.000059823   -0.000031319
   5   C   :    0.000022968   -0.000133177   -0.000021034
   6   C   :    0.000044134   -0.000090062    0.000012201
   7   C   :   -0.000061703   -0.000058495   -0.000072441
   8   C   :    0.000738328    0.000302500    0.000743001
   9   C   :    0.000314674    0.000000553    0.000277507
  10   C   :   -0.000104642   -0.000165685   -0.000143202
  11   C   :   -0.000553465    0.000156219   -0.000440190
  12   O   :    0.000098199    0.000065086    0.000106032
  13   H   :   -0.000078249    0.000096409   -0.000041998
  14   H   :   -0.000079059    0.000107203   -0.000038888
  15   H   :    0.000049778   -0.000121229    0.000007425
  16   H   :    0.000058600   -0.000128013    0.000014270
  17   H   :   -0.000010942    0.000125244    0.000028622
  18   H   :    0.000034112    0.000067004    0.000050752
  19   H   :    0.000069813   -0.000022878    0.000054395
  20   N   :   -0.000183629   -0.000152087   -0.000199547

Difference to translation invariance:
           :    0.0000000000    0.0000000000    0.0000000000

Difference to rotation invariance:
           :   -0.0000000000    0.0000000000   -0.0000000000

Norm of the Dispersion gradient    ...    0.0015265519
RMS gradient                       ...    0.0001970770
MAX gradient                       ...    0.0007430012
done (  0.0 sec)

-------
TIMINGS
-------

Total time                :   19.450 sec
Integral trafo            :    0.303 sec (  1.6%)
FC preparation            :    0.084 sec (  0.4%)
I/O of integrals          :    0.096 sec (  0.5%)
K(i,j) operators          :    0.156 sec (  0.8%)
T(i,j) pair energies      :    0.022 sec (  0.1%)
V**(-1/2)                 :    0.138 sec (  0.7%)
Gamma(ia|P)               :    0.153 sec (  0.8%)
Gamma-Trafo               :    0.050 sec (  0.3%)
D(virtual)                :    0.006 sec (  0.0%)
D(internal)               :    0.228 sec (  1.2%)
W(virtual)                :    0.012 sec (  0.1%)
W(internal)               :    0.276 sec (  1.4%)
L(virtual)                :    0.149 sec (  0.8%)
L(internal)               :    0.022 sec (  0.1%)
XC kernel                 :    0.017 sec (  0.1%)
G(D)                      :    1.417 sec (  7.3%)
G(Z)                      :    1.420 sec (  7.3%)
Z-vector solution         :    6.979 sec ( 35.9%)
3-index derivative        :    0.260 sec (  1.3%)
2-index derivative        :    0.029 sec (  0.2%)
Fock matrix gradient      :    7.269 sec ( 37.4%)


---------------------------------------
MP2 TOTAL ENERGY:     -552.371677836 Eh
---------------------------------------

The final MP2 gradient
  0:   0.00401985   0.00255223  -0.00137778
  1:  -0.00206320  -0.00017939   0.00061845
  2:   0.00047389   0.00002455   0.00052610
  3:   0.00020726  -0.00040201   0.00003177
  4:   0.00048985  -0.00084562   0.00027891
  5:  -0.00000976   0.00002177  -0.00000650
  6:   0.00036561   0.00125525   0.00082854
  7:  -0.00107054  -0.00157078  -0.00100899
  8:  -0.00171598   0.00068391  -0.00195567
  9:   0.00141579   0.00118506   0.00226838
 10:   0.00078317  -0.00240148  -0.00047587
 11:  -0.00089149  -0.00037837  -0.00095938
 12:  -0.00010812   0.00030735  -0.00000873
 13:  -0.00020126   0.00021641  -0.00017854
 14:   0.00018657  -0.00018077   0.00009653
 15:   0.00010531  -0.00028332  -0.00003352
 16:   0.00004494   0.00015890   0.00001640
 17:   0.00032647  -0.00011246   0.00033285
 18:   0.00044565   0.00185534   0.00094275
 19:  -0.00279135  -0.00186623   0.00010025

-----------------------------------
NORM OF THE MP2 GRADIENT:  0.008873
-----------------------------------

Maximum memory used throughout the entire MP2-calculation: 53.9 MB


-------------------------------------------------------------------------------
                          DFT DISPERSION CORRECTION                            
                                                                               
                              DFTD3 V3.1  Rev 1                                
                          USING Becke-Johnson damping                          
-------------------------------------------------------------------------------
-------------------------   ----------------
Dispersion correction           -0.018659817
-------------------------   ----------------


-------------------------   --------------------
FINAL SINGLE POINT ENERGY      -552.390337652886
-------------------------   --------------------

------------------------------------------------------------------------------
                         ORCA GEOMETRY RELAXATION STEP
------------------------------------------------------------------------------

Reading the OPT-File                    .... done
Getting information on internals        .... done
Copying old internal coords+grads       .... done
Making the new internal coordinates     .... (2022 redundants) done
Validating the new internal coordinates .... (2022 redundants) done
Calculating the B-matrix                .... done
Calculating the G,G- and P matrices     .... done
Transforming gradient to internals      .... done
Projecting the internal gradient        .... done
Number of atoms                         ....  20
Number of internal coordinates          ....  98
Current Energy                          ....  -552.390337653 Eh
Current gradient norm                   ....     0.008873224 Eh/bohr
Maximum allowed component of the step   ....  0.300
Current trust radius                    ....  0.450
Updating the Hessian (BFGS)             .... done
Forming the augmented Hessian           .... done
Diagonalizing the augmented Hessian     .... done
Last element of RFO vector              ....  0.999606621
Lowest eigenvalues of augmented Hessian:
 -0.000100218  0.014241228  0.020985420  0.023870921  0.024234376
Length of the computed step             ....  0.028057496
The final length of the internal step   ....  0.028057496
Converting the step to Cartesian space:
 Initial RMS(Int)=    0.0028342351
Transforming coordinates:
 Iter   0:  RMS(Cart)=    0.0051772802 RMS(Int)=    2.0062629121
 Iter   5:  RMS(Cart)=    0.0000070266 RMS(Int)=    0.0000057003
 Iter  10:  RMS(Cart)=    0.0000002122 RMS(Int)=    0.0000001722
done
Storing new coordinates                 .... done
The predicted energy change is          ....    -0.000050149
Previously predicted energy change      ....    -0.000277857
Actually observed energy change         ....    -0.000341801
Ratio of predicted to observed change   ....     1.230134320
New trust radius                        ....     0.675000000

                                .--------------------.
          ----------------------|Geometry convergence|-------------------------
          Item                value                   Tolerance       Converged
          ---------------------------------------------------------------------
          Energy change      -0.0003418015            0.0000010000      NO
          RMS gradient        0.0005933759            0.0000300000      NO
          MAX gradient        0.0025709563            0.0001000000      NO
          RMS step            0.0028342351            0.0006000000      NO
          MAX step            0.0124517235            0.0010000000      NO
          ........................................................
          Max(Bonds)      0.0017      Max(Angles)    0.71
          Max(Dihed)        0.53      Max(Improp)    0.00
          ---------------------------------------------------------------------

The optimization has not yet converged - more geometry cycles are needed


    ---------------------------------------------------------------------------
                         Redundant Internal Coordinates
                            (Angstroem and degrees)

        Definition                    Value    dE/dq     Step     New-Value
    ----------------------------------------------------------------------------
     1. B(C   1,C   0)                1.4335 -0.000246  0.0001    1.4336   
     2. B(C   2,C   1)                1.4088  0.000183  0.0000    1.4089   
     3. B(C   3,C   2)                1.3899 -0.000444  0.0003    1.3901   
     4. B(C   4,C   1)                1.4088  0.001130 -0.0010    1.4079   
     5. B(C   5,C   4)                1.3918  0.000280 -0.0004    1.3914   
     6. B(C   6,C   5)                1.4105  0.000653 -0.0007    1.4098   
     7. B(C   6,C   3)                1.4098 -0.000302  0.0006    1.4104   
     8. B(C   7,C   6)                1.4536 -0.001235  0.0015    1.4552   
     9. B(C   8,C   7)                1.3792  0.001052 -0.0017    1.3776   
    10. B(C   9,C   8)                1.4330  0.002494 -0.0014    1.4316   
    11. B(C  10,C   9)                1.3700  0.000646 -0.0013    1.3687   
    12. B(O  11,C  10)                1.3571  0.001515  0.0000    1.3571   
    13. B(O  11,C   7)                1.3667  0.000474  0.0013    1.3680   
    14. B(H  12,C   2)                1.0914  0.000233 -0.0003    1.0911   
    15. B(H  13,C   3)                1.0914  0.000210 -0.0002    1.0912   
    16. B(H  14,C   4)                1.0913  0.000190 -0.0002    1.0910   
    17. B(H  15,C   5)                1.0897  0.000201 -0.0003    1.0895   
    18. B(H  16,C   8)                1.0875  0.000088 -0.0001    1.0874   
    19. B(H  17,C   9)                1.0875  0.000179 -0.0002    1.0873   
    20. B(H  18,C  10)                1.0863  0.000127 -0.0001    1.0862   
    21. B(N  19,C   0)                1.1692  0.002571 -0.0010    1.1681   
    22. L(C   1,C   0,N  19,C   4, 2) 174.36 -0.001182    0.21    174.58   
    23. L(C   1,C   0,N  19,C   4, 1) 179.51 -0.000872    0.16    179.68   
    24. A(C   2,C   1,C   4)          119.70 -0.000160   -0.00    119.70   
    25. A(C   0,C   1,C   2)          120.18  0.000138   -0.04    120.13   
    26. A(C   0,C   1,C   4)          120.13  0.000022    0.04    120.16   
    27. A(C   3,C   2,H  12)          120.01 -0.000376    0.09    120.10   
    28. A(C   1,C   2,H  12)          119.97  0.000080   -0.04    119.93   
    29. A(C   1,C   2,C   3)          120.02  0.000297   -0.05    119.97   
    30. A(C   2,C   3,C   6)          120.79  0.000149    0.02    120.80   
    31. A(C   2,C   3,H  13)          119.06 -0.000354    0.08    119.14   
    32. A(C   6,C   3,H  13)          120.16  0.000205   -0.10    120.06   
    33. A(C   5,C   4,H  14)          120.10 -0.000026    0.04    120.14   
    34. A(C   1,C   4,H  14)          119.98  0.000398   -0.11    119.87   
    35. A(C   1,C   4,C   5)          119.92 -0.000372    0.07    119.99   
    36. A(C   6,C   5,H  15)          119.66  0.000192   -0.09    119.57   
    37. A(C   4,C   5,H  15)          119.56 -0.000278    0.11    119.67   
    38. A(C   4,C   5,C   6)          120.78  0.000086   -0.02    120.76   
    39. A(C   5,C   6,C   7)          120.79  0.000249    0.05    120.83   
    40. A(C   3,C   6,C   7)          120.41 -0.000250   -0.03    120.38   
    41. A(C   3,C   6,C   5)          118.80  0.000001   -0.02    118.78   
    42. A(C   8,C   7,O  11)          109.31  0.000122   -0.02    109.29   
    43. A(C   6,C   7,O  11)          117.41  0.000168   -0.20    117.21   
    44. A(C   6,C   7,C   8)          133.29 -0.000289    0.22    133.50   
    45. A(C   9,C   8,H  16)          127.12 -0.000035    0.05    127.16   
    46. A(C   7,C   8,H  16)          126.44  0.000226   -0.11    126.33   
    47. A(C   7,C   8,C   9)          106.44 -0.000191    0.06    106.50   
    48. A(C  10,C   9,H  17)          126.23 -0.000347    0.08    126.31   
    49. A(C   8,C   9,H  17)          127.73  0.000549   -0.10    127.63   
    50. A(C   8,C   9,C  10)          106.04 -0.000203    0.02    106.06   
    51. A(O  11,C  10,H  18)          117.25  0.002173   -0.71    116.53   
    52. A(C   9,C  10,H  18)          132.42 -0.002191    0.68    133.11   
    53. A(C   9,C  10,O  11)          110.33  0.000017    0.03    110.36   
    54. A(C   7,O  11,C  10)          107.88  0.000253   -0.09    107.79   
    55. D(H  12,C   2,C   1,C   0)     -0.16  0.000044    0.03     -0.13   
    56. D(C   3,C   2,C   1,C   4)     -0.13  0.000031   -0.01     -0.14   
    57. D(H  12,C   2,C   1,C   4)    179.89 -0.000015    0.08    179.96   
    58. D(C   3,C   2,C   1,C   0)    179.83  0.000090   -0.05    179.77   
    59. D(H  13,C   3,C   2,H  12)     -0.06 -0.000001   -0.00     -0.07   
    60. D(C   6,C   3,C   2,H  12)   -179.95  0.000030   -0.05   -180.00   
    61. D(C   6,C   3,C   2,C   1)      0.06 -0.000016    0.04      0.10   
    62. D(H  13,C   3,C   2,C   1)    179.95 -0.000048    0.09    180.03   
    63. D(H  14,C   4,C   1,C   2)   -179.88  0.000018   -0.09   -179.97   
    64. D(H  14,C   4,C   1,C   0)      0.16 -0.000041   -0.05      0.12   
    65. D(C   5,C   4,C   1,C   2)      0.14 -0.000028    0.00      0.14   
    66. D(C   5,C   4,C   1,C   0)   -179.81 -0.000087    0.04   -179.77   
    67. D(H  15,C   5,C   4,C   1)    179.99  0.000041   -0.06    179.92   
    68. D(C   6,C   5,C   4,H  14)    179.93 -0.000037    0.07    180.00   
    69. D(C   6,C   5,C   4,C   1)     -0.09  0.000009   -0.02     -0.11   
    70. D(H  15,C   5,C   4,H  14)      0.01 -0.000006    0.03      0.04   
    71. D(C   7,C   6,C   5,H  15)     -0.02  0.000003    0.03      0.01   
    72. D(C   3,C   6,C   5,H  15)    179.94 -0.000026    0.10    180.04   
    73. D(C   3,C   6,C   5,C   4)      0.02  0.000006    0.06      0.08   
    74. D(C   7,C   6,C   3,H  13)      0.07  0.000002   -0.04      0.03   
    75. D(C   7,C   6,C   3,C   2)    179.96 -0.000031   -0.00    179.96   
    76. D(C   7,C   6,C   5,C   4)   -179.95  0.000035   -0.01   -179.95   
    77. D(C   5,C   6,C   3,H  13)   -179.89  0.000030   -0.11   -180.00   
    78. D(C   5,C   6,C   3,C   2)     -0.01 -0.000002   -0.07     -0.07   
    79. D(O  11,C   7,C   6,C   5)      0.51  0.000038   -0.12      0.39   
    80. D(O  11,C   7,C   6,C   3)   -179.46  0.000067   -0.18   -179.64   
    81. D(C   8,C   7,C   6,C   5)   -179.53 -0.000039    0.06   -179.47   
    82. D(C   8,C   7,C   6,C   3)      0.50 -0.000010   -0.00      0.50   
    83. D(H  16,C   8,C   7,C   6)      0.01  0.000019   -0.04     -0.04   
    84. D(C   9,C   8,C   7,O  11)     -0.23 -0.000210    0.45      0.22   
    85. D(C   9,C   8,C   7,C   6)    179.81 -0.000138    0.30    180.10   
    86. D(H  16,C   8,C   7,O  11)    179.97 -0.000053    0.11    180.08   
    87. D(H  17,C   9,C   8,H  16)     -0.05 -0.000046    0.11      0.06   
    88. D(H  17,C   9,C   8,C   7)   -179.85  0.000111   -0.21   -180.06   
    89. D(C  10,C   9,C   8,H  16)   -179.93  0.000098   -0.21   -180.14   
    90. D(C  10,C   9,C   8,C   7)      0.27  0.000256   -0.53     -0.26   
    91. D(H  18,C  10,C   9,H  17)      0.01  0.000048   -0.09     -0.07   
    92. D(H  18,C  10,C   9,C   8)    179.90 -0.000092    0.23    180.13   
    93. D(O  11,C  10,C   9,H  17)    179.90 -0.000073    0.14    180.04   
    94. D(O  11,C  10,C   9,C   8)     -0.22 -0.000213    0.46      0.24   
    95. D(C   7,O  11,C  10,H  18)    179.98 -0.000018    0.05    180.03   
    96. D(C   7,O  11,C  10,C   9)      0.08  0.000088   -0.18     -0.10   
    97. D(C  10,O  11,C   7,C   8)      0.10  0.000083   -0.17     -0.07   
    98. D(C  10,O  11,C   7,C   6)   -179.93  0.000024   -0.02   -179.95   
    ----------------------------------------------------------------------------

Geometry step timings:
Preparation and reading OPT file:      0.001 s (17.784 %)
Internal coordinates            :      0.000 s ( 0.664 %)
B/P matrices and projection     :      0.001 s (24.331 %)
Hessian update/contruction      :      0.000 s ( 8.217 %)
Making the step                 :      0.001 s (19.638 %)
Converting the step to Cartesian:      0.000 s ( 3.685 %)
Storing new data                :      0.000 s ( 0.778 %)
Checking convergence            :      0.000 s ( 0.298 %)
Final printing                  :      0.001 s (24.582 %)
Total time                      :      0.004 s

Time for energy+gradient        :     32.521 s
Time for complete geometry iter :     32.718 s

         *************************************************************
         *                GEOMETRY OPTIMIZATION CYCLE   5            *
         *************************************************************
---------------------------------
CARTESIAN COORDINATES (ANGSTROEM)
---------------------------------
  C      2.012578   -0.283942    0.568012
  C      2.843693    0.411794    1.506259
  C      2.648982    1.787522    1.739353
  C      3.453831    2.457708    2.653416
  C      3.856789   -0.276685    2.200287
  C      4.658148    0.401213    3.113715
  C      4.471103    1.777601    3.354709
  C      5.308876    2.488354    4.308883
  C      5.351124    3.794336    4.745247
  C      6.414576    3.869725    5.700718
  C      6.939242    2.608328    5.783591
  O      6.280550    1.767064    4.946909
  H      1.865321    2.324880    1.203090
  H      3.290823    3.523118    2.823821
  H      4.010367   -1.341979    2.021596
  H      5.439787   -0.136925    3.648852
  H      4.701477    4.603515    4.420271
  H      6.746371    4.742936    6.257130
  H      7.748284    2.177768    6.366557
  N      1.302587   -0.865687   -0.154511

----------------------------
CARTESIAN COORDINATES (A.U.)
----------------------------
  NO LB      ZA    FRAG     MASS         X           Y           Z
   0 C     6.0000    0    12.011    3.803221   -0.536572    1.073387
   1 C     6.0000    0    12.011    5.373800    0.778178    2.846417
   2 C     6.0000    0    12.011    5.005850    3.377927    3.286900
   3 C     6.0000    0    12.011    6.526795    4.644396    5.014230
   4 C     6.0000    0    12.011    7.288276   -0.522860    4.157939
   5 C     6.0000    0    12.011    8.802624    0.758182    5.884068
   6 C     6.0000    0    12.011    8.449159    3.359179    6.339481
   7 C     6.0000    0    12.011   10.032323    4.702308    8.142608
   8 C     6.0000    0    12.011   10.112159    7.170256    8.967218
   9 C     6.0000    0    12.011   12.121791    7.312720   10.772796
  10 C     6.0000    0    12.011   13.113267    4.929026   10.929404
  11 O     8.0000    0    15.999   11.868519    3.339267    9.348303
  12 H     1.0000    0     1.008    3.524946    4.393387    2.273512
  13 H     1.0000    0     1.008    6.218754    6.657728    5.336249
  14 H     1.0000    0     1.008    7.578496   -2.535974    3.820263
  15 H     1.0000    0     1.008   10.279708   -0.258751    6.895330
  16 H     1.0000    0     1.008    8.884504    8.699383    8.353102
  17 H     1.0000    0     1.008   12.748794    8.962851   11.824262
  18 H     1.0000    0     1.008   14.642134    4.115385   12.031048
  19 N     7.0000    0    14.007    2.461532   -1.635911   -0.291984

--------------------------------
INTERNAL COORDINATES (ANGSTROEM)
--------------------------------
 C      0   0   0     0.000000000000     0.00000000     0.00000000
 C      1   0   0     1.433564657903     0.00000000     0.00000000
 C      2   1   0     1.408855127918   120.13679757     0.00000000
 C      3   2   1     1.390123803477   119.96967957   179.77301228
 C      2   1   3     1.407850556042   120.16558838   179.91019417
 C      5   2   1     1.391428216767   119.98709840   180.23322041
 C      6   5   2     1.409790043011   120.76113684   359.88579406
 C      7   6   5     1.455157380106   120.83520047   180.04579804
 C      8   7   6     1.377601883435   133.50386631   180.52661747
 C      9   8   7     1.431620453439   106.50553510   180.09158033
 C     10   9   8     1.368672499119   106.05949965   359.72726563
 O     11  10   9     1.357069948450   110.36063250     0.23613953
 H      3   2   1     1.091079893159   119.92515589   359.87406281
 H      4   3   2     1.091195061105   119.13746387   180.03335077
 H      5   2   1     1.091039890876   119.87065967     0.11940692
 H      6   5   2     1.089460056601   119.67002701   179.92297979
 H      9   8   7     1.087391990024   126.33262395   359.95771167
 H     10   9   8     1.087281391772   127.62686622   179.92692838
 H     11  10   9     1.086176208508   133.10677837   180.10859225
 N      1   2   3     1.168141567597   177.28763480   265.61490799

---------------------------
INTERNAL COORDINATES (A.U.)
---------------------------
 C      0   0   0     0.000000000000     0.00000000     0.00000000
 C      1   0   0     2.709044598705     0.00000000     0.00000000
 C      2   1   0     2.662350354136   120.13679757     0.00000000
 C      3   2   1     2.626953280817   119.96967957   179.77301228
 C      2   1   3     2.660451988407   120.16558838   179.91019417
 C      5   2   1     2.629418264700   119.98709840   180.23322041
 C      6   5   2     2.664117087621   120.76113684   359.88579406
 C      7   6   5     2.749848930155   120.83520047   180.04579804
 C      8   7   6     2.603290281266   133.50386631   180.52661747
 C      9   8   7     2.705370584719   106.50553510   180.09158033
 C     10   9   8     2.586416190365   106.05949965   359.72726563
 O     11  10   9     2.564490547146   110.36063250     0.23613953
 H      3   2   1     2.061842188298   119.92515589   359.87406281
 H      4   3   2     2.062059824176   119.13746387   180.03335077
 H      5   2   1     2.061766594938   119.87065967     0.11940692
 H      6   5   2     2.058781140822   119.67002701   179.92297979
 H      9   8   7     2.054873061364   126.33262395   359.95771167
 H     10   9   8     2.054664060958   127.62686622   179.92692838
 H     11  10   9     2.052575567260   133.10677837   180.10859225
 N      1   2   3     2.207467648408   177.28763480   265.61490799


           ************************************************************
           *        Program running with 8 parallel MPI-processes     *
           *              working on a common directory               *
           ************************************************************
------------------------------------------------------------------------------
                   ___                                                        
                  /   \      - P O W E R E D   B Y -                         
                 /     \                                                     
                 |  |  |   _    _      __       _____    __    __             
                 |  |  |  | |  | |    /  \     |  _  \  |  |  /  |          
                  \  \/   | |  | |   /    \    | | | |  |  | /  /          
                 / \  \   | |__| |  /  /\  \   | |_| |  |  |/  /          
                |  |  |   |  __  | /  /__\  \  |    /   |      \           
                |  |  |   | |  | | |   __   |  |    \   |  |\   \          
                \     /   | |  | | |  |  |  |  | |\  \  |  | \   \       
                 \___/    |_|  |_| |__|  |__|  |_| \__\ |__|  \__/        
                                                                              
                      - O R C A' S   B I G   F R I E N D -                    
                                      &                                       
                       - I N T E G R A L  F E E D E R -                       
                                                                              
 v1 FN, 2020, v2 2021, v3 2022-2024                                           
------------------------------------------------------------------------------


----------------------
SHARK INTEGRAL PACKAGE
----------------------

Number of atoms                             ...     20
Number of basis functions                   ...    217
Number of shells                            ...     99
Maximum angular momentum                    ...      2
Integral batch strategy                     ... SHARK/LIBINT Hybrid
RI-J (if used) integral strategy            ... SPLIT-RIJ (Revised 2003 algorithm where possible)
Printlevel                                  ...      1
Contraction scheme used                     ... SEGMENTED contraction
Prescreening option                         ... SCHWARTZ
   Thresh                                   ... 1.000e-12
   Tcut                                     ... 1.000e-14
   Tpresel                                  ... 1.000e-14 
Coulomb Range Separation                    ... NOT USED
Exchange Range Separation                   ... NOT USED
Multipole approximations                    ... NOT USED
Finite Nucleus Model                        ... NOT USED
CABS basis                                  ... NOT available
Auxiliary Coulomb fitting basis             ... AVAILABLE
   # of basis functions in Aux-J            ...    714
   # of shells in Aux-J                     ...    230
   Maximum angular momentum in Aux-J        ...      4
Auxiliary J/K fitting basis                 ... NOT available
Auxiliary Correlation fitting basis         ... AVAILABLE
   # of basis functions in Aux-C            ...    722
   # of shells in Aux-C                     ...    250
   Maximum angular momentum in Aux-C        ...      3
Auxiliary 'external' fitting basis          ... NOT available

Checking pre-screening integrals            ... done (  0.0 sec) Dimension = 99
Check shell pair data                       ... done (  0.0 sec)
Shell pair information
Shell pair cut-off parameter TPreSel        ...   1.0e-14
Total number of shell pairs                 ...      4950
Shell pairs after pre-screening             ...      4304
Total number of primitive shell pairs       ...     18526
Primitive shell pairs kept                  ...     11350
          la=0 lb=0:   1240 shell pairs
          la=1 lb=0:   1548 shell pairs
          la=1 lb=1:    508 shell pairs
          la=2 lb=0:    576 shell pairs
          la=2 lb=1:    361 shell pairs
          la=2 lb=2:     71 shell pairs

Calculating one electron integrals          ... done (  0.0 sec)
Calculating RI/J V-Matrix + Cholesky decomp.... done (  0.0 sec)
Calculating RI/C V-Matrix + Cholesky decomp.... done (  0.0 sec)
Calculating Nuclear repulsion               ... done (  0.0 sec) ENN=    662.359469074439 Eh

Diagonalization of the overlap matrix:
Smallest eigenvalue                        ... 2.905e-04
Time for diagonalization                   ...    0.005 sec
Threshold for overlap eigenvalues          ... 1.000e-07
Number of eigenvalues below threshold      ... 0
Time for construction of square roots      ...    0.002 sec
Total time needed                          ...    0.009 sec

-------------------
DFT GRID GENERATION
-------------------

General Integration Accuracy     IntAcc      ... 4.388
Radial Grid Type                 RadialGrid  ... OptM3 with GC (2021)
Angular Grid (max. ang.)         AngularGrid ... 4 (Lebedev-302)
Angular grid pruning method      GridPruning ... 4 (adaptive)
Weight generation scheme         WeightScheme... mBecke (2022)
Basis function cutoff            BFCut       ... 1.0000e-12
Integration weight cutoff        WCut        ... 1.0000e-14
Partially contracted basis set               ... off
Rotationally invariant grid construction     ... off
Angular grids for H and He will be reduced by one unit

Total number of grid points                  ...   100823
Total number of batches                      ...     1585
Average number of points per batch           ...       63
Average number of grid points per atom       ...     5041

--------------------
COSX GRID GENERATION
--------------------

GRIDX 1
-------
General Integration Accuracy     IntAcc      ... 3.816
Radial Grid Type                 RadialGrid  ... OptM3 with GC (2021)
Angular Grid (max. ang.)         AngularGrid ... 1 (Lebedev-50)
Angular grid pruning method      GridPruning ... 4 (adaptive)
Weight generation scheme         WeightScheme... mBecke (2022)
Basis function cutoff            BFCut       ... 1.0000e-12
Integration weight cutoff        WCut        ... 1.0000e-14
Partially contracted basis set               ... on
Rotationally invariant grid construction     ... off
Angular grids for H and He will be reduced by one unit

Total number of grid points                  ...    12794
Total number of batches                      ...      110
Average number of points per batch           ...      116
Average number of grid points per atom       ...      640
UseSFitting                                  ... on

GRIDX 2
-------
General Integration Accuracy     IntAcc      ... 4.020
Radial Grid Type                 RadialGrid  ... OptM3 with GC (2021)
Angular Grid (max. ang.)         AngularGrid ... 2 (Lebedev-110)
Angular grid pruning method      GridPruning ... 4 (adaptive)
Weight generation scheme         WeightScheme... mBecke (2022)
Basis function cutoff            BFCut       ... 1.0000e-12
Integration weight cutoff        WCut        ... 1.0000e-14
Partially contracted basis set               ... on
Rotationally invariant grid construction     ... off
Angular grids for H and He will be reduced by one unit

Total number of grid points                  ...    28680
Total number of batches                      ...      235
Average number of points per batch           ...      122
Average number of grid points per atom       ...     1434
UseSFitting                                  ... on

GRIDX 3
-------
General Integration Accuracy     IntAcc      ... 4.338
Radial Grid Type                 RadialGrid  ... OptM3 with GC (2021)
Angular Grid (max. ang.)         AngularGrid ... 3 (Lebedev-194)
Angular grid pruning method      GridPruning ... 4 (adaptive)
Weight generation scheme         WeightScheme... mBecke (2022)
Basis function cutoff            BFCut       ... 1.0000e-12
Integration weight cutoff        WCut        ... 1.0000e-14
Partially contracted basis set               ... on
Rotationally invariant grid construction     ... off
Angular grids for H and He will be reduced by one unit

Total number of grid points                  ...    63136
Total number of batches                      ...      505
Average number of points per batch           ...      125
Average number of grid points per atom       ...     3157
UseSFitting                                  ... on
Initializing property integral containers    ... done (  0.0 sec)

SHARK setup successfully completed in   1.2 seconds

Maximum memory used throughout the entire STARTUP-calculation: 27.2 MB


           ************************************************************
           *        Program running with 8 parallel MPI-processes     *
           *              working on a common directory               *
           ************************************************************
Occupation numbers will be reassigned to an Aufbau configuration
             **** ENERGY FILE WAS UPDATED (calc.en.tmp) ****
Finished Guess after   0.1 sec
Maximum memory used throughout the entire GUESS-calculation: 11.8 MB


           ************************************************************
           *        Program running with 8 parallel MPI-processes     *
           *              working on a common directory               *
           ************************************************************
--------------------
CPCM SOLVATION MODEL
--------------------
CPCM parameters:
  Epsilon                                         ...      16.7000
  Refrac                                          ...       1.2750
  Rsolv                                           ...       1.3000
  Surface type                                    ... GAUSSIAN VDW
  Discretization scheme                           ... Constant charge density
    Threshold for H atoms                         ...       5.0000 (charges/Ang^2)
    Threshold for non-H atoms                     ...       5.0000 (charges/Ang^2)
  Epsilon function type                           ...         CPCM
Solvent:                                          ... CUSTOM
Radii:
  Scheme                                          ... Element-dependent radii
  Radius for C  used is    3.8550 Bohr (=   2.0400 Ang.)
  Radius for O  used is    3.4469 Bohr (=   1.8240 Ang.)
  Radius for H  used is    2.4944 Bohr (=   1.3200 Ang.)
  Radius for N  used is    3.5149 Bohr (=   1.8600 Ang.)
Calculating surface                               ...        done! (  0.0s)
Cavity surface points                             ...         2015
Cavity Volume                                     ...    1421.9965
Cavity Surface-area                               ...     766.3979
Calculating surface distance matrix               ...        done! (  0.1s)
Performing Cholesky decomposition & store         ...        done! (  0.1s)
Overall time for CPCM initialization              ...                 0.2s

----------------------------------------D-I-I-S--------------------------------------------
Iteration    Energy (Eh)           Delta-E    RMSDP     MaxDP     DIISErr   Damp  Time(sec)
-------------------------------------------------------------------------------------------
               ***  Starting incremental Fock matrix formation  ***
                              *** Initializing SOSCF ***
---------------------------------------S-O-S-C-F--------------------------------------
Iteration    Energy (Eh)           Delta-E    RMSDP     MaxDP     MaxGrad    Time(sec)
--------------------------------------------------------------------------------------
    1    -551.7876108273087539     0.00e+00  1.10e-04  2.62e-03  1.12e-04     1.3
               *** Restarting incremental Fock matrix formation ***
    2    -551.7876525034555470    -4.17e-05  3.90e-05  8.20e-04  1.97e-04     1.3
    3    -551.7876580587706030    -5.56e-06  2.15e-05  4.81e-04  1.33e-04     1.0
    4    -551.7876584145096786    -3.56e-07  1.04e-05  2.13e-04  1.17e-04     1.0
    5    -551.7876589535533185    -5.39e-07  1.61e-06  4.91e-05  1.52e-05     1.0
    6    -551.7876589574136688    -3.86e-09  7.33e-07  2.49e-05  2.05e-05     0.9
    7    -551.7876589622917436    -4.88e-09  3.12e-07  8.44e-06  2.90e-06     0.9
    8    -551.7876589622837855     7.96e-12  1.43e-07  4.07e-06  1.69e-06     0.9
                 **** Energy Check signals convergence ****

               *****************************************************
               *                     SUCCESS                       *
               *           SCF CONVERGED AFTER   8 CYCLES          *
               *****************************************************

Recomputing exchange energy using gridx3       ... done (    1.835 sec)
Old exchange energy                            :    -39.300136141 Eh
New exchange energy                            :    -39.300143357 Eh
Exchange energy change after final integration :     -0.000007215 Eh
Total energy after final integration           :   -551.787666178 Eh
             **** ENERGY FILE WAS UPDATED (calc.en.tmp) ****

----------------
TOTAL SCF ENERGY
----------------

Total Energy       :       -551.78766617764529 Eh          -15014.90574 eV

Components:
Nuclear Repulsion  :        662.35946907443872 Eh           18023.71746 eV
Electronic Energy  :      -1214.13211470137048 Eh          -33038.21447 eV
One Electron Energy:      -2059.50170176585107 Eh          -56041.89042 eV
Two Electron Energy:        845.36958706448070 Eh           23003.67595 eV
CPCM Dielectric    :         -0.01501333535202 Eh              -0.40853 eV

Virial components:
Potential Energy   :      -1098.80912923606184 Eh          -29900.11650 eV
Kinetic Energy     :        547.02146305841643 Eh           14885.21076 eV
Virial Ratio       :          2.00871300934442

DFT components:
N(Alpha)           :       44.000061460492 electrons
N(Beta)            :       44.000061460492 electrons
N(Total)           :       88.000122920984 electrons
E(X)               :      -34.956555589661 Eh       
E(C)               :       -2.192426042795 Eh       
E(XC)              :      -37.148981632456 Eh       

CPCM Solvation Model Properties:
Surface-charge          :         -0.01894378948644
Corrected charge        :          0.00000000000000
Outlying charge corr.   :          0.00002184719730 Eh               0.00059 eV
Free-energy (cav+disp)  :  This term is not implemented in the current solvation scheme

---------------
SCF CONVERGENCE
---------------

  Last Energy change         ...   -7.9581e-12  Tolerance :   1.0000e-09
  Last MAX-Density change    ...    4.0732e-06  Tolerance :   1.0000e-08
  Last RMS-Density change    ...    1.4281e-07  Tolerance :   1.0000e-09
  Last DIIS Error            ...    2.5866e-03  Tolerance :   1.0000e-08
  Last Orbital Gradient      ...    1.6891e-06  Tolerance :   2.0000e-06
  Last Orbital Rotation      ...    3.5897e-06  Tolerance :   2.0000e-06


Total SCF time: 0 days 0 hours 0 min 10 sec 
Finished LeanSCF after  10.6 sec

Maximum memory used throughout the entire LEANSCF-calculation: 24.0 MB


           ************************************************************
           *        Program running with 8 parallel MPI-processes     *
           *              working on a common directory               *
           ************************************************************

------------------------------------------------------------------------------
                                ORCA  MP2 
------------------------------------------------------------------------------

Freezing NCore=26 chemical core electrons

----------------------
RI-MP2 ENERGY+GRADIENT
----------------------
Dimension of the orbital basis            ...  217
Dimension of the AuxC basis               ...  722
Memory devoted to MP2                     ... 8000 MB   
Data format for matrix containers         ... DOUBLE
Compression type for matrix containers    ... UNCOMPRESSED
Overall scaling of the MP2 energy         ...   2.700e-01

-----------------------
SHARK RI TRANSFORMATION
-----------------------

Number of basis functions                ...    217
Number of aux functions                  ...    722
Number of operators                      ...      1
Generation of IJK                        ... YES
Generation of IAK                        ... YES
Generation of ABK                        ... NO
Orbital Range Operator  0:    0-  43 to   44- 216

Aux basis identifier                     ...   AUXC
Contraction scheme used                  ... SEGMENTED
Do orthogonalization                     ... YES
All operator combinations                ... NO
Transpose (ia|K)                         ... NO
Integral generator used                  ... LIBINT
Starting integral generation + trafo... 
Half trafo (segmented) done. Total time =  0.4 sec. integrals=  0.1 sec trafo=  0.1 sec
Integral generation and half transformation done (  0.4 sec)

Reading or making V^(-1/2)          ... done (  0.0 sec)
Sorting IJK integrals               ... done (  0.1 sec)
Sorting IAK integrals               ... done (  0.1 sec)

SHARK RI integral transformation done. Total time =  0.5 sec.

Opening buffers                              ... done
Frozen core precalculation                   ... done

Starting loop over batches of integrals:

Operator 0  - window                       ... ( 13- 43)x( 44-216)
Operator 0  - Memory available             ...  8000 MB
Operator 0  - Memory needed per MO         ...   1.0 MB
Operator 0  - Number of orbitals per batch ... 4
Operator 0  - Number of batches            ... 1

OPERATOR  0   PASS   0:  MOs    13 ...   16 +   17 ...   20 +   21 ...   24 +   25 ...   28
                            +   29 ...   32 +   33 ...   36 +   37 ...   40 +   41 ...   43
  Reading integrals       ... ok
  Internal MO  15
Closing buffer GIPV ( 0.04 GB; CompressionRatio= 1.00)
Time spent in pair loops =     1.125 sec
Deleting buffers (Ka|jb) ...done

-----------------------------------------------
 RI-MP2 CORRELATION ENERGY:     -0.584073812 Eh
-----------------------------------------------


---------------------
MP2 DENSITY FORMATION
---------------------

Completing the external part of the density      ... done
Storing the unrelaxed density                    ... done

Re-sorting 3-index density container for op 0    ... done
Computing external part of the Lagrangian        ... done
Calculating the xc-kernel                        ... done
Calculating G(D)                                 ... done
Completing the Lagrangian                        ... done
Solving the Z-vector equations                   ... Using XC Grid                  ... (calc.grid_cpscf.tmp) 
Recalculating density on grid  ... (calc.grho_cpscf0.tmp) done
Calculating the xc-kernel      ... (calc.fxc_cpscf0.tmp) done

-------------------
SHARK CP-SCF DRIVER
-------------------

Dimension of the orbital basis          ...    217
Dimension of the CPSCF-problem          ...   7612
Number of operators                     ...      1
Max. number of iterations               ...    128
Convergence Tolerance                   ... 3.0e-05
Number of perturbations                 ...      1
Perturbation type                       ... REAL

----------------------------
POPLE LINEAR EQUATION SOLVER
----------------------------

  ITERATION   0:   ||err||_max =   5.4214e-02 (   0.8 sec)
  ITERATION   1:   ||err||_max =   1.9673e-02 (   0.8 sec)
  ITERATION   2:   ||err||_max =   7.9775e-03 (   0.8 sec)
  ITERATION   3:   ||err||_max =   3.7172e-03 (   0.8 sec)
  ITERATION   4:   ||err||_max =   1.1091e-03 (   0.8 sec)
  ITERATION   5:   ||err||_max =   4.9698e-04 (   0.8 sec)
  ITERATION   6:   ||err||_max =   1.9122e-04 (   0.8 sec)
  ITERATION   7:   ||err||_max =   6.7252e-05 (   0.8 sec)
  ITERATION   8:   ||err||_max =   2.9761e-05 (   0.8 sec)
done
Finalizing the relaxed density                   ... done
Transforming P to the AO basis                   ... done
Storing the relaxed density                      ... done

------------------------------------
ENERGY WEIGHTED DENSITY FINALIZATION
------------------------------------

Gathering the parts of the W-matrix              ... done
Forming the Z-density                            ... done
Transforming Z to the AO basis                   ... done
Calculating G(Z)                                 ... done
Finalizing the W-matrix                          ... done
Transforming W to the AO basis and storing       ... done

----------------------------------
MP2 DERIVATIVE INTEGRAL GENERATION
----------------------------------

Input SCF Electron Density              ... calc.scfp
Input Correlated Electron Density       ... calc.pmp2re
Input Energy Weighted Density           ... calc.wmp2.tmp

Nuclear repulsion gradient              ... done (  0.0 sec)
HCore & Overlap gradient  (SHARK)       ... done (  0.0 sec)
Two-electron RIJ gradient terms         ... done (  0.5 sec)

-----------------------------------------------------------
MP2 COSX Grid Generation
-----------------------------------------------------------

General Integration Accuracy     IntAcc      ... 4.871
Radial Grid Type                 RadialGrid  ... OptM3 with GC (2021)
Angular Grid (max. ang.)         AngularGrid ... 4 (Lebedev-302)
Angular grid pruning method      GridPruning ... 4 (adaptive)
Weight generation scheme         WeightScheme... mBecke (2022)
Basis function cutoff            BFCut       ... 1.0000e-12
Integration weight cutoff        WCut        ... 1.0000e-14
Partially contracted basis set               ... on
Rotationally invariant grid construction     ... off
Angular grids for H and He will be reduced by one unit

Total number of grid points                  ...   116803
Total number of batches                      ...      922
Average number of points per batch           ...      126
Average number of grid points per atom       ...     5840
UseSFitting                                  ... on
Two-electron COSX gradient terms        ... 
Integration Timings:
Total Time                  =     4.8 sec
Basis fcn evaluation        =     0.1 sec
Density evaluation          =     0.1 sec
A evaluation                =     4.1 sec
A derivative evaluation     =     0.0 sec
S-fit derivative evaluation =     0.0 sec
anal. over. der. evaluation =     0.0 sec
num. over. der. evaluation  =     0.3 sec
K(P) evaluation             =     0.1 sec
finalize                    =     0.0 sec

done (  5.5 sec)
CPCM gradient                           ... done (  0.5 sec)
DFT XC gradient                         ... Exchange-correlation gradient    ... done
done (  0.7 sec)
Empirical dispersion gradient           ... 
-------------------
DISPERSION GRADIENT
-------------------

   1   C   :   -0.000163604   -0.000137503   -0.000185490
   2   C   :   -0.000042407   -0.000036110   -0.000049557
   3   C   :   -0.000097781    0.000064658   -0.000069960
   4   C   :   -0.000054976    0.000059378   -0.000032095
   5   C   :    0.000022791   -0.000131960   -0.000020967
   6   C   :    0.000043561   -0.000090407    0.000011424
   7   C   :   -0.000061517   -0.000058922   -0.000072422
   8   C   :    0.000745151    0.000304556    0.000749272
   9   C   :    0.000319093   -0.000002737    0.000280668
  10   C   :   -0.000108234   -0.000168617   -0.000146253
  11   C   :   -0.000560287    0.000160109   -0.000445616
  12   O   :    0.000097565    0.000066462    0.000106060
  13   H   :   -0.000078437    0.000096352   -0.000042028
  14   H   :   -0.000079271    0.000107287   -0.000038820
  15   H   :    0.000049772   -0.000121162    0.000007401
  16   H   :    0.000058653   -0.000128007    0.000014242
  17   H   :   -0.000010766    0.000124950    0.000028896
  18   H   :    0.000034275    0.000067009    0.000050403
  19   H   :    0.000069848   -0.000023069    0.000054570
  20   N   :   -0.000183428   -0.000152267   -0.000199726

Difference to translation invariance:
           :    0.0000000000   -0.0000000000    0.0000000000

Difference to rotation invariance:
           :    0.0000000000   -0.0000000000   -0.0000000000

Norm of the Dispersion gradient    ...    0.0015399408
RMS gradient                       ...    0.0001988055
MAX gradient                       ...    0.0007492715
done (  0.0 sec)

-------
TIMINGS
-------

Total time                :   19.798 sec
Integral trafo            :    0.547 sec (  2.8%)
FC preparation            :    0.085 sec (  0.4%)
I/O of integrals          :    0.109 sec (  0.5%)
K(i,j) operators          :    0.153 sec (  0.8%)
T(i,j) pair energies      :    0.023 sec (  0.1%)
V**(-1/2)                 :    0.139 sec (  0.7%)
Gamma(ia|P)               :    0.150 sec (  0.8%)
Gamma-Trafo               :    0.055 sec (  0.3%)
D(virtual)                :    0.006 sec (  0.0%)
D(internal)               :    0.210 sec (  1.1%)
W(virtual)                :    0.012 sec (  0.1%)
W(internal)               :    0.248 sec (  1.3%)
L(virtual)                :    0.175 sec (  0.9%)
L(internal)               :    0.022 sec (  0.1%)
XC kernel                 :    0.017 sec (  0.1%)
G(D)                      :    1.432 sec (  7.2%)
G(Z)                      :    1.427 sec (  7.2%)
Z-vector solution         :    7.111 sec ( 35.9%)
3-index derivative        :    0.263 sec (  1.3%)
2-index derivative        :    0.030 sec (  0.2%)
Fock matrix gradient      :    7.195 sec ( 36.3%)


---------------------------------------
MP2 TOTAL ENERGY:     -552.371739990 Eh
---------------------------------------

The final MP2 gradient
  0:   0.00260633   0.00129355  -0.00257746
  1:  -0.00158353  -0.00058191   0.00083542
  2:   0.00020071   0.00004318   0.00015251
  3:  -0.00005478  -0.00013027  -0.00006205
  4:   0.00036909  -0.00008338   0.00027648
  5:  -0.00033085  -0.00010136  -0.00028842
  6:   0.00071847  -0.00011149   0.00051197
  7:  -0.00078547   0.00146392  -0.00065397
  8:  -0.00122690  -0.00050159  -0.00061775
  9:   0.00141549   0.00017490   0.00070126
 10:  -0.00034081   0.00005464   0.00015839
 11:   0.00021546  -0.00136364  -0.00030036
 12:  -0.00003075   0.00007267   0.00003807
 13:  -0.00008734   0.00003755  -0.00005968
 14:   0.00000021  -0.00001925   0.00004252
 15:   0.00001112  -0.00001065   0.00001591
 16:  -0.00004233  -0.00001531   0.00001507
 17:   0.00026813  -0.00015445   0.00011538
 18:   0.00012918   0.00064503   0.00036033
 19:  -0.00143710  -0.00066996   0.00137272

-----------------------------------
NORM OF THE MP2 GRADIENT:  0.005920
-----------------------------------

Maximum memory used throughout the entire MP2-calculation: 54.0 MB


-------------------------------------------------------------------------------
                          DFT DISPERSION CORRECTION                            
                                                                               
                              DFTD3 V3.1  Rev 1                                
                          USING Becke-Johnson damping                          
-------------------------------------------------------------------------------
-------------------------   ----------------
Dispersion correction           -0.018658210
-------------------------   ----------------


-------------------------   --------------------
FINAL SINGLE POINT ENERGY      -552.390398199365
-------------------------   --------------------

------------------------------------------------------------------------------
                         ORCA GEOMETRY RELAXATION STEP
------------------------------------------------------------------------------

Reading the OPT-File                    .... done
Getting information on internals        .... done
Copying old internal coords+grads       .... done
Making the new internal coordinates     .... (2022 redundants) done
Validating the new internal coordinates .... (2022 redundants) done
Calculating the B-matrix                .... done
Calculating the G,G- and P matrices     .... done
Transforming gradient to internals      .... done
Projecting the internal gradient        .... done
Number of atoms                         ....  20
Number of internal coordinates          ....  98
Current Energy                          ....  -552.390398199 Eh
Current gradient norm                   ....     0.005919796 Eh/bohr
Maximum allowed component of the step   ....  0.300
Current trust radius                    ....  0.675
Updating the Hessian (BFGS)             .... done
Forming the augmented Hessian           .... done
Diagonalizing the augmented Hessian     .... done
Last element of RFO vector              ....  0.999842616
Lowest eigenvalues of augmented Hessian:
 -0.000032593  0.014226705  0.020994012  0.023955516  0.024232142
Length of the computed step             ....  0.017743803
The final length of the internal step   ....  0.017743803
Converting the step to Cartesian space:
 Initial RMS(Int)=    0.0017923948
Transforming coordinates:
 Iter   0:  RMS(Cart)=    0.0031391965 RMS(Int)=    1.9035945261
 Iter   5:  RMS(Cart)=    0.0000073420 RMS(Int)=    0.0000059854
 Iter  10:  RMS(Cart)=    0.0000002239 RMS(Int)=    0.0000001825
done
Storing new coordinates                 .... done
The predicted energy change is          ....    -0.000016302
Previously predicted energy change      ....    -0.000050149
Actually observed energy change         ....    -0.000060546
Ratio of predicted to observed change   ....     1.207339982
New trust radius                        ....     0.700000000

                                .--------------------.
          ----------------------|Geometry convergence|-------------------------
          Item                value                   Tolerance       Converged
          ---------------------------------------------------------------------
          Energy change      -0.0000605465            0.0000010000      NO
          RMS gradient        0.0002945222            0.0000300000      NO
          MAX gradient        0.0013369085            0.0001000000      NO
          RMS step            0.0017923948            0.0006000000      NO
          MAX step            0.0065625715            0.0010000000      NO
          ........................................................
          Max(Bonds)      0.0017      Max(Angles)    0.36
          Max(Dihed)        0.38      Max(Improp)    0.00
          ---------------------------------------------------------------------

The optimization has not yet converged - more geometry cycles are needed


    ---------------------------------------------------------------------------
                         Redundant Internal Coordinates
                            (Angstroem and degrees)

        Definition                    Value    dE/dq     Step     New-Value
    ----------------------------------------------------------------------------
     1. B(C   1,C   0)                1.4336 -0.000226  0.0003    1.4339   
     2. B(C   2,C   1)                1.4089  0.000030 -0.0000    1.4088   
     3. B(C   3,C   2)                1.3901 -0.000120  0.0002    1.3903   
     4. B(C   4,C   1)                1.4079  0.000410 -0.0007    1.4071   
     5. B(C   5,C   4)                1.3914 -0.000052 -0.0001    1.3914   
     6. B(C   6,C   5)                1.4098  0.000172 -0.0004    1.4094   
     7. B(C   6,C   3)                1.4104  0.000080  0.0001    1.4105   
     8. B(C   7,C   6)                1.4552 -0.000230  0.0008    1.4559   
     9. B(C   8,C   7)                1.3776 -0.000247 -0.0002    1.3774   
    10. B(C   9,C   8)                1.4316  0.001337 -0.0017    1.4299   
    11. B(C  10,C   9)                1.3687 -0.000400  0.0001    1.3687   
    12. B(O  11,C  10)                1.3571  0.000842 -0.0008    1.3563   
    13. B(O  11,C   7)                1.3680  0.000981 -0.0005    1.3675   
    14. B(H  12,C   2)                1.0911  0.000038 -0.0001    1.0909   
    15. B(H  13,C   3)                1.0912  0.000037 -0.0001    1.0911   
    16. B(H  14,C   4)                1.0910  0.000015 -0.0001    1.0910   
    17. B(H  15,C   5)                1.0895  0.000022 -0.0001    1.0894   
    18. B(H  16,C   8)                1.0874  0.000011 -0.0000    1.0874   
    19. B(H  17,C   9)                1.0873  0.000015 -0.0001    1.0872   
    20. B(H  18,C  10)                1.0862  0.000031 -0.0001    1.0861   
    21. B(N  19,C   0)                1.1681  0.000361 -0.0005    1.1677   
    22. L(C   1,C   0,N  19,C   4, 2) 174.58 -0.001128    0.22    174.80   
    23. L(C   1,C   0,N  19,C   4, 1) 179.68 -0.000642    0.14    179.81   
    24. A(C   2,C   1,C   4)          119.70 -0.000192    0.03    119.73   
    25. A(C   0,C   1,C   2)          120.14  0.000097   -0.03    120.11   
    26. A(C   0,C   1,C   4)          120.17  0.000095   -0.01    120.16   
    27. A(C   3,C   2,H  12)          120.11 -0.000133    0.05    120.15   
    28. A(C   1,C   2,H  12)          119.93  0.000002   -0.01    119.91   
    29. A(C   1,C   2,C   3)          119.97  0.000131   -0.03    119.93   
    30. A(C   2,C   3,C   6)          120.80  0.000145   -0.02    120.78   
    31. A(C   2,C   3,H  13)          119.14 -0.000184    0.06    119.19   
    32. A(C   6,C   3,H  13)          120.06  0.000039   -0.04    120.02   
    33. A(C   5,C   4,H  14)          120.14 -0.000020    0.02    120.16   
    34. A(C   1,C   4,H  14)          119.87  0.000041   -0.04    119.83   
    35. A(C   1,C   4,C   5)          119.99 -0.000022    0.02    120.01   
    36. A(C   6,C   5,H  15)          119.57 -0.000083   -0.01    119.56   
    37. A(C   4,C   5,H  15)          119.67 -0.000082    0.04    119.71   
    38. A(C   4,C   5,C   6)          120.76  0.000165   -0.03    120.73   
    39. A(C   5,C   6,C   7)          120.84  0.000390   -0.05    120.78   
    40. A(C   3,C   6,C   7)          120.38 -0.000163    0.02    120.40   
    41. A(C   3,C   6,C   5)          118.78 -0.000228    0.03    118.82   
    42. A(C   8,C   7,O  11)          109.29  0.000182   -0.04    109.25   
    43. A(C   6,C   7,O  11)          117.21 -0.000497    0.03    117.24   
    44. A(C   6,C   7,C   8)          133.50  0.000315    0.01    133.51   
    45. A(C   9,C   8,H  16)          127.16  0.000055    0.00    127.16   
    46. A(C   7,C   8,H  16)          126.33  0.000003   -0.03    126.30   
    47. A(C   7,C   8,C   9)          106.51 -0.000058    0.03    106.54   
    48. A(C  10,C   9,H  17)          126.31 -0.000310    0.08    126.39   
    49. A(C   8,C   9,H  17)          127.63  0.000349   -0.10    127.53   
    50. A(C   8,C   9,C  10)          106.06 -0.000039    0.02    106.08   
    51. A(O  11,C  10,H  18)          116.53  0.000629   -0.32    116.21   
    52. A(C   9,C  10,H  18)          133.11 -0.000909    0.36    133.46   
    53. A(C   9,C  10,O  11)          110.36  0.000280   -0.04    110.32   
    54. A(C   7,O  11,C  10)          107.79 -0.000366    0.03    107.81   
    55. D(H  12,C   2,C   1,C   0)     -0.13  0.000048   -0.11     -0.23   
    56. D(C   3,C   2,C   1,C   4)     -0.14  0.000018   -0.04     -0.18   
    57. D(H  12,C   2,C   1,C   4)    179.96  0.000017   -0.03    179.94   
    58. D(C   3,C   2,C   1,C   0)    179.77  0.000050   -0.12    179.66   
    59. D(H  13,C   3,C   2,H  12)     -0.07 -0.000004    0.01     -0.06   
    60. D(C   6,C   3,C   2,H  12)   -180.00  0.000008   -0.02   -180.02   
    61. D(C   6,C   3,C   2,C   1)      0.10  0.000007   -0.01      0.09   
    62. D(H  13,C   3,C   2,C   1)   -179.97 -0.000006    0.02   -179.94   
    63. D(H  14,C   4,C   1,C   2)   -179.97 -0.000016    0.02   -179.95   
    64. D(H  14,C   4,C   1,C   0)      0.12 -0.000048    0.10      0.22   
    65. D(C   5,C   4,C   1,C   2)      0.14 -0.000021    0.04      0.19   
    66. D(C   5,C   4,C   1,C   0)   -179.77 -0.000052    0.12   -179.64   
    67. D(H  15,C   5,C   4,C   1)    179.92  0.000008   -0.03    179.90   
    68. D(C   6,C   5,C   4,H  14)    180.00 -0.000006    0.02    180.02   
    69. D(C   6,C   5,C   4,C   1)     -0.11 -0.000001    0.00     -0.11   
    70. D(H  15,C   5,C   4,H  14)      0.04  0.000004   -0.00      0.03   
    71. D(C   7,C   6,C   5,H  15)      0.01  0.000006   -0.00      0.00   
    72. D(C   3,C   6,C   5,H  15)   -179.96  0.000015   -0.02   -179.98   
    73. D(C   3,C   6,C   5,C   4)      0.08  0.000025   -0.05      0.03   
    74. D(C   7,C   6,C   3,H  13)      0.03 -0.000006   -0.00      0.03   
    75. D(C   7,C   6,C   3,C   2)    179.96 -0.000018    0.03    179.99   
    76. D(C   7,C   6,C   5,C   4)   -179.95  0.000016   -0.03   -179.99   
    77. D(C   5,C   6,C   3,H  13)    180.00 -0.000015    0.02    180.02   
    78. D(C   5,C   6,C   3,C   2)     -0.07 -0.000028    0.06     -0.02   
    79. D(O  11,C   7,C   6,C   5)      0.40 -0.000017   -0.00      0.39   
    80. D(O  11,C   7,C   6,C   3)   -179.64 -0.000027    0.02   -179.62   
    81. D(C   8,C   7,C   6,C   5)   -179.47  0.000046   -0.14   -179.61   
    82. D(C   8,C   7,C   6,C   3)      0.50  0.000036   -0.12      0.38   
    83. D(H  16,C   8,C   7,C   6)     -0.04 -0.000023    0.05      0.01   
    84. D(C   9,C   8,C   7,O  11)      0.22  0.000175   -0.30     -0.08   
    85. D(C   9,C   8,C   7,C   6)   -179.91  0.000115   -0.18   -180.08   
    86. D(H  16,C   8,C   7,O  11)   -179.92  0.000037   -0.07   -179.99   
    87. D(H  17,C   9,C   8,H  16)      0.06  0.000042   -0.06     -0.00   
    88. D(H  17,C   9,C   8,C   7)    179.93 -0.000097    0.15    180.08   
    89. D(C  10,C   9,C   8,H  16)    179.86 -0.000095    0.16    180.02   
    90. D(C  10,C   9,C   8,C   7)     -0.27 -0.000234    0.38      0.10   
    91. D(H  18,C  10,C   9,H  17)     -0.09 -0.000043    0.05     -0.04   
    92. D(H  18,C  10,C   9,C   8)   -179.89  0.000090   -0.17   -180.07   
    93. D(O  11,C  10,C   9,H  17)   -179.96  0.000079   -0.13   -180.09   
    94. D(O  11,C  10,C   9,C   8)      0.24  0.000212   -0.35     -0.11   
    95. D(C   7,O  11,C  10,H  18)    180.00 -0.000006   -0.02    179.97   
    96. D(C   7,O  11,C  10,C   9)     -0.11 -0.000108    0.16      0.05   
    97. D(C  10,O  11,C   7,C   8)     -0.07 -0.000049    0.09      0.01   
    98. D(C  10,O  11,C   7,C   6)   -179.97 -0.000001   -0.04   -180.01   
    ----------------------------------------------------------------------------

Geometry step timings:
Preparation and reading OPT file:      0.001 s (19.538 %)
Internal coordinates            :      0.000 s ( 0.614 %)
B/P matrices and projection     :      0.001 s (21.686 %)
Hessian update/contruction      :      0.000 s ( 7.713 %)
Making the step                 :      0.001 s (21.420 %)
Converting the step to Cartesian:      0.000 s ( 3.314 %)
Storing new data                :      0.000 s ( 0.696 %)
Checking convergence            :      0.000 s ( 0.266 %)
Final printing                  :      0.001 s (24.693 %)
Total time                      :      0.005 s

Time for energy+gradient        :     32.444 s
Time for complete geometry iter :     32.651 s

         *************************************************************
         *                GEOMETRY OPTIMIZATION CYCLE   6            *
         *************************************************************
---------------------------------
CARTESIAN COORDINATES (ANGSTROEM)
---------------------------------
  C      2.011592   -0.285527    0.570743
  C      2.844447    0.411631    1.506875
  C      2.649044    1.787444    1.738666
  C      3.454039    2.458268    2.652476
  C      3.857659   -0.275818    2.200283
  C      4.659156    0.402188    3.113413
  C      4.471187    1.778114    3.354067
  C      5.309436    2.488777    4.309072
  C      5.353421    3.794872    4.744256
  C      6.411920    3.869015    5.702741
  C      6.939408    2.608572    5.783227
  O      6.280876    1.768036    4.946912
  H      1.865072    2.323572    1.201924
  H      3.291541    3.523563    2.823289
  H      4.011009   -1.341040    2.021476
  H      5.441054   -0.135103    3.648799
  H      4.704737    4.604301    4.418111
  H      6.740517    4.742621    6.260263
  H      7.747495    2.172461    6.363236
  N      1.300898   -0.865303   -0.151923

----------------------------
CARTESIAN COORDINATES (A.U.)
----------------------------
  NO LB      ZA    FRAG     MASS         X           Y           Z
   0 C     6.0000    0    12.011    3.801358   -0.539567    1.078547
   1 C     6.0000    0    12.011    5.375226    0.777871    2.847580
   2 C     6.0000    0    12.011    5.005968    3.377780    3.285603
   3 C     6.0000    0    12.011    6.527187    4.645452    5.012453
   4 C     6.0000    0    12.011    7.289919   -0.521220    4.157933
   5 C     6.0000    0    12.011    8.804529    0.760025    5.883497
   6 C     6.0000    0    12.011    8.449319    3.360148    6.338267
   7 C     6.0000    0    12.011   10.033380    4.703107    8.142966
   8 C     6.0000    0    12.011   10.116500    7.171268    8.965345
   9 C     6.0000    0    12.011   12.116772    7.311378   10.776618
  10 C     6.0000    0    12.011   13.113580    4.929487   10.928715
  11 O     8.0000    0    15.999   11.869135    3.341103    9.348308
  12 H     1.0000    0     1.008    3.524476    4.390914    2.271308
  13 H     1.0000    0     1.008    6.220112    6.658570    5.335244
  14 H     1.0000    0     1.008    7.579709   -2.534199    3.820036
  15 H     1.0000    0     1.008   10.282103   -0.255307    6.895230
  16 H     1.0000    0     1.008    8.890664    8.700869    8.349019
  17 H     1.0000    0     1.008   12.737730    8.962256   11.830182
  18 H     1.0000    0     1.008   14.640643    4.105357   12.024773
  19 N     7.0000    0    14.007    2.458342   -1.635187   -0.287093

--------------------------------
INTERNAL COORDINATES (ANGSTROEM)
--------------------------------
 C      0   0   0     0.000000000000     0.00000000     0.00000000
 C      1   0   0     1.433882803924     0.00000000     0.00000000
 C      2   1   0     1.408818898171   120.11022106     0.00000000
 C      3   2   1     1.390348316895   119.93475503   179.65542061
 C      2   1   3     1.407125050067   120.16059840   179.83186546
 C      5   2   1     1.391364186863   120.00850863   180.35510522
 C      6   5   2     1.409403386530   120.72739193   359.88773841
 C      7   6   5     1.455932663593   120.77955518   180.01537095
 C      8   7   6     1.377389646981   133.50985145   180.38556718
 C      9   8   7     1.429898053173   106.53450564   179.92660955
 C     10   9   8     1.368735636524   106.07837904     0.11177973
 O     11  10   9     1.356314691487   110.32316859   359.89535966
 H      3   2   1     1.090933480533   119.91072864   359.76799628
 H      4   3   2     1.091071968083   119.19300292   180.05685284
 H      5   2   1     1.090957012501   119.83290758     0.21899915
 H      6   5   2     1.089350493109   119.71396372   179.89806892
 H      9   8   7     1.087354277970   126.30293061     0.00000000
 H     10   9   8     1.087196332868   127.52784221   180.09178395
 H     11  10   9     1.086097113112   133.46482342   179.95254012
 N      1   2   3     1.167678205059   177.41606988   268.32363587

---------------------------
INTERNAL COORDINATES (A.U.)
---------------------------
 C      0   0   0     0.000000000000     0.00000000     0.00000000
 C      1   0   0     2.709645807556     0.00000000     0.00000000
 C      2   1   0     2.662281889835   120.11022106     0.00000000
 C      3   2   1     2.627377549690   119.93475503   179.65542061
 C      2   1   3     2.659080980807   120.16059840   179.83186546
 C      5   2   1     2.629297265717   120.00850863   180.35510522
 C      6   5   2     2.663386412764   120.72739193   359.88773841
 C      7   6   5     2.751314003620   120.77955518   180.01537095
 C      8   7   6     2.602889212492   133.50985145   180.38556718
 C      9   8   7     2.702115719925   106.53450564   179.92660955
 C     10   9   8     2.586535502769   106.07837904     0.11177973
 O     11  10   9     2.563063318324   110.32316859   359.89535966
 H      3   2   1     2.061565508532   119.91072864   359.76799628
 H      4   3   2     2.061827212074   119.19300292   180.05685284
 H      5   2   1     2.061609977507   119.83290758     0.21899915
 H      6   5   2     2.058574095829   119.71396372   179.89806892
 H      9   8   7     2.054801795911   126.30293061     0.00000000
 H     10   9   8     2.054503322924   127.52784221   180.09178395
 H     11  10   9     2.052426098625   133.46482342   179.95254012
 N      1   2   3     2.206592020111   177.41606988   268.32363587


           ************************************************************
           *        Program running with 8 parallel MPI-processes     *
           *              working on a common directory               *
           ************************************************************
------------------------------------------------------------------------------
                   ___                                                        
                  /   \      - P O W E R E D   B Y -                         
                 /     \                                                     
                 |  |  |   _    _      __       _____    __    __             
                 |  |  |  | |  | |    /  \     |  _  \  |  |  /  |          
                  \  \/   | |  | |   /    \    | | | |  |  | /  /          
                 / \  \   | |__| |  /  /\  \   | |_| |  |  |/  /          
                |  |  |   |  __  | /  /__\  \  |    /   |      \           
                |  |  |   | |  | | |   __   |  |    \   |  |\   \          
                \     /   | |  | | |  |  |  |  | |\  \  |  | \   \       
                 \___/    |_|  |_| |__|  |__|  |_| \__\ |__|  \__/        
                                                                              
                      - O R C A' S   B I G   F R I E N D -                    
                                      &                                       
                       - I N T E G R A L  F E E D E R -                       
                                                                              
 v1 FN, 2020, v2 2021, v3 2022-2024                                           
------------------------------------------------------------------------------


----------------------
SHARK INTEGRAL PACKAGE
----------------------

Number of atoms                             ...     20
Number of basis functions                   ...    217
Number of shells                            ...     99
Maximum angular momentum                    ...      2
Integral batch strategy                     ... SHARK/LIBINT Hybrid
RI-J (if used) integral strategy            ... SPLIT-RIJ (Revised 2003 algorithm where possible)
Printlevel                                  ...      1
Contraction scheme used                     ... SEGMENTED contraction
Prescreening option                         ... SCHWARTZ
   Thresh                                   ... 1.000e-12
   Tcut                                     ... 1.000e-14
   Tpresel                                  ... 1.000e-14 
Coulomb Range Separation                    ... NOT USED
Exchange Range Separation                   ... NOT USED
Multipole approximations                    ... NOT USED
Finite Nucleus Model                        ... NOT USED
CABS basis                                  ... NOT available
Auxiliary Coulomb fitting basis             ... AVAILABLE
   # of basis functions in Aux-J            ...    714
   # of shells in Aux-J                     ...    230
   Maximum angular momentum in Aux-J        ...      4
Auxiliary J/K fitting basis                 ... NOT available
Auxiliary Correlation fitting basis         ... AVAILABLE
   # of basis functions in Aux-C            ...    722
   # of shells in Aux-C                     ...    250
   Maximum angular momentum in Aux-C        ...      3
Auxiliary 'external' fitting basis          ... NOT available

Checking pre-screening integrals            ... done (  0.0 sec) Dimension = 99
Check shell pair data                       ... done (  0.0 sec)
Shell pair information
Shell pair cut-off parameter TPreSel        ...   1.0e-14
Total number of shell pairs                 ...      4950
Shell pairs after pre-screening             ...      4304
Total number of primitive shell pairs       ...     18526
Primitive shell pairs kept                  ...     11352
          la=0 lb=0:   1240 shell pairs
          la=1 lb=0:   1548 shell pairs
          la=1 lb=1:    508 shell pairs
          la=2 lb=0:    576 shell pairs
          la=2 lb=1:    361 shell pairs
          la=2 lb=2:     71 shell pairs

Calculating one electron integrals          ... done (  0.0 sec)
Calculating RI/J V-Matrix + Cholesky decomp.... done (  0.0 sec)
Calculating RI/C V-Matrix + Cholesky decomp.... done (  0.0 sec)
Calculating Nuclear repulsion               ... done (  0.0 sec) ENN=    662.449037453721 Eh

Diagonalization of the overlap matrix:
Smallest eigenvalue                        ... 2.903e-04
Time for diagonalization                   ...    0.005 sec
Threshold for overlap eigenvalues          ... 1.000e-07
Number of eigenvalues below threshold      ... 0
Time for construction of square roots      ...    0.003 sec
Total time needed                          ...    0.009 sec

-------------------
DFT GRID GENERATION
-------------------

General Integration Accuracy     IntAcc      ... 4.388
Radial Grid Type                 RadialGrid  ... OptM3 with GC (2021)
Angular Grid (max. ang.)         AngularGrid ... 4 (Lebedev-302)
Angular grid pruning method      GridPruning ... 4 (adaptive)
Weight generation scheme         WeightScheme... mBecke (2022)
Basis function cutoff            BFCut       ... 1.0000e-12
Integration weight cutoff        WCut        ... 1.0000e-14
Partially contracted basis set               ... off
Rotationally invariant grid construction     ... off
Angular grids for H and He will be reduced by one unit

Total number of grid points                  ...   100823
Total number of batches                      ...     1586
Average number of points per batch           ...       63
Average number of grid points per atom       ...     5041

--------------------
COSX GRID GENERATION
--------------------

GRIDX 1
-------
General Integration Accuracy     IntAcc      ... 3.816
Radial Grid Type                 RadialGrid  ... OptM3 with GC (2021)
Angular Grid (max. ang.)         AngularGrid ... 1 (Lebedev-50)
Angular grid pruning method      GridPruning ... 4 (adaptive)
Weight generation scheme         WeightScheme... mBecke (2022)
Basis function cutoff            BFCut       ... 1.0000e-12
Integration weight cutoff        WCut        ... 1.0000e-14
Partially contracted basis set               ... on
Rotationally invariant grid construction     ... off
Angular grids for H and He will be reduced by one unit

Total number of grid points                  ...    12796
Total number of batches                      ...      110
Average number of points per batch           ...      116
Average number of grid points per atom       ...      640
UseSFitting                                  ... on

GRIDX 2
-------
General Integration Accuracy     IntAcc      ... 4.020
Radial Grid Type                 RadialGrid  ... OptM3 with GC (2021)
Angular Grid (max. ang.)         AngularGrid ... 2 (Lebedev-110)
Angular grid pruning method      GridPruning ... 4 (adaptive)
Weight generation scheme         WeightScheme... mBecke (2022)
Basis function cutoff            BFCut       ... 1.0000e-12
Integration weight cutoff        WCut        ... 1.0000e-14
Partially contracted basis set               ... on
Rotationally invariant grid construction     ... off
Angular grids for H and He will be reduced by one unit

Total number of grid points                  ...    28679
Total number of batches                      ...      235
Average number of points per batch           ...      122
Average number of grid points per atom       ...     1434
UseSFitting                                  ... on

GRIDX 3
-------
General Integration Accuracy     IntAcc      ... 4.338
Radial Grid Type                 RadialGrid  ... OptM3 with GC (2021)
Angular Grid (max. ang.)         AngularGrid ... 3 (Lebedev-194)
Angular grid pruning method      GridPruning ... 4 (adaptive)
Weight generation scheme         WeightScheme... mBecke (2022)
Basis function cutoff            BFCut       ... 1.0000e-12
Integration weight cutoff        WCut        ... 1.0000e-14
Partially contracted basis set               ... on
Rotationally invariant grid construction     ... off
Angular grids for H and He will be reduced by one unit

Total number of grid points                  ...    63141
Total number of batches                      ...      504
Average number of points per batch           ...      125
Average number of grid points per atom       ...     3157
UseSFitting                                  ... on
Initializing property integral containers    ... done (  0.0 sec)

SHARK setup successfully completed in   1.2 seconds

Maximum memory used throughout the entire STARTUP-calculation: 27.2 MB


           ************************************************************
           *        Program running with 8 parallel MPI-processes     *
           *              working on a common directory               *
           ************************************************************
Occupation numbers will be reassigned to an Aufbau configuration
             **** ENERGY FILE WAS UPDATED (calc.en.tmp) ****
Finished Guess after   0.2 sec
Maximum memory used throughout the entire GUESS-calculation: 11.8 MB


           ************************************************************
           *        Program running with 8 parallel MPI-processes     *
           *              working on a common directory               *
           ************************************************************
--------------------
CPCM SOLVATION MODEL
--------------------
CPCM parameters:
  Epsilon                                         ...      16.7000
  Refrac                                          ...       1.2750
  Rsolv                                           ...       1.3000
  Surface type                                    ... GAUSSIAN VDW
  Discretization scheme                           ... Constant charge density
    Threshold for H atoms                         ...       5.0000 (charges/Ang^2)
    Threshold for non-H atoms                     ...       5.0000 (charges/Ang^2)
  Epsilon function type                           ...         CPCM
Solvent:                                          ... CUSTOM
Radii:
  Scheme                                          ... Element-dependent radii
  Radius for C  used is    3.8550 Bohr (=   2.0400 Ang.)
  Radius for O  used is    3.4469 Bohr (=   1.8240 Ang.)
  Radius for H  used is    2.4944 Bohr (=   1.3200 Ang.)
  Radius for N  used is    3.5149 Bohr (=   1.8600 Ang.)
Calculating surface                               ...        done! (  0.0s)
Cavity surface points                             ...         2016
Cavity Volume                                     ...    1421.6655
Cavity Surface-area                               ...     766.2249
Calculating surface distance matrix               ...        done! (  0.1s)
Performing Cholesky decomposition & store         ...        done! (  0.1s)
Overall time for CPCM initialization              ...                 0.2s

----------------------------------------D-I-I-S--------------------------------------------
Iteration    Energy (Eh)           Delta-E    RMSDP     MaxDP     DIISErr   Damp  Time(sec)
-------------------------------------------------------------------------------------------
               ***  Starting incremental Fock matrix formation  ***
                              *** Initializing SOSCF ***
---------------------------------------S-O-S-C-F--------------------------------------
Iteration    Energy (Eh)           Delta-E    RMSDP     MaxDP     MaxGrad    Time(sec)
--------------------------------------------------------------------------------------
    1    -551.7877530622239419     0.00e+00  7.41e-05  1.43e-03  7.29e-05     1.3
               *** Restarting incremental Fock matrix formation ***
    2    -551.7877691196850947    -1.61e-05  2.53e-05  4.75e-04  1.29e-04     1.3
    3    -551.7877714536799658    -2.33e-06  1.13e-05  2.22e-04  4.69e-05     1.0
    4    -551.7877715432676951    -8.96e-08  4.57e-06  1.20e-04  8.59e-05     1.0
    5    -551.7877716961253327    -1.53e-07  1.47e-06  4.02e-05  2.09e-05     1.0
    6    -551.7877716987530903    -2.63e-09  7.45e-07  1.83e-05  1.73e-05     0.9
    7    -551.7877717027200788    -3.97e-09  2.15e-07  4.92e-06  1.51e-06     0.9
    8    -551.7877717031523161    -4.32e-10  9.60e-08  1.91e-06  1.36e-06     0.8
                 **** Energy Check signals convergence ****

               *****************************************************
               *                     SUCCESS                       *
               *           SCF CONVERGED AFTER   8 CYCLES          *
               *****************************************************

Recomputing exchange energy using gridx3       ... done (    1.784 sec)
Old exchange energy                            :    -39.301520270 Eh
New exchange energy                            :    -39.301528621 Eh
Exchange energy change after final integration :     -0.000008351 Eh
Total energy after final integration           :   -551.787780055 Eh
             **** ENERGY FILE WAS UPDATED (calc.en.tmp) ****

----------------
TOTAL SCF ENERGY
----------------

Total Energy       :       -551.78778005456695 Eh          -15014.90884 eV

Components:
Nuclear Repulsion  :        662.44903745372119 Eh           18026.15474 eV
Electronic Energy  :      -1214.22181589917818 Eh          -33040.65537 eV
One Electron Energy:      -2059.67755672266230 Eh          -56046.67568 eV
Two Electron Energy:        845.45574082348401 Eh           23006.02031 eV
CPCM Dielectric    :         -0.01499325769538 Eh              -0.40799 eV

Virial components:
Potential Energy   :      -1098.81980667019297 Eh          -29900.40705 eV
Kinetic Energy     :        547.03202661562602 Eh           14885.49821 eV
Virial Ratio       :          2.00869373858851

DFT components:
N(Alpha)           :       44.000061352546 electrons
N(Beta)            :       44.000061352546 electrons
N(Total)           :       88.000122705092 electrons
E(X)               :      -34.957610717921 Eh       
E(C)               :       -2.192518511612 Eh       
E(XC)              :      -37.150129229533 Eh       

CPCM Solvation Model Properties:
Surface-charge          :         -0.01894418048778
Corrected charge        :          0.00000000000000
Outlying charge corr.   :          0.00002184968898 Eh               0.00059 eV
Free-energy (cav+disp)  :  This term is not implemented in the current solvation scheme

---------------
SCF CONVERGENCE
---------------

  Last Energy change         ...    4.3224e-10  Tolerance :   1.0000e-09
  Last MAX-Density change    ...    1.9131e-06  Tolerance :   1.0000e-08
  Last RMS-Density change    ...    9.6048e-08  Tolerance :   1.0000e-09
  Last DIIS Error            ...    1.1517e-03  Tolerance :   1.0000e-08
  Last Orbital Gradient      ...    1.3646e-06  Tolerance :   2.0000e-06
  Last Orbital Rotation      ...    1.9364e-06  Tolerance :   2.0000e-06


Total SCF time: 0 days 0 hours 0 min 10 sec 
Finished LeanSCF after  10.5 sec

Maximum memory used throughout the entire LEANSCF-calculation: 24.1 MB


           ************************************************************
           *        Program running with 8 parallel MPI-processes     *
           *              working on a common directory               *
           ************************************************************

------------------------------------------------------------------------------
                                ORCA  MP2 
------------------------------------------------------------------------------

Freezing NCore=26 chemical core electrons

----------------------
RI-MP2 ENERGY+GRADIENT
----------------------
Dimension of the orbital basis            ...  217
Dimension of the AuxC basis               ...  722
Memory devoted to MP2                     ... 8000 MB   
Data format for matrix containers         ... DOUBLE
Compression type for matrix containers    ... UNCOMPRESSED
Overall scaling of the MP2 energy         ...   2.700e-01

-----------------------
SHARK RI TRANSFORMATION
-----------------------

Number of basis functions                ...    217
Number of aux functions                  ...    722
Number of operators                      ...      1
Generation of IJK                        ... YES
Generation of IAK                        ... YES
Generation of ABK                        ... NO
Orbital Range Operator  0:    0-  43 to   44- 216

Aux basis identifier                     ...   AUXC
Contraction scheme used                  ... SEGMENTED
Do orthogonalization                     ... YES
All operator combinations                ... NO
Transpose (ia|K)                         ... NO
Integral generator used                  ... LIBINT
Starting integral generation + trafo... 
Half trafo (segmented) done. Total time =  0.1 sec. integrals=  0.1 sec trafo=  0.0 sec
Integral generation and half transformation done (  0.1 sec)

Reading or making V^(-1/2)          ... done (  0.0 sec)
Sorting IJK integrals               ... done (  0.1 sec)
Sorting IAK integrals               ... done (  0.1 sec)

SHARK RI integral transformation done. Total time =  0.3 sec.

Opening buffers                              ... done
Frozen core precalculation                   ... done

Starting loop over batches of integrals:

Operator 0  - window                       ... ( 13- 43)x( 44-216)
Operator 0  - Memory available             ...  8000 MB
Operator 0  - Memory needed per MO         ...   1.0 MB
Operator 0  - Number of orbitals per batch ... 4
Operator 0  - Number of batches            ... 1

OPERATOR  0   PASS   0:  MOs    13 ...   16 +   17 ...   20 +   21 ...   24 +   25 ...   28
                            +   29 ...   32 +   33 ...   36 +   37 ...   40 +   41 ...   43
  Reading integrals       ... ok
  Internal MO  15
Closing buffer GIPV ( 0.04 GB; CompressionRatio= 1.00)
Time spent in pair loops =     1.137 sec
Deleting buffers (Ka|jb) ...done

-----------------------------------------------
 RI-MP2 CORRELATION ENERGY:     -0.583982583 Eh
-----------------------------------------------


---------------------
MP2 DENSITY FORMATION
---------------------

Completing the external part of the density      ... done
Storing the unrelaxed density                    ... done

Re-sorting 3-index density container for op 0    ... done
Computing external part of the Lagrangian        ... done
Calculating the xc-kernel                        ... done
Calculating G(D)                                 ... done
Completing the Lagrangian                        ... done
Solving the Z-vector equations                   ... Using XC Grid                  ... (calc.grid_cpscf.tmp) 
Recalculating density on grid  ... (calc.grho_cpscf0.tmp) done
Calculating the xc-kernel      ... (calc.fxc_cpscf0.tmp) done

-------------------
SHARK CP-SCF DRIVER
-------------------

Dimension of the orbital basis          ...    217
Dimension of the CPSCF-problem          ...   7612
Number of operators                     ...      1
Max. number of iterations               ...    128
Convergence Tolerance                   ... 3.0e-05
Number of perturbations                 ...      1
Perturbation type                       ... REAL

----------------------------
POPLE LINEAR EQUATION SOLVER
----------------------------

  ITERATION   0:   ||err||_max =   5.4129e-02 (   0.8 sec)
  ITERATION   1:   ||err||_max =   1.9624e-02 (   0.8 sec)
  ITERATION   2:   ||err||_max =   7.9537e-03 (   0.8 sec)
  ITERATION   3:   ||err||_max =   3.7040e-03 (   0.8 sec)
  ITERATION   4:   ||err||_max =   1.1060e-03 (   0.8 sec)
  ITERATION   5:   ||err||_max =   4.9497e-04 (   0.8 sec)
  ITERATION   6:   ||err||_max =   1.9022e-04 (   0.8 sec)
  ITERATION   7:   ||err||_max =   6.6858e-05 (   0.8 sec)
  ITERATION   8:   ||err||_max =   2.9606e-05 (   0.8 sec)
done
Finalizing the relaxed density                   ... done
Transforming P to the AO basis                   ... done
Storing the relaxed density                      ... done

------------------------------------
ENERGY WEIGHTED DENSITY FINALIZATION
------------------------------------

Gathering the parts of the W-matrix              ... done
Forming the Z-density                            ... done
Transforming Z to the AO basis                   ... done
Calculating G(Z)                                 ... done
Finalizing the W-matrix                          ... done
Transforming W to the AO basis and storing       ... done

----------------------------------
MP2 DERIVATIVE INTEGRAL GENERATION
----------------------------------

Input SCF Electron Density              ... calc.scfp
Input Correlated Electron Density       ... calc.pmp2re
Input Energy Weighted Density           ... calc.wmp2.tmp

Nuclear repulsion gradient              ... done (  0.0 sec)
HCore & Overlap gradient  (SHARK)       ... done (  0.0 sec)
Two-electron RIJ gradient terms         ... done (  0.5 sec)

-----------------------------------------------------------
MP2 COSX Grid Generation
-----------------------------------------------------------

General Integration Accuracy     IntAcc      ... 4.871
Radial Grid Type                 RadialGrid  ... OptM3 with GC (2021)
Angular Grid (max. ang.)         AngularGrid ... 4 (Lebedev-302)
Angular grid pruning method      GridPruning ... 4 (adaptive)
Weight generation scheme         WeightScheme... mBecke (2022)
Basis function cutoff            BFCut       ... 1.0000e-12
Integration weight cutoff        WCut        ... 1.0000e-14
Partially contracted basis set               ... on
Rotationally invariant grid construction     ... off
Angular grids for H and He will be reduced by one unit

Total number of grid points                  ...   116801
Total number of batches                      ...      922
Average number of points per batch           ...      126
Average number of grid points per atom       ...     5840
UseSFitting                                  ... on
Two-electron COSX gradient terms        ... 
Integration Timings:
Total Time                  =     5.2 sec
Basis fcn evaluation        =     0.1 sec
Density evaluation          =     0.1 sec
A evaluation                =     4.4 sec
A derivative evaluation     =     0.0 sec
S-fit derivative evaluation =     0.0 sec
anal. over. der. evaluation =     0.0 sec
num. over. der. evaluation  =     0.3 sec
K(P) evaluation             =     0.1 sec
finalize                    =     0.0 sec

done (  5.9 sec)
CPCM gradient                           ... done (  0.5 sec)
DFT XC gradient                         ... Exchange-correlation gradient    ... done
done (  0.7 sec)
Empirical dispersion gradient           ... 
-------------------
DISPERSION GRADIENT
-------------------

   1   C   :   -0.000163557   -0.000137652   -0.000185044
   2   C   :   -0.000042069   -0.000035980   -0.000049255
   3   C   :   -0.000097488    0.000064466   -0.000069830
   4   C   :   -0.000055388    0.000059259   -0.000032571
   5   C   :    0.000022722   -0.000131292   -0.000020947
   6   C   :    0.000043538   -0.000089993    0.000011392
   7   C   :   -0.000061571   -0.000059148   -0.000072707
   8   C   :    0.000751129    0.000307145    0.000756111
   9   C   :    0.000322341   -0.000005656    0.000282818
  10   C   :   -0.000110183   -0.000171760   -0.000149587
  11   C   :   -0.000567374    0.000162115   -0.000451525
  12   O   :    0.000097423    0.000067566    0.000106276
  13   H   :   -0.000078455    0.000096360   -0.000042115
  14   H   :   -0.000079302    0.000107402   -0.000038851
  15   H   :    0.000049778   -0.000121100    0.000007322
  16   H   :    0.000058674   -0.000127979    0.000014187
  17   H   :   -0.000010404    0.000124810    0.000028865
  18   H   :    0.000033969    0.000066958    0.000050442
  19   H   :    0.000069885   -0.000023120    0.000054549
  20   N   :   -0.000183668   -0.000152403   -0.000199529

Difference to translation invariance:
           :    0.0000000000    0.0000000000   -0.0000000000

Difference to rotation invariance:
           :   -0.0000000000    0.0000000000   -0.0000000000

Norm of the Dispersion gradient    ...    0.0015529751
RMS gradient                       ...    0.0002004882
MAX gradient                       ...    0.0007561114
done (  0.0 sec)

-------
TIMINGS
-------

Total time                :   20.001 sec
Integral trafo            :    0.288 sec (  1.4%)
FC preparation            :    0.085 sec (  0.4%)
I/O of integrals          :    0.097 sec (  0.5%)
K(i,j) operators          :    0.152 sec (  0.8%)
T(i,j) pair energies      :    0.022 sec (  0.1%)
V**(-1/2)                 :    0.135 sec (  0.7%)
Gamma(ia|P)               :    0.150 sec (  0.7%)
Gamma-Trafo               :    0.050 sec (  0.2%)
D(virtual)                :    0.006 sec (  0.0%)
D(internal)               :    0.212 sec (  1.1%)
W(virtual)                :    0.012 sec (  0.1%)
W(internal)               :    0.254 sec (  1.3%)
L(virtual)                :    0.245 sec (  1.2%)
L(internal)               :    0.022 sec (  0.1%)
XC kernel                 :    0.018 sec (  0.1%)
G(D)                      :    1.437 sec (  7.2%)
G(Z)                      :    1.426 sec (  7.1%)
Z-vector solution         :    7.046 sec ( 35.2%)
3-index derivative        :    0.258 sec (  1.3%)
2-index derivative        :    0.029 sec (  0.1%)
Fock matrix gradient      :    7.658 sec ( 38.3%)


---------------------------------------
MP2 TOTAL ENERGY:     -552.371762637 Eh
---------------------------------------

The final MP2 gradient
  0:   0.00181668   0.00051178  -0.00308910
  1:  -0.00102498  -0.00060972   0.00114036
  2:  -0.00002052  -0.00003013  -0.00006944
  3:  -0.00003657   0.00005465  -0.00002767
  4:   0.00008139   0.00030037   0.00008537
  5:  -0.00025937  -0.00002943  -0.00022468
  6:   0.00031553  -0.00056214   0.00014717
  7:  -0.00047493   0.00163601   0.00020525
  8:   0.00011153  -0.00050922  -0.00031882
  9:   0.00008846  -0.00031167   0.00026985
 10:  -0.00030445   0.00056325  -0.00034458
 11:   0.00050398  -0.00083817   0.00025394
 12:   0.00002667  -0.00002854   0.00003923
 13:  -0.00001168  -0.00004119  -0.00001233
 14:  -0.00005021   0.00005088   0.00000681
 15:  -0.00002886   0.00007175   0.00001713
 16:   0.00000148  -0.00004469  -0.00003783
 17:   0.00008220  -0.00014053   0.00008012
 18:   0.00000167   0.00007667   0.00001262
 19:  -0.00080249  -0.00007890   0.00190451

-----------------------------------
NORM OF THE MP2 GRADIENT:  0.005087
-----------------------------------

Maximum memory used throughout the entire MP2-calculation: 54.2 MB


-------------------------------------------------------------------------------
                          DFT DISPERSION CORRECTION                            
                                                                               
                              DFTD3 V3.1  Rev 1                                
                          USING Becke-Johnson damping                          
-------------------------------------------------------------------------------
-------------------------   ----------------
Dispersion correction           -0.018657245
-------------------------   ----------------


-------------------------   --------------------
FINAL SINGLE POINT ENERGY      -552.390419882464
-------------------------   --------------------

------------------------------------------------------------------------------
                         ORCA GEOMETRY RELAXATION STEP
------------------------------------------------------------------------------

Reading the OPT-File                    .... done
Getting information on internals        .... done
Copying old internal coords+grads       .... done
Making the new internal coordinates     .... (2022 redundants) done
Validating the new internal coordinates .... (2022 redundants) done
Calculating the B-matrix                .... done
Calculating the G,G- and P matrices     .... done
Transforming gradient to internals      .... done
Projecting the internal gradient        .... done
Number of atoms                         ....  20
Number of internal coordinates          ....  98
Current Energy                          ....  -552.390419882 Eh
Current gradient norm                   ....     0.005087246 Eh/bohr
Maximum allowed component of the step   ....  0.300
Current trust radius                    ....  0.700
Updating the Hessian (BFGS)             .... done
Forming the augmented Hessian           .... done
Diagonalizing the augmented Hessian     .... done
Last element of RFO vector              ....  0.999963668
Lowest eigenvalues of augmented Hessian:
 -0.000011384  0.014178532  0.020994771  0.023899022  0.024227015
Length of the computed step             ....  0.008524587
The final length of the internal step   ....  0.008524587
Converting the step to Cartesian space:
 Initial RMS(Int)=    0.0008611133
Transforming coordinates:
 Iter   0:  RMS(Cart)=    0.0017074103 RMS(Int)=    1.2692570343
 Iter   5:  RMS(Cart)=    0.0000071919 RMS(Int)=    0.0000058806
 Iter  10:  RMS(Cart)=    0.0000002214 RMS(Int)=    0.0000001810
done
Storing new coordinates                 .... done
The predicted energy change is          ....    -0.000005692
Previously predicted energy change      ....    -0.000016302
Actually observed energy change         ....    -0.000021683
Ratio of predicted to observed change   ....     1.330100008
New trust radius                        ....     0.700000000

                                .--------------------.
          ----------------------|Geometry convergence|-------------------------
          Item                value                   Tolerance       Converged
          ---------------------------------------------------------------------
          Energy change      -0.0000216831            0.0000010000      NO
          RMS gradient        0.0001966143            0.0000300000      NO
          MAX gradient        0.0010718543            0.0001000000      NO
          RMS step            0.0008611133            0.0006000000      NO
          MAX step            0.0037707073            0.0010000000      NO
          ........................................................
          Max(Bonds)      0.0009      Max(Angles)    0.22
          Max(Dihed)        0.11      Max(Improp)    0.00
          ---------------------------------------------------------------------

The optimization has not yet converged - more geometry cycles are needed


    ---------------------------------------------------------------------------
                         Redundant Internal Coordinates
                            (Angstroem and degrees)

        Definition                    Value    dE/dq     Step     New-Value
    ----------------------------------------------------------------------------
     1. B(C   1,C   0)                1.4339 -0.000057  0.0002    1.4341   
     2. B(C   2,C   1)                1.4088 -0.000059  0.0000    1.4088   
     3. B(C   3,C   2)                1.3903  0.000089  0.0000    1.3904   
     4. B(C   4,C   1)                1.4071 -0.000123 -0.0002    1.4070   
     5. B(C   5,C   4)                1.3914 -0.000153  0.0001    1.3915   
     6. B(C   6,C   5)                1.4094 -0.000134 -0.0000    1.4094   
     7. B(C   6,C   3)                1.4105  0.000139 -0.0001    1.4103   
     8. B(C   7,C   6)                1.4559  0.000274 -0.0000    1.4559   
     9. B(C   8,C   7)                1.3774 -0.000589  0.0005    1.3779   
    10. B(C   9,C   8)                1.4299  0.000109 -0.0008    1.4291   
    11. B(C  10,C   9)                1.3687 -0.000487  0.0005    1.3692   
    12. B(O  11,C  10)                1.3563 -0.000043 -0.0004    1.3559   
    13. B(O  11,C   7)                1.3675  0.000642 -0.0009    1.3666   
    14. B(H  12,C   2)                1.0909 -0.000053  0.0000    1.0909   
    15. B(H  13,C   3)                1.0911 -0.000044 -0.0000    1.0911   
    16. B(H  14,C   4)                1.0910 -0.000055  0.0000    1.0910   
    17. B(H  15,C   5)                1.0894 -0.000047  0.0000    1.0894   
    18. B(H  16,C   8)                1.0874 -0.000021  0.0000    1.0874   
    19. B(H  17,C   9)                1.0872 -0.000049  0.0000    1.0872   
    20. B(H  18,C  10)                1.0861 -0.000026 -0.0000    1.0861   
    21. B(N  19,C   0)                1.1677 -0.000648  0.0001    1.1677   
    22. L(C   1,C   0,N  19,C   4, 2) 174.80 -0.001072    0.22    175.01   
    23. L(C   1,C   0,N  19,C   4, 1) 179.81 -0.000428    0.10    179.92   
    24. A(C   2,C   1,C   4)          119.73 -0.000111    0.03    119.76   
    25. A(C   0,C   1,C   2)          120.11  0.000075   -0.02    120.09   
    26. A(C   0,C   1,C   4)          120.16  0.000035   -0.01    120.15   
    27. A(C   3,C   2,H  12)          120.15  0.000001    0.02    120.17   
    28. A(C   1,C   2,H  12)          119.91 -0.000008   -0.00    119.91   
    29. A(C   1,C   2,C   3)          119.93  0.000007   -0.01    119.92   
    30. A(C   2,C   3,C   6)          120.78  0.000052   -0.02    120.76   
    31. A(C   2,C   3,H  13)          119.19 -0.000047    0.03    119.22   
    32. A(C   6,C   3,H  13)          120.02 -0.000004   -0.01    120.02   
    33. A(C   5,C   4,H  14)          120.16 -0.000030    0.01    120.16   
    34. A(C   1,C   4,H  14)          119.83 -0.000096    0.01    119.84   
    35. A(C   1,C   4,C   5)          120.01  0.000125   -0.01    120.00   
    36. A(C   6,C   5,H  15)          119.56 -0.000118    0.02    119.58   
    37. A(C   4,C   5,H  15)          119.71  0.000005    0.01    119.72   
    38. A(C   4,C   5,C   6)          120.73  0.000113   -0.03    120.70   
    39. A(C   5,C   6,C   7)          120.78  0.000200   -0.06    120.72   
    40. A(C   3,C   6,C   7)          120.40 -0.000014    0.02    120.42   
    41. A(C   3,C   6,C   5)          118.82 -0.000186    0.04    118.86   
    42. A(C   8,C   7,O  11)          109.25  0.000128   -0.03    109.22   
    43. A(C   6,C   7,O  11)          117.24 -0.000440    0.09    117.33   
    44. A(C   6,C   7,C   8)          133.51  0.000312   -0.06    133.45   
    45. A(C   9,C   8,H  16)          127.16  0.000060   -0.01    127.15   
    46. A(C   7,C   8,H  16)          126.30 -0.000053    0.01    126.31   
    47. A(C   7,C   8,C   9)          106.53 -0.000008    0.01    106.54   
    48. A(C  10,C   9,H  17)          126.39 -0.000188    0.06    126.45   
    49. A(C   8,C   9,H  17)          127.53  0.000154   -0.07    127.46   
    50. A(C   8,C   9,C  10)          106.08  0.000034    0.01    106.09   
    51. A(O  11,C  10,H  18)          116.21 -0.000049   -0.08    116.13   
    52. A(C   9,C  10,H  18)          133.46 -0.000202    0.13    133.59   
    53. A(C   9,C  10,O  11)          110.32  0.000250   -0.05    110.27   
    54. A(C   7,O  11,C  10)          107.81 -0.000405    0.07    107.88   
    55. D(H  12,C   2,C   1,C   0)     -0.23  0.000012   -0.07     -0.30   
    56. D(C   3,C   2,C   1,C   4)     -0.18 -0.000000   -0.02     -0.19   
    57. D(H  12,C   2,C   1,C   4)    179.94  0.000009   -0.03    179.90   
    58. D(C   3,C   2,C   1,C   0)    179.66  0.000002   -0.06    179.60   
    59. D(H  13,C   3,C   2,H  12)     -0.06 -0.000006    0.02     -0.04   
    60. D(C   6,C   3,C   2,H  12)    179.98 -0.000008    0.01    179.99   
    61. D(C   6,C   3,C   2,C   1)      0.09  0.000001   -0.01      0.09   
    62. D(H  13,C   3,C   2,C   1)   -179.94  0.000004    0.00   -179.94   
    63. D(H  14,C   4,C   1,C   2)   -179.95 -0.000013    0.04   -179.91   
    64. D(H  14,C   4,C   1,C   0)      0.22 -0.000016    0.08      0.30   
    65. D(C   5,C   4,C   1,C   2)      0.19  0.000004    0.01      0.20   
    66. D(C   5,C   4,C   1,C   0)   -179.64  0.000001    0.05   -179.60   
    67. D(H  15,C   5,C   4,C   1)    179.90 -0.000010    0.01    179.91   
    68. D(C   6,C   5,C   4,H  14)   -179.98  0.000010   -0.01   -179.99   
    69. D(C   6,C   5,C   4,C   1)     -0.11 -0.000007    0.02     -0.09   
    70. D(H  15,C   5,C   4,H  14)      0.03  0.000007   -0.02      0.02   
    71. D(C   7,C   6,C   5,H  15)      0.01  0.000013   -0.04     -0.03   
    72. D(C   3,C   6,C   5,H  15)   -179.98  0.000010   -0.03   -180.02   
    73. D(C   3,C   6,C   5,C   4)      0.03  0.000007   -0.04     -0.01   
    74. D(C   7,C   6,C   3,H  13)      0.03 -0.000010    0.03      0.06   
    75. D(C   7,C   6,C   3,C   2)    180.00 -0.000007    0.04    180.03   
    76. D(C   7,C   6,C   5,C   4)   -179.98  0.000010   -0.04   -180.03   
    77. D(C   5,C   6,C   3,H  13)   -179.98 -0.000007    0.02   -179.96   
    78. D(C   5,C   6,C   3,C   2)     -0.01 -0.000004    0.03      0.02   
    79. D(O  11,C   7,C   6,C   5)      0.39  0.000021   -0.07      0.32   
    80. D(O  11,C   7,C   6,C   3)   -179.62  0.000023   -0.07   -179.69   
    81. D(C   8,C   7,C   6,C   5)   -179.61 -0.000005   -0.05   -179.66   
    82. D(C   8,C   7,C   6,C   3)      0.38 -0.000002   -0.05      0.32   
    83. D(H  16,C   8,C   7,C   6)      0.02  0.000011   -0.01      0.01   
    84. D(C   9,C   8,C   7,O  11)     -0.08 -0.000079    0.08     -0.00   
    85. D(C   9,C   8,C   7,C   6)    179.93 -0.000055    0.06    179.99   
    86. D(H  16,C   8,C   7,O  11)   -179.99 -0.000013    0.01   -179.98   
    87. D(H  17,C   9,C   8,H  16)      0.00 -0.000017    0.01      0.02   
    88. D(H  17,C   9,C   8,C   7)   -179.91  0.000051   -0.05   -179.96   
    89. D(C  10,C   9,C   8,H  16)   -179.98  0.000046   -0.04   -180.02   
    90. D(C  10,C   9,C   8,C   7)      0.11  0.000114   -0.11      0.00   
    91. D(H  18,C  10,C   9,H  17)     -0.03  0.000024   -0.02     -0.05   
    92. D(H  18,C  10,C   9,C   8)    179.95 -0.000038    0.04    179.99   
    93. D(O  11,C  10,C   9,H  17)    179.92 -0.000047    0.05    179.97   
    94. D(O  11,C  10,C   9,C   8)     -0.10 -0.000109    0.11      0.01   
    95. D(C   7,O  11,C  10,H  18)   -179.99  0.000005    0.02   -179.97   
    96. D(C   7,O  11,C  10,C   9)      0.06  0.000062   -0.06     -0.01   
    97. D(C  10,O  11,C   7,C   8)      0.02  0.000014   -0.01      0.01   
    98. D(C  10,O  11,C   7,C   6)   -179.99 -0.000006    0.01   -179.97   
    ----------------------------------------------------------------------------

Geometry step timings:
Preparation and reading OPT file:      0.001 s (21.515 %)
Internal coordinates            :      0.000 s ( 0.608 %)
B/P matrices and projection     :      0.001 s (21.698 %)
Hessian update/contruction      :      0.000 s ( 7.597 %)
Making the step                 :      0.001 s (18.051 %)
Converting the step to Cartesian:      0.000 s ( 3.241 %)
Storing new data                :      0.000 s ( 2.532 %)
Checking convergence            :      0.000 s ( 0.284 %)
Final printing                  :      0.001 s (24.412 %)
Total time                      :      0.005 s

Time for energy+gradient        :     32.567 s
Time for complete geometry iter :     32.775 s

         *************************************************************
         *                GEOMETRY OPTIMIZATION CYCLE   7            *
         *************************************************************
---------------------------------
CARTESIAN COORDINATES (ANGSTROEM)
---------------------------------
  C      2.010768   -0.285758    0.572275
  C      2.844793    0.411704    1.507419
  C      2.649036    1.787501    1.739109
  C      3.454261    2.458394    2.652683
  C      3.858343   -0.275834    2.199929
  C      4.660284    0.402202    3.112845
  C      4.471440    1.777968    3.353710
  C      5.309847    2.487708    4.309206
  C      5.353496    3.794424    4.744125
  C      6.411662    3.869468    5.701695
  C      6.938490    2.608352    5.784594
  O      6.280259    1.768292    4.948175
  H      1.864898    2.323365    1.202327
  H      3.292030    3.523654    2.823964
  H      4.012038   -1.340918    2.020395
  H      5.442744   -0.134907    3.647623
  H      4.705087    4.603792    4.417265
  H      6.739658    4.744366    6.257598
  H      7.745659    2.170550    6.364598
  N      1.299714   -0.863680   -0.151634

----------------------------
CARTESIAN COORDINATES (A.U.)
----------------------------
  NO LB      ZA    FRAG     MASS         X           Y           Z
   0 C     6.0000    0    12.011    3.799801   -0.540004    1.081442
   1 C     6.0000    0    12.011    5.375880    0.778008    2.848609
   2 C     6.0000    0    12.011    5.005953    3.377887    3.286440
   3 C     6.0000    0    12.011    6.527608    4.645692    5.012845
   4 C     6.0000    0    12.011    7.291212   -0.521251    4.157264
   5 C     6.0000    0    12.011    8.806661    0.760051    5.882425
   6 C     6.0000    0    12.011    8.449798    3.359873    6.337593
   7 C     6.0000    0    12.011   10.034157    4.701087    8.143219
   8 C     6.0000    0    12.011   10.116642    7.170423    8.965097
   9 C     6.0000    0    12.011   12.116285    7.312235   10.774643
  10 C     6.0000    0    12.011   13.111846    4.929070   10.931299
  11 O     8.0000    0    15.999   11.867970    3.341588    9.350696
  12 H     1.0000    0     1.008    3.524146    4.390524    2.272070
  13 H     1.0000    0     1.008    6.221034    6.658741    5.336519
  14 H     1.0000    0     1.008    7.581654   -2.533967    3.817994
  15 H     1.0000    0     1.008   10.285296   -0.254938    6.893008
  16 H     1.0000    0     1.008    8.891326    8.699906    8.347421
  17 H     1.0000    0     1.008   12.736109    8.965553   11.825147
  18 H     1.0000    0     1.008   14.637174    4.101745   12.027348
  19 N     7.0000    0    14.007    2.456103   -1.632119   -0.286546

--------------------------------
INTERNAL COORDINATES (ANGSTROEM)
--------------------------------
 C      0   0   0     0.000000000000     0.00000000     0.00000000
 C      1   0   0     1.434066008480     0.00000000     0.00000000
 C      2   1   0     1.408835509997   120.09111918     0.00000000
 C      3   2   1     1.390360913017   119.92084833   179.60016050
 C      2   1   3     1.406969008777   120.14923990   179.79329645
 C      5   2   1     1.391494766018   119.99799452   180.40486395
 C      6   5   2     1.409401140981   120.70009227   359.90498113
 C      7   6   5     1.455894376065   120.72112570   179.97294689
 C      8   7   6     1.377885294146   133.44924080   180.33665717
 C      9   8   7     1.429085918065   106.54417661   179.98204924
 C     10   9   8     1.369246231100   106.08698338     0.00000000
 O     11  10   9     1.355936655850   110.27285950     0.00000000
 H      3   2   1     1.090943909855   119.90939597   359.69748866
 H      4   3   2     1.091070271064   119.21930153   180.05979760
 H      5   2   1     1.090989424550   119.83808591     0.29756199
 H      6   5   2     1.089365204375   119.72070676   179.90926630
 H      9   8   7     1.087358051442   126.30791651     0.00000000
 H     10   9   8     1.087224253894   127.46244615   180.03715144
 H     11  10   9     1.086092256548   133.59401208   179.98522795
 N      1   2   3     1.167748408781   177.53190822   270.42060635

---------------------------
INTERNAL COORDINATES (A.U.)
---------------------------
 C      0   0   0     0.000000000000     0.00000000     0.00000000
 C      1   0   0     2.709992013992     0.00000000     0.00000000
 C      2   1   0     2.662313281638   120.09111918     0.00000000
 C      3   2   1     2.627401352910   119.92084833   179.60016050
 C      2   1   3     2.658786105502   120.14923990   179.79329645
 C      5   2   1     2.629544024558   119.99799452   180.40486395
 C      6   5   2     2.663382169289   120.70009227   359.90498113
 C      7   6   5     2.751241650679   120.72112570   179.97294689
 C      8   7   6     2.603825849894   133.44924080   180.33665717
 C      9   8   7     2.700581006986   106.54417661   179.98204924
 C     10   9   8     2.587500386683   106.08698338     0.00000000
 O     11  10   9     2.562348934501   110.27285950     0.00000000
 H      3   2   1     2.061585217095   119.90939597   359.69748866
 H      4   3   2     2.061824005174   119.21930153   180.05979760
 H      5   2   1     2.061671227404   119.83808591     0.29756199
 H      6   5   2     2.058601896092   119.72070676   179.90926630
 H      9   8   7     2.054808926740   126.30791651     0.00000000
 H     10   9   8     2.054556086016   127.46244615   180.03715144
 H     11  10   9     2.052416921049   133.59401208   179.98522795
 N      1   2   3     2.206724685918   177.53190822   270.42060635


           ************************************************************
           *        Program running with 8 parallel MPI-processes     *
           *              working on a common directory               *
           ************************************************************
------------------------------------------------------------------------------
                   ___                                                        
                  /   \      - P O W E R E D   B Y -                         
                 /     \                                                     
                 |  |  |   _    _      __       _____    __    __             
                 |  |  |  | |  | |    /  \     |  _  \  |  |  /  |          
                  \  \/   | |  | |   /    \    | | | |  |  | /  /          
                 / \  \   | |__| |  /  /\  \   | |_| |  |  |/  /          
                |  |  |   |  __  | /  /__\  \  |    /   |      \           
                |  |  |   | |  | | |   __   |  |    \   |  |\   \          
                \     /   | |  | | |  |  |  |  | |\  \  |  | \   \       
                 \___/    |_|  |_| |__|  |__|  |_| \__\ |__|  \__/        
                                                                              
                      - O R C A' S   B I G   F R I E N D -                    
                                      &                                       
                       - I N T E G R A L  F E E D E R -                       
                                                                              
 v1 FN, 2020, v2 2021, v3 2022-2024                                           
------------------------------------------------------------------------------


----------------------
SHARK INTEGRAL PACKAGE
----------------------

Number of atoms                             ...     20
Number of basis functions                   ...    217
Number of shells                            ...     99
Maximum angular momentum                    ...      2
Integral batch strategy                     ... SHARK/LIBINT Hybrid
RI-J (if used) integral strategy            ... SPLIT-RIJ (Revised 2003 algorithm where possible)
Printlevel                                  ...      1
Contraction scheme used                     ... SEGMENTED contraction
Prescreening option                         ... SCHWARTZ
   Thresh                                   ... 1.000e-12
   Tcut                                     ... 1.000e-14
   Tpresel                                  ... 1.000e-14 
Coulomb Range Separation                    ... NOT USED
Exchange Range Separation                   ... NOT USED
Multipole approximations                    ... NOT USED
Finite Nucleus Model                        ... NOT USED
CABS basis                                  ... NOT available
Auxiliary Coulomb fitting basis             ... AVAILABLE
   # of basis functions in Aux-J            ...    714
   # of shells in Aux-J                     ...    230
   Maximum angular momentum in Aux-J        ...      4
Auxiliary J/K fitting basis                 ... NOT available
Auxiliary Correlation fitting basis         ... AVAILABLE
   # of basis functions in Aux-C            ...    722
   # of shells in Aux-C                     ...    250
   Maximum angular momentum in Aux-C        ...      3
Auxiliary 'external' fitting basis          ... NOT available

Checking pre-screening integrals            ... done (  0.0 sec) Dimension = 99
Check shell pair data                       ... done (  0.0 sec)
Shell pair information
Shell pair cut-off parameter TPreSel        ...   1.0e-14
Total number of shell pairs                 ...      4950
Shell pairs after pre-screening             ...      4305
Total number of primitive shell pairs       ...     18526
Primitive shell pairs kept                  ...     11354
          la=0 lb=0:   1241 shell pairs
          la=1 lb=0:   1548 shell pairs
          la=1 lb=1:    508 shell pairs
          la=2 lb=0:    576 shell pairs
          la=2 lb=1:    361 shell pairs
          la=2 lb=2:     71 shell pairs

Calculating one electron integrals          ... done (  0.0 sec)
Calculating RI/J V-Matrix + Cholesky decomp.... done (  0.0 sec)
Calculating RI/C V-Matrix + Cholesky decomp.... done (  0.0 sec)
Calculating Nuclear repulsion               ... done (  0.0 sec) ENN=    662.484418495056 Eh

Diagonalization of the overlap matrix:
Smallest eigenvalue                        ... 2.903e-04
Time for diagonalization                   ...    0.005 sec
Threshold for overlap eigenvalues          ... 1.000e-07
Number of eigenvalues below threshold      ... 0
Time for construction of square roots      ...    0.003 sec
Total time needed                          ...    0.009 sec

-------------------
DFT GRID GENERATION
-------------------

General Integration Accuracy     IntAcc      ... 4.388
Radial Grid Type                 RadialGrid  ... OptM3 with GC (2021)
Angular Grid (max. ang.)         AngularGrid ... 4 (Lebedev-302)
Angular grid pruning method      GridPruning ... 4 (adaptive)
Weight generation scheme         WeightScheme... mBecke (2022)
Basis function cutoff            BFCut       ... 1.0000e-12
Integration weight cutoff        WCut        ... 1.0000e-14
Partially contracted basis set               ... off
Rotationally invariant grid construction     ... off
Angular grids for H and He will be reduced by one unit

Total number of grid points                  ...   100821
Total number of batches                      ...     1585
Average number of points per batch           ...       63
Average number of grid points per atom       ...     5041

--------------------
COSX GRID GENERATION
--------------------

GRIDX 1
-------
General Integration Accuracy     IntAcc      ... 3.816
Radial Grid Type                 RadialGrid  ... OptM3 with GC (2021)
Angular Grid (max. ang.)         AngularGrid ... 1 (Lebedev-50)
Angular grid pruning method      GridPruning ... 4 (adaptive)
Weight generation scheme         WeightScheme... mBecke (2022)
Basis function cutoff            BFCut       ... 1.0000e-12
Integration weight cutoff        WCut        ... 1.0000e-14
Partially contracted basis set               ... on
Rotationally invariant grid construction     ... off
Angular grids for H and He will be reduced by one unit

Total number of grid points                  ...    12796
Total number of batches                      ...      110
Average number of points per batch           ...      116
Average number of grid points per atom       ...      640
UseSFitting                                  ... on

GRIDX 2
-------
General Integration Accuracy     IntAcc      ... 4.020
Radial Grid Type                 RadialGrid  ... OptM3 with GC (2021)
Angular Grid (max. ang.)         AngularGrid ... 2 (Lebedev-110)
Angular grid pruning method      GridPruning ... 4 (adaptive)
Weight generation scheme         WeightScheme... mBecke (2022)
Basis function cutoff            BFCut       ... 1.0000e-12
Integration weight cutoff        WCut        ... 1.0000e-14
Partially contracted basis set               ... on
Rotationally invariant grid construction     ... off
Angular grids for H and He will be reduced by one unit

Total number of grid points                  ...    28683
Total number of batches                      ...      235
Average number of points per batch           ...      122
Average number of grid points per atom       ...     1434
UseSFitting                                  ... on

GRIDX 3
-------
General Integration Accuracy     IntAcc      ... 4.338
Radial Grid Type                 RadialGrid  ... OptM3 with GC (2021)
Angular Grid (max. ang.)         AngularGrid ... 3 (Lebedev-194)
Angular grid pruning method      GridPruning ... 4 (adaptive)
Weight generation scheme         WeightScheme... mBecke (2022)
Basis function cutoff            BFCut       ... 1.0000e-12
Integration weight cutoff        WCut        ... 1.0000e-14
Partially contracted basis set               ... on
Rotationally invariant grid construction     ... off
Angular grids for H and He will be reduced by one unit

Total number of grid points                  ...    63142
Total number of batches                      ...      504
Average number of points per batch           ...      125
Average number of grid points per atom       ...     3157
UseSFitting                                  ... on
Initializing property integral containers    ... done (  0.0 sec)

SHARK setup successfully completed in   1.2 seconds

Maximum memory used throughout the entire STARTUP-calculation: 27.2 MB


           ************************************************************
           *        Program running with 8 parallel MPI-processes     *
           *              working on a common directory               *
           ************************************************************
Occupation numbers will be reassigned to an Aufbau configuration
             **** ENERGY FILE WAS UPDATED (calc.en.tmp) ****
Finished Guess after   0.2 sec
Maximum memory used throughout the entire GUESS-calculation: 11.8 MB


           ************************************************************
           *        Program running with 8 parallel MPI-processes     *
           *              working on a common directory               *
           ************************************************************
--------------------
CPCM SOLVATION MODEL
--------------------
CPCM parameters:
  Epsilon                                         ...      16.7000
  Refrac                                          ...       1.2750
  Rsolv                                           ...       1.3000
  Surface type                                    ... GAUSSIAN VDW
  Discretization scheme                           ... Constant charge density
    Threshold for H atoms                         ...       5.0000 (charges/Ang^2)
    Threshold for non-H atoms                     ...       5.0000 (charges/Ang^2)
  Epsilon function type                           ...         CPCM
Solvent:                                          ... CUSTOM
Radii:
  Scheme                                          ... Element-dependent radii
  Radius for C  used is    3.8550 Bohr (=   2.0400 Ang.)
  Radius for O  used is    3.4469 Bohr (=   1.8240 Ang.)
  Radius for H  used is    2.4944 Bohr (=   1.3200 Ang.)
  Radius for N  used is    3.5149 Bohr (=   1.8600 Ang.)
Calculating surface                               ...        done! (  0.0s)
Cavity surface points                             ...         2017
Cavity Volume                                     ...    1421.4887
Cavity Surface-area                               ...     766.1568
Calculating surface distance matrix               ...        done! (  0.1s)
Performing Cholesky decomposition & store         ...        done! (  0.1s)
Overall time for CPCM initialization              ...                 0.2s

----------------------------------------D-I-I-S--------------------------------------------
Iteration    Energy (Eh)           Delta-E    RMSDP     MaxDP     DIISErr   Damp  Time(sec)
-------------------------------------------------------------------------------------------
               ***  Starting incremental Fock matrix formation  ***
                              *** Initializing SOSCF ***
---------------------------------------S-O-S-C-F--------------------------------------
Iteration    Energy (Eh)           Delta-E    RMSDP     MaxDP     MaxGrad    Time(sec)
--------------------------------------------------------------------------------------
    1    -551.7877749657176309     0.00e+00  4.30e-05  6.22e-04  5.42e-05     1.5
               *** Restarting incremental Fock matrix formation ***
    2    -551.7877815111954760    -6.55e-06  1.45e-05  2.78e-04  1.04e-04     1.3
    3    -551.7877824909179481    -9.80e-07  8.13e-06  2.56e-04  5.34e-05     1.0
    4    -551.7877825463164072    -5.54e-08  3.47e-06  1.18e-04  6.99e-05     1.0
    5    -551.7877826230509299    -7.67e-08  5.70e-07  1.50e-05  3.90e-06     1.0
    6    -551.7877826242532819    -1.20e-09  2.53e-07  9.48e-06  6.06e-06     0.9
    7    -551.7877826249124382    -6.59e-10  1.07e-07  3.24e-06  1.04e-06     0.8
                 **** Energy Check signals convergence ****

               *****************************************************
               *                     SUCCESS                       *
               *           SCF CONVERGED AFTER   7 CYCLES          *
               *****************************************************

Recomputing exchange energy using gridx3       ... done (    1.817 sec)
Old exchange energy                            :    -39.301698690 Eh
New exchange energy                            :    -39.301708354 Eh
Exchange energy change after final integration :     -0.000009664 Eh
Total energy after final integration           :   -551.787792289 Eh
             **** ENERGY FILE WAS UPDATED (calc.en.tmp) ****

----------------
TOTAL SCF ENERGY
----------------

Total Energy       :       -551.78779228936571 Eh          -15014.90917 eV

Components:
Nuclear Repulsion  :        662.48441849505582 Eh           18027.11751 eV
Electronic Energy  :      -1214.25720880148947 Eh          -33041.61845 eV
One Electron Energy:      -2059.74605139075811 Eh          -56048.53951 eV
Two Electron Energy:        845.48884258926853 Eh           23006.92106 eV
CPCM Dielectric    :         -0.01499231847869 Eh              -0.40796 eV

Virial components:
Potential Energy   :      -1098.82096788274612 Eh          -29900.43865 eV
Kinetic Energy     :        547.03317559338029 Eh           14885.52947 eV
Virial Ratio       :          2.00869164231370

DFT components:
N(Alpha)           :       44.000061210923 electrons
N(Beta)            :       44.000061210923 electrons
N(Total)           :       88.000122421846 electrons
E(X)               :      -34.957753180510 Eh       
E(C)               :       -2.192539050283 Eh       
E(XC)              :      -37.150292230793 Eh       

CPCM Solvation Model Properties:
Surface-charge          :         -0.01894415645095
Corrected charge        :         -0.00000000000000
Outlying charge corr.   :          0.00002185005410 Eh               0.00059 eV
Free-energy (cav+disp)  :  This term is not implemented in the current solvation scheme

---------------
SCF CONVERGENCE
---------------

  Last Energy change         ...    6.5916e-10  Tolerance :   1.0000e-09
  Last MAX-Density change    ...    3.2364e-06  Tolerance :   1.0000e-08
  Last RMS-Density change    ...    1.0729e-07  Tolerance :   1.0000e-09
  Last DIIS Error            ...    8.3132e-04  Tolerance :   1.0000e-08
  Last Orbital Gradient      ...    1.0367e-06  Tolerance :   2.0000e-06
  Last Orbital Rotation      ...    1.9800e-06  Tolerance :   2.0000e-06


Total SCF time: 0 days 0 hours 0 min 9 sec 
Finished LeanSCF after   9.8 sec

Maximum memory used throughout the entire LEANSCF-calculation: 24.3 MB


           ************************************************************
           *        Program running with 8 parallel MPI-processes     *
           *              working on a common directory               *
           ************************************************************

------------------------------------------------------------------------------
                                ORCA  MP2 
------------------------------------------------------------------------------

Freezing NCore=26 chemical core electrons

----------------------
RI-MP2 ENERGY+GRADIENT
----------------------
Dimension of the orbital basis            ...  217
Dimension of the AuxC basis               ...  722
Memory devoted to MP2                     ... 8000 MB   
Data format for matrix containers         ... DOUBLE
Compression type for matrix containers    ... UNCOMPRESSED
Overall scaling of the MP2 energy         ...   2.700e-01

-----------------------
SHARK RI TRANSFORMATION
-----------------------

Number of basis functions                ...    217
Number of aux functions                  ...    722
Number of operators                      ...      1
Generation of IJK                        ... YES
Generation of IAK                        ... YES
Generation of ABK                        ... NO
Orbital Range Operator  0:    0-  43 to   44- 216

Aux basis identifier                     ...   AUXC
Contraction scheme used                  ... SEGMENTED
Do orthogonalization                     ... YES
All operator combinations                ... NO
Transpose (ia|K)                         ... NO
Integral generator used                  ... LIBINT
Starting integral generation + trafo... 
Half trafo (segmented) done. Total time =  0.2 sec. integrals=  0.1 sec trafo=  0.0 sec
Integral generation and half transformation done (  0.2 sec)

Reading or making V^(-1/2)          ... done (  0.1 sec)
Sorting IJK integrals               ... done (  0.2 sec)
Sorting IAK integrals               ... done (  0.3 sec)

SHARK RI integral transformation done. Total time =  0.5 sec.

Opening buffers                              ... done
Frozen core precalculation                   ... done

Starting loop over batches of integrals:

Operator 0  - window                       ... ( 13- 43)x( 44-216)
Operator 0  - Memory available             ...  8000 MB
Operator 0  - Memory needed per MO         ...   1.0 MB
Operator 0  - Number of orbitals per batch ... 4
Operator 0  - Number of batches            ... 1

OPERATOR  0   PASS   0:  MOs    13 ...   16 +   17 ...   20 +   21 ...   24 +   25 ...   28
                            +   29 ...   32 +   33 ...   36 +   37 ...   40 +   41 ...   43
  Reading integrals       ... ok
  Internal MO  15
Closing buffer GIPV ( 0.04 GB; CompressionRatio= 1.00)
Time spent in pair loops =     1.149 sec
Deleting buffers (Ka|jb) ...done

-----------------------------------------------
 RI-MP2 CORRELATION ENERGY:     -0.583981996 Eh
-----------------------------------------------


---------------------
MP2 DENSITY FORMATION
---------------------

Completing the external part of the density      ... done
Storing the unrelaxed density                    ... done

Re-sorting 3-index density container for op 0    ... done
Computing external part of the Lagrangian        ... done
Calculating the xc-kernel                        ... done
Calculating G(D)                                 ... done
Completing the Lagrangian                        ... done
Solving the Z-vector equations                   ... Using XC Grid                  ... (calc.grid_cpscf.tmp) 
Recalculating density on grid  ... (calc.grho_cpscf0.tmp) done
Calculating the xc-kernel      ... (calc.fxc_cpscf0.tmp) done

-------------------
SHARK CP-SCF DRIVER
-------------------

Dimension of the orbital basis          ...    217
Dimension of the CPSCF-problem          ...   7612
Number of operators                     ...      1
Max. number of iterations               ...    128
Convergence Tolerance                   ... 3.0e-05
Number of perturbations                 ...      1
Perturbation type                       ... REAL

----------------------------
POPLE LINEAR EQUATION SOLVER
----------------------------

  ITERATION   0:   ||err||_max =   5.4085e-02 (   0.8 sec)
  ITERATION   1:   ||err||_max =   1.9608e-02 (   0.8 sec)
  ITERATION   2:   ||err||_max =   7.9489e-03 (   0.8 sec)
  ITERATION   3:   ||err||_max =   3.7027e-03 (   0.8 sec)
  ITERATION   4:   ||err||_max =   1.1057e-03 (   0.8 sec)
  ITERATION   5:   ||err||_max =   4.9483e-04 (   0.8 sec)
  ITERATION   6:   ||err||_max =   1.9011e-04 (   0.8 sec)
  ITERATION   7:   ||err||_max =   6.6777e-05 (   0.8 sec)
  ITERATION   8:   ||err||_max =   2.9575e-05 (   0.8 sec)
done
Finalizing the relaxed density                   ... done
Transforming P to the AO basis                   ... done
Storing the relaxed density                      ... done

------------------------------------
ENERGY WEIGHTED DENSITY FINALIZATION
------------------------------------

Gathering the parts of the W-matrix              ... done
Forming the Z-density                            ... done
Transforming Z to the AO basis                   ... done
Calculating G(Z)                                 ... done
Finalizing the W-matrix                          ... done
Transforming W to the AO basis and storing       ... done

----------------------------------
MP2 DERIVATIVE INTEGRAL GENERATION
----------------------------------

Input SCF Electron Density              ... calc.scfp
Input Correlated Electron Density       ... calc.pmp2re
Input Energy Weighted Density           ... calc.wmp2.tmp

Nuclear repulsion gradient              ... done (  0.0 sec)
HCore & Overlap gradient  (SHARK)       ... done (  0.0 sec)
Two-electron RIJ gradient terms         ... done (  0.5 sec)

-----------------------------------------------------------
MP2 COSX Grid Generation
-----------------------------------------------------------

General Integration Accuracy     IntAcc      ... 4.871
Radial Grid Type                 RadialGrid  ... OptM3 with GC (2021)
Angular Grid (max. ang.)         AngularGrid ... 4 (Lebedev-302)
Angular grid pruning method      GridPruning ... 4 (adaptive)
Weight generation scheme         WeightScheme... mBecke (2022)
Basis function cutoff            BFCut       ... 1.0000e-12
Integration weight cutoff        WCut        ... 1.0000e-14
Partially contracted basis set               ... on
Rotationally invariant grid construction     ... off
Angular grids for H and He will be reduced by one unit

Total number of grid points                  ...   116804
Total number of batches                      ...      922
Average number of points per batch           ...      126
Average number of grid points per atom       ...     5840
UseSFitting                                  ... on
Two-electron COSX gradient terms        ... 
Integration Timings:
Total Time                  =     4.8 sec
Basis fcn evaluation        =     0.1 sec
Density evaluation          =     0.1 sec
A evaluation                =     4.1 sec
A derivative evaluation     =     0.0 sec
S-fit derivative evaluation =     0.0 sec
anal. over. der. evaluation =     0.0 sec
num. over. der. evaluation  =     0.3 sec
K(P) evaluation             =     0.1 sec
finalize                    =     0.0 sec

done (  5.5 sec)
CPCM gradient                           ... done (  0.5 sec)
DFT XC gradient                         ... Exchange-correlation gradient    ... done
done (  0.7 sec)
Empirical dispersion gradient           ... 
-------------------
DISPERSION GRADIENT
-------------------

   1   C   :   -0.000163666   -0.000137669   -0.000184882
   2   C   :   -0.000041928   -0.000035904   -0.000049103
   3   C   :   -0.000097428    0.000064517   -0.000069716
   4   C   :   -0.000055452    0.000059381   -0.000032631
   5   C   :    0.000022843   -0.000131341   -0.000020973
   6   C   :    0.000043860   -0.000089681    0.000011563
   7   C   :   -0.000061741   -0.000059234   -0.000072975
   8   C   :    0.000751459    0.000307972    0.000757126
   9   C   :    0.000322836   -0.000006504    0.000283343
  10   C   :   -0.000110414   -0.000172625   -0.000149878
  11   C   :   -0.000568304    0.000162106   -0.000453113
  12   O   :    0.000097478    0.000067900    0.000106526
  13   H   :   -0.000078455    0.000096357   -0.000042087
  14   H   :   -0.000079302    0.000107425   -0.000038818
  15   H   :    0.000049801   -0.000121082    0.000007222
  16   H   :    0.000058759   -0.000127937    0.000014074
  17   H   :   -0.000010317    0.000124774    0.000028873
  18   H   :    0.000033909    0.000067059    0.000050318
  19   H   :    0.000069863   -0.000023174    0.000054646
  20   N   :   -0.000183800   -0.000152340   -0.000199515

Difference to translation invariance:
           :    0.0000000000    0.0000000000    0.0000000000

Difference to rotation invariance:
           :   -0.0000000000    0.0000000000   -0.0000000000

Norm of the Dispersion gradient    ...    0.0015549795
RMS gradient                       ...    0.0002007470
MAX gradient                       ...    0.0007571255
done (  0.0 sec)

-------
TIMINGS
-------

Total time                :   19.887 sec
Integral trafo            :    0.522 sec (  2.6%)
FC preparation            :    0.089 sec (  0.4%)
I/O of integrals          :    0.097 sec (  0.5%)
K(i,j) operators          :    0.155 sec (  0.8%)
T(i,j) pair energies      :    0.022 sec (  0.1%)
V**(-1/2)                 :    0.281 sec (  1.4%)
Gamma(ia|P)               :    0.152 sec (  0.8%)
Gamma-Trafo               :    0.050 sec (  0.3%)
D(virtual)                :    0.006 sec (  0.0%)
D(internal)               :    0.227 sec (  1.1%)
W(virtual)                :    0.012 sec (  0.1%)
W(internal)               :    0.280 sec (  1.4%)
L(virtual)                :    0.154 sec (  0.8%)
L(internal)               :    0.022 sec (  0.1%)
XC kernel                 :    0.017 sec (  0.1%)
G(D)                      :    1.444 sec (  7.3%)
G(Z)                      :    1.444 sec (  7.3%)
Z-vector solution         :    7.021 sec ( 35.3%)
3-index derivative        :    0.259 sec (  1.3%)
2-index derivative        :    0.029 sec (  0.1%)
Fock matrix gradient      :    7.239 sec ( 36.4%)


---------------------------------------
MP2 TOTAL ENERGY:     -552.371774285 Eh
---------------------------------------

The final MP2 gradient
  0:   0.00178240   0.00039017  -0.00287763
  1:  -0.00076762  -0.00046984   0.00124544
  2:  -0.00006601  -0.00003296  -0.00008782
  3:   0.00000903   0.00007110   0.00002413
  4:  -0.00010021   0.00028533  -0.00003143
  5:  -0.00006639   0.00002797  -0.00003914
  6:   0.00000774  -0.00035888  -0.00009122
  7:  -0.00007850   0.00073401   0.00018623
  8:   0.00035432  -0.00026782   0.00021026
  9:  -0.00027459  -0.00011524  -0.00025215
 10:  -0.00029780   0.00014083  -0.00022068
 11:   0.00039920  -0.00009673   0.00030570
 12:   0.00002994  -0.00002529   0.00001161
 13:   0.00001209  -0.00003302   0.00000773
 14:  -0.00002590   0.00003482  -0.00001392
 15:  -0.00001804   0.00004800   0.00000801
 16:  -0.00000548  -0.00003711  -0.00002014
 17:   0.00002992  -0.00005982   0.00001357
 18:  -0.00003043  -0.00010109  -0.00005832
 19:  -0.00087714  -0.00009552   0.00171852

-----------------------------------
NORM OF THE MP2 GRADIENT:  0.004402
-----------------------------------

Maximum memory used throughout the entire MP2-calculation: 54.3 MB


-------------------------------------------------------------------------------
                          DFT DISPERSION CORRECTION                            
                                                                               
                              DFTD3 V3.1  Rev 1                                
                          USING Becke-Johnson damping                          
-------------------------------------------------------------------------------
-------------------------   ----------------
Dispersion correction           -0.018657631
-------------------------   ----------------


-------------------------   --------------------
FINAL SINGLE POINT ENERGY      -552.390431916308
-------------------------   --------------------

------------------------------------------------------------------------------
                         ORCA GEOMETRY RELAXATION STEP
------------------------------------------------------------------------------

Reading the OPT-File                    .... done
Getting information on internals        .... done
Copying old internal coords+grads       .... done
Making the new internal coordinates     .... (2022 redundants) done
Validating the new internal coordinates .... (2022 redundants) done
Calculating the B-matrix                .... done
Calculating the G,G- and P matrices     .... done
Transforming gradient to internals      .... done
Projecting the internal gradient        .... done
Number of atoms                         ....  20
Number of internal coordinates          ....  98
Current Energy                          ....  -552.390431916 Eh
Current gradient norm                   ....     0.004402224 Eh/bohr
Maximum allowed component of the step   ....  0.300
Current trust radius                    ....  0.700
Updating the Hessian (BFGS)             .... done
Forming the augmented Hessian           .... done
Diagonalizing the augmented Hessian     .... done
Last element of RFO vector              ....  0.999964798
Lowest eigenvalues of augmented Hessian:
 -0.000008688  0.014059705  0.020994739  0.023919186  0.024227307
Length of the computed step             ....  0.008390882
The final length of the internal step   ....  0.008390882
Converting the step to Cartesian space:
 Initial RMS(Int)=    0.0008476070
Transforming coordinates:
 Iter   0:  RMS(Cart)=    0.0016798770 RMS(Int)=    0.8975587486
 Iter   5:  RMS(Cart)=    0.0000114181 RMS(Int)=    0.0000093702
 Iter  10:  RMS(Cart)=    0.0000003503 RMS(Int)=    0.0000002875
done
Storing new coordinates                 .... done
The predicted energy change is          ....    -0.000004344
Previously predicted energy change      ....    -0.000005692
Actually observed energy change         ....    -0.000012034
Ratio of predicted to observed change   ....     2.114029748
New trust radius                        ....     0.466666667

                                .--------------------.
          ----------------------|Geometry convergence|-------------------------
          Item                value                   Tolerance       Converged
          ---------------------------------------------------------------------
          Energy change      -0.0000120338            0.0000010000      NO
          RMS gradient        0.0001474977            0.0000300000      NO
          MAX gradient        0.0010208255            0.0001000000      NO
          RMS step            0.0008476070            0.0006000000      NO
          MAX step            0.0060273627            0.0010000000      NO
          ........................................................
          Max(Bonds)      0.0008      Max(Angles)    0.35
          Max(Dihed)        0.08      Max(Improp)    0.00
          ---------------------------------------------------------------------

The optimization has not yet converged - more geometry cycles are needed


    ---------------------------------------------------------------------------
                         Redundant Internal Coordinates
                            (Angstroem and degrees)

        Definition                    Value    dE/dq     Step     New-Value
    ----------------------------------------------------------------------------
     1. B(C   1,C   0)                1.4341  0.000058  0.0000    1.4341   
     2. B(C   2,C   1)                1.4088 -0.000042  0.0000    1.4089   
     3. B(C   3,C   2)                1.3904  0.000093 -0.0001    1.3903   
     4. B(C   4,C   1)                1.4070 -0.000228  0.0001    1.4071   
     5. B(C   5,C   4)                1.3915 -0.000079  0.0002    1.3917   
     6. B(C   6,C   5)                1.4094 -0.000160  0.0002    1.4096   
     7. B(C   6,C   3)                1.4103  0.000051 -0.0001    1.4102   
     8. B(C   7,C   6)                1.4559  0.000238 -0.0003    1.4556   
     9. B(C   8,C   7)                1.3779 -0.000326  0.0006    1.3785   
    10. B(C   9,C   8)                1.4291 -0.000379 -0.0002    1.4288   
    11. B(C  10,C   9)                1.3692 -0.000157  0.0005    1.3697   
    12. B(O  11,C  10)                1.3559 -0.000386  0.0001    1.3560   
    13. B(O  11,C   7)                1.3666  0.000194 -0.0008    1.3657   
    14. B(H  12,C   2)                1.0909 -0.000040  0.0000    1.0910   
    15. B(H  13,C   3)                1.0911 -0.000036  0.0000    1.0911   
    16. B(H  14,C   4)                1.0910 -0.000032  0.0000    1.0910   
    17. B(H  15,C   5)                1.0894 -0.000032  0.0000    1.0894   
    18. B(H  16,C   8)                1.0874 -0.000017  0.0000    1.0874   
    19. B(H  17,C   9)                1.0872 -0.000034  0.0001    1.0873   
    20. B(H  18,C  10)                1.0861 -0.000016 -0.0000    1.0861   
    21. B(N  19,C   0)                1.1677 -0.000481  0.0002    1.1680   
    22. L(C   1,C   0,N  19,C   4, 2) 175.01 -0.001021    0.35    175.36   
    23. L(C   1,C   0,N  19,C   4, 1) 179.92 -0.000267    0.12    180.04   
    24. A(C   2,C   1,C   4)          119.76 -0.000018    0.03    119.79   
    25. A(C   0,C   1,C   2)          120.09  0.000047   -0.02    120.07   
    26. A(C   0,C   1,C   4)          120.15 -0.000029   -0.00    120.15   
    27. A(C   3,C   2,H  12)          120.17  0.000034    0.01    120.18   
    28. A(C   1,C   2,H  12)          119.91  0.000005   -0.00    119.91   
    29. A(C   1,C   2,C   3)          119.92 -0.000039   -0.01    119.92   
    30. A(C   2,C   3,C   6)          120.76 -0.000012   -0.01    120.75   
    31. A(C   2,C   3,H  13)          119.22  0.000017    0.02    119.24   
    32. A(C   6,C   3,H  13)          120.02 -0.000005   -0.01    120.01   
    33. A(C   5,C   4,H  14)          120.16 -0.000019    0.01    120.17   
    34. A(C   1,C   4,H  14)          119.84 -0.000077    0.01    119.85   
    35. A(C   1,C   4,C   5)          120.00  0.000096   -0.02    119.98   
    36. A(C   6,C   5,H  15)          119.58 -0.000047    0.02    119.60   
    37. A(C   4,C   5,H  15)          119.72  0.000032   -0.00    119.72   
    38. A(C   4,C   5,C   6)          120.70  0.000016   -0.02    120.68   
    39. A(C   5,C   6,C   7)          120.72  0.000008   -0.04    120.68   
    40. A(C   3,C   6,C   7)          120.42  0.000036    0.01    120.43   
    41. A(C   3,C   6,C   5)          118.86 -0.000044    0.03    118.89   
    42. A(C   8,C   7,O  11)          109.22  0.000015   -0.03    109.19   
    43. A(C   6,C   7,O  11)          117.33 -0.000160    0.09    117.42   
    44. A(C   6,C   7,C   8)          133.45  0.000145   -0.06    133.39   
    45. A(C   9,C   8,H  16)          127.15  0.000033   -0.02    127.13   
    46. A(C   7,C   8,H  16)          126.31 -0.000055    0.01    126.32   
    47. A(C   7,C   8,C   9)          106.54  0.000022    0.00    106.55   
    48. A(C  10,C   9,H  17)          126.45 -0.000069    0.06    126.51   
    49. A(C   8,C   9,H  17)          127.46  0.000045   -0.06    127.40   
    50. A(C   8,C   9,C  10)          106.09  0.000024    0.01    106.09   
    51. A(O  11,C  10,H  18)          116.13 -0.000173   -0.04    116.09   
    52. A(C   9,C  10,H  18)          133.59  0.000071    0.09    133.69   
    53. A(C   9,C  10,O  11)          110.27  0.000102   -0.05    110.22   
    54. A(C   7,O  11,C  10)          107.88 -0.000163    0.07    107.94   
    55. D(H  12,C   2,C   1,C   0)     -0.30 -0.000013   -0.01     -0.31   
    56. D(C   3,C   2,C   1,C   4)     -0.19 -0.000009    0.01     -0.18   
    57. D(H  12,C   2,C   1,C   4)    179.90 -0.000000   -0.01    179.89   
    58. D(C   3,C   2,C   1,C   0)    179.60 -0.000022    0.02    179.62   
    59. D(H  13,C   3,C   2,H  12)     -0.04 -0.000001    0.01     -0.03   
    60. D(C   6,C   3,C   2,H  12)    179.99 -0.000006    0.01    180.00   
    61. D(C   6,C   3,C   2,C   1)      0.09  0.000002   -0.01      0.07   
    62. D(H  13,C   3,C   2,C   1)   -179.94  0.000008   -0.01   -179.95   
    63. D(H  14,C   4,C   1,C   2)   -179.91 -0.000001    0.02   -179.89   
    64. D(H  14,C   4,C   1,C   0)      0.30  0.000012    0.02      0.31   
    65. D(C   5,C   4,C   1,C   2)      0.20  0.000010   -0.01      0.18   
    66. D(C   5,C   4,C   1,C   0)   -179.60  0.000022   -0.02   -179.61   
    67. D(H  15,C   5,C   4,C   1)    179.91 -0.000009    0.02    179.93   
    68. D(C   6,C   5,C   4,H  14)   -179.99  0.000007   -0.02   -180.01   
    69. D(C   6,C   5,C   4,C   1)     -0.10 -0.000003    0.02     -0.08   
    70. D(H  15,C   5,C   4,H  14)      0.02  0.000002   -0.01      0.00   
    71. D(C   7,C   6,C   5,H  15)     -0.03  0.000001   -0.02     -0.05   
    72. D(C   3,C   6,C   5,H  15)    179.98  0.000002   -0.02    179.96   
    73. D(C   3,C   6,C   5,C   4)     -0.01 -0.000003   -0.02     -0.03   
    74. D(C   7,C   6,C   3,H  13)      0.06 -0.000001    0.02      0.07   
    75. D(C   7,C   6,C   3,C   2)   -179.97  0.000005    0.01   -179.95   
    76. D(C   7,C   6,C   5,C   4)    179.97 -0.000004   -0.02    179.96   
    77. D(C   5,C   6,C   3,H  13)   -179.96 -0.000002    0.02   -179.94   
    78. D(C   5,C   6,C   3,C   2)      0.02  0.000004    0.01      0.03   
    79. D(O  11,C   7,C   6,C   5)      0.32  0.000008   -0.08      0.24   
    80. D(O  11,C   7,C   6,C   3)   -179.69  0.000007   -0.08   -179.78   
    81. D(C   8,C   7,C   6,C   5)   -179.66  0.000003   -0.07   -179.73   
    82. D(C   8,C   7,C   6,C   3)      0.32  0.000002   -0.07      0.26   
    83. D(H  16,C   8,C   7,C   6)      0.00  0.000001   -0.00      0.00   
    84. D(C   9,C   8,C   7,O  11)     -0.00 -0.000010    0.03      0.03   
    85. D(C   9,C   8,C   7,C   6)    179.98 -0.000005    0.02    180.00   
    86. D(H  16,C   8,C   7,O  11)   -179.98 -0.000004    0.01   -179.97   
    87. D(H  17,C   9,C   8,H  16)      0.01 -0.000002    0.00      0.02   
    88. D(H  17,C   9,C   8,C   7)   -179.96  0.000005   -0.02   -179.98   
    89. D(C  10,C   9,C   8,H  16)    179.98  0.000004   -0.01    179.97   
    90. D(C  10,C   9,C   8,C   7)     -0.00  0.000010   -0.03     -0.03   
    91. D(H  18,C  10,C   9,H  17)     -0.05  0.000000   -0.01     -0.06   
    92. D(H  18,C  10,C   9,C   8)    179.99 -0.000006    0.01    179.99   
    93. D(O  11,C  10,C   9,H  17)    179.97 -0.000001    0.01    179.97   
    94. D(O  11,C  10,C   9,C   8)      0.00 -0.000007    0.02      0.03   
    95. D(C   7,O  11,C  10,H  18)   -179.99 -0.000000   -0.00   -179.99   
    96. D(C   7,O  11,C  10,C   9)     -0.01  0.000000   -0.00     -0.01   
    97. D(C  10,O  11,C   7,C   8)      0.01  0.000006   -0.02     -0.01   
    98. D(C  10,O  11,C   7,C   6)   -179.98  0.000002   -0.01   -179.99   
    ----------------------------------------------------------------------------

Geometry step timings:
Preparation and reading OPT file:      0.001 s (22.040 %)
Internal coordinates            :      0.000 s ( 0.623 %)
B/P matrices and projection     :      0.001 s (21.853 %)
Hessian update/contruction      :      0.000 s ( 7.748 %)
Making the step                 :      0.001 s (18.280 %)
Converting the step to Cartesian:      0.000 s ( 3.448 %)
Storing new data                :      0.000 s ( 0.706 %)
Checking convergence            :      0.000 s ( 0.270 %)
Final printing                  :      0.001 s (24.990 %)
Total time                      :      0.005 s

Time for energy+gradient        :     31.864 s
Time for complete geometry iter :     32.081 s

         *************************************************************
         *                GEOMETRY OPTIMIZATION CYCLE   8            *
         *************************************************************
---------------------------------
CARTESIAN COORDINATES (ANGSTROEM)
---------------------------------
  C      2.010301   -0.285427    0.573050
  C      2.844700    0.411538    1.508289
  C      2.648680    1.787288    1.740306
  C      3.454188    2.458093    2.653564
  C      3.858546   -0.276473    2.200122
  C      4.660959    0.401611    3.112836
  C      4.471540    1.777436    3.353861
  C      5.310196    2.486459    4.309204
  C      5.353729    3.794141    4.743184
  C      6.411544    3.870141    5.700703
  C      6.938278    2.608618    5.785527
  O      6.279681    1.768462    4.949383
  H      1.864346    2.323095    1.203659
  H      3.292237    3.523362    2.825256
  H      4.012504   -1.341455    2.019929
  H      5.443943   -0.135450    3.646969
  H      4.705639    4.603435    4.415449
  H      6.738704    4.746336    6.255158
  H      7.744803    2.169859    6.365699
  N      1.299990   -0.860425   -0.154244

----------------------------
CARTESIAN COORDINATES (A.U.)
----------------------------
  NO LB      ZA    FRAG     MASS         X           Y           Z
   0 C     6.0000    0    12.011    3.798918   -0.539380    1.082908
   1 C     6.0000    0    12.011    5.375704    0.777694    2.850252
   2 C     6.0000    0    12.011    5.005281    3.377485    3.288701
   3 C     6.0000    0    12.011    6.527470    4.645122    5.014509
   4 C     6.0000    0    12.011    7.291595   -0.522458    4.157628
   5 C     6.0000    0    12.011    8.807936    0.758935    5.882407
   6 C     6.0000    0    12.011    8.449986    3.358868    6.337879
   7 C     6.0000    0    12.011   10.034816    4.698726    8.143216
   8 C     6.0000    0    12.011   10.117081    7.169888    8.963319
   9 C     6.0000    0    12.011   12.116062    7.313507   10.772768
  10 C     6.0000    0    12.011   13.111446    4.929573   10.933062
  11 O     8.0000    0    15.999   11.866877    3.341908    9.352978
  12 H     1.0000    0     1.008    3.523103    4.390014    2.274586
  13 H     1.0000    0     1.008    6.221427    6.658189    5.338960
  14 H     1.0000    0     1.008    7.582534   -2.534982    3.817112
  15 H     1.0000    0     1.008   10.287560   -0.255964    6.891773
  16 H     1.0000    0     1.008    8.892369    8.699231    8.343989
  17 H     1.0000    0     1.008   12.734305    8.969275   11.820536
  18 H     1.0000    0     1.008   14.635557    4.100440   12.029427
  19 N     7.0000    0    14.007    2.456626   -1.625968   -0.291480

--------------------------------
INTERNAL COORDINATES (ANGSTROEM)
--------------------------------
 C      0   0   0     0.000000000000     0.00000000     0.00000000
 C      1   0   0     1.434103550294     0.00000000     0.00000000
 C      2   1   0     1.408880182155   120.06692466     0.00000000
 C      3   2   1     1.390274377750   119.91528944   179.61586608
 C      2   1   3     1.407081073711   120.14801801   179.79824556
 C      5   2   1     1.391657622889   119.97812332   180.38572470
 C      6   5   2     1.409562723295   120.68044738   359.92245252
 C      7   6   5     1.455588013921   120.68028026   179.95612945
 C      8   7   6     1.378501865152   133.38517896   180.26839317
 C      9   8   7     1.428842908636   106.54743778   179.99913144
 C     10   9   8     1.369702614800   106.09397968   359.96697385
 O     11  10   9     1.356005287368   110.22351622     0.02710990
 H      3   2   1     1.090990245342   119.90676759   359.68931478
 H      4   3   2     1.091102343073   119.23826453   180.04688197
 H      5   2   1     1.091036017057   119.85174938     0.31395396
 H      6   5   2     1.089401883375   119.72009980   179.93163674
 H      9   8   7     1.087376162914   126.32168143     0.00000000
 H     10   9   8     1.087276957385   127.39903432   180.01990739
 H     11  10   9     1.086089821661   133.68778399   179.99748410
 N      1   2   3     1.167956048033   177.70798334   273.21701122

---------------------------
INTERNAL COORDINATES (A.U.)
---------------------------
 C      0   0   0     0.000000000000     0.00000000     0.00000000
[truncated: 617,220 more chars]
