# Supplementary material for: Bro̷nsted Acid-Catalyzed Reduction of Furans
Source: J Am Chem Soc. 2025 Feb 19;147(9):7932–8. doi: 10.1021/jacs.4c18485 (PMC11887439; doi:10.1021/jacs.4c18485)
Supplement: Supplementary file 2 — ja4c18485_si_002.zip [file ja4c18485_si_002.zip › AllCoordinates/2-(p-CN-Ph)-Furan/SM/calc.xyz]

20
Coordinates from ORCA-job calc E -552.390524229152
  C           2.00911068350168     -0.28540871603094      0.57396774661976
  C           2.83857194667951      0.40996302015253      1.51434132777883
  C           2.64175733916087      1.78525891643266      1.74810059834842
  C           3.44880705055411      2.45631961198003      2.65976618055525
  C           3.85239632215728     -0.27838372825097      2.20641655425301
  C           4.65628289183293      0.40014373519039      3.11740051681629
  C           4.46796749826607      1.77626708187671      3.35810749627383
  C           5.30933021302647      2.48643525160954      4.31012188844173
  C           5.35625840204886      3.79513812576197      4.74008230052418
  C           6.41670763664600      3.87151835453937      5.69567941723639
  C           6.94108821968887      2.60945585937594      5.78245748279796
  O           6.27904928163402      1.76776805478205      4.94995151980477
  H           1.85620337034334      2.32100860091129      1.21315014816667
  H           3.28645961833579      3.52152589029969      2.83154917950685
  H           4.00588361999391     -1.34352173736532      2.02679781401360
  H           5.44000485534909     -0.13692030562709      3.65049234604337
  H           4.70930700983736      4.60495525089291      4.41141083140288
  H           6.74725162019674      4.74818734553548      6.24737357814032
  H           7.74842386787458      2.17268110733710      6.36301042834647
  N           1.33364763677246     -0.85174827680337     -0.19227378867062
