# Supplementary material for: Bro̷nsted Acid-Catalyzed Reduction of Furans
Source: J Am Chem Soc. 2025 Feb 19;147(9):7932–8. doi: 10.1021/jacs.4c18485 (PMC11887439; doi:10.1021/jacs.4c18485)
Supplement: Supplementary file 2 — ja4c18485_si_002.zip [file ja4c18485_si_002.zip › AllCoordinates/2-(p-CN-Ph)-Furan/SM/SP/calc.mpi8.out]

! Job execution by suborca V 10.00 !
Job started from head1.mpi-muelheim.mpg.de, running /hsnfs/software/orca/orca_stable_directory/orca_stable_20240817/orca on xe31th20.mpi-muelheim.mpg.de in /usr/scratch/frank/calc__9282478 (/bin/ksh)
Job execution start: Sat Aug 17 16:01:50 CEST 2024
Shared library path: /hsnfs/software/openmpi-4.1.0/lib:/hsnfs/software/orca/orca_stable_directory/orca_stable_20240817:/hsnfs/software/themis/llvm-14.0.1/lib::/hsnfs/software/cfour-2.1/lib:/hsnfs/software/orca/orca_stable:/usr/users/openmpi-2.0.4/lib:/opt/intel/lib/intel64:/opt/intel/mkl/lib/intel64
SLURM Job ID is: 9282478
SLURM_JOB_NODELIST: xe31th20
Maxcore enforced by SLURM: 9600 MB per core
Expanded nodelist (1 nodes):
xe31th20

                                 *****************
                                 * O   R   C   A *
                                 *****************

                                            #,                                       
                                            ###                                      
                                            ####                                     
                                            #####                                    
                                            ######                                   
                                           ########,                                 
                                     ,,################,,,,,                         
                               ,,#################################,,                 
                          ,,##########################################,,             
                       ,#########################################, ''#####,          
                    ,#############################################,,   '####,        
                  ,##################################################,,,,####,       
                ,###########''''           ''''###############################       
              ,#####''   ,,,,##########,,,,          '''####'''          '####       
            ,##' ,,,,###########################,,,                        '##       
           ' ,,###''''                  '''############,,,                           
         ,,##''                                '''############,,,,        ,,,,,,###''
      ,#''                                            '''#######################'''  
     '                                                          ''''####''''         
             ,#######,   #######,   ,#######,      ##                                
            ,#'     '#,  ##    ##  ,#'     '#,    #''#        ,####,   ,####,        
            ##       ##  ##   ,#'  ##            #'  '#       #'       #'  '#        
            ##       ##  #######   ##           ,######,      #####,   #    #        
            '#,     ,#'  ##    ##  '#,     ,#' ,#      #,     #,   #   #,  ,#        
             '#######'   ##     ##  '#######'  #'      '#     '####' # '####'        


                #########################################################
                #                        -***-                          #
                #          Department of theory and spectroscopy        #
                #                                                       #
                #                      Frank Neese                      #
                #                                                       #
                #     Directorship, Architecture, Infrastructure        #
                #                    SHARK, DRIVERS                     #
                #        Core code/Algorithms in most modules           #
                #                                                       #
                #        Max Planck Institute fuer Kohlenforschung      #
                #                Kaiser Wilhelm Platz 1                 #
                #                 D-45470 Muelheim/Ruhr                 #
                #                      Germany                          #
                #                                                       #
                #                  All rights reserved                  #
                #                        -***-                          #
                #########################################################


                         Program Version 6.0.x  -   STABLE   -
                                (GIT: $c601ac21$)
                ($2024-08-14 11:52:48 +0200 $)

                         (BUILD: $Sat 17 Aug 2024 01:11:30 AM CEST$)


 With contributions from (in alphabetic order):
   Daniel Aravena         : Magnetic Suceptibility
   Michael Atanasov       : Ab Initio Ligand Field Theory (pilot matlab implementation)
   Alexander A. Auer      : GIAO ZORA, VPT2 properties, NMR spectrum
   Ute Becker             : All parallelization in ORCA, NUMFREQ, NUMCALC
   Giovanni Bistoni       : ED, misc. LED, open-shell LED, HFLD
   Martin Brehm           : Molecular dynamics
   Dmytro Bykov           : pre 5.0 version of the SCF Hessian
   Marcos Casanova-Páez   : Triplet and SCS-CIS(D). UHF-(DLPNO)-IP/EA/STEOM-CCSD. UHF-CVS-IP/STEOM-CCSD
   Vijay G. Chilkuri      : MRCI spin determinant printing, contributions to CSF-ICE
   Pauline Colinet        : FMM embedding
   Dipayan Datta          : RHF DLPNO-CCSD density
   Achintya Kumar Dutta   : EOM-CC, STEOM-CC
   Nicolas Foglia         : Exact transition moments, OPA infrastructure, MCD improvements
   Dmitry Ganyushin       : Spin-Orbit,Spin-Spin,Magnetic field MRCI
   Miquel Garcia          : C-PCM and meta-GGA Hessian, CCSD/C-PCM, Gaussian charge scheme
   Tiago L. C. Gouveia    : GS-ROHF, GS-ROCIS
   Yang Guo               : DLPNO-NEVPT2, F12-NEVPT2, CIM, IAO-localization
   Andreas Hansen         : Spin unrestricted coupled pair/coupled cluster methods
   Ingolf Harden          : AUTO-CI MPn and infrastructure 
   Benjamin Helmich-Paris : MC-RPA, TRAH-(SCF,CASSCF), AVAS, COSX integrals, SCF dyn. polar.
   Lee Huntington         : MR-EOM, pCC
   Robert Izsak           : Overlap fitted RIJCOSX, COSX-SCS-MP3, EOM
   Riya Kayal             : Wick's Theorem for AUTO-CI, AUTO-CI UHF-CCSDT
   Emily Kempfer          : AUTO-CI, RHF CISDT and CCSDT
   Christian Kollmar      : KDIIS, OOCD, Brueckner-CCSD(T), CCSD density, CASPT2, CASPT2-K, improved NEVPT2
   Axel Koslowski         : Symmetry handling
   Simone Kossmann        : Meta GGA functionals, TD-DFT gradient, OOMP2, (MP2 Hessian; deprecated post 5.0)
   Lucas Lang             : DCDCAS
   Marvin Lechner         : AUTO-CI (C++ implementation), FIC-MRCC
   Spencer Leger          : CASSCF response
   Dagmar Lenk            : GEPOL surface, SMD, ORCA-2-JSON
   Dimitrios Liakos       : Extrapolation schemes; Compound Job, initial MDCI parallelization
   Dimitrios Manganas     : Further ROCIS development; embedding schemes. LFT, Crystal Embedding
   Dimitrios Pantazis     : SARC Basis sets
   Anastasios Papadopoulos: AUTO-CI, single reference methods and gradients
   Taras Petrenko         : pre 6.0 DFT Hessian and TD-DFT gradient, (ASA, deprecated), ECA, 1-Electron XAS/XES, NRVS
   Peter Pinski           : DLPNO-MP2, DLPNO-MP2 Gradient
   Christoph Reimann      : Effective Core Potentials
   Marius Retegan         : Local ZFS, SOC
   Christoph Riplinger    : Optimizer, TS searches, QM/MM, DLPNO-CCSD(T), (RO)-DLPNO pert. Triples
   Michael Roemelt        : Original ROCIS implementation
   Masaaki Saitow         : Open-shell DLPNO-CCSD energy and density
   Barbara Sandhoefer     : DKH picture change effects
   Kantharuban Sivalingam : CASSCF convergence/infrastructure, NEVPT2 and variants, FIC-MRCI
   Bernardo de Souza      : ESD, SOC TD-DFT
   Georgi Stoychev        : AutoAux, RI-MP2 NMR, DLPNO-MP2 response, X2C
   Van Anh Tran           : RI-MP2 g-tensors
   Willem Van den Heuvel  : Paramagnetic NMR
   Zikuan Wang            : NOTCH, Electric field optimization 
   Frank Wennmohs         : Technical directorship and infrastructure
   Hang Xu                : AUTO-CI-Response properties 


 We gratefully acknowledge several colleagues who have allowed us to
 interface, adapt or use parts of their codes:
   Stefan Grimme, W. Hujo, H. Kruse, P. Pracht,  : VdW corrections, initial TS optimization,
                  C. Bannwarth, S. Ehlert,         DFT functionals, gCP, sTDA/sTD-DF
                  L. Wittmann, M. Mueller
   Ed Valeev, F. Pavosevic, A. Kumar             : LibInt (2-el integral package), F12 methods
   Garnet Chan, S. Sharma, J. Yang, R. Olivares  : DMRG
   Ulf Ekstrom                                   : XCFun DFT Library
   Mihaly Kallay                                 : mrcc  (arbitrary order and MRCC methods)
   Frank Weinhold                                : gennbo (NPA and NBO analysis)
   Simon Mueller                                 : openCOSMO-RS
   Christopher J. Cramer and Donald G. Truhlar   : smd solvation model
   Lars Goerigk                                  : TD-DFT with DH, B97 family of functionals
   V. Asgeirsson, H. Jonsson                     : NEB implementation
   FAccTs GmbH                                   : IRC, NEB, NEB-TS, DLPNO-Multilevel, CI-OPT
                                                   MM, QMMM, 2- and 3-layer-ONIOM, Crystal-QMMM,
                                                   LR-CPCM, SF, NACMEs, symmetry and pop. for TD-DFT,
                                                   nearIR, NL-DFT gradient (VV10), updates on ESD,
                                                   ML-optimized integration grids, MBIS, APM,
                                                   GOAT, DOCKER, SOLVATOR, interface openCOSMO-RS
   S Lehtola, MJT Oliveira, MAL Marques          : LibXC Library
   Liviu Ungur et al                             : ANISO software


 Your calculation uses the libint2 library for the computation of 2-el integrals
 For citations please refer to: http://libint.valeyev.net

 Your ORCA version has been built with support for libXC version: 6.2.2
 For citations please refer to: https://libxc.gitlab.io

 This ORCA versions uses:
   CBLAS   interface :  Fast vector & matrix operations
   LAPACKE interface :  Fast linear algebra routines
   SCALAPACK package :  Parallel linear algebra routines
   Shared memory     :  Shared parallel matrices
   BLAS/LAPACK       :  OpenBLAS 0.3.26  USE64BITINT DYNAMIC_ARCH NO_AFFINITY Haswell SINGLE_THREADED
        Core in use  :  Haswell
   Copyright (c) 2011-2014, The OpenBLAS Project


NOTE: MaxCore=8000 MB was set to SCF,MP2,MDCI,CIPSI,MRCI and CIS
      => If you want to overwrite this, your respective input block should be placed after the MaxCore statement


***************************************
The coordinates will be read from file: calc.xyz
***************************************


================================================================================

----- Orbital basis set information -----
Your calculation utilizes the basis: def2-TZVPP
   F. Weigend and R. Ahlrichs, Phys. Chem. Chem. Phys. 7, 3297 (2005).

----- AuxC basis set information -----
Your calculation utilizes the auxiliary basis: def2-TZVPP/C
  H-La, Hf-Rn : A. Hellweg, C. Hattig, S. Hofener and W. Klopper, Theor. Chem. Acc. 117, 587 (2007).
        Ce-Lu : J. Chmela and M. E. Harding, Mol. Phys. (2018).

================================================================================
                                        WARNINGS
                       Please study these warnings very carefully!
================================================================================

WARNING: Old DensityContainer found on disk!
         Will remove this file - 
         If you want to keep old densities, please start your calculation with a different basename. 


WARNING: Post HF methods need fully converged wavefunctions
  ===> : Setting SCFConvForced true
         You can overwrite this default with %scf ConvForced false 


WARNING: MDCI localization with Augmented Hessian Foster-Boys
  ===> : Switching off randomization!

================================================================================
                                       INPUT FILE
================================================================================
NAME = calc.inp
|  1> ! DLPNO-CCSD(T) def2-TZVPP def2-TZVPP/C
|  2> 
|  3> %cpcm
|  4> epsilon 16.7                    # Dielectric constant
|  5> refrac 1.275
|  6> SURFACETYPE VDW_GAUSSIAN
|  7> end
|  8> 
|  9> 
| 10> 
| 11> %PAL NPROCS 8 END
| 12> 
| 13> %maxcore 8000
| 14> 
| 15> * xyzfile 0 1 calc.xyz 
| 16> 
| 17>                          ****END OF INPUT****
================================================================================

                       ****************************
                       * Single Point Calculation *
                       ****************************

---------------------------------
CARTESIAN COORDINATES (ANGSTROEM)
---------------------------------
  C      2.009111   -0.285409    0.573968
  C      2.838572    0.409963    1.514341
  C      2.641757    1.785259    1.748101
  C      3.448807    2.456320    2.659766
  C      3.852396   -0.278384    2.206417
  C      4.656283    0.400144    3.117401
  C      4.467967    1.776267    3.358107
  C      5.309330    2.486435    4.310122
  C      5.356258    3.795138    4.740082
  C      6.416708    3.871518    5.695679
  C      6.941088    2.609456    5.782457
  O      6.279049    1.767768    4.949952
  H      1.856203    2.321009    1.213150
  H      3.286460    3.521526    2.831549
  H      4.005884   -1.343522    2.026798
  H      5.440005   -0.136920    3.650492
  H      4.709307    4.604955    4.411411
  H      6.747252    4.748187    6.247374
  H      7.748424    2.172681    6.363010
  N      1.333648   -0.851748   -0.192274

----------------------------
CARTESIAN COORDINATES (A.U.)
----------------------------
  NO LB      ZA    FRAG     MASS         X           Y           Z
   0 C     6.0000    0    12.011    3.796669   -0.539344    1.084642
   1 C     6.0000    0    12.011    5.364124    0.774718    2.861690
   2 C     6.0000    0    12.011    4.992198    3.373650    3.303431
   3 C     6.0000    0    12.011    6.517301    4.641771    5.026230
   4 C     6.0000    0    12.011    7.279974   -0.526069    4.169523
   5 C     6.0000    0    12.011    8.799099    0.756162    5.891033
   6 C     6.0000    0    12.011    8.443235    3.356658    6.345903
   7 C     6.0000    0    12.011   10.033180    4.698682    8.144950
   8 C     6.0000    0    12.011   10.121861    7.171772    8.957457
   9 C     6.0000    0    12.011   12.125820    7.316109   10.763274
  10 C     6.0000    0    12.011   13.116756    4.931157   10.927261
  11 O     8.0000    0    15.999   11.865684    3.340597    9.354053
  12 H     1.0000    0     1.008    3.507716    4.386071    2.292522
  13 H     1.0000    0     1.008    6.210509    6.654720    5.350852
  14 H     1.0000    0     1.008    7.570023   -2.538888    3.830093
  15 H     1.0000    0     1.008   10.280119   -0.258742    6.898431
  16 H     1.0000    0     1.008    8.899301    8.702104    8.336358
  17 H     1.0000    0     1.008   12.750458    8.972774   11.805825
  18 H     1.0000    0     1.008   14.642399    4.105772   12.024347
  19 N     7.0000    0    14.007    2.520229   -1.609571   -0.363345

--------------------------------
INTERNAL COORDINATES (ANGSTROEM)
--------------------------------
 C      0   0   0     0.000000000000     0.00000000     0.00000000
 C      1   0   0     1.433823667937     0.00000000     0.00000000
 C      2   1   0     1.408835756444   120.09508554     0.00000000
 C      3   2   1     1.390246678669   119.92785902   180.05775988
 C      2   1   3     1.407348297135   120.13569065   180.03512226
 C      5   2   1     1.391590785970   119.97232320   179.93878623
 C      6   5   2     1.409651730999   120.70416743     0.00000000
 C      7   6   5     1.455527893922   120.71521383   180.04827360
 C      8   7   6     1.378321959376   133.39158369   180.07119427
 C      9   8   7     1.429528722333   106.52981604   180.03668731
 C     10   9   8     1.369418551880   106.09176452     0.00000000
 O     11  10   9     1.356392308413   110.24859801     0.00000000
 H      3   2   1     1.091006299933   119.90745157     0.06114938
 H      4   3   2     1.091114339952   119.21562698   179.97716286
 H      5   2   1     1.091027140314   119.86032868   359.94340868
 H      6   5   2     1.089424067306   119.70511355   180.01962120
 H      9   8   7     1.087370596740   126.34062345     0.03491315
 H     10   9   8     1.087278387540   127.42974973   180.02619440
 H     11  10   9     1.086096107826   133.56183798   179.99587245
 N      1   2   3     1.167954158346   179.98426957    85.30965492

---------------------------
INTERNAL COORDINATES (A.U.)
---------------------------
 C      0   0   0     0.000000000000     0.00000000     0.00000000
 C      1   0   0     2.709534056736     0.00000000     0.00000000
 C      2   1   0     2.662313747355   120.09508554     0.00000000
 C      3   2   1     2.627185481277   119.92785902   180.05775988
 C      2   1   3     2.659502856626   120.13569065   180.03512226
 C      5   2   1     2.629725475971   119.97232320   179.93878623
 C      6   5   2     2.663855715796   120.70416743     0.00000000
 C      7   6   5     2.750549099796   120.71521383   180.04827360
 C      8   7   6     2.604651027590   133.39158369   180.07119427
 C      9   8   7     2.701417785783   106.52981604   180.03668731
 C     10   9   8     2.587826025764   106.09176452     0.00000000
 O     11  10   9     2.563209993058   110.24859801     0.00000000
 H      3   2   1     2.061703117256   119.90745157     0.06114938
 H      4   3   2     2.061907283303   119.21562698   179.97716286
 H      5   2   1     2.061742499869   119.86032868   359.94340868
 H      6   5   2     2.058713130911   119.70511355   180.01962120
 H      9   8   7     2.054832633917   126.34062345     0.03491315
 H     10   9   8     2.054658383782   127.42974973   180.02619440
 H     11  10   9     2.052424198909   133.56183798   179.99587245
 N      1   2   3     2.207113496248   179.98426957    85.30965492

---------------------
BASIS SET INFORMATION
---------------------
There are 4 groups of distinct atoms

 Group   1 Type C   : 11s6p2d1f contracted to 5s3p2d1f pattern {62111/411/11/1}
 Group   2 Type O   : 11s6p2d1f contracted to 5s3p2d1f pattern {62111/411/11/1}
 Group   3 Type H   : 5s2p1d contracted to 3s2p1d pattern {311/11/1}
 Group   4 Type N   : 11s6p2d1f contracted to 5s3p2d1f pattern {62111/411/11/1}

Atom   0C    basis set group =>   1
Atom   1C    basis set group =>   1
Atom   2C    basis set group =>   1
Atom   3C    basis set group =>   1
Atom   4C    basis set group =>   1
Atom   5C    basis set group =>   1
Atom   6C    basis set group =>   1
Atom   7C    basis set group =>   1
Atom   8C    basis set group =>   1
Atom   9C    basis set group =>   1
Atom  10C    basis set group =>   1
Atom  11O    basis set group =>   2
Atom  12H    basis set group =>   3
Atom  13H    basis set group =>   3
Atom  14H    basis set group =>   3
Atom  15H    basis set group =>   3
Atom  16H    basis set group =>   3
Atom  17H    basis set group =>   3
Atom  18H    basis set group =>   3
Atom  19N    basis set group =>   4
---------------------------------
AUXILIARY/C BASIS SET INFORMATION
---------------------------------
There are 4 groups of distinct atoms

 Group   1 Type C   : 8s6p5d3f1g contracted to 8s6p4d3f1g pattern {11111111/111111/2111/111/1}
 Group   2 Type O   : 8s6p5d3f1g contracted to 8s6p4d3f1g pattern {11111111/111111/2111/111/1}
 Group   3 Type H   : 4s3p2d1f contracted to 4s3p2d1f pattern {1111/111/11/1}
 Group   4 Type N   : 8s6p5d3f1g contracted to 8s6p4d3f1g pattern {11111111/111111/2111/111/1}

Atom   0C    basis set group =>   1
Atom   1C    basis set group =>   1
Atom   2C    basis set group =>   1
Atom   3C    basis set group =>   1
Atom   4C    basis set group =>   1
Atom   5C    basis set group =>   1
Atom   6C    basis set group =>   1
Atom   7C    basis set group =>   1
Atom   8C    basis set group =>   1
Atom   9C    basis set group =>   1
Atom  10C    basis set group =>   1
Atom  11O    basis set group =>   2
Atom  12H    basis set group =>   3
Atom  13H    basis set group =>   3
Atom  14H    basis set group =>   3
Atom  15H    basis set group =>   3
Atom  16H    basis set group =>   3
Atom  17H    basis set group =>   3
Atom  18H    basis set group =>   3
Atom  19N    basis set group =>   4

Checking for AutoStart:
The File: calc.gbw exists
Trying to determine its content:
     ... Fine, the file contains calculation information
     ... Fine, the calculation information was read
     ... Fine, the file contains a basis set
     ... Fine, the basis set was read
     ... Fine, the file contains a geometry
     ... Fine, the geometry was read
     ... Fine, the file contains a set of orbitals
     ... Fine, the orbitals can be read
     => possible old guess file was deleted
     => GBW file was renamed to GES file
     => GES file is set as startup file
     => Guess is set to MORead
     ... now leaving AutoStart


           ************************************************************
           *        Program running with 8 parallel MPI-processes     *
           *              working on a common directory               *
           ************************************************************
------------------------------------------------------------------------------
                             ORCA STARTUP CALCULATIONS
------------------------------------------------------------------------------
------------------------------------------------------------------------------
                   ___                                                        
                  /   \      - P O W E R E D   B Y -                         
                 /     \                                                     
                 |  |  |   _    _      __       _____    __    __             
                 |  |  |  | |  | |    /  \     |  _  \  |  |  /  |          
                  \  \/   | |  | |   /    \    | | | |  |  | /  /          
                 / \  \   | |__| |  /  /\  \   | |_| |  |  |/  /          
                |  |  |   |  __  | /  /__\  \  |    /   |      \           
                |  |  |   | |  | | |   __   |  |    \   |  |\   \          
                \     /   | |  | | |  |  |  |  | |\  \  |  | \   \       
                 \___/    |_|  |_| |__|  |__|  |_| \__\ |__|  \__/        
                                                                              
                      - O R C A' S   B I G   F R I E N D -                    
                                      &                                       
                       - I N T E G R A L  F E E D E R -                       
                                                                              
 v1 FN, 2020, v2 2021, v3 2022-2024                                           
------------------------------------------------------------------------------


----------------------
SHARK INTEGRAL PACKAGE
----------------------

Number of atoms                             ...     20
Number of basis functions                   ...    501
Number of shells                            ...    185
Maximum angular momentum                    ...      3
Integral batch strategy                     ... SHARK/LIBINT Hybrid
RI-J (if used) integral strategy            ... SPLIT-RIJ (Revised 2003 algorithm where possible)
Printlevel                                  ...      1
Contraction scheme used                     ... SEGMENTED contraction
Prescreening option                         ... SCHWARTZ
   Thresh                                   ... 1.000e-10
   Tcut                                     ... 1.000e-11
   Tpresel                                  ... 1.000e-11 
Coulomb Range Separation                    ... NOT USED
Exchange Range Separation                   ... NOT USED
Multipole approximations                    ... NOT USED
Finite Nucleus Model                        ... NOT USED
CABS basis                                  ... NOT available
Auxiliary Coulomb fitting basis             ... NOT available
Auxiliary J/K fitting basis                 ... NOT available
Auxiliary Correlation fitting basis         ... AVAILABLE
   # of basis functions in Aux-C            ...   1198
   # of shells in Aux-C                     ...    356
   Maximum angular momentum in Aux-C        ...      4
Auxiliary 'external' fitting basis          ... NOT available

Checking pre-screening integrals            ... done (  0.0 sec) Dimension = 185
Check shell pair data                       ... done (  0.0 sec)
Shell pair information
Shell pair cut-off parameter TPreSel        ...   1.0e-11
Total number of shell pairs                 ...     17205
Shell pairs after pre-screening             ...     13508
Total number of primitive shell pairs       ...     50393
Primitive shell pairs kept                  ...     28390
          la=0 lb=0:   2843 shell pairs
          la=1 lb=0:   3709 shell pairs
          la=1 lb=1:   1233 shell pairs
          la=2 lb=0:   2121 shell pairs
          la=2 lb=1:   1407 shell pairs
          la=2 lb=2:    417 shell pairs
          la=3 lb=0:    831 shell pairs
          la=3 lb=1:    558 shell pairs
          la=3 lb=2:    321 shell pairs
          la=3 lb=3:     68 shell pairs

Calculating one electron integrals          ... done (  0.0 sec)
Calculating RI/C V-Matrix + Cholesky decomp.... done (  0.2 sec)
Calculating Nuclear repulsion               ... done (  0.0 sec) ENN=    662.452885555587 Eh

Diagonalization of the overlap matrix:
Smallest eigenvalue                        ... 7.947e-06
Time for diagonalization                   ...    0.048 sec
Threshold for overlap eigenvalues          ... 1.000e-07
Number of eigenvalues below threshold      ... 0
Time for construction of square roots      ...    0.062 sec
Total time needed                          ...    0.112 sec

-------------------
DFT GRID GENERATION
-------------------

General Integration Accuracy     IntAcc      ... 4.388
Radial Grid Type                 RadialGrid  ... OptM3 with GC (2021)
Angular Grid (max. ang.)         AngularGrid ... 4 (Lebedev-302)
Angular grid pruning method      GridPruning ... 4 (adaptive)
Weight generation scheme         WeightScheme... mBecke (2022)
Basis function cutoff            BFCut       ... 1.0000e-10
Integration weight cutoff        WCut        ... 1.0000e-14
Partially contracted basis set               ... off
Rotationally invariant grid construction     ... off
Angular grids for H and He will be reduced by one unit

Total number of grid points                  ...   100822
Total number of batches                      ...     1584
Average number of points per batch           ...       63
Average number of grid points per atom       ...     5041
Initializing property integral containers    ... done (  0.0 sec)

SHARK setup successfully completed in   1.6 seconds

Maximum memory used throughout the entire STARTUP-calculation: 39.1 MB


           ************************************************************
           *        Program running with 8 parallel MPI-processes     *
           *              working on a common directory               *
           ************************************************************
-------------------------------------------------------------------------------
                                 ORCA GUESS
                   Start orbitals & Density for SCF / CASSCF
-------------------------------------------------------------------------------

------------
SCF SETTINGS
------------
Hamiltonian:
 Ab initio Hamiltonian  Method          .... Hartree-Fock(GTOs)


General Settings:
 Integral files         IntName         .... calc
 Hartree-Fock type      HFTyp           .... RHF
 Total Charge           Charge          ....    0
 Multiplicity           Mult            ....    1
 Number of Electrons    NEL             ....   88
 Basis Dimension        Dim             ....  501
 Nuclear Repulsion      ENuc            ....    662.4528855556 Eh

Convergence Acceleration:
 AO-DIIS                CNVDIIS         .... on
   Start iteration      DIISMaxIt       ....    12
   Startup error        DIISStart       ....  0.200000
   # of expansion vecs  DIISMaxEq       ....     5
   Bias factor          DIISBfac        ....   1.050
   Max. coefficient     DIISMaxC        ....  10.000
 MO-DIIS                CNVKDIIS        .... off
 Trust-Rad. Augm. Hess. CNVTRAH         .... auto
   Auto Start mean grad. ratio tolernc. ....  1.125000
   Auto Start start iteration           ....     1
   Auto Start num. interpolation iter.  ....    10
   Max. Number of Micro iterations      ....    24
   Max. Number of Macro iterations      .... Maxiter - #DIIS iter
   Number of Davidson start vectors     ....     2
   Converg. threshold    (grad. norm)   ....   5.000e-05
   Grad. Scal. Fac. for Micro threshold ....   0.100
   Minimum threshold for Micro iter.    ....   1.000e-02
   NR start threshold (gradient norm)   ....   1.000e-04
   Initial trust radius                 ....   0.400
   Minimum AH scaling param. (alpha)    ....   1.000
   Maximum AH scaling param. (alpha)    .... 1000.000
   Quad. conv. algorithm                .... NR
   White noise on init. David. guess    .... on
   Maximum white noise                  ....   0.010
   Pseudo random numbers                .... off
   Inactive MOs                         .... canonical
   Orbital update algorithm             .... Taylor
   Preconditioner                       .... Diag
   Full preconditioner red. dimension   ....   250
 SOSCF                  CNVSOSCF        .... on
   Start iteration      SOSCFMaxIt      ....   150
   Startup grad/error   SOSCFStart      ....  0.003300
   Hessian update       SOSCFHessUp     .... L-BFGS
 Level Shifting         CNVShift        .... on
   Level shift para.    LevelShift      ....    0.2500
   Turn off err/grad.   ShiftErr        ....    0.0010
 Zerner damping         CNVZerner       .... off
 Static damping         CNVDamp         .... on
   Fraction old density DampFac         ....    0.7000
   Max. Damping (<1)    DampMax         ....    0.9800
   Min. Damping (>=0)   DampMin         ....    0.0000
   Turn off err/grad.   DampErr         ....    0.1000

SCF Procedure:
 Maximum # iterations   MaxIter         ....   125
 SCF integral mode      SCFMode         .... Direct
   Integral package                     .... SHARK and LIBINT hybrid scheme
 Reset frequency        DirectResetFreq ....    20
 Integral Threshold     Thresh          ....  1.000e-10 Eh
 Primitive CutOff       TCut            ....  1.000e-11 Eh

Convergence Tolerance:
 Convergence Check Mode ConvCheckMode   .... Total+1el-Energy
 Convergence forced     ConvForced      .... 1
 Energy Change          TolE            ....  1.000e-06 Eh
 1-El. energy change                    ....  1.000e-03 Eh
 Orbital Gradient       TolG            ....  5.000e-05
 Orbital Rotation angle TolX            ....  5.000e-05
 DIIS Error             TolErr          ....  1.000e-06

---------------------
INITIAL GUESS: MOREAD
---------------------
Guess MOs are being read from file: calc.ges
Input Geometry matches current geometry (good)
Input basis set matches current basis set (good)
Occupation numbers will be reassigned to an Aufbau configuration
MOs were renormalized
MOs were reorthogonalized (Cholesky)
                      ------------------
                      INITIAL GUESS DONE (   0.2 sec)
                      ------------------
             **** ENERGY FILE WAS UPDATED (calc.en.tmp) ****
Finished Guess after   0.5 sec
Maximum memory used throughout the entire GUESS-calculation: 31.9 MB


           ************************************************************
           *        Program running with 8 parallel MPI-processes     *
           *              working on a common directory               *
           ************************************************************

-------------------------------------------------------------------------------------------
                                      ORCA LEAN-SCF
                              memory conserving SCF solver
-------------------------------------------------------------------------------------------

--------------------
CPCM SOLVATION MODEL
--------------------
CPCM parameters:
  Epsilon                                         ...      16.7000
  Refrac                                          ...       1.2750
  Rsolv                                           ...       1.3000
  Surface type                                    ... GAUSSIAN VDW
  Discretization scheme                           ... Constant charge density
    Threshold for H atoms                         ...       5.0000 (charges/Ang^2)
    Threshold for non-H atoms                     ...       5.0000 (charges/Ang^2)
  Epsilon function type                           ...         CPCM
Solvent:                                          ... CUSTOM
Radii:
  Scheme                                          ... Element-dependent radii
  Radius for C  used is    3.8550 Bohr (=   2.0400 Ang.)
  Radius for O  used is    3.4469 Bohr (=   1.8240 Ang.)
  Radius for H  used is    2.4944 Bohr (=   1.3200 Ang.)
  Radius for N  used is    3.5149 Bohr (=   1.8600 Ang.)
Calculating surface                               ...        done! (  0.0s)
Cavity surface points                             ...         2017
Cavity Volume                                     ...    1421.5288
Cavity Surface-area                               ...     766.2083
Calculating surface distance matrix               ...        done! (  0.1s)
Performing Cholesky decomposition & store         ...        done! (  0.3s)
Overall time for CPCM initialization              ...                 0.3s

----------------------------------------D-I-I-S--------------------------------------------
Iteration    Energy (Eh)           Delta-E    RMSDP     MaxDP     DIISErr   Damp  Time(sec)
-------------------------------------------------------------------------------------------
               ***  Starting incremental Fock matrix formation  ***
                              *** Initializing SOSCF ***
---------------------------------------S-O-S-C-F--------------------------------------
Iteration    Energy (Eh)           Delta-E    RMSDP     MaxDP     MaxGrad    Time(sec)
--------------------------------------------------------------------------------------
    1    -550.1225119457917572     0.00e+00  3.77e-05  1.92e-03  2.21e-04    15.9
               *** Restarting incremental Fock matrix formation ***
    2    -550.1225219508983173    -1.00e-05  1.79e-05  6.46e-04  2.13e-04    15.7
    3    -550.1225252426520456    -3.29e-06  1.50e-05  8.47e-04  2.09e-04    10.9
    4    -550.1225261980091545    -9.55e-07  6.77e-06  4.41e-04  1.26e-04    10.7
                 **** Energy Check signals convergence ****

               *****************************************************
               *                     SUCCESS                       *
               *           SCF CONVERGED AFTER   4 CYCLES          *
               *****************************************************

             **** ENERGY FILE WAS UPDATED (calc.en.tmp) ****

----------------
TOTAL SCF ENERGY
----------------

Total Energy       :       -550.12252619800915 Eh          -14969.59498 eV

Components:
Nuclear Repulsion  :        662.45288555558727 Eh           18026.25945 eV
Electronic Energy  :      -1212.55734637165824 Eh          -32995.36285 eV
One Electron Energy:      -2059.49599313840918 Eh          -56041.73508 eV
Two Electron Energy:        846.93864676675094 Eh           23046.37223 eV
CPCM Dielectric    :         -0.01806538193819 Eh              -0.49158 eV

Virial components:
Potential Energy   :      -1099.15576572688997 Eh          -29909.54896 eV
Kinetic Energy     :        549.03323952888070 Eh           14939.95398 eV
Virial Ratio       :          2.00198400860040

CPCM Solvation Model Properties:
Surface-charge          :         -0.02649085456830
Corrected charge        :         -0.00000000000000
Outlying charge corr.   :          0.00004272475428 Eh               0.00116 eV
Free-energy (cav+disp)  :  This term is not implemented in the current solvation scheme

---------------
SCF CONVERGENCE
---------------

  Last Energy change         ...    9.5536e-07  Tolerance :   1.0000e-06
  Last MAX-Density change    ...    4.4108e-04  Tolerance :   1.0000e-05
  Last RMS-Density change    ...    6.7682e-06  Tolerance :   1.0000e-06
  Last DIIS Error            ...    1.0713e-03  Tolerance :   1.0000e-06
  Last Orbital Gradient      ...    1.2625e-04  Tolerance :   5.0000e-05
  Last Orbital Rotation      ...    1.4163e-04  Tolerance :   5.0000e-05


----------------
ORBITAL ENERGIES
----------------

  NO   OCC          E(Eh)            E(eV) 
   0   2.0000     -20.632640      -561.4427 
   1   2.0000     -15.584644      -424.0797 
   2   2.0000     -11.303681      -307.5888 
   3   2.0000     -11.297988      -307.4339 
   4   2.0000     -11.297733      -307.4269 
   5   2.0000     -11.284055      -307.0548 
   6   2.0000     -11.279261      -306.9243 
   7   2.0000     -11.267813      -306.6128 
   8   2.0000     -11.267593      -306.6068 
   9   2.0000     -11.253871      -306.2334 
  10   2.0000     -11.252255      -306.1894 
  11   2.0000     -11.243320      -305.9463 
  12   2.0000     -11.236629      -305.7642 
  13   2.0000      -1.471034       -40.0289 
  14   2.0000      -1.230968       -33.4963 
  15   2.0000      -1.179618       -32.0990 
  16   2.0000      -1.095548       -29.8114 
  17   2.0000      -1.080454       -29.4007 
  18   2.0000      -1.037374       -28.2284 
  19   2.0000      -0.999324       -27.1930 
  20   2.0000      -0.889808       -24.2129 
  21   2.0000      -0.857560       -23.3354 
  22   2.0000      -0.806241       -21.9389 
  23   2.0000      -0.780017       -21.2253 
  24   2.0000      -0.757377       -20.6093 
  25   2.0000      -0.742617       -20.2076 
  26   2.0000      -0.661766       -18.0076 
  27   2.0000      -0.652501       -17.7555 
  28   2.0000      -0.651486       -17.7278 
  29   2.0000      -0.620749       -16.8914 
  30   2.0000      -0.607156       -16.5215 
  31   2.0000      -0.590707       -16.0739 
  32   2.0000      -0.577752       -15.7214 
  33   2.0000      -0.571819       -15.5600 
  34   2.0000      -0.553162       -15.0523 
  35   2.0000      -0.551830       -15.0161 
  36   2.0000      -0.536670       -14.6035 
  37   2.0000      -0.515658       -14.0318 
  38   2.0000      -0.492881       -13.4120 
  39   2.0000      -0.475993       -12.9524 
  40   2.0000      -0.411279       -11.1915 
  41   2.0000      -0.385125       -10.4798 
  42   2.0000      -0.359782        -9.7902 
  43   2.0000      -0.293297        -7.9810 
  44   0.0000       0.047701         1.2980 
  45   0.0000       0.104423         2.8415 
  46   0.0000       0.147329         4.0090 
  47   0.0000       0.152693         4.1550 
  48   0.0000       0.171772         4.6742 
  49   0.0000       0.178803         4.8655 
  50   0.0000       0.185279         5.0417 
  51   0.0000       0.190591         5.1862 
  52   0.0000       0.197805         5.3825 
  53   0.0000       0.200801         5.4641 
  54   0.0000       0.207053         5.6342 
*Only the first 10 virtual orbitals were printed.

                    ********************************
                    * MULLIKEN POPULATION ANALYSIS *
                    ********************************

-----------------------
MULLIKEN ATOMIC CHARGES
-----------------------
   0 C :   -0.023011
   1 C :    0.242283
   2 C :   -0.143761
   3 C :   -0.142315
   4 C :   -0.146356
   5 C :   -0.179055
   6 C :    0.104954
   7 C :    0.305320
   8 C :   -0.228532
   9 C :   -0.168854
  10 C :    0.044497
  11 O :   -0.365533
  12 H :    0.144353
  13 H :    0.128331
  14 H :    0.143935
  15 H :    0.141572
  16 H :    0.146174
  17 H :    0.146427
  18 H :    0.155352
  19 N :   -0.305780
Sum of atomic charges:    0.0000000

--------------------------------
MULLIKEN REDUCED ORBITAL CHARGES
--------------------------------
  0 C s       :     3.190441  s :     3.190441
      pz      :     0.896938  p :     2.705343
      px      :     0.897246
      py      :     0.911158
      dz2     :     0.038048  d :     0.109950
      dxz     :     0.014955
      dyz     :     0.016708
      dx2y2   :     0.022343
      dxy     :     0.017895
      f0      :     0.002171  f :     0.017277
      f+1     :     0.003093
      f-1     :     0.002320
      f+2     :     0.004037
      f-2     :     0.002350
      f+3     :     0.001814
      f-3     :     0.001492

  1 C s       :     3.080652  s :     3.080652
      pz      :     0.859543  p :     2.533902
      px      :     0.861761
      py      :     0.812597
      dz2     :     0.017237  d :     0.133112
      dxz     :     0.017274
      dyz     :     0.032348
      dx2y2   :     0.032236
      dxy     :     0.034017
      f0      :     0.000857  f :     0.010051
      f+1     :     0.001572
      f-1     :     0.001059
      f+2     :     0.001833
      f-2     :     0.001811
      f+3     :     0.001625
      f-3     :     0.001294

  2 C s       :     3.136746  s :     3.136746
      pz      :     0.950582  p :     2.876986
      px      :     0.990850
      py      :     0.935554
      dz2     :     0.020412  d :     0.121339
      dxz     :     0.015844
      dyz     :     0.025914
      dx2y2   :     0.028539
      dxy     :     0.030632
      f0      :     0.001118  f :     0.008690
      f+1     :     0.000995
      f-1     :     0.001078
      f+2     :     0.001695
      f-2     :     0.001197
      f+3     :     0.001403
      f-3     :     0.001204

  3 C s       :     3.111603  s :     3.111603
      pz      :     0.945157  p :     2.908476
      px      :     0.922056
      py      :     1.041263
      dz2     :     0.022679  d :     0.113641
      dxz     :     0.012491
      dyz     :     0.022828
      dx2y2   :     0.031040
      dxy     :     0.024602
      f0      :     0.000834  f :     0.008595
      f+1     :     0.001734
      f-1     :     0.000963
      f+2     :     0.001597
      f-2     :     0.001364
      f+3     :     0.001075
      f-3     :     0.001030

  4 C s       :     3.144578  s :     3.144578
      pz      :     0.911984  p :     2.871114
      px      :     0.903739
      py      :     1.055391
      dz2     :     0.027151  d :     0.121968
      dxz     :     0.013047
      dyz     :     0.023467
      dx2y2   :     0.033428
      dxy     :     0.024875
      f0      :     0.000820  f :     0.008697
      f+1     :     0.001712
      f-1     :     0.001082
      f+2     :     0.001566
      f-2     :     0.001354
      f+3     :     0.001055
      f-3     :     0.001108

  5 C s       :     3.114095  s :     3.114095
      pz      :     0.987471  p :     2.940552
      px      :     1.021539
      py      :     0.931542
      dz2     :     0.017498  d :     0.115793
      dxz     :     0.015538
      dyz     :     0.025570
      dx2y2   :     0.027211
      dxy     :     0.029977
      f0      :     0.001031  f :     0.008615
      f+1     :     0.000998
      f-1     :     0.001093
      f+2     :     0.001728
      f-2     :     0.001226
      f+3     :     0.001407
      f-3     :     0.001133

  6 C s       :     3.292742  s :     3.292742
      pz      :     0.794918  p :     2.436912
      px      :     0.811721
      py      :     0.830273
      dz2     :     0.027623  d :     0.154342
      dxz     :     0.015388
      dyz     :     0.035832
      dx2y2   :     0.034951
      dxy     :     0.040548
      f0      :     0.001009  f :     0.011050
      f+1     :     0.001639
      f-1     :     0.001303
      f+2     :     0.002069
      f-2     :     0.001735
      f+3     :     0.001795
      f-3     :     0.001501

  7 C s       :     3.159718  s :     3.159718
      pz      :     0.806693  p :     2.352264
      px      :     0.734842
      py      :     0.810728
      dz2     :     0.028473  d :     0.165193
      dxz     :     0.014475
      dyz     :     0.039010
      dx2y2   :     0.045062
      dxy     :     0.038174
      f0      :     0.001268  f :     0.017504
      f+1     :     0.002391
      f-1     :     0.002475
      f+2     :     0.003171
      f-2     :     0.002998
      f+3     :     0.003017
      f-3     :     0.002184

  8 C s       :     3.157857  s :     3.157857
      pz      :     0.973509  p :     2.947904
      px      :     1.001183
      py      :     0.973213
      dz2     :     0.022453  d :     0.113463
      dxz     :     0.013560
      dyz     :     0.024309
      dx2y2   :     0.022226
      dxy     :     0.030915
      f0      :     0.000955  f :     0.009307
      f+1     :     0.001359
      f-1     :     0.001238
      f+2     :     0.001504
      f-2     :     0.001376
      f+3     :     0.001771
      f-3     :     0.001104

  9 C s       :     3.106757  s :     3.106757
      pz      :     0.991831  p :     2.938714
      px      :     0.966290
      py      :     0.980593
      dz2     :     0.018318  d :     0.113956
      dxz     :     0.012759
      dyz     :     0.028593
      dx2y2   :     0.027851
      dxy     :     0.026435
      f0      :     0.001274  f :     0.009428
      f+1     :     0.001414
      f-1     :     0.000667
      f+2     :     0.001660
      f-2     :     0.001465
      f+3     :     0.001150
      f-3     :     0.001797

 10 C s       :     3.142358  s :     3.142358
      pz      :     0.874665  p :     2.657652
      px      :     0.946849
      py      :     0.836138
      dz2     :     0.021878  d :     0.140452
      dxz     :     0.011195
      dyz     :     0.037649
      dx2y2   :     0.029307
      dxy     :     0.040423
      f0      :     0.001754  f :     0.015041
      f+1     :     0.001526
      f-1     :     0.002248
      f+2     :     0.002287
      f-2     :     0.002759
      f+3     :     0.001758
      f-3     :     0.002708

 11 O s       :     3.773845  s :     3.773845
      pz      :     1.492404  p :     4.538565
      px      :     1.439654
      py      :     1.606507
      dz2     :     0.009571  d :     0.050635
      dxz     :     0.006265
      dyz     :     0.012665
      dx2y2   :     0.008053
      dxy     :     0.014081
      f0      :     0.000305  f :     0.002488
      f+1     :     0.000380
      f-1     :     0.000314
      f+2     :     0.000332
      f-2     :     0.000625
      f+3     :     0.000248
      f-3     :     0.000285

 12 H s       :     0.814057  s :     0.814057
      pz      :     0.011327  p :     0.039406
      px      :     0.015468
      py      :     0.012611
      dz2     :     0.000354  d :     0.002184
      dxz     :     0.000496
      dyz     :     0.000287
      dx2y2   :     0.000507
      dxy     :     0.000540

 13 H s       :     0.829003  s :     0.829003
      pz      :     0.009078  p :     0.040453
      px      :     0.009350
      py      :     0.022025
      dz2     :     0.000241  d :     0.002213
      dxz     :     0.000038
      dyz     :     0.000646
      dx2y2   :     0.000588
      dxy     :     0.000701

 14 H s       :     0.814565  s :     0.814565
      pz      :     0.008441  p :     0.039317
      px      :     0.008768
      py      :     0.022108
      dz2     :     0.000241  d :     0.002183
      dxz     :     0.000034
      dyz     :     0.000628
      dx2y2   :     0.000596
      dxy     :     0.000685

 15 H s       :     0.816170  s :     0.816170
      pz      :     0.011857  p :     0.040051
      px      :     0.015804
      py      :     0.012390
      dz2     :     0.000375  d :     0.002207
      dxz     :     0.000486
      dyz     :     0.000298
      dx2y2   :     0.000523
      dxy     :     0.000525

 16 H s       :     0.812752  s :     0.812752
      pz      :     0.009690  p :     0.039067
      px      :     0.012788
      py      :     0.016589
      dz2     :     0.000240  d :     0.002007
      dxz     :     0.000304
      dyz     :     0.000348
      dx2y2   :     0.000577
      dxy     :     0.000539

 17 H s       :     0.814717  s :     0.814717
      pz      :     0.011516  p :     0.036879
      px      :     0.009431
      py      :     0.015932
      dz2     :     0.000295  d :     0.001977
      dxz     :     0.000241
      dyz     :     0.000535
      dx2y2   :     0.000489
      dxy     :     0.000417

 18 H s       :     0.808789  s :     0.808789
      pz      :     0.011383  p :     0.033861
      px      :     0.015299
      py      :     0.007180
      dz2     :     0.000259  d :     0.001998
      dxz     :     0.000638
      dyz     :     0.000283
      dx2y2   :     0.000398
      dxy     :     0.000420

 19 N s       :     3.705606  s :     3.705606
      pz      :     1.217029  p :     3.544985
      px      :     1.187457
      py      :     1.140499
      dz2     :     0.014820  d :     0.052238
      dxz     :     0.008953
      dyz     :     0.008906
      dx2y2   :     0.011761
      dxy     :     0.007798
      f0      :     0.000369  f :     0.002951
      f+1     :     0.000528
      f-1     :     0.000384
      f+2     :     0.000724
      f-2     :     0.000384
      f+3     :     0.000318
      f-3     :     0.000245


                     *******************************
                     * LOEWDIN POPULATION ANALYSIS *
                     *******************************

----------------------
LOEWDIN ATOMIC CHARGES
----------------------
   0 C :   -0.100780
   1 C :   -0.122981
   2 C :    0.040877
   3 C :    0.020918
   4 C :    0.042480
   5 C :    0.015389
   6 C :   -0.054297
   7 C :   -0.165238
   8 C :   -0.018418
   9 C :   -0.057194
  10 C :   -0.082189
  11 O :    0.306396
  12 H :    0.041778
  13 H :    0.035787
  14 H :    0.041902
  15 H :    0.031653
  16 H :    0.024133
  17 H :    0.021415
  18 H :    0.017061
  19 N :   -0.038691

-------------------------------
LOEWDIN REDUCED ORBITAL CHARGES
-------------------------------
  0 C s       :     2.814747  s :     2.814747
      pz      :     0.962453  p :     2.775632
      px      :     0.926318
      py      :     0.886861
      dz2     :     0.122550  d :     0.451953
      dxz     :     0.090856
      dyz     :     0.082508
      dx2y2   :     0.080482
      dxy     :     0.075557
      f0      :     0.006744  f :     0.058448
      f+1     :     0.010201
      f-1     :     0.007671
      f+2     :     0.010802
      f-2     :     0.012623
      f+3     :     0.005251
      f-3     :     0.005157

  1 C s       :     2.692256  s :     2.692256
      pz      :     0.927118  p :     2.879096
      px      :     0.949638
      py      :     1.002341
      dz2     :     0.069338  d :     0.498550
      dxz     :     0.073659
      dyz     :     0.115491
      dx2y2   :     0.112590
      dxy     :     0.127472
      f0      :     0.005265  f :     0.053079
      f+1     :     0.006339
      f-1     :     0.006628
      f+2     :     0.010096
      f-2     :     0.006608
      f+3     :     0.011688
      f-3     :     0.006455

  2 C s       :     2.716355  s :     2.716355
      pz      :     0.898507  p :     2.797980
      px      :     0.917504
      py      :     0.981969
      dz2     :     0.059204  d :     0.402864
      dxz     :     0.049985
      dyz     :     0.099567
      dx2y2   :     0.088011
      dxy     :     0.106097
      f0      :     0.005683  f :     0.041924
      f+1     :     0.003449
      f-1     :     0.004971
      f+2     :     0.008135
      f-2     :     0.004711
      f+3     :     0.008350
      f-3     :     0.006625

  3 C s       :     2.711642  s :     2.711642
      pz      :     0.923224  p :     2.841348
      px      :     0.937776
      py      :     0.980348
      dz2     :     0.073825  d :     0.385354
      dxz     :     0.068752
      dyz     :     0.061937
      dx2y2   :     0.108494
      dxy     :     0.072347
      f0      :     0.003719  f :     0.040737
      f+1     :     0.005563
      f-1     :     0.005131
      f+2     :     0.007844
      f-2     :     0.006222
      f+3     :     0.006806
      f-3     :     0.005452

  4 C s       :     2.716647  s :     2.716647
      pz      :     0.897005  p :     2.795926
      px      :     0.916441
      py      :     0.982480
      dz2     :     0.086450  d :     0.403045
      dxz     :     0.068738
      dyz     :     0.063301
      dx2y2   :     0.112570
      dxy     :     0.071985
      f0      :     0.003765  f :     0.041903
      f+1     :     0.005704
      f-1     :     0.005880
      f+2     :     0.007656
      f-2     :     0.006219
      f+3     :     0.006785
      f-3     :     0.005893

  5 C s       :     2.712450  s :     2.712450
      pz      :     0.924341  p :     2.847074
      px      :     0.937916
      py      :     0.984818
      dz2     :     0.052191  d :     0.384317
      dxz     :     0.049264
      dyz     :     0.095105
      dx2y2   :     0.087110
      dxy     :     0.100646
      f0      :     0.005107  f :     0.040770
      f+1     :     0.003412
      f-1     :     0.004884
      f+2     :     0.008193
      f-2     :     0.004742
      f+3     :     0.008159
      f-3     :     0.006273

  6 C s       :     2.694383  s :     2.694383
      pz      :     0.878229  p :     2.790800
      px      :     0.911070
      py      :     1.001502
      dz2     :     0.090935  d :     0.515102
      dxz     :     0.068154
      dyz     :     0.113290
      dx2y2   :     0.111915
      dxy     :     0.130807
      f0      :     0.005639  f :     0.054012
      f+1     :     0.006347
      f-1     :     0.007286
      f+2     :     0.009954
      f-2     :     0.006127
      f+3     :     0.011524
      f-3     :     0.007135

  7 C s       :     2.702535  s :     2.702535
      pz      :     0.904789  p :     2.727858
      px      :     0.850072
      py      :     0.972997
      dz2     :     0.093223  d :     0.637521
      dxz     :     0.093546
      dyz     :     0.149279
      dx2y2   :     0.133630
      dxy     :     0.167843
      f0      :     0.007933  f :     0.097325
      f+1     :     0.011539
      f-1     :     0.013942
      f+2     :     0.015726
      f-2     :     0.015161
      f+3     :     0.020240
      f-3     :     0.012783

  8 C s       :     2.720614  s :     2.720614
      pz      :     0.925483  p :     2.861727
      px      :     0.940299
      py      :     0.995944
      dz2     :     0.077660  d :     0.389604
      dxz     :     0.047976
      dyz     :     0.080359
      dx2y2   :     0.078628
      dxy     :     0.104982
      f0      :     0.005078  f :     0.046473
      f+1     :     0.004995
      f-1     :     0.006688
      f+2     :     0.006667
      f-2     :     0.006516
      f+3     :     0.009269
      f-3     :     0.007261

  9 C s       :     2.727687  s :     2.727687
      pz      :     0.937445  p :     2.896166
      px      :     0.949500
      py      :     1.009221
      dz2     :     0.060813  d :     0.387182
      dxz     :     0.049934
      dyz     :     0.090834
      dx2y2   :     0.095659
      dxy     :     0.089942
      f0      :     0.006714  f :     0.046159
      f+1     :     0.005131
      f-1     :     0.004254
      f+2     :     0.005595
      f-2     :     0.007248
      f+3     :     0.006720
      f-3     :     0.010498

 10 C s       :     2.746607  s :     2.746607
      pz      :     0.856891  p :     2.720651
      px      :     0.912473
      py      :     0.951288
      dz2     :     0.069121  d :     0.528100
      dxz     :     0.069914
      dyz     :     0.143242
      dx2y2   :     0.106337
      dxy     :     0.139486
      f0      :     0.010982  f :     0.086830
      f+1     :     0.007311
      f-1     :     0.013355
      f+2     :     0.012769
      f-2     :     0.015364
      f+3     :     0.011131
      f-3     :     0.015919

 11 O s       :     3.218009  s :     3.218009
      pz      :     1.415519  p :     4.347523
      px      :     1.384975
      py      :     1.547029
      dz2     :     0.026810  d :     0.120228
      dxz     :     0.020884
      dyz     :     0.023148
      dx2y2   :     0.022831
      dxy     :     0.026554
      f0      :     0.000738  f :     0.007844
      f+1     :     0.000697
      f-1     :     0.001386
      f+2     :     0.001213
      f-2     :     0.001142
      f+3     :     0.001413
      f-3     :     0.001254

 12 H s       :     0.790262  s :     0.790262
      pz      :     0.044089  p :     0.141649
      px      :     0.056682
      py      :     0.040878
      dz2     :     0.004400  d :     0.026311
      dxz     :     0.005904
      dyz     :     0.003779
      dx2y2   :     0.006005
      dxy     :     0.006223

 13 H s       :     0.792905  s :     0.792905
      pz      :     0.035845  p :     0.144535
      px      :     0.034556
      py      :     0.074133
      dz2     :     0.002879  d :     0.026773
      dxz     :     0.000424
      dyz     :     0.007870
      dx2y2   :     0.007535
      dxy     :     0.008065

 14 H s       :     0.790251  s :     0.790251
      pz      :     0.033757  p :     0.141550
      px      :     0.032641
      py      :     0.075152
      dz2     :     0.002879  d :     0.026297
      dxz     :     0.000390
      dyz     :     0.007607
      dx2y2   :     0.007630
      dxy     :     0.007792

 15 H s       :     0.793780  s :     0.793780
      pz      :     0.047162  p :     0.147524
      px      :     0.058820
      py      :     0.041541
      dz2     :     0.004687  d :     0.027043
      dxz     :     0.005863
      dyz     :     0.003983
      dx2y2   :     0.006222
      dxy     :     0.006288

 16 H s       :     0.801853  s :     0.801853
      pz      :     0.040831  p :     0.147705
      px      :     0.051590
      py      :     0.055284
      dz2     :     0.003181  d :     0.026309
      dxz     :     0.003528
      dyz     :     0.005275
      dx2y2   :     0.007118
      dxy     :     0.007207

 17 H s       :     0.805190  s :     0.805190
      pz      :     0.048518  p :     0.147206
      px      :     0.039710
      py      :     0.058978
      dz2     :     0.004497  d :     0.026189
      dxz     :     0.002752
      dyz     :     0.007253
      dx2y2   :     0.005656
      dxy     :     0.006030

 18 H s       :     0.811030  s :     0.811030
      pz      :     0.049176  p :     0.145638
      px      :     0.062888
      py      :     0.033574
      dz2     :     0.004675  d :     0.026270
      dxz     :     0.006941
      dyz     :     0.003788
      dx2y2   :     0.005603
      dxy     :     0.005264

 19 N s       :     3.308945  s :     3.308945
      pz      :     1.258161  p :     3.611243
      px      :     1.208368
      py      :     1.144713
      dz2     :     0.022365  d :     0.104563
      dxz     :     0.025167
      dyz     :     0.021538
      dx2y2   :     0.017437
      dxy     :     0.018056
      f0      :     0.001541  f :     0.013940
      f+1     :     0.002414
      f-1     :     0.001761
      f+2     :     0.002469
      f-2     :     0.003355
      f+3     :     0.001212
      f-3     :     0.001188


                      *****************************
                      * MAYER POPULATION ANALYSIS *
                      *****************************

  NA   - Mulliken gross atomic population
  ZA   - Total nuclear charge
  QA   - Mulliken gross atomic charge
  VA   - Mayer's total valence
  BVA  - Mayer's bonded valence
  FA   - Mayer's free valence

  ATOM       NA         ZA         QA         VA         BVA        FA
  0 C      6.0230     6.0000    -0.0230     3.9633     3.9633     0.0000
  1 C      5.7577     6.0000     0.2423     3.5772     3.5772     0.0000
  2 C      6.1438     6.0000    -0.1438     4.0242     4.0242    -0.0000
  3 C      6.1423     6.0000    -0.1423     3.9325     3.9325     0.0000
  4 C      6.1464     6.0000    -0.1464     4.0130     4.0130     0.0000
  5 C      6.1791     6.0000    -0.1791     3.9667     3.9667     0.0000
  6 C      5.8950     6.0000     0.1050     3.6475     3.6475     0.0000
  7 C      5.6947     6.0000     0.3053     3.4914     3.4914    -0.0000
  8 C      6.2285     6.0000    -0.2285     4.0085     4.0085     0.0000
  9 C      6.1689     6.0000    -0.1689     3.9631     3.9631     0.0000
 10 C      5.9555     6.0000     0.0445     3.9247     3.9247    -0.0000
 11 O      8.3655     8.0000    -0.3655     2.1358     2.1358    -0.0000
 12 H      0.8556     1.0000     0.1444     1.0061     1.0061    -0.0000
 13 H      0.8717     1.0000     0.1283     1.0066     1.0066     0.0000
 14 H      0.8561     1.0000     0.1439     1.0072     1.0072     0.0000
 15 H      0.8584     1.0000     0.1416     1.0145     1.0145     0.0000
 16 H      0.8538     1.0000     0.1462     1.0038     1.0038     0.0000
 17 H      0.8536     1.0000     0.1464     1.0015     1.0015     0.0000
 18 H      0.8446     1.0000     0.1554     0.9961     0.9961     0.0000
 19 N      7.3058     7.0000    -0.3058     3.0314     3.0314     0.0000

  Mayer bond orders larger than 0.100000
B(  0-C ,  1-C ) :   0.9187 B(  0-C , 19-N ) :   3.0067 B(  1-C ,  2-C ) :   1.3548 
B(  1-C ,  4-C ) :   1.3743 B(  2-C ,  3-C ) :   1.5404 B(  2-C , 12-H ) :   0.9721 
B(  3-C ,  6-C ) :   1.3411 B(  3-C , 13-H ) :   0.9842 B(  4-C ,  5-C ) :   1.5237 
B(  4-C , 14-H ) :   0.9721 B(  5-C ,  6-C ) :   1.3858 B(  5-C , 15-H ) :   0.9647 
B(  6-C ,  7-C ) :   0.9446 B(  7-C ,  8-C ) :   1.6708 B(  7-C , 11-O ) :   0.9949 
B(  8-C ,  9-C ) :   1.2797 B(  8-C , 16-H ) :   0.9557 B(  9-C , 10-C ) :   1.7659 
B(  9-C , 17-H ) :   0.9676 B( 10-C , 11-O ) :   1.0886 B( 10-C , 18-H ) :   0.9711 


-------
TIMINGS
-------

Total SCF time: 0 days 0 hours 0 min 54 sec 

Total time                  ....      54.089 sec
Sum of individual times     ....      54.024 sec  ( 99.9%)

SCF preparation             ....       0.646 sec  (  1.2%)
Fock matrix formation       ....      52.207 sec  ( 96.5%)
  Startup                   ....       0.069 sec  (  0.1% of F)
  Coulomb+Exchange Fock     ....      50.174 sec  ( 96.1% of F)
  CPCM terms                ....       1.660 sec  (  3.2% of F)
Diagonalization             ....       0.000 sec  (  0.0%)
Density matrix formation    ....       0.234 sec  (  0.4%)
Total Energy calculation    ....       0.027 sec  (  0.0%)
Population analysis         ....       0.076 sec  (  0.1%)
Orbital Transformation      ....       0.167 sec  (  0.3%)
Orbital Orthonormalization  ....       0.000 sec  (  0.0%)
DIIS solution               ....       0.148 sec  (  0.3%)
SOSCF solution              ....       0.511 sec  (  0.9%)
Finished LeanSCF after  54.2 sec

Maximum memory used throughout the entire LEANSCF-calculation: 36.9 MB


           ************************************************************
           *        Program running with 8 parallel MPI-processes     *
           *              working on a common directory               *
           ************************************************************

------------------------------------------------------------------------------
                         ORCA PROPERTY INTEGRAL CALCULATIONS
------------------------------------------------------------------------------

GBWName                                   ... calc.gbw
Number of atoms                           ...     20
Number of basis functions                 ...    501
Max core memory                           ...   8000 MB

Dipole integrals                          ... YES
Quadrupole integrals                      ...  NO
Linear momentum integrals                 ... YES
Angular momentum integrals                ... YES
Higher moments length integrals           ...  NO
Higher moments velocity integrals         ...  NO
Kinetic energy integrals                  ...  NO
GIAO right hand sides                     ...  NO
GIAO dipole derivative integrals          ...  NO
SOC integrals                             ...  NO
EPR diamagnetic integrals (GIAO)          ...  NO
EPR gauge integrals                       ...  NO
Field gradient integrals                  ...  NO (   0 nuclei)
Spin-dipole/Fermi contact integrals       ...  NO (   0 nuclei)
Contact density integrals                 ...  NO (   0 nuclei)
Nucleus-orbit integrals                   ...  NO (   0 nuclei)
Geometric perturbations                   ...  NO (  20 nuclei)

Choice of electric origin   ... Center of mass
Position of electric origin ... (  8.1426,  2.9141,  5.9460) 
Choice of magnetic origin   ... GIAO
Position of magnetic origin ... (  0.0000,  0.0000,  0.0000) 

Calculating integrals                     ... Electric Dipole (Length)     done (  0.0 sec)
Calculating integrals                     ... Linear Momentum              done (  0.0 sec)
Calculating integrals                     ... Angular Momentum  (ElOri)    done (  0.0 sec)

Property integrals calculated in   0.1 sec

Maximum memory used throughout the entire PROPINT-calculation: 33.9 MB


           ************************************************************
           *        Program running with 8 parallel MPI-processes     *
           *              working on a common directory               *
           ************************************************************


--------------------------------------------------------------------------------
                             ORCA-MATRIX DRIVEN CI
--------------------------------------------------------------------------------


Wavefunction type
-----------------
Correlation treatment                      ...      CCSD     
Single excitations                         ... ON
Orbital optimization                       ... OFF
Calculation of Z vector                    ... OFF
Calculation of Brueckner orbitals          ... OFF
Perturbative triple excitations            ... ON
CPCM scheme                                ... PTES
Calculation of F12 correction              ... OFF
Frozen core treatment                      ... chemical core (26 el)
Reference Wavefunction                     ... RHF
  Internal Orbitals:    13 ...   43 ( 31 MO's/ 62 electrons)
  Virtual  Orbitals:    44 ...  500 (457 MO's              )
Number of AO's                             ...    501
Number of electrons                        ...     88
Number of correlated electrons             ...     62

Algorithmic settings
--------------------
Integral transformation                    ... All integrals via the RI transformation
K(C) Formation                             ... RI-DLPNO
   PNO-Integral Storage                    ... ON DISK
   PNO occupation number cut-off           ... 3.330e-07
   Singles PNO occupation number cut-off   ... 9.990e-09
   PNO Mulliken prescreening cut-off       ... 1.000e-03
   Domain cut-off (Mulliken population)    ... 1.000e-03
   PNO Normalization                       ...    1
Maximum number of iterations               ...        50
Convergence tolerance (max. residuum)      ... 2.500e-05
Level shift for amplitude update           ... 2.000e-01
Maximum number of DIIS vectors             ...         7
DIIS turned on at iteration                ...         0
Damping before turning on DIIS             ...     0.500
Damping after turning on DIIS              ...     0.000
Pair specific amplitude update             ... OFF
Natural orbital iterations                 ... OFF
Perturbative natural orbital generation    ... OFF
Printlevel                                 ... 2

Singles Fock matrix elements calculated using PNOs.

Memory handling:
----------------
Maximum memory for working arrays          ...   8000 MB
Data storage in matrix containers          ... UNCOMPRESSED
Data type for integral storage             ... DOUBLE
In-Core Storage of quantities:
   Amplitudes+Sigma Vector      ... NO
   J+K operators                ... NO
   DIIS vectors                 ... NO
   3-external integrals         ... NO
   4-external integrals         ... NO

Localization treatment:
-----------------------
Localization option                        ...    6
Localization threshhold                    ... -1.0e+00
Using relative localization threshhold     ... 1.0e-08
Neglect threshold for strong pairs         ... 1.000e-04 Eh
Prescreening threshold for very weak pairs ... 1.000e-06 Eh

Initializing the integral package          ... done
Localizing the valence orbitals
Localizing the valence orbitals
------------------------------------------------------------------------------
                           ORCA ORBITAL LOCALIZATION
------------------------------------------------------------------------------

Input orbitals are from                  ... calc.gbw
Output orbitals are to                   ... calc.loc
Max. number of iterations                ... 128
Localizations seeded randomly            ... off
Convergence tolerance                    ... 1.000e-06
Using relative localization threshhold   ... 1.000e-08
Threshold for strong local MOs           ... 9.500e-01
Threshold for bond MOs                   ... 8.500e-01
Operator                                 ... 0
Orbital range for localization           ... 13 to 43
Localization criterion                   ... FOSTER-BOYS (AUGMENTED HESSIAN)
Doing the dipole integrals     ... o.k.
Initial value of the localization sum :   912.607520
ITERATION   0 : L=  990.1675012084 DL=  7.76e+01 (AVERGE_DL)=    0.4084062411 
ITERATION   1 : L= 1013.7412504368 DL=  2.36e+01 (AVERGE_DL)=    0.2251582441 
ITERATION   2 : L= 1015.5877833017 DL=  1.85e+00 (AVERGE_DL)=    0.0630161759 
ITERATION   3 : L= 1015.9899886396 DL=  4.02e-01 (AVERGE_DL)=    0.0294101635 
ITERATION   4 : L= 1016.1118207811 DL=  1.22e-01 (AVERGE_DL)=    0.0161865563 
ITERATION   5 : L= 1016.1425950001 DL=  3.08e-02 (AVERGE_DL)=    0.0081351777 
ITERATION   6 : L= 1016.1495272119 DL=  6.93e-03 (AVERGE_DL)=    0.0038610856 
ITERATION   7 : L= 1016.1510330170 DL=  1.51e-03 (AVERGE_DL)=    0.0017995251 
ITERATION   8 : L= 1016.1513549565 DL=  3.22e-04 (AVERGE_DL)=    0.0008320715 
ITERATION   9 : L= 1016.1514232695 DL=  6.83e-05 (AVERGE_DL)=    0.0003832881 
ITERATION  10 : L= 1016.1514377325 DL=  1.45e-05 (AVERGE_DL)=    0.0001763613 
ITERATION  11 : L= 1016.1514408032 DL=  3.07e-06 (AVERGE_DL)=    0.0000812630 
ITERATION  12 : L= 1016.1514414755 DL=  6.72e-07 (AVERGE_DL)=    0.0000380235 
LOCALIZATION SUM CONVERGED

------------------------------------------------------
AUGMENTED HESSIAN OPTIMIZATION OF FOSTER-BOYS ORBITALS
------------------------------------------------------

Spin operator:           0
Orbital window:          13 to 43
Number of iterations:    128
Gradient tolerance:      1.000e-06
Number of pairs:         465
Davidson threshold:      2000
Diagonalization method:  LAPACK
Iter:    0   L: 1016.1514414755   Grad. norm: 5.759560e-03
Iter:    1   L: 1016.1516965089   Grad. norm: 1.486342e-01
Iter:    2   L: 1016.1519216552   Grad. norm: 6.797929e-02
Iter:    3   L: 1016.1519410392   Grad. norm: 3.412111e-05
   *** Likely close to a maximum now. ***
       Augmented Hessian eigenvalues:  6.80e-09 -2.25e-03 -5.31e-01 -1.46e+00 ... 
Iter:    4   L: 1016.1519410426   Grad. norm: 1.402145e-06
Iter:    5   L: 1016.1519410426   Grad. norm: 4.914116e-14
LOCALIZATION HAS CONVERGED.

Eigenvalues of the Hessian:
  0 -2.253e-03
  1 -5.311e-01
  2 -1.461e+00
  3 -1.510e+00
  4 -2.176e+00
  5 -2.297e+00
  6 -2.520e+00
  7 -3.629e+00
  8 -3.751e+00
  9 -4.694e+00
    ...


--------------------------------------------------------------------------------
                    LOCALIZED MOLECULAR ORBITAL COMPOSITIONS
--------------------------------------------------------------------------------

The Mulliken populations for each LMO on each atom are computed
The LMO`s will be ordered according to atom index and type
  (A) Strongly localized MO`s have populations of >=0.950 on one atom
  (B) Two center bond orbitals have populations of >=0.850 on two atoms
  (C) Other MO`s are considered to be `delocalized`

FOUND  -   2 strongly local MO`s
       -  29 two center bond MO`s
       -   0 significantly delocalized MO`s

Rather strongly localized orbitals:
MO  14:  19N  -   0.958003
MO  13:  11O  -   0.984824
Bond-like localized orbitals:
MO  43:  19N  -   0.570092  and   0C  -   0.439856
MO  42:  19N  -   0.556421  and   0C  -   0.461089
MO  41:  19N  -   0.569161  and   0C  -   0.441370
MO  40:  18H  -   0.420293  and  10C  -   0.588679
MO  39:  17H  -   0.426848  and   9C  -   0.574604
MO  38:  16H  -   0.424511  and   8C  -   0.563208
MO  37:  15H  -   0.422373  and   5C  -   0.578140
MO  36:  14H  -   0.424177  and   4C  -   0.580700
MO  35:  13H  -   0.434182  and   3C  -   0.577891
MO  34:  12H  -   0.424126  and   2C  -   0.581373
MO  33:  11O  -   0.884249  and  10C  -   0.060091
MO  32:  11O  -   0.685442  and  10C  -   0.344685
MO  31:  11O  -   0.683967  and   7C  -   0.347717
MO  30:  10C  -   0.485423  and   9C  -   0.510327
MO  29:  10C  -   0.484549  and   9C  -   0.510482
MO  28:   9C  -   0.497817  and   8C  -   0.535764
MO  27:   8C  -   0.491252  and   7C  -   0.512302
MO  26:   8C  -   0.490905  and   7C  -   0.511854
MO  25:   7C  -   0.538299  and   6C  -   0.520874
MO  24:   6C  -   0.524884  and   5C  -   0.526237
MO  23:   6C  -   0.427781  and   3C  -   0.492348
MO  22:   6C  -   0.427847  and   3C  -   0.492505
MO  21:   5C  -   0.484627  and   4C  -   0.445192
MO  20:   5C  -   0.484533  and   4C  -   0.445089
MO  19:   4C  -   0.508328  and   1C  -   0.524231
MO  18:   3C  -   0.507708  and   2C  -   0.527566
MO  17:   2C  -   0.405638  and   1C  -   0.519698
MO  16:   2C  -   0.405787  and   1C  -   0.519618
MO  15:   1C  -   0.385865  and   0C  -   0.646712
Localized MO's were stored in: calc.loc

Localizing the core orbitals
------------------------------------------------------------------------------
                           ORCA ORBITAL LOCALIZATION
------------------------------------------------------------------------------

Input orbitals are from                  ... calc.loc
Output orbitals are to                   ... calc.loc
Max. number of iterations                ... 128
Localizations seeded randomly            ... off
Convergence tolerance                    ... 1.000e-06
Using relative localization threshhold   ... 1.000e-08
Threshold for strong local MOs           ... 9.500e-01
Threshold for bond MOs                   ... 8.500e-01
Operator                                 ... 0
Orbital range for localization           ... 0 to 12
Localization criterion                   ... FOSTER-BOYS (AUGMENTED HESSIAN)
Doing the dipole integrals     ... o.k.
Initial value of the localization sum :   393.429553
ITERATION   0 : L=  393.4295631549 DL=  9.81e-06 (AVERGE_DL)=    0.0003546078 
ITERATION   1 : L=  393.4295631549 DL=  0.00e+00 (AVERGE_DL)=    0.0000000000 
LOCALIZATION SUM CONVERGED

------------------------------------------------------
AUGMENTED HESSIAN OPTIMIZATION OF FOSTER-BOYS ORBITALS
------------------------------------------------------

Spin operator:           0
Orbital window:          0 to 12
Number of iterations:    128
Gradient tolerance:      1.000e-06
Number of pairs:         78
Davidson threshold:      2000
Diagonalization method:  LAPACK
Iter:    0   L: 393.4295631549   Grad. norm: 1.674857e-03
   *** Likely close to a maximum now. ***
       Augmented Hessian eigenvalues:  4.10e-09 -1.95e+01 -2.63e+01 -2.66e+01 ... 
Iter:    1   L: 393.4295631569   Grad. norm: 4.653616e-13
LOCALIZATION HAS CONVERGED.

Eigenvalues of the Hessian:
  0 -1.948e+01
  1 -2.627e+01
  2 -2.665e+01
  3 -2.679e+01
  4 -2.714e+01
  5 -2.761e+01
  6 -2.766e+01
  7 -2.829e+01
  8 -2.835e+01
  9 -2.838e+01
    ...


--------------------------------------------------------------------------------
                    LOCALIZED MOLECULAR ORBITAL COMPOSITIONS
--------------------------------------------------------------------------------

The Mulliken populations for each LMO on each atom are computed
The LMO`s will be ordered according to atom index and type
  (A) Strongly localized MO`s have populations of >=0.950 on one atom
  (B) Two center bond orbitals have populations of >=0.850 on two atoms
  (C) Other MO`s are considered to be `delocalized`

FOUND  -  13 strongly local MO`s
       -   0 two center bond MO`s
       -   0 significantly delocalized MO`s

Rather strongly localized orbitals:
MO  12:  19N  -   0.998959
MO  11:  11O  -   0.999023
MO  10:  10C  -   1.000172
MO   9:   9C  -   1.001298
MO   8:   8C  -   1.001167
MO   7:   7C  -   0.999707
MO   6:   6C  -   1.000311
MO   5:   5C  -   1.000753
MO   4:   4C  -   1.001239
MO   3:   3C  -   1.000988
MO   2:   2C  -   1.001310
MO   1:   1C  -   1.001384
MO   0:   0C  -   0.997066
Localized MO's were stored in: calc.loc

Warning: reference  - re-canonicalizations have been set to INT 1 VIRT 1
Warning: internal orbitals are localized - no re-canonicalization of internal orbitals
Warning: UsePNO is turned on - no re-canonicalization of internal and virtual orbitals
Fock densities were made 
Making Fock matrix and reference energy:

--------------------------
CLOSED-SHELL FOCK OPERATOR
--------------------------

MDCI_FockCPCM: ediel   =  -0.018065382000
MDCI_FockCPCM: <VCPCM> =   0.170300582930
Time needed for Fock operator              ...           19.997 sec
Reference energy                           ...   -550.122500440

--------------
DLPNO SETTINGS (2015 fully linear scaling implementation)
--------------

TCutMKN:           1.000e-03
TCutPAO:           1.000e-03
TCutPNO:           3.330e-07
TCutPNOSingles:    9.990e-09
TCutEN:            9.700e-01
TCutPAOExt:        1.000e-01
TCutPairs:         1.000e-04
TCutPre:           1.000e-06
TCutOSV:           1.000e-06
TCutDOij:          1.000e-05
TCutDO:            1.000e-02
TCutC:             1.000e-04
TCutCPAO:          1.000e-03
TCutCMO:           1.000e-03
TScaleDOMP2PreScr: 2.000e+00
TScaleMKNMP2PreScr:1.000e+01
TScalePNOMP2PreScr:1.000e+00
PAO overlap thresh 1.000e-08
Using PNOs for Singles Fock computation
Use new domains
Use fully linear algorithm
TCutTNO:           1.000e-09
TCutMP2Pairs:      1.000e-05
TCutDOStrong:      2.000e-02
TCutDOWeak:        4.000e-02
TCutMKNStrong:     1.000e-02
TCutMKNWeak:       1.000e-01
NTCutTNO:          1

--------------------------
Creating C-PCM containers                  ... ok
Mulliken population of the LMOs            ... ok
Performing proximity check                 ... 
 found 2 problematic atoms
   => In all likelyhood your results will be entirely fine!
   => In case you don't want to trust it, decrease TCutMKN to below 0.00060262.
   => but note that this is probably not necessary but will increase execution time
Calculating differential overlap integrals ... ok

--------------------------
ELECTRON PAIR PRESCREENING
--------------------------

Dipole-based pair screening          .... used

   TCutDOij = 1.000000e-05
   TCutPre  = 1.000000e-06
   .... Finished loop over pairs
Total time spent in the prescreening                  ...     0.000 sec
sum of pair energies estimated for screened out pairs ...       0.000000000000 Eh
Thresholds for map construction and integral transformation for crude MP2:
   TCutMKN                    ...     1.0e-02
   TCutDO                     ...     2.0e-02
   TCutPairs                  ...     1.0e-04
   TCutPNO_CrudeMP2           ...     3.3e-07
   TCutPNOSingles_CrudeMP2    ...     1.0e-08
--------------------------------
LOCAL RI TRANSFORMATION (IAVPAO)
--------------------------------

Orbital window:      13 to 43
Number of PAOs:     501
Basis functions:    501 (185 shells)
Aux. functions:    1198 (356 shells)
Use SHARK:           on
Have SHARK:         yes

Processing maps (0.0 sec)
Average map sizes:
   Aux shells -> MOs              31.0
   Aux shells -> PAOs            501.0
   MOs        -> AO shells       179.7
   PAOs       -> AO shells       185.0

Calculating integrals (1.9 sec, 141.967 MB)
Sorting integrals (0.3 sec, 141.954 MB)
Total time for the integral transformation: 2.2 sec
--------------------------------
INITIAL GUESS AND PNO GENERATION
--------------------------------

PNO truncation parameters                   .... 
    PAOOverlapThresh   =        1.000e-08

    TCutPairs          =        1.000e-04
    TCutPNO            =        3.330e-07
    TCutPNOSingles     =        9.990e-09
    TCutMP2Pairs       =        1.000e-05
    TCutMKN            =        1.000e-02
    TCutDO             =        2.000e-02

Pair selection                          .... not used
Type of local MP2 treatment                 .... semi-local MP2
Strategy for PNO selection                  .... occupation number selection
Pair density normalization                  .... MP2 norm
Spin component scaling                      .... not used

   .... Finished loop over pairs
Making pair pair interaction lists          ... done

                       ===========================
                        310 OF  496 PAIRS ARE KEPT CCSD PAIRS
                        118 OF  496 PAIRS ARE KEPT MP2 PAIRS FOR (T)
                         68 OF  496 PAIRS ARE SKIPPED
                       ===========================

Total time spent in the initial guess                 ...     7.141 sec
SL-MP2 correlation energy (all non-screened pairs)    ...      -2.018480824936 Eh

Initial PNO correlation energy                        ...      -2.006939452379 Eh
sum of pair energies prescreened and skipped MP2 pairs...      -0.000239002310 Eh
sum of pair energies of crude MP2 skipped pairs only  ...      -0.000239002310 Eh
sum of MP2 pair energies for pairs that were not kept ...      -0.005319535420 Eh
sum of PNO error estimates for the kept pairs         ...      -0.006221837137 Eh
                                                          --------------------
sum of all corrections                                         -0.011541372558
Initial total correlation energy                               -2.018480824936
Thresholds for map construction and integral transformation for fine MP2 and CCSD(T) calculation:
   TCutMKN   ...     1.0e-03
   TCutDO    ...     1.0e-02
   TCutPairs ...     1.0e-04
   TCutCMO   ...     1.0e-03
   TCutCPAO  ...     1.0e-03

Thresholds for map construction and integral transformation for strong Triples:
   TCutMKN   ...     1.0e-02
   TCutDO    ...     2.0e-02
   TCutCMO   ...     1.0e-03
   TCutCPAO  ...     1.0e-03

Thresholds for map construction and integral transformation for weak Triples:
   TCutMKN   ...     1.0e-01
   TCutDO    ...     4.0e-02
   TCutCMO   ...     1.0e-03
   TCutCPAO  ...     1.0e-03

--------------------------------
LOCAL RI TRANSFORMATION (IAVPAO)
--------------------------------

Orbital window:      13 to 43
Number of PAOs:     501
Basis functions:    501 (185 shells)
Aux. functions:    1198 (356 shells)
Use SHARK:           on
Have SHARK:         yes

Processing maps (0.0 sec)
Average map sizes:
   Aux shells -> MOs              30.2
   Aux shells -> PAOs            501.0
   MOs        -> AO shells       179.7
   PAOs       -> AO shells       185.0

Calculating integrals (1.9 sec, 138.741 MB)
Sorting integrals (0.2 sec, 138.728 MB)
Total time for the integral transformation: 2.2 sec
--------------------------------
INITIAL GUESS AND PNO GENERATION
--------------------------------

PNO truncation parameters                   .... 
    PAOOverlapThresh   =        1.000e-08

    TCutPairs          =        1.000e-04
    TCutPNO            =        3.330e-07
    TCutPNOSingles     =        9.990e-09
    TCutMP2Pairs       =        1.000e-05
    TCutMKN            =        1.000e-03
    TCutDO             =        1.000e-02

Pair selection                          .... not used
Type of local MP2 treatment                 .... semi-local MP2
Strategy for PNO selection                  .... occupation number selection
Pair density normalization                  .... MP2 norm
Spin component scaling                      .... not used

   .... Finished loop over pairs

 PNO Occupation Number Statistics: 
  | Av. % of trace(Dij) retained        ...  97.286265361448
  | sigma^2 in % of trace(Dij) retained ...   1.33e+01
  | Av. % of trace(Di) retained         ...  99.998964096993
  | sigma^2 in % of trace(Di) retained  ...   2.16e-07
 Distributions of % trace(Dij) recovered:
  |       >= 99.9  ...    95 ( 22.2 % of all pairs)
  |   [70.0, 80.0) ...     4 (  0.9 % of all pairs)
  |   [80.0, 90.0) ...    15 (  3.5 % of all pairs)
  |   [90.0, 99.0) ...   193 ( 45.1 % of all pairs)
  |   [99.0, 99.9) ...   121 ( 28.3 % of all pairs)
 Distributions of % trace(Di) recovered :
  |       >= 99.9  ...    31 (100.0 % of all I-pairs )

Making pair pair interaction lists          ... done

                       ===========================
                        310 OF  428 PAIRS ARE KEPT
                       ===========================

Total time spent in the initial guess                 ...    11.768 sec
SL-MP2 correlation energy (all non-screened pairs)    ...      -2.020295583954 Eh

Initial PNO correlation energy                        ...      -2.008868096407 Eh
sum of pair energies estimated for screened out pairs ...      -0.000239002310 Eh
sum of MP2 pair energies for pairs that were not kept ...      -0.005097842971 Eh
sum of PNO error estimates for the kept pairs         ...      -0.006329644575 Eh
                                                          --------------------
sum of all corrections                                         -0.011666489856
Initial total correlation energy                               -2.020534586264
Thresholds for map construction and integral transformation for fine MP2 and CCSD(T) calculation:
   TCutMKN   ...     1.0e-03
   TCutDO    ...     1.0e-02
   TCutPairs ...     1.0e-04
   TCutCMO   ...     1.0e-03
   TCutCPAO  ...     1.0e-03

Time for aux screen maps:            0.003
Time for maps after fine MP2:            0.016
-----------------------------
LOCAL RI TRANSFORMATION (IJV)
-----------------------------

Orbital window:      13 to 43
Basis functions:    501 (185 shells)
Aux. functions:    1198 (356 shells)
Use SHARK:           on

Processing maps (0.0 sec)
Average map sizes:
   Aux shells -> MOs(i)           28.5
   Aux shells -> MOs(j)           31.0
   MOs        -> AO shells       179.7

Calculating integrals (2.4 sec, 8.118 MB)
Sorting integrals (0.0 sec, 8.104 MB)
Total time for the integral transformation: 2.5 sec
--------------------------------
LOCAL RI TRANSFORMATION (VABPAO)
--------------------------------

Number of PAOs:     501
Basis functions:    501 (185 shells)
Aux. functions:    1198 (356 shells)
Use SHARK:           on

Processing maps (0.0 sec)
Average map sizes:
   Aux shells -> PAOs            500.1
   PAOs       -> AO shells       185.0

Calculating integrals (4.2 sec, 2287.277 MB)
Finished


-------------------------------------
Pair Pair Term precalculation with     
RI-(ij|mn) and (im|jn) transformation  
ON THE FLY                             
-------------------------------------

   IBatch   1 (of   2)              ... done (   85.890 sec)
   IBatch   2 (of   2)              ... done (   58.731 sec)
Total EXT                           ...         144.621 sec

IAVPA Available = YES
VABPAO Available= YES
IJV Available   = YES
IJK Available   = NO
PNO3i Available = YES
PNO3j Available = YES
PNO4 Available  = YES
---------------------
RI-PNO TRANSFORMATION
---------------------

Total Number of PNOs                   ... 11782
Average number of PNOs per pair        ...    38
Maximal number of PNOs per pair        ...    83
   #pairs with  1 -  5 PNOs   :    0
   #pairs with  6 - 10 PNOs   :    3
   #pairs with 11 - 15 PNOs   :   17
   #pairs with 16 - 20 PNOs   :   39
   #pairs with 21 - 25 PNOs   :   21
   #pairs with 26 - 30 PNOs   :   28
   #pairs with 31 - 35 PNOs   :   43
   #pairs with 36 - 40 PNOs   :   22
   #pairs with 41 - 45 PNOs   :   39
   #pairs with 46 - 50 PNOs   :   27
   #pairs with 51 - 55 PNOs   :   25
   #pairs with 56 - 60 PNOs   :   17
   #pairs with 61 - 65 PNOs   :    8
   #pairs with 66 - 70 PNOs   :    6
   #pairs with 71 - 75 PNOs   :   12
   #pairs with 76 - 80 PNOs   :    2
   #pairs with 81 - 85 PNOs   :    1

Generation of (ij|ab)[P] integrals            ... on
Generation of (ia|bc)[P],(ja|bc)[P] integrals ... on
Storage of 3 and 4 external integrals         ... on
Generation of ALL (ka|bc)[P] integrals        ... on
Keep RI integrals in memory                   ... off

Ibatch:  1 (of  1)
Starting 2-4 index PNO integral generation ... done

Timings:
Total PNO integral transformation time     ...         47.148 sec
Size of the 3-external file                ...       211 MB
Size of the 4-external file                ...      1502 MB
Size of the IKJL file                      ...         0 MB
Size of the all 3-external file            ...      3265 MB
Size of the 1-external file                ...         8 MB

Making pair/pair overlap matrices          ... done (    6.098 sec)
Size of the pair overlap file              ... 796 MB
Redoing the guess amplitudes               ... done (    0.005 sec)

-------------------------
FINAL STARTUP INFORMATION
-------------------------

E(0)                                       ...   -550.122500440
E(SL-MP2)                                  ...     -2.020295584
E(SL-MP2) including corrections            ...     -2.020534586
Initial E(tot)                             ...   -552.143035026
<T|T>                                      ...      0.605946086
Number of pairs included                   ... 310
Total number of pairs                      ... 496

------------------------------------------------
                  RHF COUPLED CLUSTER ITERATIONS
------------------------------------------------

Number of PNO amplitudes to be optimized   ...       531958
Number of non-PNO amplitudes               ...     64743190
Untruncated number of regular amplitudes   ...    103589104

Iter       E(tot)           E(Corr)          Delta-E          Residual     Time
  0   -552.143138781     -2.008971851      0.011323733      0.017924145   17.30
                           *** Turning on DIIS ***
  1   -552.192559257     -2.058392328     -0.049420477      0.012211809   17.85
  2   -552.243698600     -2.109531671     -0.051139343      0.005376867   17.97
  3   -552.254961438     -2.120794508     -0.011262837      0.003210274   17.83
  4   -552.258652274     -2.124485345     -0.003690836      0.001104811   17.83
  5   -552.259871814     -2.125704884     -0.001219540      0.000428549   17.93
  6   -552.260157566     -2.125990636     -0.000285752      0.000258268   17.93
  7   -552.260187462     -2.126020532     -0.000029896      0.000172148   17.88
  8   -552.260214548     -2.126047618     -0.000027086      0.000106466   17.85
  9   -552.260203204     -2.126036274      0.000011344      0.000053434   17.92
 10   -552.260213105     -2.126046175     -0.000009901      0.000021182   17.88
               --- The Coupled-Cluster iterations have converged ---

----------------------
COUPLED CLUSTER ENERGY
----------------------

E(0)                                       ...   -550.122500440
E(CORR)(strong-pairs)                      ...     -2.126091655
E(CORR)(weak-pairs)                        ...     -0.011666490
E(CORR)(corrected)                         ...     -2.137758144
C-PCM corr. term (included in E(CORR))     ...     -0.000045479
E(TOT)                                     ...   -552.260258584
Singles Norm <S|S>**1/2                    ...      0.097563197  
T1 diagnostic                              ...      0.012390538  

------------------
LARGEST AMPLITUDES
------------------
  42-> 44  42-> 44       0.065001
  41-> 44  41-> 44       0.053301
  43-> 44  43-> 44       0.052499
  25-> 47  25-> 47       0.040646
  31-> 45  31-> 45       0.039881
  15-> 46  15-> 46       0.038810
  20-> 45  20-> 45       0.038219
  21-> 45  21-> 45       0.038208
  32-> 45  32-> 45       0.038142
  28-> 48  28-> 48       0.037132
  24-> 48  24-> 48       0.036472
  40-> 48  40-> 48       0.036283
  35-> 48  35-> 48       0.036169
  33-> 44  33-> 44       0.036117
  26-> 44  26-> 44       0.035661
  36-> 48  36-> 48       0.035636


-------------------------------------------
DLPNO BASED TRIPLES CORRECTION
-------------------------------------------

Singles multiplier          ...  1.000000
TCutTNO                     ... 1.000e-09
TCutMP2Pairs                ... 1.000e-05
TCutDOStrong                ... 2.000e-02
TCutMKNStrong               ... 1.000e-02
TCutDOWeak                  ... 4.000e-02
TCutMKNWeak                 ... 1.000e-01

Fragment selection                          .... not used
Number of Triples that are to be computed   ...      2791

 . . . . . . . . .
10% done  
20% done  
30% done  
40% done  
50% done  
60% done  
70% done  
80% done  
90% done               (    315.489 sec)
Triples timings:
Total time for T0               ...   340.175 sec
Total time for Iterative (T)    ...     0.000 sec
Total time of overall (T)       ...   369.292 sec

Triples List generation         ...     0.000 sec
TNO generation                  ...    24.671 sec
Pair density generation         ...     0.007 sec
Look up tables                  ...     0.000 sec
Generating 3-index integrals    ...   205.764 sec
  Make 4-ind.int. from 3-ind.int...    34.412 sec
  Projecting amplitudes (D + S) ...    37.562 sec
  Downprojecting integrals      ...     0.004 sec
  Energy contr. (sum over a,b,c)...    10.460 sec
Fitting ET(->0)                 ...     0.000 sec

Everything after 3-index        ...   109.724 sec

Timing details:
 TNO integrals                  ...   237.193 sec
   Reading 3-index integrals    ...     0.796 sec
   Sorting integrals            ...    33.506 sec
       Sorting integrals 1      ...     0.002 sec
       Sorting integrals 2      ...    20.416 sec
       Sorting integrals 3      ...     1.214 sec
       Sorting integrals 4      ...     0.107 sec
       Sorting integrals 5      ...     0.234 sec
       Sorting integrals 6      ...    11.534 sec
   Calculating local VM**-1/2   ...     1.621 sec
   Orthogonal. integrals        ...     2.440 sec
   Multipl. 3-index integrals   ...   198.830 sec
   All concerning IRIab (w/TNO) ...    17.515 sec

 Calculate W0/W1                ...    27.251 sec
 W 3-ext contribution           ...    14.829 sec
 W 3-int contribution           ...     4.415 sec
 Sorting W                      ...     7.133 sec

 V exchange contribution        ...     4.031 sec

 Timings for Triples without generation
     of 3-index integrals       ...   109.718 sec
       0 weak pairs             ...    88.014 sec
       1 weak pair              ...    21.704 sec
       2 weak pairs             ...     0.000 sec
       3 weak pairs             ...     0.000 sec
  Extra time for extrapolation  ...     0.000 sec

Number of Triples   (0, 1, 2, 3 weak pairs; overall):   1874     917       0       0  (  2791)
Number of Atoms     (0, 1, 2, 3 weak pairs; overall):   12.6    12.3     0.0     0.0  (    20)
Number of PAOs      (0, 1, 2, 3 weak pairs; overall):  334.5   335.3     0.0     0.0  (   501)
Number of AuxFcns   (0, 1, 2, 3 weak pairs; overall):  482.3   388.3     0.0     0.0  (  1198)
Number of TNOs      (0, 1, 2, 3 weak pairs         ):  100.2    73.4     0.0     0.0
Aver. Number of NTNO, Atoms, PAOs, AuxFcns / Triples:   2791    91.4    12.5   334.8   451.4

Triples Correction (T)                     ...     -0.109685356
Final correlation energy                   ...     -2.247443500
E(CCSD)                                    ...   -552.260258584
E(CCSD(T))                                 ...   -552.369943940


--------------------------------------------------------------------------------
                                    TIMINGS
--------------------------------------------------------------------------------


Total execution time                   ...      862.950 sec

Localization of occupied MO's          ...        0.469 sec (  0.1%)
Fock Matrix Formation                  ...       19.997 sec (  2.3%)
Global overlap, Fock, MKN matrices     ...       46.517 sec (  5.4%)
Differential overlap integrals         ...        1.000 sec (  0.1%)
Organizing maps                        ...        0.052 sec (  0.0%)
RI 3-index integral generations        ...       10.929 sec (  1.3%)
RI-PNO integral transformation         ...      198.150 sec ( 23.0%)
Initial Guess                          ...       19.000 sec (  2.2%)
DIIS Solver                            ...        0.436 sec (  0.1%)
State Vector Update                    ...        0.036 sec (  0.0%)
Sigma-vector construction              ...      195.703 sec ( 22.7%)
  <D|H|D>(0-ext)                       ...        8.068 sec (  4.1% of sigma)
  <D|H|D>(2-ext Fock)                  ...        0.024 sec (  0.0% of sigma)
  <D|H|D>(2-ext)                       ...       26.278 sec ( 13.4% of sigma)
  <D|H|D>(4-ext)                       ...       22.130 sec ( 11.3% of sigma)
  <D|H|D>(4-ext-corr)                  ...       92.063 sec ( 47.0% of sigma)
  CCSD doubles correction              ...        0.403 sec (  0.2% of sigma)
  <S|H|S>                              ...        1.500 sec (  0.8% of sigma)
  <S|H|D>(1-ext)                       ...        0.937 sec (  0.5% of sigma)
  <D|H|S>(1-ext)                       ...        0.020 sec (  0.0% of sigma)
  <S|H|D>(3-ext)                       ...        0.531 sec (  0.3% of sigma)
  Fock-dressing                        ...       25.393 sec ( 13.0% of sigma)
  Singles amplitudes                   ...        1.380 sec (  0.7% of sigma)
  (ik|jl)-dressing                     ...        5.552 sec (  2.8% of sigma)
  (ij|ab),(ia|jb)-dressing             ...        4.203 sec (  2.1% of sigma)
  C-PCM terms                          ...        6.152 sec (  3.1% of sigma)
  Pair energies                        ...        0.013 sec (  0.0% of sigma)
Total Time for computing (T)           ...      369.302 sec ( 42.8% of ALL)
C-PCM correction to E(CORR)            ...        0.499 sec (  0.1%)


Maximum memory used throughout the entire MDCI-calculation: 7975.4 MB

-------------------------   --------------------
FINAL SINGLE POINT ENERGY      -552.369943939779
-------------------------   --------------------


           ************************************************************
           *        Program running with 8 parallel MPI-processes     *
           *              working on a common directory               *
           ************************************************************

------------------------------------------------------------------------------
                              ORCA PROPERTY CALCULATIONS
------------------------------------------------------------------------------

GBWName                                 ... calc.gbw
Number of atoms                         ...     20
Number of basis functions               ...    501
Max core memory                         ...   8000 MB

Electric properties:
Dipole moment                           ... YES
Quadrupole moment                       ...  NO
Static polarizability (Dipole/Dipole)   ...  NO
Static polarizability (Dipole/Quad.)    ...  NO
Static polarizability (Quad./Quad.)     ...  NO
Static polarizability (Velocity)        ...  NO

Atomic electric properties:
Dipole moment                           ...  NO
Quadrupole moment                       ...  NO
Static polarizability                   ...  NO

Choice of electric origin               ... Center of mass
Position of electric origin             ...     8.142605     2.914144     5.945963

General magnetic properties:
Magnetizability                         ...  NO

EPR properties:
g-Tensor (aka g-matrix)                 ...  NO
Zero-Field splitting spin-orbit         ...  NO
Zero-field splitting spin-spin          ...  NO
Hyperfine couplings                     ...  NO (   0 nuclei)
Quadrupole couplings                    ...  NO (   0 nuclei)
Contact density                         ...  NO (   0 nuclei)

NMR properties:
Chemical shifts                         ...  NO (   0 nuclei)
Spin-rotation constants                 ...  NO (   0 nuclei)
Spin-spin couplings                     ...  NO (   0 nuclei,    0 pairs)

Choice of magnetic origin               ... GIAO
Position of magnetic origin             ...     0.000000     0.000000     0.000000

Properties with geometric perturbations:
SCF Hessian                             ...  NO
IR spectrum                             ...  NO
VCD spectrum                            ...  NO
X-ray spectroscopy properties:
SCF XES/XAS/RIXS spectra                ...  NO


-------------
DIPOLE MOMENT
-------------

Method             : SCF
Type of density    : Electron Density
Multiplicity       :   1
Irrep              :   0
Energy             :  -550.1225261980091545 Eh
Relativity type    : 
Basis              : AO
                                X                 Y                 Z
Electronic contribution:     -1.833998489      -2.997771042      -2.507707788
Nuclear contribution   :      3.419615134       4.768499140       4.435080062
                        -----------------------------------------
Total Dipole Moment    :      1.585616645       1.770728098       1.927372274
                        -----------------------------------------
Magnitude (a.u.)       :      3.060134315
Magnitude (Debye)      :      7.778243282


--------------------
Rotational spectrum 
--------------------
 
Rotational constants in cm-1:             0.116436             0.012503             0.011291 
Rotational constants in MHz :          3490.676595           374.838652           338.490766 

Dipole components along the rotational axes: 
x,y,z [a.u.] :     3.027243     0.447454     0.002335 
x,y,z [Debye]:     7.694641     1.137337     0.005935 

 

Dipole moment calculation done in   0.0 sec 

Maximum memory used throughout the entire PROP-calculation: 28.7 MB

--------------------------------
SUGGESTED CITATIONS FOR THIS RUN
--------------------------------

Below you find a list of papers that are relevant to this ORCA run
We neither can nor want to force you to cite these papers, but we appreciate if you do
You receive ORCA, which is the product of decades of hard work by many enthusiastic individuals, for free
The only thing we kindly ask in return is that you cite our papers,
We deeply appreciate it, if you show your appreciation for ORCA by not just citing the generic ORCA reference.

Please note that relegating all ORCA citations to the supporting information does *not* help us.
SI sections are not indexed - citations you put there will not count into any citation statistics
But we need these citations in order to attract the funding resources that allow us to do what we are doing

Therefore, if you are a happy ORCA user, please consider citing a few of the papers listed below in the main body of your paper

In addition to the list printed below, the program has created the file calc.bibtex that contains the list in bibtex format
You can import this file easily into all common literature databanks and citation aid programs


List of essential papers. We consider these as the minimum necessary citations

  1. Neese,F.
     Software update: the ORCA program system, version 5.0
     WIRES Comput. Molec. Sci., 2022 12(1)e1606
     doi.org/10.1002/wcms.1606

List of papers to cite with high priority. The work reported in these papers was absolutely
necessary for this run to complete.
Our perspective: the developers of density functionals and basis sets usually get cited in chemistry papers
Good! But without the algorithms to do something with them, the functionals or basis sets would not do anything.
Hence, in our opinion, the algorithm design and method developments papers are equally worthy of getting cited

  1. Neese,F.; Hansen,A.; Liakos,D.G.
     Efficient and accurate approximations to the local coupled cluster singles doubles method using a truncated pair natural orbital basis
     J. Chem. Phys., 2009 131 064103
     doi.org/10.1063/1.3173827
  2. Neese,F.; Wennmohs,F.; Hansen,A.
     Efficient and accurate local approximations to coupled-electron pair approaches: An attempt to revive the pair natural orbital method
     J. Chem. Phys., 2009 130 114108
     doi.org/10.1063/1.3086717
  3. Riplinger,C.; Neese,F.
     An efficient and near linear scaling pair natural orbital based local coupled cluster method
     J. Chem. Phys., 2013 138(3)Art. No. 034106
     doi.org/10.1063/1.4773581
  4. Riplinger,C.; Sandhoefer,B.; Hansen,A.; Neese,F.
     Natural triple excitations in local coupled cluster calculations with pair natural orbitals
     J. Chem. Phys., 2013 139(13)Art. No. 134101
     doi.org/10.1063/1.4821834
  5. Riplinger,C.; Pinski,P.; Becker,U.; Valeev,E.F.; Neese,F.
     Sparse maps-A systematic infrastructure for reduced-scaling electronic structure methods. II. Linear scaling domain based pair natural orbital coupled cluster theory
     J. Chem. Phys., 2016 144 
     doi.org/10.1063/1.4939030
  6. Bistoni,G.; Riplinger,C.; Minenkov,Y.; Cavallo,L.; Auer,A.A.; Neese,F.
     Treating Subvalence Correlation Effects in Domain Based Pair Natural Orbital Coupled Cluster Calculations: An Out-of-the-Box Approach
     J. Theo. Comp. Chem., 2017 13 3220-3227
     doi.org/10.1021/acs.jctc.7b00352
  7. Garcia-Rates,M.; Neese,F.
     Effect of the Solute Cavity on the Solvation Energy and its Derivatives within the Framework of the Gaussian Charge Scheme
     J. Comput. Chem., 2020 41 922-939
     doi.org/10.1002/jcc.26139
  8. Garcia-Rates,M.; Becker,U.; Neese,F.
     Implicit solvation in domain based pair natural orbital coupled cluster (DLPNO-CCSD) theory
     J. Comput. Chem., 2021 42 1959-1973
     doi.org/10.1002/jcc.26726
  9. Neese,F.
     The SHARK Integral Generation and Digestion System
     J. Comp. Chem., 2022  1-16
     doi.org/10.1002/jcc.26942

List of suggested additional citations. These are papers that are important in the 'surrounding' of 
of this run, or papers that preceded the highly important papers. If you like your results we are grateful for a citation.

  1. Neese,F.
     The ORCA program system
     WIRES Comput. Molec. Sci., 2012 2(1)73-78
     doi.org/10.1002/wcms.81
  2. Neese,F.
     Software update: the ORCA program system, version 4.0
     WIRES Comput. Molec. Sci., 2018 8(1)1-6
     doi.org/10.1002/wcms.1327
  3. Neese,F.; Wennmohs,F.; Becker,U.; Riplinger,C.
     The ORCA quantum chemistry program package
     J. Chem. Phys., 2020 152 Art. No. L224108
     doi.org/10.1063/5.0004608

List of optional additional citations

  1. Neese,F.
     Approximate second-order SCF convergence for spin unrestricted wavefunctions
     Chem. Phys. Lett., 2000 325(1-3)93-98
     doi.org/10.1016/s0009-2614(00)00662-x

Timings for individual modules:

Sum of individual times          ...      921.152 sec (=  15.353 min)
Startup calculation              ...        1.803 sec (=   0.030 min)   0.2 %
SCF iterations                   ...       54.934 sec (=   0.916 min)   6.0 %
Property integrals               ...        0.398 sec (=   0.007 min)   0.0 %
Property calculations            ...        0.377 sec (=   0.006 min)   0.0 %
MDCI module                      ...      863.639 sec (=  14.394 min)  93.8 %
                             ****ORCA TERMINATED NORMALLY****
TOTAL RUN TIME: 0 days 0 hours 15 minutes 21 seconds 469 msec
'calc.bibtex' -> '/hsnfs/users/frank/ThermodynamicMap/2CN_Phenyl/SM/SP/calc.bibtex'
'calc.cpcm' -> '/hsnfs/users/frank/ThermodynamicMap/2CN_Phenyl/SM/SP/calc.cpcm'
'calc.cpcm_corr' -> '/hsnfs/users/frank/ThermodynamicMap/2CN_Phenyl/SM/SP/calc.cpcm_corr'
'calc.densities' -> '/hsnfs/users/frank/ThermodynamicMap/2CN_Phenyl/SM/SP/calc.densities'
'calc.densitiesinfo' -> '/hsnfs/users/frank/ThermodynamicMap/2CN_Phenyl/SM/SP/calc.densitiesinfo'
'calc.err' -> '/hsnfs/users/frank/ThermodynamicMap/2CN_Phenyl/SM/SP/calc.err'
'calc.gbw' -> '/hsnfs/users/frank/ThermodynamicMap/2CN_Phenyl/SM/SP/calc.gbw'
'calc.ges' -> '/hsnfs/users/frank/ThermodynamicMap/2CN_Phenyl/SM/SP/calc.ges'
'calc.job' -> '/hsnfs/users/frank/ThermodynamicMap/2CN_Phenyl/SM/SP/calc.job'
'calc.loc' -> '/hsnfs/users/frank/ThermodynamicMap/2CN_Phenyl/SM/SP/calc.loc'
'calc.property.txt' -> '/hsnfs/users/frank/ThermodynamicMap/2CN_Phenyl/SM/SP/calc.property.txt'
'calc.xyz' -> '/hsnfs/users/frank/ThermodynamicMap/2CN_Phenyl/SM/SP/calc.xyz'
cp: cannot stat 'calc.asa.inp': No such file or directory
cp: missing destination file operand after '/hsnfs/users/frank/ThermodynamicMap/2CN_Phenyl/SM/SP/'
Try 'cp --help' for more information.
cp: cannot stat 'calc.pc.tmp': No such file or directory
cp: cannot stat 'calc.QM2.pc.tmp': No such file or directory
