# Supplementary material for: Bro̷nsted Acid-Catalyzed Reduction of Furans
Source: J Am Chem Soc. 2025 Feb 19;147(9):7932–8. doi: 10.1021/jacs.4c18485 (PMC11887439; doi:10.1021/jacs.4c18485)
Supplement: Supplementary file 2 — ja4c18485_si_002.zip [file ja4c18485_si_002.zip › AllCoordinates/2-(p-OMe-Ph)-Furan/2/calc.mpi8.out]

! Job execution by suborca V 10.00 !
Job started from head1.mpi-muelheim.mpg.de, running /hsnfs/software/orca/orca_stable_directory/orca_stable_20240731/orca on xe30th75.mpi-muelheim.mpg.de in /usr/scratch/frank/calc__8530262 (/bin/ksh)
Job execution start: Wed Jul 31 18:01:51 CEST 2024
Shared library path: /hsnfs/software/openmpi-4.1.0/lib:/hsnfs/software/orca/orca_stable_directory/orca_stable_20240731:/hsnfs/software/themis/llvm-14.0.1/lib::/hsnfs/software/cfour-2.1/lib:/hsnfs/software/orca/orca_stable:/usr/users/openmpi-2.0.4/lib:/opt/intel/lib/intel64:/opt/intel/mkl/lib/intel64
SLURM Job ID is: 8530262
SLURM_JOB_NODELIST: xe30th75
Maxcore enforced by SLURM: 9600 MB per core
Expanded nodelist (1 nodes):
xe30th75

                                 *****************
                                 * O   R   C   A *
                                 *****************

                                            #,                                       
                                            ###                                      
                                            ####                                     
                                            #####                                    
                                            ######                                   
                                           ########,                                 
                                     ,,################,,,,,                         
                               ,,#################################,,                 
                          ,,##########################################,,             
                       ,#########################################, ''#####,          
                    ,#############################################,,   '####,        
                  ,##################################################,,,,####,       
                ,###########''''           ''''###############################       
              ,#####''   ,,,,##########,,,,          '''####'''          '####       
            ,##' ,,,,###########################,,,                        '##       
           ' ,,###''''                  '''############,,,                           
         ,,##''                                '''############,,,,        ,,,,,,###''
      ,#''                                            '''#######################'''  
     '                                                          ''''####''''         
             ,#######,   #######,   ,#######,      ##                                
            ,#'     '#,  ##    ##  ,#'     '#,    #''#        ,####,   ,####,        
            ##       ##  ##   ,#'  ##            #'  '#       #'       #'  '#        
            ##       ##  #######   ##           ,######,      #####,   #    #        
            '#,     ,#'  ##    ##  '#,     ,#' ,#      #,     #,   #   #,  ,#        
             '#######'   ##     ##  '#######'  #'      '#     '####' # '####'        


                #########################################################
                #                        -***-                          #
                #          Department of theory and spectroscopy        #
                #                                                       #
                #                      Frank Neese                      #
                #                                                       #
                #     Directorship, Architecture, Infrastructure        #
                #                    SHARK, DRIVERS                     #
                #        Core code/Algorithms in most modules           #
                #                                                       #
                #        Max Planck Institute fuer Kohlenforschung      #
                #                Kaiser Wilhelm Platz 1                 #
                #                 D-45470 Muelheim/Ruhr                 #
                #                      Germany                          #
                #                                                       #
                #                  All rights reserved                  #
                #                        -***-                          #
                #########################################################


                         Program Version 6.0.x  -   STABLE   -
                                (GIT: $3cc7b107$)
                ($2024-07-30 10:47:09 +0200 $)

                         (BUILD: $Wed 31 Jul 2024 01:07:58 AM CEST$)


 With contributions from (in alphabetic order):
   Daniel Aravena         : Magnetic Suceptibility
   Michael Atanasov       : Ab Initio Ligand Field Theory (pilot matlab implementation)
   Alexander A. Auer      : GIAO ZORA, VPT2 properties, NMR spectrum
   Ute Becker             : All parallelization in ORCA, NUMFREQ, NUMCALC
   Giovanni Bistoni       : ED, misc. LED, open-shell LED, HFLD
   Martin Brehm           : Molecular dynamics
   Dmytro Bykov           : pre 5.0 version of the SCF Hessian
   Marcos Casanova-Páez   : Triplet and SCS-CIS(D). UHF-(DLPNO)-IP/EA/STEOM-CCSD. UHF-CVS-IP/STEOM-CCSD
   Vijay G. Chilkuri      : MRCI spin determinant printing, contributions to CSF-ICE
   Pauline Colinet        : FMM embedding
   Dipayan Datta          : RHF DLPNO-CCSD density
   Achintya Kumar Dutta   : EOM-CC, STEOM-CC
   Nicolas Foglia         : Exact transition moments, OPA infrastructure, MCD improvements
   Dmitry Ganyushin       : Spin-Orbit,Spin-Spin,Magnetic field MRCI
   Miquel Garcia          : C-PCM and meta-GGA Hessian, CCSD/C-PCM, Gaussian charge scheme
   Tiago L. C. Gouveia    : GS-ROHF, GS-ROCIS
   Yang Guo               : DLPNO-NEVPT2, F12-NEVPT2, CIM, IAO-localization
   Andreas Hansen         : Spin unrestricted coupled pair/coupled cluster methods
   Ingolf Harden          : AUTO-CI MPn and infrastructure 
   Benjamin Helmich-Paris : MC-RPA, TRAH-(SCF,CASSCF), AVAS, COSX integrals, SCF dyn. polar.
   Lee Huntington         : MR-EOM, pCC
   Robert Izsak           : Overlap fitted RIJCOSX, COSX-SCS-MP3, EOM
   Riya Kayal             : Wick's Theorem for AUTO-CI, AUTO-CI UHF-CCSDT
   Emily Kempfer          : AUTO-CI, RHF CISDT and CCSDT
   Christian Kollmar      : KDIIS, OOCD, Brueckner-CCSD(T), CCSD density, CASPT2, CASPT2-K, improved NEVPT2
   Axel Koslowski         : Symmetry handling
   Simone Kossmann        : Meta GGA functionals, TD-DFT gradient, OOMP2, (MP2 Hessian; deprecated post 5.0)
   Lucas Lang             : DCDCAS
   Marvin Lechner         : AUTO-CI (C++ implementation), FIC-MRCC
   Spencer Leger          : CASSCF response
   Dagmar Lenk            : GEPOL surface, SMD, ORCA-2-JSON
   Dimitrios Liakos       : Extrapolation schemes; Compound Job, initial MDCI parallelization
   Dimitrios Manganas     : Further ROCIS development; embedding schemes. LFT, Crystal Embedding
   Dimitrios Pantazis     : SARC Basis sets
   Anastasios Papadopoulos: AUTO-CI, single reference methods and gradients
   Taras Petrenko         : pre 6.0 DFT Hessian and TD-DFT gradient, (ASA, deprecated), ECA, 1-Electron XAS/XES, NRVS
   Peter Pinski           : DLPNO-MP2, DLPNO-MP2 Gradient
   Christoph Reimann      : Effective Core Potentials
   Marius Retegan         : Local ZFS, SOC
   Christoph Riplinger    : Optimizer, TS searches, QM/MM, DLPNO-CCSD(T), (RO)-DLPNO pert. Triples
   Michael Roemelt        : Original ROCIS implementation
   Masaaki Saitow         : Open-shell DLPNO-CCSD energy and density
   Barbara Sandhoefer     : DKH picture change effects
   Kantharuban Sivalingam : CASSCF convergence/infrastructure, NEVPT2 and variants, FIC-MRCI
   Bernardo de Souza      : ESD, SOC TD-DFT
   Georgi Stoychev        : AutoAux, RI-MP2 NMR, DLPNO-MP2 response, X2C
   Van Anh Tran           : RI-MP2 g-tensors
   Willem Van den Heuvel  : Paramagnetic NMR
   Zikuan Wang            : NOTCH, Electric field optimization 
   Frank Wennmohs         : Technical directorship and infrastructure
   Hang Xu                : AUTO-CI-Response properties 


 We gratefully acknowledge several colleagues who have allowed us to
 interface, adapt or use parts of their codes:
   Stefan Grimme, W. Hujo, H. Kruse, P. Pracht,  : VdW corrections, initial TS optimization,
                  C. Bannwarth, S. Ehlert,         DFT functionals, gCP, sTDA/sTD-DF
                  L. Wittmann, M. Mueller
   Ed Valeev, F. Pavosevic, A. Kumar             : LibInt (2-el integral package), F12 methods
   Garnet Chan, S. Sharma, J. Yang, R. Olivares  : DMRG
   Ulf Ekstrom                                   : XCFun DFT Library
   Mihaly Kallay                                 : mrcc  (arbitrary order and MRCC methods)
   Frank Weinhold                                : gennbo (NPA and NBO analysis)
   Simon Mueller                                 : openCOSMO-RS
   Christopher J. Cramer and Donald G. Truhlar   : smd solvation model
   Lars Goerigk                                  : TD-DFT with DH, B97 family of functionals
   V. Asgeirsson, H. Jonsson                     : NEB implementation
   FAccTs GmbH                                   : IRC, NEB, NEB-TS, DLPNO-Multilevel, CI-OPT
                                                   MM, QMMM, 2- and 3-layer-ONIOM, Crystal-QMMM,
                                                   LR-CPCM, SF, NACMEs, symmetry and pop. for TD-DFT,
                                                   nearIR, NL-DFT gradient (VV10), updates on ESD,
                                                   ML-optimized integration grids, MBIS, APM,
                                                   GOAT, DOCKER, SOLVATOR, interface openCOSMO-RS
   S Lehtola, MJT Oliveira, MAL Marques          : LibXC Library
   Liviu Ungur et al                             : ANISO software


 Your calculation uses the libint2 library for the computation of 2-el integrals
 For citations please refer to: http://libint.valeyev.net

 Your ORCA version has been built with support for libXC version: 6.2.2
 For citations please refer to: https://libxc.gitlab.io

 This ORCA versions uses:
   CBLAS   interface :  Fast vector & matrix operations
   LAPACKE interface :  Fast linear algebra routines
   SCALAPACK package :  Parallel linear algebra routines
   Shared memory     :  Shared parallel matrices
   BLAS/LAPACK       :  OpenBLAS 0.3.26  USE64BITINT DYNAMIC_ARCH NO_AFFINITY Haswell SINGLE_THREADED
        Core in use  :  Haswell
   Copyright (c) 2011-2014, The OpenBLAS Project


NOTE: MaxCore=8000 MB was set to SCF,MP2,MDCI,CIPSI,MRCI and CIS
      => If you want to overwrite this, your respective input block should be placed after the MaxCore statement
Your calculation utilizes the atom-pairwise dispersion correction
with the Becke-Johnson damping scheme (D3BJ)


================================================================================

----- Orbital basis set information -----
Your calculation utilizes the basis: def2-SVP
   F. Weigend and R. Ahlrichs, Phys. Chem. Chem. Phys. 7, 3297 (2005).

----- AuxJ basis set information -----
Your calculation utilizes the auxiliary basis: def2/J
   F. Weigend, Phys. Chem. Chem. Phys. 8, 1057 (2006).

----- AuxC basis set information -----
Your calculation utilizes the auxiliary basis: def2-SVP/C
  H-La, Hf-Rn : A. Hellweg, C. Hattig, S. Hofener and W. Klopper, Theor. Chem. Acc. 117, 587 (2007).
        Ce-Lu : J. Chmela and M. E. Harding, Mol. Phys. (2018).

================================================================================
                                        WARNINGS
                       Please study these warnings very carefully!
================================================================================


WARNING: The frozen-core approximation for MP2-gradient calculations is turned on by default.

WARNING: Geometry Optimization
  ===> : Switching off AutoStart
         For restart on a previous wavefunction, please use MOREAD

WARNING: The frozen-core approximation is turned on by default for 
         the MP2 part of double-hybrid DFT.

================================================================================
                                       INPUT FILE
================================================================================
NAME = calc.inp
|  1> ! RI-B2PLYP D3BJ  def2-SVP def2-SVP/C RIJCOSX def2/J  TightOpt NumFreq
|  2> 
|  3> %cpcm
|  4> epsilon 16.7                    # Dielectric constant
|  5> refrac 1.275   
|  6> SURFACETYPE VDW_GAUSSIAN
|  7> end
|  8> 
|  9> %geom
| 10> MaxIter 100
| 11> end
| 12> 
| 13> %PAL NPROCS 8 END
| 14> 
| 15> %maxcore 8000
| 16> 
| 17> 
| 18> * xyz 1 1
| 19> C        1.0803323359      0.3467677145     -0.2337282213                 
| 20> O        2.1228045115     -0.1914763398      0.4904205976                 
| 21> C        2.8883621205      0.4695559647      1.3965250403                 
| 22> C        2.7274268325      1.8409809810      1.6785209725                 
| 23> C        3.5468927458      2.4699486850      2.6233252788                 
| 24> C        3.8759133572     -0.2509647375      2.0742342663                 
| 25> C        4.6920979018      0.3743530629      3.0181802330                 
| 26> C        4.5401407976      1.7404599423      3.3041494638                 
| 27> C        5.4374963665      2.3677772785      4.3081509458                 
| 28> C        5.4473732910      3.6402330921      4.6977912851                 
| 29> C        6.4463128584      3.7522796283      5.6439912872                 
| 30> C        7.0484737438      2.5701906395      5.7390040777                 
| 31> O        6.3878115465      1.6801235170      4.9737985204                 
| 32> H        0.6545025919     -0.4390784717     -0.8909002227                 
| 33> H        1.4417069067      1.1826601276     -0.8695106865                 
| 34> H        0.2840263674      0.7037766160      0.4534188799                 
| 35> H        1.9743911268      2.4302460284      1.1723134495                 
| 36> H        3.3972016060      3.5238992034      2.8129848014                 
| 37> H        4.0128485273     -1.3051993099      1.8689476474                 
| 38> H        5.4468076935     -0.2146077226      3.5241274882                 
| 39> H        4.7980120504      4.4361364030      4.3607819210                 
| 40> H        6.6783821517      4.6306428900      6.2335132058                 
| 41> H        7.4015375823      2.3333227507      6.7379606535                 
| 42> H        8.0151287422      2.7549294965      5.2747595607                 
| 43> *
| 44> 
| 45>                          ****END OF INPUT****
================================================================================

                       *****************************
                       * Geometry Optimization Run *
                       *****************************

Geometry optimization settings:
Update method            Update   .... BFGS
Choice of coordinates    CoordSys .... (2022) Redundant Internals
Initial Hessian          InHess   .... Almloef's Model
Max. no of cycles        MaxIter  .... 100

Convergence Tolerances:
Energy Change            TolE     ....  1.0000e-06 Eh
Max. Gradient            TolMAXG  ....  1.0000e-04 Eh/bohr
RMS Gradient             TolRMSG  ....  3.0000e-05 Eh/bohr
Max. Displacement        TolMAXD  ....  1.0000e-03 bohr
RMS Displacement         TolRMSD  ....  6.0000e-04 bohr
Strict Convergence                .... False

------------------------------------------------------------------------------
                        ORCA OPTIMIZATION COORDINATE SETUP
------------------------------------------------------------------------------

The optimization will be done in redundant internal coordinates (2022)
Making redundant internal coordinates   ...  (2022 redundants) done
Evaluating the initial hessian          ...  (Almloef) done
Evaluating the coordinates              ...  done
Calculating the B-matrix                .... done
Calculating the G-matrix                .... done
Diagonalizing the G-matrix              .... done
Small eigenvalue found = 9.078e-03
Small eigenvalue found = 2.575e-02
The first mode is                       ....   51
The number of degrees of freedom        ....   66

    -----------------------------------------------------------------
                    Redundant Internal Coordinates


    -----------------------------------------------------------------
         Definition                    Initial Value    Approx d2E/dq
    -----------------------------------------------------------------
      1. B(O   1,C   0)                  1.3787         0.583291   
      2. B(C   2,O   1)                  1.3580         0.629486   
      3. B(C   3,C   2)                  1.4093         0.581954   
      4. B(C   4,C   3)                  1.3999         0.602434   
      5. B(C   5,C   2)                  1.3977         0.607265   
      6. B(C   6,C   5)                  1.3958         0.611660   
      7. B(C   7,C   4)                  1.4079         0.585006   
      8. B(C   7,C   6)                  1.4040         0.593552   
      9. B(C   8,C   7)                  1.4855         0.439876   
     10. B(C   9,C   8)                  1.3308         0.776549   
     11. B(C  10,C   9)                  1.3805         0.647030   
     12. B(C  11,C  10)                  1.3300         0.778806   
     13. B(O  12,C  11)                  1.3469         0.655516   
     14. B(O  12,C   8)                  1.3487         0.651224   
     15. B(H  13,C   0)                  1.1094         0.335334   
     16. B(H  14,C   0)                  1.1106         0.333802   
     17. B(H  15,C   0)                  1.1107         0.333690   
     18. B(H  16,C   3)                  1.0819         0.370955   
     19. B(H  17,C   4)                  1.0813         0.371807   
     20. B(H  18,C   5)                  1.0827         0.369847   
     21. B(H  19,C   6)                  1.0828         0.369759   
     22. B(H  20,C   9)                  1.0811         0.372112   
     23. B(H  21,C  10)                  1.0830         0.369464   
     24. B(H  22,C  11)                  1.0857         0.365877   
     25. B(H  23,C  11)                  1.0882         0.362554   
     26. A(H  14,C   0,H  15)          110.2124         0.284013   
     27. A(H  13,C   0,H  14)          108.5973         0.284230   
     28. A(H  13,C   0,H  15)          108.6001         0.284216   
     29. A(O   1,C   0,H  14)          110.3936         0.342754   
     30. A(O   1,C   0,H  15)          110.0368         0.342734   
     31. A(O   1,C   0,H  13)          108.9548         0.343017   
     32. A(C   0,O   1,C   2)          125.9227         0.424907   
     33. A(C   3,C   2,C   5)          119.0311         0.427561   
     34. A(O   1,C   2,C   5)          118.0929         0.430795   
     35. A(O   1,C   2,C   3)          122.8760         0.427518   
     36. A(C   2,C   3,H  16)          121.0549         0.350908   
     37. A(C   4,C   3,H  16)          118.5871         0.352966   
     38. A(C   2,C   3,C   4)          120.3578         0.426950   
     39. A(C   7,C   4,H  17)          121.1901         0.351354   
     40. A(C   3,C   4,H  17)          118.3769         0.353103   
     41. A(C   3,C   4,C   7)          120.4330         0.427350   
     42. A(C   2,C   5,H  18)          119.9568         0.353265   
     43. A(C   2,C   5,C   6)          120.6708         0.431398   
     44. A(C   6,C   5,H  18)          119.3724         0.353696   
     45. A(C   5,C   6,H  19)          118.6783         0.353682   
     46. A(C   5,C   6,C   7)          120.6894         0.429632   
     47. A(C   7,C   6,H  19)          120.6321         0.351888   
     48. A(C   6,C   7,C   8)          118.8934         0.405139   
     49. A(C   4,C   7,C   8)          122.2880         0.404103   
     50. A(C   4,C   7,C   6)          118.8176         0.426214   
     51. A(C   7,C   8,O  12)          122.9483         0.409188   
     52. A(C   7,C   8,C   9)          127.3103         0.424965   
     53. A(C   9,C   8,O  12)          109.7410         0.453145   
     54. A(C   8,C   9,C  10)          106.4784         0.455630   
     55. A(C  10,C   9,H  20)          126.0553         0.357457   
     56. A(C   8,C   9,H  20)          127.4599         0.368776   
     57. A(C   9,C  10,C  11)          107.7245         0.455870   
     58. A(C  11,C  10,H  21)          125.7979         0.368508   
     59. A(C   9,C  10,H  21)          126.4400         0.357023   
     60. A(H  22,C  11,H  23)           98.0888         0.291879   
     61. A(O  12,C  11,H  23)          107.7906         0.354466   
     62. A(C  10,C  11,H  23)          102.7576         0.367316   
     63. A(O  12,C  11,H  22)          122.5524         0.355015   
     64. A(C  10,C  11,H  22)          114.0087         0.367891   
     65. A(C  10,C  11,O  12)          108.9448         0.453926   
     66. A(C   8,O  12,C  11)          106.8023         0.436561   
     67. D(C   2,O   1,C   0,H  13)    179.8022         0.027309   
     68. D(C   2,O   1,C   0,H  15)    -61.2357         0.027309   
     69. D(C   2,O   1,C   0,H  14)     60.6304         0.027309   
     70. D(C   5,C   2,O   1,C   0)    177.7602         0.029137   
     71. D(C   3,C   2,O   1,C   0)     -2.2066         0.029137   
     72. D(C   4,C   3,C   2,C   5)      0.0510         0.023275   
     73. D(H  16,C   3,C   2,C   5)    179.9153         0.023275   
     74. D(C   4,C   3,C   2,O   1)   -179.9825         0.023275   
     75. D(H  16,C   3,C   2,O   1)     -0.1182         0.023275   
     76. D(H  17,C   4,C   3,H  16)     -0.0111         0.025030   
     77. D(H  17,C   4,C   3,C   2)    179.8565         0.025030   
     78. D(C   7,C   4,C   3,H  16)   -179.9434         0.025030   
     79. D(C   7,C   4,C   3,C   2)     -0.0758         0.025030   
     80. D(C   6,C   5,C   2,C   3)      0.0614         0.025456   
     81. D(C   6,C   5,C   2,O   1)   -179.9067         0.025456   
     82. D(H  18,C   5,C   2,C   3)   -179.9734         0.025456   
     83. D(H  18,C   5,C   2,O   1)      0.0584         0.025456   
     84. D(H  19,C   6,C   5,H  18)      0.0314         0.025847   
     85. D(H  19,C   6,C   5,C   2)    179.9968         0.025847   
     86. D(C   7,C   6,C   5,H  18)    179.8842         0.025847   
     87. D(C   7,C   6,C   5,C   2)     -0.1504         0.025847   
     88. D(C   8,C   7,C   6,H  19)      0.3268         0.024259   
     89. D(C   8,C   7,C   6,C   5)   -179.5231         0.024259   
     90. D(C   4,C   7,C   6,H  19)    179.9739         0.024259   
     91. D(C   4,C   7,C   6,C   5)      0.1240         0.024259   
     92. D(C   8,C   7,C   4,H  17)     -0.3073         0.023532   
     93. D(C   8,C   7,C   4,C   3)    179.6231         0.023532   
     94. D(C   6,C   7,C   4,C   3)     -0.0114         0.023532   
     95. D(C   6,C   7,C   4,H  17)   -179.9418         0.023532   
     96. D(C   9,C   8,C   7,C   6)    179.4770         0.013203   
     97. D(C   9,C   8,C   7,C   4)     -0.1573         0.013203   
     98. D(O  12,C   8,C   7,C   6)     -0.7732         0.013203   
     99. D(O  12,C   8,C   7,C   4)    179.5926         0.013203   
    100. D(H  20,C   9,C   8,O  12)   -179.0232         0.043304   
    101. D(H  20,C   9,C   8,C   7)      0.7538         0.043304   
    102. D(C  10,C   9,C   8,O  12)      0.1002         0.043304   
    103. D(C  10,C   9,C   8,C   7)    179.8772         0.043304   
    104. D(H  21,C  10,C   9,H  20)      4.5877         0.029131   
    105. D(H  21,C  10,C   9,C   8)   -174.5515         0.029131   
    106. D(C  11,C  10,C   9,H  20)   -177.5475         0.029131   
    107. D(C  11,C  10,C   9,C   8)      3.3132         0.029131   
    108. D(H  23,C  11,C  10,C   9)    108.6412         0.047447   
    109. D(H  22,C  11,C  10,H  21)     31.5211         0.047447   
    110. D(H  22,C  11,C  10,C   9)   -146.3610         0.047447   
    111. D(O  12,C  11,C  10,H  21)    172.3856         0.047447   
    112. D(O  12,C  11,C  10,C   9)     -5.4966         0.047447   
    113. D(C   8,O  12,C  11,H  23)   -105.2974         0.035120   
    114. D(C   8,O  12,C  11,H  22)    142.3592         0.035120   
    115. D(C   8,O  12,C  11,C  10)      5.5171         0.035120   
    116. D(C  11,O  12,C   8,C   9)     -3.4164         0.031352   
    117. D(C  11,O  12,C   8,C   7)    176.7949         0.031352   
    -----------------------------------------------------------------

Number of atoms                         .... 24
Number of degrees of freedom            .... 117


         *************************************************************
         *                GEOMETRY OPTIMIZATION CYCLE   1            *
         *************************************************************
---------------------------------
CARTESIAN COORDINATES (ANGSTROEM)
---------------------------------
  C      1.080332    0.346768   -0.233728
  O      2.122805   -0.191476    0.490421
  C      2.888362    0.469556    1.396525
  C      2.727427    1.840981    1.678521
  C      3.546893    2.469949    2.623325
  C      3.875913   -0.250965    2.074234
  C      4.692098    0.374353    3.018180
  C      4.540141    1.740460    3.304149
  C      5.437496    2.367777    4.308151
  C      5.447373    3.640233    4.697791
  C      6.446313    3.752280    5.643991
  C      7.048474    2.570191    5.739004
  O      6.387812    1.680124    4.973799
  H      0.654503   -0.439078   -0.890900
  H      1.441707    1.182660   -0.869511
  H      0.284026    0.703777    0.453419
  H      1.974391    2.430246    1.172313
  H      3.397202    3.523899    2.812985
  H      4.012849   -1.305199    1.868948
  H      5.446808   -0.214608    3.524127
  H      4.798012    4.436136    4.360782
  H      6.678382    4.630643    6.233513
  H      7.401538    2.333323    6.737961
  H      8.015129    2.754929    5.274760

----------------------------
CARTESIAN COORDINATES (A.U.)
----------------------------
  NO LB      ZA    FRAG     MASS         X           Y           Z
   0 C     6.0000    0    12.011    2.041532    0.655296   -0.441682
   1 O     8.0000    0    15.999    4.011519   -0.361838    0.926761
   2 C     6.0000    0    12.011    5.458213    0.887332    2.639050
   3 C     6.0000    0    12.011    5.154090    3.478950    3.171945
   4 C     6.0000    0    12.011    6.702656    4.667527    4.957366
   5 C     6.0000    0    12.011    7.324415   -0.474255    3.919735
   6 C     6.0000    0    12.011    8.866780    0.707425    5.703534
   7 C     6.0000    0    12.011    8.579623    3.288993    6.243938
   8 C     6.0000    0    12.011   10.275379    4.474451    8.141225
   9 C     6.0000    0    12.011   10.294044    6.879044    8.877539
  10 C     6.0000    0    12.011   12.181766    7.090781   10.665598
  11 C     6.0000    0    12.011   13.319685    4.856956   10.845146
  12 O     8.0000    0    15.999   12.071214    3.174973    9.399117
  13 H     1.0000    0     1.008    1.236831   -0.829738   -1.683557
  14 H     1.0000    0     1.008    2.724431    2.234904   -1.643137
  15 H     1.0000    0     1.008    0.536732    1.329945    0.856838
  16 H     1.0000    0     1.008    3.731059    4.592499    2.215351
  17 H     1.0000    0     1.008    6.419781    6.659204    5.315771
  18 H     1.0000    0     1.008    7.583185   -2.466469    3.531799
  19 H     1.0000    0     1.008   10.292975   -0.405550    6.659636
  20 H     1.0000    0     1.008    9.066929    8.383083    8.240684
  21 H     1.0000    0     1.008   12.620313    8.750647   11.779633
  22 H     1.0000    0     1.008   13.986879    4.409341   12.732900
  23 H     1.0000    0     1.008   15.146398    5.206062    9.967851

--------------------------------
INTERNAL COORDINATES (ANGSTROEM)
--------------------------------
 C      0   0   0     0.000000000000     0.00000000     0.00000000
 O      1   0   0     1.378711866491     0.00000000     0.00000000
 C      2   1   0     1.357964440393   125.92265151     0.00000000
 C      3   2   1     1.409336172826   122.87597370   357.79344190
 C      4   3   2     1.399921402415   120.35784535   180.01753435
 C      3   2   1     1.397747231230   118.09287620   177.76023612
 C      6   3   2     1.395784206240   120.67080303   180.09326308
 C      7   6   3     1.403964874356   120.68943135   359.84955226
 C      8   7   6     1.485527863485   118.89337227   180.47689740
 C      9   8   7     1.330812137460   127.31028428   179.47696009
 C     10   9   8     1.380481484688   106.47841481   179.87717703
 C     11  10   9     1.330022383160   107.72450634     3.31324656
 O     12  11  10     1.346934878314   108.94484189   354.50340410
 H      1   2   3     1.109396339756   108.95484639   179.80224546
 H      1   2   3     1.110642629181   110.39358114    60.63039256
 H      1   2   3     1.110733851967   110.03681387   298.76427056
 H      4   3   2     1.081915951675   121.05494175   359.88181082
 H      5   4   3     1.081290833718   118.37686422   179.85651908
 H      6   3   2     1.082730054239   119.95682766     0.05844767
 H      7   6   3     1.082794671943   118.67826237   179.99675448
 H     10   9   8     1.081067718779   127.45994192     0.75379208
 H     11  10   9     1.083011666099   126.43996398   185.44845588
 H     12  11  10     1.085667864098   114.00874475   213.63895869
 H     12  11  10     1.088151323476   102.75759385   108.64119011

---------------------------
INTERNAL COORDINATES (A.U.)
---------------------------
 C      0   0   0     0.000000000000     0.00000000     0.00000000
 O      1   0   0     2.605387845256     0.00000000     0.00000000
 C      2   1   0     2.566180891946   125.92265151     0.00000000
 C      3   2   1     2.663259397269   122.87597370   357.79344190
 C      4   3   2     2.645468059579   120.35784535   180.01753435
 C      3   2   1     2.641359471472   118.09287620   177.76023612
 C      6   3   2     2.637649891847   120.67080303   180.09326308
 C      7   6   3     2.653109114178   120.68943135   359.84955226
 C      8   7   6     2.807240826296   118.89337227   180.47689740
 C      9   8   7     2.514870475498   127.31028428   179.47696009
 C     10   9   8     2.608731939009   106.47841481   179.87717703
 C     11  10   9     2.513378056158   107.72450634     3.31324656
 O     12  11  10     2.545338040241   108.94484189   354.50340410
 H      1   2   3     2.096455256114   108.95484639   179.80224546
 H      1   2   3     2.098810401811   110.39358114    60.63039256
 H      1   2   3     2.098982787894   110.03681387   298.76427056
 H      4   3   2     2.044524848586   121.05494175   359.88181082
 H      5   4   3     2.043343546847   118.37686422   179.85651908
 H      6   3   2     2.046063279478   119.95682766     0.05844767
 H      7   6   3     2.046185389242   118.67826237   179.99675448
 H     10   9   8     2.042921920715   127.45994192     0.75379208
 H     11  10   9     2.046595448769   126.43996398   185.44845588
 H     12  11  10     2.051614935544   114.00874475   213.63895869
 H     12  11  10     2.056307993633   102.75759385   108.64119011

---------------------
BASIS SET INFORMATION
---------------------
There are 3 groups of distinct atoms

 Group   1 Type C   : 7s4p1d contracted to 3s2p1d pattern {511/31/1}
 Group   2 Type O   : 7s4p1d contracted to 3s2p1d pattern {511/31/1}
 Group   3 Type H   : 4s1p contracted to 2s1p pattern {31/1}

Atom   0C    basis set group =>   1
Atom   1O    basis set group =>   2
Atom   2C    basis set group =>   1
Atom   3C    basis set group =>   1
Atom   4C    basis set group =>   1
Atom   5C    basis set group =>   1
Atom   6C    basis set group =>   1
Atom   7C    basis set group =>   1
Atom   8C    basis set group =>   1
Atom   9C    basis set group =>   1
Atom  10C    basis set group =>   1
Atom  11C    basis set group =>   1
Atom  12O    basis set group =>   2
Atom  13H    basis set group =>   3
Atom  14H    basis set group =>   3
Atom  15H    basis set group =>   3
Atom  16H    basis set group =>   3
Atom  17H    basis set group =>   3
Atom  18H    basis set group =>   3
Atom  19H    basis set group =>   3
Atom  20H    basis set group =>   3
Atom  21H    basis set group =>   3
Atom  22H    basis set group =>   3
Atom  23H    basis set group =>   3
---------------------------------
AUXILIARY/J BASIS SET INFORMATION
---------------------------------
There are 3 groups of distinct atoms

 Group   1 Type C   : 12s5p4d2f1g contracted to 6s4p3d1f1g pattern {711111/2111/211/2/1}
 Group   2 Type O   : 12s5p4d2f1g contracted to 6s4p3d1f1g pattern {711111/2111/211/2/1}
 Group   3 Type H   : 5s2p1d contracted to 3s1p1d pattern {311/2/1}

Atom   0C    basis set group =>   1
Atom   1O    basis set group =>   2
Atom   2C    basis set group =>   1
Atom   3C    basis set group =>   1
Atom   4C    basis set group =>   1
Atom   5C    basis set group =>   1
Atom   6C    basis set group =>   1
Atom   7C    basis set group =>   1
Atom   8C    basis set group =>   1
Atom   9C    basis set group =>   1
Atom  10C    basis set group =>   1
Atom  11C    basis set group =>   1
Atom  12O    basis set group =>   2
Atom  13H    basis set group =>   3
Atom  14H    basis set group =>   3
Atom  15H    basis set group =>   3
Atom  16H    basis set group =>   3
Atom  17H    basis set group =>   3
Atom  18H    basis set group =>   3
Atom  19H    basis set group =>   3
Atom  20H    basis set group =>   3
Atom  21H    basis set group =>   3
Atom  22H    basis set group =>   3
Atom  23H    basis set group =>   3
---------------------------------
AUXILIARY/C BASIS SET INFORMATION
---------------------------------
There are 3 groups of distinct atoms

 Group   1 Type C   : 8s6p5d3f contracted to 6s5p4d1f pattern {311111/21111/2111/3}
 Group   2 Type O   : 8s6p5d3f contracted to 6s5p4d1f pattern {311111/21111/2111/3}
 Group   3 Type H   : 4s3p2d contracted to 3s2p1d pattern {211/21/2}

Atom   0C    basis set group =>   1
Atom   1O    basis set group =>   2
Atom   2C    basis set group =>   1
Atom   3C    basis set group =>   1
Atom   4C    basis set group =>   1
Atom   5C    basis set group =>   1
Atom   6C    basis set group =>   1
Atom   7C    basis set group =>   1
Atom   8C    basis set group =>   1
Atom   9C    basis set group =>   1
Atom  10C    basis set group =>   1
Atom  11C    basis set group =>   1
Atom  12O    basis set group =>   2
Atom  13H    basis set group =>   3
Atom  14H    basis set group =>   3
Atom  15H    basis set group =>   3
Atom  16H    basis set group =>   3
Atom  17H    basis set group =>   3
Atom  18H    basis set group =>   3
Atom  19H    basis set group =>   3
Atom  20H    basis set group =>   3
Atom  21H    basis set group =>   3
Atom  22H    basis set group =>   3
Atom  23H    basis set group =>   3


           ************************************************************
           *        Program running with 8 parallel MPI-processes     *
           *              working on a common directory               *
           ************************************************************
------------------------------------------------------------------------------
                             ORCA STARTUP CALCULATIONS
                           -- RI-GTO INTEGRALS CHOSEN --
------------------------------------------------------------------------------
------------------------------------------------------------------------------
                   ___                                                        
                  /   \      - P O W E R E D   B Y -                         
                 /     \                                                     
                 |  |  |   _    _      __       _____    __    __             
                 |  |  |  | |  | |    /  \     |  _  \  |  |  /  |          
                  \  \/   | |  | |   /    \    | | | |  |  | /  /          
                 / \  \   | |__| |  /  /\  \   | |_| |  |  |/  /          
                |  |  |   |  __  | /  /__\  \  |    /   |      \           
                |  |  |   | |  | | |   __   |  |    \   |  |\   \          
                \     /   | |  | | |  |  |  |  | |\  \  |  | \   \       
                 \___/    |_|  |_| |__|  |__|  |_| \__\ |__|  \__/        
                                                                              
                      - O R C A' S   B I G   F R I E N D -                    
                                      &                                       
                       - I N T E G R A L  F E E D E R -                       
                                                                              
 v1 FN, 2020, v2 2021, v3 2022-2024                                           
------------------------------------------------------------------------------


----------------------
SHARK INTEGRAL PACKAGE
----------------------

Number of atoms                             ...     24
Number of basis functions                   ...    237
Number of shells                            ...    111
Maximum angular momentum                    ...      2
Integral batch strategy                     ... SHARK/LIBINT Hybrid
RI-J (if used) integral strategy            ... SPLIT-RIJ (Revised 2003 algorithm where possible)
Printlevel                                  ...      1
Contraction scheme used                     ... SEGMENTED contraction
Prescreening option                         ... SCHWARTZ
   Thresh                                   ... 1.000e-12
   Tcut                                     ... 1.000e-14
   Tpresel                                  ... 1.000e-14 
Coulomb Range Separation                    ... NOT USED
Exchange Range Separation                   ... NOT USED
Multipole approximations                    ... NOT USED
Finite Nucleus Model                        ... NOT USED
CABS basis                                  ... NOT available
Auxiliary Coulomb fitting basis             ... AVAILABLE
   # of basis functions in Aux-J            ...    758
   # of shells in Aux-J                     ...    250
   Maximum angular momentum in Aux-J        ...      4
Auxiliary J/K fitting basis                 ... NOT available
Auxiliary Correlation fitting basis         ... AVAILABLE
   # of basis functions in Aux-C            ...    778
   # of shells in Aux-C                     ...    274
   Maximum angular momentum in Aux-C        ...      3
Auxiliary 'external' fitting basis          ... NOT available

Checking pre-screening integrals            ... done (  0.0 sec) Dimension = 111
Check shell pair data                       ... done (  0.0 sec)
Shell pair information
Shell pair cut-off parameter TPreSel        ...   1.0e-14
Total number of shell pairs                 ...      6216
Shell pairs after pre-screening             ...      5262
Total number of primitive shell pairs       ...     22568
Primitive shell pairs kept                  ...     13457
          la=0 lb=0:   1620 shell pairs
          la=1 lb=0:   1913 shell pairs
          la=1 lb=1:    605 shell pairs
          la=2 lb=0:    657 shell pairs
          la=2 lb=1:    395 shell pairs
          la=2 lb=2:     72 shell pairs

Calculating one electron integrals          ... done (  0.0 sec)
Calculating RI/J V-Matrix + Cholesky decomp.... done (  0.0 sec)
Calculating RI/C V-Matrix + Cholesky decomp.... done (  0.0 sec)
Calculating Nuclear repulsion               ... done (  0.0 sec) ENN=    735.844866465518 Eh

Diagonalization of the overlap matrix:
Smallest eigenvalue                        ... 2.681e-04
Time for diagonalization                   ...    0.011 sec
Threshold for overlap eigenvalues          ... 1.000e-07
Number of eigenvalues below threshold      ... 0
Time for construction of square roots      ...    0.003 sec
Total time needed                          ...    0.015 sec

-------------------
DFT GRID GENERATION
-------------------

General Integration Accuracy     IntAcc      ... 4.388
Radial Grid Type                 RadialGrid  ... OptM3 with GC (2021)
Angular Grid (max. ang.)         AngularGrid ... 4 (Lebedev-302)
Angular grid pruning method      GridPruning ... 4 (adaptive)
Weight generation scheme         WeightScheme... mBecke (2022)
Basis function cutoff            BFCut       ... 1.0000e-12
Integration weight cutoff        WCut        ... 1.0000e-14
Partially contracted basis set               ... off
Rotationally invariant grid construction     ... off
Angular grids for H and He will be reduced by one unit

Total number of grid points                  ...   113524
Total number of batches                      ...     1786
Average number of points per batch           ...       63
Average number of grid points per atom       ...     4730

--------------------
COSX GRID GENERATION
--------------------

GRIDX 1
-------
General Integration Accuracy     IntAcc      ... 3.816
Radial Grid Type                 RadialGrid  ... OptM3 with GC (2021)
Angular Grid (max. ang.)         AngularGrid ... 1 (Lebedev-50)
Angular grid pruning method      GridPruning ... 4 (adaptive)
Weight generation scheme         WeightScheme... mBecke (2022)
Basis function cutoff            BFCut       ... 1.0000e-12
Integration weight cutoff        WCut        ... 1.0000e-14
Partially contracted basis set               ... on
Rotationally invariant grid construction     ... off
Angular grids for H and He will be reduced by one unit

Total number of grid points                  ...    14476
Total number of batches                      ...      127
Average number of points per batch           ...      113
Average number of grid points per atom       ...      603
UseSFitting                                  ... on

GRIDX 2
-------
General Integration Accuracy     IntAcc      ... 4.020
Radial Grid Type                 RadialGrid  ... OptM3 with GC (2021)
Angular Grid (max. ang.)         AngularGrid ... 2 (Lebedev-110)
Angular grid pruning method      GridPruning ... 4 (adaptive)
Weight generation scheme         WeightScheme... mBecke (2022)
Basis function cutoff            BFCut       ... 1.0000e-12
Integration weight cutoff        WCut        ... 1.0000e-14
Partially contracted basis set               ... on
Rotationally invariant grid construction     ... off
Angular grids for H and He will be reduced by one unit

Total number of grid points                  ...    31567
Total number of batches                      ...      260
Average number of points per batch           ...      121
Average number of grid points per atom       ...     1315
UseSFitting                                  ... on

GRIDX 3
-------
General Integration Accuracy     IntAcc      ... 4.338
Radial Grid Type                 RadialGrid  ... OptM3 with GC (2021)
Angular Grid (max. ang.)         AngularGrid ... 3 (Lebedev-194)
Angular grid pruning method      GridPruning ... 4 (adaptive)
Weight generation scheme         WeightScheme... mBecke (2022)
Basis function cutoff            BFCut       ... 1.0000e-12
Integration weight cutoff        WCut        ... 1.0000e-14
Partially contracted basis set               ... on
Rotationally invariant grid construction     ... off
Angular grids for H and He will be reduced by one unit

Total number of grid points                  ...    69260
Total number of batches                      ...      555
Average number of points per batch           ...      124
Average number of grid points per atom       ...     2886
UseSFitting                                  ... on
Initializing property integral containers    ... done (  0.0 sec)

SHARK setup successfully completed in   1.4 seconds

Maximum memory used throughout the entire STARTUP-calculation: 30.3 MB


           ************************************************************
           *        Program running with 8 parallel MPI-processes     *
           *              working on a common directory               *
           ************************************************************
-------------------------------------------------------------------------------
                                 ORCA GUESS
                   Start orbitals & Density for SCF / CASSCF
-------------------------------------------------------------------------------

------------
SCF SETTINGS
------------
Hamiltonian:
 Density Functional     Method          .... DFT(GTOs)
 Exchange Functional    Exchange        .... B88
   X-Alpha parameter    XAlpha          ....  0.666667
   Becke's b parameter  XBeta           ....  0.004200
 Correlation Functional Correlation     .... LYP
 LDA part of GGA corr.  LDAOpt          .... VWN-3
 Gradients option       PostSCFGGA      .... off
 Hybrid DFT is turned on
   Fraction HF Exchange ScalHFX         ....  0.530000
   Scaling of DF-GGA-X  ScalDFX         ....  0.470000
   Scaling of DF-GGA-C  ScalDFC         ....  0.730000
   Scaling of DF-LDA-C  ScalLDAC        ....  0.730000
   Perturbative correction              ....  0.270000
   NL short-range parameter             ....  7.800000
 RI-approximation to the Coulomb term is turned on
   Number of AuxJ basis functions       .... 758
   RIJ-COSX (HFX calculated with COS-X)).... on


General Settings:
 Integral files         IntName         .... calc
 Hartree-Fock type      HFTyp           .... RHF
 Total Charge           Charge          ....    1
 Multiplicity           Mult            ....    1
 Number of Electrons    NEL             ....   92
 Basis Dimension        Dim             ....  237
 Nuclear Repulsion      ENuc            ....    735.8448664655 Eh

Convergence Acceleration:
 AO-DIIS                CNVDIIS         .... on
   Start iteration      DIISMaxIt       ....    12
   Startup error        DIISStart       ....  0.200000
   # of expansion vecs  DIISMaxEq       ....     5
   Bias factor          DIISBfac        ....   1.050
   Max. coefficient     DIISMaxC        ....  10.000
 MO-DIIS                CNVKDIIS        .... off
 Trust-Rad. Augm. Hess. CNVTRAH         .... auto
   Auto Start mean grad. ratio tolernc. ....  1.125000
   Auto Start start iteration           ....    50
   Auto Start num. interpolation iter.  ....    10
   Max. Number of Micro iterations      ....    24
   Max. Number of Macro iterations      .... Maxiter - #DIIS iter
   Number of Davidson start vectors     ....     2
   Converg. threshold    (grad. norm)   ....   2.000e-06
   Grad. Scal. Fac. for Micro threshold ....   0.100
   Minimum threshold for Micro iter.    ....   1.000e-02
   NR start threshold (gradient norm)   ....   1.000e-04
   Initial trust radius                 ....   0.400
   Minimum AH scaling param. (alpha)    ....   1.000
   Maximum AH scaling param. (alpha)    .... 1000.000
   Quad. conv. algorithm                .... NR
   White noise on init. David. guess    .... on
   Maximum white noise                  ....   0.010
   Pseudo random numbers                .... off
   Inactive MOs                         .... canonical
   Orbital update algorithm             .... Taylor
   Preconditioner                       .... Diag
   Full preconditioner red. dimension   ....   250
 SOSCF                  CNVSOSCF        .... on
   Start iteration      SOSCFMaxIt      ....   150
   Startup grad/error   SOSCFStart      ....  0.003300
   Hessian update       SOSCFHessUp     .... L-BFGS
 Level Shifting         CNVShift        .... on
   Level shift para.    LevelShift      ....    0.2500
   Turn off err/grad.   ShiftErr        ....    0.0010
 Zerner damping         CNVZerner       .... off
 Static damping         CNVDamp         .... on
   Fraction old density DampFac         ....    0.7000
   Max. Damping (<1)    DampMax         ....    0.9800
   Min. Damping (>=0)   DampMin         ....    0.0000
   Turn off err/grad.   DampErr         ....    0.1000

SCF Procedure:
 Maximum # iterations   MaxIter         ....   125
 SCF integral mode      SCFMode         .... Direct
   Integral package                     .... SHARK and LIBINT hybrid scheme
 Reset frequency        DirectResetFreq ....    20
 Integral Threshold     Thresh          ....  1.000e-12 Eh
 Primitive CutOff       TCut            ....  1.000e-14 Eh

Convergence Tolerance:
 Convergence Check Mode ConvCheckMode   .... Total+1el-Energy
 Convergence forced     ConvForced      .... 0
 Energy Change          TolE            ....  1.000e-09 Eh
 1-El. energy change                    ....  1.000e-06 Eh
 Orbital Gradient       TolG            ....  2.000e-06
 Orbital Rotation angle TolX            ....  2.000e-06
 DIIS Error             TolErr          ....  1.000e-08

------------------------------
INITIAL GUESS: MODEL POTENTIAL
------------------------------
Loading Hartree-Fock densities                     ... done
Calculating cut-offs                               ... done
Initializing the effective Hamiltonian             ... done
Setting up the integral package (SHARK)            ... done
Starting the Coulomb interaction                   ... done (   0.0 sec)
Making the grid                                    ... done (   0.1 sec)
Mapping shells                                     ... done
Starting the XC term evaluation                    ... done (   0.1 sec)
  promolecular density results
     # of electrons  =     93.001581558
     EX              =    -76.347017767
     EC              =     -1.056623903
     EX+EC           =    -77.403641670
Transforming the Hamiltonian                       ... done (   0.0 sec)
Diagonalizing the Hamiltonian                      ... done (   0.0 sec)
Back transforming the eigenvectors                 ... done (   0.0 sec)
Now organizing SCF variables                       ... done
                      ------------------
                      INITIAL GUESS DONE (   0.3 sec)
                      ------------------
             **** ENERGY FILE WAS UPDATED (calc.en.tmp) ****
Finished Guess after   0.4 sec
Maximum memory used throughout the entire GUESS-calculation: 17.0 MB


           ************************************************************
           *        Program running with 8 parallel MPI-processes     *
           *              working on a common directory               *
           ************************************************************

-------------------------------------------------------------------------------------------
                                      ORCA LEAN-SCF
                              memory conserving SCF solver
-------------------------------------------------------------------------------------------

--------------------
CPCM SOLVATION MODEL
--------------------
CPCM parameters:
  Epsilon                                         ...      16.7000
  Refrac                                          ...       1.2750
  Rsolv                                           ...       1.3000
  Surface type                                    ... GAUSSIAN VDW
  Discretization scheme                           ... Constant charge density
    Threshold for H atoms                         ...       5.0000 (charges/Ang^2)
    Threshold for non-H atoms                     ...       5.0000 (charges/Ang^2)
  Epsilon function type                           ...         CPCM
Solvent:                                          ... CUSTOM
Radii:
  Scheme                                          ... Element-dependent radii
  Radius for C  used is    3.8550 Bohr (=   2.0400 Ang.)
  Radius for O  used is    3.4469 Bohr (=   1.8240 Ang.)
  Radius for H  used is    2.4944 Bohr (=   1.3200 Ang.)
Calculating surface                               ...        done! (  0.0s)
Cavity surface points                             ...         2192
Cavity Volume                                     ...    1460.1138
Cavity Surface-area                               ...     790.9669
Calculating surface distance matrix               ...        done! (  0.1s)
Performing Cholesky decomposition & store         ...        done! (  0.2s)
Overall time for CPCM initialization              ...                 0.2s

----------------------------------------D-I-I-S--------------------------------------------
Iteration    Energy (Eh)           Delta-E    RMSDP     MaxDP     DIISErr   Damp  Time(sec)
-------------------------------------------------------------------------------------------
               ***  Starting incremental Fock matrix formation  ***
    1    -574.1777029707822066     0.00e+00  3.04e-03  5.35e-02  1.39e-01  0.700   1.7
    2    -574.2593376390008189    -8.16e-02  2.28e-03  4.06e-02  7.71e-02  0.700   1.1
                               ***Turning on AO-DIIS***
    3    -574.3039474098353594    -4.46e-02  1.47e-03  3.12e-02  3.76e-02  0.700   1.0
    4    -574.3312740011486994    -2.73e-02  3.41e-03  7.50e-02  2.63e-02  0.000   1.0
                              *** Initializing SOSCF ***
---------------------------------------S-O-S-C-F--------------------------------------
Iteration    Energy (Eh)           Delta-E    RMSDP     MaxDP     MaxGrad    Time(sec)
--------------------------------------------------------------------------------------
    5    -574.3904750609689245    -5.92e-02  1.82e-04  5.39e-03  2.96e-03     1.0
               *** Restarting incremental Fock matrix formation ***
    6    -574.3906918575404461    -2.17e-04  1.12e-04  2.29e-03  9.62e-04     1.6
    7    -574.3907285956839814    -3.67e-05  6.25e-05  1.86e-03  3.93e-04     1.4
    8    -574.3907408739913762    -1.23e-05  2.20e-05  3.25e-04  1.05e-04     1.3
    9    -574.3907416127600527    -7.39e-07  7.93e-06  1.44e-04  5.48e-05     1.3
   10    -574.3907417491137721    -1.36e-07  3.43e-06  6.52e-05  2.54e-05     1.2
   11    -574.3907417763597323    -2.72e-08  7.70e-07  2.40e-05  4.26e-06     1.2
   12    -574.3907417762801515     7.96e-11  4.08e-07  9.51e-06  5.90e-06     1.1
                 **** Energy Check signals convergence ****

               *****************************************************
               *                     SUCCESS                       *
               *           SCF CONVERGED AFTER  12 CYCLES          *
               *****************************************************

Recomputing exchange energy using gridx3       ... done (    2.177 sec)
Old exchange energy                            :    -40.898205202 Eh
New exchange energy                            :    -40.898079839 Eh
Exchange energy change after final integration :      0.000125363 Eh
Total energy after final integration           :   -574.390616414 Eh
             **** ENERGY FILE WAS UPDATED (calc.en.tmp) ****

----------------
TOTAL SCF ENERGY
----------------

Total Energy       :       -574.39061641367164 Eh          -15629.96328 eV

Components:
Nuclear Repulsion  :        735.84486646551807 Eh           20023.35678 eV
Electronic Energy  :      -1310.15533878499627 Eh          -35651.13924 eV
One Electron Energy:      -2223.76480976370976 Eh          -60511.71683 eV
Two Electron Energy:        913.60947097871360 Eh           24860.57759 eV
CPCM Dielectric    :         -0.08026945680186 Eh              -2.18424 eV

Virial components:
Potential Energy   :      -1144.56753964480095 Eh          -31145.26615 eV
Kinetic Energy     :        570.17692323112931 Eh           15515.30286 eV
Virial Ratio       :          2.00739015033906

DFT components:
N(Alpha)           :       46.000000100642 electrons
N(Beta)            :       46.000000100642 electrons
N(Total)           :       92.000000201284 electrons
E(X)               :      -36.352569753695 Eh       
E(C)               :       -2.292034570455 Eh       
E(XC)              :      -38.644604324150 Eh       

CPCM Solvation Model Properties:
Surface-charge          :         -1.01750124628670
Corrected charge        :         -1.00000000000000
Outlying charge corr.   :          0.00001843209598 Eh               0.00050 eV
Free-energy (cav+disp)  :  This term is not implemented in the current solvation scheme

---------------
SCF CONVERGENCE
---------------

  Last Energy change         ...   -7.9581e-11  Tolerance :   1.0000e-09
  Last MAX-Density change    ...    9.5146e-06  Tolerance :   1.0000e-08
  Last RMS-Density change    ...    4.0775e-07  Tolerance :   1.0000e-09
  Last DIIS Error            ...    2.9617e-03  Tolerance :   1.0000e-08
  Last Orbital Gradient      ...    5.9016e-06  Tolerance :   2.0000e-06
  Last Orbital Rotation      ...    8.9866e-06  Tolerance :   2.0000e-06


----------------
ORBITAL ENERGIES
----------------

  NO   OCC          E(Eh)            E(eV) 
   0   2.0000     -19.844208      -539.9883 
   1   2.0000     -19.777194      -538.1648 
   2   2.0000     -10.780199      -293.3441 
   3   2.0000     -10.732652      -292.0503 
   4   2.0000     -10.720677      -291.7245 
   5   2.0000     -10.713274      -291.5230 
   6   2.0000     -10.689315      -290.8711 
   7   2.0000     -10.677628      -290.5530 
   8   2.0000     -10.675133      -290.4851 
   9   2.0000     -10.670932      -290.3708 
  10   2.0000     -10.669910      -290.3430 
  11   2.0000     -10.655130      -289.9408 
  12   2.0000     -10.651779      -289.8497 
  13   2.0000      -1.324745       -36.0481 
  14   2.0000      -1.226120       -33.3644 
  15   2.0000      -1.013261       -27.5722 
  16   2.0000      -1.005265       -27.3546 
  17   2.0000      -0.953610       -25.9491 
  18   2.0000      -0.890373       -24.2283 
  19   2.0000      -0.883270       -24.0350 
  20   2.0000      -0.816393       -22.2152 
  21   2.0000      -0.764127       -20.7930 
  22   2.0000      -0.742692       -20.2097 
  23   2.0000      -0.721969       -19.6458 
  24   2.0000      -0.699887       -19.0449 
  25   2.0000      -0.676474       -18.4078 
  26   2.0000      -0.639585       -17.4040 
  27   2.0000      -0.632537       -17.2122 
  28   2.0000      -0.595384       -16.2012 
  29   2.0000      -0.589107       -16.0304 
  30   2.0000      -0.564949       -15.3730 
  31   2.0000      -0.549563       -14.9544 
  32   2.0000      -0.544774       -14.8241 
  33   2.0000      -0.531584       -14.4651 
  34   2.0000      -0.520170       -14.1545 
  35   2.0000      -0.508418       -13.8347 
  36   2.0000      -0.504870       -13.7382 
  37   2.0000      -0.486293       -13.2327 
  38   2.0000      -0.477517       -12.9939 
  39   2.0000      -0.456273       -12.4158 
  40   2.0000      -0.448980       -12.2174 
  41   2.0000      -0.414544       -11.2803 
  42   2.0000      -0.403515       -10.9802 
  43   2.0000      -0.385024       -10.4770 
  44   2.0000      -0.323957        -8.8153 
  45   2.0000      -0.294977        -8.0267 
  46   0.0000      -0.082545        -2.2462 
  47   0.0000       0.013794         0.3754 
  48   0.0000       0.026315         0.7161 
  49   0.0000       0.102947         2.8013 
  50   0.0000       0.108650         2.9565 
  51   0.0000       0.112670         3.0659 
  52   0.0000       0.124633         3.3914 
  53   0.0000       0.132807         3.6139 
  54   0.0000       0.148598         4.0436 
  55   0.0000       0.158756         4.3200 
  56   0.0000       0.173376         4.7178 
*Only the first 10 virtual orbitals were printed.

                    ********************************
                    * MULLIKEN POPULATION ANALYSIS *
                    ********************************

-----------------------
MULLIKEN ATOMIC CHARGES
-----------------------
   0 C :    0.168370
   1 O :   -0.407424
   2 C :    0.321830
   3 C :   -0.105951
   4 C :    0.030170
   5 C :   -0.062476
   6 C :    0.031176
   7 C :   -0.049638
   8 C :    0.341945
   9 C :   -0.102232
  10 C :    0.002906
  11 C :    0.335905
  12 O :   -0.299967
  13 H :    0.064746
  14 H :    0.047296
  15 H :    0.046335
  16 H :    0.042152
  17 H :    0.049723
  18 H :    0.036145
  19 H :    0.048924
  20 H :    0.083598
  21 H :    0.114980
  22 H :    0.123815
  23 H :    0.137672
Sum of atomic charges:    1.0000000

--------------------------------
MULLIKEN REDUCED ORBITAL CHARGES
--------------------------------
  0 C s       :     3.032429  s :     3.032429
      pz      :     0.931474  p :     2.739147
      px      :     0.816229
      py      :     0.991444
      dz2     :     0.005330  d :     0.060055
      dxz     :     0.018587
      dyz     :     0.013550
      dx2y2   :     0.010737
      dxy     :     0.011850

  1 O s       :     3.727694  s :     3.727694
      pz      :     1.516589  p :     4.662790
      px      :     1.461151
      py      :     1.685051
      dz2     :     0.002716  d :     0.016939
      dxz     :     0.002927
      dyz     :     0.004355
      dx2y2   :     0.002213
      dxy     :     0.004728

  2 C s       :     2.952604  s :     2.952604
      pz      :     0.829401  p :     2.644124
      px      :     0.872687
      py      :     0.942036
      dz2     :     0.016950  d :     0.081442
      dxz     :     0.013333
      dyz     :     0.017217
      dx2y2   :     0.015932
      dxy     :     0.018010

  3 C s       :     3.234070  s :     3.234070
      pz      :     0.976095  p :     2.837006
      px      :     0.949005
      py      :     0.911907
      dz2     :     0.005462  d :     0.034875
      dxz     :     0.005307
      dyz     :     0.007650
      dx2y2   :     0.008879
      dxy     :     0.007576

  4 C s       :     3.202521  s :     3.202521
      pz      :     0.919906  p :     2.728331
      px      :     0.925266
      py      :     0.883159
      dz2     :     0.008164  d :     0.038978
      dxz     :     0.006511
      dyz     :     0.007138
      dx2y2   :     0.009407
      dxy     :     0.007758

  5 C s       :     3.237729  s :     3.237729
      pz      :     0.965684  p :     2.789386
      px      :     0.964814
      py      :     0.858889
      dz2     :     0.005796  d :     0.035360
      dxz     :     0.006169
      dyz     :     0.007504
      dx2y2   :     0.008111
      dxy     :     0.007780

  6 C s       :     3.229755  s :     3.229755
      pz      :     0.898942  p :     2.699926
      px      :     0.886466
      py      :     0.914518
      dz2     :     0.006799  d :     0.039143
      dxz     :     0.005435
      dyz     :     0.008772
      dx2y2   :     0.008705
      dxy     :     0.009433

  7 C s       :     3.032032  s :     3.032032
      pz      :     1.012240  p :     2.974994
      px      :     1.003188
      py      :     0.959566
      dz2     :     0.005529  d :     0.042611
      dxz     :     0.007119
      dyz     :     0.009589
      dx2y2   :     0.009823
      dxy     :     0.010552

  8 C s       :     3.058354  s :     3.058354
      pz      :     0.845315  p :     2.513615
      px      :     0.788729
      py      :     0.879572
      dz2     :     0.014678  d :     0.086086
      dxz     :     0.014082
      dyz     :     0.018655
      dx2y2   :     0.018100
      dxy     :     0.020571

  9 C s       :     3.239941  s :     3.239941
      pz      :     0.964602  p :     2.823649
      px      :     0.955026
      py      :     0.904020
      dz2     :     0.004926  d :     0.038642
      dxz     :     0.006632
      dyz     :     0.008304
      dx2y2   :     0.011592
      dxy     :     0.007188

 10 C s       :     3.258540  s :     3.258540
      pz      :     0.852257  p :     2.692578
      px      :     0.859377
      py      :     0.980944
      dz2     :     0.009388  d :     0.045976
      dxz     :     0.006679
      dyz     :     0.009153
      dx2y2   :     0.010448
      dxy     :     0.010307

 11 C s       :     2.835049  s :     2.835049
      pz      :     0.988167  p :     2.749616
      px      :     0.945852
      py      :     0.815597
      dz2     :     0.014307  d :     0.079431
      dxz     :     0.012918
      dyz     :     0.017942
      dx2y2   :     0.014177
      dxy     :     0.020085

 12 O s       :     3.744860  s :     3.744860
      pz      :     1.507529  p :     4.533321
      px      :     1.430635
      py      :     1.595156
      dz2     :     0.002903  d :     0.021786
      dxz     :     0.002242
      dyz     :     0.006090
      dx2y2   :     0.004101
      dxy     :     0.006451

 13 H s       :     0.912416  s :     0.912416
      pz      :     0.008295  p :     0.022838
      px      :     0.004815
      py      :     0.009729

 14 H s       :     0.929633  s :     0.929633
      pz      :     0.008127  p :     0.023070
      px      :     0.003796
      py      :     0.011148

 15 H s       :     0.930639  s :     0.930639
      pz      :     0.007817  p :     0.023025
      px      :     0.009815
      py      :     0.005393

 16 H s       :     0.932565  s :     0.932565
      pz      :     0.006959  p :     0.025283
      px      :     0.010823
      py      :     0.007501

 17 H s       :     0.925216  s :     0.925216
      pz      :     0.003865  p :     0.025062
      px      :     0.003775
      py      :     0.017421

 18 H s       :     0.938854  s :     0.938854
      pz      :     0.004131  p :     0.025001
      px      :     0.003705
      py      :     0.017166

 19 H s       :     0.926022  s :     0.926022
      pz      :     0.006705  p :     0.025054
      px      :     0.010712
      py      :     0.007638

 20 H s       :     0.890391  s :     0.890391
      pz      :     0.004796  p :     0.026010
      px      :     0.008893
      py      :     0.012321

 21 H s       :     0.859445  s :     0.859445
      pz      :     0.007829  p :     0.025575
      px      :     0.003252
      py      :     0.014494

 22 H s       :     0.848392  s :     0.848392
      pz      :     0.017744  p :     0.027792
      px      :     0.006506
      py      :     0.003542

 23 H s       :     0.833990  s :     0.833990
      pz      :     0.007196  p :     0.028337
      px      :     0.016302
      py      :     0.004840


                     *******************************
                     * LOEWDIN POPULATION ANALYSIS *
                     *******************************

----------------------
LOEWDIN ATOMIC CHARGES
----------------------
   0 C :    0.090864
   1 O :   -0.125000
   2 C :    0.117821
   3 C :   -0.059060
   4 C :    0.044732
   5 C :   -0.043334
   6 C :    0.040682
   7 C :   -0.090558
   8 C :    0.209839
   9 C :   -0.048385
  10 C :    0.170804
  11 C :    0.083816
  12 O :   -0.018804
  13 H :    0.036422
  14 H :    0.021574
  15 H :    0.021787
  16 H :    0.047045
  17 H :    0.049896
  18 H :    0.046465
  19 H :    0.048364
  20 H :    0.065989
  21 H :    0.081588
  22 H :    0.090511
  23 H :    0.116941

-------------------------------
LOEWDIN REDUCED ORBITAL CHARGES
-------------------------------
  0 C s       :     2.844110  s :     2.844110
      pz      :     0.989552  p :     2.929497
      px      :     0.898025
      py      :     1.041920
      dz2     :     0.010660  d :     0.135529
      dxz     :     0.040668
      dyz     :     0.033095
      dx2y2   :     0.023773
      dxy     :     0.027332

  1 O s       :     3.405357  s :     3.405357
      pz      :     1.526119  p :     4.688201
      px      :     1.477139
      py      :     1.684943
      dz2     :     0.004862  d :     0.031442
      dxz     :     0.006606
      dyz     :     0.007475
      dx2y2   :     0.004295
      dxy     :     0.008203

  2 C s       :     2.839270  s :     2.839270
      pz      :     0.884076  p :     2.863129
      px      :     0.930330
      py      :     1.048724
      dz2     :     0.034192  d :     0.179779
      dxz     :     0.028796
      dyz     :     0.039359
      dx2y2   :     0.037091
      dxy     :     0.040340

  3 C s       :     2.857660  s :     2.857660
      pz      :     1.037485  p :     3.114466
      px      :     1.041097
      py      :     1.035884
      dz2     :     0.012024  d :     0.086934
      dxz     :     0.012732
      dyz     :     0.019864
      dx2y2   :     0.022648
      dxy     :     0.019665

  4 C s       :     2.857630  s :     2.857630
      pz      :     0.973893  p :     3.004109
      px      :     0.983482
      py      :     1.046734
      dz2     :     0.017672  d :     0.093529
      dxz     :     0.016405
      dyz     :     0.017227
      dx2y2   :     0.023127
      dxy     :     0.019097

  5 C s       :     2.857291  s :     2.857291
      pz      :     1.026917  p :     3.097850
      px      :     1.026164
      py      :     1.044770
      dz2     :     0.013040  d :     0.088193
      dxz     :     0.016480
      dyz     :     0.018214
      dx2y2   :     0.020745
      dxy     :     0.019714

  6 C s       :     2.857934  s :     2.857934
      pz      :     0.977167  p :     3.007243
      px      :     0.989914
      py      :     1.040161
      dz2     :     0.014430  d :     0.094141
      dxz     :     0.012574
      dyz     :     0.022189
      dx2y2   :     0.021775
      dxy     :     0.023172

  7 C s       :     2.839401  s :     2.839401
      pz      :     1.036027  p :     3.144579
      px      :     1.044594
      py      :     1.063957
      dz2     :     0.012766  d :     0.106579
      dxz     :     0.017706
      dyz     :     0.023840
      dx2y2   :     0.025428
      dxy     :     0.026839

  8 C s       :     2.850564  s :     2.850564
      pz      :     0.880910  p :     2.756718
      px      :     0.845493
      py      :     1.030314
      dz2     :     0.028200  d :     0.182879
      dxz     :     0.028324
      dyz     :     0.040986
      dx2y2   :     0.039868
      dxy     :     0.045501

  9 C s       :     2.840532  s :     2.840532
      pz      :     1.025255  p :     3.109095
      px      :     1.033338
      py      :     1.050502
      dz2     :     0.011805  d :     0.098758
      dxz     :     0.016960
      dyz     :     0.020495
      dx2y2   :     0.029751
      dxy     :     0.019746

 10 C s       :     2.864131  s :     2.864131
      pz      :     0.893063  p :     2.857967
      px      :     0.904421
      py      :     1.060484
      dz2     :     0.018286  d :     0.107098
      dxz     :     0.016387
      dyz     :     0.022047
      dx2y2   :     0.026520
      dxy     :     0.023857

 11 C s       :     2.773385  s :     2.773385
      pz      :     1.017228  p :     2.962573
      px      :     0.991629
      py      :     0.953716
      dz2     :     0.033322  d :     0.180226
      dxz     :     0.026147
      dyz     :     0.040030
      dx2y2   :     0.033771
      dxy     :     0.046955

 12 O s       :     3.415301  s :     3.415301
      pz      :     1.505490  p :     4.565237
      px      :     1.442956
      py      :     1.616791
      dz2     :     0.005160  d :     0.038266
      dxz     :     0.005391
      dyz     :     0.009972
      dx2y2   :     0.006434
      dxy     :     0.011309

 13 H s       :     0.901592  s :     0.901592
      pz      :     0.022002  p :     0.061986
      px      :     0.013479
      py      :     0.026505

 14 H s       :     0.915087  s :     0.915087
      pz      :     0.022103  p :     0.063338
      px      :     0.011182
      py      :     0.030053

 15 H s       :     0.914972  s :     0.914972
      pz      :     0.021422  p :     0.063242
      px      :     0.027328
      py      :     0.014491

 16 H s       :     0.879821  s :     0.879821
      pz      :     0.020959  p :     0.073135
      px      :     0.030149
      py      :     0.022026

 17 H s       :     0.878843  s :     0.878843
      pz      :     0.012776  p :     0.071261
      px      :     0.012544
      py      :     0.045940

 18 H s       :     0.881837  s :     0.881837
      pz      :     0.013844  p :     0.071698
      px      :     0.012869
      py      :     0.044986

 19 H s       :     0.880502  s :     0.880502
      pz      :     0.019559  p :     0.071134
      px      :     0.029361
      py      :     0.022214

 20 H s       :     0.860529  s :     0.860529
      pz      :     0.015809  p :     0.073482
      px      :     0.025781
      py      :     0.031892

 21 H s       :     0.846078  s :     0.846078
      pz      :     0.022071  p :     0.072334
      px      :     0.011611
      py      :     0.038652

 22 H s       :     0.836580  s :     0.836580
      pz      :     0.044560  p :     0.072910
      px      :     0.018112
      py      :     0.010237

 23 H s       :     0.809210  s :     0.809210
      pz      :     0.018353  p :     0.073849
      px      :     0.041349
      py      :     0.014148


                      *****************************
                      * MAYER POPULATION ANALYSIS *
                      *****************************

  NA   - Mulliken gross atomic population
  ZA   - Total nuclear charge
  QA   - Mulliken gross atomic charge
  VA   - Mayer's total valence
  BVA  - Mayer's bonded valence
  FA   - Mayer's free valence

  ATOM       NA         ZA         QA         VA         BVA        FA
  0 C      5.8316     6.0000     0.1684     3.8703     3.8703     0.0000
  1 O      8.4074     8.0000    -0.4074     2.1001     2.1001     0.0000
  2 C      5.6782     6.0000     0.3218     3.7994     3.7994     0.0000
  3 C      6.1060     6.0000    -0.1060     3.8660     3.8660     0.0000
  4 C      5.9698     6.0000     0.0302     3.8804     3.8804    -0.0000
  5 C      6.0625     6.0000    -0.0625     3.8717     3.8717     0.0000
  6 C      5.9688     6.0000     0.0312     3.8405     3.8405    -0.0000
  7 C      6.0496     6.0000    -0.0496     3.7432     3.7432    -0.0000
  8 C      5.6581     6.0000     0.3419     3.7945     3.7945    -0.0000
  9 C      6.1022     6.0000    -0.1022     3.8536     3.8536     0.0000
 10 C      5.9971     6.0000     0.0029     3.8918     3.8918     0.0000
 11 C      5.6641     6.0000     0.3359     3.8003     3.8003    -0.0000
 12 O      8.3000     8.0000    -0.3000     2.2649     2.2649    -0.0000
 13 H      0.9353     1.0000     0.0647     0.9848     0.9848     0.0000
 14 H      0.9527     1.0000     0.0473     0.9826     0.9826     0.0000
 15 H      0.9537     1.0000     0.0463     0.9834     0.9834     0.0000
 16 H      0.9578     1.0000     0.0422     0.9988     0.9988     0.0000
 17 H      0.9503     1.0000     0.0497     0.9884     0.9884    -0.0000
 18 H      0.9639     1.0000     0.0361     0.9978     0.9978     0.0000
 19 H      0.9511     1.0000     0.0489     0.9956     0.9956    -0.0000
 20 H      0.9164     1.0000     0.0836     0.9895     0.9895    -0.0000
 21 H      0.8850     1.0000     0.1150     0.9815     0.9815    -0.0000
 22 H      0.8762     1.0000     0.1238     0.9859     0.9859     0.0000
 23 H      0.8623     1.0000     0.1377     0.9812     0.9812     0.0000

  Mayer bond orders larger than 0.100000
B(  0-C ,  1-O ) :   0.9018 B(  0-C , 13-H ) :   0.9805 B(  0-C , 14-H ) :   0.9757 
B(  0-C , 15-H ) :   0.9764 B(  1-O ,  2-C ) :   1.1048 B(  2-C ,  3-C ) :   1.2784 
B(  2-C ,  5-C ) :   1.3241 B(  3-C ,  4-C ) :   1.4459 B(  3-C , 16-H ) :   0.9993 
B(  4-C ,  7-C ) :   1.3148 B(  4-C , 17-H ) :   0.9920 B(  5-C ,  6-C ) :   1.4483 
B(  5-C , 18-H ) :   1.0040 B(  6-C ,  7-C ) :   1.2842 B(  6-C , 19-H ) :   1.0047 
B(  7-C ,  8-C ) :   1.1037 B(  8-C ,  9-C ) :   1.3383 B(  8-C , 12-O ) :   1.2048 
B(  9-C , 10-C ) :   1.4980 B(  9-C , 20-H ) :   1.0080 B( 10-C , 11-C ) :   1.1261 
B( 10-C , 21-H ) :   0.9825 B( 11-C , 12-O ) :   0.9484 B( 11-C , 22-H ) :   0.8991 
B( 11-C , 23-H ) :   0.8350 

-------
TIMINGS
-------

Total SCF time: 0 days 0 hours 0 min 17 sec 

Total time                  ....      17.479 sec
Sum of individual times     ....      17.457 sec  ( 99.9%)

SCF preparation             ....       0.407 sec  (  2.3%)
Fock matrix formation       ....      16.647 sec  ( 95.2%)
  Startup                   ....       0.019 sec  (  0.1% of F)
  Split-RI-J                ....       1.181 sec  (  7.1% of F)
  Chain of spheres X        ....      10.959 sec  ( 65.8% of F)
  XC integration            ....       1.930 sec  ( 11.6% of F)
    XC Preparation          ....       0.000 sec  (  0.0% of XC)
    Basis function eval.    ....       0.706 sec  ( 36.6% of XC)
    Density eval.           ....       0.433 sec  ( 22.5% of XC)
    XC-Functional eval.     ....       0.072 sec  (  3.8% of XC)
    XC-Potential eval.      ....       0.477 sec  ( 24.7% of XC)
  CPCM terms                ....       2.491 sec  ( 15.0% of F)
Diagonalization             ....       0.000 sec  (  0.0%)
Density matrix formation    ....       0.040 sec  (  0.2%)
Total Energy calculation    ....       0.035 sec  (  0.2%)
Population analysis         ....       0.028 sec  (  0.2%)
Orbital Transformation      ....       0.039 sec  (  0.2%)
Orbital Orthonormalization  ....       0.000 sec  (  0.0%)
DIIS solution               ....       0.158 sec  (  0.9%)
SOSCF solution              ....       0.101 sec  (  0.6%)
Finished LeanSCF after  17.6 sec

Maximum memory used throughout the entire LEANSCF-calculation: 26.5 MB


           ************************************************************
           *        Program running with 8 parallel MPI-processes     *
           *              working on a common directory               *
           ************************************************************

------------------------------------------------------------------------------
                                ORCA  MP2 
------------------------------------------------------------------------------

Freezing NCore=26 chemical core electrons

----------------------
RI-MP2 ENERGY+GRADIENT
----------------------
Dimension of the orbital basis            ...  237
Dimension of the AuxC basis               ...  778
Memory devoted to MP2                     ... 8000 MB   
Data format for matrix containers         ... DOUBLE
Compression type for matrix containers    ... UNCOMPRESSED
Overall scaling of the MP2 energy         ...   2.700e-01

-----------------------
SHARK RI TRANSFORMATION
-----------------------

Number of basis functions                ...    237
Number of aux functions                  ...    778
Number of operators                      ...      1
Generation of IJK                        ... YES
Generation of IAK                        ... YES
Generation of ABK                        ... NO
Orbital Range Operator  0:    0-  45 to   46- 236

Aux basis identifier                     ...   AUXC
Contraction scheme used                  ... SEGMENTED
Do orthogonalization                     ... YES
All operator combinations                ... NO
Transpose (ia|K)                         ... NO
Integral generator used                  ... LIBINT
Starting integral generation + trafo... 
Half trafo (segmented) done. Total time =  0.2 sec. integrals=  0.1 sec trafo=  0.1 sec
Integral generation and half transformation done (  0.2 sec)

Reading or making V^(-1/2)          ... done (  0.0 sec)
Sorting IJK integrals               ... done (  0.1 sec)
Sorting IAK integrals               ... done (  0.2 sec)

SHARK RI integral transformation done. Total time =  0.4 sec.

Opening buffers                              ... done
Frozen core precalculation                   ... done

Starting loop over batches of integrals:

Operator 0  - window                       ... ( 13- 45)x( 46-236)
Operator 0  - Memory available             ...  8000 MB
Operator 0  - Memory needed per MO         ...   1.1 MB
Operator 0  - Number of orbitals per batch ... 5
Operator 0  - Number of batches            ... 1

OPERATOR  0   PASS   0:  MOs    13 ...   17 +   18 ...   22 +   23 ...   27 +   28 ...   32
                            +   33 ...   37 +   38 ...   42 +   43 ...   45
  Reading integrals       ... ok
  Internal MO  15
Closing buffer GIPV ( 0.05 GB; CompressionRatio= 1.00)
Time spent in pair loops =     2.110 sec
Deleting buffers (Ka|jb) ...done

-----------------------------------------------
 RI-MP2 CORRELATION ENERGY:     -0.589692025 Eh
-----------------------------------------------


---------------------
MP2 DENSITY FORMATION
---------------------

Completing the external part of the density      ... done
Storing the unrelaxed density                    ... done

Re-sorting 3-index density container for op 0    ... done
Computing external part of the Lagrangian        ... done
Calculating the xc-kernel                        ... done
Calculating G(D)                                 ... done
Completing the Lagrangian                        ... done
Solving the Z-vector equations                   ... Using XC Grid                  ... (calc.grid_cpscf.tmp) 
Recalculating density on grid  ... (calc.grho_cpscf0.tmp) done
Calculating the xc-kernel      ... (calc.fxc_cpscf0.tmp) done

-------------------
SHARK CP-SCF DRIVER
-------------------

Dimension of the orbital basis          ...    237
Dimension of the CPSCF-problem          ...   8786
Number of operators                     ...      1
Max. number of iterations               ...    128
Convergence Tolerance                   ... 3.0e-05
Number of perturbations                 ...      1
Perturbation type                       ... REAL

----------------------------
POPLE LINEAR EQUATION SOLVER
----------------------------

  ITERATION   0:   ||err||_max =   6.5432e-02 (   0.9 sec)
  ITERATION   1:   ||err||_max =   2.0409e-02 (   0.9 sec)
  ITERATION   2:   ||err||_max =   9.6241e-03 (   0.9 sec)
  ITERATION   3:   ||err||_max =   2.0586e-03 (   0.9 sec)
  ITERATION   4:   ||err||_max =   8.5057e-04 (   1.0 sec)
  ITERATION   5:   ||err||_max =   2.8718e-04 (   0.9 sec)
  ITERATION   6:   ||err||_max =   9.8064e-05 (   0.9 sec)
  ITERATION   7:   ||err||_max =   3.1125e-05 (   0.9 sec)
  ITERATION   8:   ||err||_max =   8.5973e-06 (   0.9 sec)
done
Finalizing the relaxed density                   ... done
Transforming P to the AO basis                   ... done
Storing the relaxed density                      ... done

------------------------------------
ENERGY WEIGHTED DENSITY FINALIZATION
------------------------------------

Gathering the parts of the W-matrix              ... done
Forming the Z-density                            ... done
Transforming Z to the AO basis                   ... done
Calculating G(Z)                                 ... done
Finalizing the W-matrix                          ... done
Transforming W to the AO basis and storing       ... done

----------------------------------
MP2 DERIVATIVE INTEGRAL GENERATION
----------------------------------

Input SCF Electron Density              ... calc.scfp
Input Correlated Electron Density       ... calc.pmp2re
Input Energy Weighted Density           ... calc.wmp2.tmp

Nuclear repulsion gradient              ... done (  0.0 sec)
HCore & Overlap gradient  (SHARK)       ... done (  0.1 sec)
Two-electron RIJ gradient terms         ... done (  0.6 sec)

-----------------------------------------------------------
MP2 COSX Grid Generation
-----------------------------------------------------------

General Integration Accuracy     IntAcc      ... 4.871
Radial Grid Type                 RadialGrid  ... OptM3 with GC (2021)
Angular Grid (max. ang.)         AngularGrid ... 4 (Lebedev-302)
Angular grid pruning method      GridPruning ... 4 (adaptive)
Weight generation scheme         WeightScheme... mBecke (2022)
Basis function cutoff            BFCut       ... 1.0000e-12
Integration weight cutoff        WCut        ... 1.0000e-14
Partially contracted basis set               ... on
Rotationally invariant grid construction     ... off
Angular grids for H and He will be reduced by one unit

Total number of grid points                  ...   130845
Total number of batches                      ...     1031
Average number of points per batch           ...      126
Average number of grid points per atom       ...     5452
UseSFitting                                  ... on
Two-electron COSX gradient terms        ... 
Integration Timings:
Total Time                  =     5.8 sec
Basis fcn evaluation        =     0.1 sec
Density evaluation          =     0.2 sec
A evaluation                =     4.8 sec
A derivative evaluation     =     0.0 sec
S-fit derivative evaluation =     0.0 sec
anal. over. der. evaluation =     0.0 sec
num. over. der. evaluation  =     0.4 sec
K(P) evaluation             =     0.1 sec
finalize                    =     0.0 sec

done (  6.6 sec)
CPCM gradient                           ... done (  0.6 sec)
DFT XC gradient                         ... Exchange-correlation gradient    ... done
done (  0.8 sec)
Empirical dispersion gradient           ... 
-------------------
DISPERSION GRADIENT
-------------------

   1   C   :   -0.000152704   -0.000048745   -0.000150634
   2   O   :   -0.000093100   -0.000093999   -0.000115000
   3   C   :   -0.000006156   -0.000052680   -0.000023725
   4   C   :   -0.000038625    0.000074466   -0.000015032
   5   C   :   -0.000049663    0.000052953   -0.000027554
   6   C   :    0.000056368   -0.000160591   -0.000000314
   7   C   :    0.000022673   -0.000100636   -0.000007210
   8   C   :   -0.000051626   -0.000030411   -0.000048998
   9   C   :    0.000850497    0.000573294    0.000925850
  10   C   :    0.000285270   -0.000043762    0.000242917
  11   C   :   -0.000260733   -0.000521555   -0.000408869
  12   C   :   -0.000517967    0.000112076   -0.000406315
  13   O   :    0.000073894    0.000167883    0.000118190
  14   H   :   -0.000060648   -0.000032914   -0.000064679
  15   H   :   -0.000064224   -0.000001207   -0.000102286
  16   H   :   -0.000108513   -0.000019064   -0.000053617
  17   H   :   -0.000064907    0.000099193   -0.000030031
  18   H   :   -0.000075024    0.000116578   -0.000031467
  19   H   :    0.000036647   -0.000128341   -0.000007149
  20   H   :    0.000054741   -0.000132759    0.000010948
  21   H   :   -0.000004921    0.000112032    0.000032927
  22   H   :    0.000022520    0.000061578    0.000044230
  23   H   :    0.000066592   -0.000015545    0.000077587
  24   H   :    0.000079608    0.000012157    0.000040229

Difference to translation invariance:
           :    0.0000000000   -0.0000000000    0.0000000000

Difference to rotation invariance:
           :    0.0000000000    0.0000000000   -0.0000000000

Norm of the Dispersion gradient    ...    0.0018288542
RMS gradient                       ...    0.0002155325
MAX gradient                       ...    0.0009258500
done (  0.0 sec)

                *********************************************
                * UNRELAXED MP2 DENSITY POPULATION ANALYSIS *
                *********************************************

------------------------------------------------------------------------------
                           ORCA POPULATION ANALYSIS
------------------------------------------------------------------------------
Input electron density              ... calc.pmp2ur
BaseName (.gbw .S,...)              ... calc

                    ********************************
                    * MULLIKEN POPULATION ANALYSIS *
                    ********************************

-----------------------
MULLIKEN ATOMIC CHARGES
-----------------------
   0 C :    0.163633
   1 O :   -0.398189
   2 C :    0.314674
   3 C :   -0.104918
   4 C :    0.026811
   5 C :   -0.061447
   6 C :    0.028099
   7 C :   -0.047968
   8 C :    0.332853
   9 C :   -0.098646
  10 C :   -0.003589
  11 C :    0.332804
  12 O :   -0.289375
  13 H :    0.065473
  14 H :    0.047917
  15 H :    0.046974
  16 H :    0.043355
  17 H :    0.050922
  18 H :    0.037281
  19 H :    0.049946
  20 H :    0.084788
  21 H :    0.115846
  22 H :    0.124550
  23 H :    0.138208
Sum of atomic charges:    1.0000000

--------------------------------
MULLIKEN REDUCED ORBITAL CHARGES
--------------------------------
  0 C s       :     3.032910  s :     3.032910
      pz      :     0.931231  p :     2.738670
      px      :     0.816785
      py      :     0.990654
      dz2     :     0.006419  d :     0.064787
      dxz     :     0.019366
      dyz     :     0.014475
      dx2y2   :     0.011725
      dxy     :     0.012802
  1 O s       :     3.727006  s :     3.727006
      pz      :     1.511506  p :     4.647766
      px      :     1.456379
      py      :     1.679880
      dz2     :     0.004079  d :     0.023418
      dxz     :     0.004236
      dyz     :     0.005599
      dx2y2   :     0.003525
      dxy     :     0.005978
  2 C s       :     2.953274  s :     2.953274
      pz      :     0.831150  p :     2.645185
      px      :     0.873623
      py      :     0.940412
      dz2     :     0.017978  d :     0.086867
      dxz     :     0.014239
      dyz     :     0.018395
      dx2y2   :     0.017084
      dxy     :     0.019171
  3 C s       :     3.233987  s :     3.233987
      pz      :     0.973118  p :     2.829736
      px      :     0.946383
      py      :     0.910236
      dz2     :     0.006762  d :     0.041195
      dxz     :     0.006417
      dyz     :     0.008995
      dx2y2   :     0.010056
      dxy     :     0.008965
  4 C s       :     3.201962  s :     3.201962
      pz      :     0.919604  p :     2.726356
      px      :     0.924788
      py      :     0.881963
      dz2     :     0.009435  d :     0.044872
      dxz     :     0.007575
      dyz     :     0.008281
      dx2y2   :     0.010683
      dxy     :     0.008898
  5 C s       :     3.237547  s :     3.237547
      pz      :     0.962615  p :     2.782248
      px      :     0.961945
      py      :     0.857688
      dz2     :     0.007241  d :     0.041652
      dxz     :     0.007315
      dyz     :     0.008676
      dx2y2   :     0.009472
      dxy     :     0.008947
  6 C s       :     3.228891  s :     3.228891
      pz      :     0.898855  p :     2.697955
      px      :     0.886308
      py      :     0.912793
      dz2     :     0.007987  d :     0.045054
      dxz     :     0.006475
      dyz     :     0.010026
      dx2y2   :     0.009856
      dxy     :     0.010711
  7 C s       :     3.032933  s :     3.032933
      pz      :     1.008288  p :     2.965653
      px      :     0.999547
      py      :     0.957818
      dz2     :     0.006975  d :     0.049382
      dxz     :     0.008292
      dyz     :     0.010988
      dx2y2   :     0.011188
      dxy     :     0.011939
  8 C s       :     3.057982  s :     3.057982
      pz      :     0.847755  p :     2.517828
      px      :     0.791565
      py      :     0.878508
      dz2     :     0.015777  d :     0.091337
      dxz     :     0.014970
      dyz     :     0.019751
      dx2y2   :     0.019150
      dxy     :     0.021689
  9 C s       :     3.239960  s :     3.239960
      pz      :     0.960166  p :     2.813460
      px      :     0.950937
      py      :     0.902357
      dz2     :     0.006376  d :     0.045226
      dxz     :     0.007754
      dyz     :     0.009655
      dx2y2   :     0.012735
      dxy     :     0.008706
 10 C s       :     3.257478  s :     3.257478
      pz      :     0.853977  p :     2.694468
      px      :     0.860754
      py      :     0.979736
      dz2     :     0.010426  d :     0.051643
      dxz     :     0.007634
      dyz     :     0.010435
      dx2y2   :     0.011663
      dxy     :     0.011487
 11 C s       :     2.835791  s :     2.835791
      pz      :     0.986513  p :     2.746081
      px      :     0.944209
      py      :     0.815359
      dz2     :     0.015462  d :     0.085325
      dxz     :     0.014116
      dyz     :     0.019113
      dx2y2   :     0.015479
      dxy     :     0.021154
 12 O s       :     3.744132  s :     3.744132
      pz      :     1.501772  p :     4.517037
      px      :     1.425407
      py      :     1.589858
      dz2     :     0.004248  d :     0.028206
      dxz     :     0.003533
      dyz     :     0.007324
      dx2y2   :     0.005421
      dxy     :     0.007680
 13 H s       :     0.910502  s :     0.910502
      pz      :     0.008683  p :     0.024025
      px      :     0.005290
      py      :     0.010053
 14 H s       :     0.927745  s :     0.927745
      pz      :     0.008548  p :     0.024339
      px      :     0.004304
      py      :     0.011487
 15 H s       :     0.928735  s :     0.928735
      pz      :     0.008212  p :     0.024291
      px      :     0.010197
      py      :     0.005882
 16 H s       :     0.930223  s :     0.930223
      pz      :     0.007387  p :     0.026422
      px      :     0.011150
      py      :     0.007885
 17 H s       :     0.922876  s :     0.922876
      pz      :     0.004364  p :     0.026201
      px      :     0.004270
      py      :     0.017567
 18 H s       :     0.936605  s :     0.936605
      pz      :     0.004613  p :     0.026114
      px      :     0.004192
      py      :     0.017309
 19 H s       :     0.923873  s :     0.923873
      pz      :     0.007133  p :     0.026181
      px      :     0.011035
      py      :     0.008013
 20 H s       :     0.888184  s :     0.888184
      pz      :     0.005236  p :     0.027028
      px      :     0.009228
      py      :     0.012564
 21 H s       :     0.857600  s :     0.857600
      pz      :     0.008180  p :     0.026554
      px      :     0.003711
      py      :     0.014663
 22 H s       :     0.846650  s :     0.846650
      pz      :     0.017859  p :     0.028800
      px      :     0.006923
      py      :     0.004018
 23 H s       :     0.832347  s :     0.832347
      pz      :     0.007583  p :     0.029445
      px      :     0.016470
      py      :     0.005392


                     *******************************
                     * LOEWDIN POPULATION ANALYSIS *
                     *******************************

----------------------
LOEWDIN ATOMIC CHARGES
----------------------
   0 C :    0.088905
   1 O :   -0.116573
   2 C :    0.110926
   3 C :   -0.056539
   4 C :    0.042593
   5 C :   -0.040811
   6 C :    0.038572
   7 C :   -0.087710
   8 C :    0.200158
   9 C :   -0.043307
  10 C :    0.164883
  11 C :    0.082920
  12 O :   -0.009275
  13 H :    0.036358
  14 H :    0.021378
  15 H :    0.021601
  16 H :    0.047006
  17 H :    0.049744
  18 H :    0.046392
  19 H :    0.048116
  20 H :    0.066078
  21 H :    0.081467
  22 H :    0.090452
  23 H :    0.116664

-------------------------------
LOEWDIN REDUCED ORBITAL CHARGES
-------------------------------
  0 C s       :     2.844191  s :     2.844191
      pz      :     0.988292  p :     2.926030
      px      :     0.897558
      py      :     1.040180
      dz2     :     0.011721  d :     0.140874
      dxz     :     0.041629
      dyz     :     0.034272
      dx2y2   :     0.024814
      dxy     :     0.028438
  1 O s       :     3.404918  s :     3.404918
      pz      :     1.520944  p :     4.673101
      px      :     1.472307
      py      :     1.679850
      dz2     :     0.006264  d :     0.038554
      dxz     :     0.008178
      dyz     :     0.008857
      dx2y2   :     0.005662
      dxy     :     0.009593
  2 C s       :     2.839945  s :     2.839945
      pz      :     0.885457  p :     2.862792
      px      :     0.930812
      py      :     1.046523
      dz2     :     0.035235  d :     0.186337
      dxz     :     0.030093
      dyz     :     0.040772
      dx2y2   :     0.038506
      dxy     :     0.041731
  3 C s       :     2.857889  s :     2.857889
      pz      :     1.033586  p :     3.103806
      px      :     1.037360
      py      :     1.032860
      dz2     :     0.013514  d :     0.094844
      dxz     :     0.014299
      dyz     :     0.021539
      dx2y2   :     0.024138
      dxy     :     0.021354
  4 C s       :     2.857683  s :     2.857683
      pz      :     0.972833  p :     2.998879
      px      :     0.982091
      py      :     1.043956
      dz2     :     0.019062  d :     0.100845
      dxz     :     0.018041
      dyz     :     0.018599
      dx2y2   :     0.024625
      dxy     :     0.020518
  5 C s       :     2.857488  s :     2.857488
      pz      :     1.023058  p :     3.087274
      px      :     1.022466
      py      :     1.041749
      dz2     :     0.014700  d :     0.096050
      dxz     :     0.018237
      dyz     :     0.019617
      dx2y2   :     0.022347
      dxy     :     0.021149
  6 C s       :     2.857953  s :     2.857953
      pz      :     0.976132  p :     3.002007
      px      :     0.988601
      py      :     1.037274
      dz2     :     0.015752  d :     0.101468
      dxz     :     0.014052
      dyz     :     0.023727
      dx2y2   :     0.023235
      dxy     :     0.024702
  7 C s       :     2.840007  s :     2.840007
      pz      :     1.031641  p :     3.132584
      px      :     1.040338
      py      :     1.060605
      dz2     :     0.014453  d :     0.115119
      dxz     :     0.019418
      dyz     :     0.025528
      dx2y2   :     0.027194
      dxy     :     0.028528
  8 C s       :     2.850863  s :     2.850863
      pz      :     0.883210  p :     2.759717
      px      :     0.847922
      py      :     1.028585
      dz2     :     0.029383  d :     0.189262
      dxz     :     0.029610
      dyz     :     0.042285
      dx2y2   :     0.041218
      dxy     :     0.046765
  9 C s       :     2.840653  s :     2.840653
      pz      :     1.019963  p :     3.095565
      px      :     1.028414
      py      :     1.047188
      dz2     :     0.013528  d :     0.107088
      dxz     :     0.018645
      dyz     :     0.022097
      dx2y2   :     0.031294
      dxy     :     0.021524
 10 C s       :     2.863702  s :     2.863702
      pz      :     0.894183  p :     2.857348
      px      :     0.905128
      py      :     1.058037
      dz2     :     0.019434  d :     0.114067
      dxz     :     0.017824
      dyz     :     0.023504
      dx2y2   :     0.028016
      dxy     :     0.025289
 11 C s       :     2.773674  s :     2.773674
      pz      :     1.014733  p :     2.956184
      px      :     0.989178
      py      :     0.952273
      dz2     :     0.034701  d :     0.187222
      dxz     :     0.027648
      dyz     :     0.041278
      dx2y2   :     0.035383
      dxy     :     0.048211
 12 O s       :     3.414775  s :     3.414775
      pz      :     1.499718  p :     4.549074
      px      :     1.437676
      py      :     1.611680
      dz2     :     0.006538  d :     0.045427
      dxz     :     0.006914
      dyz     :     0.011398
      dx2y2   :     0.007816
      dxy     :     0.012760
 13 H s       :     0.899464  s :     0.899464
      pz      :     0.022750  p :     0.064178
      px      :     0.014165
      py      :     0.027264
 14 H s       :     0.912951  s :     0.912951
      pz      :     0.022881  p :     0.065670
      px      :     0.011839
      py      :     0.030950
 15 H s       :     0.912830  s :     0.912830
      pz      :     0.022174  p :     0.065569
      px      :     0.028234
      py      :     0.015162
 16 H s       :     0.877459  s :     0.877459
      pz      :     0.021704  p :     0.075536
      px      :     0.030988
      py      :     0.022844
 17 H s       :     0.876484  s :     0.876484
      pz      :     0.013513  p :     0.073772
      px      :     0.013269
      py      :     0.046989
 18 H s       :     0.879547  s :     0.879547
      pz      :     0.014507  p :     0.074061
      px      :     0.013536
      py      :     0.046018
 19 H s       :     0.878257  s :     0.878257
      pz      :     0.020356  p :     0.073627
      px      :     0.030243
      py      :     0.023028
 20 H s       :     0.858311  s :     0.858311
      pz      :     0.016437  p :     0.075611
      px      :     0.026488
      py      :     0.032686
 21 H s       :     0.844029  s :     0.844029
      pz      :     0.022801  p :     0.074504
      px      :     0.012288
      py      :     0.039415
 22 H s       :     0.834606  s :     0.834606
      pz      :     0.045346  p :     0.074942
      px      :     0.018713
      py      :     0.010883
 23 H s       :     0.807329  s :     0.807329
      pz      :     0.018988  p :     0.076007
      px      :     0.042182
      py      :     0.014836


                      *****************************
                      * MAYER POPULATION ANALYSIS *
                      *****************************

  NA   - Mulliken gross atomic population
  ZA   - Total nuclear charge
  QA   - Mulliken gross atomic charge
  VA   - Mayer's total valence
  BVA  - Mayer's bonded valence
  FA   - Mayer's free valence

  ATOM       NA         ZA         QA         VA         BVA        FA
  0 C      5.8364     6.0000     0.1636     3.8997     3.8034     0.0962
  1 O      8.3982     8.0000    -0.3982     2.1976     2.0450     0.1527
  2 C      5.6853     6.0000     0.3147     3.8212     3.6771     0.1440
  3 C      6.1049     6.0000    -0.1049     3.8965     3.7476     0.1488
  4 C      5.9732     6.0000     0.0268     3.9049     3.7594     0.1455
  5 C      6.0614     6.0000    -0.0614     3.9005     3.7545     0.1461
  6 C      5.9719     6.0000     0.0281     3.8649     3.7211     0.1438
  7 C      6.0480     6.0000    -0.0480     3.7742     3.6179     0.1562
  8 C      5.6671     6.0000     0.3329     3.8150     3.6763     0.1387
  9 C      6.0986     6.0000    -0.0986     3.8848     3.7480     0.1368
 10 C      6.0036     6.0000    -0.0036     3.9211     3.7868     0.1343
 11 C      5.6672     6.0000     0.3328     3.8277     3.7264     0.1013
 12 O      8.2894     8.0000    -0.2894     2.3589     2.1995     0.1594
 13 H      0.9345     1.0000     0.0655     0.9882     0.9689     0.0193
 14 H      0.9521     1.0000     0.0479     0.9865     0.9660     0.0205
 15 H      0.9530     1.0000     0.0470     0.9873     0.9668     0.0205
 16 H      0.9566     1.0000     0.0434     1.0024     0.9815     0.0209
 17 H      0.9491     1.0000     0.0509     0.9920     0.9714     0.0206
 18 H      0.9627     1.0000     0.0373     1.0015     0.9805     0.0210
 19 H      0.9501     1.0000     0.0499     0.9994     0.9785     0.0209
 20 H      0.9152     1.0000     0.0848     0.9925     0.9733     0.0192
 21 H      0.8842     1.0000     0.1158     0.9841     0.9658     0.0183
 22 H      0.8755     1.0000     0.1245     0.9884     0.9680     0.0203
 23 H      0.8618     1.0000     0.1382     0.9840     0.9604     0.0236

  Mayer bond orders larger than 0.100000
B(  0-C ,  1-O ) :   0.8827 B(  0-C , 13-H ) :   0.9654 B(  0-C , 14-H ) :   0.9603 
B(  0-C , 15-H ) :   0.9610 B(  1-O ,  2-C ) :   1.0791 B(  2-C ,  3-C ) :   1.2392 
B(  2-C ,  5-C ) :   1.2851 B(  3-C ,  4-C ) :   1.3984 B(  3-C , 16-H ) :   0.9836 
B(  4-C ,  7-C ) :   1.2752 B(  4-C , 17-H ) :   0.9765 B(  5-C ,  6-C ) :   1.4010 
B(  5-C , 18-H ) :   0.9882 B(  6-C ,  7-C ) :   1.2453 B(  6-C , 19-H ) :   0.9890 
B(  7-C ,  8-C ) :   1.0740 B(  8-C ,  9-C ) :   1.3027 B(  8-C , 12-O ) :   1.1720 
B(  9-C , 10-C ) :   1.4505 B(  9-C , 20-H ) :   0.9929 B( 10-C , 11-C ) :   1.1045 
B( 10-C , 21-H ) :   0.9683 B( 11-C , 12-O ) :   0.9278 B( 11-C , 22-H ) :   0.8852 
B( 11-C , 23-H ) :   0.8210 


                *******************************************
                * RELAXED MP2 DENSITY POPULATION ANALYSIS *
                *******************************************

------------------------------------------------------------------------------
                           ORCA POPULATION ANALYSIS
------------------------------------------------------------------------------
Input electron density              ... calc.pmp2re
BaseName (.gbw .S,...)              ... calc

                    ********************************
                    * MULLIKEN POPULATION ANALYSIS *
                    ********************************

-----------------------
MULLIKEN ATOMIC CHARGES
-----------------------
   0 C :    0.146941
   1 O :   -0.343132
   2 C :    0.285401
   3 C :   -0.086142
   4 C :    0.011700
   5 C :   -0.042210
   6 C :    0.010765
   7 C :   -0.002296
   8 C :    0.283222
   9 C :   -0.068464
  10 C :   -0.024085
  11 C :    0.315455
  12 O :   -0.231809
  13 H :    0.065996
  14 H :    0.048820
  15 H :    0.047964
  16 H :    0.034186
  17 H :    0.038873
  18 H :    0.028218
  19 H :    0.037220
  20 H :    0.077405
  21 H :    0.102438
  22 H :    0.124301
  23 H :    0.139234
Sum of atomic charges:    1.0000000

--------------------------------
MULLIKEN REDUCED ORBITAL CHARGES
--------------------------------
  0 C s       :     3.033071  s :     3.033071
      pz      :     0.937197  p :     2.756988
      px      :     0.824835
      py      :     0.994956
      dz2     :     0.006423  d :     0.063001
      dxz     :     0.018601
      dyz     :     0.014023
      dx2y2   :     0.011434
      dxy     :     0.012520
  1 O s       :     3.719099  s :     3.719099
      pz      :     1.493499  p :     4.600745
      px      :     1.438676
      py      :     1.668570
      dz2     :     0.004172  d :     0.023288
      dxz     :     0.004188
      dyz     :     0.005471
      dx2y2   :     0.003609
      dxy     :     0.005849
  2 C s       :     2.954576  s :     2.954576
      pz      :     0.849630  p :     2.675752
      px      :     0.885752
      py      :     0.940370
      dz2     :     0.017456  d :     0.084270
      dxz     :     0.013733
      dyz     :     0.017930
      dx2y2   :     0.016511
      dxy     :     0.018640
  3 C s       :     3.239425  s :     3.239425
      pz      :     0.962559  p :     2.806848
      px      :     0.933249
      py      :     0.911041
      dz2     :     0.006572  d :     0.039869
      dxz     :     0.006154
      dyz     :     0.008767
      dx2y2   :     0.009598
      dxy     :     0.008778
  4 C s       :     3.212219  s :     3.212219
      pz      :     0.930099  p :     2.732945
      px      :     0.934876
      py      :     0.867970
      dz2     :     0.009034  d :     0.043136
      dxz     :     0.007262
      dyz     :     0.007907
      dx2y2   :     0.010445
      dxy     :     0.008488
  5 C s       :     3.242413  s :     3.242413
      pz      :     0.955560  p :     2.759443
      px      :     0.958339
      py      :     0.845545
      dz2     :     0.007231  d :     0.040354
      dxz     :     0.006979
      dyz     :     0.008285
      dx2y2   :     0.009380
      dxy     :     0.008478
  6 C s       :     3.239086  s :     3.239086
      pz      :     0.906977  p :     2.706877
      px      :     0.887502
      py      :     0.912398
      dz2     :     0.007575  d :     0.043272
      dxz     :     0.006192
      dyz     :     0.009706
      dx2y2   :     0.009432
      dxy     :     0.010367
  7 C s       :     3.039317  s :     3.039317
      pz      :     0.993754  p :     2.914975
      px      :     0.981048
      py      :     0.940173
      dz2     :     0.007003  d :     0.048004
      dxz     :     0.007906
      dyz     :     0.010705
      dx2y2   :     0.010815
      dxy     :     0.011576
  8 C s       :     3.063893  s :     3.063893
      pz      :     0.870439  p :     2.564657
      px      :     0.813679
      py      :     0.880539
      dz2     :     0.015304  d :     0.088227
      dxz     :     0.014421
      dyz     :     0.018999
      dx2y2   :     0.018531
      dxy     :     0.020973
  9 C s       :     3.244123  s :     3.244123
      pz      :     0.944909  p :     2.780177
      px      :     0.933514
      py      :     0.901755
      dz2     :     0.006429  d :     0.044165
      dxz     :     0.007340
      dyz     :     0.009480
      dx2y2   :     0.012096
      dxy     :     0.008820
 10 C s       :     3.257548  s :     3.257548
      pz      :     0.870868  p :     2.716908
      px      :     0.879228
      py      :     0.966812
      dz2     :     0.009761  d :     0.049629
      dxz     :     0.007278
      dyz     :     0.010278
      dx2y2   :     0.011097
      dxy     :     0.011215
 11 C s       :     2.835682  s :     2.835682
      pz      :     0.987807  p :     2.765448
      px      :     0.948457
      py      :     0.829184
      dz2     :     0.014881  d :     0.083415
      dxz     :     0.013878
      dyz     :     0.018895
      dx2y2   :     0.015424
      dxy     :     0.020336
 12 O s       :     3.737581  s :     3.737581
      pz      :     1.480313  p :     4.466274
      px      :     1.407331
      py      :     1.578630
      dz2     :     0.004348  d :     0.027953
      dxz     :     0.003485
      dyz     :     0.007142
      dx2y2   :     0.005498
      dxy     :     0.007481
 13 H s       :     0.910558  s :     0.910558
      pz      :     0.008472  p :     0.023445
      px      :     0.005234
      py      :     0.009738
 14 H s       :     0.927324  s :     0.927324
      pz      :     0.008403  p :     0.023856
      px      :     0.004310
      py      :     0.011143
 15 H s       :     0.928226  s :     0.928226
      pz      :     0.007982  p :     0.023811
      px      :     0.009915
      py      :     0.005914
 16 H s       :     0.939946  s :     0.939946
      pz      :     0.007303  p :     0.025868
      px      :     0.010805
      py      :     0.007760
 17 H s       :     0.935522  s :     0.935522
      pz      :     0.004512  p :     0.025606
      px      :     0.004410
      py      :     0.016683
 18 H s       :     0.946238  s :     0.946238
      pz      :     0.004686  p :     0.025544
      px      :     0.004296
      py      :     0.016562
 19 H s       :     0.937212  s :     0.937212
      pz      :     0.007071  p :     0.025568
      px      :     0.010670
      py      :     0.007827
 20 H s       :     0.896191  s :     0.896191
      pz      :     0.005236  p :     0.026404
      px      :     0.008994
      py      :     0.012174
 21 H s       :     0.871705  s :     0.871705
      pz      :     0.008015  p :     0.025857
      px      :     0.003877
      py      :     0.013965
 22 H s       :     0.847504  s :     0.847504
      pz      :     0.017266  p :     0.028195
      px      :     0.006797
      py      :     0.004132
 23 H s       :     0.831630  s :     0.831630
      pz      :     0.007566  p :     0.029136
      px      :     0.015983
      py      :     0.005587


                     *******************************
                     * LOEWDIN POPULATION ANALYSIS *
                     *******************************

----------------------
LOEWDIN ATOMIC CHARGES
----------------------
   0 C :    0.079693
   1 O :   -0.090207
   2 C :    0.096432
   3 C :   -0.048422
   4 C :    0.032551
   5 C :   -0.031691
   6 C :    0.027612
   7 C :   -0.075796
   8 C :    0.175034
   9 C :   -0.026376
  10 C :    0.136110
  11 C :    0.075932
  12 O :    0.019868
  13 H :    0.038302
  14 H :    0.023316
  15 H :    0.023636
  16 H :    0.046941
  17 H :    0.047815
  18 H :    0.046210
  19 H :    0.045718
  20 H :    0.066644
  21 H :    0.077797
  22 H :    0.092650
  23 H :    0.120230

-------------------------------
LOEWDIN REDUCED ORBITAL CHARGES
-------------------------------
  0 C s       :     2.845918  s :     2.845918
      pz      :     0.991747  p :     2.936443
      px      :     0.901062
      py      :     1.043634
      dz2     :     0.011566  d :     0.137946
      dxz     :     0.040510
      dyz     :     0.033599
      dx2y2   :     0.024276
      dxy     :     0.027996
  1 O s       :     3.406929  s :     3.406929
      pz      :     1.508900  p :     4.644460
      px      :     1.461912
      py      :     1.673648
      dz2     :     0.006431  d :     0.038817
      dxz     :     0.008255
      dyz     :     0.008797
      dx2y2   :     0.005776
      dxy     :     0.009558
  2 C s       :     2.841148  s :     2.841148
      pz      :     0.895052  p :     2.878292
      px      :     0.938168
      py      :     1.045072
      dz2     :     0.034553  d :     0.184129
      dxz     :     0.029647
      dyz     :     0.040467
      dx2y2   :     0.038086
      dxy     :     0.041376
  3 C s       :     2.860594  s :     2.860594
      pz      :     1.027806  p :     3.094214
      px      :     1.032283
      py      :     1.034125
      dz2     :     0.013407  d :     0.093615
      dxz     :     0.013999
      dyz     :     0.021383
      dx2y2   :     0.023643
      dxy     :     0.021183
  4 C s       :     2.858295  s :     2.858295
      pz      :     0.979812  p :     3.009994
      px      :     0.987663
      py      :     1.042519
      dz2     :     0.018537  d :     0.099160
      dxz     :     0.017849
      dyz     :     0.018262
      dx2y2   :     0.024349
      dxy     :     0.020163
  5 C s       :     2.860273  s :     2.860273
      pz      :     1.017255  p :     3.076603
      px      :     1.018068
      py      :     1.041279
      dz2     :     0.014874  d :     0.094815
      dxz     :     0.017875
      dyz     :     0.019187
      dx2y2   :     0.022293
      dxy     :     0.020586
  6 C s       :     2.858353  s :     2.858353
      pz      :     0.983734  p :     3.014304
      px      :     0.994559
      py      :     1.036011
      dz2     :     0.015274  d :     0.099730
      dxz     :     0.013818
      dyz     :     0.023446
      dx2y2   :     0.022869
      dxy     :     0.024322
  7 C s       :     2.843495  s :     2.843495
      pz      :     1.023812  p :     3.118139
      px      :     1.033328
      py      :     1.060999
      dz2     :     0.014684  d :     0.114162
      dxz     :     0.018930
      dyz     :     0.025344
      dx2y2   :     0.026951
      dxy     :     0.028253
  8 C s       :     2.850944  s :     2.850944
      pz      :     0.900205  p :     2.787579
      px      :     0.861965
      py      :     1.025410
      dz2     :     0.028754  d :     0.186443
      dxz     :     0.029146
      dyz     :     0.041574
      dx2y2   :     0.040764
      dxy     :     0.046206
  9 C s       :     2.844343  s :     2.844343
      pz      :     1.008086  p :     3.075855
      px      :     1.018947
      py      :     1.048821
      dz2     :     0.013871  d :     0.106178
      dxz     :     0.018103
      dyz     :     0.021971
      dx2y2   :     0.030435
      dxy     :     0.021798
 10 C s       :     2.861711  s :     2.861711
      pz      :     0.912638  p :     2.889731
      px      :     0.920739
      py      :     1.056355
      dz2     :     0.018700  d :     0.112447
      dxz     :     0.017680
      dyz     :     0.023360
      dx2y2   :     0.027527
      dxy     :     0.025181
 11 C s       :     2.776031  s :     2.776031
      pz      :     1.014450  p :     2.963441
      px      :     0.990890
      py      :     0.958101
      dz2     :     0.033643  d :     0.184595
      dxz     :     0.027296
      dyz     :     0.041231
      dx2y2   :     0.035257
      dxy     :     0.047169
 12 O s       :     3.417818  s :     3.417818
      pz      :     1.484403  p :     4.516705
      px      :     1.425737
      py      :     1.606565
      dz2     :     0.006696  d :     0.045608
      dxz     :     0.006962
      dyz     :     0.011338
      dx2y2   :     0.007974
      dxy     :     0.012638
 13 H s       :     0.897617  s :     0.897617
      pz      :     0.022708  p :     0.064081
      px      :     0.014239
      py      :     0.027135
 14 H s       :     0.910921  s :     0.910921
      pz      :     0.022899  p :     0.065763
      px      :     0.011933
      py      :     0.030931
 15 H s       :     0.910709  s :     0.910709
      pz      :     0.022110  p :     0.065655
      px      :     0.028279
      py      :     0.015267
 16 H s       :     0.877894  s :     0.877894
      pz      :     0.021595  p :     0.075164
      px      :     0.030672
      py      :     0.022897
 17 H s       :     0.878663  s :     0.878663
      pz      :     0.013844  p :     0.073522
      px      :     0.013568
      py      :     0.046110
 18 H s       :     0.880101  s :     0.880101
      pz      :     0.014515  p :     0.073689
      px      :     0.013618
      py      :     0.045556
 19 H s       :     0.880919  s :     0.880919
      pz      :     0.020467  p :     0.073364
      px      :     0.029998
      py      :     0.022898
 20 H s       :     0.858279  s :     0.858279
      pz      :     0.016297  p :     0.075077
      px      :     0.026221
      py      :     0.032558
 21 H s       :     0.848064  s :     0.848064
      pz      :     0.022844  p :     0.074139
      px      :     0.012773
      py      :     0.038522
 22 H s       :     0.832431  s :     0.832431
      pz      :     0.045048  p :     0.074919
      px      :     0.018608
      py      :     0.011263
 23 H s       :     0.803403  s :     0.803403
      pz      :     0.019009  p :     0.076367
      px      :     0.042068
      py      :     0.015290


                      *****************************
                      * MAYER POPULATION ANALYSIS *
                      *****************************

  NA   - Mulliken gross atomic population
  ZA   - Total nuclear charge
  QA   - Mulliken gross atomic charge
  VA   - Mayer's total valence
  BVA  - Mayer's bonded valence
  FA   - Mayer's free valence

  ATOM       NA         ZA         QA         VA         BVA        FA
  0 C      5.8531     6.0000     0.1469     3.9141     3.8181     0.0960
  1 O      8.3431     8.0000    -0.3431     2.2776     2.1278     0.1498
  2 C      5.7146     6.0000     0.2854     3.8537     3.7122     0.1415
  3 C      6.0861     6.0000    -0.0861     3.8903     3.7430     0.1473
  4 C      5.9883     6.0000     0.0117     3.9002     3.7559     0.1443
  5 C      6.0422     6.0000    -0.0422     3.8934     3.7489     0.1445
  6 C      5.9892     6.0000     0.0108     3.8635     3.7211     0.1425
  7 C      6.0023     6.0000    -0.0023     3.7784     3.6247     0.1538
  8 C      5.7168     6.0000     0.2832     3.8488     3.7142     0.1347
  9 C      6.0685     6.0000    -0.0685     3.8797     3.7454     0.1342
 10 C      6.0241     6.0000    -0.0241     3.9479     3.8178     0.1301
 11 C      5.6845     6.0000     0.3155     3.8417     3.7410     0.1006
 12 O      8.2318     8.0000    -0.2318     2.4379     2.2820     0.1559
 13 H      0.9340     1.0000     0.0660     0.9877     0.9685     0.0192
 14 H      0.9512     1.0000     0.0488     0.9864     0.9661     0.0204
 15 H      0.9520     1.0000     0.0480     0.9872     0.9668     0.0204
 16 H      0.9658     1.0000     0.0342     1.0018     0.9809     0.0209
 17 H      0.9611     1.0000     0.0389     0.9910     0.9704     0.0205
 18 H      0.9718     1.0000     0.0282     1.0012     0.9803     0.0210
 19 H      0.9628     1.0000     0.0372     0.9993     0.9785     0.0208
 20 H      0.9226     1.0000     0.0774     0.9924     0.9733     0.0192
 21 H      0.8976     1.0000     0.1024     0.9858     0.9677     0.0181
 22 H      0.8757     1.0000     0.1243     0.9877     0.9675     0.0202
 23 H      0.8608     1.0000     0.1392     0.9834     0.9602     0.0232

  Mayer bond orders larger than 0.100000
B(  0-C ,  1-O ) :   0.9022 B(  0-C , 13-H ) :   0.9624 B(  0-C , 14-H ) :   0.9560 
B(  0-C , 15-H ) :   0.9568 B(  1-O ,  2-C ) :   1.1140 B(  2-C ,  3-C ) :   1.2307 
B(  2-C ,  5-C ) :   1.2746 B(  3-C ,  4-C ) :   1.3936 B(  3-C , 16-H ) :   0.9783 
B(  4-C ,  7-C ) :   1.2704 B(  4-C , 17-H ) :   0.9725 B(  5-C ,  6-C ) :   1.4011 
B(  5-C , 18-H ) :   0.9829 B(  6-C ,  7-C ) :   1.2375 B(  6-C , 19-H ) :   0.9855 
B(  7-C ,  8-C ) :   1.0783 B(  8-C ,  9-C ) :   1.2843 B(  8-C , 12-O ) :   1.2025 
B(  9-C , 10-C ) :   1.4600 B(  9-C , 20-H ) :   0.9914 B( 10-C , 11-C ) :   1.1054 
B( 10-C , 21-H ) :   0.9686 B( 11-C , 12-O ) :   0.9501 B( 11-C , 22-H ) :   0.8773 
B( 11-C , 23-H ) :   0.8115 


-------
TIMINGS
-------

Total time                :   24.664 sec
Integral trafo            :    0.402 sec (  1.6%)
FC preparation            :    0.148 sec (  0.6%)
I/O of integrals          :    0.133 sec (  0.5%)
K(i,j) operators          :    0.288 sec (  1.2%)
T(i,j) pair energies      :    0.041 sec (  0.2%)
V**(-1/2)                 :    0.173 sec (  0.7%)
Gamma(ia|P)               :    0.271 sec (  1.1%)
Gamma-Trafo               :    0.078 sec (  0.3%)
D(virtual)                :    0.012 sec (  0.0%)
D(internal)               :    0.398 sec (  1.6%)
W(virtual)                :    0.025 sec (  0.1%)
W(internal)               :    0.539 sec (  2.2%)
L(virtual)                :    0.211 sec (  0.9%)
L(internal)               :    0.035 sec (  0.1%)
XC kernel                 :    0.023 sec (  0.1%)
G(D)                      :    1.792 sec (  7.3%)
G(Z)                      :    1.769 sec (  7.2%)
Z-vector solution         :    8.627 sec ( 35.0%)
3-index derivative        :    0.316 sec (  1.3%)
2-index derivative        :    0.033 sec (  0.1%)
Fock matrix gradient      :    8.642 sec ( 35.0%)


---------------------------------------
MP2 TOTAL ENERGY:     -574.980308439 Eh
---------------------------------------

The final MP2 gradient
  0:   0.02075687  -0.02299452   0.00987827
  1:  -0.03876290   0.02436579  -0.02563245
  2:   0.02216740  -0.00746775   0.01722952
  3:  -0.00681831  -0.00493165  -0.00805183
  4:   0.00490133   0.00675765   0.00701379
  5:  -0.01149794   0.00208530  -0.00980156
  6:   0.00935251   0.00945517   0.01170609
  7:  -0.02635775  -0.00312564  -0.02362606
  8:   0.01942578   0.08266153   0.03761376
  9:  -0.00048786  -0.08512688  -0.02933115
 10:   0.06981644  -0.10690091   0.01404372
 11:  -0.08174217   0.05335852  -0.03349664
 12:   0.03692570   0.04265099   0.03614858
 13:  -0.00668710  -0.00442624  -0.00739184
 14:   0.00567544   0.00298966  -0.00311823
 15:  -0.00268605  -0.00085378   0.00675680
 16:   0.00380500  -0.00173055   0.00276546
 17:   0.00057747  -0.00652712  -0.00138474
 18:   0.00109262   0.00470670   0.00237950
 19:  -0.00397320   0.00181578  -0.00307195
 20:   0.00309936  -0.00212260   0.00156795
 21:  -0.00503476  -0.00603464   0.00014142
 22:   0.00809384   0.02186359  -0.01192751
 23:  -0.02162698  -0.00043818   0.00962543

-----------------------------------
NORM OF THE MP2 GRADIENT:  0.238256
-----------------------------------

Maximum memory used throughout the entire MP2-calculation: 65.1 MB


-------------------------------------------------------------------------------
                          DFT DISPERSION CORRECTION                            
                                                                               
                              DFTD3 V3.1  Rev 1                                
                          USING Becke-Johnson damping                          
-------------------------------------------------------------------------------
The B2PLYP functional is recognized
Active option DFTDOPT                   ...         4   

molecular C6(AA) [au] = 6185.564560 


            DFT-D V3
 parameters
 s6 scaling factor         :     0.6400 
 a1 scaling factor         :     0.3065 
 s8 scaling factor         :     0.9147 
 a2 scaling factor         :     5.0570 
 ad hoc parameters k1-k3   :    16.0000     1.3333    -4.0000 

 Edisp/kcal,au: -12.484279255706  -0.019894963248 
 E6   /kcal   :  -7.031690053 
 E8   /kcal   :  -5.452589202 
 % E8         :  43.675642707 

-------------------------   ----------------
Dispersion correction           -0.019894963
-------------------------   ----------------


-------------------------   --------------------
FINAL SINGLE POINT ENERGY      -575.000203402100
-------------------------   --------------------

------------------------------------------------------------------------------
                         ORCA GEOMETRY RELAXATION STEP
------------------------------------------------------------------------------

Reading the OPT-File                    .... done
Getting information on internals        .... done
Copying old internal coords+grads       .... done
Making the new internal coordinates     .... (2022 redundants) done
Validating the new internal coordinates .... (2022 redundants) done
Calculating the B-matrix                .... done
Calculating the G,G- and P matrices     .... done
Transforming gradient to internals      .... done
Projecting the internal gradient        .... done
Number of atoms                         ....  24
Number of internal coordinates          .... 117
Current Energy                          ....  -575.000203402 Eh
Current gradient norm                   ....     0.238255555 Eh/bohr
Maximum allowed component of the step   ....  0.300
Current trust radius                    ....  0.300
Evaluating the initial hessian          ....  (Almloef) done
Projecting the Hessian                  .... done
Forming the augmented Hessian           .... done
Diagonalizing the augmented Hessian     .... done
Last element of RFO vector              ....  0.960107259
Lowest eigenvalues of augmented Hessian:
 -0.050195331  0.013203968  0.020613584  0.023780409  0.024074298
Length of the computed step             ....  0.291250785
The final length of the internal step   ....  0.291250785
Converting the step to Cartesian space:
 Initial RMS(Int)=    0.0269261446
Transforming coordinates:
 Iter   0:  RMS(Cart)=    0.0652953106 RMS(Int)=    0.8215248293
 Iter   5:  RMS(Cart)=    0.0000000232 RMS(Int)=    0.0000000178
done
Storing new coordinates                 .... done

                                .--------------------.
          ----------------------|Geometry convergence|-------------------------
          Item                value                   Tolerance       Converged
          ---------------------------------------------------------------------
          RMS gradient        0.0173046510            0.0000300000      NO
          MAX gradient        0.1269814445            0.0001000000      NO
          RMS step            0.0269261446            0.0006000000      NO
          MAX step            0.1570544976            0.0010000000      NO
          ........................................................
          Max(Bonds)      0.0831      Max(Angles)    3.60
          Max(Dihed)        4.08      Max(Improp)    0.00
          ---------------------------------------------------------------------

The optimization has not yet converged - more geometry cycles are needed


    ---------------------------------------------------------------------------
                         Redundant Internal Coordinates
                            (Angstroem and degrees)

        Definition                    Value    dE/dq     Step     New-Value
    ----------------------------------------------------------------------------
     1. B(O   1,C   0)                1.3787 -0.025997  0.0217    1.4004   
     2. B(C   2,O   1)                1.3580  0.025715 -0.0200    1.3379   
     3. B(C   3,C   2)                1.4093 -0.001003  0.0008    1.4101   
     4. B(C   4,C   3)                1.3999  0.011041 -0.0091    1.3909   
     5. B(C   5,C   2)                1.3977 -0.007309  0.0059    1.4037   
     6. B(C   6,C   5)                1.3958  0.010392 -0.0082    1.3876   
     7. B(C   7,C   4)                1.4079 -0.001493  0.0012    1.4091   
     8. B(C   7,C   6)                1.4040 -0.008675  0.0072    1.4111   
     9. B(C   8,C   7)                1.4855  0.033625 -0.0363    1.4492   
    10. B(C   9,C   8)                1.3308 -0.095008  0.0593    1.3901   
    11. B(C  10,C   9)                1.3805  0.000833  0.0005    1.3810   
    12. B(C  11,C  10)                1.3300 -0.126981  0.0831    1.4131   
    13. B(O  12,C  11)                1.3469 -0.050581  0.0384    1.3853   
    14. B(O  12,C   8)                1.3487  0.006425 -0.0071    1.3417   
    15. B(H  13,C   0)                1.1094  0.010085 -0.0138    1.0956   
    16. B(H  14,C   0)                1.1106  0.005881 -0.0081    1.1025   
    17. B(H  15,C   0)                1.1107  0.005825 -0.0080    1.1027   
    18. B(H  16,C   3)                1.0819 -0.004885  0.0061    1.0881   
    19. B(H  17,C   4)                1.0813 -0.006687  0.0084    1.0897   
    20. B(H  18,C   5)                1.0827 -0.004894  0.0062    1.0889   
    21. B(H  19,C   6)                1.0828 -0.005192  0.0065    1.0893   
    22. B(H  20,C   9)                1.0811 -0.003910  0.0049    1.0860   
    23. B(H  21,C  10)                1.0830 -0.005896  0.0074    1.0904   
    24. B(H  22,C  11)                1.0857 -0.013113  0.0167    1.1023   
    25. B(H  23,C  11)                1.0882 -0.023398  0.0300    1.1181   
    26. A(H  14,C   0,H  15)          110.21  0.004701   -0.68    109.53   
    27. A(H  13,C   0,H  14)          108.60 -0.000375    0.01    108.61   
    28. A(H  13,C   0,H  15)          108.60 -0.000443    0.05    108.65   
    29. A(O   1,C   0,H  14)          110.39 -0.005638    0.86    111.25   
    30. A(O   1,C   0,H  15)          110.04 -0.006319    0.97    111.00   
    31. A(O   1,C   0,H  13)          108.95  0.008304   -1.24    107.71   
    32. A(C   0,O   1,C   2)          125.92  0.029862   -3.60    122.32   
    33. A(C   3,C   2,C   5)          119.03 -0.006880    0.84    119.87   
    34. A(O   1,C   2,C   5)          118.09  0.006251   -0.75    117.34   
    35. A(O   1,C   2,C   3)          122.88  0.000630   -0.08    122.79   
    36. A(C   2,C   3,H  16)          121.05 -0.000049   -0.00    121.05   
    37. A(C   4,C   3,H  16)          118.59 -0.002317    0.32    118.91   
    38. A(C   2,C   3,C   4)          120.36  0.002366   -0.31    120.04   
    39. A(C   7,C   4,H  17)          121.19 -0.000376    0.05    121.24   
    40. A(C   3,C   4,H  17)          118.38 -0.001201    0.17    118.54   
    41. A(C   3,C   4,C   7)          120.43  0.001577   -0.22    120.22   
    42. A(C   2,C   5,H  18)          119.96 -0.000294   -0.02    119.94   
    43. A(C   2,C   5,C   6)          120.67  0.005184   -0.61    120.06   
    44. A(C   6,C   5,H  18)          119.37 -0.004890    0.63    120.01   
    45. A(C   5,C   6,H  19)          118.68 -0.002332    0.30    118.98   
    46. A(C   5,C   6,C   7)          120.69  0.002109   -0.23    120.46   
    47. A(C   7,C   6,H  19)          120.63  0.000222   -0.07    120.57   
    48. A(C   6,C   7,C   8)          118.89 -0.003824    0.49    119.38   
    49. A(C   4,C   7,C   8)          122.29  0.008178   -1.03    121.26   
    50. A(C   4,C   7,C   6)          118.82 -0.004355    0.54    119.36   
    51. A(C   7,C   8,O  12)          122.95  0.025457   -2.86    120.09   
    52. A(C   7,C   8,C   9)          127.31 -0.008781    1.37    128.68   
    53. A(C   9,C   8,O  12)          109.74 -0.016676    1.49    111.23   
    54. A(C   8,C   9,C  10)          106.48  0.001659   -0.23    106.24   
    55. A(C  10,C   9,H  20)          126.06 -0.001890    0.27    126.32   
    56. A(C   8,C   9,H  20)          127.46  0.000247   -0.03    127.43   
    57. A(C   9,C  10,C  11)          107.72  0.008325   -0.44    107.29   
    58. A(C  11,C  10,H  21)          125.80 -0.003742    0.15    125.95   
    59. A(C   9,C  10,H  21)          126.44 -0.004557    0.29    126.73   
    60. A(H  22,C  11,H  23)           98.09 -0.003027    1.23     99.31   
    61. A(O  12,C  11,H  23)          107.79 -0.001367    0.52    108.31   
    62. A(C  10,C  11,H  23)          102.76 -0.006640    1.41    104.17   
    63. A(O  12,C  11,H  22)          122.55  0.013153   -3.06    119.49   
    64. A(C  10,C  11,H  22)          114.01 -0.017068    1.98    115.98   
    65. A(C  10,C  11,O  12)          108.94  0.010459   -1.00    107.94   
    66. A(C   8,O  12,C  11)          106.80 -0.003630    0.18    106.98   
    67. D(C   2,O   1,C   0,H  13)    179.80  0.000063    0.05    179.85   
    68. D(C   2,O   1,C   0,H  15)    -61.24  0.000807   -0.07    -61.31   
    69. D(C   2,O   1,C   0,H  14)     60.63 -0.001217    0.28     60.91   
    70. D(C   5,C   2,O   1,C   0)    177.76 -0.000501    0.36    178.12   
    71. D(C   3,C   2,O   1,C   0)     -2.21 -0.000455    0.33     -1.88   
    72. D(C   4,C   3,C   2,C   5)      0.05  0.000016   -0.01      0.04   
    73. D(H  16,C   3,C   2,C   5)    179.92 -0.000048    0.04    179.95   
    74. D(C   4,C   3,C   2,O   1)   -179.98 -0.000027    0.02   -179.96   
    75. D(H  16,C   3,C   2,O   1)     -0.12 -0.000091    0.07     -0.05   
    76. D(H  17,C   4,C   3,H  16)     -0.01  0.000000   -0.00     -0.02   
    77. D(H  17,C   4,C   3,C   2)    179.86 -0.000059    0.04    179.90   
    78. D(C   7,C   4,C   3,H  16)   -179.94  0.000106   -0.08   -180.03   
    79. D(C   7,C   4,C   3,C   2)     -0.08  0.000047   -0.04     -0.11   
    80. D(C   6,C   5,C   2,C   3)      0.06 -0.000012    0.01      0.07   
    81. D(C   6,C   5,C   2,O   1)   -179.91  0.000030   -0.02   -179.93   
    82. D(H  18,C   5,C   2,C   3)   -179.97  0.000002   -0.01   -179.98   
    83. D(H  18,C   5,C   2,O   1)      0.06  0.000044   -0.04      0.02   
    84. D(H  19,C   6,C   5,H  18)      0.03  0.000032   -0.03     -0.00   
    85. D(H  19,C   6,C   5,C   2)    180.00  0.000048   -0.05    179.95   
    86. D(C   7,C   6,C   5,H  18)    179.88 -0.000090    0.06    179.95   
    87. D(C   7,C   6,C   5,C   2)     -0.15 -0.000075    0.05     -0.10   
    88. D(C   8,C   7,C   6,H  19)      0.33  0.000095   -0.09      0.23   
    89. D(C   8,C   7,C   6,C   5)   -179.52  0.000223   -0.19   -179.72   
    90. D(C   4,C   7,C   6,H  19)    179.97 -0.000002    0.00    179.98   
    91. D(C   4,C   7,C   6,C   5)      0.12  0.000126   -0.09      0.03   
    92. D(C   8,C   7,C   4,H  17)     -0.31 -0.000162    0.12     -0.19   
    93. D(C   8,C   7,C   4,C   3)    179.62 -0.000271    0.20    179.82   
    94. D(C   6,C   7,C   4,C   3)     -0.01 -0.000124    0.09      0.08   
    95. D(C   6,C   7,C   4,H  17)   -179.94 -0.000015    0.01   -179.93   
    96. D(C   9,C   8,C   7,C   6)    179.48 -0.000056    0.04    179.51   
    97. D(C   9,C   8,C   7,C   4)     -0.16  0.000093   -0.07     -0.23   
    98. D(O  12,C   8,C   7,C   6)     -0.77 -0.000389    0.34     -0.43   
    99. D(O  12,C   8,C   7,C   4)    179.59 -0.000240    0.23    179.82   
   100. D(H  20,C   9,C   8,O  12)   -179.02 -0.000235   -0.05   -179.07   
   101. D(H  20,C   9,C   8,C   7)      0.75 -0.000444    0.22      0.97   
   102. D(C  10,C   9,C   8,O  12)      0.10  0.000858    0.01      0.11   
   103. D(C  10,C   9,C   8,C   7)    179.88  0.000649    0.27    180.15   
   104. D(H  21,C  10,C   9,H  20)      4.59 -0.000350   -0.31      4.28   
   105. D(H  21,C  10,C   9,C   8)   -174.55 -0.001446   -0.36   -174.91   
   106. D(C  11,C  10,C   9,H  20)   -177.55  0.000358    0.01   -177.54   
   107. D(C  11,C  10,C   9,C   8)      3.31 -0.000738   -0.05      3.27   
   108. D(H  23,C  11,C  10,C   9)    108.64  0.000440    0.91    109.56   
   109. D(H  22,C  11,C  10,H  21)     31.52 -0.011867    4.08     35.60   
   110. D(H  22,C  11,C  10,C   9)   -146.36 -0.012545    3.76   -142.60   
   111. D(O  12,C  11,C  10,H  21)    172.39  0.001631    0.37    172.76   
   112. D(O  12,C  11,C  10,C   9)     -5.50  0.000953    0.05     -5.44   
   113. D(C   8,O  12,C  11,H  23)   -105.30  0.002928   -1.47   -106.76   
   114. D(C   8,O  12,C  11,H  22)    142.36  0.000075   -1.66    140.69   
   115. D(C   8,O  12,C  11,C  10)      5.52 -0.000478   -0.05      5.47   
   116. D(C  11,O  12,C   8,C   9)     -3.42  0.001286   -0.09     -3.51   
   117. D(C  11,O  12,C   8,C   7)    176.79  0.001570   -0.35    176.44   
    ----------------------------------------------------------------------------

Geometry step timings:
Preparation and reading OPT file:      0.000 s ( 7.731 %)
Internal coordinates            :      0.000 s ( 0.691 %)
B/P matrices and projection     :      0.002 s (33.405 %)
Hessian update/contruction      :      0.001 s (11.553 %)
Making the step                 :      0.001 s (24.746 %)
Converting the step to Cartesian:      0.000 s ( 3.433 %)
Storing new data                :      0.000 s ( 0.734 %)
Checking convergence            :      0.000 s ( 0.130 %)
Final printing                  :      0.001 s (17.491 %)
Total time                      :      0.005 s

Time for energy+gradient        :     44.808 s
Time for complete geometry iter :     45.000 s

         *************************************************************
         *                GEOMETRY OPTIMIZATION CYCLE   2            *
         *************************************************************
---------------------------------
CARTESIAN COORDINATES (ANGSTROEM)
---------------------------------
  C      1.115411    0.390646   -0.187824
  O      2.159730   -0.219172    0.518376
  C      2.906425    0.446058    1.407201
  C      2.730316    1.818816    1.677347
  C      3.540058    2.453862    2.613037
  C      3.899763   -0.277958    2.085024
  C      4.705749    0.355752    3.020009
  C      4.537015    1.729295    3.296124
  C      5.395841    2.368959    4.272590
  C      5.405795    3.696869    4.683296
  C      6.409855    3.802353    5.625628
  C      7.041342    2.540872    5.710237
  O      6.335292    1.655852    4.911872
  H      0.671760   -0.365034   -0.845363
  H      1.485507    1.223458   -0.808344
  H      0.336780    0.760936    0.499617
  H      1.966930    2.398661    1.162677
  H      3.383909    3.515701    2.801477
  H      4.036941   -1.337978    1.877100
  H      5.470547   -0.223209    3.536287
  H      4.751182    4.496133    4.348654
  H      6.654977    4.682072    6.221516
  H      7.358955    2.227711    6.718314
  H      8.045903    2.706303    5.247910

----------------------------
CARTESIAN COORDINATES (A.U.)
----------------------------
  NO LB      ZA    FRAG     MASS         X           Y           Z
   0 C     6.0000    0    12.011    2.107821    0.738215   -0.354936
   1 O     8.0000    0    15.999    4.081299   -0.414175    0.979588
   2 C     6.0000    0    12.011    5.492346    0.842928    2.659224
   3 C     6.0000    0    12.011    5.159549    3.437065    3.169727
   4 C     6.0000    0    12.011    6.689740    4.637127    4.937924
   5 C     6.0000    0    12.011    7.369485   -0.525264    3.940124
   6 C     6.0000    0    12.011    8.892577    0.672273    5.706989
   7 C     6.0000    0    12.011    8.573716    3.267894    6.228771
   8 C     6.0000    0    12.011   10.196663    4.476683    8.074025
   9 C     6.0000    0    12.011   10.215472    6.986071    8.850147
  10 C     6.0000    0    12.011   12.112870    7.185406   10.630895
  11 C     6.0000    0    12.011   13.306208    4.801551   10.790785
  12 O     8.0000    0    15.999   11.971966    3.129107    9.282094
  13 H     1.0000    0     1.008    1.269442   -0.689814   -1.597504
  14 H     1.0000    0     1.008    2.807202    2.312001   -1.527549
  15 H     1.0000    0     1.008    0.636421    1.437962    0.944138
  16 H     1.0000    0     1.008    3.716960    4.532812    2.197140
  17 H     1.0000    0     1.008    6.394660    6.643711    5.294024
  18 H     1.0000    0     1.008    7.628714   -2.528412    3.547205
  19 H     1.0000    0     1.008   10.337836   -0.421804    6.682614
  20 H     1.0000    0     1.008    8.978434    8.496459    8.217765
  21 H     1.0000    0     1.008   12.576083    8.847834   11.756962
  22 H     1.0000    0     1.008   13.906410    4.209764   12.695774
  23 H     1.0000    0     1.008   15.204554    5.114171    9.917112

--------------------------------
INTERNAL COORDINATES (ANGSTROEM)
--------------------------------
 C      0   0   0     0.000000000000     0.00000000     0.00000000
 O      1   0   0     1.400428511247     0.00000000     0.00000000
 C      2   1   0     1.337943912362   122.32141948     0.00000000
 C      3   2   1     1.410126928758   122.79237760   358.12328574
 C      4   3   2     1.390856030721   120.04359560   180.03769100
 C      3   2   1     1.403697168673   117.34029241   178.12116396
 C      6   3   2     1.387587052137   120.05704719   180.06984167
 C      5   4   3     1.409087727509   120.21573549   359.88741935
 C      8   5   4     1.449220057905   121.26211416   179.82022214
 C      9   8   5     1.390008949962   128.68172673   359.77025608
 C     10   9   8     1.381032890575   106.24734944   180.15520084
 C     11  10   9     1.413248255632   107.30974378     3.26793795
 O      9   8   5     1.341555085139   120.09565175   179.82501487
 H      1   2   3     1.095553156119   107.71485286   179.84859920
 H      1   2   3     1.102538610184   111.24850502    60.92122502
 H      1   2   3     1.102703736153   111.00265786   298.68415388
 H      4   3   2     1.088054413678   121.05090304   359.94863233
 H      5   4   3     1.089676101837   118.54399600   179.89680682
 H      6   3   2     1.088895145108   119.93773438     0.00000000
 H      7   6   3     1.089336923182   118.97493064   179.94852293
 H     10   9   8     1.085967115581   127.42669339     0.97900300
 H     11  10   9     1.090446589060   126.72128098   185.10163996
 H     12  11  10     1.102345867377   115.91715160   217.44799145
 H     12  11  10     1.118149097561   104.15967915   109.53662472

---------------------------
INTERNAL COORDINATES (A.U.)
---------------------------
 C      0   0   0     0.000000000000     0.00000000     0.00000000
 O      1   0   0     2.646426356393     0.00000000     0.00000000
 C      2   1   0     2.528347576911   122.32141948     0.00000000
 C      3   2   1     2.664753709419   122.79237760   358.12328574
 C      4   3   2     2.628336989776   120.04359560   180.03769100
 C      3   2   1     2.652603223753   117.34029241   178.12116396
 C      6   3   2     2.622159515515   120.05704719   180.06984167
 C      5   4   3     2.662789903661   120.21573549   359.88741935
 C      8   5   4     2.738629017226   121.26211416   179.82022214
 C      9   8   5     2.626736239128   128.68172673   359.77025608
 C     10   9   8     2.609773945124   106.24734944   180.15520084
 C     11  10   9     2.670652162386   107.30974378     3.26793795
 O      9   8   5     2.535171704482   120.09565175   179.82501487
 H      1   2   3     2.070295430218   107.71485286   179.84859920
 H      1   2   3     2.083496025322   111.24850502    60.92122502
 H      1   2   3     2.083808068182   111.00265786   298.68415388
 H      4   3   2     2.056124860655   121.05090304   359.94863233
 H      5   4   3     2.059189407150   118.54399600   179.89680682
 H      6   3   2     2.057713612810   119.93773438     0.00000000
 H      7   6   3     2.058548452383   118.97493064   179.94852293
 H     10   9   8     2.052180438892   127.42669339     0.97900300
 H     11  10   9     2.060645416991   126.72128098   185.10163996
 H     12  11  10     2.083131794202   115.91715160   217.44799145
 H     12  11  10     2.112995571281   104.15967915   109.53662472


           ************************************************************
           *        Program running with 8 parallel MPI-processes     *
           *              working on a common directory               *
           ************************************************************
------------------------------------------------------------------------------
                   ___                                                        
                  /   \      - P O W E R E D   B Y -                         
                 /     \                                                     
                 |  |  |   _    _      __       _____    __    __             
                 |  |  |  | |  | |    /  \     |  _  \  |  |  /  |          
                  \  \/   | |  | |   /    \    | | | |  |  | /  /          
                 / \  \   | |__| |  /  /\  \   | |_| |  |  |/  /          
                |  |  |   |  __  | /  /__\  \  |    /   |      \           
                |  |  |   | |  | | |   __   |  |    \   |  |\   \          
                \     /   | |  | | |  |  |  |  | |\  \  |  | \   \       
                 \___/    |_|  |_| |__|  |__|  |_| \__\ |__|  \__/        
                                                                              
                      - O R C A' S   B I G   F R I E N D -                    
                                      &                                       
                       - I N T E G R A L  F E E D E R -                       
                                                                              
 v1 FN, 2020, v2 2021, v3 2022-2024                                           
------------------------------------------------------------------------------


----------------------
SHARK INTEGRAL PACKAGE
----------------------

Number of atoms                             ...     24
Number of basis functions                   ...    237
Number of shells                            ...    111
Maximum angular momentum                    ...      2
Integral batch strategy                     ... SHARK/LIBINT Hybrid
RI-J (if used) integral strategy            ... SPLIT-RIJ (Revised 2003 algorithm where possible)
Printlevel                                  ...      1
Contraction scheme used                     ... SEGMENTED contraction
Prescreening option                         ... SCHWARTZ
   Thresh                                   ... 1.000e-12
   Tcut                                     ... 1.000e-14
   Tpresel                                  ... 1.000e-14 
Coulomb Range Separation                    ... NOT USED
Exchange Range Separation                   ... NOT USED
Multipole approximations                    ... NOT USED
Finite Nucleus Model                        ... NOT USED
CABS basis                                  ... NOT available
Auxiliary Coulomb fitting basis             ... AVAILABLE
   # of basis functions in Aux-J            ...    758
   # of shells in Aux-J                     ...    250
   Maximum angular momentum in Aux-J        ...      4
Auxiliary J/K fitting basis                 ... NOT available
Auxiliary Correlation fitting basis         ... AVAILABLE
   # of basis functions in Aux-C            ...    778
   # of shells in Aux-C                     ...    274
   Maximum angular momentum in Aux-C        ...      3
Auxiliary 'external' fitting basis          ... NOT available

Checking pre-screening integrals            ... done (  0.0 sec) Dimension = 111
Check shell pair data                       ... done (  0.0 sec)
Shell pair information
Shell pair cut-off parameter TPreSel        ...   1.0e-14
Total number of shell pairs                 ...      6216
Shell pairs after pre-screening             ...      5281
Total number of primitive shell pairs       ...     22568
Primitive shell pairs kept                  ...     13498
          la=0 lb=0:   1623 shell pairs
          la=1 lb=0:   1925 shell pairs
          la=1 lb=1:    607 shell pairs
          la=2 lb=0:    658 shell pairs
          la=2 lb=1:    396 shell pairs
          la=2 lb=2:     72 shell pairs

Calculating one electron integrals          ... done (  0.0 sec)
Calculating RI/J V-Matrix + Cholesky decomp.... done (  0.0 sec)
Calculating RI/C V-Matrix + Cholesky decomp.... done (  0.0 sec)
Calculating Nuclear repulsion               ... done (  0.0 sec) ENN=    735.334779451023 Eh

Diagonalization of the overlap matrix:
Smallest eigenvalue                        ... 2.696e-04
Time for diagonalization                   ...    0.006 sec
Threshold for overlap eigenvalues          ... 1.000e-07
Number of eigenvalues below threshold      ... 0
Time for construction of square roots      ...    0.003 sec
Total time needed                          ...    0.010 sec

-------------------
DFT GRID GENERATION
-------------------

General Integration Accuracy     IntAcc      ... 4.388
Radial Grid Type                 RadialGrid  ... OptM3 with GC (2021)
Angular Grid (max. ang.)         AngularGrid ... 4 (Lebedev-302)
Angular grid pruning method      GridPruning ... 4 (adaptive)
Weight generation scheme         WeightScheme... mBecke (2022)
Basis function cutoff            BFCut       ... 1.0000e-12
Integration weight cutoff        WCut        ... 1.0000e-14
Partially contracted basis set               ... off
Rotationally invariant grid construction     ... off
Angular grids for H and He will be reduced by one unit

Total number of grid points                  ...   113520
Total number of batches                      ...     1782
Average number of points per batch           ...       63
Average number of grid points per atom       ...     4730

--------------------
COSX GRID GENERATION
--------------------

GRIDX 1
-------
General Integration Accuracy     IntAcc      ... 3.816
Radial Grid Type                 RadialGrid  ... OptM3 with GC (2021)
Angular Grid (max. ang.)         AngularGrid ... 1 (Lebedev-50)
Angular grid pruning method      GridPruning ... 4 (adaptive)
Weight generation scheme         WeightScheme... mBecke (2022)
Basis function cutoff            BFCut       ... 1.0000e-12
Integration weight cutoff        WCut        ... 1.0000e-14
Partially contracted basis set               ... on
Rotationally invariant grid construction     ... off
Angular grids for H and He will be reduced by one unit

Total number of grid points                  ...    14465
Total number of batches                      ...      128
Average number of points per batch           ...      113
Average number of grid points per atom       ...      603
UseSFitting                                  ... on

GRIDX 2
-------
General Integration Accuracy     IntAcc      ... 4.020
Radial Grid Type                 RadialGrid  ... OptM3 with GC (2021)
Angular Grid (max. ang.)         AngularGrid ... 2 (Lebedev-110)
Angular grid pruning method      GridPruning ... 4 (adaptive)
Weight generation scheme         WeightScheme... mBecke (2022)
Basis function cutoff            BFCut       ... 1.0000e-12
Integration weight cutoff        WCut        ... 1.0000e-14
Partially contracted basis set               ... on
Rotationally invariant grid construction     ... off
Angular grids for H and He will be reduced by one unit

Total number of grid points                  ...    31558
Total number of batches                      ...      260
Average number of points per batch           ...      121
Average number of grid points per atom       ...     1315
UseSFitting                                  ... on

GRIDX 3
-------
General Integration Accuracy     IntAcc      ... 4.338
Radial Grid Type                 RadialGrid  ... OptM3 with GC (2021)
Angular Grid (max. ang.)         AngularGrid ... 3 (Lebedev-194)
Angular grid pruning method      GridPruning ... 4 (adaptive)
Weight generation scheme         WeightScheme... mBecke (2022)
Basis function cutoff            BFCut       ... 1.0000e-12
Integration weight cutoff        WCut        ... 1.0000e-14
Partially contracted basis set               ... on
Rotationally invariant grid construction     ... off
Angular grids for H and He will be reduced by one unit

Total number of grid points                  ...    69245
Total number of batches                      ...      553
Average number of points per batch           ...      125
Average number of grid points per atom       ...     2885
UseSFitting                                  ... on
Initializing property integral containers    ... done (  0.0 sec)

SHARK setup successfully completed in   1.3 seconds

Maximum memory used throughout the entire STARTUP-calculation: 30.7 MB


           ************************************************************
           *        Program running with 8 parallel MPI-processes     *
           *              working on a common directory               *
           ************************************************************
Occupation numbers will be reassigned to an Aufbau configuration
             **** ENERGY FILE WAS UPDATED (calc.en.tmp) ****
Finished Guess after   0.2 sec
Maximum memory used throughout the entire GUESS-calculation: 13.0 MB


           ************************************************************
           *        Program running with 8 parallel MPI-processes     *
           *              working on a common directory               *
           ************************************************************
--------------------
CPCM SOLVATION MODEL
--------------------
CPCM parameters:
  Epsilon                                         ...      16.7000
  Refrac                                          ...       1.2750
  Rsolv                                           ...       1.3000
  Surface type                                    ... GAUSSIAN VDW
  Discretization scheme                           ... Constant charge density
    Threshold for H atoms                         ...       5.0000 (charges/Ang^2)
    Threshold for non-H atoms                     ...       5.0000 (charges/Ang^2)
  Epsilon function type                           ...         CPCM
Solvent:                                          ... CUSTOM
Radii:
  Scheme                                          ... Element-dependent radii
  Radius for C  used is    3.8550 Bohr (=   2.0400 Ang.)
  Radius for O  used is    3.4469 Bohr (=   1.8240 Ang.)
  Radius for H  used is    2.4944 Bohr (=   1.3200 Ang.)
Calculating surface                               ...        done! (  0.0s)
Cavity surface points                             ...         2186
Cavity Volume                                     ...    1468.0643
Cavity Surface-area                               ...     791.2689
Calculating surface distance matrix               ...        done! (  0.1s)
Performing Cholesky decomposition & store         ...        done! (  0.1s)
Overall time for CPCM initialization              ...                 0.2s

----------------------------------------D-I-I-S--------------------------------------------
Iteration    Energy (Eh)           Delta-E    RMSDP     MaxDP     DIISErr   Damp  Time(sec)
-------------------------------------------------------------------------------------------
               ***  Starting incremental Fock matrix formation  ***
    1    -574.4135151162042803     0.00e+00  3.95e-04  1.17e-02  2.15e-02  0.700   1.6
    2    -574.4156801513020127    -2.17e-03  3.30e-04  9.63e-03  1.54e-02  0.700   0.9
                               ***Turning on AO-DIIS***
    3    -574.4173706415704146    -1.69e-03  2.64e-04  7.11e-03  1.06e-02  0.700   0.9
    4    -574.4186601712804077    -1.29e-03  6.76e-04  1.82e-02  7.94e-03  0.000   0.9
                              *** Initializing SOSCF ***
---------------------------------------S-O-S-C-F--------------------------------------
Iteration    Energy (Eh)           Delta-E    RMSDP     MaxDP     MaxGrad    Time(sec)
--------------------------------------------------------------------------------------
    5    -574.4222036317712536    -3.54e-03  8.24e-05  1.43e-03  1.45e-03     1.0
               *** Restarting incremental Fock matrix formation ***
    6    -574.4222872879224724    -8.37e-05  8.74e-05  1.33e-03  1.63e-03     1.6
    7    -574.4223398316223665    -5.25e-05  9.62e-05  2.44e-03  4.75e-04     1.3
    8    -574.4223528614747920    -1.30e-05  2.15e-05  8.92e-04  1.88e-04     1.3
    9    -574.4223558278183646    -2.97e-06  6.61e-06  1.70e-04  7.33e-05     1.3
   10    -574.4223558958558442    -6.80e-08  2.89e-06  9.27e-05  2.73e-05     1.2
   11    -574.4223559730344277    -7.72e-08  7.04e-07  1.94e-05  5.71e-06     1.1
   12    -574.4223559738788936    -8.44e-10  2.91e-07  9.08e-06  4.22e-06     1.1
                 **** Energy Check signals convergence ****

               *****************************************************
               *                     SUCCESS                       *
               *           SCF CONVERGED AFTER  12 CYCLES          *
               *****************************************************

Recomputing exchange energy using gridx3       ... done (    2.197 sec)
Old exchange energy                            :    -40.847448987 Eh
New exchange energy                            :    -40.847325153 Eh
Exchange energy change after final integration :      0.000123834 Eh
Total energy after final integration           :   -574.422232140 Eh
             **** ENERGY FILE WAS UPDATED (calc.en.tmp) ****

----------------
TOTAL SCF ENERGY
----------------

Total Energy       :       -574.42223214028468 Eh          -15630.82359 eV

Components:
Nuclear Repulsion  :        735.33477945102345 Eh           20009.47661 eV
Electronic Energy  :      -1309.68037632123537 Eh          -35638.21485 eV
One Electron Energy:      -2222.86203210952453 Eh          -60487.15100 eV
Two Electron Energy:        913.18165578828916 Eh           24848.93615 eV
CPCM Dielectric    :         -0.07675910366699 Eh              -2.08872 eV

Virial components:
Potential Energy   :      -1144.18404197486257 Eh          -31134.83065 eV
Kinetic Energy     :        569.76180983457789 Eh           15504.00705 eV
Virial Ratio       :          2.00817959755334

DFT components:
N(Alpha)           :       46.000027945729 electrons
N(Beta)            :       46.000027945729 electrons
N(Total)           :       92.000055891459 electrons
E(X)               :      -36.311100603720 Eh       
E(C)               :       -2.288742259992 Eh       
E(XC)              :      -38.599842863712 Eh       

CPCM Solvation Model Properties:
Surface-charge          :         -1.01748796821087
Corrected charge        :         -1.00000000000000
Outlying charge corr.   :          0.00001840567609 Eh               0.00050 eV
Free-energy (cav+disp)  :  This term is not implemented in the current solvation scheme

---------------
SCF CONVERGENCE
---------------

  Last Energy change         ...    8.4447e-10  Tolerance :   1.0000e-09
  Last MAX-Density change    ...    9.0764e-06  Tolerance :   1.0000e-08
  Last RMS-Density change    ...    2.9150e-07  Tolerance :   1.0000e-09
  Last DIIS Error            ...    1.4461e-03  Tolerance :   1.0000e-08
  Last Orbital Gradient      ...    4.2226e-06  Tolerance :   2.0000e-06
  Last Orbital Rotation      ...    9.6354e-06  Tolerance :   2.0000e-06


Total SCF time: 0 days 0 hours 0 min 16 sec 
Finished LeanSCF after  16.9 sec

Maximum memory used throughout the entire LEANSCF-calculation: 26.8 MB


           ************************************************************
           *        Program running with 8 parallel MPI-processes     *
           *              working on a common directory               *
           ************************************************************

------------------------------------------------------------------------------
                                ORCA  MP2 
------------------------------------------------------------------------------

Freezing NCore=26 chemical core electrons

----------------------
RI-MP2 ENERGY+GRADIENT
----------------------
Dimension of the orbital basis            ...  237
Dimension of the AuxC basis               ...  778
Memory devoted to MP2                     ... 8000 MB   
Data format for matrix containers         ... DOUBLE
Compression type for matrix containers    ... UNCOMPRESSED
Overall scaling of the MP2 energy         ...   2.700e-01

-----------------------
SHARK RI TRANSFORMATION
-----------------------

Number of basis functions                ...    237
Number of aux functions                  ...    778
Number of operators                      ...      1
Generation of IJK                        ... YES
Generation of IAK                        ... YES
Generation of ABK                        ... NO
Orbital Range Operator  0:    0-  45 to   46- 236

Aux basis identifier                     ...   AUXC
Contraction scheme used                  ... SEGMENTED
Do orthogonalization                     ... YES
All operator combinations                ... NO
Transpose (ia|K)                         ... NO
Integral generator used                  ... LIBINT
Starting integral generation + trafo... 
Half trafo (segmented) done. Total time =  0.2 sec. integrals=  0.1 sec trafo=  0.1 sec
Integral generation and half transformation done (  0.2 sec)

Reading or making V^(-1/2)          ... done (  0.0 sec)
Sorting IJK integrals               ... done (  0.1 sec)
Sorting IAK integrals               ... done (  0.2 sec)

SHARK RI integral transformation done. Total time =  0.4 sec.

Opening buffers                              ... done
Frozen core precalculation                   ... done

Starting loop over batches of integrals:

Operator 0  - window                       ... ( 13- 45)x( 46-236)
Operator 0  - Memory available             ...  8000 MB
Operator 0  - Memory needed per MO         ...   1.1 MB
Operator 0  - Number of orbitals per batch ... 5
Operator 0  - Number of batches            ... 1

OPERATOR  0   PASS   0:  MOs    13 ...   17 +   18 ...   22 +   23 ...   27 +   28 ...   32
                            +   33 ...   37 +   38 ...   42 +   43 ...   45
  Reading integrals       ... ok
  Internal MO  15
Closing buffer GIPV ( 0.05 GB; CompressionRatio= 1.00)
Time spent in pair loops =     2.078 sec
Deleting buffers (Ka|jb) ...done

-----------------------------------------------
 RI-MP2 CORRELATION ENERGY:     -0.591439905 Eh
-----------------------------------------------


---------------------
MP2 DENSITY FORMATION
---------------------

Completing the external part of the density      ... done
Storing the unrelaxed density                    ... done

Re-sorting 3-index density container for op 0    ... done
Computing external part of the Lagrangian        ... done
Calculating the xc-kernel                        ... done
Calculating G(D)                                 ... done
Completing the Lagrangian                        ... done
Solving the Z-vector equations                   ... Using XC Grid                  ... (calc.grid_cpscf.tmp) 
Recalculating density on grid  ... (calc.grho_cpscf0.tmp) done
Calculating the xc-kernel      ... (calc.fxc_cpscf0.tmp) done

-------------------
SHARK CP-SCF DRIVER
-------------------

Dimension of the orbital basis          ...    237
Dimension of the CPSCF-problem          ...   8786
Number of operators                     ...      1
Max. number of iterations               ...    128
Convergence Tolerance                   ... 3.0e-05
Number of perturbations                 ...      1
Perturbation type                       ... REAL

----------------------------
POPLE LINEAR EQUATION SOLVER
----------------------------

  ITERATION   0:   ||err||_max =   6.7073e-02 (   0.9 sec)
  ITERATION   1:   ||err||_max =   2.0637e-02 (   0.9 sec)
  ITERATION   2:   ||err||_max =   9.9365e-03 (   0.9 sec)
  ITERATION   3:   ||err||_max =   2.1914e-03 (   0.9 sec)
  ITERATION   4:   ||err||_max =   8.6603e-04 (   0.9 sec)
  ITERATION   5:   ||err||_max =   3.0836e-04 (   0.9 sec)
  ITERATION   6:   ||err||_max =   1.0783e-04 (   0.9 sec)
  ITERATION   7:   ||err||_max =   3.1791e-05 (   0.9 sec)
  ITERATION   8:   ||err||_max =   1.0661e-05 (   0.9 sec)
done
Finalizing the relaxed density                   ... done
Transforming P to the AO basis                   ... done
Storing the relaxed density                      ... done

------------------------------------
ENERGY WEIGHTED DENSITY FINALIZATION
------------------------------------

Gathering the parts of the W-matrix              ... done
Forming the Z-density                            ... done
Transforming Z to the AO basis                   ... done
Calculating G(Z)                                 ... done
Finalizing the W-matrix                          ... done
Transforming W to the AO basis and storing       ... done

----------------------------------
MP2 DERIVATIVE INTEGRAL GENERATION
----------------------------------

Input SCF Electron Density              ... calc.scfp
Input Correlated Electron Density       ... calc.pmp2re
Input Energy Weighted Density           ... calc.wmp2.tmp

Nuclear repulsion gradient              ... done (  0.0 sec)
HCore & Overlap gradient  (SHARK)       ... done (  0.1 sec)
Two-electron RIJ gradient terms         ... done (  0.6 sec)

-----------------------------------------------------------
MP2 COSX Grid Generation
-----------------------------------------------------------

General Integration Accuracy     IntAcc      ... 4.871
Radial Grid Type                 RadialGrid  ... OptM3 with GC (2021)
Angular Grid (max. ang.)         AngularGrid ... 4 (Lebedev-302)
Angular grid pruning method      GridPruning ... 4 (adaptive)
Weight generation scheme         WeightScheme... mBecke (2022)
Basis function cutoff            BFCut       ... 1.0000e-12
Integration weight cutoff        WCut        ... 1.0000e-14
Partially contracted basis set               ... on
Rotationally invariant grid construction     ... off
Angular grids for H and He will be reduced by one unit

Total number of grid points                  ...   130843
Total number of batches                      ...     1032
Average number of points per batch           ...      126
Average number of grid points per atom       ...     5452
UseSFitting                                  ... on
Two-electron COSX gradient terms        ... 
Integration Timings:
Total Time                  =     5.8 sec
Basis fcn evaluation        =     0.1 sec
Density evaluation          =     0.1 sec
A evaluation                =     4.6 sec
A derivative evaluation     =     0.0 sec
S-fit derivative evaluation =     0.0 sec
anal. over. der. evaluation =     0.0 sec
num. over. der. evaluation  =     0.4 sec
K(P) evaluation             =     0.1 sec
finalize                    =     0.0 sec

done (  6.6 sec)
CPCM gradient                           ... done (  0.6 sec)
DFT XC gradient                         ... Exchange-correlation gradient    ... done
done (  0.9 sec)
Empirical dispersion gradient           ... 
-------------------
DISPERSION GRADIENT
-------------------

   1   C   :   -0.000138198   -0.000043532   -0.000136334
   2   O   :   -0.000092172   -0.000096768   -0.000114796
   3   C   :   -0.000008665   -0.000044869   -0.000022995
   4   C   :   -0.000047375    0.000070814   -0.000023622
   5   C   :   -0.000029136    0.000049979   -0.000009942
   6   C   :    0.000057658   -0.000172661   -0.000003159
   7   C   :    0.000027257   -0.000086605    0.000001178
   8   C   :   -0.000069900   -0.000063992   -0.000075875
   9   C   :    0.000661715    0.000405408    0.000702991
  10   C   :    0.000146609    0.000105579    0.000168797
  11   C   :   -0.000159071   -0.000290663   -0.000233349
  12   C   :   -0.000342370    0.000052286   -0.000273754
  13   O   :    0.000096422    0.000045284    0.000102701
  14   H   :   -0.000064562   -0.000034688   -0.000068631
  15   H   :   -0.000064088    0.000002173   -0.000101948
  16   H   :   -0.000108963   -0.000015497   -0.000052598
  17   H   :   -0.000065791    0.000092978   -0.000032161
  18   H   :   -0.000074568    0.000112144   -0.000032312
  19   H   :    0.000036177   -0.000127137   -0.000007377
  20   H   :    0.000054141   -0.000129983    0.000010907
  21   H   :   -0.000013196    0.000125319    0.000029963
  22   H   :    0.000023899    0.000073779    0.000050401
  23   H   :    0.000072526   -0.000027136    0.000084673
  24   H   :    0.000101651   -0.000002214    0.000037240

Difference to translation invariance:
           :    0.0000000000   -0.0000000000   -0.0000000000

Difference to rotation invariance:
           :    0.0000000000   -0.0000000000   -0.0000000000

Norm of the Dispersion gradient    ...    0.0013563031
RMS gradient                       ...    0.0001598418
MAX gradient                       ...    0.0007029914
done (  0.0 sec)

-------
TIMINGS
-------

Total time                :   24.478 sec
Integral trafo            :    0.387 sec (  1.6%)
FC preparation            :    0.141 sec (  0.6%)
I/O of integrals          :    0.120 sec (  0.5%)
K(i,j) operators          :    0.279 sec (  1.1%)
T(i,j) pair energies      :    0.036 sec (  0.1%)
V**(-1/2)                 :    0.167 sec (  0.7%)
Gamma(ia|P)               :    0.261 sec (  1.1%)
Gamma-Trafo               :    0.078 sec (  0.3%)
D(virtual)                :    0.012 sec (  0.1%)
D(internal)               :    0.382 sec (  1.6%)
W(virtual)                :    0.025 sec (  0.1%)
W(internal)               :    0.501 sec (  2.0%)
L(virtual)                :    0.226 sec (  0.9%)
L(internal)               :    0.036 sec (  0.1%)
XC kernel                 :    0.023 sec (  0.1%)
G(D)                      :    1.721 sec (  7.0%)
G(Z)                      :    1.749 sec (  7.1%)
Z-vector solution         :    8.522 sec ( 34.8%)
3-index derivative        :    0.312 sec (  1.3%)
2-index derivative        :    0.031 sec (  0.1%)
Fock matrix gradient      :    8.832 sec ( 36.1%)


---------------------------------------
MP2 TOTAL ENERGY:     -575.013672046 Eh
---------------------------------------

The final MP2 gradient
  0:   0.01142786  -0.01304326   0.00557123
  1:  -0.01635602   0.01431147  -0.00978971
  2:   0.01213211  -0.00557641   0.00904285
  3:  -0.00149757  -0.00567896  -0.00340916
  4:   0.00453519   0.00113933   0.00464398
  5:  -0.00913773   0.00266043  -0.00731698
  6:   0.00441563   0.00853032   0.00661125
  7:  -0.01555532  -0.00337357  -0.01451620
  8:   0.00835574   0.03685285   0.01598761
  9:  -0.01032773  -0.03182126  -0.02137467
 10:   0.03915258  -0.03101332   0.01213591
 11:  -0.05958697   0.00376860  -0.01709723
 12:   0.02284540   0.00569205   0.01606455
 13:  -0.00256914   0.00113915  -0.00185908
 14:   0.00097768   0.00084433  -0.00156842
 15:  -0.00157083  -0.00040885   0.00143219
 16:   0.00010018   0.00077625   0.00023874
 17:  -0.00054509  -0.00060388  -0.00056046
 18:   0.00164847   0.00016238   0.00151194
 19:  -0.00057806  -0.00110700  -0.00087517
 20:   0.00154264   0.00107506   0.00108126
 21:  -0.00403851  -0.00073261   0.00209530
 22:   0.01380962   0.01258355  -0.00022188
 23:   0.00087959   0.00385812   0.00223853

-----------------------------------
NORM OF THE MP2 GRADIENT:  0.113973
-----------------------------------

Maximum memory used throughout the entire MP2-calculation: 65.4 MB


-------------------------------------------------------------------------------
                          DFT DISPERSION CORRECTION                            
                                                                               
                              DFTD3 V3.1  Rev 1                                
                          USING Becke-Johnson damping                          
-------------------------------------------------------------------------------
-------------------------   ----------------
Dispersion correction           -0.020082107
-------------------------   ----------------


-------------------------   --------------------
FINAL SINGLE POINT ENERGY      -575.033754152358
-------------------------   --------------------

------------------------------------------------------------------------------
                         ORCA GEOMETRY RELAXATION STEP
------------------------------------------------------------------------------

Reading the OPT-File                    .... done
Getting information on internals        .... done
Copying old internal coords+grads       .... done
Making the new internal coordinates     .... (2022 redundants) done
Validating the new internal coordinates .... (2022 redundants) done
Calculating the B-matrix                .... done
Calculating the G,G- and P matrices     .... done
Transforming gradient to internals      .... done
Projecting the internal gradient        .... done
Number of atoms                         ....  24
Number of internal coordinates          .... 117
Current Energy                          ....  -575.033754152 Eh
Current gradient norm                   ....     0.113972816 Eh/bohr
Maximum allowed component of the step   ....  0.300
Current trust radius                    ....  0.300
Updating the Hessian (BFGS)             .... done
Forming the augmented Hessian           .... done
Diagonalizing the augmented Hessian     .... done
Last element of RFO vector              ....  0.964663376
Lowest eigenvalues of augmented Hessian:
 -0.015661374  0.013207134  0.020613552  0.023780365  0.024073917
Length of the computed step             ....  0.273137174
The final length of the internal step   ....  0.273137174
Converting the step to Cartesian space:
 Initial RMS(Int)=    0.0252515406
Transforming coordinates:
 Iter   0:  RMS(Cart)=    0.0420124100 RMS(Int)=    1.0059508836
 Iter   5:  RMS(Cart)=    0.0000000906 RMS(Int)=    0.0000000779
done
Storing new coordinates                 .... done
The predicted energy change is          ....    -0.008414887
Previously predicted energy change      ....    -0.027226626
Actually observed energy change         ....    -0.033550750
Ratio of predicted to observed change   ....     1.232277213
New trust radius                        ....     0.450000000

                                .--------------------.
          ----------------------|Geometry convergence|-------------------------
          Item                value                   Tolerance       Converged
          ---------------------------------------------------------------------
          Energy change      -0.0335507503            0.0000010000      NO
          RMS gradient        0.0065825946            0.0000300000      NO
          MAX gradient        0.0413419152            0.0001000000      NO
          RMS step            0.0252515406            0.0006000000      NO
          MAX step            0.1222806073            0.0010000000      NO
          ........................................................
          Max(Bonds)      0.0493      Max(Angles)    3.89
          Max(Dihed)        7.01      Max(Improp)    0.00
          ---------------------------------------------------------------------

The optimization has not yet converged - more geometry cycles are needed


    ---------------------------------------------------------------------------
                         Redundant Internal Coordinates
                            (Angstroem and degrees)

        Definition                    Value    dE/dq     Step     New-Value
    ----------------------------------------------------------------------------
     1. B(O   1,C   0)                1.4004 -0.012957  0.0188    1.4192   
     2. B(C   2,O   1)                1.3379  0.007252 -0.0102    1.3277   
     3. B(C   3,C   2)                1.4101 -0.002177  0.0030    1.4132   
     4. B(C   4,C   3)                1.3909  0.003920 -0.0057    1.3852   
     5. B(C   5,C   2)                1.4037 -0.006530  0.0089    1.4126   
     6. B(C   6,C   5)                1.3876  0.005275 -0.0073    1.3803   
     7. B(C   7,C   4)                1.4091 -0.003619  0.0050    1.4141   
     8. B(C   7,C   6)                1.4111 -0.005600  0.0079    1.4191   
     9. B(C   8,C   7)                1.4492  0.014918 -0.0281    1.4212   
    10. B(C   9,C   8)                1.3900 -0.033421  0.0366    1.4266   
    11. B(C  10,C   9)                1.3810  0.009881 -0.0120    1.3691   
    12. B(C  11,C  10)                1.4132 -0.041342  0.0493    1.4625   
    13. B(O  12,C  11)                1.3853 -0.020277  0.0278    1.4132   
    14. B(O  12,C   8)                1.3416  0.011159 -0.0155    1.3260   
    15. B(H  13,C   0)                1.0956  0.001375 -0.0034    1.0922   
    16. B(H  14,C   0)                1.1025  0.001851 -0.0045    1.0981   
    17. B(H  15,C   0)                1.1027  0.001858 -0.0045    1.0982   
    18. B(H  16,C   3)                1.0881  0.000232 -0.0004    1.0877   
    19. B(H  17,C   4)                1.0897 -0.000609  0.0015    1.0911   
    20. B(H  18,C   5)                1.0889 -0.000237  0.0006    1.0895   
    21. B(H  19,C   6)                1.0893 -0.000234  0.0006    1.0900   
    22. B(H  20,C   9)                1.0860 -0.000469  0.0011    1.0871   
    23. B(H  21,C  10)                1.0904 -0.000356  0.0009    1.0914   
    24. B(H  22,C  11)                1.1023  0.000201 -0.0001    1.1022   
    25. B(H  23,C  11)                1.1181  0.000428 -0.0004    1.1178   
    26. A(H  14,C   0,H  15)          109.53  0.000804   -0.23    109.30   
    27. A(H  13,C   0,H  14)          108.61 -0.001654    0.44    109.05   
    28. A(H  13,C   0,H  15)          108.65 -0.001697    0.47    109.13   
    29. A(O   1,C   0,H  14)          111.25 -0.000891    0.21    111.46   
    30. A(O   1,C   0,H  15)          111.00 -0.001235    0.31    111.31   
    31. A(O   1,C   0,H  13)          107.71  0.004672   -1.21    106.50   
    32. A(C   0,O   1,C   2)          122.32  0.011872   -2.50    119.82   
    33. A(C   3,C   2,C   5)          119.87 -0.001448    0.32    120.19   
    34. A(O   1,C   2,C   5)          117.34  0.004559   -0.94    116.40   
    35. A(O   1,C   2,C   3)          122.79 -0.003111    0.62    123.41   
    36. A(C   2,C   3,H  16)          121.05  0.000168   -0.05    121.00   
    37. A(C   4,C   3,H  16)          118.91 -0.001430    0.34    119.24   
    38. A(C   2,C   3,C   4)          120.04  0.001262   -0.28    119.76   
    39. A(C   7,C   4,H  17)          121.24  0.001256   -0.28    120.96   
    40. A(C   3,C   4,H  17)          118.54 -0.000347    0.11    118.65   
    41. A(C   3,C   4,C   7)          120.22 -0.000909    0.18    120.39   
    42. A(C   2,C   5,H  18)          119.94  0.001929   -0.48    119.46   
    43. A(C   2,C   5,C   6)          120.06  0.000726   -0.15    119.90   
    44. A(C   6,C   5,H  18)          120.01 -0.002655    0.64    120.64   
    45. A(C   5,C   6,H  19)          118.97 -0.001770    0.42    119.40   
    46. A(C   5,C   6,C   7)          120.46  0.000432   -0.09    120.37   
    47. A(C   7,C   6,H  19)          120.57  0.001337   -0.33    120.23   
    48. A(C   6,C   7,C   8)          119.38 -0.003382    0.73    120.11   
    49. A(C   4,C   7,C   8)          121.26  0.003445   -0.76    120.51   
    50. A(C   4,C   7,C   6)          119.36 -0.000063    0.03    119.38   
    51. A(C   7,C   8,O  12)          120.10  0.007439   -1.45    118.65   
    52. A(C   7,C   8,C   9)          128.68 -0.005968    1.43    130.11   
    53. A(C   9,C   8,O  12)          111.22 -0.001471    0.02    111.25   
    54. A(C   8,C   9,C  10)          106.25 -0.001723    0.22    106.47   
    55. A(C  10,C   9,H  20)          126.32 -0.001257    0.38    126.71   
    56. A(C   8,C   9,H  20)          127.43  0.002995   -0.61    126.81   
    57. A(C   9,C  10,C  11)          107.31 -0.000325    0.47    107.78   
    58. A(C  11,C  10,H  21)          125.94  0.001695   -0.60    125.34   
    59. A(C   9,C  10,H  21)          126.72 -0.001358    0.15    126.87   
    60. A(H  22,C  11,H  23)           99.28 -0.004731    3.19    102.48   
    61. A(O  12,C  11,H  23)          108.31  0.000645    0.45    108.76   
    62. A(C  10,C  11,H  23)          104.16 -0.007032    2.65    106.81   
    63. A(O  12,C  11,H  22)          119.50  0.008170   -3.89    115.61   
    64. A(C  10,C  11,H  22)          115.92 -0.010327    1.61    117.53   
    65. A(C  10,C  11,O  12)          107.94  0.009963   -2.12    105.82   
    66. A(C   8,O  12,C  11)          106.97 -0.006270    1.34    108.31   
    67. D(C   2,O   1,C   0,H  13)    179.85 -0.000041    0.19    180.04   
    68. D(C   2,O   1,C   0,H  15)    -61.32  0.000052    0.20    -61.11   
    69. D(C   2,O   1,C   0,H  14)     60.92 -0.000407    0.28     61.20   
    70. D(C   5,C   2,O   1,C   0)    178.12 -0.000497    0.79    178.91   
    71. D(C   3,C   2,O   1,C   0)     -1.88 -0.000461    0.73     -1.15   
    72. D(C   4,C   3,C   2,C   5)      0.04 -0.000003    0.01      0.05   
    73. D(H  16,C   3,C   2,C   5)    179.95 -0.000024    0.03    179.98   
    74. D(C   4,C   3,C   2,O   1)   -179.96 -0.000039    0.07   -179.89   
    75. D(H  16,C   3,C   2,O   1)     -0.05 -0.000060    0.09      0.04   
    76. D(H  17,C   4,C   3,H  16)     -0.02  0.000018   -0.04     -0.06   
    77. D(H  17,C   4,C   3,C   2)    179.90 -0.000001   -0.03    179.87   
    78. D(C   7,C   4,C   3,H  16)    179.97  0.000034   -0.03    179.95   
    79. D(C   7,C   4,C   3,C   2)     -0.11  0.000015   -0.01     -0.12   
    80. D(C   6,C   5,C   2,C   3)      0.07  0.000004   -0.01      0.05   
    81. D(C   6,C   5,C   2,O   1)   -179.93  0.000039   -0.07   -180.00   
    82. D(H  18,C   5,C   2,C   3)   -179.98  0.000002   -0.01   -179.99   
    83. D(H  18,C   5,C   2,O   1)      0.02  0.000036   -0.06     -0.04   
    84. D(H  19,C   6,C   5,H  18)     -0.00  0.000019   -0.03     -0.03   
    85. D(H  19,C   6,C   5,C   2)    179.95  0.000019   -0.02    179.93   
    86. D(C   7,C   6,C   5,H  18)    179.95 -0.000023    0.00    179.95   
    87. D(C   7,C   6,C   5,C   2)     -0.10 -0.000023    0.01     -0.09   
    88. D(C   8,C   7,C   6,H  19)      0.23  0.000063   -0.10      0.13   
    89. D(C   8,C   7,C   6,C   5)   -179.72  0.000107   -0.14   -179.86   
    90. D(C   4,C   7,C   6,H  19)    179.98 -0.000011    0.03    180.00   
    91. D(C   4,C   7,C   6,C   5)      0.03  0.000033   -0.01      0.02   
    92. D(C   8,C   7,C   4,H  17)     -0.19 -0.000112    0.17     -0.02   
    93. D(C   8,C   7,C   4,C   3)    179.82 -0.000128    0.15    179.97   
    94. D(C   6,C   7,C   4,C   3)      0.08 -0.000034    0.01      0.09   
    95. D(C   6,C   7,C   4,H  17)   -179.93 -0.000018    0.03   -179.90   
    96. D(C   9,C   8,C   7,C   6)    179.51 -0.000357    0.49    180.00   
    97. D(C   9,C   8,C   7,C   4)     -0.23 -0.000271    0.35      0.12   
    98. D(O  12,C   8,C   7,C   6)     -0.43 -0.000054    0.40     -0.03   
    99. D(O  12,C   8,C   7,C   4)    179.83  0.000032    0.27    180.09   
   100. D(H  20,C   9,C   8,O  12)   -179.07 -0.000783    0.27   -178.80   
   101. D(H  20,C   9,C   8,C   7)      0.98 -0.000506    0.20      1.18   
   102. D(C  10,C   9,C   8,O  12)      0.10  0.000248    0.05      0.15   
   103. D(C  10,C   9,C   8,C   7)   -179.84  0.000525   -0.02   -179.87   
   104. D(H  21,C  10,C   9,H  20)      4.29 -0.000499   -0.74      3.55   
   105. D(H  21,C  10,C   9,C   8)   -174.90 -0.001561   -0.52   -175.41   
   106. D(C  11,C  10,C   9,H  20)   -177.54 -0.000053    0.11   -177.43   
   107. D(C  11,C  10,C   9,C   8)      3.27 -0.001115    0.34      3.61   
   108. D(H  23,C  11,C  10,C   9)    109.54  0.002905    0.43    109.96   
   109. D(H  22,C  11,C  10,H  21)     35.63 -0.010876    7.01     42.64   
   110. D(H  22,C  11,C  10,C   9)   -142.55 -0.011247    6.14   -136.41   
   111. D(O  12,C  11,C  10,H  21)    172.75  0.001606    0.38    173.12   
   112. D(O  12,C  11,C  10,C   9)     -5.44  0.001235   -0.49     -5.93   
   113. D(C   8,O  12,C  11,H  23)   -106.75  0.001710   -1.73   -108.48   
   114. D(C   8,O  12,C  11,H  22)    140.77  0.002504   -3.98    136.78   
   115. D(C   8,O  12,C  11,C  10)      5.45 -0.001255    0.55      6.00   
   116. D(C  11,O  12,C   8,C   9)     -3.49  0.001290   -0.47     -3.97   
   117. D(C  11,O  12,C   8,C   7)    176.46  0.001033   -0.41    176.05   
    ----------------------------------------------------------------------------

Geometry step timings:
Preparation and reading OPT file:      0.000 s ( 9.724 %)
Internal coordinates            :      0.000 s ( 0.624 %)
B/P matrices and projection     :      0.002 s (32.052 %)
Hessian update/contruction      :      0.000 s ( 9.744 %)
Making the step                 :      0.001 s (24.401 %)
Converting the step to Cartesian:      0.000 s ( 3.000 %)
Storing new data                :      0.000 s ( 0.685 %)
Checking convergence            :      0.000 s ( 0.302 %)
Final printing                  :      0.001 s (19.408 %)
Total time                      :      0.005 s

Time for energy+gradient        :     43.550 s
Time for complete geometry iter :     43.742 s

         *************************************************************
         *                GEOMETRY OPTIMIZATION CYCLE   3            *
         *************************************************************
---------------------------------
CARTESIAN COORDINATES (ANGSTROEM)
---------------------------------
  C      1.135132    0.412442   -0.165167
  O      2.178488   -0.241787    0.540248
  C      2.910223    0.437043    1.415768
  C      2.727422    1.812830    1.681823
  C      3.536515    2.447046    2.610159
  C      3.913288   -0.290461    2.094120
  C      4.716340    0.344124    3.020230
  C      4.541813    1.725452    3.294445
  C      5.373746    2.373907    4.246851
  C      5.386800    3.731850    4.682305
  C      6.387191    3.830809    5.611429
  C      7.057740    2.532807    5.688024
  O      6.306267    1.662798    4.865486
  H      0.682620   -0.338448   -0.816491
  H      1.521117    1.235457   -0.781170
  H      0.371096    0.800559    0.521664
  H      1.959454    2.385709    1.166960
  H      3.381063    3.510255    2.799883
  H      4.043977   -1.350638    1.879641
  H      5.486917   -0.225415    3.539706
  H      4.721771    4.527381    4.355863
  H      6.640062    4.707779    6.209780
  H      7.295002    2.148781    6.693570
  H      8.071939    2.666677    5.237631

----------------------------
CARTESIAN COORDINATES (A.U.)
----------------------------
  NO LB      ZA    FRAG     MASS         X           Y           Z
   0 C     6.0000    0    12.011    2.145089    0.779403   -0.312120
   1 O     8.0000    0    15.999    4.116746   -0.456911    1.020922
   2 C     6.0000    0    12.011    5.499525    0.825891    2.675413
   3 C     6.0000    0    12.011    5.154081    3.425753    3.178185
   4 C     6.0000    0    12.011    6.683045    4.624246    4.932485
   5 C     6.0000    0    12.011    7.395042   -0.548892    3.957313
   6 C     6.0000    0    12.011    8.912590    0.650301    5.707408
   7 C     6.0000    0    12.011    8.582782    3.260632    6.225600
   8 C     6.0000    0    12.011   10.154908    4.486035    8.025385
   9 C     6.0000    0    12.011   10.179576    7.052174    8.848275
  10 C     6.0000    0    12.011   12.070041    7.239179   10.604064
  11 C     6.0000    0    12.011   13.337195    4.786312   10.748807
  12 O     8.0000    0    15.999   11.917118    3.142232    9.194436
  13 H     1.0000    0     1.008    1.289965   -0.639573   -1.542945
  14 H     1.0000    0     1.008    2.874494    2.334675   -1.476197
  15 H     1.0000    0     1.008    0.701270    1.512837    0.985803
  16 H     1.0000    0     1.008    3.702832    4.508336    2.205235
  17 H     1.0000    0     1.008    6.389284    6.633421    5.291013
  18 H     1.0000    0     1.008    7.642009   -2.552336    3.552006
  19 H     1.0000    0     1.008   10.368771   -0.425973    6.689075
  20 H     1.0000    0     1.008    8.922854    8.555510    8.231389
  21 H     1.0000    0     1.008   12.547899    8.896414   11.734784
  22 H     1.0000    0     1.008   13.785556    4.060608   12.649015
  23 H     1.0000    0     1.008   15.253754    5.039290    9.897688

--------------------------------
INTERNAL COORDINATES (ANGSTROEM)
--------------------------------
 C      0   0   0     0.000000000000     0.00000000     0.00000000
 O      1   0   0     1.419231746923     0.00000000     0.00000000
 C      2   1   0     1.327697006101   119.81760430     0.00000000
 C      3   2   1     1.413150093672   123.40981584   358.85442024
 C      4   3   2     1.385159436854   119.76072692   180.11128728
 C      3   2   1     1.412643548467   116.40325737   178.90966970
 C      6   3   2     1.380315986404   119.90270441   180.00022364
 C      5   4   3     1.414061111922   120.39364948   359.87559700
 C      8   5   4     1.421155637974   120.50625521   179.96624259
 C      9   8   5     1.426113022781   130.12549153     0.10329792
 C     10   9   8     1.368884896864   106.42594274   180.11744266
 C     11  10   9     1.462979869620   107.83987872     3.59434055
 O      9   8   5     1.325889063044   118.66472032   180.11294100
 H      1   2   3     1.092165775620   106.50374697   180.03684074
 H      1   2   3     1.098087598032   111.46395008    61.20260058
 H      1   2   3     1.098235813840   111.31560264   298.88398209
 H      4   3   2     1.087680311246   120.99653425     0.03589719
 H      5   4   3     1.091134705450   118.65029010   179.86617909
 H      6   3   2     1.089520522207   119.45675422   359.95807357
 H      7   6   3     1.089963166858   119.39660955   179.92581814
 H     10   9   8     1.087059006876   126.83722016     1.18883759
 H     11  10   9     1.091350444742   126.83812059   184.64775890
 H     12  11  10     1.102222114345   117.10010191   223.78510676
 H     12  11  10     1.117754362771   106.76960694   109.87575135

---------------------------
INTERNAL COORDINATES (A.U.)
---------------------------
 C      0   0   0     0.000000000000     0.00000000     0.00000000
 O      1   0   0     2.681959322251     0.00000000     0.00000000
 C      2   1   0     2.508983730358   119.81760430     0.00000000
 C      3   2   1     2.670466663165   123.40981584   358.85442024
 C      4   3   2     2.617571987470   119.76072692   180.11128728
 C      3   2   1     2.669509431454   116.40325737   178.90966970
 C      6   3   2     2.608419192578   119.90270441   180.00022364
 C      5   4   3     2.672188238161   120.39364948   359.87559700
 C      8   5   4     2.685594949449   120.50625521   179.96624259
 C      9   8   5     2.694963049075   130.12549153     0.10329792
 C     10   9   8     2.586817563934   106.42594274   180.11744266
 C     11  10   9     2.764631293022   107.83987872     3.59434055
 O      9   8   5     2.505567213115   118.66472032   180.11294100
 H      1   2   3     2.063894208763   106.50374697   180.03684074
 H      1   2   3     2.075084831336   111.46395008    61.20260058
 H      1   2   3     2.075364918622   111.31560264   298.88398209
 H      4   3   2     2.055417909514   120.99653425     0.03589719
 H      5   4   3     2.061945768518   118.65029010   179.86617909
 H      6   3   2     2.058895404257   119.45675422   359.95807357
 H      7   6   3     2.059731881423   119.39660955   179.92581814
 H     10   9   8     2.054243814408   126.83722016     1.18883759
 H     11  10   9     2.062353456696   126.83812059   184.64775890
 H     12  11  10     2.082897934865   117.10010191   223.78510676
 H     12  11  10     2.112249630633   106.76960694   109.87575135


           ************************************************************
           *        Program running with 8 parallel MPI-processes     *
           *              working on a common directory               *
           ************************************************************
------------------------------------------------------------------------------
                   ___                                                        
                  /   \      - P O W E R E D   B Y -                         
                 /     \                                                     
                 |  |  |   _    _      __       _____    __    __             
                 |  |  |  | |  | |    /  \     |  _  \  |  |  /  |          
                  \  \/   | |  | |   /    \    | | | |  |  | /  /          
                 / \  \   | |__| |  /  /\  \   | |_| |  |  |/  /          
                |  |  |   |  __  | /  /__\  \  |    /   |      \           
                |  |  |   | |  | | |   __   |  |    \   |  |\   \          
                \     /   | |  | | |  |  |  |  | |\  \  |  | \   \       
                 \___/    |_|  |_| |__|  |__|  |_| \__\ |__|  \__/        
                                                                              
                      - O R C A' S   B I G   F R I E N D -                    
                                      &                                       
                       - I N T E G R A L  F E E D E R -                       
                                                                              
 v1 FN, 2020, v2 2021, v3 2022-2024                                           
------------------------------------------------------------------------------


----------------------
SHARK INTEGRAL PACKAGE
----------------------

Number of atoms                             ...     24
Number of basis functions                   ...    237
Number of shells                            ...    111
Maximum angular momentum                    ...      2
Integral batch strategy                     ... SHARK/LIBINT Hybrid
RI-J (if used) integral strategy            ... SPLIT-RIJ (Revised 2003 algorithm where possible)
Printlevel                                  ...      1
Contraction scheme used                     ... SEGMENTED contraction
Prescreening option                         ... SCHWARTZ
   Thresh                                   ... 1.000e-12
   Tcut                                     ... 1.000e-14
   Tpresel                                  ... 1.000e-14 
Coulomb Range Separation                    ... NOT USED
Exchange Range Separation                   ... NOT USED
Multipole approximations                    ... NOT USED
Finite Nucleus Model                        ... NOT USED
CABS basis                                  ... NOT available
Auxiliary Coulomb fitting basis             ... AVAILABLE
   # of basis functions in Aux-J            ...    758
   # of shells in Aux-J                     ...    250
   Maximum angular momentum in Aux-J        ...      4
Auxiliary J/K fitting basis                 ... NOT available
Auxiliary Correlation fitting basis         ... AVAILABLE
   # of basis functions in Aux-C            ...    778
   # of shells in Aux-C                     ...    274
   Maximum angular momentum in Aux-C        ...      3
Auxiliary 'external' fitting basis          ... NOT available

Checking pre-screening integrals            ... done (  0.0 sec) Dimension = 111
Check shell pair data                       ... done (  0.0 sec)
Shell pair information
Shell pair cut-off parameter TPreSel        ...   1.0e-14
Total number of shell pairs                 ...      6216
Shell pairs after pre-screening             ...      5296
Total number of primitive shell pairs       ...     22568
Primitive shell pairs kept                  ...     13531
          la=0 lb=0:   1629 shell pairs
          la=1 lb=0:   1929 shell pairs
          la=1 lb=1:    608 shell pairs
          la=2 lb=0:    659 shell pairs
          la=2 lb=1:    398 shell pairs
          la=2 lb=2:     73 shell pairs

Calculating one electron integrals          ... done (  0.0 sec)
Calculating RI/J V-Matrix + Cholesky decomp.... done (  0.0 sec)
Calculating RI/C V-Matrix + Cholesky decomp.... done (  0.0 sec)
Calculating Nuclear repulsion               ... done (  0.0 sec) ENN=    735.381033541840 Eh

Diagonalization of the overlap matrix:
Smallest eigenvalue                        ... 2.743e-04
Time for diagonalization                   ...    0.006 sec
Threshold for overlap eigenvalues          ... 1.000e-07
Number of eigenvalues below threshold      ... 0
Time for construction of square roots      ...    0.003 sec
Total time needed                          ...    0.011 sec

-------------------
DFT GRID GENERATION
-------------------

General Integration Accuracy     IntAcc      ... 4.388
Radial Grid Type                 RadialGrid  ... OptM3 with GC (2021)
Angular Grid (max. ang.)         AngularGrid ... 4 (Lebedev-302)
Angular grid pruning method      GridPruning ... 4 (adaptive)
Weight generation scheme         WeightScheme... mBecke (2022)
Basis function cutoff            BFCut       ... 1.0000e-12
Integration weight cutoff        WCut        ... 1.0000e-14
Partially contracted basis set               ... off
Rotationally invariant grid construction     ... off
Angular grids for H and He will be reduced by one unit

Total number of grid points                  ...   113532
Total number of batches                      ...     1784
Average number of points per batch           ...       63
Average number of grid points per atom       ...     4730

--------------------
COSX GRID GENERATION
--------------------

GRIDX 1
-------
General Integration Accuracy     IntAcc      ... 3.816
Radial Grid Type                 RadialGrid  ... OptM3 with GC (2021)
Angular Grid (max. ang.)         AngularGrid ... 1 (Lebedev-50)
Angular grid pruning method      GridPruning ... 4 (adaptive)
Weight generation scheme         WeightScheme... mBecke (2022)
Basis function cutoff            BFCut       ... 1.0000e-12
Integration weight cutoff        WCut        ... 1.0000e-14
Partially contracted basis set               ... on
Rotationally invariant grid construction     ... off
Angular grids for H and He will be reduced by one unit

Total number of grid points                  ...    14469
Total number of batches                      ...      127
Average number of points per batch           ...      113
Average number of grid points per atom       ...      603
UseSFitting                                  ... on

GRIDX 2
-------
General Integration Accuracy     IntAcc      ... 4.020
Radial Grid Type                 RadialGrid  ... OptM3 with GC (2021)
Angular Grid (max. ang.)         AngularGrid ... 2 (Lebedev-110)
Angular grid pruning method      GridPruning ... 4 (adaptive)
Weight generation scheme         WeightScheme... mBecke (2022)
Basis function cutoff            BFCut       ... 1.0000e-12
Integration weight cutoff        WCut        ... 1.0000e-14
Partially contracted basis set               ... on
Rotationally invariant grid construction     ... off
Angular grids for H and He will be reduced by one unit

Total number of grid points                  ...    31547
Total number of batches                      ...      259
Average number of points per batch           ...      121
Average number of grid points per atom       ...     1314
UseSFitting                                  ... on

GRIDX 3
-------
General Integration Accuracy     IntAcc      ... 4.338
Radial Grid Type                 RadialGrid  ... OptM3 with GC (2021)
Angular Grid (max. ang.)         AngularGrid ... 3 (Lebedev-194)
Angular grid pruning method      GridPruning ... 4 (adaptive)
Weight generation scheme         WeightScheme... mBecke (2022)
Basis function cutoff            BFCut       ... 1.0000e-12
Integration weight cutoff        WCut        ... 1.0000e-14
Partially contracted basis set               ... on
Rotationally invariant grid construction     ... off
Angular grids for H and He will be reduced by one unit

Total number of grid points                  ...    69242
Total number of batches                      ...      554
Average number of points per batch           ...      124
Average number of grid points per atom       ...     2885
UseSFitting                                  ... on
Initializing property integral containers    ... done (  0.0 sec)

SHARK setup successfully completed in   1.3 seconds

Maximum memory used throughout the entire STARTUP-calculation: 30.7 MB


           ************************************************************
           *        Program running with 8 parallel MPI-processes     *
           *              working on a common directory               *
           ************************************************************
Occupation numbers will be reassigned to an Aufbau configuration
             **** ENERGY FILE WAS UPDATED (calc.en.tmp) ****
Finished Guess after   0.2 sec
Maximum memory used throughout the entire GUESS-calculation: 13.0 MB


           ************************************************************
           *        Program running with 8 parallel MPI-processes     *
           *              working on a common directory               *
           ************************************************************
--------------------
CPCM SOLVATION MODEL
--------------------
CPCM parameters:
  Epsilon                                         ...      16.7000
  Refrac                                          ...       1.2750
  Rsolv                                           ...       1.3000
  Surface type                                    ... GAUSSIAN VDW
  Discretization scheme                           ... Constant charge density
    Threshold for H atoms                         ...       5.0000 (charges/Ang^2)
    Threshold for non-H atoms                     ...       5.0000 (charges/Ang^2)
  Epsilon function type                           ...         CPCM
Solvent:                                          ... CUSTOM
Radii:
  Scheme                                          ... Element-dependent radii
  Radius for C  used is    3.8550 Bohr (=   2.0400 Ang.)
  Radius for O  used is    3.4469 Bohr (=   1.8240 Ang.)
  Radius for H  used is    2.4944 Bohr (=   1.3200 Ang.)
Calculating surface                               ...        done! (  0.0s)
Cavity surface points                             ...         2177
Cavity Volume                                     ...    1470.0584
Cavity Surface-area                               ...     790.6182
Calculating surface distance matrix               ...        done! (  0.1s)
Performing Cholesky decomposition & store         ...        done! (  0.1s)
Overall time for CPCM initialization              ...                 0.2s

----------------------------------------D-I-I-S--------------------------------------------
Iteration    Energy (Eh)           Delta-E    RMSDP     MaxDP     DIISErr   Damp  Time(sec)
-------------------------------------------------------------------------------------------
               ***  Starting incremental Fock matrix formation  ***
    1    -574.4277729209966310     0.00e+00  2.45e-04  4.47e-03  1.14e-02  0.700   1.6
    2    -574.4288675090708693    -1.09e-03  2.09e-04  3.87e-03  8.94e-03  0.700   0.9
                               ***Turning on AO-DIIS***
    3    -574.4297601623047740    -8.93e-04  1.73e-04  3.47e-03  6.97e-03  0.700   0.9
    4    -574.4304567748445152    -6.97e-04  4.51e-04  9.28e-03  5.18e-03  0.000   0.9
                              *** Initializing SOSCF ***
---------------------------------------S-O-S-C-F--------------------------------------
Iteration    Energy (Eh)           Delta-E    RMSDP     MaxDP     MaxGrad    Time(sec)
--------------------------------------------------------------------------------------
    5    -574.4324161091947190    -1.96e-03  6.03e-05  1.06e-03  9.13e-04     0.9
               *** Restarting incremental Fock matrix formation ***
    6    -574.4324655812758920    -4.95e-05  6.25e-05  1.04e-03  1.15e-03     1.6
    7    -574.4324941657625914    -2.86e-05  6.82e-05  1.86e-03  3.52e-04     1.3
    8    -574.4325009630342720    -6.80e-06  1.54e-05  6.75e-04  1.56e-04     1.3
    9    -574.4325025666735201    -1.60e-06  4.89e-06  1.49e-04  6.35e-05     1.2
   10    -574.4325026111591797    -4.45e-08  2.13e-06  6.85e-05  2.09e-05     1.2
   11    -574.4325026522869848    -4.11e-08  6.02e-07  1.63e-05  6.53e-06     1.1
   12    -574.4325026530723335    -7.85e-10  2.39e-07  7.66e-06  3.13e-06     1.1
                 **** Energy Check signals convergence ****

               *****************************************************
               *                     SUCCESS                       *
               *           SCF CONVERGED AFTER  12 CYCLES          *
               *****************************************************

Recomputing exchange energy using gridx3       ... done (    2.192 sec)
Old exchange energy                            :    -40.833449965 Eh
New exchange energy                            :    -40.833303870 Eh
Exchange energy change after final integration :      0.000146095 Eh
Total energy after final integration           :   -574.432356558 Eh
             **** ENERGY FILE WAS UPDATED (calc.en.tmp) ****

----------------
TOTAL SCF ENERGY
----------------

Total Energy       :       -574.43235655803005 Eh          -15631.09909 eV

Components:
Nuclear Repulsion  :        735.38103354184000 Eh           20010.73525 eV
Electronic Energy  :      -1309.73882069684237 Eh          -35639.80520 eV
One Electron Energy:      -2222.96407726886719 Eh          -60489.92779 eV
Two Electron Energy:        913.22525657202482 Eh           24850.12259 eV
CPCM Dielectric    :         -0.07471549806996 Eh              -2.03311 eV

Virial components:
Potential Energy   :      -1144.08556439414610 Eh          -31132.15094 eV
Kinetic Energy     :        569.65320783611605 Eh           15501.05184 eV
Virial Ratio       :          2.00838957572111

DFT components:
N(Alpha)           :       46.000039529425 electrons
N(Beta)            :       46.000039529425 electrons
N(Total)           :       92.000079058850 electrons
E(X)               :      -36.299124955492 Eh       
E(C)               :       -2.287450663170 Eh       
E(XC)              :      -38.586575618662 Eh       

CPCM Solvation Model Properties:
Surface-charge          :         -1.01743666952271
Corrected charge        :         -1.00000000000000
Outlying charge corr.   :          0.00001830020733 Eh               0.00050 eV
Free-energy (cav+disp)  :  This term is not implemented in the current solvation scheme

---------------
SCF CONVERGENCE
---------------

  Last Energy change         ...    7.8535e-10  Tolerance :   1.0000e-09
  Last MAX-Density change    ...    7.6587e-06  Tolerance :   1.0000e-08
  Last RMS-Density change    ...    2.3874e-07  Tolerance :   1.0000e-09
  Last DIIS Error            ...    9.1275e-04  Tolerance :   1.0000e-08
  Last Orbital Gradient      ...    3.1299e-06  Tolerance :   2.0000e-06
  Last Orbital Rotation      ...    6.7318e-06  Tolerance :   2.0000e-06


Total SCF time: 0 days 0 hours 0 min 16 sec 
Finished LeanSCF after  16.6 sec

Maximum memory used throughout the entire LEANSCF-calculation: 27.0 MB


           ************************************************************
           *        Program running with 8 parallel MPI-processes     *
           *              working on a common directory               *
           ************************************************************

------------------------------------------------------------------------------
                                ORCA  MP2 
------------------------------------------------------------------------------

Freezing NCore=26 chemical core electrons

----------------------
RI-MP2 ENERGY+GRADIENT
----------------------
Dimension of the orbital basis            ...  237
Dimension of the AuxC basis               ...  778
Memory devoted to MP2                     ... 8000 MB   
Data format for matrix containers         ... DOUBLE
Compression type for matrix containers    ... UNCOMPRESSED
Overall scaling of the MP2 energy         ...   2.700e-01

-----------------------
SHARK RI TRANSFORMATION
-----------------------

Number of basis functions                ...    237
Number of aux functions                  ...    778
Number of operators                      ...      1
Generation of IJK                        ... YES
Generation of IAK                        ... YES
Generation of ABK                        ... NO
Orbital Range Operator  0:    0-  45 to   46- 236

Aux basis identifier                     ...   AUXC
Contraction scheme used                  ... SEGMENTED
Do orthogonalization                     ... YES
All operator combinations                ... NO
Transpose (ia|K)                         ... NO
Integral generator used                  ... LIBINT
Starting integral generation + trafo... 
Half trafo (segmented) done. Total time =  0.2 sec. integrals=  0.1 sec trafo=  0.1 sec
Integral generation and half transformation done (  0.2 sec)

Reading or making V^(-1/2)          ... done (  0.0 sec)
Sorting IJK integrals               ... done (  0.1 sec)
Sorting IAK integrals               ... done (  0.2 sec)

SHARK RI integral transformation done. Total time =  0.4 sec.

Opening buffers                              ... done
Frozen core precalculation                   ... done

Starting loop over batches of integrals:

Operator 0  - window                       ... ( 13- 45)x( 46-236)
Operator 0  - Memory available             ...  8000 MB
Operator 0  - Memory needed per MO         ...   1.1 MB
Operator 0  - Number of orbitals per batch ... 5
Operator 0  - Number of batches            ... 1

OPERATOR  0   PASS   0:  MOs    13 ...   17 +   18 ...   22 +   23 ...   27 +   28 ...   32
                            +   33 ...   37 +   38 ...   42 +   43 ...   45
  Reading integrals       ... ok
  Internal MO  15
Closing buffer GIPV ( 0.05 GB; CompressionRatio= 1.00)
Time spent in pair loops =     1.975 sec
Deleting buffers (Ka|jb) ...done

-----------------------------------------------
 RI-MP2 CORRELATION ENERGY:     -0.591646931 Eh
-----------------------------------------------


---------------------
MP2 DENSITY FORMATION
---------------------

Completing the external part of the density      ... done
Storing the unrelaxed density                    ... done

Re-sorting 3-index density container for op 0    ... done
Computing external part of the Lagrangian        ... done
Calculating the xc-kernel                        ... done
Calculating G(D)                                 ... done
Completing the Lagrangian                        ... done
Solving the Z-vector equations                   ... Using XC Grid                  ... (calc.grid_cpscf.tmp) 
Recalculating density on grid  ... (calc.grho_cpscf0.tmp) done
Calculating the xc-kernel      ... (calc.fxc_cpscf0.tmp) done

-------------------
SHARK CP-SCF DRIVER
-------------------

Dimension of the orbital basis          ...    237
Dimension of the CPSCF-problem          ...   8786
Number of operators                     ...      1
Max. number of iterations               ...    128
Convergence Tolerance                   ... 3.0e-05
Number of perturbations                 ...      1
Perturbation type                       ... REAL

----------------------------
POPLE LINEAR EQUATION SOLVER
----------------------------

  ITERATION   0:   ||err||_max =   6.7375e-02 (   0.9 sec)
  ITERATION   1:   ||err||_max =   2.0388e-02 (   1.0 sec)
  ITERATION   2:   ||err||_max =   9.8899e-03 (   1.0 sec)
  ITERATION   3:   ||err||_max =   2.2166e-03 (   0.9 sec)
  ITERATION   4:   ||err||_max =   8.6135e-04 (   0.9 sec)
  ITERATION   5:   ||err||_max =   3.2831e-04 (   0.9 sec)
  ITERATION   6:   ||err||_max =   1.2017e-04 (   0.9 sec)
  ITERATION   7:   ||err||_max =   3.5463e-05 (   0.9 sec)
  ITERATION   8:   ||err||_max =   1.3718e-05 (   1.0 sec)
done
Finalizing the relaxed density                   ... done
Transforming P to the AO basis                   ... done
Storing the relaxed density                      ... done

------------------------------------
ENERGY WEIGHTED DENSITY FINALIZATION
------------------------------------

Gathering the parts of the W-matrix              ... done
Forming the Z-density                            ... done
Transforming Z to the AO basis                   ... done
Calculating G(Z)                                 ... done
Finalizing the W-matrix                          ... done
Transforming W to the AO basis and storing       ... done

----------------------------------
MP2 DERIVATIVE INTEGRAL GENERATION
----------------------------------

Input SCF Electron Density              ... calc.scfp
Input Correlated Electron Density       ... calc.pmp2re
Input Energy Weighted Density           ... calc.wmp2.tmp

Nuclear repulsion gradient              ... done (  0.0 sec)
HCore & Overlap gradient  (SHARK)       ... done (  0.1 sec)
Two-electron RIJ gradient terms         ... done (  0.6 sec)

-----------------------------------------------------------
MP2 COSX Grid Generation
-----------------------------------------------------------

General Integration Accuracy     IntAcc      ... 4.871
Radial Grid Type                 RadialGrid  ... OptM3 with GC (2021)
Angular Grid (max. ang.)         AngularGrid ... 4 (Lebedev-302)
Angular grid pruning method      GridPruning ... 4 (adaptive)
Weight generation scheme         WeightScheme... mBecke (2022)
Basis function cutoff            BFCut       ... 1.0000e-12
Integration weight cutoff        WCut        ... 1.0000e-14
Partially contracted basis set               ... on
Rotationally invariant grid construction     ... off
Angular grids for H and He will be reduced by one unit

Total number of grid points                  ...   130843
Total number of batches                      ...     1030
Average number of points per batch           ...      127
Average number of grid points per atom       ...     5452
UseSFitting                                  ... on
Two-electron COSX gradient terms        ... 
Integration Timings:
Total Time                  =     6.2 sec
Basis fcn evaluation        =     0.1 sec
Density evaluation          =     0.2 sec
A evaluation                =     5.0 sec
A derivative evaluation     =     0.0 sec
S-fit derivative evaluation =     0.0 sec
anal. over. der. evaluation =     0.0 sec
num. over. der. evaluation  =     0.4 sec
K(P) evaluation             =     0.1 sec
finalize                    =     0.0 sec

done (  6.9 sec)
CPCM gradient                           ... done (  0.6 sec)
DFT XC gradient                         ... Exchange-correlation gradient    ... done
done (  0.8 sec)
Empirical dispersion gradient           ... 
-------------------
DISPERSION GRADIENT
-------------------

   1   C   :   -0.000128017   -0.000041871   -0.000127152
   2   O   :   -0.000091709   -0.000099915   -0.000114545
   3   C   :   -0.000015200   -0.000039613   -0.000026504
   4   C   :   -0.000056891    0.000072928   -0.000030076
   5   C   :   -0.000017857    0.000048159   -0.000000480
   6   C   :    0.000058607   -0.000181694   -0.000004712
   7   C   :    0.000030060   -0.000086637    0.000003335
   8   C   :   -0.000071521   -0.000079063   -0.000082382
   9   C   :    0.000518619    0.000335774    0.000553043
  10   C   :    0.000108092    0.000144873    0.000147555
  11   C   :   -0.000107781   -0.000201660   -0.000158468
  12   C   :   -0.000228571    0.000040610   -0.000177161
  13   O   :    0.000100653    0.000018484    0.000097491
  14   H   :   -0.000066246   -0.000035445   -0.000070280
  15   H   :   -0.000063570    0.000003507   -0.000102299
  16   H   :   -0.000108663   -0.000013297   -0.000052314
  17   H   :   -0.000067577    0.000090978   -0.000033276
  18   H   :   -0.000074477    0.000110344   -0.000032648
  19   H   :    0.000035879   -0.000127277   -0.000007707
  20   H   :    0.000054647   -0.000129288    0.000011047
  21   H   :   -0.000016470    0.000130838    0.000030114
  22   H   :    0.000023984    0.000079261    0.000052649
  23   H   :    0.000074149   -0.000032664    0.000088381
  24   H   :    0.000109860   -0.000007332    0.000036392

Difference to translation invariance:
           :    0.0000000000   -0.0000000000   -0.0000000000

Difference to rotation invariance:
           :    0.0000000000    0.0000000000   -0.0000000000

Norm of the Dispersion gradient    ...    0.0011107714
RMS gradient                       ...    0.0001309057
MAX gradient                       ...    0.0005530426
done (  0.0 sec)

-------
TIMINGS
-------

Total time                :   24.808 sec
Integral trafo            :    0.372 sec (  1.5%)
FC preparation            :    0.140 sec (  0.6%)
I/O of integrals          :    0.126 sec (  0.5%)
K(i,j) operators          :    0.277 sec (  1.1%)
T(i,j) pair energies      :    0.035 sec (  0.1%)
V**(-1/2)                 :    0.166 sec (  0.7%)
Gamma(ia|P)               :    0.261 sec (  1.1%)
Gamma-Trafo               :    0.079 sec (  0.3%)
D(virtual)                :    0.013 sec (  0.1%)
D(internal)               :    0.369 sec (  1.5%)
W(virtual)                :    0.024 sec (  0.1%)
W(internal)               :    0.509 sec (  2.1%)
L(virtual)                :    0.194 sec (  0.8%)
L(internal)               :    0.035 sec (  0.1%)
XC kernel                 :    0.025 sec (  0.1%)
G(D)                      :    1.712 sec (  6.9%)
G(Z)                      :    1.833 sec (  7.4%)
Z-vector solution         :    8.650 sec ( 34.9%)
3-index derivative        :    0.342 sec (  1.4%)
2-index derivative        :    0.031 sec (  0.1%)
Fock matrix gradient      :    9.065 sec ( 36.5%)


---------------------------------------
MP2 TOTAL ENERGY:     -575.024003489 Eh
---------------------------------------

The final MP2 gradient
  0:   0.00545378  -0.00294395   0.00394994
  1:  -0.00241586   0.00379247  -0.00114874
  2:   0.00255233  -0.00254283   0.00160529
  3:  -0.00000864  -0.00157914  -0.00061762
  4:   0.00153358   0.00101127   0.00164561
  5:  -0.00389977  -0.00015851  -0.00346119
  6:   0.00182203   0.00353761   0.00265034
  7:  -0.00112974  -0.00074019  -0.00129021
  8:  -0.00096618   0.01136290   0.00132015
  9:  -0.00687161  -0.00907076  -0.01123653
 10:   0.01789506  -0.00399904   0.00574180
 11:  -0.03232179  -0.00973004  -0.00690182
 12:   0.00588755  -0.00113405   0.00409597
 13:  -0.00055391   0.00142606  -0.00007713
 14:  -0.00134066  -0.00000530  -0.00036937
 15:  -0.00057465   0.00019691  -0.00109100
 16:  -0.00018919   0.00037924  -0.00006991
 17:  -0.00062401   0.00028340  -0.00041393
 18:   0.00131007  -0.00033548   0.00105737
 19:  -0.00009695  -0.00117440  -0.00042846
 20:   0.00108695   0.00140521   0.00071329
 21:  -0.00325067  -0.00001364   0.00209982
 22:   0.01170812   0.00612243   0.00099768
 23:   0.00505329   0.00388191   0.00127264

-----------------------------------
NORM OF THE MP2 GRADIENT:  0.048966
-----------------------------------

Maximum memory used throughout the entire MP2-calculation: 65.5 MB


-------------------------------------------------------------------------------
                          DFT DISPERSION CORRECTION                            
                                                                               
                              DFTD3 V3.1  Rev 1                                
                          USING Becke-Johnson damping                          
-------------------------------------------------------------------------------
-------------------------   ----------------
Dispersion correction           -0.020171300
-------------------------   ----------------


-------------------------   --------------------
FINAL SINGLE POINT ENERGY      -575.044174788734
-------------------------   --------------------

------------------------------------------------------------------------------
                         ORCA GEOMETRY RELAXATION STEP
------------------------------------------------------------------------------

Reading the OPT-File                    .... done
Getting information on internals        .... done
Copying old internal coords+grads       .... done
Making the new internal coordinates     .... (2022 redundants) done
Validating the new internal coordinates .... (2022 redundants) done
Calculating the B-matrix                .... done
Calculating the G,G- and P matrices     .... done
Transforming gradient to internals      .... done
Projecting the internal gradient        .... done
Number of atoms                         ....  24
Number of internal coordinates          .... 117
Current Energy                          ....  -575.044174789 Eh
Current gradient norm                   ....     0.048966448 Eh/bohr
Maximum allowed component of the step   ....  0.300
Current trust radius                    ....  0.450
Updating the Hessian (BFGS)             .... done
Forming the augmented Hessian           .... done
Diagonalizing the augmented Hessian     .... done
Last element of RFO vector              ....  0.970230054
Lowest eigenvalues of augmented Hessian:
 -0.004900117  0.013205899  0.020613730  0.023780417  0.024074562
Length of the computed step             ....  0.249616201
The final length of the internal step   ....  0.249616201
Converting the step to Cartesian space:
 Initial RMS(Int)=    0.0230770260
Transforming coordinates:
 Iter   0:  RMS(Cart)=    0.0269945885 RMS(Int)=    1.0057697053
 Iter   5:  RMS(Cart)=    0.0000000947 RMS(Int)=    0.0000000799
done
Storing new coordinates                 .... done
The predicted energy change is          ....    -0.002602717
Previously predicted energy change      ....    -0.008414887
Actually observed energy change         ....    -0.010420636
Ratio of predicted to observed change   ....     1.238357303
New trust radius                        ....     0.675000000

                                .--------------------.
          ----------------------|Geometry convergence|-------------------------
          Item                value                   Tolerance       Converged
          ---------------------------------------------------------------------
          Energy change      -0.0104206364            0.0000010000      NO
          RMS gradient        0.0023808264            0.0000300000      NO
          MAX gradient        0.0088676635            0.0001000000      NO
          RMS step            0.0230770260            0.0006000000      NO
          MAX step            0.1323039091            0.0010000000      NO
          ........................................................
          Max(Bonds)      0.0258      Max(Angles)    3.47
          Max(Dihed)        7.58      Max(Improp)    0.00
          ---------------------------------------------------------------------

The optimization has not yet converged - more geometry cycles are needed


    ---------------------------------------------------------------------------
                         Redundant Internal Coordinates
                            (Angstroem and degrees)

        Definition                    Value    dE/dq     Step     New-Value
    ----------------------------------------------------------------------------
     1. B(O   1,C   0)                1.4192 -0.003990  0.0109    1.4301   
     2. B(C   2,O   1)                1.3277 -0.002398 -0.0006    1.3271   
     3. B(C   3,C   2)                1.4132 -0.000515  0.0014    1.4146   
     4. B(C   4,C   3)                1.3852 -0.000389 -0.0013    1.3838   
     5. B(C   5,C   2)                1.4126 -0.002613  0.0057    1.4184   
     6. B(C   6,C   5)                1.3803  0.001176 -0.0037    1.3767   
     7. B(C   7,C   4)                1.4141 -0.001713  0.0035    1.4175   
     8. B(C   7,C   6)                1.4191 -0.001474  0.0042    1.4232   
     9. B(C   8,C   7)                1.4212 -0.002868 -0.0033    1.4178   
    10. B(C   9,C   8)                1.4261 -0.008868  0.0201    1.4462   
    11. B(C  10,C   9)                1.3689  0.007081 -0.0115    1.3574   
    12. B(C  11,C  10)                1.4630 -0.008328  0.0258    1.4888   
    13. B(O  12,C  11)                1.4136 -0.006487  0.0173    1.4309   
    14. B(O  12,C   8)                1.3259  0.003698 -0.0088    1.3171   
    15. B(H  13,C   0)                1.0922 -0.000704  0.0001    1.0923   
    16. B(H  14,C   0)                1.0981 -0.000263 -0.0008    1.0973   
    17. B(H  15,C   0)                1.0982 -0.000215 -0.0009    1.0973   
    18. B(H  16,C   3)                1.0877  0.000370 -0.0005    1.0872   
    19. B(H  17,C   4)                1.0911  0.000294  0.0002    1.0913   
    20. B(H  18,C   5)                1.0895  0.000274 -0.0001    1.0894   
    21. B(H  19,C   6)                1.0900  0.000338 -0.0002    1.0898   
    22. B(H  20,C   9)                1.0871  0.000152  0.0002    1.0873   
    23. B(H  21,C  10)                1.0914  0.000386 -0.0002    1.0912   
    24. B(H  22,C  11)                1.1022  0.001298 -0.0018    1.1004   
    25. B(H  23,C  11)                1.1178  0.004532 -0.0080    1.1097   
    26. A(H  14,C   0,H  15)          109.30 -0.001276    0.22    109.52   
    27. A(H  13,C   0,H  14)          109.05 -0.001443    0.49    109.54   
    28. A(H  13,C   0,H  15)          109.13 -0.001379    0.49    109.62   
    29. A(O   1,C   0,H  14)          111.46  0.001455   -0.30    111.17   
    30. A(O   1,C   0,H  15)          111.32  0.001200   -0.21    111.11   
    31. A(O   1,C   0,H  13)          106.50  0.001388   -0.69    105.82   
    32. A(C   0,O   1,C   2)          119.82 -0.001774   -0.41    119.40   
    33. A(C   3,C   2,C   5)          120.19  0.001108   -0.10    120.09   
    34. A(O   1,C   2,C   5)          116.40  0.002216   -0.68    115.72   
    35. A(O   1,C   2,C   3)          123.41 -0.003323    0.78    124.19   
    36. A(C   2,C   3,H  16)          121.00 -0.000029   -0.01    120.98   
    37. A(C   4,C   3,H  16)          119.24 -0.000488    0.20    119.44   
    38. A(C   2,C   3,C   4)          119.76  0.000517   -0.19    119.57   
    39. A(C   7,C   4,H  17)          120.96  0.001643   -0.42    120.53   
    40. A(C   3,C   4,H  17)          118.65  0.000103    0.03    118.69   
    41. A(C   3,C   4,C   7)          120.39 -0.001746    0.39    120.78   
    42. A(C   2,C   5,H  18)          119.46  0.002426   -0.66    118.80   
    43. A(C   2,C   5,C   6)          119.90 -0.001370    0.21    120.11   
    44. A(C   6,C   5,H  18)          120.64 -0.001056    0.45    121.09   
    45. A(C   5,C   6,H  19)          119.40 -0.001179    0.39    119.79   
    46. A(C   5,C   6,C   7)          120.37 -0.000130   -0.01    120.36   
    47. A(C   7,C   6,H  19)          120.23  0.001308   -0.38    119.85   
    48. A(C   6,C   7,C   8)          120.11 -0.002085    0.62    120.73   
    49. A(C   4,C   7,C   8)          120.51  0.000464   -0.33    120.18   
    50. A(C   4,C   7,C   6)          119.38  0.001621   -0.29    119.09   
    51. A(C   7,C   8,O  12)          118.66 -0.002594    0.07    118.74   
    52. A(C   7,C   8,C   9)          130.13  0.000429    0.34    130.46   
    53. A(C   9,C   8,O  12)          111.21  0.002165   -0.41    110.80   
    54. A(C   8,C   9,C  10)          106.43 -0.001975    0.35    106.77   
    55. A(C  10,C   9,H  20)          126.73 -0.000902    0.38    127.10   
    56. A(C   8,C   9,H  20)          126.84  0.002884   -0.72    126.11   
    57. A(C   9,C  10,C  11)          107.84 -0.001358    0.55    108.39   
    58. A(C  11,C  10,H  21)          125.31  0.002119   -0.69    124.63   
    59. A(C   9,C  10,H  21)          126.84 -0.000756    0.16    127.00   
    60. A(H  22,C  11,H  23)          102.36 -0.004537    3.47    105.83   
    61. A(O  12,C  11,H  23)          108.76  0.002513   -0.10    108.66   
    62. A(C  10,C  11,H  23)          106.77 -0.004919    2.60    109.37   
    63. A(O  12,C  11,H  22)          115.52  0.005075   -3.43    112.09   
    64. A(C  10,C  11,H  22)          117.10 -0.003059    0.36    117.46   
    65. A(C  10,C  11,O  12)          105.78  0.004079   -1.53    104.25   
    66. A(C   8,O  12,C  11)          108.38 -0.002838    1.08    109.46   
    67. D(C   2,O   1,C   0,H  13)   -179.96 -0.000049    0.17   -179.80   
    68. D(C   2,O   1,C   0,H  15)    -61.12 -0.000205    0.22    -60.90   
    69. D(C   2,O   1,C   0,H  14)     61.20  0.000039    0.17     61.37   
    70. D(C   5,C   2,O   1,C   0)    178.91 -0.000319    0.79    179.70   
    71. D(C   3,C   2,O   1,C   0)     -1.15 -0.000307    0.76     -0.39   
    72. D(C   4,C   3,C   2,C   5)      0.05  0.000002   -0.00      0.05   
    73. D(H  16,C   3,C   2,C   5)    179.98 -0.000007    0.02    180.00   
    74. D(C   4,C   3,C   2,O   1)   -179.89 -0.000011    0.03   -179.86   
    75. D(H  16,C   3,C   2,O   1)      0.04 -0.000020    0.05      0.08   
    76. D(H  17,C   4,C   3,H  16)     -0.06  0.000020   -0.06     -0.12   
    77. D(H  17,C   4,C   3,C   2)    179.87  0.000012   -0.04    179.83   
    78. D(C   7,C   4,C   3,H  16)    179.95 -0.000017    0.06    180.01   
    79. D(C   7,C   4,C   3,C   2)     -0.12 -0.000025    0.08     -0.05   
    80. D(C   6,C   5,C   2,C   3)      0.05  0.000023   -0.06     -0.01   
    81. D(C   6,C   5,C   2,O   1)   -180.00  0.000032   -0.09   -180.09   
    82. D(H  18,C   5,C   2,C   3)   -179.99  0.000003   -0.01   -180.00   
    83. D(H  18,C   5,C   2,O   1)     -0.04  0.000012   -0.04     -0.08   
    84. D(H  19,C   6,C   5,H  18)     -0.03 -0.000005    0.02     -0.01   
    85. D(H  19,C   6,C   5,C   2)    179.93 -0.000024    0.07    180.00   
    86. D(C   7,C   6,C   5,H  18)    179.95 -0.000004    0.00    179.95   
    87. D(C   7,C   6,C   5,C   2)     -0.09 -0.000022    0.06     -0.03   
    88. D(C   8,C   7,C   6,H  19)      0.13  0.000014   -0.03      0.10   
    89. D(C   8,C   7,C   6,C   5)   -179.86  0.000012   -0.01   -179.87   
    90. D(C   4,C   7,C   6,H  19)   -180.00 -0.000001    0.00   -179.99   
    91. D(C   4,C   7,C   6,C   5)      0.02 -0.000002    0.02      0.04   
    92. D(C   8,C   7,C   4,H  17)     -0.02 -0.000030    0.07      0.04   
    93. D(C   8,C   7,C   4,C   3)    179.97  0.000008   -0.05    179.91   
    94. D(C   6,C   7,C   4,C   3)      0.09  0.000026   -0.08      0.01   
    95. D(C   6,C   7,C   4,H  17)   -179.90 -0.000012    0.04   -179.86   
    96. D(C   9,C   8,C   7,C   6)    179.98 -0.000322    0.53    180.51   
    97. D(C   9,C   8,C   7,C   4)      0.10 -0.000308    0.50      0.61   
    98. D(O  12,C   8,C   7,C   6)     -0.01  0.000124    0.18      0.17   
    99. D(O  12,C   8,C   7,C   4)   -179.89  0.000137    0.15   -179.73   
   100. D(H  20,C   9,C   8,O  12)   -178.82 -0.000623    0.31   -178.51   
   101. D(H  20,C   9,C   8,C   7)      1.19 -0.000203   -0.00      1.19   
   102. D(C  10,C   9,C   8,O  12)      0.11 -0.000221    0.27      0.38   
   103. D(C  10,C   9,C   8,C   7)   -179.88  0.000199   -0.04   -179.92   
   104. D(H  21,C  10,C   9,H  20)      3.58 -0.000187   -1.22      2.36   
   105. D(H  21,C  10,C   9,C   8)   -175.35 -0.000641   -1.17   -176.52   
   106. D(C  11,C  10,C   9,H  20)   -177.48  0.000184   -0.47   -177.95   
   107. D(C  11,C  10,C   9,C   8)      3.59 -0.000270   -0.42      3.17   
   108. D(H  23,C  11,C  10,C   9)    109.88  0.002903    0.94    110.81   
   109. D(H  22,C  11,C  10,H  21)     42.75 -0.007570    7.58     50.33   
   110. D(H  22,C  11,C  10,C   9)   -136.21 -0.007897    6.82   -129.39   
   111. D(O  12,C  11,C  10,H  21)    173.11  0.000700    1.27    174.37   
   112. D(O  12,C  11,C  10,C   9)     -5.86  0.000374    0.51     -5.35   
   113. D(C   8,O  12,C  11,H  23)   -108.46  0.001868   -2.51   -110.97   
   114. D(C   8,O  12,C  11,H  22)    137.17  0.002867   -4.87    132.31   
   115. D(C   8,O  12,C  11,C  10)      5.91 -0.000598   -0.32      5.60   
   116. D(C  11,O  12,C   8,C   9)     -3.90  0.000702   -0.06     -3.97   
   117. D(C  11,O  12,C   8,C   7)    176.09  0.000337    0.24    176.32   
    ----------------------------------------------------------------------------

Geometry step timings:
Preparation and reading OPT file:      0.001 s (12.967 %)
Internal coordinates            :      0.000 s ( 0.623 %)
B/P matrices and projection     :      0.002 s (29.848 %)
Hessian update/contruction      :      0.000 s ( 8.489 %)
Making the step                 :      0.001 s (22.625 %)
Converting the step to Cartesian:      0.000 s ( 2.940 %)
Storing new data                :      0.000 s ( 0.662 %)
Checking convergence            :      0.000 s ( 0.292 %)
Final printing                  :      0.001 s (21.515 %)
Total time                      :      0.005 s

Time for energy+gradient        :     43.648 s
Time for complete geometry iter :     43.844 s

         *************************************************************
         *                GEOMETRY OPTIMIZATION CYCLE   4            *
         *************************************************************
---------------------------------
CARTESIAN COORDINATES (ANGSTROEM)
---------------------------------
  C      1.128977    0.410413   -0.171750
  O      2.175142   -0.248513    0.547044
  C      2.902046    0.440900    1.417366
  C      2.721349    1.817069    1.690387
  C      3.537466    2.442498    2.616540
  C      3.913340   -0.290808    2.090924
  C      4.721961    0.336004    3.012008
  C      4.551068    1.720271    3.295075
  C      5.381222    2.374316    4.240247
  C      5.388257    3.747754    4.691353
  C      6.386322    3.853809    5.604897
  C      7.087252    2.542656    5.691603
  O      6.317758    1.677590    4.850013
  H      0.681311   -0.352904   -0.812078
  H      1.526002    1.223451   -0.792532
  H      0.369430    0.808856    0.512681
  H      1.950874    2.391951    1.182608
  H      3.387285    3.505275    2.813861
  H      4.034187   -1.349592    1.864549
  H      5.497307   -0.231173    3.526541
  H      4.707546    4.531938    4.369127
  H      6.646599    4.735392    6.192866
  H      7.227509    2.118108    6.697078
  H      8.105775    2.641697    5.262352

----------------------------
CARTESIAN COORDINATES (A.U.)
----------------------------
  NO LB      ZA    FRAG     MASS         X           Y           Z
   0 C     6.0000    0    12.011    2.133458    0.775569   -0.324560
   1 O     8.0000    0    15.999    4.110423   -0.469622    1.033764
   2 C     6.0000    0    12.011    5.484072    0.833180    2.678433
   3 C     6.0000    0    12.011    5.142604    3.433763    3.194369
   4 C     6.0000    0    12.011    6.684841    4.615652    4.944543
   5 C     6.0000    0    12.011    7.395142   -0.549547    3.951274
   6 C     6.0000    0    12.011    8.923213    0.634956    5.691871
   7 C     6.0000    0    12.011    8.600272    3.250841    6.226789
   8 C     6.0000    0    12.011   10.169035    4.486807    8.012905
   9 C     6.0000    0    12.011   10.182331    7.082229    8.865372
  10 C     6.0000    0    12.011   12.068400    7.282643   10.591721
  11 C     6.0000    0    12.011   13.392965    4.804923   10.755571
  12 O     8.0000    0    15.999   11.938833    3.170187    9.165195
  13 H     1.0000    0     1.008    1.287491   -0.666893   -1.534605
  14 H     1.0000    0     1.008    2.883726    2.311986   -1.497668
  15 H     1.0000    0     1.008    0.698122    1.528516    0.968827
  16 H     1.0000    0     1.008    3.686618    4.520132    2.234805
  17 H     1.0000    0     1.008    6.401040    6.624009    5.317427
  18 H     1.0000    0     1.008    7.623509   -2.550358    3.523488
  19 H     1.0000    0     1.008   10.388405   -0.436854    6.664197
  20 H     1.0000    0     1.008    8.895972    8.564122    8.256453
  21 H     1.0000    0     1.008   12.560252    8.948594   11.702822
  22 H     1.0000    0     1.008   13.658012    4.002645   12.655643
  23 H     1.0000    0     1.008   15.317695    4.992085    9.944403

--------------------------------
INTERNAL COORDINATES (ANGSTROEM)
--------------------------------
 C      0   0   0     0.000000000000     0.00000000     0.00000000
 O      1   0   0     1.430143467442     0.00000000     0.00000000
 C      2   1   0     1.327079114813   119.40268256     0.00000000
 C      3   2   1     1.414579135535   124.19412590   359.61183843
 C      4   3   2     1.383823052083   119.57244689   180.13776167
 C      3   2   1     1.418376943185   115.72033584   179.69562968
 C      6   3   2     1.376646530625   120.10891681   179.91077167
 C      5   4   3     1.417537231793   120.78331712   359.95169159
 C      8   5   4     1.417843287024   120.18074636   179.91415267
 C      9   8   5     1.445641377083   130.47556353     0.58314896
 C     10   9   8     1.357182590964   106.73005865   180.07842276
 C     11  10   9     1.489275693595   108.45177964     3.13646237
 O      9   8   5     1.316944138250   118.75002188   180.28790953
 H      1   2   3     1.092281784213   105.81114121   180.20460328
 H      1   2   3     1.097282139070   111.16499510    61.36428121
 H      1   2   3     1.097321209536   111.10931263   299.10778995
 H      4   3   2     1.087180060496   120.98451912     0.08203262
 H      5   4   3     1.091322364090   118.68457338   179.82487261
 H      6   3   2     1.089437055809   118.80141102   359.92250560
 H      7   6   3     1.089768937525   119.79126963   179.99659438
 H     10   9   8     1.087263351151   126.13546575     1.19099079
 H     11  10   9     1.091164982537   126.95985674   183.50549330
 H     12  11  10     1.100405596518   116.92682309   230.73310509
 H     12  11  10     1.109709813487   109.32228962   110.72919597

---------------------------
INTERNAL COORDINATES (A.U.)
---------------------------
 C      0   0   0     0.000000000000     0.00000000     0.00000000
 O      1   0   0     2.702579485681     0.00000000     0.00000000
 C      2   1   0     2.507816085044   119.40268256     0.00000000
 C      3   2   1     2.673167160920   124.19412590   359.61183843
 C      4   3   2     2.615046586244   119.57244689   180.13776167
 C      3   2   1     2.680343977288   115.72033584   179.69562968
 C      6   3   2     2.601484926094   120.10891681   179.91077167
 C      5   4   3     2.678757152725   120.78331712   359.95169159
 C      8   5   4     2.679335513294   120.18074636   179.91415267
 C      9   8   5     2.731866290551   130.47556353     0.58314896
 C     10   9   8     2.564703410649   106.73005865   180.07842276
 C     11  10   9     2.814323198800   108.45177964     3.13646237
 O      9   8   5     2.488663754966   118.75002188   180.28790953
 H      1   2   3     2.064113433233   105.81114121   180.20460328
 H      1   2   3     2.073562734485   111.16499510    61.36428121
 H      1   2   3     2.073636566966   111.10931263   299.10778995
 H      4   3   2     2.054472572597   120.98451912     0.08203262
 H      5   4   3     2.062300391954   118.68457338   179.82487261
 H      6   3   2     2.058737675625   118.80141102   359.92250560
 H      7   6   3     2.059364841176   119.79126963   179.99659438
 H     10   9   8     2.054629969125   126.13546575     1.19099079
 H     11  10   9     2.062002983920   126.95985674   183.50549330
 H     12  11  10     2.079465213654   116.92682309   230.73310509
 H     12  11  10     2.097047635616   109.32228962   110.72919597


           ************************************************************
           *        Program running with 8 parallel MPI-processes     *
           *              working on a common directory               *
           ************************************************************
------------------------------------------------------------------------------
                   ___                                                        
                  /   \      - P O W E R E D   B Y -                         
                 /     \                                                     
                 |  |  |   _    _      __       _____    __    __             
                 |  |  |  | |  | |    /  \     |  _  \  |  |  /  |          
                  \  \/   | |  | |   /    \    | | | |  |  | /  /          
                 / \  \   | |__| |  /  /\  \   | |_| |  |  |/  /          
                |  |  |   |  __  | /  /__\  \  |    /   |      \           
                |  |  |   | |  | | |   __   |  |    \   |  |\   \          
                \     /   | |  | | |  |  |  |  | |\  \  |  | \   \       
                 \___/    |_|  |_| |__|  |__|  |_| \__\ |__|  \__/        
                                                                              
                      - O R C A' S   B I G   F R I E N D -                    
                                      &                                       
                       - I N T E G R A L  F E E D E R -                       
                                                                              
 v1 FN, 2020, v2 2021, v3 2022-2024                                           
------------------------------------------------------------------------------


----------------------
SHARK INTEGRAL PACKAGE
----------------------

Number of atoms                             ...     24
Number of basis functions                   ...    237
Number of shells                            ...    111
Maximum angular momentum                    ...      2
Integral batch strategy                     ... SHARK/LIBINT Hybrid
RI-J (if used) integral strategy            ... SPLIT-RIJ (Revised 2003 algorithm where possible)
Printlevel                                  ...      1
Contraction scheme used                     ... SEGMENTED contraction
Prescreening option                         ... SCHWARTZ
   Thresh                                   ... 1.000e-12
   Tcut                                     ... 1.000e-14
   Tpresel                                  ... 1.000e-14 
Coulomb Range Separation                    ... NOT USED
Exchange Range Separation                   ... NOT USED
Multipole approximations                    ... NOT USED
Finite Nucleus Model                        ... NOT USED
CABS basis                                  ... NOT available
Auxiliary Coulomb fitting basis             ... AVAILABLE
   # of basis functions in Aux-J            ...    758
   # of shells in Aux-J                     ...    250
   Maximum angular momentum in Aux-J        ...      4
Auxiliary J/K fitting basis                 ... NOT available
Auxiliary Correlation fitting basis         ... AVAILABLE
   # of basis functions in Aux-C            ...    778
   # of shells in Aux-C                     ...    274
   Maximum angular momentum in Aux-C        ...      3
Auxiliary 'external' fitting basis          ... NOT available

Checking pre-screening integrals            ... done (  0.0 sec) Dimension = 111
Check shell pair data                       ... done (  0.0 sec)
Shell pair information
Shell pair cut-off parameter TPreSel        ...   1.0e-14
Total number of shell pairs                 ...      6216
Shell pairs after pre-screening             ...      5288
Total number of primitive shell pairs       ...     22568
Primitive shell pairs kept                  ...     13507
          la=0 lb=0:   1625 shell pairs
          la=1 lb=0:   1925 shell pairs
          la=1 lb=1:    608 shell pairs
          la=2 lb=0:    659 shell pairs
          la=2 lb=1:    398 shell pairs
          la=2 lb=2:     73 shell pairs

Calculating one electron integrals          ... done (  0.0 sec)
Calculating RI/J V-Matrix + Cholesky decomp.... done (  0.0 sec)
Calculating RI/C V-Matrix + Cholesky decomp.... done (  0.0 sec)
Calculating Nuclear repulsion               ... done (  0.0 sec) ENN=    733.851111475884 Eh

Diagonalization of the overlap matrix:
Smallest eigenvalue                        ... 2.774e-04
Time for diagonalization                   ...    0.006 sec
Threshold for overlap eigenvalues          ... 1.000e-07
Number of eigenvalues below threshold      ... 0
Time for construction of square roots      ...    0.003 sec
Total time needed                          ...    0.012 sec

-------------------
DFT GRID GENERATION
-------------------

General Integration Accuracy     IntAcc      ... 4.388
Radial Grid Type                 RadialGrid  ... OptM3 with GC (2021)
Angular Grid (max. ang.)         AngularGrid ... 4 (Lebedev-302)
Angular grid pruning method      GridPruning ... 4 (adaptive)
Weight generation scheme         WeightScheme... mBecke (2022)
Basis function cutoff            BFCut       ... 1.0000e-12
Integration weight cutoff        WCut        ... 1.0000e-14
Partially contracted basis set               ... off
Rotationally invariant grid construction     ... off
Angular grids for H and He will be reduced by one unit

Total number of grid points                  ...   113547
Total number of batches                      ...     1784
Average number of points per batch           ...       63
Average number of grid points per atom       ...     4731

--------------------
COSX GRID GENERATION
--------------------

GRIDX 1
-------
General Integration Accuracy     IntAcc      ... 3.816
Radial Grid Type                 RadialGrid  ... OptM3 with GC (2021)
Angular Grid (max. ang.)         AngularGrid ... 1 (Lebedev-50)
Angular grid pruning method      GridPruning ... 4 (adaptive)
Weight generation scheme         WeightScheme... mBecke (2022)
Basis function cutoff            BFCut       ... 1.0000e-12
Integration weight cutoff        WCut        ... 1.0000e-14
Partially contracted basis set               ... on
Rotationally invariant grid construction     ... off
Angular grids for H and He will be reduced by one unit

Total number of grid points                  ...    14473
Total number of batches                      ...      127
Average number of points per batch           ...      113
Average number of grid points per atom       ...      603
UseSFitting                                  ... on

GRIDX 2
-------
General Integration Accuracy     IntAcc      ... 4.020
Radial Grid Type                 RadialGrid  ... OptM3 with GC (2021)
Angular Grid (max. ang.)         AngularGrid ... 2 (Lebedev-110)
Angular grid pruning method      GridPruning ... 4 (adaptive)
Weight generation scheme         WeightScheme... mBecke (2022)
Basis function cutoff            BFCut       ... 1.0000e-12
Integration weight cutoff        WCut        ... 1.0000e-14
Partially contracted basis set               ... on
Rotationally invariant grid construction     ... off
Angular grids for H and He will be reduced by one unit

Total number of grid points                  ...    31565
Total number of batches                      ...      259
Average number of points per batch           ...      121
Average number of grid points per atom       ...     1315
UseSFitting                                  ... on

GRIDX 3
-------
General Integration Accuracy     IntAcc      ... 4.338
Radial Grid Type                 RadialGrid  ... OptM3 with GC (2021)
Angular Grid (max. ang.)         AngularGrid ... 3 (Lebedev-194)
Angular grid pruning method      GridPruning ... 4 (adaptive)
Weight generation scheme         WeightScheme... mBecke (2022)
Basis function cutoff            BFCut       ... 1.0000e-12
Integration weight cutoff        WCut        ... 1.0000e-14
Partially contracted basis set               ... on
Rotationally invariant grid construction     ... off
Angular grids for H and He will be reduced by one unit

Total number of grid points                  ...    69261
Total number of batches                      ...      554
Average number of points per batch           ...      125
Average number of grid points per atom       ...     2886
UseSFitting                                  ... on
Initializing property integral containers    ... done (  0.0 sec)

SHARK setup successfully completed in   1.3 seconds

Maximum memory used throughout the entire STARTUP-calculation: 30.7 MB


           ************************************************************
           *        Program running with 8 parallel MPI-processes     *
           *              working on a common directory               *
           ************************************************************
Occupation numbers will be reassigned to an Aufbau configuration
             **** ENERGY FILE WAS UPDATED (calc.en.tmp) ****
Finished Guess after   0.3 sec
Maximum memory used throughout the entire GUESS-calculation: 13.0 MB


           ************************************************************
           *        Program running with 8 parallel MPI-processes     *
           *              working on a common directory               *
           ************************************************************
--------------------
CPCM SOLVATION MODEL
--------------------
CPCM parameters:
  Epsilon                                         ...      16.7000
  Refrac                                          ...       1.2750
  Rsolv                                           ...       1.3000
  Surface type                                    ... GAUSSIAN VDW
  Discretization scheme                           ... Constant charge density
    Threshold for H atoms                         ...       5.0000 (charges/Ang^2)
    Threshold for non-H atoms                     ...       5.0000 (charges/Ang^2)
  Epsilon function type                           ...         CPCM
Solvent:                                          ... CUSTOM
Radii:
  Scheme                                          ... Element-dependent radii
  Radius for C  used is    3.8550 Bohr (=   2.0400 Ang.)
  Radius for O  used is    3.4469 Bohr (=   1.8240 Ang.)
  Radius for H  used is    2.4944 Bohr (=   1.3200 Ang.)
Calculating surface                               ...        done! (  0.0s)
Cavity surface points                             ...         2176
Cavity Volume                                     ...    1472.5550
Cavity Surface-area                               ...     792.5249
Calculating surface distance matrix               ...        done! (  0.1s)
Performing Cholesky decomposition & store         ...        done! (  0.1s)
Overall time for CPCM initialization              ...                 0.2s

----------------------------------------D-I-I-S--------------------------------------------
Iteration    Energy (Eh)           Delta-E    RMSDP     MaxDP     DIISErr   Damp  Time(sec)
-------------------------------------------------------------------------------------------
               ***  Starting incremental Fock matrix formation  ***
    1    -574.4338216208315089     0.00e+00  1.46e-04  4.83e-03  1.19e-02  0.700   1.6
    2    -574.4342799119907568    -4.58e-04  1.27e-04  4.45e-03  9.58e-03  0.700   0.9
                               ***Turning on AO-DIIS***
    3    -574.4346563314774130    -3.76e-04  1.06e-04  4.00e-03  7.42e-03  0.700   0.9
    4    -574.4349497179406399    -2.93e-04  2.71e-04  1.05e-02  5.48e-03  0.000   0.9
                              *** Initializing SOSCF ***
---------------------------------------S-O-S-C-F--------------------------------------
Iteration    Energy (Eh)           Delta-E    RMSDP     MaxDP     MaxGrad    Time(sec)
--------------------------------------------------------------------------------------
    5    -574.4357722481173596    -8.23e-04  3.01e-05  6.66e-04  5.53e-04     1.0
               *** Restarting incremental Fock matrix formation ***
    6    -574.4357863718136059    -1.41e-05  2.77e-05  5.38e-04  4.81e-04     1.6
    7    -574.4357926384385564    -6.27e-06  2.65e-05  8.01e-04  1.36e-04     1.3
    8    -574.4357940093403840    -1.37e-06  6.02e-06  2.81e-04  5.50e-05     1.3
    9    -574.4357942413772662    -2.32e-07  1.97e-06  7.78e-05  3.65e-05     1.2
   10    -574.4357942561720165    -1.48e-08  8.59e-07  2.47e-05  8.25e-06     1.1
   11    -574.4357942628458886    -6.67e-09  3.50e-07  7.33e-06  6.00e-06     1.1
   12    -574.4357942629086438    -6.28e-11  1.23e-07  4.25e-06  1.01e-06     1.0
                 **** Energy Check signals convergence ****

               *****************************************************
               *                     SUCCESS                       *
               *           SCF CONVERGED AFTER  12 CYCLES          *
               *****************************************************

Recomputing exchange energy using gridx3       ... done (    2.704 sec)
Old exchange energy                            :    -40.823403673 Eh
New exchange energy                            :    -40.823250765 Eh
Exchange energy change after final integration :      0.000152907 Eh
Total energy after final integration           :   -574.435641355 Eh
             **** ENERGY FILE WAS UPDATED (calc.en.tmp) ****

----------------
TOTAL SCF ENERGY
----------------

Total Energy       :       -574.43564135542533 Eh          -15631.18848 eV

Components:
Nuclear Repulsion  :        733.85111147588361 Eh           19969.10395 eV
Electronic Energy  :      -1308.21291433351803 Eh          -35598.28318 eV
One Electron Energy:      -2219.94044612200787 Eh          -60407.65060 eV
Two Electron Energy:        911.72753178848984 Eh           24809.36742 eV
CPCM Dielectric    :         -0.07399140527427 Eh              -2.01341 eV

Virial components:
Potential Energy   :      -1144.01249723285628 Eh          -31130.16268 eV
Kinetic Energy     :        569.57685587743094 Eh           15498.97420 eV
Virial Ratio       :          2.00853051774814

DFT components:
N(Alpha)           :       46.000031649983 electrons
N(Beta)            :       46.000031649983 electrons
N(Total)           :       92.000063299965 electrons
E(X)               :      -36.290763684798 Eh       
E(C)               :       -2.286227276585 Eh       
E(XC)              :      -38.576990961382 Eh       

CPCM Solvation Model Properties:
Surface-charge          :         -1.01739300824421
Corrected charge        :         -1.00000000000000
Outlying charge corr.   :          0.00001818609288 Eh               0.00049 eV
Free-energy (cav+disp)  :  This term is not implemented in the current solvation scheme

---------------
SCF CONVERGENCE
---------------

  Last Energy change         ...    6.2755e-11  Tolerance :   1.0000e-09
  Last MAX-Density change    ...    4.2531e-06  Tolerance :   1.0000e-08
  Last RMS-Density change    ...    1.2349e-07  Tolerance :   1.0000e-09
  Last DIIS Error            ...    5.5346e-04  Tolerance :   1.0000e-08
  Last Orbital Gradient      ...    1.0070e-06  Tolerance :   2.0000e-06
  Last Orbital Rotation      ...    2.7559e-06  Tolerance :   2.0000e-06


Total SCF time: 0 days 0 hours 0 min 17 sec 
Finished LeanSCF after  17.2 sec

Maximum memory used throughout the entire LEANSCF-calculation: 27.0 MB


           ************************************************************
           *        Program running with 8 parallel MPI-processes     *
           *              working on a common directory               *
           ************************************************************

------------------------------------------------------------------------------
                                ORCA  MP2 
------------------------------------------------------------------------------

Freezing NCore=26 chemical core electrons

----------------------
RI-MP2 ENERGY+GRADIENT
----------------------
Dimension of the orbital basis            ...  237
Dimension of the AuxC basis               ...  778
Memory devoted to MP2                     ... 8000 MB   
Data format for matrix containers         ... DOUBLE
Compression type for matrix containers    ... UNCOMPRESSED
Overall scaling of the MP2 energy         ...   2.700e-01

-----------------------
SHARK RI TRANSFORMATION
-----------------------

Number of basis functions                ...    237
Number of aux functions                  ...    778
Number of operators                      ...      1
Generation of IJK                        ... YES
Generation of IAK                        ... YES
Generation of ABK                        ... NO
Orbital Range Operator  0:    0-  45 to   46- 236

Aux basis identifier                     ...   AUXC
Contraction scheme used                  ... SEGMENTED
Do orthogonalization                     ... YES
All operator combinations                ... NO
Transpose (ia|K)                         ... NO
Integral generator used                  ... LIBINT
Starting integral generation + trafo... 
Half trafo (segmented) done. Total time =  0.2 sec. integrals=  0.2 sec trafo=  0.1 sec
Integral generation and half transformation done (  0.2 sec)

Reading or making V^(-1/2)          ... done (  0.0 sec)
Sorting IJK integrals               ... done (  0.1 sec)
Sorting IAK integrals               ... done (  0.2 sec)

SHARK RI integral transformation done. Total time =  0.4 sec.

Opening buffers                              ... done
Frozen core precalculation                   ... done

Starting loop over batches of integrals:

Operator 0  - window                       ... ( 13- 45)x( 46-236)
Operator 0  - Memory available             ...  8000 MB
Operator 0  - Memory needed per MO         ...   1.1 MB
Operator 0  - Number of orbitals per batch ... 5
Operator 0  - Number of batches            ... 1

OPERATOR  0   PASS   0:  MOs    13 ...   17 +   18 ...   22 +   23 ...   27 +   28 ...   32
                            +   33 ...   37 +   38 ...   42 +   43 ...   45
  Reading integrals       ... ok
  Internal MO  15
Closing buffer GIPV ( 0.05 GB; CompressionRatio= 1.00)
Time spent in pair loops =     2.177 sec
Deleting buffers (Ka|jb) ...done

-----------------------------------------------
 RI-MP2 CORRELATION ENERGY:     -0.591606834 Eh
-----------------------------------------------


---------------------
MP2 DENSITY FORMATION
---------------------

Completing the external part of the density      ... done
Storing the unrelaxed density                    ... done

Re-sorting 3-index density container for op 0    ... done
Computing external part of the Lagrangian        ... done
Calculating the xc-kernel                        ... done
Calculating G(D)                                 ... done
Completing the Lagrangian                        ... done
Solving the Z-vector equations                   ... Using XC Grid                  ... (calc.grid_cpscf.tmp) 
Recalculating density on grid  ... (calc.grho_cpscf0.tmp) done
Calculating the xc-kernel      ... (calc.fxc_cpscf0.tmp) done

-------------------
SHARK CP-SCF DRIVER
-------------------

Dimension of the orbital basis          ...    237
Dimension of the CPSCF-problem          ...   8786
Number of operators                     ...      1
Max. number of iterations               ...    128
Convergence Tolerance                   ... 3.0e-05
Number of perturbations                 ...      1
Perturbation type                       ... REAL

----------------------------
POPLE LINEAR EQUATION SOLVER
----------------------------

  ITERATION   0:   ||err||_max =   6.7789e-02 (   0.9 sec)
  ITERATION   1:   ||err||_max =   2.0303e-02 (   1.0 sec)
  ITERATION   2:   ||err||_max =   9.8155e-03 (   1.0 sec)
  ITERATION   3:   ||err||_max =   2.2473e-03 (   1.0 sec)
  ITERATION   4:   ||err||_max =   8.6346e-04 (   1.0 sec)
  ITERATION   5:   ||err||_max =   3.4304e-04 (   1.0 sec)
  ITERATION   6:   ||err||_max =   1.2658e-04 (   1.0 sec)
  ITERATION   7:   ||err||_max =   3.8088e-05 (   1.0 sec)
  ITERATION   8:   ||err||_max =   1.4666e-05 (   1.0 sec)
done
Finalizing the relaxed density                   ... done
Transforming P to the AO basis                   ... done
Storing the relaxed density                      ... done

------------------------------------
ENERGY WEIGHTED DENSITY FINALIZATION
------------------------------------

Gathering the parts of the W-matrix              ... done
Forming the Z-density                            ... done
Transforming Z to the AO basis                   ... done
Calculating G(Z)                                 ... done
Finalizing the W-matrix                          ... done
Transforming W to the AO basis and storing       ... done

----------------------------------
MP2 DERIVATIVE INTEGRAL GENERATION
----------------------------------

Input SCF Electron Density              ... calc.scfp
Input Correlated Electron Density       ... calc.pmp2re
Input Energy Weighted Density           ... calc.wmp2.tmp

Nuclear repulsion gradient              ... done (  0.0 sec)
HCore & Overlap gradient  (SHARK)       ... done (  0.1 sec)
Two-electron RIJ gradient terms         ... done (  0.6 sec)

-----------------------------------------------------------
MP2 COSX Grid Generation
-----------------------------------------------------------

General Integration Accuracy     IntAcc      ... 4.871
Radial Grid Type                 RadialGrid  ... OptM3 with GC (2021)
Angular Grid (max. ang.)         AngularGrid ... 4 (Lebedev-302)
Angular grid pruning method      GridPruning ... 4 (adaptive)
Weight generation scheme         WeightScheme... mBecke (2022)
Basis function cutoff            BFCut       ... 1.0000e-12
Integration weight cutoff        WCut        ... 1.0000e-14
Partially contracted basis set               ... on
Rotationally invariant grid construction     ... off
Angular grids for H and He will be reduced by one unit

Total number of grid points                  ...   130871
Total number of batches                      ...     1030
Average number of points per batch           ...      127
Average number of grid points per atom       ...     5453
UseSFitting                                  ... on
Two-electron COSX gradient terms        ... 
Integration Timings:
Total Time                  =     5.9 sec
Basis fcn evaluation        =     0.1 sec
Density evaluation          =     0.2 sec
A evaluation                =     4.8 sec
A derivative evaluation     =     0.0 sec
S-fit derivative evaluation =     0.0 sec
anal. over. der. evaluation =     0.0 sec
num. over. der. evaluation  =     0.4 sec
K(P) evaluation             =     0.1 sec
finalize                    =     0.0 sec

done (  6.7 sec)
CPCM gradient                           ... done (  0.6 sec)
DFT XC gradient                         ... Exchange-correlation gradient    ... done
done (  0.8 sec)
Empirical dispersion gradient           ... 
-------------------
DISPERSION GRADIENT
-------------------

   1   C   :   -0.000129759   -0.000042543   -0.000129114
   2   O   :   -0.000091923   -0.000101485   -0.000114421
   3   C   :   -0.000016916   -0.000039384   -0.000027450
   4   C   :   -0.000062742    0.000078063   -0.000031637
   5   C   :   -0.000024132    0.000047656   -0.000006164
   6   C   :    0.000058428   -0.000184543   -0.000005722
   7   C   :    0.000031853   -0.000100511   -0.000000513
   8   C   :   -0.000067979   -0.000084812   -0.000081907
   9   C   :    0.000430541    0.000309317    0.000467872
  10   C   :    0.000095459    0.000158891    0.000140588
  11   C   :   -0.000075994   -0.000156115   -0.000116022
  12   C   :   -0.000155045    0.000035119   -0.000115714
  13   O   :    0.000105303    0.000010774    0.000097612
  14   H   :   -0.000066024   -0.000035463   -0.000070030
  15   H   :   -0.000063199    0.000003169   -0.000103109
  16   H   :   -0.000108314   -0.000012911   -0.000052570
  17   H   :   -0.000068402    0.000092204   -0.000032147
  18   H   :   -0.000074840    0.000109552   -0.000032383
  19   H   :    0.000035622   -0.000127232   -0.000008275
  20   H   :    0.000055744   -0.000129134    0.000010832
  21   H   :   -0.000018209    0.000132713    0.000030633
  22   H   :    0.000023957    0.000082155    0.000052694
  23   H   :    0.000073146   -0.000035094    0.000090949
  24   H   :    0.000113426   -0.000010387    0.000035997

Difference to translation invariance:
           :    0.0000000000   -0.0000000000    0.0000000000

Difference to rotation invariance:
           :    0.0000000000   -0.0000000000   -0.0000000000

Norm of the Dispersion gradient    ...    0.0009879800
RMS gradient                       ...    0.0001164346
MAX gradient                       ...    0.0004678724
done (  0.0 sec)

-------
TIMINGS
-------

Total time                :   24.856 sec
Integral trafo            :    0.438 sec (  1.8%)
FC preparation            :    0.147 sec (  0.6%)
I/O of integrals          :    0.127 sec (  0.5%)
K(i,j) operators          :    0.290 sec (  1.2%)
T(i,j) pair energies      :    0.044 sec (  0.2%)
V**(-1/2)                 :    0.179 sec (  0.7%)
Gamma(ia|P)               :    0.276 sec (  1.1%)
Gamma-Trafo               :    0.080 sec (  0.3%)
D(virtual)                :    0.012 sec (  0.0%)
D(internal)               :    0.412 sec (  1.7%)
W(virtual)                :    0.025 sec (  0.1%)
W(internal)               :    0.553 sec (  2.2%)
L(virtual)                :    0.240 sec (  1.0%)
L(internal)               :    0.036 sec (  0.1%)
XC kernel                 :    0.022 sec (  0.1%)
G(D)                      :    1.769 sec (  7.1%)
G(Z)                      :    1.770 sec (  7.1%)
Z-vector solution         :    8.719 sec ( 35.1%)
3-index derivative        :    0.321 sec (  1.3%)
2-index derivative        :    0.031 sec (  0.1%)
Fock matrix gradient      :    8.746 sec ( 35.2%)


---------------------------------------
MP2 TOTAL ENERGY:     -575.027248189 Eh
---------------------------------------

The final MP2 gradient
  0:   0.00114318   0.00091541   0.00135799
  1:   0.00168706  -0.00189323   0.00075674
  2:  -0.00106889   0.00032429  -0.00069356
  3:   0.00053346   0.00126960   0.00083498
  4:  -0.00073610   0.00060647  -0.00046590
  5:  -0.00018053  -0.00114875  -0.00049242
  6:  -0.00014453  -0.00025714  -0.00020850
  7:   0.00320817  -0.00078532   0.00227269
  8:  -0.00250846   0.00073870  -0.00338100
  9:  -0.00044463   0.00126949  -0.00166358
 10:   0.00237406   0.00552385  -0.00071032
 11:  -0.00977909  -0.01219170  -0.00188619
 12:  -0.00134056  -0.00024939   0.00169133
 13:   0.00004760   0.00044252   0.00011535
 14:  -0.00132628  -0.00005623  -0.00009695
 15:  -0.00020628   0.00034992  -0.00112228
 16:   0.00009863  -0.00001632   0.00013098
 17:  -0.00026167   0.00031885  -0.00014301
 18:   0.00069363  -0.00022450   0.00053169
 19:  -0.00013087  -0.00055352  -0.00027554
 20:   0.00062121   0.00094766   0.00040579
 21:  -0.00230066  -0.00003019   0.00154314
 22:   0.00703777   0.00198812   0.00054340
 23:   0.00304589   0.00265571   0.00099666

-----------------------------------
NORM OF THE MP2 GRADIENT:  0.020769
-----------------------------------

Maximum memory used throughout the entire MP2-calculation: 65.6 MB


-------------------------------------------------------------------------------
                          DFT DISPERSION CORRECTION                            
                                                                               
                              DFTD3 V3.1  Rev 1                                
                          USING Becke-Johnson damping                          
-------------------------------------------------------------------------------
-------------------------   ----------------
Dispersion correction           -0.020164575
-------------------------   ----------------


-------------------------   --------------------
FINAL SINGLE POINT ENERGY      -575.047412764104
-------------------------   --------------------

------------------------------------------------------------------------------
                         ORCA GEOMETRY RELAXATION STEP
------------------------------------------------------------------------------

Reading the OPT-File                    .... done
Getting information on internals        .... done
Copying old internal coords+grads       .... done
Making the new internal coordinates     .... (2022 redundants) done
Validating the new internal coordinates .... (2022 redundants) done
Calculating the B-matrix                .... done
Calculating the G,G- and P matrices     .... done
Transforming gradient to internals      .... done
Projecting the internal gradient        .... done
Number of atoms                         ....  24
Number of internal coordinates          .... 117
Current Energy                          ....  -575.047412764 Eh
Current gradient norm                   ....     0.020768973 Eh/bohr
Maximum allowed component of the step   ....  0.300
Current trust radius                    ....  0.675
Updating the Hessian (BFGS)             .... done
Forming the augmented Hessian           .... done
Diagonalizing the augmented Hessian     .... done
Last element of RFO vector              ....  0.981127529
Lowest eigenvalues of augmented Hessian:
 -0.001517397  0.013206312  0.020613986  0.023780390  0.024073648
Length of the computed step             ....  0.197081171
The final length of the internal step   ....  0.197081171
Converting the step to Cartesian space:
 Initial RMS(Int)=    0.0182201607
Transforming coordinates:
 Iter   0:  RMS(Cart)=    0.0246606224 RMS(Int)=    1.2986964143
 Iter   5:  RMS(Cart)=    0.0000000298 RMS(Int)=    0.0000000250
done
Storing new coordinates                 .... done
The predicted energy change is          ....    -0.000788167
Previously predicted energy change      ....    -0.002602717
Actually observed energy change         ....    -0.003237975
Ratio of predicted to observed change   ....     1.244074870
New trust radius                        ....     0.700000000

                                .--------------------.
          ----------------------|Geometry convergence|-------------------------
          Item                value                   Tolerance       Converged
          ---------------------------------------------------------------------
          Energy change      -0.0032379754            0.0000010000      NO
          RMS gradient        0.0012184510            0.0000300000      NO
          MAX gradient        0.0051531110            0.0001000000      NO
          RMS step            0.0182201607            0.0006000000      NO
          MAX step            0.1031862000            0.0010000000      NO
          ........................................................
          Max(Bonds)      0.0085      Max(Angles)    2.39
          Max(Dihed)        5.91      Max(Improp)    0.00
          ---------------------------------------------------------------------

The optimization has not yet converged - more geometry cycles are needed


    ---------------------------------------------------------------------------
                         Redundant Internal Coordinates
                            (Angstroem and degrees)

        Definition                    Value    dE/dq     Step     New-Value
    ----------------------------------------------------------------------------
     1. B(O   1,C   0)                1.4301  0.000900  0.0028    1.4330   
     2. B(C   2,O   1)                1.3271 -0.001268  0.0001    1.3272   
     3. B(C   3,C   2)                1.4146  0.001130 -0.0010    1.4136   
     4. B(C   4,C   3)                1.3838 -0.001134  0.0005    1.3844   
     5. B(C   5,C   2)                1.4184  0.000395  0.0014    1.4197   
     6. B(C   6,C   5)                1.3766 -0.000554 -0.0008    1.3759   
     7. B(C   7,C   4)                1.4175  0.000549  0.0003    1.4179   
     8. B(C   7,C   6)                1.4232  0.000978  0.0003    1.4235   
     9. B(C   8,C   7)                1.4178 -0.003283  0.0021    1.4200   
    10. B(C   9,C   8)                1.4456  0.001771  0.0057    1.4514   
    11. B(C  10,C   9)                1.3572  0.000846 -0.0044    1.3528   
    12. B(C  11,C  10)                1.4893  0.005153  0.0062    1.4955   
    13. B(O  12,C  11)                1.4313 -0.001288  0.0085    1.4398   
    14. B(O  12,C   8)                1.3169  0.000722 -0.0038    1.3131   
    15. B(H  13,C   0)                1.0923 -0.000396  0.0002    1.0925   
    16. B(H  14,C   0)                1.0973 -0.000462  0.0003    1.0976   
    17. B(H  15,C   0)                1.0973 -0.000431  0.0003    1.0976   
    18. B(H  16,C   3)                1.0872 -0.000136  0.0004    1.0875   
    19. B(H  17,C   4)                1.0913  0.000323 -0.0002    1.0911   
    20. B(H  18,C   5)                1.0894  0.000182 -0.0001    1.0893   
    21. B(H  19,C   6)                1.0898  0.000061  0.0001    1.0899   
    22. B(H  20,C   9)                1.0873  0.000178 -0.0001    1.0872   
    23. B(H  21,C  10)                1.0912  0.000259 -0.0003    1.0909   
    24. B(H  22,C  11)                1.1004  0.000626 -0.0011    1.0993   
    25. B(H  23,C  11)                1.1097  0.002642 -0.0061    1.1036   
    26. A(H  14,C   0,H  15)          109.53 -0.001253    0.31    109.83   
    27. A(H  13,C   0,H  14)          109.54 -0.000775    0.35    109.88   
    28. A(H  13,C   0,H  15)          109.62 -0.000640    0.31    109.92   
    29. A(O   1,C   0,H  14)          111.16  0.001553   -0.41    110.75   
    30. A(O   1,C   0,H  15)          111.11  0.001333   -0.34    110.77   
    31. A(O   1,C   0,H  13)          105.81 -0.000226   -0.20    105.62   
    32. A(C   0,O   1,C   2)          119.40 -0.002193    0.07    119.47   
    33. A(C   3,C   2,C   5)          120.09  0.000569   -0.08    120.00   
    34. A(O   1,C   2,C   5)          115.72 -0.000569   -0.11    115.61   
    35. A(O   1,C   2,C   3)          124.19  0.000000    0.19    124.38   
    36. A(C   2,C   3,H  16)          120.98 -0.000023   -0.00    120.98   
    37. A(C   4,C   3,H  16)          119.44 -0.000189    0.11    119.55   
    38. A(C   2,C   3,C   4)          119.57  0.000211   -0.11    119.47   
    39. A(C   7,C   4,H  17)          120.53  0.000638   -0.24    120.29   
    40. A(C   3,C   4,H  17)          118.68  0.000021    0.02    118.71   
    41. A(C   3,C   4,C   7)          120.78 -0.000659    0.22    121.00   
    42. A(C   2,C   5,H  18)          118.80  0.001312   -0.45    118.35   
    43. A(C   2,C   5,C   6)          120.11 -0.000814    0.17    120.28   
    44. A(C   6,C   5,H  18)          121.09 -0.000498    0.28    121.37   
    45. A(C   5,C   6,H  19)          119.79 -0.000739    0.28    120.07   
    46. A(C   5,C   6,C   7)          120.36  0.000184   -0.06    120.30   
    47. A(C   7,C   6,H  19)          119.85  0.000555   -0.23    119.62   
    48. A(C   6,C   7,C   8)          120.73  0.000287    0.12    120.85   
    49. A(C   4,C   7,C   8)          120.18 -0.000795    0.02    120.20   
    50. A(C   4,C   7,C   6)          119.09  0.000508   -0.14    118.95   
    51. A(C   7,C   8,O  12)          118.75 -0.003382    0.49    119.24   
    52. A(C   7,C   8,C   9)          130.48  0.002504   -0.30    130.17   
    53. A(C   9,C   8,O  12)          110.77  0.000879   -0.19    110.58   
    54. A(C   8,C   9,C  10)          106.73 -0.000708    0.17    106.90   
    55. A(C  10,C   9,H  20)          127.12 -0.000820    0.32    127.45   
    56. A(C   8,C   9,H  20)          126.14  0.001527   -0.49    125.65   
    57. A(C   9,C  10,C  11)          108.45 -0.000372    0.30    108.75   
    58. A(C  11,C  10,H  21)          124.59  0.001218   -0.49    124.10   
    59. A(C   9,C  10,H  21)          126.96 -0.000845    0.20    127.16   
    60. A(H  22,C  11,H  23)          105.72 -0.002919    2.39    108.11   
    61. A(O  12,C  11,H  23)          108.66  0.002674   -0.46    108.20   
    62. A(C  10,C  11,H  23)          109.32 -0.002581    1.78    111.10   
    63. A(O  12,C  11,H  22)          111.88  0.002698   -2.24    109.64   
    64. A(C  10,C  11,H  22)          116.93  0.000642   -0.57    116.36   
    65. A(C  10,C  11,O  12)          104.17 -0.000292   -0.54    103.63   
    66. A(C   8,O  12,C  11)          109.56  0.000473    0.43    109.99   
    67. D(C   2,O   1,C   0,H  13)   -179.80  0.000008   -0.03   -179.82   
    68. D(C   2,O   1,C   0,H  15)    -60.89 -0.000179    0.03    -60.86   
    69. D(C   2,O   1,C   0,H  14)     61.36  0.000239   -0.09     61.27   
    70. D(C   5,C   2,O   1,C   0)    179.70 -0.000063    0.32    180.01   
    71. D(C   3,C   2,O   1,C   0)     -0.39 -0.000073    0.34     -0.05   
    72. D(C   4,C   3,C   2,C   5)      0.05  0.000012   -0.04      0.01   
    73. D(H  16,C   3,C   2,C   5)    179.99  0.000011   -0.03    179.96   
    74. D(C   4,C   3,C   2,O   1)   -179.86  0.000024   -0.07   -179.93   
    75. D(H  16,C   3,C   2,O   1)      0.08  0.000023   -0.06      0.02   
    76. D(H  17,C   4,C   3,H  16)     -0.12 -0.000006    0.01     -0.11   
    77. D(H  17,C   4,C   3,C   2)    179.82 -0.000006    0.02    179.84   
    78. D(C   7,C   4,C   3,H  16)   -179.99 -0.000014    0.04   -179.95   
    79. D(C   7,C   4,C   3,C   2)     -0.05 -0.000015    0.05      0.00   
    80. D(C   6,C   5,C   2,C   3)     -0.01  0.000003   -0.01     -0.02   
    81. D(C   6,C   5,C   2,O   1)    179.91 -0.000007    0.01    179.92   
    82. D(H  18,C   5,C   2,C   3)   -180.00  0.000002   -0.01   -180.00   
    83. D(H  18,C   5,C   2,O   1)     -0.08 -0.000008    0.02     -0.06   
    84. D(H  19,C   6,C   5,H  18)     -0.02 -0.000011    0.03      0.02   
    85. D(H  19,C   6,C   5,C   2)    180.00 -0.000012    0.04    180.04   
    86. D(C   7,C   6,C   5,H  18)    179.95 -0.000014    0.05    180.00   
    87. D(C   7,C   6,C   5,C   2)     -0.03 -0.000015    0.06      0.03   
    88. D(C   8,C   7,C   6,H  19)      0.10 -0.000005    0.01      0.10   
    89. D(C   8,C   7,C   6,C   5)   -179.87 -0.000001   -0.01   -179.88   
    90. D(C   4,C   7,C   6,H  19)   -179.99  0.000009   -0.03   -180.03   
    91. D(C   4,C   7,C   6,C   5)      0.04  0.000013   -0.05     -0.01   
    92. D(C   8,C   7,C   4,H  17)      0.04  0.000010   -0.01      0.03   
    93. D(C   8,C   7,C   4,C   3)    179.91  0.000018   -0.05    179.87   
    94. D(C   6,C   7,C   4,C   3)      0.01  0.000003   -0.01     -0.00   
    95. D(C   6,C   7,C   4,H  17)   -179.87 -0.000005    0.03   -179.84   
    96. D(C   9,C   8,C   7,C   6)   -179.51 -0.000131    0.13   -179.38   
    97. D(C   9,C   8,C   7,C   4)      0.58 -0.000146    0.17      0.75   
    98. D(O  12,C   8,C   7,C   6)      0.20  0.000114    0.07      0.26   
    99. D(O  12,C   8,C   7,C   4)   -179.71  0.000099    0.11   -179.60   
   100. D(H  20,C   9,C   8,O  12)   -178.53 -0.000207   -0.05   -178.58   
   101. D(H  20,C   9,C   8,C   7)      1.19  0.000012   -0.11      1.08   
   102. D(C  10,C   9,C   8,O  12)      0.36 -0.000297    0.09      0.44   
   103. D(C  10,C   9,C   8,C   7)   -179.92 -0.000078    0.03   -179.89   
   104. D(H  21,C  10,C   9,H  20)      2.38  0.000120   -1.27      1.10   
   105. D(H  21,C  10,C   9,C   8)   -176.49  0.000176   -1.40   -177.89   
   106. D(C  11,C  10,C   9,H  20)   -177.99  0.000226   -0.79   -178.78   
   107. D(C  11,C  10,C   9,C   8)      3.14  0.000282   -0.91      2.22   
   108. D(H  23,C  11,C  10,C   9)    110.73  0.001481    1.45    112.18   
   109. D(H  22,C  11,C  10,H  21)     50.37 -0.003869    5.91     56.29   
   110. D(H  22,C  11,C  10,C   9)   -129.27 -0.003963    5.43   -123.84   
   111. D(O  12,C  11,C  10,H  21)    174.38 -0.000189    1.93    176.31   
   112. D(O  12,C  11,C  10,C   9)     -5.26 -0.000282    1.45     -3.82   
   113. D(C   8,O  12,C  11,H  23)   -110.95  0.001999   -2.92   -113.87   
   114. D(C   8,O  12,C  11,H  22)    132.71  0.002367   -4.26    128.45   
   115. D(C   8,O  12,C  11,C  10)      5.50  0.000093   -1.37      4.13   
   116. D(C  11,O  12,C   8,C   9)     -3.85  0.000019    0.78     -3.08   
   117. D(C  11,O  12,C   8,C   7)    176.39 -0.000188    0.82    177.21   
    ----------------------------------------------------------------------------

Geometry step timings:
Preparation and reading OPT file:      0.001 s (15.323 %)
Internal coordinates            :      0.000 s ( 0.587 %)
B/P matrices and projection     :      0.002 s (27.727 %)
Hessian update/contruction      :      0.000 s ( 8.525 %)
Making the step                 :      0.001 s (21.410 %)
Converting the step to Cartesian:      0.000 s ( 2.776 %)
Storing new data                :      0.000 s ( 0.623 %)
Checking convergence            :      0.000 s ( 0.285 %)
Final printing                  :      0.001 s (22.655 %)
Total time                      :      0.006 s

Time for energy+gradient        :     44.360 s
Time for complete geometry iter :     44.579 s

         *************************************************************
         *                GEOMETRY OPTIMIZATION CYCLE   5            *
         *************************************************************
---------------------------------
CARTESIAN COORDINATES (ANGSTROEM)
---------------------------------
  C      1.120383    0.410064   -0.171811
  O      2.170449   -0.247552    0.548134
  C      2.899222    0.443245    1.416011
  C      2.718292    1.817137    1.695230
  C      3.539595    2.437846    2.620775
  C      3.916690   -0.288707    2.082860
  C      4.730230    0.333529    3.001583
  C      4.558915    1.716452    3.292276
  C      5.393502    2.370863    4.236471
  C      5.391608    3.749036    4.690974
  C      6.390258    3.865853    5.595994
  C      7.098975    2.553108    5.702925
  O      6.336846    1.686718    4.841575
  H      0.674977   -0.357773   -0.808713
  H      1.522885    1.221688   -0.791528
  H      0.365172    0.807816    0.518212
  H      1.944359    2.393218    1.193321
  H      3.390746    3.499269    2.824898
  H      4.032432   -1.345902    1.847267
  H      5.510654   -0.231423    3.511066
  H      4.699666    4.522292    4.366572
  H      6.660491    4.754844    6.167609
  H      7.154690    2.113339    6.708903
  H      8.124946    2.621997    5.302158

----------------------------
CARTESIAN COORDINATES (A.U.)
----------------------------
  NO LB      ZA    FRAG     MASS         X           Y           Z
   0 C     6.0000    0    12.011    2.117217    0.774909   -0.324677
   1 O     8.0000    0    15.999    4.101554   -0.467805    1.035823
   2 C     6.0000    0    12.011    5.478737    0.837611    2.675874
   3 C     6.0000    0    12.011    5.136827    3.433891    3.203520
   4 C     6.0000    0    12.011    6.688865    4.606862    4.952546
   5 C     6.0000    0    12.011    7.401472   -0.545577    3.936035
   6 C     6.0000    0    12.011    8.938839    0.630279    5.672170
   7 C     6.0000    0    12.011    8.615101    3.243625    6.221500
   8 C     6.0000    0    12.011   10.192242    4.480283    8.005769
   9 C     6.0000    0    12.011   10.188662    7.084651    8.864656
  10 C     6.0000    0    12.011   12.075837    7.305404   10.574895
  11 C     6.0000    0    12.011   13.415118    4.824674   10.776966
  12 O     8.0000    0    15.999   11.974904    3.187436    9.149250
  13 H     1.0000    0     1.008    1.275521   -0.676093   -1.528247
  14 H     1.0000    0     1.008    2.877836    2.308656   -1.495772
  15 H     1.0000    0     1.008    0.690076    1.526550    0.979279
  16 H     1.0000    0     1.008    3.674306    4.522526    2.255051
  17 H     1.0000    0     1.008    6.407581    6.612660    5.338284
  18 H     1.0000    0     1.008    7.620192   -2.543386    3.490828
  19 H     1.0000    0     1.008   10.413628   -0.437326    6.634953
  20 H     1.0000    0     1.008    8.881081    8.545893    8.251625
  21 H     1.0000    0     1.008   12.586504    8.985353   11.655092
  22 H     1.0000    0     1.008   13.520405    3.993632   12.677990
  23 H     1.0000    0     1.008   15.353922    4.954855   10.019627

--------------------------------
INTERNAL COORDINATES (ANGSTROEM)
--------------------------------
 C      0   0   0     0.000000000000     0.00000000     0.00000000
 O      1   0   0     1.432975151214     0.00000000     0.00000000
 C      2   1   0     1.327223572057   119.47494540     0.00000000
 C      3   2   1     1.413605003172   124.38431121   359.95210170
 C      4   3   2     1.384359593167   119.46555945   180.06958775
 C      3   2   1     1.419747140439   115.61445670   180.01090565
 C      6   3   2     1.375890610022   120.27960748   179.92017264
 C      5   4   3     1.417863554278   120.99882676     0.00000000
 C      8   5   4     1.419962222022   120.19719927   179.86776591
 C      9   8   5     1.451184121631   130.17824052     0.73952740
 C     10   9   8     1.352778503266   106.89240329   180.13823332
 C     11  10   9     1.495665288787   108.77433352     2.17706544
 O      9   8   5     1.313051461052   119.24650723   180.40535478
 H      1   2   3     1.092522076406   105.61100087   180.17672981
 H      1   2   3     1.097629682412   110.74960048    61.26818977
 H      1   2   3     1.097580243809   110.77254483   299.14319740
 H      4   3   2     1.087544542203   120.98090720     0.02304890
 H      5   4   3     1.091073120253   118.70705379   179.84462700
 H      6   3   2     1.089294227251   118.35411398   359.94154821
 H      7   6   3     1.089865353889   120.07407040   180.03903201
 H     10   9   8     1.087172879746   125.65095079     1.08619623
 H     11  10   9     1.090905392910   127.14164693   182.07386773
 H     12  11  10     1.099314750934   116.13921662   236.16283492
 H     12  11  10     1.103619611558   111.08539639   112.14110362

---------------------------
INTERNAL COORDINATES (A.U.)
---------------------------
 C      0   0   0     0.000000000000     0.00000000     0.00000000
 O      1   0   0     2.707930592510     0.00000000     0.00000000
 C      2   1   0     2.508089069673   119.47494540     0.00000000
 C      3   2   1     2.671326317536   124.38431121   359.95210170
 C      4   3   2     2.616060501953   119.46555945   180.06958775
 C      3   2   1     2.682933274847   115.61445670   180.01090565
 C      6   3   2     2.600056443176   120.27960748   179.92017264
 C      5   4   3     2.679373812854   120.99882676     0.00000000
 C      8   5   4     2.683339720135   120.19719927   179.86776591
 C      9   8   5     2.742340559778   130.17824052     0.73952740
 C     10   9   8     2.556380891029   106.89240329   180.13823332
 C     11  10   9     2.826397783819   108.77433352     2.17706544
 O      9   8   5     2.481307661133   119.24650723   180.40535478
 H      1   2   3     2.064567519670   105.61100087   180.17672981
 H      1   2   3     2.074219496221   110.74960048    61.26818977
 H      1   2   3     2.074126070801   110.77254483   299.14319740
 H      4   3   2     2.055161343205   120.98090720     0.02304890
 H      5   4   3     2.061829389360   118.70705379   179.84462700
 H      6   3   2     2.058467768766   118.35411398   359.94154821
 H      7   6   3     2.059547041700   120.07407040   180.03903201
 H     10   9   8     2.054459002946   125.65095079     1.08619623
 H     11  10   9     2.061512430618   127.14164693   182.07386773
 H     12  11  10     2.077403814244   116.13921662   236.16283492
 H     12  11  10     2.085538821869   111.08539639   112.14110362


           ************************************************************
           *        Program running with 8 parallel MPI-processes     *
           *              working on a common directory               *
           ************************************************************
------------------------------------------------------------------------------
                   ___                                                        
                  /   \      - P O W E R E D   B Y -                         
                 /     \                                                     
                 |  |  |   _    _      __       _____    __    __             
                 |  |  |  | |  | |    /  \     |  _  \  |  |  /  |          
                  \  \/   | |  | |   /    \    | | | |  |  | /  /          
                 / \  \   | |__| |  /  /\  \   | |_| |  |  |/  /          
                |  |  |   |  __  | /  /__\  \  |    /   |      \           
                |  |  |   | |  | | |   __   |  |    \   |  |\   \          
                \     /   | |  | | |  |  |  |  | |\  \  |  | \   \       
                 \___/    |_|  |_| |__|  |__|  |_| \__\ |__|  \__/        
                                                                              
                      - O R C A' S   B I G   F R I E N D -                    
                                      &                                       
                       - I N T E G R A L  F E E D E R -                       
                                                                              
 v1 FN, 2020, v2 2021, v3 2022-2024                                           
------------------------------------------------------------------------------


----------------------
SHARK INTEGRAL PACKAGE
----------------------

Number of atoms                             ...     24
Number of basis functions                   ...    237
Number of shells                            ...    111
Maximum angular momentum                    ...      2
Integral batch strategy                     ... SHARK/LIBINT Hybrid
RI-J (if used) integral strategy            ... SPLIT-RIJ (Revised 2003 algorithm where possible)
Printlevel                                  ...      1
Contraction scheme used                     ... SEGMENTED contraction
Prescreening option                         ... SCHWARTZ
   Thresh                                   ... 1.000e-12
   Tcut                                     ... 1.000e-14
   Tpresel                                  ... 1.000e-14 
Coulomb Range Separation                    ... NOT USED
Exchange Range Separation                   ... NOT USED
Multipole approximations                    ... NOT USED
Finite Nucleus Model                        ... NOT USED
CABS basis                                  ... NOT available
Auxiliary Coulomb fitting basis             ... AVAILABLE
   # of basis functions in Aux-J            ...    758
   # of shells in Aux-J                     ...    250
   Maximum angular momentum in Aux-J        ...      4
Auxiliary J/K fitting basis                 ... NOT available
Auxiliary Correlation fitting basis         ... AVAILABLE
   # of basis functions in Aux-C            ...    778
   # of shells in Aux-C                     ...    274
   Maximum angular momentum in Aux-C        ...      3
Auxiliary 'external' fitting basis          ... NOT available

Checking pre-screening integrals            ... done (  0.0 sec) Dimension = 111
Check shell pair data                       ... done (  0.0 sec)
Shell pair information
Shell pair cut-off parameter TPreSel        ...   1.0e-14
Total number of shell pairs                 ...      6216
Shell pairs after pre-screening             ...      5289
Total number of primitive shell pairs       ...     22568
Primitive shell pairs kept                  ...     13508
          la=0 lb=0:   1626 shell pairs
          la=1 lb=0:   1925 shell pairs
          la=1 lb=1:    608 shell pairs
          la=2 lb=0:    659 shell pairs
          la=2 lb=1:    398 shell pairs
          la=2 lb=2:     73 shell pairs

Calculating one electron integrals          ... done (  0.0 sec)
Calculating RI/J V-Matrix + Cholesky decomp.... done (  0.0 sec)
Calculating RI/C V-Matrix + Cholesky decomp.... done (  0.0 sec)
Calculating Nuclear repulsion               ... done (  0.0 sec) ENN=    733.225475170144 Eh

Diagonalization of the overlap matrix:
Smallest eigenvalue                        ... 2.774e-04
Time for diagonalization                   ...    0.006 sec
Threshold for overlap eigenvalues          ... 1.000e-07
Number of eigenvalues below threshold      ... 0
Time for construction of square roots      ...    0.003 sec
Total time needed                          ...    0.011 sec

-------------------
DFT GRID GENERATION
-------------------

General Integration Accuracy     IntAcc      ... 4.388
Radial Grid Type                 RadialGrid  ... OptM3 with GC (2021)
Angular Grid (max. ang.)         AngularGrid ... 4 (Lebedev-302)
Angular grid pruning method      GridPruning ... 4 (adaptive)
Weight generation scheme         WeightScheme... mBecke (2022)
Basis function cutoff            BFCut       ... 1.0000e-12
Integration weight cutoff        WCut        ... 1.0000e-14
Partially contracted basis set               ... off
Rotationally invariant grid construction     ... off
Angular grids for H and He will be reduced by one unit

Total number of grid points                  ...   113549
Total number of batches                      ...     1784
Average number of points per batch           ...       63
Average number of grid points per atom       ...     4731

--------------------
COSX GRID GENERATION
--------------------

GRIDX 1
-------
General Integration Accuracy     IntAcc      ... 3.816
Radial Grid Type                 RadialGrid  ... OptM3 with GC (2021)
Angular Grid (max. ang.)         AngularGrid ... 1 (Lebedev-50)
Angular grid pruning method      GridPruning ... 4 (adaptive)
Weight generation scheme         WeightScheme... mBecke (2022)
Basis function cutoff            BFCut       ... 1.0000e-12
Integration weight cutoff        WCut        ... 1.0000e-14
Partially contracted basis set               ... on
Rotationally invariant grid construction     ... off
Angular grids for H and He will be reduced by one unit

Total number of grid points                  ...    14475
Total number of batches                      ...      127
Average number of points per batch           ...      113
Average number of grid points per atom       ...      603
UseSFitting                                  ... on

GRIDX 2
-------
General Integration Accuracy     IntAcc      ... 4.020
Radial Grid Type                 RadialGrid  ... OptM3 with GC (2021)
Angular Grid (max. ang.)         AngularGrid ... 2 (Lebedev-110)
Angular grid pruning method      GridPruning ... 4 (adaptive)
Weight generation scheme         WeightScheme... mBecke (2022)
Basis function cutoff            BFCut       ... 1.0000e-12
Integration weight cutoff        WCut        ... 1.0000e-14
Partially contracted basis set               ... on
Rotationally invariant grid construction     ... off
Angular grids for H and He will be reduced by one unit

Total number of grid points                  ...    31564
Total number of batches                      ...      260
Average number of points per batch           ...      121
Average number of grid points per atom       ...     1315
UseSFitting                                  ... on

GRIDX 3
-------
General Integration Accuracy     IntAcc      ... 4.338
Radial Grid Type                 RadialGrid  ... OptM3 with GC (2021)
Angular Grid (max. ang.)         AngularGrid ... 3 (Lebedev-194)
Angular grid pruning method      GridPruning ... 4 (adaptive)
Weight generation scheme         WeightScheme... mBecke (2022)
Basis function cutoff            BFCut       ... 1.0000e-12
Integration weight cutoff        WCut        ... 1.0000e-14
Partially contracted basis set               ... on
Rotationally invariant grid construction     ... off
Angular grids for H and He will be reduced by one unit

Total number of grid points                  ...    69251
Total number of batches                      ...      553
Average number of points per batch           ...      125
Average number of grid points per atom       ...     2885
UseSFitting                                  ... on
Initializing property integral containers    ... done (  0.0 sec)

SHARK setup successfully completed in   1.3 seconds

Maximum memory used throughout the entire STARTUP-calculation: 30.7 MB


           ************************************************************
           *        Program running with 8 parallel MPI-processes     *
           *              working on a common directory               *
           ************************************************************
Occupation numbers will be reassigned to an Aufbau configuration
             **** ENERGY FILE WAS UPDATED (calc.en.tmp) ****
Finished Guess after   0.2 sec
Maximum memory used throughout the entire GUESS-calculation: 13.0 MB


           ************************************************************
           *        Program running with 8 parallel MPI-processes     *
           *              working on a common directory               *
           ************************************************************
--------------------
CPCM SOLVATION MODEL
--------------------
CPCM parameters:
  Epsilon                                         ...      16.7000
  Refrac                                          ...       1.2750
  Rsolv                                           ...       1.3000
  Surface type                                    ... GAUSSIAN VDW
  Discretization scheme                           ... Constant charge density
    Threshold for H atoms                         ...       5.0000 (charges/Ang^2)
    Threshold for non-H atoms                     ...       5.0000 (charges/Ang^2)
  Epsilon function type                           ...         CPCM
Solvent:                                          ... CUSTOM
Radii:
  Scheme                                          ... Element-dependent radii
  Radius for C  used is    3.8550 Bohr (=   2.0400 Ang.)
  Radius for O  used is    3.4469 Bohr (=   1.8240 Ang.)
  Radius for H  used is    2.4944 Bohr (=   1.3200 Ang.)
Calculating surface                               ...        done! (  0.0s)
Cavity surface points                             ...         2184
Cavity Volume                                     ...    1474.7701
Cavity Surface-area                               ...     793.4146
Calculating surface distance matrix               ...        done! (  0.1s)
Performing Cholesky decomposition & store         ...        done! (  0.1s)
Overall time for CPCM initialization              ...                 0.2s

----------------------------------------D-I-I-S--------------------------------------------
Iteration    Energy (Eh)           Delta-E    RMSDP     MaxDP     DIISErr   Damp  Time(sec)
-------------------------------------------------------------------------------------------
               ***  Starting incremental Fock matrix formation  ***
    1    -574.4359564430709497     0.00e+00  1.03e-04  4.34e-03  1.47e-02  0.700   1.6
    2    -574.4361849243877032    -2.28e-04  9.13e-05  3.97e-03  1.18e-02  0.700   0.9
                               ***Turning on AO-DIIS***
    3    -574.4363717283127926    -1.87e-04  7.60e-05  3.58e-03  9.22e-03  0.700   0.9
    4    -574.4365164222502926    -1.45e-04  1.91e-04  9.28e-03  6.79e-03  0.000   0.9
                              *** Initializing SOSCF ***
---------------------------------------S-O-S-C-F--------------------------------------
Iteration    Energy (Eh)           Delta-E    RMSDP     MaxDP     MaxGrad    Time(sec)
--------------------------------------------------------------------------------------
    5    -574.4369171153847446    -4.01e-04  1.47e-05  4.53e-04  4.53e-04     0.9
               *** Restarting incremental Fock matrix formation ***
    6    -574.4369198495377304    -2.73e-06  1.06e-05  2.20e-04  1.75e-04     1.6
    7    -574.4369207479097668    -8.98e-07  7.15e-06  2.01e-04  5.78e-05     1.2
    8    -574.4369209147708943    -1.67e-07  1.78e-06  6.03e-05  1.56e-05     1.2
    9    -574.4369209226930479    -7.92e-09  7.68e-07  2.57e-05  1.09e-05     1.2
   10    -574.4369209261823244    -3.49e-09  2.59e-07  7.17e-06  2.03e-06     1.1
   11    -574.4369209278303288    -1.65e-09  1.18e-07  3.13e-06  1.96e-06     1.0
   12    -574.4369209274665309     3.64e-10  3.46e-08  1.14e-06  2.84e-07     1.0
                 **** Energy Check signals convergence ****

               *****************************************************
               *                     SUCCESS                       *
               *           SCF CONVERGED AFTER  12 CYCLES          *
               *****************************************************

Recomputing exchange energy using gridx3       ... done (    2.200 sec)
Old exchange energy                            :    -40.821513760 Eh
New exchange energy                            :    -40.821362817 Eh
Exchange energy change after final integration :      0.000150943 Eh
Total energy after final integration           :   -574.436769984 Eh
             **** ENERGY FILE WAS UPDATED (calc.en.tmp) ****

----------------
TOTAL SCF ENERGY
----------------

Total Energy       :       -574.43676998398621 Eh          -15631.21919 eV

Components:
Nuclear Repulsion  :        733.22547517014380 Eh           19952.07952 eV
Electronic Energy  :      -1307.58848773817681 Eh          -35581.29167 eV
One Electron Energy:      -2218.70388527374143 Eh          -60374.00207 eV
Two Electron Energy:        911.11539753556451 Eh           24792.71040 eV
CPCM Dielectric    :         -0.07390835943340 Eh              -2.01115 eV

Virial components:
Potential Energy   :      -1143.99881352747002 Eh          -31129.79032 eV
Kinetic Energy     :        569.56204354348381 Eh           15498.57114 eV
Virial Ratio       :          2.00855872770274

DFT components:
N(Alpha)           :       46.000026627718 electrons
N(Beta)            :       46.000026627718 electrons
N(Total)           :       92.000053255436 electrons
E(X)               :      -36.289100964800 Eh       
E(C)               :       -2.285885892777 Eh       
E(XC)              :      -38.574986857577 Eh       

CPCM Solvation Model Properties:
Surface-charge          :         -1.01739483523973
Corrected charge        :         -1.00000000000000
Outlying charge corr.   :          0.00001818104330 Eh               0.00049 eV
Free-energy (cav+disp)  :  This term is not implemented in the current solvation scheme

---------------
SCF CONVERGENCE
---------------

  Last Energy change         ...   -3.6380e-10  Tolerance :   1.0000e-09
  Last MAX-Density change    ...    1.1379e-06  Tolerance :   1.0000e-08
  Last RMS-Density change    ...    3.4575e-08  Tolerance :   1.0000e-09
  Last DIIS Error            ...    4.5259e-04  Tolerance :   1.0000e-08
  Last Orbital Gradient      ...    2.8440e-07  Tolerance :   2.0000e-06
  Last Orbital Rotation      ...    1.6208e-06  Tolerance :   2.0000e-06


Total SCF time: 0 days 0 hours 0 min 16 sec 
Finished LeanSCF after  16.3 sec

Maximum memory used throughout the entire LEANSCF-calculation: 27.2 MB


           ************************************************************
           *        Program running with 8 parallel MPI-processes     *
           *              working on a common directory               *
           ************************************************************

------------------------------------------------------------------------------
                                ORCA  MP2 
------------------------------------------------------------------------------

Freezing NCore=26 chemical core electrons

----------------------
RI-MP2 ENERGY+GRADIENT
----------------------
Dimension of the orbital basis            ...  237
Dimension of the AuxC basis               ...  778
Memory devoted to MP2                     ... 8000 MB   
Data format for matrix containers         ... DOUBLE
Compression type for matrix containers    ... UNCOMPRESSED
Overall scaling of the MP2 energy         ...   2.700e-01

-----------------------
SHARK RI TRANSFORMATION
-----------------------

Number of basis functions                ...    237
Number of aux functions                  ...    778
Number of operators                      ...      1
Generation of IJK                        ... YES
Generation of IAK                        ... YES
Generation of ABK                        ... NO
Orbital Range Operator  0:    0-  45 to   46- 236

Aux basis identifier                     ...   AUXC
Contraction scheme used                  ... SEGMENTED
Do orthogonalization                     ... YES
All operator combinations                ... NO
Transpose (ia|K)                         ... NO
Integral generator used                  ... LIBINT
Starting integral generation + trafo... 
Half trafo (segmented) done. Total time =  0.3 sec. integrals=  0.2 sec trafo=  0.1 sec
Integral generation and half transformation done (  0.3 sec)

Reading or making V^(-1/2)          ... done (  0.0 sec)
Sorting IJK integrals               ... done (  0.1 sec)
Sorting IAK integrals               ... done (  0.2 sec)

SHARK RI integral transformation done. Total time =  0.5 sec.

Opening buffers                              ... done
Frozen core precalculation                   ... done

Starting loop over batches of integrals:

Operator 0  - window                       ... ( 13- 45)x( 46-236)
Operator 0  - Memory available             ...  8000 MB
Operator 0  - Memory needed per MO         ...   1.1 MB
Operator 0  - Number of orbitals per batch ... 5
Operator 0  - Number of batches            ... 1

OPERATOR  0   PASS   0:  MOs    13 ...   17 +   18 ...   22 +   23 ...   27 +   28 ...   32
                            +   33 ...   37 +   38 ...   42 +   43 ...   45
  Reading integrals       ... ok
  Internal MO  15
Closing buffer GIPV ( 0.05 GB; CompressionRatio= 1.00)
Time spent in pair loops =     2.192 sec
Deleting buffers (Ka|jb) ...done

-----------------------------------------------
 RI-MP2 CORRELATION ENERGY:     -0.591527549 Eh
-----------------------------------------------


---------------------
MP2 DENSITY FORMATION
---------------------

Completing the external part of the density      ... done
Storing the unrelaxed density                    ... done

Re-sorting 3-index density container for op 0    ... done
Computing external part of the Lagrangian        ... done
Calculating the xc-kernel                        ... done
Calculating G(D)                                 ... done
Completing the Lagrangian                        ... done
Solving the Z-vector equations                   ... Using XC Grid                  ... (calc.grid_cpscf.tmp) 
Recalculating density on grid  ... (calc.grho_cpscf0.tmp) done
Calculating the xc-kernel      ... (calc.fxc_cpscf0.tmp) done

-------------------
SHARK CP-SCF DRIVER
-------------------

Dimension of the orbital basis          ...    237
Dimension of the CPSCF-problem          ...   8786
Number of operators                     ...      1
Max. number of iterations               ...    128
Convergence Tolerance                   ... 3.0e-05
Number of perturbations                 ...      1
Perturbation type                       ... REAL

----------------------------
POPLE LINEAR EQUATION SOLVER
----------------------------

  ITERATION   0:   ||err||_max =   6.7964e-02 (   1.0 sec)
  ITERATION   1:   ||err||_max =   2.0242e-02 (   1.0 sec)
  ITERATION   2:   ||err||_max =   9.7382e-03 (   1.0 sec)
  ITERATION   3:   ||err||_max =   2.2638e-03 (   1.0 sec)
  ITERATION   4:   ||err||_max =   8.6120e-04 (   1.0 sec)
  ITERATION   5:   ||err||_max =   3.4859e-04 (   1.0 sec)
  ITERATION   6:   ||err||_max =   1.2676e-04 (   1.0 sec)
  ITERATION   7:   ||err||_max =   3.8596e-05 (   1.0 sec)
  ITERATION   8:   ||err||_max =   1.4686e-05 (   1.0 sec)
done
Finalizing the relaxed density                   ... done
Transforming P to the AO basis                   ... done
Storing the relaxed density                      ... done

------------------------------------
ENERGY WEIGHTED DENSITY FINALIZATION
------------------------------------

Gathering the parts of the W-matrix              ... done
Forming the Z-density                            ... done
Transforming Z to the AO basis                   ... done
Calculating G(Z)                                 ... done
Finalizing the W-matrix                          ... done
Transforming W to the AO basis and storing       ... done

----------------------------------
MP2 DERIVATIVE INTEGRAL GENERATION
----------------------------------

Input SCF Electron Density              ... calc.scfp
Input Correlated Electron Density       ... calc.pmp2re
Input Energy Weighted Density           ... calc.wmp2.tmp

Nuclear repulsion gradient              ... done (  0.0 sec)
HCore & Overlap gradient  (SHARK)       ... done (  0.1 sec)
Two-electron RIJ gradient terms         ... done (  0.6 sec)

-----------------------------------------------------------
MP2 COSX Grid Generation
-----------------------------------------------------------

General Integration Accuracy     IntAcc      ... 4.871
Radial Grid Type                 RadialGrid  ... OptM3 with GC (2021)
Angular Grid (max. ang.)         AngularGrid ... 4 (Lebedev-302)
Angular grid pruning method      GridPruning ... 4 (adaptive)
Weight generation scheme         WeightScheme... mBecke (2022)
Basis function cutoff            BFCut       ... 1.0000e-12
Integration weight cutoff        WCut        ... 1.0000e-14
Partially contracted basis set               ... on
Rotationally invariant grid construction     ... off
Angular grids for H and He will be reduced by one unit

Total number of grid points                  ...   130871
Total number of batches                      ...     1033
Average number of points per batch           ...      126
Average number of grid points per atom       ...     5453
UseSFitting                                  ... on
Two-electron COSX gradient terms        ... 
Integration Timings:
Total Time                  =     6.2 sec
Basis fcn evaluation        =     0.1 sec
Density evaluation          =     0.2 sec
A evaluation                =     5.0 sec
A derivative evaluation     =     0.0 sec
S-fit derivative evaluation =     0.0 sec
anal. over. der. evaluation =     0.0 sec
num. over. der. evaluation  =     0.4 sec
K(P) evaluation             =     0.1 sec
finalize                    =     0.0 sec

done (  7.0 sec)
CPCM gradient                           ... done (  0.6 sec)
DFT XC gradient                         ... Exchange-correlation gradient    ... done
done (  0.8 sec)
Empirical dispersion gradient           ... 
-------------------
DISPERSION GRADIENT
-------------------

   1   C   :   -0.000131481   -0.000042627   -0.000130150
   2   O   :   -0.000092299   -0.000101421   -0.000114205
   3   C   :   -0.000017138   -0.000038996   -0.000027415
   4   C   :   -0.000064935    0.000078718   -0.000032112
   5   C   :   -0.000028567    0.000045703   -0.000010492
   6   C   :    0.000058563   -0.000183415   -0.000006258
   7   C   :    0.000032981   -0.000105919   -0.000002729
   8   C   :   -0.000066055   -0.000086263   -0.000082016
   9   C   :    0.000397864    0.000302072    0.000438310
  10   C   :    0.000092979    0.000161796    0.000138337
  11   C   :   -0.000063531   -0.000141392   -0.000100738
  12   C   :   -0.000128086    0.000032596   -0.000094536
  13   O   :    0.000108365    0.000009739    0.000098683
  14   H   :   -0.000066040   -0.000035397   -0.000069761
  15   H   :   -0.000063349    0.000003122   -0.000103154
  16   H   :   -0.000108315   -0.000012937   -0.000052323
  17   H   :   -0.000068791    0.000092408   -0.000031303
  18   H   :   -0.000075130    0.000109388   -0.000031588
  19   H   :    0.000035697   -0.000127181   -0.000008964
  20   H   :    0.000056694   -0.000128795    0.000010200
  21   H   :   -0.000019011    0.000132857    0.000030474
  22   H   :    0.000024398    0.000083436    0.000051881
  23   H   :    0.000070898   -0.000035419    0.000093052
  24   H   :    0.000114290   -0.000012073    0.000036809

Difference to translation invariance:
           :    0.0000000000   -0.0000000000   -0.0000000000

Difference to rotation invariance:
           :    0.0000000000    0.0000000000   -0.0000000000

Norm of the Dispersion gradient    ...    0.0009483760
RMS gradient                       ...    0.0001117672
MAX gradient                       ...    0.0004383100
done (  0.0 sec)

-------
TIMINGS
-------

Total time                :   26.064 sec
Integral trafo            :    0.454 sec (  1.7%)
FC preparation            :    0.151 sec (  0.6%)
I/O of integrals          :    0.131 sec (  0.5%)
K(i,j) operators          :    0.296 sec (  1.1%)
T(i,j) pair energies      :    0.044 sec (  0.2%)
V**(-1/2)                 :    0.185 sec (  0.7%)
Gamma(ia|P)               :    0.285 sec (  1.1%)
Gamma-Trafo               :    0.082 sec (  0.3%)
D(virtual)                :    0.012 sec (  0.0%)
D(internal)               :    0.399 sec (  1.5%)
W(virtual)                :    0.025 sec (  0.1%)
W(internal)               :    0.553 sec (  2.1%)
L(virtual)                :    0.288 sec (  1.1%)
L(internal)               :    0.035 sec (  0.1%)
XC kernel                 :    0.022 sec (  0.1%)
G(D)                      :    2.203 sec (  8.5%)
G(Z)                      :    1.799 sec (  6.9%)
Z-vector solution         :    8.884 sec ( 34.1%)
3-index derivative        :    0.337 sec (  1.3%)
2-index derivative        :    0.032 sec (  0.1%)
Fock matrix gradient      :    9.210 sec ( 35.3%)


---------------------------------------
MP2 TOTAL ENERGY:     -575.028297533 Eh
---------------------------------------

The final MP2 gradient
  0:  -0.00085322   0.00132444  -0.00022144
  1:   0.00197716  -0.00227044   0.00092885
  2:  -0.00170560   0.00130166  -0.00101487
  3:   0.00049734   0.00087063   0.00070928
  4:  -0.00097118  -0.00000569  -0.00084425
  5:   0.00088281  -0.00073720   0.00054547
  6:  -0.00073318  -0.00091921  -0.00093989
  7:   0.00269613  -0.00087855   0.00184508
  8:  -0.00158080  -0.00259373  -0.00363200
  9:   0.00218581   0.00389468   0.00195508
 10:  -0.00337221   0.00678113  -0.00287650
 11:   0.00123150  -0.00984735   0.00073698
 12:  -0.00232917   0.00097593   0.00186983
 13:   0.00022609  -0.00011338   0.00013851
 14:  -0.00042121   0.00007115   0.00001354
 15:  -0.00000817   0.00024337  -0.00034963
 16:  -0.00009888  -0.00006237  -0.00007445
 17:   0.00005001   0.00015068   0.00007675
 18:   0.00018248  -0.00003877   0.00015301
 19:  -0.00000261  -0.00012364  -0.00004619
 20:   0.00015031   0.00034633   0.00018736
 21:  -0.00131781  -0.00010420   0.00086613
 22:   0.00303090   0.00007454  -0.00029844
 23:   0.00036115   0.00160355   0.00031774

-----------------------------------
NORM OF THE MP2 GRADIENT:  0.016512
-----------------------------------

Maximum memory used throughout the entire MP2-calculation: 65.8 MB


-------------------------------------------------------------------------------
                          DFT DISPERSION CORRECTION                            
                                                                               
                              DFTD3 V3.1  Rev 1                                
                          USING Becke-Johnson damping                          
-------------------------------------------------------------------------------
-------------------------   ----------------
Dispersion correction           -0.020162483
-------------------------   ----------------


-------------------------   --------------------
FINAL SINGLE POINT ENERGY      -575.048460016084
-------------------------   --------------------

------------------------------------------------------------------------------
                         ORCA GEOMETRY RELAXATION STEP
------------------------------------------------------------------------------

Reading the OPT-File                    .... done
Getting information on internals        .... done
Copying old internal coords+grads       .... done
Making the new internal coordinates     .... (2022 redundants) done
Validating the new internal coordinates .... (2022 redundants) done
Calculating the B-matrix                .... done
Calculating the G,G- and P matrices     .... done
Transforming gradient to internals      .... done
Projecting the internal gradient        .... done
Number of atoms                         ....  24
Number of internal coordinates          .... 117
Current Energy                          ....  -575.048460016 Eh
Current gradient norm                   ....     0.016511802 Eh/bohr
Maximum allowed component of the step   ....  0.300
Current trust radius                    ....  0.700
Updating the Hessian (BFGS)             .... done
Forming the augmented Hessian           .... done
Diagonalizing the augmented Hessian     .... done
Last element of RFO vector              ....  0.986906274
Lowest eigenvalues of augmented Hessian:
 -0.000716675  0.013209338  0.018398064  0.020614772  0.023781972
Length of the computed step             ....  0.163434753
The final length of the internal step   ....  0.163434753
Converting the step to Cartesian space:
 Initial RMS(Int)=    0.0151095483
Transforming coordinates:
 Iter   0:  RMS(Cart)=    0.0241175638 RMS(Int)=    0.5810570066
 Iter   5:  RMS(Cart)=    0.0000000079 RMS(Int)=    0.0000000066
done
Storing new coordinates                 .... done
The predicted energy change is          ....    -0.000367909
Previously predicted energy change      ....    -0.000788167
Actually observed energy change         ....    -0.001047252
Ratio of predicted to observed change   ....     1.328718397
New trust radius                        ....     0.700000000

                                .--------------------.
          ----------------------|Geometry convergence|-------------------------
          Item                value                   Tolerance       Converged
          ---------------------------------------------------------------------
          Energy change      -0.0010472520            0.0000010000      NO
          RMS gradient        0.0010321064            0.0000300000      NO
          MAX gradient        0.0076874607            0.0001000000      NO
          RMS step            0.0151095483            0.0006000000      NO
          MAX step            0.0752008341            0.0010000000      NO
          ........................................................
          Max(Bonds)      0.0041      Max(Angles)    1.35
          Max(Dihed)        4.31      Max(Improp)    0.00
          ---------------------------------------------------------------------

The optimization has not yet converged - more geometry cycles are needed


    ---------------------------------------------------------------------------
                         Redundant Internal Coordinates
                            (Angstroem and degrees)

        Definition                    Value    dE/dq     Step     New-Value
    ----------------------------------------------------------------------------
     1. B(O   1,C   0)                1.4330  0.001702 -0.0008    1.4322   
     2. B(C   2,O   1)                1.3272 -0.000442  0.0005    1.3277   
     3. B(C   3,C   2)                1.4136  0.000428 -0.0008    1.4128   
     4. B(C   4,C   3)                1.3844 -0.000566  0.0008    1.3851   
     5. B(C   5,C   2)                1.4197  0.001087 -0.0007    1.4190   
     6. B(C   6,C   5)                1.3759 -0.000632  0.0004    1.3763   
     7. B(C   7,C   4)                1.4179  0.000972 -0.0011    1.4168   
     8. B(C   7,C   6)                1.4235  0.000879 -0.0008    1.4226   
     9. B(C   8,C   7)                1.4200 -0.001043  0.0021    1.4220   
    10. B(C   9,C   8)                1.4512  0.004188 -0.0015    1.4496   
    11. B(C  10,C   9)                1.3528 -0.001692  0.0000    1.3528   
    12. B(C  11,C  10)                1.4957  0.007687 -0.0041    1.4915   
    13. B(O  12,C  11)                1.4399 -0.000227  0.0041    1.4441   
    14. B(O  12,C   8)                1.3131  0.000131 -0.0016    1.3114   
    15. B(H  13,C   0)                1.0925 -0.000092  0.0001    1.0927   
    16. B(H  14,C   0)                1.0976 -0.000104  0.0002    1.0978   
    17. B(H  15,C   0)                1.0976 -0.000128  0.0002    1.0978   
    18. B(H  16,C   3)                1.0875  0.000076 -0.0000    1.0875   
    19. B(H  17,C   4)                1.0911  0.000157 -0.0003    1.0908   
    20. B(H  18,C   5)                1.0893  0.000022 -0.0000    1.0893   
    21. B(H  19,C   6)                1.0899  0.000036  0.0000    1.0899   
    22. B(H  20,C   9)                1.0872  0.000099 -0.0002    1.0870   
    23. B(H  21,C  10)                1.0909  0.000043 -0.0001    1.0908   
    24. B(H  22,C  11)                1.0993 -0.000149  0.0001    1.0994   
    25. B(H  23,C  11)                1.1036  0.000314 -0.0025    1.1011   
    26. A(H  14,C   0,H  15)          109.83 -0.000469    0.22    110.05   
    27. A(H  13,C   0,H  14)          109.88 -0.000054    0.14    110.02   
    28. A(H  13,C   0,H  15)          109.92  0.000021    0.10    110.02   
    29. A(O   1,C   0,H  14)          110.75  0.000553   -0.27    110.48   
    30. A(O   1,C   0,H  15)          110.77  0.000521   -0.24    110.54   
    31. A(O   1,C   0,H  13)          105.61 -0.000569    0.04    105.65   
    32. A(C   0,O   1,C   2)          119.47 -0.001260    0.23    119.70   
    33. A(C   3,C   2,C   5)          120.00  0.000084   -0.04    119.96   
    34. A(O   1,C   2,C   5)          115.61 -0.000901    0.11    115.72   
    35. A(O   1,C   2,C   3)          124.38  0.000817   -0.07    124.31   
    36. A(C   2,C   3,H  16)          120.98 -0.000083    0.02    121.00   
    37. A(C   4,C   3,H  16)          119.55  0.000156    0.01    119.56   
    38. A(C   2,C   3,C   4)          119.47 -0.000074   -0.02    119.44   
    39. A(C   7,C   4,H  17)          120.29 -0.000193   -0.05    120.25   
    40. A(C   3,C   4,H  17)          118.71 -0.000025    0.01    118.72   
    41. A(C   3,C   4,C   7)          121.00  0.000218    0.03    121.03   
    42. A(C   2,C   5,H  18)          118.35  0.000289   -0.23    118.12   
    43. A(C   2,C   5,C   6)          120.28 -0.000091    0.07    120.35   
    44. A(C   6,C   5,H  18)          121.37 -0.000198    0.16    121.52   
    45. A(C   5,C   6,H  19)          120.07 -0.000199    0.15    120.22   
    46. A(C   5,C   6,C   7)          120.30  0.000140   -0.05    120.25   
    47. A(C   7,C   6,H  19)          119.62  0.000059   -0.10    119.52   
    48. A(C   6,C   7,C   8)          120.85  0.001178   -0.18    120.67   
    49. A(C   4,C   7,C   8)          120.20 -0.000900    0.17    120.37   
    50. A(C   4,C   7,C   6)          118.95 -0.000278    0.01    118.96   
    51. A(C   7,C   8,O  12)          119.25 -0.001437    0.40    119.65   
    52. A(C   7,C   8,C   9)          130.18  0.001718   -0.43    129.75   
    53. A(C   9,C   8,O  12)          110.57 -0.000281    0.03    110.61   
    54. A(C   8,C   9,C  10)          106.89  0.000108    0.03    106.92   
    55. A(C  10,C   9,H  20)          127.45 -0.000471    0.23    127.68   
    56. A(C   8,C   9,H  20)          125.65  0.000359   -0.26    125.39   
    57. A(C   9,C  10,C  11)          108.77  0.000017    0.14    108.91   
    58. A(C  11,C  10,H  21)          124.08  0.000552   -0.32    123.76   
    59. A(C   9,C  10,H  21)          127.14 -0.000569    0.18    127.33   
    60. A(H  22,C  11,H  23)          108.07 -0.001072    1.35    109.42   
    61. A(O  12,C  11,H  23)          108.20  0.001630   -0.48    107.72   
    62. A(C  10,C  11,H  23)          111.09 -0.001264    1.23    112.32   
    63. A(O  12,C  11,H  22)          109.48  0.000904   -1.33    108.15   
    64. A(C  10,C  11,H  22)          116.14  0.001490   -0.88    115.26   
    65. A(C  10,C  11,O  12)          103.56 -0.001540    0.00    103.57   
    66. A(C   8,O  12,C  11)          110.02  0.001666   -0.01    110.01   
    67. D(C   2,O   1,C   0,H  13)   -179.82  0.000017   -0.10   -179.93   
    68. D(C   2,O   1,C   0,H  15)    -60.86 -0.000017   -0.08    -60.94   
    69. D(C   2,O   1,C   0,H  14)     61.27  0.000123   -0.16     61.11   
    70. D(C   5,C   2,O   1,C   0)   -179.99  0.000025    0.09   -179.90   
    71. D(C   3,C   2,O   1,C   0)     -0.05  0.000019    0.11      0.06   
    72. D(C   4,C   3,C   2,C   5)      0.01  0.000006   -0.03     -0.02   
    73. D(H  16,C   3,C   2,C   5)    179.96  0.000008   -0.03    179.93   
    74. D(C   4,C   3,C   2,O   1)   -179.93  0.000013   -0.05   -179.98   
    75. D(H  16,C   3,C   2,O   1)      0.02  0.000015   -0.05     -0.03   
    76. D(H  17,C   4,C   3,H  16)     -0.11 -0.000010    0.04     -0.07   
    77. D(H  17,C   4,C   3,C   2)    179.84 -0.000008    0.04    179.88   
    78. D(C   7,C   4,C   3,H  16)   -179.95 -0.000000    0.01   -179.95   
    79. D(C   7,C   4,C   3,C   2)      0.00  0.000002    0.01      0.01   
    80. D(C   6,C   5,C   2,C   3)     -0.02 -0.000009    0.02      0.00   
    81. D(C   6,C   5,C   2,O   1)    179.92 -0.000014    0.04    179.96   
    82. D(H  18,C   5,C   2,C   3)    180.00 -0.000004    0.01    180.01   
    83. D(H  18,C   5,C   2,O   1)     -0.06 -0.000009    0.03     -0.03   
    84. D(H  19,C   6,C   5,H  18)      0.02 -0.000000    0.01      0.02   
    85. D(H  19,C   6,C   5,C   2)   -179.96  0.000005   -0.01   -179.97   
    86. D(C   7,C   6,C   5,H  18)   -180.00 -0.000001    0.02   -179.97   
    87. D(C   7,C   6,C   5,C   2)      0.03  0.000004    0.01      0.04   
    88. D(C   8,C   7,C   6,H  19)      0.11  0.000005   -0.03      0.08   
    89. D(C   8,C   7,C   6,C   5)   -179.88  0.000006   -0.05   -179.93   
    90. D(C   4,C   7,C   6,H  19)    179.97  0.000003   -0.02    179.96   
    91. D(C   4,C   7,C   6,C   5)     -0.01  0.000004   -0.04     -0.05   
    92. D(C   8,C   7,C   4,H  17)      0.03  0.000004    0.01      0.04   
    93. D(C   8,C   7,C   4,C   3)    179.87 -0.000006    0.04    179.91   
    94. D(C   6,C   7,C   4,C   3)     -0.00 -0.000007    0.03      0.03   
    95. D(C   6,C   7,C   4,H  17)   -179.84  0.000003   -0.01   -179.84   
    96. D(C   9,C   8,C   7,C   6)   -179.39 -0.000023   -0.14   -179.54   
    97. D(C   9,C   8,C   7,C   4)      0.74 -0.000021   -0.16      0.58   
    98. D(O  12,C   8,C   7,C   6)      0.27  0.000056    0.08      0.36   
    99. D(O  12,C   8,C   7,C   4)   -179.59  0.000058    0.07   -179.52   
   100. D(H  20,C   9,C   8,O  12)   -178.60  0.000070   -0.44   -179.04   
   101. D(H  20,C   9,C   8,C   7)      1.09  0.000140   -0.23      0.85   
   102. D(C  10,C   9,C   8,O  12)      0.45 -0.000174   -0.15      0.30   
   103. D(C  10,C   9,C   8,C   7)   -179.86 -0.000104    0.06   -179.80   
   104. D(H  21,C  10,C   9,H  20)      1.10  0.000202   -1.05      0.06   
   105. D(H  21,C  10,C   9,C   8)   -177.93  0.000441   -1.33   -179.26   
   106. D(C  11,C  10,C   9,H  20)   -178.79  0.000079   -0.75   -179.54   
   107. D(C  11,C  10,C   9,C   8)      2.18  0.000318   -1.03      1.14   
   108. D(H  23,C  11,C  10,C   9)    112.14  0.000102    1.78    113.92   
   109. D(H  22,C  11,C  10,H  21)     56.26 -0.001374    4.31     60.57   
   110. D(H  22,C  11,C  10,C   9)   -123.84 -0.001257    4.02   -119.82   
   111. D(O  12,C  11,C  10,H  21)    176.30 -0.000496    2.09    178.39   
   112. D(O  12,C  11,C  10,C   9)     -3.80 -0.000379    1.80     -2.00   
   113. D(C   8,O  12,C  11,H  23)   -113.86  0.001791   -3.08   -116.95   
   114. D(C   8,O  12,C  11,H  22)    128.58  0.001642   -3.65    124.93   
   115. D(C   8,O  12,C  11,C  10)      4.10  0.000304   -1.89      2.21   
   116. D(C  11,O  12,C   8,C   9)     -3.00 -0.000208    1.32     -1.68   
   117. D(C  11,O  12,C   8,C   7)    177.27 -0.000280    1.13    178.40   
    ----------------------------------------------------------------------------

Geometry step timings:
Preparation and reading OPT file:      0.001 s (16.677 %)
Internal coordinates            :      0.000 s ( 0.546 %)
B/P matrices and projection     :      0.002 s (26.231 %)
Hessian update/contruction      :      0.001 s ( 9.461 %)
Making the step                 :      0.001 s (19.592 %)
Converting the step to Cartesian:      0.000 s ( 2.899 %)
Storing new data                :      0.000 s ( 0.810 %)
Checking convergence            :      0.000 s ( 0.343 %)
Final printing                  :      0.002 s (23.410 %)
Total time                      :      0.006 s

Time for energy+gradient        :     44.497 s
Time for complete geometry iter :     44.706 s

         *************************************************************
         *                GEOMETRY OPTIMIZATION CYCLE   6            *
         *************************************************************
---------------------------------
CARTESIAN COORDINATES (ANGSTROEM)
---------------------------------
  C      1.112949    0.408460   -0.167305
  O      2.167911   -0.244559    0.548028
  C      2.900242    0.444959    1.414633
  C      2.716346    1.816629    1.698867
  C      3.540662    2.436860    2.623223
  C      3.923239   -0.284542    2.074141
  C      4.739721    0.336878    2.991350
  C      4.564701    1.717347    3.287294
  C      5.404209    2.368700    4.232368
  C      5.396105    3.745785    4.685293
  C      6.396761    3.869566    5.587246
  C      7.097362    2.559030    5.714672
  O      6.353771    1.691357    4.831818
  H      0.668966   -0.360224   -0.804408
  H      1.514177    1.222754   -0.784728
  H      0.360228    0.800116    0.529282
  H      1.938409    2.392107    1.202531
  H      3.389557    3.496703    2.832237
  H      4.038571   -1.340330    1.832203
  H      5.525107   -0.225284    3.496303
  H      4.699742    4.512760    4.356057
  H      6.678939    4.764477    6.143477
  H      7.083708    2.115720    6.720688
  H      8.134602    2.601689    5.347490

----------------------------
CARTESIAN COORDINATES (A.U.)
----------------------------
  NO LB      ZA    FRAG     MASS         X           Y           Z
   0 C     6.0000    0    12.011    2.103170    0.771878   -0.316161
   1 O     8.0000    0    15.999    4.096759   -0.462150    1.035623
   2 C     6.0000    0    12.011    5.480662    0.840851    2.673269
   3 C     6.0000    0    12.011    5.133150    3.432931    3.210393
   4 C     6.0000    0    12.011    6.690882    4.604999    4.957173
   5 C     6.0000    0    12.011    7.413848   -0.537707    3.919558
   6 C     6.0000    0    12.011    8.956775    0.636606    5.652833
   7 C     6.0000    0    12.011    8.626034    3.245316    6.212086
   8 C     6.0000    0    12.011   10.212474    4.476194    7.998017
   9 C     6.0000    0    12.011   10.197160    7.078508    8.853920
  10 C     6.0000    0    12.011   12.088126    7.312420   10.558365
  11 C     6.0000    0    12.011   13.412071    4.835867   10.799164
  12 O     8.0000    0    15.999   12.006887    3.196202    9.130814
  13 H     1.0000    0     1.008    1.264162   -0.680724   -1.520111
  14 H     1.0000    0     1.008    2.861379    2.310669   -1.482921
  15 H     1.0000    0     1.008    0.680732    1.512000    1.000198
  16 H     1.0000    0     1.008    3.663062    4.520427    2.272454
  17 H     1.0000    0     1.008    6.405335    6.607811    5.352152
  18 H     1.0000    0     1.008    7.631794   -2.532857    3.462362
  19 H     1.0000    0     1.008   10.440940   -0.425726    6.607054
  20 H     1.0000    0     1.008    8.881224    8.527881    8.231755
  21 H     1.0000    0     1.008   12.621365    9.003556   11.609490
  22 H     1.0000    0     1.008   13.386267    3.998131   12.700261
  23 H     1.0000    0     1.008   15.372170    4.916479   10.105292

--------------------------------
INTERNAL COORDINATES (ANGSTROEM)
--------------------------------
 C      0   0   0     0.000000000000     0.00000000     0.00000000
 O      1   0   0     1.432159566159     0.00000000     0.00000000
 C      2   1   0     1.327684699887   119.70451397     0.00000000
 C      3   2   1     1.412828604210   124.31406754     0.05920586
 C      4   3   2     1.385142335740   119.44081514   180.01580905
 C      3   2   1     1.419030624230   115.72279795   180.09752126
 C      6   3   2     1.376255311028   120.35176879   179.96431539
 C      5   4   3     1.416808026907   121.03248833     0.00000000
 C      8   5   4     1.422040146277   120.37009318   179.90732173
 C      9   8   5     1.449679156231   129.75023879     0.58219542
 C     10   9   8     1.352832090556   106.92280089   180.21290646
 C     11  10   9     1.491503283883   108.90565021     1.11797186
 O      9   8   5     1.311412082646   119.64800938   180.47954598
 H      1   2   3     1.092655590410   105.65096669   180.07256095
 H      1   2   3     1.097846776734   110.48072892    61.11252961
 H      1   2   3     1.097824491630   110.53665207   299.05955064
 H      4   3   2     1.087524646847   121.00002874   359.97047874
 H      5   4   3     1.090773027074   118.71878181   179.88195706
 H      6   3   2     1.089276561970   118.12405285   359.97179276
 H      7   6   3     1.089877877678   120.22461857   180.03066121
 H     10   9   8     1.087000033474   125.39478645     0.85598561
 H     11  10   9     1.090817641969   127.32819622   180.71260213
 H     12  11  10     1.099445669781   115.25390531   240.15999930
 H     12  11  10     1.101139933417   112.33004901   113.92347522

---------------------------
INTERNAL COORDINATES (A.U.)
---------------------------
 C      0   0   0     0.000000000000     0.00000000     0.00000000
 O      1   0   0     2.706389360116     0.00000000     0.00000000
 C      2   1   0     2.508960474983   119.70451397     0.00000000
 C      3   2   1     2.669859136127   124.31406754     0.05920586
 C      4   3   2     2.617539671049   119.44081514   180.01580905
 C      3   2   1     2.681579255442   115.72279795   180.09752126
 C      6   3   2     2.600745628198   120.35176879   179.96431539
 C      5   4   3     2.677379155195   121.03248833     0.00000000
 C      8   5   4     2.687266427906   120.37009318   179.90732173
 C      9   8   5     2.739496587331   129.75023879     0.58219542
 C     10   9   8     2.556482156331   106.92280089   180.21290646
 C     11  10   9     2.818532734383   108.90565021     1.11797186
 O      9   8   5     2.478209684917   119.64800938   180.47954598
 H      1   2   3     2.064819824572   105.65096669   180.07256095
 H      1   2   3     2.074629745035   110.48072892    61.11252961
 H      1   2   3     2.074587632292   110.53665207   299.05955064
 H      4   3   2     2.055123746429   121.00002874   359.97047874
 H      5   4   3     2.061262295439   118.71878181   179.88195706
 H      6   3   2     2.058434386223   118.12405285   359.97179276
 H      7   6   3     2.059570708231   120.22461857   180.03066121
 H     10   9   8     2.054132370829   125.39478645     0.85598561
 H     11  10   9     2.061346605371   127.32819622   180.71260213
 H     12  11  10     2.077651215011   115.25390531   240.15999930
 H     12  11  10     2.080852909282   112.33004901   113.92347522


           ************************************************************
           *        Program running with 8 parallel MPI-processes     *
           *              working on a common directory               *
           ************************************************************
------------------------------------------------------------------------------
                   ___                                                        
                  /   \      - P O W E R E D   B Y -                         
                 /     \                                                     
                 |  |  |   _    _      __       _____    __    __             
                 |  |  |  | |  | |    /  \     |  _  \  |  |  /  |          
                  \  \/   | |  | |   /    \    | | | |  |  | /  /          
                 / \  \   | |__| |  /  /\  \   | |_| |  |  |/  /          
                |  |  |   |  __  | /  /__\  \  |    /   |      \           
                |  |  |   | |  | | |   __   |  |    \   |  |\   \          
                \     /   | |  | | |  |  |  |  | |\  \  |  | \   \       
                 \___/    |_|  |_| |__|  |__|  |_| \__\ |__|  \__/        
                                                                              
                      - O R C A' S   B I G   F R I E N D -                    
                                      &                                       
                       - I N T E G R A L  F E E D E R -                       
                                                                              
 v1 FN, 2020, v2 2021, v3 2022-2024                                           
------------------------------------------------------------------------------


----------------------
SHARK INTEGRAL PACKAGE
----------------------

Number of atoms                             ...     24
Number of basis functions                   ...    237
Number of shells                            ...    111
Maximum angular momentum                    ...      2
Integral batch strategy                     ... SHARK/LIBINT Hybrid
RI-J (if used) integral strategy            ... SPLIT-RIJ (Revised 2003 algorithm where possible)
Printlevel                                  ...      1
Contraction scheme used                     ... SEGMENTED contraction
Prescreening option                         ... SCHWARTZ
   Thresh                                   ... 1.000e-12
   Tcut                                     ... 1.000e-14
   Tpresel                                  ... 1.000e-14 
Coulomb Range Separation                    ... NOT USED
Exchange Range Separation                   ... NOT USED
Multipole approximations                    ... NOT USED
Finite Nucleus Model                        ... NOT USED
CABS basis                                  ... NOT available
Auxiliary Coulomb fitting basis             ... AVAILABLE
   # of basis functions in Aux-J            ...    758
   # of shells in Aux-J                     ...    250
   Maximum angular momentum in Aux-J        ...      4
Auxiliary J/K fitting basis                 ... NOT available
Auxiliary Correlation fitting basis         ... AVAILABLE
   # of basis functions in Aux-C            ...    778
   # of shells in Aux-C                     ...    274
   Maximum angular momentum in Aux-C        ...      3
Auxiliary 'external' fitting basis          ... NOT available

Checking pre-screening integrals            ... done (  0.0 sec) Dimension = 111
Check shell pair data                       ... done (  0.0 sec)
Shell pair information
Shell pair cut-off parameter TPreSel        ...   1.0e-14
Total number of shell pairs                 ...      6216
Shell pairs after pre-screening             ...      5286
Total number of primitive shell pairs       ...     22568
Primitive shell pairs kept                  ...     13503
          la=0 lb=0:   1626 shell pairs
          la=1 lb=0:   1923 shell pairs
          la=1 lb=1:    608 shell pairs
          la=2 lb=0:    659 shell pairs
          la=2 lb=1:    398 shell pairs
          la=2 lb=2:     72 shell pairs

Calculating one electron integrals          ... done (  0.0 sec)
Calculating RI/J V-Matrix + Cholesky decomp.... done (  0.0 sec)
Calculating RI/C V-Matrix + Cholesky decomp.... done (  0.0 sec)
Calculating Nuclear repulsion               ... done (  0.0 sec) ENN=    733.229810254474 Eh

Diagonalization of the overlap matrix:
Smallest eigenvalue                        ... 2.766e-04
Time for diagonalization                   ...    0.006 sec
Threshold for overlap eigenvalues          ... 1.000e-07
Number of eigenvalues below threshold      ... 0
Time for construction of square roots      ...    0.003 sec
Total time needed                          ...    0.011 sec

-------------------
DFT GRID GENERATION
-------------------

General Integration Accuracy     IntAcc      ... 4.388
Radial Grid Type                 RadialGrid  ... OptM3 with GC (2021)
Angular Grid (max. ang.)         AngularGrid ... 4 (Lebedev-302)
Angular grid pruning method      GridPruning ... 4 (adaptive)
Weight generation scheme         WeightScheme... mBecke (2022)
Basis function cutoff            BFCut       ... 1.0000e-12
Integration weight cutoff        WCut        ... 1.0000e-14
Partially contracted basis set               ... off
Rotationally invariant grid construction     ... off
Angular grids for H and He will be reduced by one unit

Total number of grid points                  ...   113546
Total number of batches                      ...     1785
Average number of points per batch           ...       63
Average number of grid points per atom       ...     4731

--------------------
COSX GRID GENERATION
--------------------

GRIDX 1
-------
General Integration Accuracy     IntAcc      ... 3.816
Radial Grid Type                 RadialGrid  ... OptM3 with GC (2021)
Angular Grid (max. ang.)         AngularGrid ... 1 (Lebedev-50)
Angular grid pruning method      GridPruning ... 4 (adaptive)
Weight generation scheme         WeightScheme... mBecke (2022)
Basis function cutoff            BFCut       ... 1.0000e-12
Integration weight cutoff        WCut        ... 1.0000e-14
Partially contracted basis set               ... on
Rotationally invariant grid construction     ... off
Angular grids for H and He will be reduced by one unit

Total number of grid points                  ...    14478
Total number of batches                      ...      127
Average number of points per batch           ...      114
Average number of grid points per atom       ...      603
UseSFitting                                  ... on

GRIDX 2
-------
General Integration Accuracy     IntAcc      ... 4.020
Radial Grid Type                 RadialGrid  ... OptM3 with GC (2021)
Angular Grid (max. ang.)         AngularGrid ... 2 (Lebedev-110)
Angular grid pruning method      GridPruning ... 4 (adaptive)
Weight generation scheme         WeightScheme... mBecke (2022)
Basis function cutoff            BFCut       ... 1.0000e-12
Integration weight cutoff        WCut        ... 1.0000e-14
Partially contracted basis set               ... on
Rotationally invariant grid construction     ... off
Angular grids for H and He will be reduced by one unit

Total number of grid points                  ...    31565
Total number of batches                      ...      259
Average number of points per batch           ...      121
Average number of grid points per atom       ...     1315
UseSFitting                                  ... on

GRIDX 3
-------
General Integration Accuracy     IntAcc      ... 4.338
Radial Grid Type                 RadialGrid  ... OptM3 with GC (2021)
Angular Grid (max. ang.)         AngularGrid ... 3 (Lebedev-194)
Angular grid pruning method      GridPruning ... 4 (adaptive)
Weight generation scheme         WeightScheme... mBecke (2022)
Basis function cutoff            BFCut       ... 1.0000e-12
Integration weight cutoff        WCut        ... 1.0000e-14
Partially contracted basis set               ... on
Rotationally invariant grid construction     ... off
Angular grids for H and He will be reduced by one unit

Total number of grid points                  ...    69264
Total number of batches                      ...      553
Average number of points per batch           ...      125
Average number of grid points per atom       ...     2886
UseSFitting                                  ... on
Initializing property integral containers    ... done (  0.0 sec)

SHARK setup successfully completed in   1.3 seconds

Maximum memory used throughout the entire STARTUP-calculation: 30.7 MB


           ************************************************************
           *        Program running with 8 parallel MPI-processes     *
           *              working on a common directory               *
           ************************************************************
Occupation numbers will be reassigned to an Aufbau configuration
             **** ENERGY FILE WAS UPDATED (calc.en.tmp) ****
Finished Guess after   0.2 sec
Maximum memory used throughout the entire GUESS-calculation: 13.0 MB


           ************************************************************
           *        Program running with 8 parallel MPI-processes     *
           *              working on a common directory               *
           ************************************************************
--------------------
CPCM SOLVATION MODEL
--------------------
CPCM parameters:
  Epsilon                                         ...      16.7000
  Refrac                                          ...       1.2750
  Rsolv                                           ...       1.3000
  Surface type                                    ... GAUSSIAN VDW
  Discretization scheme                           ... Constant charge density
    Threshold for H atoms                         ...       5.0000 (charges/Ang^2)
    Threshold for non-H atoms                     ...       5.0000 (charges/Ang^2)
  Epsilon function type                           ...         CPCM
Solvent:                                          ... CUSTOM
Radii:
  Scheme                                          ... Element-dependent radii
  Radius for C  used is    3.8550 Bohr (=   2.0400 Ang.)
  Radius for O  used is    3.4469 Bohr (=   1.8240 Ang.)
  Radius for H  used is    2.4944 Bohr (=   1.3200 Ang.)
Calculating surface                               ...        done! (  0.0s)
Cavity surface points                             ...         2185
Cavity Volume                                     ...    1474.1161
Cavity Surface-area                               ...     793.4016
Calculating surface distance matrix               ...        done! (  0.1s)
Performing Cholesky decomposition & store         ...        done! (  0.1s)
Overall time for CPCM initialization              ...                 0.2s

----------------------------------------D-I-I-S--------------------------------------------
Iteration    Energy (Eh)           Delta-E    RMSDP     MaxDP     DIISErr   Damp  Time(sec)
-------------------------------------------------------------------------------------------
               ***  Starting incremental Fock matrix formation  ***
    1    -574.4366643801287182     0.00e+00  8.73e-05  3.75e-03  1.54e-02  0.700   1.8
    2    -574.4368523037366003    -1.88e-04  7.80e-05  3.41e-03  1.24e-02  0.700   0.9
                               ***Turning on AO-DIIS***
    3    -574.4370058901143921    -1.54e-04  6.60e-05  3.08e-03  9.69e-03  0.700   0.9
    4    -574.4371247136922420    -1.19e-04  1.67e-04  7.94e-03  7.13e-03  0.000   0.9
                              *** Initializing SOSCF ***
---------------------------------------S-O-S-C-F--------------------------------------
Iteration    Energy (Eh)           Delta-E    RMSDP     MaxDP     MaxGrad    Time(sec)
--------------------------------------------------------------------------------------
    5    -574.4374525319591385    -3.28e-04  1.21e-05  3.45e-04  4.55e-04     1.0
               *** Restarting incremental Fock matrix formation ***
    6    -574.4374532470366148    -7.15e-07  7.73e-06  1.84e-04  7.48e-05     1.8
    7    -574.4374536103733817    -3.63e-07  4.43e-06  8.13e-05  2.45e-05     1.3
    8    -574.4374536564954496    -4.61e-08  1.05e-06  2.99e-05  1.36e-05     1.3
    9    -574.4374536627530006    -6.26e-09  4.38e-07  1.21e-05  5.21e-06     1.2
   10    -574.4374536632975605    -5.45e-10  1.44e-07  5.26e-06  1.12e-06     1.1
                 **** Energy Check signals convergence ****

               *****************************************************
               *                     SUCCESS                       *
               *           SCF CONVERGED AFTER  10 CYCLES          *
               *****************************************************

Recomputing exchange energy using gridx3       ... done (    2.226 sec)
Old exchange energy                            :    -40.823320203 Eh
New exchange energy                            :    -40.823179520 Eh
Exchange energy change after final integration :      0.000140683 Eh
Total energy after final integration           :   -574.437312980 Eh
             **** ENERGY FILE WAS UPDATED (calc.en.tmp) ****

----------------
TOTAL SCF ENERGY
----------------

Total Energy       :       -574.43731297997283 Eh          -15631.23396 eV

Components:
Nuclear Repulsion  :        733.22981025447359 Eh           19952.19749 eV
Electronic Energy  :      -1307.59322647003819 Eh          -35581.42062 eV
One Electron Energy:      -2218.71516673062979 Eh          -60374.30906 eV
Two Electron Energy:        911.12194026059149 Eh           24792.88844 eV
CPCM Dielectric    :         -0.07403744773272 Eh              -2.01466 eV

Virial components:
Potential Energy   :      -1144.01234026269321 Eh          -31130.15841 eV
Kinetic Energy     :        569.57502728272038 Eh           15498.92444 eV
Virial Ratio       :          2.00853669045226

DFT components:
N(Alpha)           :       46.000016195739 electrons
N(Beta)            :       46.000016195739 electrons
N(Total)           :       92.000032391479 electrons
E(X)               :      -36.290489341753 Eh       
E(C)               :       -2.285988112729 Eh       
E(XC)              :      -38.576477454481 Eh       

CPCM Solvation Model Properties:
Surface-charge          :         -1.01737951956224
Corrected charge        :         -1.00000000000000
Outlying charge corr.   :          0.00001814919883 Eh               0.00049 eV
Free-energy (cav+disp)  :  This term is not implemented in the current solvation scheme

---------------
SCF CONVERGENCE
---------------

  Last Energy change         ...    5.4456e-10  Tolerance :   1.0000e-09
  Last MAX-Density change    ...    5.2560e-06  Tolerance :   1.0000e-08
  Last RMS-Density change    ...    1.4414e-07  Tolerance :   1.0000e-09
  Last DIIS Error            ...    4.5518e-04  Tolerance :   1.0000e-08
  Last Orbital Gradient      ...    1.1182e-06  Tolerance :   2.0000e-06
  Last Orbital Rotation      ...    3.9755e-06  Tolerance :   2.0000e-06


Total SCF time: 0 days 0 hours 0 min 14 sec 
Finished LeanSCF after  14.9 sec

Maximum memory used throughout the entire LEANSCF-calculation: 27.3 MB


           ************************************************************
           *        Program running with 8 parallel MPI-processes     *
           *              working on a common directory               *
           ************************************************************

------------------------------------------------------------------------------
                                ORCA  MP2 
------------------------------------------------------------------------------

Freezing NCore=26 chemical core electrons

----------------------
RI-MP2 ENERGY+GRADIENT
----------------------
Dimension of the orbital basis            ...  237
Dimension of the AuxC basis               ...  778
Memory devoted to MP2                     ... 8000 MB   
Data format for matrix containers         ... DOUBLE
Compression type for matrix containers    ... UNCOMPRESSED
Overall scaling of the MP2 energy         ...   2.700e-01

-----------------------
SHARK RI TRANSFORMATION
-----------------------

Number of basis functions                ...    237
Number of aux functions                  ...    778
Number of operators                      ...      1
Generation of IJK                        ... YES
Generation of IAK                        ... YES
Generation of ABK                        ... NO
Orbital Range Operator  0:    0-  45 to   46- 236

Aux basis identifier                     ...   AUXC
Contraction scheme used                  ... SEGMENTED
Do orthogonalization                     ... YES
All operator combinations                ... NO
Transpose (ia|K)                         ... NO
Integral generator used                  ... LIBINT
Starting integral generation + trafo... 
Half trafo (segmented) done. Total time =  0.2 sec. integrals=  0.2 sec trafo=  0.1 sec
Integral generation and half transformation done (  0.2 sec)

Reading or making V^(-1/2)          ... done (  0.0 sec)
Sorting IJK integrals               ... done (  0.1 sec)
Sorting IAK integrals               ... done (  0.2 sec)

SHARK RI integral transformation done. Total time =  0.4 sec.

Opening buffers                              ... done
Frozen core precalculation                   ... done

Starting loop over batches of integrals:

Operator 0  - window                       ... ( 13- 45)x( 46-236)
Operator 0  - Memory available             ...  8000 MB
Operator 0  - Memory needed per MO         ...   1.1 MB
Operator 0  - Number of orbitals per batch ... 5
Operator 0  - Number of batches            ... 1

OPERATOR  0   PASS   0:  MOs    13 ...   17 +   18 ...   22 +   23 ...   27 +   28 ...   32
                            +   33 ...   37 +   38 ...   42 +   43 ...   45
  Reading integrals       ... ok
  Internal MO  15
Closing buffer GIPV ( 0.05 GB; CompressionRatio= 1.00)
Time spent in pair loops =     2.167 sec
Deleting buffers (Ka|jb) ...done

-----------------------------------------------
 RI-MP2 CORRELATION ENERGY:     -0.591467419 Eh
-----------------------------------------------


---------------------
MP2 DENSITY FORMATION
---------------------

Completing the external part of the density      ... done
Storing the unrelaxed density                    ... done

Re-sorting 3-index density container for op 0    ... done
Computing external part of the Lagrangian        ... done
Calculating the xc-kernel                        ... done
Calculating G(D)                                 ... done
Completing the Lagrangian                        ... done
Solving the Z-vector equations                   ... Using XC Grid                  ... (calc.grid_cpscf.tmp) 
Recalculating density on grid  ... (calc.grho_cpscf0.tmp) done
Calculating the xc-kernel      ... (calc.fxc_cpscf0.tmp) done

-------------------
SHARK CP-SCF DRIVER
-------------------

Dimension of the orbital basis          ...    237
Dimension of the CPSCF-problem          ...   8786
Number of operators                     ...      1
Max. number of iterations               ...    128
Convergence Tolerance                   ... 3.0e-05
Number of perturbations                 ...      1
Perturbation type                       ... REAL

----------------------------
POPLE LINEAR EQUATION SOLVER
----------------------------

  ITERATION   0:   ||err||_max =   6.7978e-02 (   1.0 sec)
  ITERATION   1:   ||err||_max =   2.0191e-02 (   1.0 sec)
  ITERATION   2:   ||err||_max =   9.6821e-03 (   1.0 sec)
  ITERATION   3:   ||err||_max =   2.2693e-03 (   1.0 sec)
  ITERATION   4:   ||err||_max =   8.5810e-04 (   1.0 sec)
  ITERATION   5:   ||err||_max =   3.4944e-04 (   1.0 sec)
  ITERATION   6:   ||err||_max =   1.2514e-04 (   1.0 sec)
  ITERATION   7:   ||err||_max =   3.8338e-05 (   1.0 sec)
  ITERATION   8:   ||err||_max =   1.4467e-05 (   1.0 sec)
done
Finalizing the relaxed density                   ... done
Transforming P to the AO basis                   ... done
Storing the relaxed density                      ... done

------------------------------------
ENERGY WEIGHTED DENSITY FINALIZATION
------------------------------------

Gathering the parts of the W-matrix              ... done
Forming the Z-density                            ... done
Transforming Z to the AO basis                   ... done
Calculating G(Z)                                 ... done
Finalizing the W-matrix                          ... done
Transforming W to the AO basis and storing       ... done

----------------------------------
MP2 DERIVATIVE INTEGRAL GENERATION
----------------------------------

Input SCF Electron Density              ... calc.scfp
Input Correlated Electron Density       ... calc.pmp2re
Input Energy Weighted Density           ... calc.wmp2.tmp

Nuclear repulsion gradient              ... done (  0.0 sec)
HCore & Overlap gradient  (SHARK)       ... done (  0.1 sec)
Two-electron RIJ gradient terms         ... done (  0.6 sec)

-----------------------------------------------------------
MP2 COSX Grid Generation
-----------------------------------------------------------

General Integration Accuracy     IntAcc      ... 4.871
Radial Grid Type                 RadialGrid  ... OptM3 with GC (2021)
Angular Grid (max. ang.)         AngularGrid ... 4 (Lebedev-302)
Angular grid pruning method      GridPruning ... 4 (adaptive)
Weight generation scheme         WeightScheme... mBecke (2022)
Basis function cutoff            BFCut       ... 1.0000e-12
Integration weight cutoff        WCut        ... 1.0000e-14
Partially contracted basis set               ... on
Rotationally invariant grid construction     ... off
Angular grids for H and He will be reduced by one unit

Total number of grid points                  ...   130859
Total number of batches                      ...     1031
Average number of points per batch           ...      126
Average number of grid points per atom       ...     5452
UseSFitting                                  ... on
Two-electron COSX gradient terms        ... 
Integration Timings:
Total Time                  =     6.5 sec
Basis fcn evaluation        =     0.1 sec
Density evaluation          =     0.2 sec
A evaluation                =     5.3 sec
A derivative evaluation     =     0.0 sec
S-fit derivative evaluation =     0.0 sec
anal. over. der. evaluation =     0.0 sec
num. over. der. evaluation  =     0.4 sec
K(P) evaluation             =     0.1 sec
finalize                    =     0.0 sec

done (  7.2 sec)
CPCM gradient                           ... done (  0.6 sec)
DFT XC gradient                         ... Exchange-correlation gradient    ... done
done (  0.8 sec)
Empirical dispersion gradient           ... 
-------------------
DISPERSION GRADIENT
-------------------

   1   C   :   -0.000132925   -0.000042758   -0.000130570
   2   O   :   -0.000092600   -0.000101061   -0.000113984
   3   C   :   -0.000016471   -0.000039092   -0.000026970
   4   C   :   -0.000064871    0.000077821   -0.000031433
   5   C   :   -0.000030195    0.000044739   -0.000011863
   6   C   :    0.000059032   -0.000181623   -0.000006822
   7   C   :    0.000033989   -0.000105059   -0.000003176
   8   C   :   -0.000065403   -0.000085516   -0.000082752
   9   C   :    0.000394686    0.000303625    0.000437723
  10   C   :    0.000094771    0.000160262    0.000137943
  11   C   :   -0.000062682   -0.000142872   -0.000100896
  12   C   :   -0.000125654    0.000031834   -0.000094322
  13   O   :    0.000109630    0.000010914    0.000099150
  14   H   :   -0.000066129   -0.000035382   -0.000069497
  15   H   :   -0.000063779    0.000003122   -0.000102902
  16   H   :   -0.000108508   -0.000013282   -0.000051876
  17   H   :   -0.000069241    0.000092323   -0.000030694
  18   H   :   -0.000075552    0.000109470   -0.000030747
  19   H   :    0.000036030   -0.000127055   -0.000009627
  20   H   :    0.000057487   -0.000128400    0.000009346
  21   H   :   -0.000019024    0.000132434    0.000029939
  22   H   :    0.000025165    0.000083720    0.000050947
  23   H   :    0.000068312   -0.000034904    0.000094768
  24   H   :    0.000113931   -0.000013261    0.000038314

Difference to translation invariance:
           :    0.0000000000    0.0000000000   -0.0000000000

Difference to rotation invariance:
           :   -0.0000000000    0.0000000000    0.0000000000

Norm of the Dispersion gradient    ...    0.0009467659
RMS gradient                       ...    0.0001115774
MAX gradient                       ...    0.0004377228
done (  0.0 sec)

-------
TIMINGS
-------

Total time                :   25.662 sec
Integral trafo            :    0.441 sec (  1.7%)
FC preparation            :    0.154 sec (  0.6%)
I/O of integrals          :    0.134 sec (  0.5%)
K(i,j) operators          :    0.292 sec (  1.1%)
T(i,j) pair energies      :    0.042 sec (  0.2%)
V**(-1/2)                 :    0.177 sec (  0.7%)
Gamma(ia|P)               :    0.280 sec (  1.1%)
Gamma-Trafo               :    0.082 sec (  0.3%)
D(virtual)                :    0.013 sec (  0.0%)
D(internal)               :    0.414 sec (  1.6%)
W(virtual)                :    0.025 sec (  0.1%)
W(internal)               :    0.549 sec (  2.1%)
L(virtual)                :    0.255 sec (  1.0%)
L(internal)               :    0.036 sec (  0.1%)
XC kernel                 :    0.022 sec (  0.1%)
G(D)                      :    1.788 sec (  7.0%)
G(Z)                      :    1.801 sec (  7.0%)
Z-vector solution         :    8.827 sec ( 34.4%)
3-index derivative        :    0.339 sec (  1.3%)
2-index derivative        :    0.032 sec (  0.1%)
Fock matrix gradient      :    9.349 sec ( 36.4%)


---------------------------------------
MP2 TOTAL ENERGY:     -575.028780399 Eh
---------------------------------------

The final MP2 gradient
  0:  -0.00141074   0.00069979  -0.00091804
  1:   0.00092948  -0.00092606   0.00043960
  2:  -0.00092746   0.00090071  -0.00048948
  3:   0.00011831   0.00014457   0.00016619
  4:  -0.00037571  -0.00033150  -0.00046317
  5:   0.00072022   0.00002107   0.00062011
  6:  -0.00048765  -0.00049744  -0.00060634
  7:   0.00102078  -0.00037184   0.00061889
  8:  -0.00039392  -0.00284184  -0.00206392
  9:   0.00201148   0.00291679   0.00180898
 10:  -0.00325085   0.00454061  -0.00222596
 11:   0.00382576  -0.00535978   0.00216182
 12:  -0.00130817   0.00134324   0.00157375
 13:   0.00019304  -0.00026491   0.00010256
 14:   0.00028156   0.00001693   0.00012564
 15:   0.00016492   0.00001026   0.00022646
 16:  -0.00007601  -0.00010119  -0.00009339
 17:   0.00019024  -0.00000490   0.00016644
 18:  -0.00012649   0.00004393  -0.00008763
 19:   0.00007365   0.00012404   0.00009433
 20:  -0.00017116  -0.00013650   0.00003750
 21:  -0.00041192  -0.00012653   0.00028191
 22:   0.00033311  -0.00069855  -0.00073852
 23:  -0.00083584   0.00085696  -0.00068840

-----------------------------------
NORM OF THE MP2 GRADIENT:  0.011545
-----------------------------------

Maximum memory used throughout the entire MP2-calculation: 65.9 MB


-------------------------------------------------------------------------------
                          DFT DISPERSION CORRECTION                            
                                                                               
                              DFTD3 V3.1  Rev 1                                
                          USING Becke-Johnson damping                          
-------------------------------------------------------------------------------
-------------------------   ----------------
Dispersion correction           -0.020166736
-------------------------   ----------------


-------------------------   --------------------
FINAL SINGLE POINT ENERGY      -575.048947134713
-------------------------   --------------------

------------------------------------------------------------------------------
                         ORCA GEOMETRY RELAXATION STEP
------------------------------------------------------------------------------

Reading the OPT-File                    .... done
Getting information on internals        .... done
Copying old internal coords+grads       .... done
Making the new internal coordinates     .... (2022 redundants) done
Validating the new internal coordinates .... (2022 redundants) done
Calculating the B-matrix                .... done
Calculating the G,G- and P matrices     .... done
Transforming gradient to internals      .... done
Projecting the internal gradient        .... done
Number of atoms                         ....  24
Number of internal coordinates          .... 117
Current Energy                          ....  -575.048947135 Eh
Current gradient norm                   ....     0.011544901 Eh/bohr
Maximum allowed component of the step   ....  0.300
Current trust radius                    ....  0.700
Updating the Hessian (BFGS)             .... done
Forming the augmented Hessian           .... done
Diagonalizing the augmented Hessian     .... done
Last element of RFO vector              ....  0.995217485
Lowest eigenvalues of augmented Hessian:
 -0.000274833  0.013185959  0.014377213  0.020619030  0.023781489
Length of the computed step             ....  0.098153384
The final length of the internal step   ....  0.098153384
Converting the step to Cartesian space:
 Initial RMS(Int)=    0.0090742835
Transforming coordinates:
 Iter   0:  RMS(Cart)=    0.0172565364 RMS(Int)=    1.0053209610
done
Storing new coordinates                 .... done
The predicted energy change is          ....    -0.000138741
Previously predicted energy change      ....    -0.000367909
Actually observed energy change         ....    -0.000487119
Ratio of predicted to observed change   ....     1.324020049
New trust radius                        ....     0.700000000

                                .--------------------.
          ----------------------|Geometry convergence|-------------------------
          Item                value                   Tolerance       Converged
          ---------------------------------------------------------------------
          Energy change      -0.0004871186            0.0000010000      NO
          RMS gradient        0.0006732526            0.0000300000      NO
          MAX gradient        0.0051561748            0.0001000000      NO
          RMS step            0.0090742835            0.0006000000      NO
          MAX step            0.0390164173            0.0010000000      NO
          ........................................................
          Max(Bonds)      0.0073      Max(Angles)    0.67
          Max(Dihed)        2.24      Max(Improp)    0.00
          ---------------------------------------------------------------------

The optimization has not yet converged - more geometry cycles are needed


    ---------------------------------------------------------------------------
                         Redundant Internal Coordinates
                            (Angstroem and degrees)

        Definition                    Value    dE/dq     Step     New-Value
    ----------------------------------------------------------------------------
     1. B(O   1,C   0)                1.4322  0.001026 -0.0019    1.4303   
     2. B(C   2,O   1)                1.3277  0.000182  0.0002    1.3279   
     3. B(C   3,C   2)                1.4128 -0.000220 -0.0000    1.4128   
     4. B(C   4,C   3)                1.3851  0.000054  0.0003    1.3855   
     5. B(C   5,C   2)                1.4190  0.000682 -0.0012    1.4179   
     6. B(C   6,C   5)                1.3763 -0.000254  0.0006    1.3768   
     7. B(C   7,C   4)                1.4168  0.000435 -0.0009    1.4159   
     8. B(C   7,C   6)                1.4226  0.000110 -0.0005    1.4221   
     9. B(C   8,C   7)                1.4220  0.000181  0.0011    1.4231   
    10. B(C   9,C   8)                1.4497  0.002957 -0.0039    1.4458   
    11. B(C  10,C   9)                1.3528 -0.001412  0.0016    1.3544   
    12. B(C  11,C  10)                1.4915  0.005156 -0.0073    1.4842   
    13. B(O  12,C  11)                1.4440 -0.000289  0.0011    1.4452   
    14. B(O  12,C   8)                1.3114 -0.000124  0.0000    1.3114   
    15. B(H  13,C   0)                1.0927  0.000050  0.0000    1.0927   
    16. B(H  14,C   0)                1.0978  0.000050  0.0001    1.0979   
    17. B(H  15,C   0)                1.0978  0.000031  0.0001    1.0979   
    18. B(H  16,C   3)                1.0875  0.000048 -0.0001    1.0875   
    19. B(H  17,C   4)                1.0908  0.000002 -0.0001    1.0906   
    20. B(H  18,C   5)                1.0893 -0.000038  0.0000    1.0893   
    21. B(H  19,C   6)                1.0899  0.000029 -0.0001    1.0898   
    22. B(H  20,C   9)                1.0870  0.000007 -0.0001    1.0869   
    23. B(H  21,C  10)                1.0908 -0.000067  0.0001    1.0909   
    24. B(H  22,C  11)                1.0994 -0.000397  0.0008    1.1002   
    25. B(H  23,C  11)                1.1011 -0.000532  0.0001    1.1012   
    26. A(H  14,C   0,H  15)          110.05  0.000226    0.03    110.08   
    27. A(H  13,C   0,H  14)          110.02  0.000350   -0.05    109.97   
    28. A(H  13,C   0,H  15)          110.02  0.000347   -0.07    109.95   
    29. A(O   1,C   0,H  14)          110.48 -0.000340   -0.01    110.47   
    30. A(O   1,C   0,H  15)          110.54 -0.000246   -0.02    110.52   
    31. A(O   1,C   0,H  13)          105.65 -0.000354    0.11    105.76   
    32. A(C   0,O   1,C   2)          119.70  0.000005    0.12    119.83   
    33. A(C   3,C   2,C   5)          119.96 -0.000214    0.02    119.98   
    34. A(O   1,C   2,C   5)          115.72 -0.000455    0.13    115.85   
    35. A(O   1,C   2,C   3)          124.31  0.000669   -0.15    124.17   
    36. A(C   2,C   3,H  16)          121.00 -0.000065    0.02    121.02   
    37. A(C   4,C   3,H  16)          119.56  0.000248   -0.06    119.50   
    38. A(C   2,C   3,C   4)          119.44 -0.000183    0.03    119.47   
    39. A(C   7,C   4,H  17)          120.25 -0.000499    0.09    120.34   
    40. A(C   3,C   4,H  17)          118.72  0.000013   -0.01    118.71   
    41. A(C   3,C   4,C   7)          121.03  0.000486   -0.08    120.95   
    42. A(C   2,C   5,H  18)          118.12 -0.000328   -0.00    118.12   
    43. A(C   2,C   5,C   6)          120.35  0.000328   -0.03    120.32   
    44. A(C   6,C   5,H  18)          121.52 -0.000000    0.04    121.56   
    45. A(C   5,C   6,H  19)          120.22  0.000183    0.00    120.23   
    46. A(C   5,C   6,C   7)          120.25 -0.000019   -0.01    120.24   
    47. A(C   7,C   6,H  19)          119.52 -0.000165    0.01    119.53   
    48. A(C   6,C   7,C   8)          120.67  0.000860   -0.23    120.44   
    49. A(C   4,C   7,C   8)          120.37 -0.000462    0.16    120.53   
    50. A(C   4,C   7,C   6)          118.96 -0.000398    0.07    119.03   
    51. A(C   7,C   8,O  12)          119.65  0.000224    0.11    119.76   
    52. A(C   7,C   8,C   9)          129.75  0.000355   -0.25    129.50   
    53. A(C   9,C   8,O  12)          110.60 -0.000579    0.14    110.74   
    54. A(C   8,C   9,C  10)          106.92  0.000357   -0.05    106.87   
    55. A(C  10,C   9,H  20)          127.68 -0.000028    0.07    127.75   
    56. A(C   8,C   9,H  20)          125.39 -0.000331   -0.01    125.38   
    57. A(C   9,C  10,C  11)          108.91 -0.000112    0.04    108.95   
    58. A(C  11,C  10,H  21)          123.76  0.000178   -0.12    123.64   
    59. A(C   9,C  10,H  21)          127.33 -0.000065    0.08    127.41   
    60. A(H  22,C  11,H  23)          109.42  0.000363    0.20    109.62   
    61. A(O  12,C  11,H  23)          107.73  0.000282   -0.17    107.55   
    62. A(C  10,C  11,H  23)          112.33 -0.000651    0.67    113.00   
    63. A(O  12,C  11,H  22)          108.10 -0.000277   -0.33    107.78   
    64. A(C  10,C  11,H  22)          115.25  0.001264   -0.66    114.59   
    65. A(C  10,C  11,O  12)          103.52 -0.001103    0.22    103.74   
    66. A(C   8,O  12,C  11)          110.00  0.001429   -0.25    109.75   
    67. D(C   2,O   1,C   0,H  13)   -179.93  0.000015   -0.10   -180.03   
    68. D(C   2,O   1,C   0,H  15)    -60.94  0.000093   -0.13    -61.07   
    69. D(C   2,O   1,C   0,H  14)     61.11 -0.000017   -0.11     61.00   
    70. D(C   5,C   2,O   1,C   0)   -179.90  0.000033   -0.03   -179.93   
    71. D(C   3,C   2,O   1,C   0)      0.06  0.000031   -0.02      0.04   
    72. D(C   4,C   3,C   2,C   5)     -0.02 -0.000001   -0.01     -0.03   
    73. D(H  16,C   3,C   2,C   5)    179.93 -0.000001    0.00    179.93   
    74. D(C   4,C   3,C   2,O   1)   -179.98  0.000001   -0.02   -180.00   
    75. D(H  16,C   3,C   2,O   1)     -0.03  0.000001   -0.01     -0.04   
    76. D(H  17,C   4,C   3,H  16)     -0.07 -0.000003    0.02     -0.06   
    77. D(H  17,C   4,C   3,C   2)    179.88 -0.000003    0.02    179.91   
    78. D(C   7,C   4,C   3,H  16)   -179.94  0.000004   -0.01   -179.96   
    79. D(C   7,C   4,C   3,C   2)      0.01  0.000004   -0.01      0.00   
    80. D(C   6,C   5,C   2,C   3)      0.00 -0.000006    0.02      0.02   
    81. D(C   6,C   5,C   2,O   1)    179.96 -0.000007    0.03    180.00   
    82. D(H  18,C   5,C   2,C   3)   -179.99 -0.000003    0.01   -179.98   
    83. D(H  18,C   5,C   2,O   1)     -0.03 -0.000005    0.02     -0.01   
    84. D(H  19,C   6,C   5,H  18)      0.02  0.000004   -0.01      0.01   
    85. D(H  19,C   6,C   5,C   2)   -179.97  0.000007   -0.02   -179.99   
    86. D(C   7,C   6,C   5,H  18)   -179.97  0.000007   -0.01   -179.98   
    87. D(C   7,C   6,C   5,C   2)      0.04  0.000010   -0.02      0.01   
    88. D(C   8,C   7,C   6,H  19)      0.07  0.000012   -0.06      0.01   
    89. D(C   8,C   7,C   6,C   5)   -179.93  0.000009   -0.06   -179.99   
    90. D(C   4,C   7,C   6,H  19)    179.96 -0.000004    0.01    179.97   
    91. D(C   4,C   7,C   6,C   5)     -0.05 -0.000007    0.01     -0.04   
    92. D(C   8,C   7,C   4,H  17)      0.04 -0.000008    0.05      0.08   
    93. D(C   8,C   7,C   4,C   3)    179.91 -0.000014    0.08    179.98   
    94. D(C   6,C   7,C   4,C   3)      0.03  0.000000    0.00      0.03   
    95. D(C   6,C   7,C   4,H  17)   -179.84  0.000007   -0.03   -179.87   
    96. D(C   9,C   8,C   7,C   6)   -179.54 -0.000009   -0.18   -179.72   
    97. D(C   9,C   8,C   7,C   4)      0.58  0.000007   -0.26      0.33   
    98. D(O  12,C   8,C   7,C   6)      0.36  0.000044    0.00      0.36   
    99. D(O  12,C   8,C   7,C   4)   -179.52  0.000060   -0.07   -179.59   
   100. D(H  20,C   9,C   8,O  12)   -179.05  0.000144   -0.53   -179.57   
   101. D(H  20,C   9,C   8,C   7)      0.86  0.000194   -0.35      0.50   
   102. D(C  10,C   9,C   8,O  12)      0.31 -0.000059   -0.20      0.10   
   103. D(C  10,C   9,C   8,C   7)   -179.79 -0.000009   -0.03   -179.82   
   104. D(H  21,C  10,C   9,H  20)      0.05  0.000142   -0.44     -0.39   
   105. D(H  21,C  10,C   9,C   8)   -179.29  0.000353   -0.76   -180.05   
   106. D(C  11,C  10,C   9,H  20)   -179.54 -0.000083   -0.38   -179.93   
   107. D(C  11,C  10,C   9,C   8)      1.12  0.000129   -0.71      0.41   
   108. D(H  23,C  11,C  10,C   9)    113.92 -0.000764    1.51    115.43   
   109. D(H  22,C  11,C  10,H  21)     60.55  0.000035    1.96     62.51   
   110. D(H  22,C  11,C  10,C   9)   -119.84  0.000248    1.91   -117.93   
   111. D(O  12,C  11,C  10,H  21)    178.38 -0.000373    1.35    179.73   
   112. D(O  12,C  11,C  10,C   9)     -2.01 -0.000160    1.30     -0.71   
   113. D(C   8,O  12,C  11,H  23)   -116.94  0.001315   -2.24   -119.17   
   114. D(C   8,O  12,C  11,H  22)    124.92  0.000881   -2.20    122.72   
   115. D(C   8,O  12,C  11,C  10)      2.21  0.000147   -1.44      0.78   
   116. D(C  11,O  12,C   8,C   9)     -1.65 -0.000101    1.08     -0.58   
   117. D(C  11,O  12,C   8,C   7)    178.43 -0.000145    0.92    179.35   
    ----------------------------------------------------------------------------

Geometry step timings:
Preparation and reading OPT file:      0.001 s (18.774 %)
Internal coordinates            :      0.000 s ( 0.540 %)
B/P matrices and projection     :      0.002 s (26.159 %)
Hessian update/contruction      :      0.001 s ( 8.625 %)
Making the step                 :      0.001 s (19.298 %)
Converting the step to Cartesian:      0.000 s ( 2.303 %)
Storing new data                :      0.000 s ( 0.667 %)
Checking convergence            :      0.000 s ( 0.254 %)
Final printing                  :      0.001 s (23.332 %)
Total time                      :      0.006 s

Time for energy+gradient        :     42.813 s
Time for complete geometry iter :     43.022 s

         *************************************************************
         *                GEOMETRY OPTIMIZATION CYCLE   7            *
         *************************************************************
---------------------------------
CARTESIAN COORDINATES (ANGSTROEM)
---------------------------------
  C      1.109178    0.406836   -0.161013
  O      2.167809   -0.243021    0.548018
  C      2.902785    0.445139    1.413771
  C      2.715024    1.815684    1.700669
  C      3.540051    2.438252    2.623298
  C      3.929639   -0.281493    2.067908
  C      4.746955    0.341891    2.983873
  C      4.567768    1.720818    3.281946
  C      5.410293    2.369449    4.227863
  C      5.400245    3.743147    4.678673
  C      6.402077    3.867783    5.581582
  C      7.089626    2.559948    5.721734
  O      6.362748    1.692415    4.823155
  H      0.665179   -0.360293   -0.800017
  H      1.505059    1.224955   -0.776968
  H      0.356806    0.792449    0.539502
  H      1.933519    2.389458    1.208120
  H      3.385092    3.497032    2.834147
  H      4.047642   -1.336484    1.823600
  H      5.535833   -0.218038    3.485702
  H      4.705924    4.509952    4.345062
  H      6.692310    4.765058    6.129942
  H      7.037208    2.120128    6.728856
  H      8.137212    2.585891    5.383333

----------------------------
CARTESIAN COORDINATES (A.U.)
----------------------------
  NO LB      ZA    FRAG     MASS         X           Y           Z
   0 C     6.0000    0    12.011    2.096042    0.768809   -0.304271
   1 O     8.0000    0    15.999    4.096564   -0.459244    1.035604
   2 C     6.0000    0    12.011    5.485469    0.841190    2.671640
   3 C     6.0000    0    12.011    5.130651    3.431145    3.213799
   4 C     6.0000    0    12.011    6.689728    4.607629    4.957316
   5 C     6.0000    0    12.011    7.425942   -0.531945    3.907781
   6 C     6.0000    0    12.011    8.970445    0.646080    5.638703
   7 C     6.0000    0    12.011    8.631831    3.251874    6.201979
   8 C     6.0000    0    12.011   10.223972    4.477610    7.989503
   9 C     6.0000    0    12.011   10.204984    7.073523    8.841411
  10 C     6.0000    0    12.011   12.098172    7.309050   10.547662
  11 C     6.0000    0    12.011   13.397452    4.837601   10.812511
  12 O     8.0000    0    15.999   12.023851    3.198201    9.114443
  13 H     1.0000    0     1.008    1.257006   -0.680855   -1.511813
  14 H     1.0000    0     1.008    2.844150    2.314830   -1.468257
  15 H     1.0000    0     1.008    0.674266    1.497512    1.019511
  16 H     1.0000    0     1.008    3.653822    4.515422    2.283017
  17 H     1.0000    0     1.008    6.396896    6.608433    5.355761
  18 H     1.0000    0     1.008    7.648935   -2.525588    3.446105
  19 H     1.0000    0     1.008   10.461209   -0.412031    6.587023
  20 H     1.0000    0     1.008    8.892907    8.522575    8.210978
  21 H     1.0000    0     1.008   12.646634    9.004654   11.583913
  22 H     1.0000    0     1.008   13.298396    4.006462   12.715696
  23 H     1.0000    0     1.008   15.377103    4.886625   10.173025

--------------------------------
INTERNAL COORDINATES (ANGSTROEM)
--------------------------------
 C      0   0   0     0.000000000000     0.00000000     0.00000000
 O      1   0   0     1.430293785244     0.00000000     0.00000000
 C      2   1   0     1.327886994405   119.82858222     0.00000000
 C      3   2   1     1.412783944519   124.16524560     0.04130462
 C      4   3   2     1.385462708014   119.47310017   179.99807159
 C      3   2   1     1.417857018733   115.85284334   180.06733950
 C      6   3   2     1.376809581936   120.31910925   179.99651975
 C      5   4   3     1.415885331189   120.95240517     0.00000000
 C      8   5   4     1.423140808266   120.52839168   179.98269185
 C      9   8   5     1.445813402896   129.50703962     0.32565438
 C     10   9   8     1.354417106761   106.86706236   180.18025949
 C     11  10   9     1.484182654266   108.93648907     0.40436217
 O      9   8   5     1.311456864219   119.76009879   180.41043499
 H      1   2   3     1.092679356538   105.76362248   179.96792351
 H      1   2   3     1.097925810215   110.47464917    61.00435782
 H      1   2   3     1.097944422929   110.51675539   298.93024234
 H      4   3   2     1.087460726692   121.02314885   359.95837082
 H      5   4   3     1.090635162506   118.70940907   179.90512494
 H      6   3   2     1.089318967452   118.11990901     0.00000000
 H      7   6   3     1.089807668063   120.22695737   180.00681610
 H     10   9   8     1.086907767819   125.38298838     0.50315681
 H     11  10   9     1.090888070537   127.41507489   179.93962788
 H     12  11  10     1.100220193755   114.62182507   242.05190489
 H     12  11  10     1.101192486976   113.01188301   115.44950609

---------------------------
INTERNAL COORDINATES (A.U.)
---------------------------
 C      0   0   0     0.000000000000     0.00000000     0.00000000
 O      1   0   0     2.702863545160     0.00000000     0.00000000
 C      2   1   0     2.509342756221   119.82858222     0.00000000
 C      3   2   1     2.669774741542   124.16524560     0.04130462
 C      4   3   2     2.618145086907   119.47310017   179.99807159
 C      3   2   1     2.679361462464   115.85284334   180.06733950
 C      6   3   2     2.601793048417   120.31910925   179.99651975
 C      5   4   3     2.675635512983   120.95240517     0.00000000
 C      8   5   4     2.689346377629   120.52839168   179.98269185
 C      9   8   5     2.732191372227   129.50703962     0.32565438
 C     10   9   8     2.559477402875   106.86706236   180.18025949
 C     11  10   9     2.804698749279   108.93648907     0.40436217
 O      9   8   5     2.478294309824   119.76009879   180.41043499
 H      1   2   3     2.064864736046   105.76362248   179.96792351
 H      1   2   3     2.074779096670   110.47464917    61.00435782
 H      1   2   3     2.074814269602   110.51675539   298.93024234
 H      4   3   2     2.055002954842   121.02314885   359.95837082
 H      5   4   3     2.061001769160   118.70940907   179.90512494
 H      6   3   2     2.058514520970   118.11990901     0.00000000
 H      7   6   3     2.059438031286   120.22695737   180.00681610
 H     10   9   8     2.053958014010   125.38298838     0.50315681
 H     11  10   9     2.061479696076   127.41507489   179.93962788
 H     12  11  10     2.079114853206   114.62182507   242.05190489
 H     12  11  10     2.080952221116   113.01188301   115.44950609


           ************************************************************
           *        Program running with 8 parallel MPI-processes     *
           *              working on a common directory               *
           ************************************************************
------------------------------------------------------------------------------
                   ___                                                        
                  /   \      - P O W E R E D   B Y -                         
                 /     \                                                     
                 |  |  |   _    _      __       _____    __    __             
                 |  |  |  | |  | |    /  \     |  _  \  |  |  /  |          
                  \  \/   | |  | |   /    \    | | | |  |  | /  /          
                 / \  \   | |__| |  /  /\  \   | |_| |  |  |/  /          
                |  |  |   |  __  | /  /__\  \  |    /   |      \           
                |  |  |   | |  | | |   __   |  |    \   |  |\   \          
                \     /   | |  | | |  |  |  |  | |\  \  |  | \   \       
                 \___/    |_|  |_| |__|  |__|  |_| \__\ |__|  \__/        
                                                                              
                      - O R C A' S   B I G   F R I E N D -                    
                                      &                                       
                       - I N T E G R A L  F E E D E R -                       
                                                                              
 v1 FN, 2020, v2 2021, v3 2022-2024                                           
------------------------------------------------------------------------------


----------------------
SHARK INTEGRAL PACKAGE
----------------------

Number of atoms                             ...     24
Number of basis functions                   ...    237
Number of shells                            ...    111
Maximum angular momentum                    ...      2
Integral batch strategy                     ... SHARK/LIBINT Hybrid
RI-J (if used) integral strategy            ... SPLIT-RIJ (Revised 2003 algorithm where possible)
Printlevel                                  ...      1
Contraction scheme used                     ... SEGMENTED contraction
Prescreening option                         ... SCHWARTZ
   Thresh                                   ... 1.000e-12
   Tcut                                     ... 1.000e-14
   Tpresel                                  ... 1.000e-14 
Coulomb Range Separation                    ... NOT USED
Exchange Range Separation                   ... NOT USED
Multipole approximations                    ... NOT USED
Finite Nucleus Model                        ... NOT USED
CABS basis                                  ... NOT available
Auxiliary Coulomb fitting basis             ... AVAILABLE
   # of basis functions in Aux-J            ...    758
   # of shells in Aux-J                     ...    250
   Maximum angular momentum in Aux-J        ...      4
Auxiliary J/K fitting basis                 ... NOT available
Auxiliary Correlation fitting basis         ... AVAILABLE
   # of basis functions in Aux-C            ...    778
   # of shells in Aux-C                     ...    274
   Maximum angular momentum in Aux-C        ...      3
Auxiliary 'external' fitting basis          ... NOT available

Checking pre-screening integrals            ... done (  0.0 sec) Dimension = 111
Check shell pair data                       ... done (  0.0 sec)
Shell pair information
Shell pair cut-off parameter TPreSel        ...   1.0e-14
Total number of shell pairs                 ...      6216
Shell pairs after pre-screening             ...      5286
Total number of primitive shell pairs       ...     22568
Primitive shell pairs kept                  ...     13504
          la=0 lb=0:   1626 shell pairs
          la=1 lb=0:   1923 shell pairs
          la=1 lb=1:    608 shell pairs
          la=2 lb=0:    659 shell pairs
          la=2 lb=1:    398 shell pairs
          la=2 lb=2:     72 shell pairs

Calculating one electron integrals          ... done (  0.0 sec)
Calculating RI/J V-Matrix + Cholesky decomp.... done (  0.0 sec)
Calculating RI/C V-Matrix + Cholesky decomp.... done (  0.0 sec)
Calculating Nuclear repulsion               ... done (  0.0 sec) ENN=    733.506348112747 Eh

Diagonalization of the overlap matrix:
Smallest eigenvalue                        ... 2.760e-04
Time for diagonalization                   ...    0.006 sec
Threshold for overlap eigenvalues          ... 1.000e-07
Number of eigenvalues below threshold      ... 0
Time for construction of square roots      ...    0.003 sec
Total time needed                          ...    0.011 sec

-------------------
DFT GRID GENERATION
-------------------

General Integration Accuracy     IntAcc      ... 4.388
Radial Grid Type                 RadialGrid  ... OptM3 with GC (2021)
Angular Grid (max. ang.)         AngularGrid ... 4 (Lebedev-302)
Angular grid pruning method      GridPruning ... 4 (adaptive)
Weight generation scheme         WeightScheme... mBecke (2022)
Basis function cutoff            BFCut       ... 1.0000e-12
Integration weight cutoff        WCut        ... 1.0000e-14
Partially contracted basis set               ... off
Rotationally invariant grid construction     ... off
Angular grids for H and He will be reduced by one unit

Total number of grid points                  ...   113536
Total number of batches                      ...     1784
Average number of points per batch           ...       63
Average number of grid points per atom       ...     4731

--------------------
COSX GRID GENERATION
--------------------

GRIDX 1
-------
General Integration Accuracy     IntAcc      ... 3.816
Radial Grid Type                 RadialGrid  ... OptM3 with GC (2021)
Angular Grid (max. ang.)         AngularGrid ... 1 (Lebedev-50)
Angular grid pruning method      GridPruning ... 4 (adaptive)
Weight generation scheme         WeightScheme... mBecke (2022)
Basis function cutoff            BFCut       ... 1.0000e-12
Integration weight cutoff        WCut        ... 1.0000e-14
Partially contracted basis set               ... on
Rotationally invariant grid construction     ... off
Angular grids for H and He will be reduced by one unit

Total number of grid points                  ...    14476
Total number of batches                      ...      127
Average number of points per batch           ...      113
Average number of grid points per atom       ...      603
UseSFitting                                  ... on

GRIDX 2
-------
General Integration Accuracy     IntAcc      ... 4.020
Radial Grid Type                 RadialGrid  ... OptM3 with GC (2021)
Angular Grid (max. ang.)         AngularGrid ... 2 (Lebedev-110)
Angular grid pruning method      GridPruning ... 4 (adaptive)
Weight generation scheme         WeightScheme... mBecke (2022)
Basis function cutoff            BFCut       ... 1.0000e-12
Integration weight cutoff        WCut        ... 1.0000e-14
Partially contracted basis set               ... on
Rotationally invariant grid construction     ... off
Angular grids for H and He will be reduced by one unit

Total number of grid points                  ...    31570
Total number of batches                      ...      259
Average number of points per batch           ...      121
Average number of grid points per atom       ...     1315
UseSFitting                                  ... on

GRIDX 3
-------
General Integration Accuracy     IntAcc      ... 4.338
Radial Grid Type                 RadialGrid  ... OptM3 with GC (2021)
Angular Grid (max. ang.)         AngularGrid ... 3 (Lebedev-194)
Angular grid pruning method      GridPruning ... 4 (adaptive)
Weight generation scheme         WeightScheme... mBecke (2022)
Basis function cutoff            BFCut       ... 1.0000e-12
Integration weight cutoff        WCut        ... 1.0000e-14
Partially contracted basis set               ... on
Rotationally invariant grid construction     ... off
Angular grids for H and He will be reduced by one unit

Total number of grid points                  ...    69249
Total number of batches                      ...      554
Average number of points per batch           ...      124
Average number of grid points per atom       ...     2885
UseSFitting                                  ... on
Initializing property integral containers    ... done (  0.0 sec)

SHARK setup successfully completed in   1.5 seconds

Maximum memory used throughout the entire STARTUP-calculation: 30.7 MB


           ************************************************************
           *        Program running with 8 parallel MPI-processes     *
           *              working on a common directory               *
           ************************************************************
Occupation numbers will be reassigned to an Aufbau configuration
             **** ENERGY FILE WAS UPDATED (calc.en.tmp) ****
Finished Guess after   0.2 sec
Maximum memory used throughout the entire GUESS-calculation: 13.0 MB


           ************************************************************
           *        Program running with 8 parallel MPI-processes     *
           *              working on a common directory               *
           ************************************************************
--------------------
CPCM SOLVATION MODEL
--------------------
CPCM parameters:
  Epsilon                                         ...      16.7000
  Refrac                                          ...       1.2750
  Rsolv                                           ...       1.3000
  Surface type                                    ... GAUSSIAN VDW
  Discretization scheme                           ... Constant charge density
    Threshold for H atoms                         ...       5.0000 (charges/Ang^2)
    Threshold for non-H atoms                     ...       5.0000 (charges/Ang^2)
  Epsilon function type                           ...         CPCM
Solvent:                                          ... CUSTOM
Radii:
  Scheme                                          ... Element-dependent radii
  Radius for C  used is    3.8550 Bohr (=   2.0400 Ang.)
  Radius for O  used is    3.4469 Bohr (=   1.8240 Ang.)
  Radius for H  used is    2.4944 Bohr (=   1.3200 Ang.)
Calculating surface                               ...        done! (  0.0s)
Cavity surface points                             ...         2183
Cavity Volume                                     ...    1472.9875
Cavity Surface-area                               ...     792.9941
Calculating surface distance matrix               ...        done! (  0.1s)
Performing Cholesky decomposition & store         ...        done! (  0.1s)
Overall time for CPCM initialization              ...                 0.2s

----------------------------------------D-I-I-S--------------------------------------------
Iteration    Energy (Eh)           Delta-E    RMSDP     MaxDP     DIISErr   Damp  Time(sec)
-------------------------------------------------------------------------------------------
               ***  Starting incremental Fock matrix formation  ***
    1    -574.4372354800012772     0.00e+00  5.67e-05  2.26e-03  1.09e-02  0.700   1.6
    2    -574.4373303661797081    -9.49e-05  5.09e-05  2.05e-03  8.81e-03  0.700   0.9
                               ***Turning on AO-DIIS***
    3    -574.4374079046193629    -7.75e-05  4.38e-05  1.85e-03  6.86e-03  0.700   0.9
    4    -574.4374678707466728    -6.00e-05  1.12e-04  4.76e-03  5.05e-03  0.000   0.9
                              *** Initializing SOSCF ***
---------------------------------------S-O-S-C-F--------------------------------------
Iteration    Energy (Eh)           Delta-E    RMSDP     MaxDP     MaxGrad    Time(sec)
--------------------------------------------------------------------------------------
    5    -574.4376332729958676    -1.65e-04  9.02e-06  2.26e-04  3.25e-04     0.9
               *** Restarting incremental Fock matrix formation ***
    6    -574.4376332941948249    -2.12e-08  6.17e-06  1.26e-04  7.77e-05     1.6
    7    -574.4376335191324188    -2.25e-07  4.59e-06  1.05e-04  2.20e-05     1.2
    8    -574.4376335414627874    -2.23e-08  1.16e-06  4.00e-05  1.05e-05     1.3
    9    -574.4376335543596497    -1.29e-08  3.73e-07  1.12e-05  3.41e-06     1.9
   10    -574.4376335554776460    -1.12e-09  1.69e-07  5.00e-06  1.79e-06     1.1
   11    -574.4376335547605095     7.17e-10  7.20e-08  1.42e-06  1.07e-06     1.0
                 **** Energy Check signals convergence ****

               *****************************************************
               *                     SUCCESS                       *
               *           SCF CONVERGED AFTER  11 CYCLES          *
               *****************************************************

Recomputing exchange energy using gridx3       ... done (    2.195 sec)
Old exchange energy                            :    -40.825771675 Eh
New exchange energy                            :    -40.825641972 Eh
Exchange energy change after final integration :      0.000129703 Eh
Total energy after final integration           :   -574.437503851 Eh
             **** ENERGY FILE WAS UPDATED (calc.en.tmp) ****

----------------
TOTAL SCF ENERGY
----------------

Total Energy       :       -574.43750385147348 Eh          -15631.23916 eV

Components:
Nuclear Repulsion  :        733.50634811274665 Eh           19959.72246 eV
Electronic Energy  :      -1307.86979428158747 Eh          -35588.94641 eV
One Electron Energy:      -2219.26585311394365 Eh          -60389.29400 eV
Two Electron Energy:        911.39605883235606 Eh           24800.34759 eV
CPCM Dielectric    :         -0.07418738591952 Eh              -2.01874 eV

Virial components:
Potential Energy   :      -1144.03097803847504 Eh          -31130.66556 eV
Kinetic Energy     :        569.59347418700145 Eh           15499.42641 eV
Virial Ratio       :          2.00850436299571

DFT components:
N(Alpha)           :       46.000007365469 electrons
N(Beta)            :       46.000007365469 electrons
N(Total)           :       92.000014730937 electrons
E(X)               :      -36.292457842089 Eh       
E(C)               :       -2.286221796778 Eh       
E(XC)              :      -38.578679638867 Eh       

CPCM Solvation Model Properties:
Surface-charge          :         -1.01735488336095
Corrected charge        :         -1.00000000000000
Outlying charge corr.   :          0.00001810224854 Eh               0.00049 eV
Free-energy (cav+disp)  :  This term is not implemented in the current solvation scheme

---------------
SCF CONVERGENCE
---------------

  Last Energy change         ...   -7.1714e-10  Tolerance :   1.0000e-09
  Last MAX-Density change    ...    1.4157e-06  Tolerance :   1.0000e-08
  Last RMS-Density change    ...    7.2046e-08  Tolerance :   1.0000e-09
  Last DIIS Error            ...    3.2505e-04  Tolerance :   1.0000e-08
  Last Orbital Gradient      ...    1.0696e-06  Tolerance :   2.0000e-06
  Last Orbital Rotation      ...    5.4100e-06  Tolerance :   2.0000e-06


Total SCF time: 0 days 0 hours 0 min 15 sec 
Finished LeanSCF after  16.1 sec

Maximum memory used throughout the entire LEANSCF-calculation: 27.5 MB


           ************************************************************
           *        Program running with 8 parallel MPI-processes     *
           *              working on a common directory               *
           ************************************************************

------------------------------------------------------------------------------
                                ORCA  MP2 
------------------------------------------------------------------------------

Freezing NCore=26 chemical core electrons

----------------------
RI-MP2 ENERGY+GRADIENT
----------------------
Dimension of the orbital basis            ...  237
Dimension of the AuxC basis               ...  778
Memory devoted to MP2                     ... 8000 MB   
Data format for matrix containers         ... DOUBLE
Compression type for matrix containers    ... UNCOMPRESSED
Overall scaling of the MP2 energy         ...   2.700e-01

-----------------------
SHARK RI TRANSFORMATION
-----------------------

Number of basis functions                ...    237
Number of aux functions                  ...    778
Number of operators                      ...      1
Generation of IJK                        ... YES
Generation of IAK                        ... YES
Generation of ABK                        ... NO
Orbital Range Operator  0:    0-  45 to   46- 236

Aux basis identifier                     ...   AUXC
Contraction scheme used                  ... SEGMENTED
Do orthogonalization                     ... YES
All operator combinations                ... NO
Transpose (ia|K)                         ... NO
Integral generator used                  ... LIBINT
Starting integral generation + trafo... 
Half trafo (segmented) done. Total time =  0.3 sec. integrals=  0.2 sec trafo=  0.1 sec
Integral generation and half transformation done (  0.3 sec)

Reading or making V^(-1/2)          ... done (  0.0 sec)
Sorting IJK integrals               ... done (  0.1 sec)
Sorting IAK integrals               ... done (  0.2 sec)

SHARK RI integral transformation done. Total time =  0.4 sec.

Opening buffers                              ... done
Frozen core precalculation                   ... done

Starting loop over batches of integrals:

Operator 0  - window                       ... ( 13- 45)x( 46-236)
Operator 0  - Memory available             ...  8000 MB
Operator 0  - Memory needed per MO         ...   1.1 MB
Operator 0  - Number of orbitals per batch ... 5
Operator 0  - Number of batches            ... 1

OPERATOR  0   PASS   0:  MOs    13 ...   17 +   18 ...   22 +   23 ...   27 +   28 ...   32
                            +   33 ...   37 +   38 ...   42 +   43 ...   45
  Reading integrals       ... ok
  Internal MO  15
Closing buffer GIPV ( 0.05 GB; CompressionRatio= 1.00)
Time spent in pair loops =     2.176 sec
Deleting buffers (Ka|jb) ...done
[truncated: 512,147 more chars]
