# Supplementary material for: Bro̷nsted Acid-Catalyzed Reduction of Furans
Source: J Am Chem Soc. 2025 Feb 19;147(9):7932–8. doi: 10.1021/jacs.4c18485 (PMC11887439; doi:10.1021/jacs.4c18485)
Supplement: Supplementary file 2 — ja4c18485_si_002.zip [file ja4c18485_si_002.zip › AllCoordinates/2-(p-OMe-Ph)-Furan/2/calc.xyz]

24
Coordinates from ORCA-job calc E -575.049175015098
  C           1.10608640126315      0.40452091043812     -0.15459285359916
  O           2.16766297619730     -0.24448449630107      0.54894261022065
  C           2.90423412298010      0.44462507748434      1.41276628844701
  C           2.71379769662899      1.81479115261414      1.70120290604443
  C           3.53989898701993      2.43979931782507      2.62092777250958
  C           3.93479504155593     -0.28019725563352      2.06267808977356
  C           4.75297131657570      0.34560681693175      2.97647469230026
  C           4.57145933846571      1.72408114942585      3.27573912104190
  C           5.41393012422559      2.37375979224289      4.22035703115681
  C           5.40472294828475      3.74556416068614      4.67245507476756
  C           6.40563645756354      3.86618024951659      5.57804334161770
  C           7.08317432478265      2.55701722392872      5.72355555825275
  O           6.36607921358468      1.69349553637068      4.81475299095584
  H           0.66139683896000     -0.36096657745697     -0.79513168027272
  H           1.49471800701791      1.22597314475864     -0.77071147952531
  H           0.35287901225264      0.78681218460448      0.54686076679308
  H           1.92875923072004      2.38667676174438      1.21217476919321
  H           3.38142816383509      3.49802654709690      2.83233151672133
  H           4.05674453434427     -1.33486401509221      1.81899407725571
  H           5.54435656237888     -0.21373636331248      3.47492414121427
  H           4.71687397123341      4.51758274839410      4.33734734866715
  H           6.69455081858951      4.76223382022880      6.12926752681111
  H           7.00816331863908      2.12613199718807      6.73431448451483
  H           8.14166434810110      2.56832755621657      5.41908635053840
