# Supplementary material for: Bro̷nsted Acid-Catalyzed Reduction of Furans
Source: J Am Chem Soc. 2025 Feb 19;147(9):7932–8. doi: 10.1021/jacs.4c18485 (PMC11887439; doi:10.1021/jacs.4c18485)
Supplement: Supplementary file 2 — ja4c18485_si_002.zip [file ja4c18485_si_002.zip › AllCoordinates/2-(p-OMe-Ph)-Furan/2/SP/calc.mpi8.out]

! Job execution by suborca V 10.00 !
Job started from head1.mpi-muelheim.mpg.de, running /hsnfs/software/orca/orca_stable_directory/orca_stable_20240818/orca on xe31th14.mpi-muelheim.mpg.de in /usr/scratch/frank/calc__9295251 (/bin/ksh)
Job execution start: Sun Aug 18 10:39:47 CEST 2024
Shared library path: /hsnfs/software/openmpi-4.1.0/lib:/hsnfs/software/orca/orca_stable_directory/orca_stable_20240818:/hsnfs/software/themis/llvm-14.0.1/lib::/hsnfs/software/cfour-2.1/lib:/hsnfs/software/orca/orca_stable:/usr/users/openmpi-2.0.4/lib:/opt/intel/lib/intel64:/opt/intel/mkl/lib/intel64
SLURM Job ID is: 9295251
SLURM_JOB_NODELIST: xe31th14
Maxcore enforced by SLURM: 9600 MB per core
Expanded nodelist (1 nodes):
xe31th14

                                 *****************
                                 * O   R   C   A *
                                 *****************

                                            #,                                       
                                            ###                                      
                                            ####                                     
                                            #####                                    
                                            ######                                   
                                           ########,                                 
                                     ,,################,,,,,                         
                               ,,#################################,,                 
                          ,,##########################################,,             
                       ,#########################################, ''#####,          
                    ,#############################################,,   '####,        
                  ,##################################################,,,,####,       
                ,###########''''           ''''###############################       
              ,#####''   ,,,,##########,,,,          '''####'''          '####       
            ,##' ,,,,###########################,,,                        '##       
           ' ,,###''''                  '''############,,,                           
         ,,##''                                '''############,,,,        ,,,,,,###''
      ,#''                                            '''#######################'''  
     '                                                          ''''####''''         
             ,#######,   #######,   ,#######,      ##                                
            ,#'     '#,  ##    ##  ,#'     '#,    #''#        ,####,   ,####,        
            ##       ##  ##   ,#'  ##            #'  '#       #'       #'  '#        
            ##       ##  #######   ##           ,######,      #####,   #    #        
            '#,     ,#'  ##    ##  '#,     ,#' ,#      #,     #,   #   #,  ,#        
             '#######'   ##     ##  '#######'  #'      '#     '####' # '####'        


                #########################################################
                #                        -***-                          #
                #          Department of theory and spectroscopy        #
                #                                                       #
                #                      Frank Neese                      #
                #                                                       #
                #     Directorship, Architecture, Infrastructure        #
                #                    SHARK, DRIVERS                     #
                #        Core code/Algorithms in most modules           #
                #                                                       #
                #        Max Planck Institute fuer Kohlenforschung      #
                #                Kaiser Wilhelm Platz 1                 #
                #                 D-45470 Muelheim/Ruhr                 #
                #                      Germany                          #
                #                                                       #
                #                  All rights reserved                  #
                #                        -***-                          #
                #########################################################


                         Program Version 6.0.x  -   STABLE   -
                                (GIT: $c601ac21$)
                ($2024-08-14 11:52:48 +0200 $)

                         (BUILD: $Sun 18 Aug 2024 01:04:00 AM CEST$)


 With contributions from (in alphabetic order):
   Daniel Aravena         : Magnetic Suceptibility
   Michael Atanasov       : Ab Initio Ligand Field Theory (pilot matlab implementation)
   Alexander A. Auer      : GIAO ZORA, VPT2 properties, NMR spectrum
   Ute Becker             : All parallelization in ORCA, NUMFREQ, NUMCALC
   Giovanni Bistoni       : ED, misc. LED, open-shell LED, HFLD
   Martin Brehm           : Molecular dynamics
   Dmytro Bykov           : pre 5.0 version of the SCF Hessian
   Marcos Casanova-Páez   : Triplet and SCS-CIS(D). UHF-(DLPNO)-IP/EA/STEOM-CCSD. UHF-CVS-IP/STEOM-CCSD
   Vijay G. Chilkuri      : MRCI spin determinant printing, contributions to CSF-ICE
   Pauline Colinet        : FMM embedding
   Dipayan Datta          : RHF DLPNO-CCSD density
   Achintya Kumar Dutta   : EOM-CC, STEOM-CC
   Nicolas Foglia         : Exact transition moments, OPA infrastructure, MCD improvements
   Dmitry Ganyushin       : Spin-Orbit,Spin-Spin,Magnetic field MRCI
   Miquel Garcia          : C-PCM and meta-GGA Hessian, CCSD/C-PCM, Gaussian charge scheme
   Tiago L. C. Gouveia    : GS-ROHF, GS-ROCIS
   Yang Guo               : DLPNO-NEVPT2, F12-NEVPT2, CIM, IAO-localization
   Andreas Hansen         : Spin unrestricted coupled pair/coupled cluster methods
   Ingolf Harden          : AUTO-CI MPn and infrastructure 
   Benjamin Helmich-Paris : MC-RPA, TRAH-(SCF,CASSCF), AVAS, COSX integrals, SCF dyn. polar.
   Lee Huntington         : MR-EOM, pCC
   Robert Izsak           : Overlap fitted RIJCOSX, COSX-SCS-MP3, EOM
   Riya Kayal             : Wick's Theorem for AUTO-CI, AUTO-CI UHF-CCSDT
   Emily Kempfer          : AUTO-CI, RHF CISDT and CCSDT
   Christian Kollmar      : KDIIS, OOCD, Brueckner-CCSD(T), CCSD density, CASPT2, CASPT2-K, improved NEVPT2
   Axel Koslowski         : Symmetry handling
   Simone Kossmann        : Meta GGA functionals, TD-DFT gradient, OOMP2, (MP2 Hessian; deprecated post 5.0)
   Lucas Lang             : DCDCAS
   Marvin Lechner         : AUTO-CI (C++ implementation), FIC-MRCC
   Spencer Leger          : CASSCF response
   Dagmar Lenk            : GEPOL surface, SMD, ORCA-2-JSON
   Dimitrios Liakos       : Extrapolation schemes; Compound Job, initial MDCI parallelization
   Dimitrios Manganas     : Further ROCIS development; embedding schemes. LFT, Crystal Embedding
   Dimitrios Pantazis     : SARC Basis sets
   Anastasios Papadopoulos: AUTO-CI, single reference methods and gradients
   Taras Petrenko         : pre 6.0 DFT Hessian and TD-DFT gradient, (ASA, deprecated), ECA, 1-Electron XAS/XES, NRVS
   Peter Pinski           : DLPNO-MP2, DLPNO-MP2 Gradient
   Christoph Reimann      : Effective Core Potentials
   Marius Retegan         : Local ZFS, SOC
   Christoph Riplinger    : Optimizer, TS searches, QM/MM, DLPNO-CCSD(T), (RO)-DLPNO pert. Triples
   Michael Roemelt        : Original ROCIS implementation
   Masaaki Saitow         : Open-shell DLPNO-CCSD energy and density
   Barbara Sandhoefer     : DKH picture change effects
   Kantharuban Sivalingam : CASSCF convergence/infrastructure, NEVPT2 and variants, FIC-MRCI
   Bernardo de Souza      : ESD, SOC TD-DFT
   Georgi Stoychev        : AutoAux, RI-MP2 NMR, DLPNO-MP2 response, X2C
   Van Anh Tran           : RI-MP2 g-tensors
   Willem Van den Heuvel  : Paramagnetic NMR
   Zikuan Wang            : NOTCH, Electric field optimization 
   Frank Wennmohs         : Technical directorship and infrastructure
   Hang Xu                : AUTO-CI-Response properties 


 We gratefully acknowledge several colleagues who have allowed us to
 interface, adapt or use parts of their codes:
   Stefan Grimme, W. Hujo, H. Kruse, P. Pracht,  : VdW corrections, initial TS optimization,
                  C. Bannwarth, S. Ehlert,         DFT functionals, gCP, sTDA/sTD-DF
                  L. Wittmann, M. Mueller
   Ed Valeev, F. Pavosevic, A. Kumar             : LibInt (2-el integral package), F12 methods
   Garnet Chan, S. Sharma, J. Yang, R. Olivares  : DMRG
   Ulf Ekstrom                                   : XCFun DFT Library
   Mihaly Kallay                                 : mrcc  (arbitrary order and MRCC methods)
   Frank Weinhold                                : gennbo (NPA and NBO analysis)
   Simon Mueller                                 : openCOSMO-RS
   Christopher J. Cramer and Donald G. Truhlar   : smd solvation model
   Lars Goerigk                                  : TD-DFT with DH, B97 family of functionals
   V. Asgeirsson, H. Jonsson                     : NEB implementation
   FAccTs GmbH                                   : IRC, NEB, NEB-TS, DLPNO-Multilevel, CI-OPT
                                                   MM, QMMM, 2- and 3-layer-ONIOM, Crystal-QMMM,
                                                   LR-CPCM, SF, NACMEs, symmetry and pop. for TD-DFT,
                                                   nearIR, NL-DFT gradient (VV10), updates on ESD,
                                                   ML-optimized integration grids, MBIS, APM,
                                                   GOAT, DOCKER, SOLVATOR, interface openCOSMO-RS
   S Lehtola, MJT Oliveira, MAL Marques          : LibXC Library
   Liviu Ungur et al                             : ANISO software


 Your calculation uses the libint2 library for the computation of 2-el integrals
 For citations please refer to: http://libint.valeyev.net

 Your ORCA version has been built with support for libXC version: 6.2.2
 For citations please refer to: https://libxc.gitlab.io

 This ORCA versions uses:
   CBLAS   interface :  Fast vector & matrix operations
   LAPACKE interface :  Fast linear algebra routines
   SCALAPACK package :  Parallel linear algebra routines
   Shared memory     :  Shared parallel matrices
   BLAS/LAPACK       :  OpenBLAS 0.3.26  USE64BITINT DYNAMIC_ARCH NO_AFFINITY Haswell SINGLE_THREADED
        Core in use  :  Haswell
   Copyright (c) 2011-2014, The OpenBLAS Project


NOTE: MaxCore=8000 MB was set to SCF,MP2,MDCI,CIPSI,MRCI and CIS
      => If you want to overwrite this, your respective input block should be placed after the MaxCore statement


***************************************
The coordinates will be read from file: calc.xyz
***************************************


================================================================================

----- Orbital basis set information -----
Your calculation utilizes the basis: def2-TZVPP
   F. Weigend and R. Ahlrichs, Phys. Chem. Chem. Phys. 7, 3297 (2005).

----- AuxC basis set information -----
Your calculation utilizes the auxiliary basis: def2-TZVPP/C
  H-La, Hf-Rn : A. Hellweg, C. Hattig, S. Hofener and W. Klopper, Theor. Chem. Acc. 117, 587 (2007).
        Ce-Lu : J. Chmela and M. E. Harding, Mol. Phys. (2018).

================================================================================
                                        WARNINGS
                       Please study these warnings very carefully!
================================================================================

WARNING: Old DensityContainer found on disk!
         Will remove this file - 
         If you want to keep old densities, please start your calculation with a different basename. 


WARNING: Post HF methods need fully converged wavefunctions
  ===> : Setting SCFConvForced true
         You can overwrite this default with %scf ConvForced false 


WARNING: MDCI localization with Augmented Hessian Foster-Boys
  ===> : Switching off randomization!

================================================================================
                                       INPUT FILE
================================================================================
NAME = calc.inp
|  1> ! DLPNO-CCSD(T) def2-TZVPP def2-TZVPP/C
|  2> 
|  3> %cpcm
|  4> epsilon 16.7                    # Dielectric constant
|  5> refrac 1.275
|  6> SURFACETYPE VDW_GAUSSIAN
|  7> end
|  8> 
|  9> 
| 10> %PAL NPROCS 8 END
| 11> 
| 12> %maxcore 8000
| 13> 
| 14> * xyzfile 1 1 calc.xyz 
| 15> 
| 16>                          ****END OF INPUT****
================================================================================

                       ****************************
                       * Single Point Calculation *
                       ****************************

---------------------------------
CARTESIAN COORDINATES (ANGSTROEM)
---------------------------------
  C      1.106086    0.404521   -0.154593
  O      2.167663   -0.244484    0.548943
  C      2.904234    0.444625    1.412766
  C      2.713798    1.814791    1.701203
  C      3.539899    2.439799    2.620928
  C      3.934795   -0.280197    2.062678
  C      4.752971    0.345607    2.976475
  C      4.571459    1.724081    3.275739
  C      5.413930    2.373760    4.220357
  C      5.404723    3.745564    4.672455
  C      6.405636    3.866180    5.578043
  C      7.083174    2.557017    5.723556
  O      6.366079    1.693496    4.814753
  H      0.661397   -0.360967   -0.795132
  H      1.494718    1.225973   -0.770711
  H      0.352879    0.786812    0.546861
  H      1.928759    2.386677    1.212175
  H      3.381428    3.498027    2.832332
  H      4.056745   -1.334864    1.818994
  H      5.544357   -0.213736    3.474924
  H      4.716874    4.517583    4.337347
  H      6.694551    4.762234    6.129268
  H      7.008163    2.126132    6.734314
  H      8.141664    2.568328    5.419086

----------------------------
CARTESIAN COORDINATES (A.U.)
----------------------------
  NO LB      ZA    FRAG     MASS         X           Y           Z
   0 C     6.0000    0    12.011    2.090200    0.764434   -0.292138
   1 O     8.0000    0    15.999    4.096289   -0.462009    1.037351
   2 C     6.0000    0    12.011    5.488207    0.840220    2.669741
   3 C     6.0000    0    12.011    5.128334    3.429458    3.214808
   4 C     6.0000    0    12.011    6.689440    4.610553    4.952836
   5 C     6.0000    0    12.011    7.435685   -0.529496    3.897897
   6 C     6.0000    0    12.011    8.981814    0.653102    5.624722
   7 C     6.0000    0    12.011    8.638806    3.258041    6.190250
   8 C     6.0000    0    12.011   10.230845    4.485756    7.975319
   9 C     6.0000    0    12.011   10.213446    7.078090    8.829660
  10 C     6.0000    0    12.011   12.104899    7.306022   10.540974
  11 C     6.0000    0    12.011   13.385260    4.832062   10.815953
  12 O     8.0000    0    15.999   12.030146    3.200243    9.098565
  13 H     1.0000    0     1.008    1.249859   -0.682128   -1.502581
  14 H     1.0000    0     1.008    2.824608    2.316753   -1.456434
  15 H     1.0000    0     1.008    0.666845    1.486860    1.033417
  16 H     1.0000    0     1.008    3.644827    4.510165    2.290678
  17 H     1.0000    0     1.008    6.389973    6.610312    5.352331
  18 H     1.0000    0     1.008    7.666136   -2.522527    3.437401
  19 H     1.0000    0     1.008   10.477315   -0.403903    6.566655
  20 H     1.0000    0     1.008    8.913600    8.536994    8.196399
  21 H     1.0000    0     1.008   12.650868    8.999318   11.582637
  22 H     1.0000    0     1.008   13.243509    4.017807   12.726010
  23 H     1.0000    0     1.008   15.385516    4.853436   10.240589

--------------------------------
INTERNAL COORDINATES (ANGSTROEM)
--------------------------------
 C      0   0   0     0.000000000000     0.00000000     0.00000000
 O      1   0   0     1.429375734815     0.00000000     0.00000000
 C      2   1   0     1.328006176951   119.76715626     0.00000000
 C      3   2   1     1.413087678911   124.13665457     0.04577922
 C      4   3   2     1.385269785479   119.51360892   180.00778656
 C      3   2   1     1.417677174460   115.85429876   180.05997782
 C      6   3   2     1.376977626918   120.25165907   180.01643358
 C      5   4   3     1.416032187988   120.89095510   359.97145249
 C      8   5   4     1.422723571148   120.50399523   180.08973710
 C      9   8   5     1.444411519757   129.62279708     0.17128480
 C     10   9   8     1.355162795755   106.79713348   179.94440006
 C     11  10   9     1.481262702653   108.95457129     0.03202810
 O      9   8   5     1.312499105985   119.57644714   180.12826959
 H      1   2   3     1.092707595572   105.82426988   179.84775530
 H      1   2   3     1.097916417345   110.67289907    60.91308831
 H      1   2   3     1.097954994854   110.67888589   298.78596056
 H      4   3   2     1.087422209410   121.02633183     0.00000000
 H      5   4   3     1.090710508632   118.67137167   179.93259899
 H      6   3   2     1.089300486668   118.28424292     0.00000000
 H      7   6   3     1.089773946139   120.11635853   179.98757389
 H     10   9   8     1.086943468212   125.59823585   359.96934204
 H     11  10   9     1.090977365455   127.32505472   180.04823095
 H     12  11  10     1.101327533790   113.87787709   242.69753297
 H     12  11  10     1.101467453685   113.78643602   117.15319163

---------------------------
INTERNAL COORDINATES (A.U.)
---------------------------
 C      0   0   0     0.000000000000     0.00000000     0.00000000
 O      1   0   0     2.701128681273     0.00000000     0.00000000
 C      2   1   0     2.509567978593   119.76715626     0.00000000
 C      3   2   1     2.670348716360   124.13665457     0.04577922
 C      4   3   2     2.617780516151   119.51360892   180.00778656
 C      3   2   1     2.679021606041   115.85429876   180.05997782
 C      6   3   2     2.602110607413   120.25165907   180.01643358
 C      5   4   3     2.675913032115   120.89095510   359.97145249
 C      8   5   4     2.688557913745   120.50399523   180.08973710
 C      9   8   5     2.729542197021   129.62279708     0.17128480
 C     10   9   8     2.560886550856   106.79713348   179.94440006
 C     11  10   9     2.799180840407   108.95457129     0.03202810
 O      9   8   5     2.480263861327   119.57644714   180.12826959
 H      1   2   3     2.064918100087   105.82426988   179.84775530
 H      1   2   3     2.074761346717   110.67289907    60.91308831
 H      1   2   3     2.074834247645   110.67888589   298.78596056
 H      4   3   2     2.054930167729   121.02633183     0.00000000
 H      5   4   3     2.061144152704   118.67137167   179.93259899
 H      6   3   2     2.058479597350   118.28424292     0.00000000
 H      7   6   3     2.059374306085   120.11635853   179.98757389
 H     10   9   8     2.054025477976   125.59823585   359.96934204
 H     11  10   9     2.061648439017   127.32505472   180.04823095
 H     12  11  10     2.081207422610   113.87787709   242.69753297
 H     12  11  10     2.081471832892   113.78643602   117.15319163

---------------------
BASIS SET INFORMATION
---------------------
There are 3 groups of distinct atoms

 Group   1 Type C   : 11s6p2d1f contracted to 5s3p2d1f pattern {62111/411/11/1}
 Group   2 Type O   : 11s6p2d1f contracted to 5s3p2d1f pattern {62111/411/11/1}
 Group   3 Type H   : 5s2p1d contracted to 3s2p1d pattern {311/11/1}

Atom   0C    basis set group =>   1
Atom   1O    basis set group =>   2
Atom   2C    basis set group =>   1
Atom   3C    basis set group =>   1
Atom   4C    basis set group =>   1
Atom   5C    basis set group =>   1
Atom   6C    basis set group =>   1
Atom   7C    basis set group =>   1
Atom   8C    basis set group =>   1
Atom   9C    basis set group =>   1
Atom  10C    basis set group =>   1
Atom  11C    basis set group =>   1
Atom  12O    basis set group =>   2
Atom  13H    basis set group =>   3
Atom  14H    basis set group =>   3
Atom  15H    basis set group =>   3
Atom  16H    basis set group =>   3
Atom  17H    basis set group =>   3
Atom  18H    basis set group =>   3
Atom  19H    basis set group =>   3
Atom  20H    basis set group =>   3
Atom  21H    basis set group =>   3
Atom  22H    basis set group =>   3
Atom  23H    basis set group =>   3
---------------------------------
AUXILIARY/C BASIS SET INFORMATION
---------------------------------
There are 3 groups of distinct atoms

 Group   1 Type C   : 8s6p5d3f1g contracted to 8s6p4d3f1g pattern {11111111/111111/2111/111/1}
 Group   2 Type O   : 8s6p5d3f1g contracted to 8s6p4d3f1g pattern {11111111/111111/2111/111/1}
 Group   3 Type H   : 4s3p2d1f contracted to 4s3p2d1f pattern {1111/111/11/1}

Atom   0C    basis set group =>   1
Atom   1O    basis set group =>   2
Atom   2C    basis set group =>   1
Atom   3C    basis set group =>   1
Atom   4C    basis set group =>   1
Atom   5C    basis set group =>   1
Atom   6C    basis set group =>   1
Atom   7C    basis set group =>   1
Atom   8C    basis set group =>   1
Atom   9C    basis set group =>   1
Atom  10C    basis set group =>   1
Atom  11C    basis set group =>   1
Atom  12O    basis set group =>   2
Atom  13H    basis set group =>   3
Atom  14H    basis set group =>   3
Atom  15H    basis set group =>   3
Atom  16H    basis set group =>   3
Atom  17H    basis set group =>   3
Atom  18H    basis set group =>   3
Atom  19H    basis set group =>   3
Atom  20H    basis set group =>   3
Atom  21H    basis set group =>   3
Atom  22H    basis set group =>   3
Atom  23H    basis set group =>   3

Checking for AutoStart:
The File: calc.gbw exists
Trying to determine its content:
     ... Fine, the file contains calculation information
     ... Fine, the calculation information was read
     ... Fine, the file contains a basis set
     ... Fine, the basis set was read
     ... Fine, the file contains a geometry
     ... Fine, the geometry was read
     ... Fine, the file contains a set of orbitals
     ... Fine, the orbitals can be read
     => possible old guess file was deleted
     => GBW file was renamed to GES file
     => GES file is set as startup file
     => Guess is set to MORead
     ... now leaving AutoStart


           ************************************************************
           *        Program running with 8 parallel MPI-processes     *
           *              working on a common directory               *
           ************************************************************
------------------------------------------------------------------------------
                             ORCA STARTUP CALCULATIONS
------------------------------------------------------------------------------
------------------------------------------------------------------------------
                   ___                                                        
                  /   \      - P O W E R E D   B Y -                         
                 /     \                                                     
                 |  |  |   _    _      __       _____    __    __             
                 |  |  |  | |  | |    /  \     |  _  \  |  |  /  |          
                  \  \/   | |  | |   /    \    | | | |  |  | /  /          
                 / \  \   | |__| |  /  /\  \   | |_| |  |  |/  /          
                |  |  |   |  __  | /  /__\  \  |    /   |      \           
                |  |  |   | |  | | |   __   |  |    \   |  |\   \          
                \     /   | |  | | |  |  |  |  | |\  \  |  | \   \       
                 \___/    |_|  |_| |__|  |__|  |_| \__\ |__|  \__/        
                                                                              
                      - O R C A' S   B I G   F R I E N D -                    
                                      &                                       
                       - I N T E G R A L  F E E D E R -                       
                                                                              
 v1 FN, 2020, v2 2021, v3 2022-2024                                           
------------------------------------------------------------------------------


----------------------
SHARK INTEGRAL PACKAGE
----------------------

Number of atoms                             ...     24
Number of basis functions                   ...    557
Number of shells                            ...    209
Maximum angular momentum                    ...      3
Integral batch strategy                     ... SHARK/LIBINT Hybrid
RI-J (if used) integral strategy            ... SPLIT-RIJ (Revised 2003 algorithm where possible)
Printlevel                                  ...      1
Contraction scheme used                     ... SEGMENTED contraction
Prescreening option                         ... SCHWARTZ
   Thresh                                   ... 1.000e-10
   Tcut                                     ... 1.000e-11
   Tpresel                                  ... 1.000e-11 
Coulomb Range Separation                    ... NOT USED
Exchange Range Separation                   ... NOT USED
Multipole approximations                    ... NOT USED
Finite Nucleus Model                        ... NOT USED
CABS basis                                  ... NOT available
Auxiliary Coulomb fitting basis             ... NOT available
Auxiliary J/K fitting basis                 ... NOT available
Auxiliary Correlation fitting basis         ... AVAILABLE
   # of basis functions in Aux-C            ...   1318
   # of shells in Aux-C                     ...    396
   Maximum angular momentum in Aux-C        ...      4
Auxiliary 'external' fitting basis          ... NOT available

Checking pre-screening integrals            ... done (  0.0 sec) Dimension = 209
Check shell pair data                       ... done (  0.0 sec)
Shell pair information
Shell pair cut-off parameter TPreSel        ...   1.0e-11
Total number of shell pairs                 ...     21945
Shell pairs after pre-screening             ...     16479
Total number of primitive shell pairs       ...     61045
Primitive shell pairs kept                  ...     33404
          la=0 lb=0:   3609 shell pairs
          la=1 lb=0:   4629 shell pairs
          la=1 lb=1:   1516 shell pairs
          la=2 lb=0:   2591 shell pairs
          la=2 lb=1:   1684 shell pairs
          la=2 lb=2:    477 shell pairs
          la=3 lb=0:    948 shell pairs
          la=3 lb=1:    614 shell pairs
          la=3 lb=2:    341 shell pairs
          la=3 lb=3:     70 shell pairs

Calculating one electron integrals          ... done (  0.0 sec)
Calculating RI/C V-Matrix + Cholesky decomp.... done (  0.2 sec)
Calculating Nuclear repulsion               ... done (  0.0 sec) ENN=    733.621366855051 Eh

Diagonalization of the overlap matrix:
Smallest eigenvalue                        ... 8.732e-06
Time for diagonalization                   ...    0.068 sec
Threshold for overlap eigenvalues          ... 1.000e-07
Number of eigenvalues below threshold      ... 0
Time for construction of square roots      ...    0.062 sec
Total time needed                          ...    0.133 sec

-------------------
DFT GRID GENERATION
-------------------

General Integration Accuracy     IntAcc      ... 4.388
Radial Grid Type                 RadialGrid  ... OptM3 with GC (2021)
Angular Grid (max. ang.)         AngularGrid ... 4 (Lebedev-302)
Angular grid pruning method      GridPruning ... 4 (adaptive)
Weight generation scheme         WeightScheme... mBecke (2022)
Basis function cutoff            BFCut       ... 1.0000e-10
Integration weight cutoff        WCut        ... 1.0000e-14
Partially contracted basis set               ... off
Rotationally invariant grid construction     ... off
Angular grids for H and He will be reduced by one unit

Total number of grid points                  ...   113538
Total number of batches                      ...     1783
Average number of points per batch           ...       63
Average number of grid points per atom       ...     4731
Initializing property integral containers    ... done (  0.0 sec)

SHARK setup successfully completed in   1.8 seconds

Maximum memory used throughout the entire STARTUP-calculation: 44.7 MB


           ************************************************************
           *        Program running with 8 parallel MPI-processes     *
           *              working on a common directory               *
           ************************************************************
-------------------------------------------------------------------------------
                                 ORCA GUESS
                   Start orbitals & Density for SCF / CASSCF
-------------------------------------------------------------------------------

------------
SCF SETTINGS
------------
Hamiltonian:
 Ab initio Hamiltonian  Method          .... Hartree-Fock(GTOs)


General Settings:
 Integral files         IntName         .... calc
 Hartree-Fock type      HFTyp           .... RHF
 Total Charge           Charge          ....    1
 Multiplicity           Mult            ....    1
 Number of Electrons    NEL             ....   92
 Basis Dimension        Dim             ....  557
 Nuclear Repulsion      ENuc            ....    733.6213668551 Eh

Convergence Acceleration:
 AO-DIIS                CNVDIIS         .... on
   Start iteration      DIISMaxIt       ....    12
   Startup error        DIISStart       ....  0.200000
   # of expansion vecs  DIISMaxEq       ....     5
   Bias factor          DIISBfac        ....   1.050
   Max. coefficient     DIISMaxC        ....  10.000
 MO-DIIS                CNVKDIIS        .... off
 Trust-Rad. Augm. Hess. CNVTRAH         .... auto
   Auto Start mean grad. ratio tolernc. ....  1.125000
   Auto Start start iteration           ....     1
   Auto Start num. interpolation iter.  ....    10
   Max. Number of Micro iterations      ....    24
   Max. Number of Macro iterations      .... Maxiter - #DIIS iter
   Number of Davidson start vectors     ....     2
   Converg. threshold    (grad. norm)   ....   5.000e-05
   Grad. Scal. Fac. for Micro threshold ....   0.100
   Minimum threshold for Micro iter.    ....   1.000e-02
   NR start threshold (gradient norm)   ....   1.000e-04
   Initial trust radius                 ....   0.400
   Minimum AH scaling param. (alpha)    ....   1.000
   Maximum AH scaling param. (alpha)    .... 1000.000
   Quad. conv. algorithm                .... NR
   White noise on init. David. guess    .... on
   Maximum white noise                  ....   0.010
   Pseudo random numbers                .... off
   Inactive MOs                         .... canonical
   Orbital update algorithm             .... Taylor
   Preconditioner                       .... Diag
   Full preconditioner red. dimension   ....   250
 SOSCF                  CNVSOSCF        .... on
   Start iteration      SOSCFMaxIt      ....   150
   Startup grad/error   SOSCFStart      ....  0.003300
   Hessian update       SOSCFHessUp     .... L-BFGS
 Level Shifting         CNVShift        .... on
   Level shift para.    LevelShift      ....    0.2500
   Turn off err/grad.   ShiftErr        ....    0.0010
 Zerner damping         CNVZerner       .... off
 Static damping         CNVDamp         .... on
   Fraction old density DampFac         ....    0.7000
   Max. Damping (<1)    DampMax         ....    0.9800
   Min. Damping (>=0)   DampMin         ....    0.0000
   Turn off err/grad.   DampErr         ....    0.1000

SCF Procedure:
 Maximum # iterations   MaxIter         ....   125
 SCF integral mode      SCFMode         .... Direct
   Integral package                     .... SHARK and LIBINT hybrid scheme
 Reset frequency        DirectResetFreq ....    20
 Integral Threshold     Thresh          ....  1.000e-10 Eh
 Primitive CutOff       TCut            ....  1.000e-11 Eh

Convergence Tolerance:
 Convergence Check Mode ConvCheckMode   .... Total+1el-Energy
 Convergence forced     ConvForced      .... 1
 Energy Change          TolE            ....  1.000e-06 Eh
 1-El. energy change                    ....  1.000e-03 Eh
 Orbital Gradient       TolG            ....  5.000e-05
 Orbital Rotation angle TolX            ....  5.000e-05
 DIIS Error             TolErr          ....  1.000e-06

---------------------
INITIAL GUESS: MOREAD
---------------------
Guess MOs are being read from file: calc.ges
Input Geometry matches current geometry (good)
Input basis set matches current basis set (good)
Occupation numbers will be reassigned to an Aufbau configuration
MOs were renormalized
MOs were reorthogonalized (Cholesky)
                      ------------------
                      INITIAL GUESS DONE (   0.2 sec)
                      ------------------
             **** ENERGY FILE WAS UPDATED (calc.en.tmp) ****
Finished Guess after   0.7 sec
Maximum memory used throughout the entire GUESS-calculation: 37.8 MB


           ************************************************************
           *        Program running with 8 parallel MPI-processes     *
           *              working on a common directory               *
           ************************************************************

-------------------------------------------------------------------------------------------
                                      ORCA LEAN-SCF
                              memory conserving SCF solver
-------------------------------------------------------------------------------------------

--------------------
CPCM SOLVATION MODEL
--------------------
CPCM parameters:
  Epsilon                                         ...      16.7000
  Refrac                                          ...       1.2750
  Rsolv                                           ...       1.3000
  Surface type                                    ... GAUSSIAN VDW
  Discretization scheme                           ... Constant charge density
    Threshold for H atoms                         ...       5.0000 (charges/Ang^2)
    Threshold for non-H atoms                     ...       5.0000 (charges/Ang^2)
  Epsilon function type                           ...         CPCM
Solvent:                                          ... CUSTOM
Radii:
  Scheme                                          ... Element-dependent radii
  Radius for C  used is    3.8550 Bohr (=   2.0400 Ang.)
  Radius for O  used is    3.4469 Bohr (=   1.8240 Ang.)
  Radius for H  used is    2.4944 Bohr (=   1.3200 Ang.)
Calculating surface                               ...        done! (  0.0s)
Cavity surface points                             ...         2185
Cavity Volume                                     ...    1472.8702
Cavity Surface-area                               ...     792.8599
Calculating surface distance matrix               ...        done! (  0.1s)
Performing Cholesky decomposition & store         ...        done! (  0.3s)
Overall time for CPCM initialization              ...                 0.3s

----------------------------------------D-I-I-S--------------------------------------------
Iteration    Energy (Eh)           Delta-E    RMSDP     MaxDP     DIISErr   Damp  Time(sec)
-------------------------------------------------------------------------------------------
               ***  Starting incremental Fock matrix formation  ***
                              *** Initializing SOSCF ***
---------------------------------------S-O-S-C-F--------------------------------------
Iteration    Energy (Eh)           Delta-E    RMSDP     MaxDP     MaxGrad    Time(sec)
--------------------------------------------------------------------------------------
    1    -572.7301928616856230     0.00e+00  3.64e-05  2.21e-03  2.75e-04    20.2
               *** Restarting incremental Fock matrix formation ***
    2    -572.7302022222337428    -9.36e-06  2.38e-05  1.42e-03  3.84e-04    20.0
    3    -572.7302056490856330    -3.43e-06  1.82e-05  1.04e-03  2.23e-04    13.6
    4    -572.7302069345242899    -1.29e-06  3.27e-06  2.20e-04  3.37e-05    13.4
    5    -572.7302070486806542    -1.14e-07  2.70e-06  1.48e-04  1.85e-05    11.8
                 **** Energy Check signals convergence ****

               *****************************************************
               *                     SUCCESS                       *
               *           SCF CONVERGED AFTER   5 CYCLES          *
               *****************************************************

             **** ENERGY FILE WAS UPDATED (calc.en.tmp) ****

----------------
TOTAL SCF ENERGY
----------------

Total Energy       :       -572.73020704868065 Eh          -15584.78125 eV

Components:
Nuclear Repulsion  :        733.62136685505141 Eh           19962.85228 eV
Electronic Energy  :      -1306.27560218183271 Eh          -35545.56624 eV
One Electron Energy:      -2219.73884701350153 Eh          -60402.16481 eV
Two Electron Energy:        913.46324483166882 Eh           24856.59858 eV
CPCM Dielectric    :         -0.07597172189946 Eh              -2.06730 eV

Virial components:
Potential Energy   :      -1144.43880799589942 Eh          -31141.76318 eV
Kinetic Energy     :        571.70860094721866 Eh           15556.98193 eV
Virial Ratio       :          2.00178693498711

CPCM Solvation Model Properties:
Surface-charge          :         -1.02159753937709
Corrected charge        :         -1.00000000000000
Outlying charge corr.   :          0.00002803801546 Eh               0.00076 eV
Free-energy (cav+disp)  :  This term is not implemented in the current solvation scheme

---------------
SCF CONVERGENCE
---------------

  Last Energy change         ...    1.1416e-07  Tolerance :   1.0000e-06
  Last MAX-Density change    ...    1.4775e-04  Tolerance :   1.0000e-05
  Last RMS-Density change    ...    2.7002e-06  Tolerance :   1.0000e-06
  Last DIIS Error            ...    7.3502e-04  Tolerance :   1.0000e-06
  Last Orbital Gradient      ...    1.8496e-05  Tolerance :   5.0000e-05
  Last Orbital Rotation      ...    1.0595e-04  Tolerance :   5.0000e-05


----------------
ORBITAL ENERGIES
----------------

  NO   OCC          E(Eh)            E(eV) 
   0   2.0000     -20.661931      -562.2397 
   1   2.0000     -20.618384      -561.0548 
   2   2.0000     -11.405238      -310.3523 
   3   2.0000     -11.354113      -308.9611 
   4   2.0000     -11.332684      -308.3780 
   5   2.0000     -11.313351      -307.8519 
   6   2.0000     -11.292510      -307.2848 
   7   2.0000     -11.292084      -307.2732 
   8   2.0000     -11.285046      -307.0817 
   9   2.0000     -11.279272      -306.9246 
  10   2.0000     -11.273470      -306.7667 
  11   2.0000     -11.256551      -306.3063 
  12   2.0000     -11.254904      -306.2615 
  13   2.0000      -1.507682       -41.0261 
  14   2.0000      -1.451251       -39.4905 
  15   2.0000      -1.191573       -32.4243 
  16   2.0000      -1.141659       -31.0661 
  17   2.0000      -1.099259       -29.9124 
  18   2.0000      -1.056391       -28.7459 
  19   2.0000      -1.022812       -27.8321 
  20   2.0000      -0.966832       -26.3088 
  21   2.0000      -0.882791       -24.0220 
  22   2.0000      -0.876222       -23.8432 
  23   2.0000      -0.835147       -22.7255 
  24   2.0000      -0.813940       -22.1484 
  25   2.0000      -0.774305       -21.0699 
  26   2.0000      -0.739655       -20.1270 
  27   2.0000      -0.718481       -19.5509 
  28   2.0000      -0.700945       -19.0737 
  29   2.0000      -0.683488       -18.5986 
  30   2.0000      -0.675994       -18.3947 
  31   2.0000      -0.645333       -17.5604 
  32   2.0000      -0.633912       -17.2496 
  33   2.0000      -0.623820       -16.9750 
  34   2.0000      -0.606607       -16.5066 
  35   2.0000      -0.597376       -16.2554 
  36   2.0000      -0.575591       -15.6626 
  37   2.0000      -0.574532       -15.6338 
  38   2.0000      -0.565027       -15.3752 
  39   2.0000      -0.544386       -14.8135 
  40   2.0000      -0.543691       -14.7946 
  41   2.0000      -0.505115       -13.7449 
  42   2.0000      -0.498433       -13.5631 
  43   2.0000      -0.439896       -11.9702 
  44   2.0000      -0.377396       -10.2695 
  45   2.0000      -0.345735        -9.4079 
  46   0.0000       0.003009         0.0819 
  47   0.0000       0.091942         2.5019 
  48   0.0000       0.113714         3.0943 
  49   0.0000       0.143337         3.9004 
  50   0.0000       0.147718         4.0196 
  51   0.0000       0.162925         4.4334 
  52   0.0000       0.171954         4.6791 
  53   0.0000       0.183123         4.9830 
  54   0.0000       0.191073         5.1994 
  55   0.0000       0.197105         5.3635 
  56   0.0000       0.199082         5.4173 
*Only the first 10 virtual orbitals were printed.

                    ********************************
                    * MULLIKEN POPULATION ANALYSIS *
                    ********************************

-----------------------
MULLIKEN ATOMIC CHARGES
-----------------------
   0 C :   -0.019630
   1 O :   -0.365514
   2 C :    0.415031
   3 C :   -0.200820
   4 C :   -0.074820
   5 C :   -0.207031
   6 C :   -0.098322
   7 C :   -0.109262
   8 C :    0.644910
   9 C :   -0.271290
  10 C :    0.018940
  11 C :    0.150329
  12 O :   -0.329051
  13 H :    0.106955
  14 H :    0.096571
  15 H :    0.096591
  16 H :    0.132278
  17 H :    0.138281
  18 H :    0.130194
  19 H :    0.152539
  20 H :    0.162883
  21 H :    0.174128
  22 H :    0.127947
  23 H :    0.128161
Sum of atomic charges:    1.0000000

--------------------------------
MULLIKEN REDUCED ORBITAL CHARGES
--------------------------------
  0 C s       :     3.137337  s :     3.137337
      pz      :     0.959599  p :     2.760055
      px      :     0.808427
      py      :     0.992029
      dz2     :     0.012020  d :     0.113102
      dxz     :     0.025015
      dyz     :     0.030668
      dx2y2   :     0.021378
      dxy     :     0.024021
      f0      :     0.000816  f :     0.009136
      f+1     :     0.001715
      f-1     :     0.000653
      f+2     :     0.001482
      f-2     :     0.002053
      f+3     :     0.001235
      f-3     :     0.001183

  1 O s       :     3.755373  s :     3.755373
      pz      :     1.510677  p :     4.564588
      px      :     1.445628
      py      :     1.608283
      dz2     :     0.006382  d :     0.043230
      dxz     :     0.007395
      dyz     :     0.011142
      dx2y2   :     0.005572
      dxy     :     0.012739
      f0      :     0.000307  f :     0.002324
      f+1     :     0.000432
      f-1     :     0.000200
      f+2     :     0.000378
      f-2     :     0.000623
      f+3     :     0.000159
      f-3     :     0.000224

  2 C s       :     2.997271  s :     2.997271
      pz      :     0.725835  p :     2.363467
      px      :     0.781300
      py      :     0.856331
      dz2     :     0.048816  d :     0.206328
      dxz     :     0.021777
      dyz     :     0.041306
      dx2y2   :     0.050806
      dxy     :     0.043622
      f0      :     0.001924  f :     0.017903
      f+1     :     0.002526
      f-1     :     0.002633
      f+2     :     0.003390
      f-2     :     0.002418
      f+3     :     0.002777
      f-3     :     0.002234

  3 C s       :     3.143301  s :     3.143301
      pz      :     1.007088  p :     2.956783
      px      :     1.028629
      py      :     0.921066
      dz2     :     0.016243  d :     0.092329
      dxz     :     0.015519
      dyz     :     0.015033
      dx2y2   :     0.024772
      dxy     :     0.020762
      f0      :     0.000961  f :     0.008406
      f+1     :     0.001040
      f-1     :     0.001113
      f+2     :     0.001659
      f-2     :     0.001254
      f+3     :     0.001247
      f-3     :     0.001131

  4 C s       :     3.158354  s :     3.158354
      pz      :     0.870217  p :     2.782867
      px      :     0.860539
      py      :     1.052111
      dz2     :     0.032415  d :     0.124841
      dxz     :     0.011919
      dyz     :     0.022052
      dx2y2   :     0.033888
      dxy     :     0.024566
      f0      :     0.000861  f :     0.008759
      f+1     :     0.001704
      f-1     :     0.001112
      f+2     :     0.001517
      f-2     :     0.001307
      f+3     :     0.001152
      f-3     :     0.001106

  5 C s       :     3.160220  s :     3.160220
      pz      :     0.980552  p :     2.942681
      px      :     0.941133
      py      :     1.020996
      dz2     :     0.016108  d :     0.095552
      dxz     :     0.009829
      dyz     :     0.023194
      dx2y2   :     0.020899
      dxy     :     0.025523
      f0      :     0.000903  f :     0.008578
      f+1     :     0.001730
      f-1     :     0.000782
      f+2     :     0.001665
      f-2     :     0.001467
      f+3     :     0.001010
      f-3     :     0.001020

  6 C s       :     3.143019  s :     3.143019
      pz      :     0.906944  p :     2.821264
      px      :     0.972682
      py      :     0.941638
      dz2     :     0.024130  d :     0.125390
      dxz     :     0.015431
      dyz     :     0.025791
      dx2y2   :     0.028059
      dxy     :     0.031980
      f0      :     0.001121  f :     0.008649
      f+1     :     0.001041
      f-1     :     0.001130
      f+2     :     0.001635
      f-2     :     0.001187
      f+3     :     0.001392
      f-3     :     0.001141

  7 C s       :     3.362239  s :     3.362239
      pz      :     0.886892  p :     2.597325
      px      :     0.872302
      py      :     0.838131
      dz2     :     0.016343  d :     0.138554
      dxz     :     0.015805
      dyz     :     0.034618
      dx2y2   :     0.033627
      dxy     :     0.038160
      f0      :     0.000929  f :     0.011144
      f+1     :     0.001789
      f-1     :     0.001223
      f+2     :     0.002224
      f-2     :     0.001852
      f+3     :     0.001825
      f-3     :     0.001302

  8 C s       :     3.022649  s :     3.022649
      pz      :     0.654829  p :     2.103340
      px      :     0.635564
      py      :     0.812948
      dz2     :     0.052769  d :     0.210275
      dxz     :     0.016147
      dyz     :     0.039609
      dx2y2   :     0.060002
      dxy     :     0.041748
      f0      :     0.001253  f :     0.018825
      f+1     :     0.002955
      f-1     :     0.002551
      f+2     :     0.003404
      f-2     :     0.002849
      f+3     :     0.003333
      f-3     :     0.002481

  9 C s       :     3.207884  s :     3.207884
      pz      :     0.998162  p :     2.943441
      px      :     1.029026
      py      :     0.916253
      dz2     :     0.016751  d :     0.111359
      dxz     :     0.015475
      dyz     :     0.023245
      dx2y2   :     0.029758
      dxy     :     0.026130
      f0      :     0.000877  f :     0.008606
      f+1     :     0.001459
      f-1     :     0.000875
      f+2     :     0.001414
      f-2     :     0.001505
      f+3     :     0.001208
      f-3     :     0.001269

 10 C s       :     3.136596  s :     3.136596
      pz      :     0.858947  p :     2.725435
      px      :     0.873892
      py      :     0.992596
      dz2     :     0.026896  d :     0.110430
      dxz     :     0.010052
      dyz     :     0.022123
      dx2y2   :     0.024040
      dxy     :     0.027319
      f0      :     0.001181  f :     0.008599
      f+1     :     0.001459
      f-1     :     0.000784
      f+2     :     0.001155
      f-2     :     0.001396
      f+3     :     0.001182
      f-3     :     0.001441

 11 C s       :     3.056783  s :     3.056783
      pz      :     0.898924  p :     2.637559
      px      :     0.953315
      py      :     0.785319
      dz2     :     0.035349  d :     0.144177
      dxz     :     0.016341
      dyz     :     0.031549
      dx2y2   :     0.033629
      dxy     :     0.027309
      f0      :     0.001361  f :     0.011152
      f+1     :     0.001265
      f-1     :     0.001978
      f+2     :     0.001425
      f-2     :     0.002069
      f+3     :     0.001531
      f-3     :     0.001523

 12 O s       :     3.772624  s :     3.772624
      pz      :     1.497026  p :     4.507803
      px      :     1.424416
      py      :     1.586361
      dz2     :     0.006229  d :     0.046289
      dxz     :     0.006078
      dyz     :     0.012215
      dx2y2   :     0.008027
      dxy     :     0.013740
      f0      :     0.000307  f :     0.002335
      f+1     :     0.000393
      f-1     :     0.000173
      f+2     :     0.000315
      f-2     :     0.000602
      f+3     :     0.000244
      f-3     :     0.000301

 13 H s       :     0.857365  s :     0.857365
      pz      :     0.011754  p :     0.033565
      px      :     0.007930
      py      :     0.013881
      dz2     :     0.000378  d :     0.002114
      dxz     :     0.000435
      dyz     :     0.000528
      dx2y2   :     0.000377
      dxy     :     0.000397

 14 H s       :     0.868060  s :     0.868060
      pz      :     0.012029  p :     0.033259
      px      :     0.007713
      py      :     0.013517
      dz2     :     0.000320  d :     0.002110
      dxz     :     0.000348
      dyz     :     0.000630
      dx2y2   :     0.000360
      dxy     :     0.000451

 15 H s       :     0.868043  s :     0.868043
      pz      :     0.012760  p :     0.033257
      px      :     0.013051
      py      :     0.007445
      dz2     :     0.000391  d :     0.002110
      dxz     :     0.000575
      dyz     :     0.000342
      dx2y2   :     0.000375
      dxy     :     0.000427

 16 H s       :     0.822837  s :     0.822837
      pz      :     0.012589  p :     0.042645
      px      :     0.017184
      py      :     0.012871
      dz2     :     0.000364  d :     0.002239
      dxz     :     0.000481
      dyz     :     0.000305
      dx2y2   :     0.000540
      dxy     :     0.000548

 17 H s       :     0.819195  s :     0.819195
      pz      :     0.008540  p :     0.040355
      px      :     0.009058
      py      :     0.022758
      dz2     :     0.000250  d :     0.002168
      dxz     :     0.000041
      dyz     :     0.000612
      dx2y2   :     0.000587
      dxy     :     0.000677

 18 H s       :     0.828493  s :     0.828493
      pz      :     0.009464  p :     0.039091
      px      :     0.008613
      py      :     0.021014
      dz2     :     0.000268  d :     0.002222
      dxz     :     0.000042
      dyz     :     0.000649
      dx2y2   :     0.000585
      dxy     :     0.000679

 19 H s       :     0.806532  s :     0.806532
      pz      :     0.010402  p :     0.038782
      px      :     0.015309
      py      :     0.013071
      dz2     :     0.000337  d :     0.002146
      dxz     :     0.000482
      dyz     :     0.000259
      dx2y2   :     0.000517
      dxy     :     0.000551

 20 H s       :     0.794364  s :     0.794364
      pz      :     0.009620  p :     0.040685
      px      :     0.013735
      py      :     0.017331
      dz2     :     0.000294  d :     0.002068
      dxz     :     0.000323
      dyz     :     0.000311
      dx2y2   :     0.000589
      dxy     :     0.000551

 21 H s       :     0.785335  s :     0.785335
      pz      :     0.010345  p :     0.038503
      px      :     0.007801
      py      :     0.020357
      dz2     :     0.000319  d :     0.002033
      dxz     :     0.000217
      dyz     :     0.000529
      dx2y2   :     0.000570
      dxy     :     0.000398

 22 H s       :     0.830648  s :     0.830648
      pz      :     0.022100  p :     0.039026
      px      :     0.007087
      py      :     0.009840
      dz2     :     0.000820  d :     0.002378
      dxz     :     0.000648
      dyz     :     0.000700
      dx2y2   :     0.000116
      dxy     :     0.000093

 23 H s       :     0.830481  s :     0.830481
      pz      :     0.007117  p :     0.038979
      px      :     0.025703
      py      :     0.006160
      dz2     :     0.000320  d :     0.002378
      dxz     :     0.000664
      dyz     :     0.000029
      dx2y2   :     0.000668
      dxy     :     0.000696


                     *******************************
                     * LOEWDIN POPULATION ANALYSIS *
                     *******************************

----------------------
LOEWDIN ATOMIC CHARGES
----------------------
   0 C :    0.004608
   1 O :    0.256056
   2 C :   -0.133588
   3 C :   -0.018284
   4 C :    0.084256
   5 C :   -0.004412
   6 C :    0.074250
   7 C :   -0.112456
   8 C :   -0.028788
   9 C :    0.012393
  10 C :    0.142420
  11 C :    0.015251
  12 O :    0.318649
  13 H :    0.016837
  14 H :    0.013027
  15 H :    0.013030
  16 H :    0.030694
  17 H :    0.047985
  18 H :    0.033986
  19 H :    0.044784
  20 H :    0.037717
  21 H :    0.050712
  22 H :    0.050364
  23 H :    0.050509

-------------------------------
LOEWDIN REDUCED ORBITAL CHARGES
-------------------------------
  0 C s       :     2.724348  s :     2.724348
      pz      :     0.950840  p :     2.786986
      px      :     0.847441
      py      :     0.988704
      dz2     :     0.037455  d :     0.422192
      dxz     :     0.105162
      dyz     :     0.110580
      dx2y2   :     0.067841
      dxy     :     0.101154
      f0      :     0.008112  f :     0.061866
      f+1     :     0.010764
      f-1     :     0.005004
      f+2     :     0.007044
      f-2     :     0.011073
      f+3     :     0.010288
      f-3     :     0.009582

  1 O s       :     3.224171  s :     3.224171
      pz      :     1.451285  p :     4.406606
      px      :     1.399258
      py      :     1.556063
      dz2     :     0.016699  d :     0.106958
      dxz     :     0.024645
      dyz     :     0.022152
      dx2y2   :     0.019143
      dxy     :     0.024319
      f0      :     0.000633  f :     0.006209
      f+1     :     0.001004
      f-1     :     0.000702
      f+2     :     0.001197
      f-2     :     0.001035
      f+3     :     0.000940
      f-3     :     0.000698

  2 C s       :     2.708279  s :     2.708279
      pz      :     0.776689  p :     2.620884
      px      :     0.843455
      py      :     1.000740
      dz2     :     0.138184  d :     0.702319
      dxz     :     0.095184
      dyz     :     0.158082
      dx2y2   :     0.146132
      dxy     :     0.164738
      f0      :     0.012048  f :     0.102106
      f+1     :     0.012371
      f-1     :     0.015076
      f+2     :     0.018854
      f-2     :     0.013521
      f+3     :     0.018078
      f-3     :     0.012158

  3 C s       :     2.712574  s :     2.712574
      pz      :     0.960443  p :     2.905209
      px      :     0.967478
      py      :     0.977288
      dz2     :     0.047839  d :     0.360911
      dxz     :     0.049879
      dyz     :     0.084419
      dx2y2   :     0.090074
      dxy     :     0.088700
      f0      :     0.004542  f :     0.039590
      f+1     :     0.003361
      f-1     :     0.004919
      f+2     :     0.008159
      f-2     :     0.004971
      f+3     :     0.007575
      f-3     :     0.006063

  4 C s       :     2.716654  s :     2.716654
      pz      :     0.863623  p :     2.740880
      px      :     0.897303
      py      :     0.979954
      dz2     :     0.095381  d :     0.415636
      dxz     :     0.068413
      dyz     :     0.063180
      dx2y2   :     0.115818
      dxy     :     0.072845
      f0      :     0.004023  f :     0.042573
      f+1     :     0.005868
      f-1     :     0.005960
      f+2     :     0.007558
      f-2     :     0.006052
      f+3     :     0.007168
      f-3     :     0.005945

  5 C s       :     2.716318  s :     2.716318
      pz      :     0.949476  p :     2.883281
      px      :     0.953776
      py      :     0.980029
      dz2     :     0.058384  d :     0.365096
      dxz     :     0.066797
      dyz     :     0.066745
      dx2y2   :     0.100027
      dxy     :     0.073144
      f0      :     0.003917  f :     0.039717
      f+1     :     0.005383
      f-1     :     0.004136
      f+2     :     0.007842
      f-2     :     0.006634
      f+3     :     0.006412
      f-3     :     0.005393

  6 C s       :     2.717024  s :     2.717024
      pz      :     0.872934  p :     2.755641
      px      :     0.904460
      py      :     0.978247
      dz2     :     0.067821  d :     0.410476
      dxz     :     0.050280
      dyz     :     0.098027
      dx2y2   :     0.086425
      dxy     :     0.107925
      f0      :     0.005753  f :     0.042609
      f+1     :     0.003735
      f-1     :     0.005170
      f+2     :     0.008203
      f-2     :     0.004935
      f+3     :     0.008347
      f-3     :     0.006466

  7 C s       :     2.681549  s :     2.681549
      pz      :     0.953173  p :     2.908302
      px      :     0.965239
      py      :     0.989889
      dz2     :     0.056248  d :     0.470907
      dxz     :     0.073141
      dyz     :     0.108795
      dx2y2   :     0.110934
      dxy     :     0.121790
      f0      :     0.004319  f :     0.051697
      f+1     :     0.006321
      f-1     :     0.006442
      f+2     :     0.010306
      f-2     :     0.006797
      f+3     :     0.011834
      f-3     :     0.005678

  8 C s       :     2.717720  s :     2.717720
      pz      :     0.761044  p :     2.489474
      px      :     0.763201
      py      :     0.965228
      dz2     :     0.138465  d :     0.714512
      dxz     :     0.104034
      dyz     :     0.142021
      dx2y2   :     0.158786
      dxy     :     0.171206
      f0      :     0.008001  f :     0.107083
      f+1     :     0.013627
      f-1     :     0.015298
      f+2     :     0.017858
      f-2     :     0.015050
      f+3     :     0.023173
      f-3     :     0.014074

  9 C s       :     2.719219  s :     2.719219
      pz      :     0.949350  p :     2.873940
      px      :     0.975408
      py      :     0.949182
      dz2     :     0.045136  d :     0.352105
      dxz     :     0.051847
      dyz     :     0.080474
      dx2y2   :     0.084907
      dxy     :     0.089740
      f0      :     0.003930  f :     0.042343
      f+1     :     0.004081
      f-1     :     0.005008
      f+2     :     0.007237
      f-2     :     0.007591
      f+3     :     0.006627
      f-3     :     0.007868

 10 C s       :     2.743373  s :     2.743373
      pz      :     0.837984  p :     2.685843
      px      :     0.881426
      py      :     0.966433
      dz2     :     0.066456  d :     0.384083
      dxz     :     0.048755
      dyz     :     0.088068
      dx2y2   :     0.086940
      dxy     :     0.093864
      f0      :     0.005752  f :     0.044281
      f+1     :     0.005432
      f-1     :     0.003941
      f+2     :     0.005448
      f-2     :     0.008261
      f+3     :     0.006074
      f-3     :     0.009373

 11 C s       :     2.705029  s :     2.705029
      pz      :     0.898642  p :     2.704212
      px      :     0.937939
      py      :     0.867630
      dz2     :     0.111214  d :     0.501292
      dxz     :     0.058092
      dyz     :     0.118098
      dx2y2   :     0.115670
      dxy     :     0.098218
      f0      :     0.008279  f :     0.074216
      f+1     :     0.007689
      f-1     :     0.011713
      f+2     :     0.010596
      f-2     :     0.016014
      f+3     :     0.009547
      f-3     :     0.010380

 12 O s       :     3.230033  s :     3.230033
      pz      :     1.416583  p :     4.339403
      px      :     1.386989
      py      :     1.535830
      dz2     :     0.017042  d :     0.104800
      dxz     :     0.020505
      dyz     :     0.021025
      dx2y2   :     0.018397
      dxy     :     0.027831
      f0      :     0.000838  f :     0.007116
      f+1     :     0.000727
      f-1     :     0.000822
      f+2     :     0.001151
      f-2     :     0.001115
      f+3     :     0.001384
      f-3     :     0.001079

 13 H s       :     0.820796  s :     0.820796
      pz      :     0.047586  p :     0.135315
      px      :     0.035802
      py      :     0.051927
      dz2     :     0.005769  d :     0.027051
      dxz     :     0.004178
      dyz     :     0.006987
      dx2y2   :     0.004243
      dxy     :     0.005875

 14 H s       :     0.823377  s :     0.823377
      pz      :     0.047012  p :     0.136787
      px      :     0.031715
      py      :     0.058060
      dz2     :     0.005503  d :     0.026809
      dxz     :     0.003932
      dyz     :     0.007090
      dx2y2   :     0.005474
      dxy     :     0.004809

 15 H s       :     0.823412  s :     0.823412
      pz      :     0.047148  p :     0.136756
      px      :     0.049432
      py      :     0.040177
      dz2     :     0.004356  d :     0.026802
      dxz     :     0.007008
      dyz     :     0.005327
      dx2y2   :     0.005180
      dxy     :     0.004931

 16 H s       :     0.789016  s :     0.789016
      pz      :     0.047918  p :     0.152703
      px      :     0.060785
      py      :     0.044000
      dz2     :     0.004632  d :     0.027587
      dxz     :     0.005623
      dyz     :     0.004084
      dx2y2   :     0.006723
      dxy     :     0.006525

 17 H s       :     0.784807  s :     0.784807
      pz      :     0.032866  p :     0.141122
      px      :     0.032064
      py      :     0.076192
      dz2     :     0.003004  d :     0.026086
      dxz     :     0.000460
      dyz     :     0.007377
      dx2y2   :     0.007560
      dxy     :     0.007685

 18 H s       :     0.793103  s :     0.793103
      pz      :     0.037741  p :     0.145700
      px      :     0.034121
      py      :     0.073839
      dz2     :     0.003192  d :     0.027210
      dxz     :     0.000583
      dyz     :     0.008004
      dx2y2   :     0.007422
      dxy     :     0.008010

 19 H s       :     0.786762  s :     0.786762
      pz      :     0.041722  p :     0.142150
      px      :     0.056917
      py      :     0.043511
      dz2     :     0.004129  d :     0.026304
      dxz     :     0.005775
      dyz     :     0.003598
      dx2y2   :     0.006122
      dxy     :     0.006680

 20 H s       :     0.787890  s :     0.787890
      pz      :     0.039245  p :     0.147734
      px      :     0.052999
      py      :     0.055489
      dz2     :     0.003639  d :     0.026658
      dxz     :     0.003726
      dyz     :     0.004827
      dx2y2   :     0.007177
      dxy     :     0.007289

 21 H s       :     0.784115  s :     0.784115
      pz      :     0.040577  p :     0.140081
      px      :     0.031887
      py      :     0.067618
      dz2     :     0.004034  d :     0.025092
      dxz     :     0.002498
      dyz     :     0.006965
      dx2y2   :     0.006429
      dxy     :     0.005166

 22 H s       :     0.787068  s :     0.787068
      pz      :     0.068393  p :     0.135868
      px      :     0.032796
      py      :     0.034679
      dz2     :     0.008961  d :     0.026700
      dxz     :     0.007580
      dyz     :     0.007507
      dx2y2   :     0.001402
      dxy     :     0.001251

 23 H s       :     0.786951  s :     0.786951
      pz      :     0.033141  p :     0.135844
      px      :     0.073341
      py      :     0.029362
      dz2     :     0.003499  d :     0.026695
      dxz     :     0.007711
      dyz     :     0.000528
      dx2y2   :     0.007471
      dxy     :     0.007487


                      *****************************
                      * MAYER POPULATION ANALYSIS *
                      *****************************

  NA   - Mulliken gross atomic population
  ZA   - Total nuclear charge
  QA   - Mulliken gross atomic charge
  VA   - Mayer's total valence
  BVA  - Mayer's bonded valence
  FA   - Mayer's free valence

  ATOM       NA         ZA         QA         VA         BVA        FA
  0 C      6.0196     6.0000    -0.0196     3.8359     3.8359     0.0000
  1 O      8.3655     8.0000    -0.3655     1.9899     1.9899    -0.0000
  2 C      5.5850     6.0000     0.4150     3.8985     3.8985    -0.0000
  3 C      6.2008     6.0000    -0.2008     3.8603     3.8603    -0.0000
  4 C      6.0748     6.0000    -0.0748     3.9228     3.9228    -0.0000
  5 C      6.2070     6.0000    -0.2070     3.9518     3.9518     0.0000
  6 C      6.0983     6.0000    -0.0983     3.9821     3.9821     0.0000
  7 C      6.1093     6.0000    -0.1093     3.6023     3.6023    -0.0000
  8 C      5.3551     6.0000     0.6449     3.5266     3.5266    -0.0000
  9 C      6.2713     6.0000    -0.2713     3.9314     3.9314    -0.0000
 10 C      5.9811     6.0000     0.0189     3.9199     3.9199    -0.0000
 11 C      5.8497     6.0000     0.1503     3.8909     3.8909     0.0000
 12 O      8.3291     8.0000    -0.3291     2.1414     2.1414     0.0000
 13 H      0.8930     1.0000     0.1070     0.9964     0.9964    -0.0000
 14 H      0.9034     1.0000     0.0966     0.9909     0.9909     0.0000
 15 H      0.9034     1.0000     0.0966     0.9910     0.9910     0.0000
 16 H      0.8677     1.0000     0.1323     1.0120     1.0120     0.0000
 17 H      0.8617     1.0000     0.1383     1.0033     1.0033    -0.0000
 18 H      0.8698     1.0000     0.1302     1.0174     1.0174    -0.0000
 19 H      0.8475     1.0000     0.1525     1.0075     1.0075     0.0000
 20 H      0.8371     1.0000     0.1629     1.0016     1.0016     0.0000
 21 H      0.8259     1.0000     0.1741     0.9872     0.9872    -0.0000
 22 H      0.8721     1.0000     0.1279     0.9972     0.9972     0.0000
 23 H      0.8718     1.0000     0.1282     0.9971     0.9971     0.0000

  Mayer bond orders larger than 0.100000
B(  0-C ,  1-O ) :   0.8388 B(  0-C , 13-H ) :   0.9978 B(  0-C , 14-H ) :   0.9947 
B(  0-C , 15-H ) :   0.9947 B(  1-O ,  2-C ) :   1.1419 B(  2-C ,  3-C ) :   1.3350 
B(  2-C ,  5-C ) :   1.3110 B(  3-C ,  4-C ) :   1.5126 B(  3-C , 16-H ) :   0.9822 
B(  4-C ,  7-C ) :   1.2903 B(  4-C , 17-H ) :   0.9720 B(  5-C ,  6-C ) :   1.6116 
B(  5-C , 18-H ) :   0.9830 B(  6-C ,  7-C ) :   1.2952 B(  6-C , 19-H ) :   0.9567 
B(  7-C ,  8-C ) :   1.0847 B(  8-C ,  9-C ) :   1.1558 B(  8-C , 12-O ) :   1.2464 
B(  9-C , 10-C ) :   1.7926 B(  9-C , 20-H ) :   0.9646 B( 10-C , 11-C ) :   1.0474 
B( 10-C , 21-H ) :   0.9527 B( 11-C , 12-O ) :   0.8451 B( 11-C , 22-H ) :   0.9735 
B( 11-C , 23-H ) :   0.9733 

-------
TIMINGS
-------

Total SCF time: 0 days 0 hours 1 min 19 sec 

Total time                  ....      79.955 sec
Sum of individual times     ....      79.892 sec  ( 99.9%)

SCF preparation             ....       0.637 sec  (  0.8%)
Fock matrix formation       ....      77.787 sec  ( 97.3%)
  Startup                   ....       0.077 sec  (  0.1% of F)
  Coulomb+Exchange Fock     ....      74.924 sec  ( 96.3% of F)
  CPCM terms                ....       2.396 sec  (  3.1% of F)
Diagonalization             ....       0.000 sec  (  0.0%)
Density matrix formation    ....       0.263 sec  (  0.3%)
Total Energy calculation    ....       0.041 sec  (  0.1%)
Population analysis         ....       0.092 sec  (  0.1%)
Orbital Transformation      ....       0.196 sec  (  0.2%)
Orbital Orthonormalization  ....       0.000 sec  (  0.0%)
DIIS solution               ....       0.184 sec  (  0.2%)
SOSCF solution              ....       0.682 sec  (  0.9%)
Finished LeanSCF after  80.1 sec

Maximum memory used throughout the entire LEANSCF-calculation: 41.7 MB


           ************************************************************
           *        Program running with 8 parallel MPI-processes     *
           *              working on a common directory               *
           ************************************************************

------------------------------------------------------------------------------
                         ORCA PROPERTY INTEGRAL CALCULATIONS
------------------------------------------------------------------------------

GBWName                                   ... calc.gbw
Number of atoms                           ...     24
Number of basis functions                 ...    557
Max core memory                           ...   8000 MB

Dipole integrals                          ... YES
Quadrupole integrals                      ...  NO
Linear momentum integrals                 ... YES
Angular momentum integrals                ... YES
Higher moments length integrals           ...  NO
Higher moments velocity integrals         ...  NO
Kinetic energy integrals                  ...  NO
GIAO right hand sides                     ...  NO
GIAO dipole derivative integrals          ...  NO
SOC integrals                             ...  NO
EPR diamagnetic integrals (GIAO)          ...  NO
EPR gauge integrals                       ...  NO
Field gradient integrals                  ...  NO (   0 nuclei)
Spin-dipole/Fermi contact integrals       ...  NO (   0 nuclei)
Contact density integrals                 ...  NO (   0 nuclei)
Nucleus-orbit integrals                   ...  NO (   0 nuclei)
Geometric perturbations                   ...  NO (  24 nuclei)

Choice of electric origin   ... Center of mass
Position of electric origin ... (  8.1471,  2.9849,  5.6781) 
Choice of magnetic origin   ... GIAO
Position of magnetic origin ... (  0.0000,  0.0000,  0.0000) 

Calculating integrals                     ... Electric Dipole (Length)     done (  0.0 sec)
Calculating integrals                     ... Linear Momentum              done (  0.0 sec)
Calculating integrals                     ... Angular Momentum  (ElOri)    done (  0.0 sec)

Property integrals calculated in   0.1 sec

Maximum memory used throughout the entire PROPINT-calculation: 40.1 MB


           ************************************************************
           *        Program running with 8 parallel MPI-processes     *
           *              working on a common directory               *
           ************************************************************


--------------------------------------------------------------------------------
                             ORCA-MATRIX DRIVEN CI
--------------------------------------------------------------------------------


Wavefunction type
-----------------
Correlation treatment                      ...      CCSD     
Single excitations                         ... ON
Orbital optimization                       ... OFF
Calculation of Z vector                    ... OFF
Calculation of Brueckner orbitals          ... OFF
Perturbative triple excitations            ... ON
CPCM scheme                                ... PTES
Calculation of F12 correction              ... OFF
Frozen core treatment                      ... chemical core (26 el)
Reference Wavefunction                     ... RHF
  Internal Orbitals:    13 ...   45 ( 33 MO's/ 66 electrons)
  Virtual  Orbitals:    46 ...  556 (511 MO's              )
Number of AO's                             ...    557
Number of electrons                        ...     92
Number of correlated electrons             ...     66

Algorithmic settings
--------------------
Integral transformation                    ... All integrals via the RI transformation
K(C) Formation                             ... RI-DLPNO
   PNO-Integral Storage                    ... ON DISK
   PNO occupation number cut-off           ... 3.330e-07
   Singles PNO occupation number cut-off   ... 9.990e-09
   PNO Mulliken prescreening cut-off       ... 1.000e-03
   Domain cut-off (Mulliken population)    ... 1.000e-03
   PNO Normalization                       ...    1
Maximum number of iterations               ...        50
Convergence tolerance (max. residuum)      ... 2.500e-05
Level shift for amplitude update           ... 2.000e-01
Maximum number of DIIS vectors             ...         7
DIIS turned on at iteration                ...         0
Damping before turning on DIIS             ...     0.500
Damping after turning on DIIS              ...     0.000
Pair specific amplitude update             ... OFF
Natural orbital iterations                 ... OFF
Perturbative natural orbital generation    ... OFF
Printlevel                                 ... 2

Singles Fock matrix elements calculated using PNOs.

Memory handling:
----------------
Maximum memory for working arrays          ...   8000 MB
Data storage in matrix containers          ... UNCOMPRESSED
Data type for integral storage             ... DOUBLE
In-Core Storage of quantities:
   Amplitudes+Sigma Vector      ... NO
   J+K operators                ... NO
   DIIS vectors                 ... NO
   3-external integrals         ... NO
   4-external integrals         ... NO

Localization treatment:
-----------------------
Localization option                        ...    6
Localization threshhold                    ... -1.0e+00
Using relative localization threshhold     ... 1.0e-08
Neglect threshold for strong pairs         ... 1.000e-04 Eh
Prescreening threshold for very weak pairs ... 1.000e-06 Eh

Initializing the integral package          ... done
Localizing the valence orbitals
Localizing the valence orbitals
------------------------------------------------------------------------------
                           ORCA ORBITAL LOCALIZATION
------------------------------------------------------------------------------

Input orbitals are from                  ... calc.gbw
Output orbitals are to                   ... calc.loc
Max. number of iterations                ... 128
Localizations seeded randomly            ... off
Convergence tolerance                    ... 1.000e-06
Using relative localization threshhold   ... 1.000e-08
Threshold for strong local MOs           ... 9.500e-01
Threshold for bond MOs                   ... 8.500e-01
Operator                                 ... 0
Orbital range for localization           ... 13 to 45
Localization criterion                   ... FOSTER-BOYS (AUGMENTED HESSIAN)
Doing the dipole integrals     ... o.k.
Initial value of the localization sum :  1032.198142
ITERATION   0 : L= 1108.1632578665 DL=  7.60e+01 (AVERGE_DL)=    0.3793063743 
ITERATION   1 : L= 1121.9500243534 DL=  1.38e+01 (AVERGE_DL)=    0.1615899136 
ITERATION   2 : L= 1122.2703921175 DL=  3.20e-01 (AVERGE_DL)=    0.0246324406 
ITERATION   3 : L= 1122.2967672462 DL=  2.64e-02 (AVERGE_DL)=    0.0070677362 
ITERATION   4 : L= 1122.3080740750 DL=  1.13e-02 (AVERGE_DL)=    0.0046275748 
ITERATION   5 : L= 1122.3148940070 DL=  6.82e-03 (AVERGE_DL)=    0.0035939585 
ITERATION   6 : L= 1122.3191582168 DL=  4.26e-03 (AVERGE_DL)=    0.0028418577 
ITERATION   7 : L= 1122.3219656631 DL=  2.81e-03 (AVERGE_DL)=    0.0023058910 
ITERATION   8 : L= 1122.3238767816 DL=  1.91e-03 (AVERGE_DL)=    0.0019025096 
ITERATION   9 : L= 1122.3252133662 DL=  1.34e-03 (AVERGE_DL)=    0.0015910406 
ITERATION  10 : L= 1122.3261679599 DL=  9.55e-04 (AVERGE_DL)=    0.0013445976 
ITERATION  11 : L= 1122.3268611922 DL=  6.93e-04 (AVERGE_DL)=    0.0011458359 
ITERATION  12 : L= 1122.3273714386 DL=  5.10e-04 (AVERGE_DL)=    0.0009830441 
ITERATION  13 : L= 1122.3277512079 DL=  3.80e-04 (AVERGE_DL)=    0.0008480920 
ITERATION  14 : L= 1122.3280365738 DL=  2.85e-04 (AVERGE_DL)=    0.0007351638 
ITERATION  15 : L= 1122.3282528086 DL=  2.16e-04 (AVERGE_DL)=    0.0006399496 
ITERATION  16 : L= 1122.3284179125 DL=  1.65e-04 (AVERGE_DL)=    0.0005591929 
ITERATION  17 : L= 1122.3285448797 DL=  1.27e-04 (AVERGE_DL)=    0.0004903757 
ITERATION  18 : L= 1122.3286431785 DL=  9.83e-05 (AVERGE_DL)=    0.0004314765 
ITERATION  19 : L= 1122.3287197798 DL=  7.66e-05 (AVERGE_DL)=    0.0003808912 
ITERATION  20 : L= 1122.3287798502 DL=  6.01e-05 (AVERGE_DL)=    0.0003372976 
ITERATION  21 : L= 1122.3288272444 DL=  4.74e-05 (AVERGE_DL)=    0.0002996029 
ITERATION  22 : L= 1122.3288648696 DL=  3.76e-05 (AVERGE_DL)=    0.0002669453 
ITERATION  23 : L= 1122.3288949052 DL=  3.00e-05 (AVERGE_DL)=    0.0002385070 
ITERATION  24 : L= 1122.3289190173 DL=  2.41e-05 (AVERGE_DL)=    0.0002136980 
ITERATION  25 : L= 1122.3289384773 DL=  1.95e-05 (AVERGE_DL)=    0.0001919791 
ITERATION  26 : L= 1122.3289542631 DL=  1.58e-05 (AVERGE_DL)=    0.0001729088 
ITERATION  27 : L= 1122.3289671255 DL=  1.29e-05 (AVERGE_DL)=    0.0001560786 
ITERATION  28 : L= 1122.3289776599 DL=  1.05e-05 (AVERGE_DL)=    0.0001412498 
ITERATION  29 : L= 1122.3289863145 DL=  8.65e-06 (AVERGE_DL)=    0.0001280291 
ITERATION  30 : L= 1122.3289934549 DL=  7.14e-06 (AVERGE_DL)=    0.0001162905 
ITERATION  31 : L= 1122.3289993684 DL=  5.91e-06 (AVERGE_DL)=    0.0001058288 
ITERATION  32 : L= 1122.3290042795 DL=  4.91e-06 (AVERGE_DL)=    0.0000964437 
ITERATION  33 : L= 1122.3290083686 DL=  4.09e-06 (AVERGE_DL)=    0.0000880022 
ITERATION  34 : L= 1122.3290117838 DL=  3.42e-06 (AVERGE_DL)=    0.0000804256 
ITERATION  35 : L= 1122.3290146397 DL=  2.86e-06 (AVERGE_DL)=    0.0000735455 
ITERATION  36 : L= 1122.3290170344 DL=  2.39e-06 (AVERGE_DL)=    0.0000673449 
ITERATION  37 : L= 1122.3290190459 DL=  2.01e-06 (AVERGE_DL)=    0.0000617230 
ITERATION  38 : L= 1122.3290207381 DL=  1.69e-06 (AVERGE_DL)=    0.0000566121 
ITERATION  39 : L= 1122.3290221639 DL=  1.43e-06 (AVERGE_DL)=    0.0000519649 
ITERATION  40 : L= 1122.3290233662 DL=  1.20e-06 (AVERGE_DL)=    0.0000477180 
ITERATION  41 : L= 1122.3290243808 DL=  1.01e-06 (AVERGE_DL)=    0.0000438364 
ITERATION  42 : L= 1122.3290252390 DL=  8.58e-07 (AVERGE_DL)=    0.0000403150 
LOCALIZATION SUM CONVERGED

------------------------------------------------------
AUGMENTED HESSIAN OPTIMIZATION OF FOSTER-BOYS ORBITALS
------------------------------------------------------

Spin operator:           0
Orbital window:          13 to 45
Number of iterations:    128
Gradient tolerance:      1.000e-06
Number of pairs:         528
Davidson threshold:      2000
Diagonalization method:  LAPACK
Iter:    0   L: 1122.3290252390   Grad. norm: 6.437854e-03
   *** Likely close to a maximum now. ***
       Augmented Hessian eigenvalues:  9.62e-06 -7.86e-02 -1.46e-01 -2.16e-01 ... 
Iter:    1   L: 1122.3290300581   Grad. norm: 1.733872e-04
Iter:    2   L: 1122.3290300588   Grad. norm: 1.670078e-09
LOCALIZATION HAS CONVERGED.

Eigenvalues of the Hessian:
  0 -7.840e-02
  1 -1.456e-01
  2 -2.157e-01
  3 -1.228e+00
  4 -1.792e+00
  5 -2.697e+00
  6 -2.827e+00
  7 -3.436e+00
  8 -4.516e+00
  9 -4.555e+00
    ...


--------------------------------------------------------------------------------
                    LOCALIZED MOLECULAR ORBITAL COMPOSITIONS
--------------------------------------------------------------------------------

The Mulliken populations for each LMO on each atom are computed
The LMO`s will be ordered according to atom index and type
  (A) Strongly localized MO`s have populations of >=0.950 on one atom
  (B) Two center bond orbitals have populations of >=0.850 on two atoms
  (C) Other MO`s are considered to be `delocalized`

FOUND  -   3 strongly local MO`s
       -  29 two center bond MO`s
       -   1 significantly delocalized MO`s

Rather strongly localized orbitals:
MO  15:  12O  -   0.990247
MO  14:   1O  -   0.953414
MO  13:   1O  -   0.953566
Bond-like localized orbitals:
MO  44:  23H  -   0.437618  and  11C  -   0.573387
MO  43:  22H  -   0.437706  and  11C  -   0.573370
MO  42:  21H  -   0.412602  and  10C  -   0.587162
MO  41:  20H  -   0.414738  and   9C  -   0.580952
MO  40:  19H  -   0.417902  and   6C  -   0.580037
MO  39:  18H  -   0.429459  and   5C  -   0.582328
MO  38:  17H  -   0.429331  and   4C  -   0.575836
MO  37:  16H  -   0.430143  and   3C  -   0.580635
MO  36:  15H  -   0.462688  and   0C  -   0.563303
MO  35:  14H  -   0.462726  and   0C  -   0.563247
MO  34:  13H  -   0.455022  and   0C  -   0.564476
MO  33:  12O  -   0.692405  and  11C  -   0.301439
MO  32:  12O  -   0.764079  and   8C  -   0.244119
MO  31:  12O  -   0.764332  and   8C  -   0.243805
MO  30:  11C  -   0.466933  and  10C  -   0.545872
MO  29:  10C  -   0.429750  and   9C  -   0.540965
MO  28:  10C  -   0.429801  and   9C  -   0.540915
MO  27:   9C  -   0.502133  and   8C  -   0.535325
MO  26:   8C  -   0.548849  and   7C  -   0.507431
MO  25:   7C  -   0.529346  and   6C  -   0.537944
MO  24:   7C  -   0.530163  and   4C  -   0.535236
MO  23:   6C  -   0.413830  and   5C  -   0.527356
MO  22:   6C  -   0.414254  and   5C  -   0.526886
MO  21:   5C  -   0.490760  and   2C  -   0.543024
MO  20:   4C  -   0.402531  and   3C  -   0.519507
MO  19:   4C  -   0.402704  and   3C  -   0.519599
MO  18:   3C  -   0.526658  and   2C  -   0.505349
MO  17:   2C  -   0.383135  and   1O  -   0.655343
MO  16:   1O  -   0.689955  and   0C  -   0.314381
More delocalized orbitals:
MO  45:  4C - 0.145 6C - 0.108 7C - 0.582 8C - 0.124
Localized MO's were stored in: calc.loc

Localizing the core orbitals
------------------------------------------------------------------------------
                           ORCA ORBITAL LOCALIZATION
------------------------------------------------------------------------------

Input orbitals are from                  ... calc.loc
Output orbitals are to                   ... calc.loc
Max. number of iterations                ... 128
Localizations seeded randomly            ... off
Convergence tolerance                    ... 1.000e-06
Using relative localization threshhold   ... 1.000e-08
Threshold for strong local MOs           ... 9.500e-01
Threshold for bond MOs                   ... 8.500e-01
Operator                                 ... 0
Orbital range for localization           ... 0 to 12
Localization criterion                   ... FOSTER-BOYS (AUGMENTED HESSIAN)
Doing the dipole integrals     ... o.k.
Initial value of the localization sum :   376.093844
ITERATION   0 : L=  376.0938504721 DL=  6.61e-06 (AVERGE_DL)=    0.0002911652 
ITERATION   1 : L=  376.0938504721 DL=  0.00e+00 (AVERGE_DL)=    0.0000000000 
LOCALIZATION SUM CONVERGED

------------------------------------------------------
AUGMENTED HESSIAN OPTIMIZATION OF FOSTER-BOYS ORBITALS
------------------------------------------------------

Spin operator:           0
Orbital window:          0 to 12
Number of iterations:    128
Gradient tolerance:      1.000e-06
Number of pairs:         78
Davidson threshold:      2000
Diagonalization method:  LAPACK
Iter:    0   L: 376.0938504721   Grad. norm: 1.641301e-03
   *** Likely close to a maximum now. ***
       Augmented Hessian eigenvalues:  3.49e-09 -2.46e+01 -2.52e+01 -2.62e+01 ... 
Iter:    1   L: 376.0938504739   Grad. norm: 5.736310e-13
LOCALIZATION HAS CONVERGED.

Eigenvalues of the Hessian:
  0 -2.460e+01
  1 -2.518e+01
  2 -2.623e+01
  3 -2.708e+01
  4 -2.741e+01
  5 -2.852e+01
  6 -2.864e+01
  7 -2.871e+01
  8 -2.889e+01
  9 -2.891e+01
    ...


--------------------------------------------------------------------------------
                    LOCALIZED MOLECULAR ORBITAL COMPOSITIONS
--------------------------------------------------------------------------------

The Mulliken populations for each LMO on each atom are computed
The LMO`s will be ordered according to atom index and type
  (A) Strongly localized MO`s have populations of >=0.950 on one atom
  (B) Two center bond orbitals have populations of >=0.850 on two atoms
  (C) Other MO`s are considered to be `delocalized`

FOUND  -  13 strongly local MO`s
       -   0 two center bond MO`s
       -   0 significantly delocalized MO`s

Rather strongly localized orbitals:
MO  12:  12O  -   0.999042
MO  11:  11C  -   1.001058
MO  10:  10C  -   1.001329
MO   9:   9C  -   1.000835
MO   8:   8C  -   1.000163
MO   7:   7C  -   1.000234
MO   6:   6C  -   1.000766
MO   5:   5C  -   1.001291
MO   4:   4C  -   1.000850
MO   3:   3C  -   1.001251
MO   2:   2C  -   1.001224
MO   1:   1O  -   0.998966
MO   0:   0C  -   1.000234
Localized MO's were stored in: calc.loc

Warning: reference  - re-canonicalizations have been set to INT 1 VIRT 1
Warning: internal orbitals are localized - no re-canonicalization of internal orbitals
Warning: UsePNO is turned on - no re-canonicalization of internal and virtual orbitals
Fock densities were made 
Making Fock matrix and reference energy:

--------------------------
CLOSED-SHELL FOCK OPERATOR
--------------------------

MDCI_FockCPCM: ediel   =  -0.075971722000
MDCI_FockCPCM: <VCPCM> =   5.571360585559
Time needed for Fock operator              ...           26.210 sec
Reference energy                           ...   -572.730203848

--------------
DLPNO SETTINGS (2015 fully linear scaling implementation)
--------------

TCutMKN:           1.000e-03
TCutPAO:           1.000e-03
TCutPNO:           3.330e-07
TCutPNOSingles:    9.990e-09
TCutEN:            9.700e-01
TCutPAOExt:        1.000e-01
TCutPairs:         1.000e-04
TCutPre:           1.000e-06
TCutOSV:           1.000e-06
TCutDOij:          1.000e-05
TCutDO:            1.000e-02
TCutC:             1.000e-04
TCutCPAO:          1.000e-03
TCutCMO:           1.000e-03
TScaleDOMP2PreScr: 2.000e+00
TScaleMKNMP2PreScr:1.000e+01
TScalePNOMP2PreScr:1.000e+00
PAO overlap thresh 1.000e-08
Using PNOs for Singles Fock computation
Use new domains
Use fully linear algorithm
TCutTNO:           1.000e-09
TCutMP2Pairs:      1.000e-05
TCutDOStrong:      2.000e-02
TCutDOWeak:        4.000e-02
TCutMKNStrong:     1.000e-02
TCutMKNWeak:       1.000e-01
NTCutTNO:          1

--------------------------
Creating C-PCM containers                  ... ok
Mulliken population of the LMOs            ... ok
Performing proximity check                 ... 
 found 2 problematic atoms
   => In all likelyhood your results will be entirely fine!
   => In case you don't want to trust it, decrease TCutMKN to below 0.00078264.
   => but note that this is probably not necessary but will increase execution time
Calculating differential overlap integrals ... ok

--------------------------
ELECTRON PAIR PRESCREENING
--------------------------

Dipole-based pair screening          .... used

   TCutDOij = 1.000000e-05
   TCutPre  = 1.000000e-06
   .... Finished loop over pairs
Total time spent in the prescreening                  ...     0.000 sec
sum of pair energies estimated for screened out pairs ...       0.000000000000 Eh
Thresholds for map construction and integral transformation for crude MP2:
   TCutMKN                    ...     1.0e-02
   TCutDO                     ...     2.0e-02
   TCutPairs                  ...     1.0e-04
   TCutPNO_CrudeMP2           ...     3.3e-07
   TCutPNOSingles_CrudeMP2    ...     1.0e-08
--------------------------------
LOCAL RI TRANSFORMATION (IAVPAO)
--------------------------------

Orbital window:      13 to 45
Number of PAOs:     557
Basis functions:    557 (209 shells)
Aux. functions:    1318 (396 shells)
Use SHARK:           on
Have SHARK:         yes

Processing maps (0.0 sec)
Average map sizes:
   Aux shells -> MOs              33.0
   Aux shells -> PAOs            557.0
   MOs        -> AO shells       193.0
   PAOs       -> AO shells       208.1

Calculating integrals (2.5 sec, 184.846 MB)
Sorting integrals (0.3 sec, 184.831 MB)
Total time for the integral transformation: 2.8 sec
--------------------------------
INITIAL GUESS AND PNO GENERATION
--------------------------------

PNO truncation parameters                   .... 
    PAOOverlapThresh   =        1.000e-08

    TCutPairs          =        1.000e-04
    TCutPNO            =        3.330e-07
    TCutPNOSingles     =        9.990e-09
    TCutMP2Pairs       =        1.000e-05
    TCutMKN            =        1.000e-02
    TCutDO             =        2.000e-02

Pair selection                          .... not used
Type of local MP2 treatment                 .... semi-local MP2
Strategy for PNO selection                  .... occupation number selection
Pair density normalization                  .... MP2 norm
Spin component scaling                      .... not used

   .... Finished loop over pairs
Making pair pair interaction lists          ... done

                       ===========================
                        335 OF  561 PAIRS ARE KEPT CCSD PAIRS
                        123 OF  561 PAIRS ARE KEPT MP2 PAIRS FOR (T)
                        103 OF  561 PAIRS ARE SKIPPED
                       ===========================

Total time spent in the initial guess                 ...     9.218 sec
SL-MP2 correlation energy (all non-screened pairs)    ...      -2.086489813720 Eh

Initial PNO correlation energy                        ...      -2.075245693146 Eh
sum of pair energies prescreened and skipped MP2 pairs...      -0.000337940039 Eh
sum of pair energies of crude MP2 skipped pairs only  ...      -0.000337940039 Eh
sum of MP2 pair energies for pairs that were not kept ...      -0.004798660605 Eh
sum of PNO error estimates for the kept pairs         ...      -0.006445459968 Eh
                                                          --------------------
sum of all corrections                                         -0.011244120574
Initial total correlation energy                               -2.086489813720
Thresholds for map construction and integral transformation for fine MP2 and CCSD(T) calculation:
   TCutMKN   ...     1.0e-03
   TCutDO    ...     1.0e-02
   TCutPairs ...     1.0e-04
   TCutCMO   ...     1.0e-03
   TCutCPAO  ...     1.0e-03

Thresholds for map construction and integral transformation for strong Triples:
   TCutMKN   ...     1.0e-02
   TCutDO    ...     2.0e-02
   TCutCMO   ...     1.0e-03
   TCutCPAO  ...     1.0e-03

Thresholds for map construction and integral transformation for weak Triples:
   TCutMKN   ...     1.0e-01
   TCutDO    ...     4.0e-02
   TCutCMO   ...     1.0e-03
   TCutCPAO  ...     1.0e-03

--------------------------------
LOCAL RI TRANSFORMATION (IAVPAO)
--------------------------------

Orbital window:      13 to 45
Number of PAOs:     557
Basis functions:    557 (209 shells)
Aux. functions:    1318 (396 shells)
Use SHARK:           on
Have SHARK:         yes

Processing maps (0.0 sec)
Average map sizes:
   Aux shells -> MOs              31.0
   Aux shells -> PAOs            557.0
   MOs        -> AO shells       193.0
   PAOs       -> AO shells       208.1

Calculating integrals (2.4 sec, 174.273 MB)
Sorting integrals (0.3 sec, 174.258 MB)
Total time for the integral transformation: 2.8 sec
--------------------------------
INITIAL GUESS AND PNO GENERATION
--------------------------------

PNO truncation parameters                   .... 
    PAOOverlapThresh   =        1.000e-08

    TCutPairs          =        1.000e-04
    TCutPNO            =        3.330e-07
    TCutPNOSingles     =        9.990e-09
    TCutMP2Pairs       =        1.000e-05
    TCutMKN            =        1.000e-03
    TCutDO             =        1.000e-02

Pair selection                          .... not used
Type of local MP2 treatment                 .... semi-local MP2
Strategy for PNO selection                  .... occupation number selection
Pair density normalization                  .... MP2 norm
Spin component scaling                      .... not used

   .... Finished loop over pairs

 PNO Occupation Number Statistics: 
  | Av. % of trace(Dij) retained        ...  97.233086087521
  | sigma^2 in % of trace(Dij) retained ...   1.43e+01
  | Av. % of trace(Di) retained         ...  99.999040653904
  | sigma^2 in % of trace(Di) retained  ...   1.06e-07
 Distributions of % trace(Dij) recovered:
  |       >= 99.9  ...    98 ( 21.4 % of all pairs)
  |   [70.0, 80.0) ...     4 (  0.9 % of all pairs)
  |   [80.0, 90.0) ...    19 (  4.1 % of all pairs)
  |   [90.0, 99.0) ...   215 ( 46.9 % of all pairs)
  |   [99.0, 99.9) ...   122 ( 26.6 % of all pairs)
 Distributions of % trace(Di) recovered :
  |       >= 99.9  ...    33 (100.0 % of all I-pairs )

Making pair pair interaction lists          ... done

                       ===========================
                        335 OF  458 PAIRS ARE KEPT
                       ===========================

Total time spent in the initial guess                 ...    13.362 sec
SL-MP2 correlation energy (all non-screened pairs)    ...      -2.087656016648 Eh

Initial PNO correlation energy                        ...      -2.076715995260 Eh
sum of pair energies estimated for screened out pairs ...      -0.000337940039 Eh
sum of MP2 pair energies for pairs that were not kept ...      -0.004470187748 Eh
sum of PNO error estimates for the kept pairs         ...      -0.006469833640 Eh
                                                          --------------------
sum of all corrections                                         -0.011277961427
Initial total correlation energy                               -2.087993956687
Thresholds for map construction and integral transformation for fine MP2 and CCSD(T) calculation:
   TCutMKN   ...     1.0e-03
   TCutDO    ...     1.0e-02
   TCutPairs ...     1.0e-04
   TCutCMO   ...     1.0e-03
   TCutCPAO  ...     1.0e-03

Time for aux screen maps:            0.005
Time for maps after fine MP2:            0.022
-----------------------------
LOCAL RI TRANSFORMATION (IJV)
-----------------------------

Orbital window:      13 to 45
Basis functions:    557 (209 shells)
Aux. functions:    1318 (396 shells)
Use SHARK:           on

Processing maps (0.0 sec)
Average map sizes:
   Aux shells -> MOs(i)           28.6
   Aux shells -> MOs(j)           33.0
   MOs        -> AO shells       193.0

Calculating integrals (2.3 sec, 9.559 MB)
Sorting integrals (0.0 sec, 9.544 MB)
Total time for the integral transformation: 2.4 sec
--------------------------------
LOCAL RI TRANSFORMATION (VABPAO)
--------------------------------

Number of PAOs:     557
Basis functions:    557 (209 shells)
Aux. functions:    1318 (396 shells)
Use SHARK:           on

Processing maps (0.0 sec)
Average map sizes:
   Aux shells -> PAOs            551.5
   PAOs       -> AO shells       208.1

Calculating integrals (5.7 sec, 3063.336 MB)
Finished


-------------------------------------
Pair Pair Term precalculation with     
RI-(ij|mn) and (im|jn) transformation  
ON THE FLY                             
-------------------------------------

   IBatch   1 (of   2)              ... done (   92.923 sec)
   IBatch   2 (of   2)              ... done (   50.346 sec)
Total EXT                           ...         143.268 sec

IAVPA Available = YES
VABPAO Available= YES
IJV Available   = YES
IJK Available   = NO
PNO3i Available = YES
PNO3j Available = YES
PNO4 Available  = YES
---------------------
RI-PNO TRANSFORMATION
---------------------

Total Number of PNOs                   ... 11618
Average number of PNOs per pair        ...    34
Maximal number of PNOs per pair        ...    85
   #pairs with  1 -  5 PNOs   :    0
   #pairs with  6 - 10 PNOs   :    2
   #pairs with 11 - 15 PNOs   :   24
   #pairs with 16 - 20 PNOs   :   47
   #pairs with 21 - 25 PNOs   :   32
   #pairs with 26 - 30 PNOs   :   27
   #pairs with 31 - 35 PNOs   :   41
   #pairs with 36 - 40 PNOs   :   44
   #pairs with 41 - 45 PNOs   :   43
   #pairs with 46 - 50 PNOs   :   25
   #pairs with 51 - 55 PNOs   :   25
   #pairs with 56 - 60 PNOs   :   11
   #pairs with 61 - 65 PNOs   :    6
   #pairs with 66 - 70 PNOs   :    1
   #pairs with 71 - 75 PNOs   :    5
   #pairs with 76 - 80 PNOs   :    1
   #pairs with 81 - 85 PNOs   :    1

Generation of (ij|ab)[P] integrals            ... on
Generation of (ia|bc)[P],(ja|bc)[P] integrals ... on
Storage of 3 and 4 external integrals         ... on
Generation of ALL (ka|bc)[P] integrals        ... on
Keep RI integrals in memory                   ... off

Ibatch:  1 (of  1)
Starting 2-4 index PNO integral generation ... done

Timings:
Total PNO integral transformation time     ...         49.280 sec
Size of the 3-external file                ...       171 MB
Size of the 4-external file                ...      1104 MB
Size of the IKJL file                      ...         0 MB
Size of the all 3-external file            ...      2760 MB
Size of the 1-external file                ...         8 MB

Making pair/pair overlap matrices          ... done (    7.399 sec)
Size of the pair overlap file              ... 767 MB
Redoing the guess amplitudes               ... done (    0.006 sec)

-------------------------
FINAL STARTUP INFORMATION
-------------------------

E(0)                                       ...   -572.730203848
E(SL-MP2)                                  ...     -2.087656017
E(SL-MP2) including corrections            ...     -2.087993957
Initial E(tot)                             ...   -574.818197805
<T|T>                                      ...      0.600840059
Number of pairs included                   ... 335
Total number of pairs                      ... 561

------------------------------------------------
                  RHF COUPLED CLUSTER ITERATIONS
------------------------------------------------

Number of PNO amplitudes to be optimized   ...       475078
Number of non-PNO amplitudes               ...     87475535
Untruncated number of regular amplitudes   ...    146488881

Iter       E(tot)           E(Corr)          Delta-E          Residual     Time
  0   -574.818300637     -2.076818827      0.010837190      0.015153565   14.27
                           *** Turning on DIIS ***
  1   -574.880844384     -2.139362574     -0.062543747      0.010928447   14.76
  2   -574.933488648     -2.192006838     -0.052644264      0.005562772   14.82
  3   -574.943431586     -2.201949776     -0.009942938      0.003242939   14.79
  4   -574.946656684     -2.205174874     -0.003225098      0.002036665   14.73
  5   -574.947757521     -2.206275711     -0.001100837      0.001081319   14.80
  6   -574.948056504     -2.206574695     -0.000298984      0.000486984   14.80
  7   -574.948102529     -2.206620720     -0.000046024      0.000233719   14.69
  8   -574.948129325     -2.206647515     -0.000026796      0.000103217   14.71
  9   -574.948114295     -2.206632486      0.000015030      0.000036115   14.73
 10   -574.948122068     -2.206640259     -0.000007773      0.000018955   14.73
               --- The Coupled-Cluster iterations have converged ---

----------------------
COUPLED CLUSTER ENERGY
----------------------

E(0)                                       ...   -572.730203848
E(CORR)(strong-pairs)                      ...     -2.206678705
E(CORR)(weak-pairs)                        ...     -0.011277961
E(CORR)(corrected)                         ...     -2.217956666
C-PCM corr. term (included in E(CORR))     ...     -0.000038446
E(TOT)                                     ...   -574.948160514
Singles Norm <S|S>**1/2                    ...      0.114264960  
T1 diagnostic                              ...      0.014065044  

------------------
LARGEST AMPLITUDES
------------------
  33-> 46  33-> 46       0.052304
  16-> 46  16-> 46       0.051006
  29-> 46  29-> 46       0.042384
  28-> 46  28-> 46       0.042367
  45-> 46  45-> 46       0.040854
  42-> 50  42-> 50       0.039470
  31-> 46  -1-> -1       0.037912
  32-> 46  -1-> -1       0.037878
  24-> 50  24-> 50       0.037419
  25-> 50  25-> 50       0.037407
  17-> 47  17-> 47       0.037172
  38-> 50  38-> 50       0.037163
  45-> 48  45-> 48       0.036921
  41-> 50  41-> 50       0.035966
  37-> 50  37-> 50       0.035540
  20-> 47  20-> 47       0.035004


-------------------------------------------
DLPNO BASED TRIPLES CORRECTION
-------------------------------------------

Singles multiplier          ...  1.000000
TCutTNO                     ... 1.000e-09
TCutMP2Pairs                ... 1.000e-05
TCutDOStrong                ... 2.000e-02
TCutMKNStrong               ... 1.000e-02
TCutDOWeak                  ... 4.000e-02
TCutMKNWeak                 ... 1.000e-01

Fragment selection                          .... not used
Number of Triples that are to be computed   ...      3062

 . . . . . . . . .
10% done  
20% done  
30% done  
40% done  
50% done  
60% done  
70% done  
80% done  
90% done               (    334.121 sec)
Triples timings:
Total time for T0               ...   363.702 sec
Total time for Iterative (T)    ...     0.000 sec
Total time of overall (T)       ...   373.027 sec

Triples List generation         ...     0.000 sec
TNO generation                  ...    29.564 sec
Pair density generation         ...     0.006 sec
Look up tables                  ...     0.000 sec
Generating 3-index integrals    ...   229.589 sec
  Make 4-ind.int. from 3-ind.int...    30.702 sec
  Projecting amplitudes (D + S) ...    42.371 sec
  Downprojecting integrals      ...     0.004 sec
  Energy contr. (sum over a,b,c)...     8.769 sec
Fitting ET(->0)                 ...     0.000 sec

Everything after 3-index        ...   104.532 sec

Timing details:
 TNO integrals                  ...   257.610 sec
   Reading 3-index integrals    ...     1.085 sec
   Sorting integrals            ...    35.353 sec
       Sorting integrals 1      ...     0.002 sec
       Sorting integrals 2      ...    24.033 sec
       Sorting integrals 3      ...     0.967 sec
       Sorting integrals 4      ...     0.122 sec
       Sorting integrals 5      ...     0.259 sec
       Sorting integrals 6      ...     9.969 sec
   Calculating local VM**-1/2   ...     1.646 sec
   Orthogonal. integrals        ...     2.395 sec
   Multipl. 3-index integrals   ...   217.131 sec
   All concerning IRIab (w/TNO) ...    15.475 sec

 Calculate W0/W1                ...    22.661 sec
 W 3-ext contribution           ...    12.266 sec
 W 3-int contribution           ...     3.918 sec
 Sorting W                      ...     5.752 sec

 V exchange contribution        ...     3.393 sec

 Timings for Triples without generation
     of 3-index integrals       ...   104.528 sec
       0 weak pairs             ...    81.913 sec
       1 weak pair              ...    22.615 sec
       2 weak pairs             ...     0.000 sec
       3 weak pairs             ...     0.000 sec
  Extra time for extrapolation  ...     0.000 sec

Number of Triples   (0, 1, 2, 3 weak pairs; overall):   2025    1037       0       0  (  3062)
Number of Atoms     (0, 1, 2, 3 weak pairs; overall):   14.2    12.5     0.0     0.0  (    24)
Number of PAOs      (0, 1, 2, 3 weak pairs; overall):  357.7   327.9     0.0     0.0  (   557)
Number of AuxFcns   (0, 1, 2, 3 weak pairs; overall):  462.0   389.6     0.0     0.0  (  1318)
Number of TNOs      (0, 1, 2, 3 weak pairs         ):   93.4    67.2     0.0     0.0
Aver. Number of NTNO, Atoms, PAOs, AuxFcns / Triples:   3062    84.5    13.6   347.6   437.5

Triples Correction (T)                     ...     -0.104563455
Final correlation energy                   ...     -2.322520122
E(CCSD)                                    ...   -574.948160514
E(CCSD(T))                                 ...   -575.052723970


--------------------------------------------------------------------------------
                                    TIMINGS
--------------------------------------------------------------------------------


Total execution time                   ...      876.926 sec

Localization of occupied MO's          ...        0.442 sec (  0.1%)
Fock Matrix Formation                  ...       26.210 sec (  3.0%)
Global overlap, Fock, MKN matrices     ...       68.696 sec (  7.8%)
Differential overlap integrals         ...        1.177 sec (  0.1%)
Organizing maps                        ...        0.063 sec (  0.0%)
RI 3-index integral generations        ...       13.658 sec (  1.6%)
RI-PNO integral transformation         ...      204.430 sec ( 23.3%)
Initial Guess                          ...       22.694 sec (  2.6%)
DIIS Solver                            ...        0.402 sec (  0.0%)
State Vector Update                    ...        0.033 sec (  0.0%)
Sigma-vector construction              ...      161.406 sec ( 18.4%)
  <D|H|D>(0-ext)                       ...        7.272 sec (  4.5% of sigma)
  <D|H|D>(2-ext Fock)                  ...        0.021 sec (  0.0% of sigma)
  <D|H|D>(2-ext)                       ...       27.149 sec ( 16.8% of sigma)
  <D|H|D>(4-ext)                       ...       15.488 sec (  9.6% of sigma)
  <D|H|D>(4-ext-corr)                  ...       67.758 sec ( 42.0% of sigma)
  CCSD doubles correction              ...        0.356 sec (  0.2% of sigma)
  <S|H|S>                              ...        1.257 sec (  0.8% of sigma)
  <S|H|D>(1-ext)                       ...        0.840 sec (  0.5% of sigma)
  <D|H|S>(1-ext)                       ...        0.020 sec (  0.0% of sigma)
  <S|H|D>(3-ext)                       ...        0.423 sec (  0.3% of sigma)
  Fock-dressing                        ...       21.370 sec ( 13.2% of sigma)
  Singles amplitudes                   ...        1.360 sec (  0.8% of sigma)
  (ik|jl)-dressing                     ...        5.194 sec (  3.2% of sigma)
  (ij|ab),(ia|jb)-dressing             ...        3.645 sec (  2.3% of sigma)
  C-PCM terms                          ...        6.917 sec (  4.3% of sigma)
  Pair energies                        ...        0.011 sec (  0.0% of sigma)
Total Time for computing (T)           ...      373.036 sec ( 42.5% of ALL)
C-PCM correction to E(CORR)            ...        0.575 sec (  0.1%)


Maximum memory used throughout the entire MDCI-calculation: 7953.0 MB

-------------------------   --------------------
FINAL SINGLE POINT ENERGY      -575.052723969835
-------------------------   --------------------


           ************************************************************
           *        Program running with 8 parallel MPI-processes     *
           *              working on a common directory               *
           ************************************************************

------------------------------------------------------------------------------
                              ORCA PROPERTY CALCULATIONS
------------------------------------------------------------------------------

GBWName                                 ... calc.gbw
Number of atoms                         ...     24
Number of basis functions               ...    557
Max core memory                         ...   8000 MB

Electric properties:
Dipole moment                           ... YES
Quadrupole moment                       ...  NO
Static polarizability (Dipole/Dipole)   ...  NO
Static polarizability (Dipole/Quad.)    ...  NO
Static polarizability (Quad./Quad.)     ...  NO
Static polarizability (Velocity)        ...  NO

Atomic electric properties:
Dipole moment                           ...  NO
Quadrupole moment                       ...  NO
Static polarizability                   ...  NO

Choice of electric origin               ... Center of mass
Position of electric origin             ...     8.147062     2.984908     5.678131

General magnetic properties:
Magnetizability                         ...  NO

EPR properties:
g-Tensor (aka g-matrix)                 ...  NO
Zero-Field splitting spin-orbit         ...  NO
Zero-field splitting spin-spin          ...  NO
Hyperfine couplings                     ...  NO (   0 nuclei)
Quadrupole couplings                    ...  NO (   0 nuclei)
Contact density                         ...  NO (   0 nuclei)

NMR properties:
Chemical shifts                         ...  NO (   0 nuclei)
Spin-rotation constants                 ...  NO (   0 nuclei)
Spin-spin couplings                     ...  NO (   0 nuclei,    0 pairs)

Choice of magnetic origin               ... GIAO
Position of magnetic origin             ...     0.000000     0.000000     0.000000

Properties with geometric perturbations:
SCF Hessian                             ...  NO
IR spectrum                             ...  NO
VCD spectrum                            ...  NO
X-ray spectroscopy properties:
SCF XES/XAS/RIXS spectra                ...  NO


-------------
DIPOLE MOMENT
-------------

Method             : SCF
Type of density    : Electron Density
Multiplicity       :   1
Irrep              :   0
Energy             :  -572.7302070486806542 Eh
Relativity type    : 
Basis              : AO
                                X                 Y                 Z
Electronic contribution:      4.435601960      -0.036652086       3.819911129
Nuclear contribution   :     -3.230609594       2.401958328      -1.991591422
                        -----------------------------------------
Total Dipole Moment    :      1.204992366       2.365306242       1.828319707
                        -----------------------------------------
Magnitude (a.u.)       :      3.223264366
Magnitude (Debye)      :      8.192886918


--------------------
Rotational spectrum 
--------------------
 
Rotational constants in cm-1:             0.101475             0.012273             0.010995 
Rotational constants in MHz :          3042.152919           367.946575           329.636139 

Dipole components along the rotational axes: 
x,y,z [a.u.] :     2.905495     1.395540     0.000696 
x,y,z [Debye]:     7.385181     3.547181     0.001768 

 

Dipole moment calculation done in   0.0 sec 

Maximum memory used throughout the entire PROP-calculation: 33.8 MB

--------------------------------
SUGGESTED CITATIONS FOR THIS RUN
--------------------------------

Below you find a list of papers that are relevant to this ORCA run
We neither can nor want to force you to cite these papers, but we appreciate if you do
You receive ORCA, which is the product of decades of hard work by many enthusiastic individuals, for free
The only thing we kindly ask in return is that you cite our papers,
We deeply appreciate it, if you show your appreciation for ORCA by not just citing the generic ORCA reference.

Please note that relegating all ORCA citations to the supporting information does *not* help us.
SI sections are not indexed - citations you put there will not count into any citation statistics
But we need these citations in order to attract the funding resources that allow us to do what we are doing

Therefore, if you are a happy ORCA user, please consider citing a few of the papers listed below in the main body of your paper

In addition to the list printed below, the program has created the file calc.bibtex that contains the list in bibtex format
You can import this file easily into all common literature databanks and citation aid programs


List of essential papers. We consider these as the minimum necessary citations

  1. Neese,F.
     Software update: the ORCA program system, version 5.0
     WIRES Comput. Molec. Sci., 2022 12(1)e1606
     doi.org/10.1002/wcms.1606

List of papers to cite with high priority. The work reported in these papers was absolutely
necessary for this run to complete.
Our perspective: the developers of density functionals and basis sets usually get cited in chemistry papers
Good! But without the algorithms to do something with them, the functionals or basis sets would not do anything.
Hence, in our opinion, the algorithm design and method developments papers are equally worthy of getting cited

  1. Neese,F.; Hansen,A.; Liakos,D.G.
     Efficient and accurate approximations to the local coupled cluster singles doubles method using a truncated pair natural orbital basis
     J. Chem. Phys., 2009 131 064103
     doi.org/10.1063/1.3173827
  2. Neese,F.; Wennmohs,F.; Hansen,A.
     Efficient and accurate local approximations to coupled-electron pair approaches: An attempt to revive the pair natural orbital method
     J. Chem. Phys., 2009 130 114108
     doi.org/10.1063/1.3086717
  3. Riplinger,C.; Neese,F.
     An efficient and near linear scaling pair natural orbital based local coupled cluster method
     J. Chem. Phys., 2013 138(3)Art. No. 034106
     doi.org/10.1063/1.4773581
  4. Riplinger,C.; Sandhoefer,B.; Hansen,A.; Neese,F.
     Natural triple excitations in local coupled cluster calculations with pair natural orbitals
     J. Chem. Phys., 2013 139(13)Art. No. 134101
     doi.org/10.1063/1.4821834
  5. Riplinger,C.; Pinski,P.; Becker,U.; Valeev,E.F.; Neese,F.
     Sparse maps-A systematic infrastructure for reduced-scaling electronic structure methods. II. Linear scaling domain based pair natural orbital coupled cluster theory
     J. Chem. Phys., 2016 144 
     doi.org/10.1063/1.4939030
  6. Bistoni,G.; Riplinger,C.; Minenkov,Y.; Cavallo,L.; Auer,A.A.; Neese,F.
     Treating Subvalence Correlation Effects in Domain Based Pair Natural Orbital Coupled Cluster Calculations: An Out-of-the-Box Approach
     J. Theo. Comp. Chem., 2017 13 3220-3227
     doi.org/10.1021/acs.jctc.7b00352
  7. Garcia-Rates,M.; Neese,F.
     Effect of the Solute Cavity on the Solvation Energy and its Derivatives within the Framework of the Gaussian Charge Scheme
     J. Comput. Chem., 2020 41 922-939
     doi.org/10.1002/jcc.26139
  8. Garcia-Rates,M.; Becker,U.; Neese,F.
     Implicit solvation in domain based pair natural orbital coupled cluster (DLPNO-CCSD) theory
     J. Comput. Chem., 2021 42 1959-1973
     doi.org/10.1002/jcc.26726
  9. Neese,F.
     The SHARK Integral Generation and Digestion System
     J. Comp. Chem., 2022  1-16
     doi.org/10.1002/jcc.26942

List of suggested additional citations. These are papers that are important in the 'surrounding' of 
of this run, or papers that preceded the highly important papers. If you like your results we are grateful for a citation.

  1. Neese,F.
     The ORCA program system
     WIRES Comput. Molec. Sci., 2012 2(1)73-78
     doi.org/10.1002/wcms.81
  2. Neese,F.
     Software update: the ORCA program system, version 4.0
     WIRES Comput. Molec. Sci., 2018 8(1)1-6
     doi.org/10.1002/wcms.1327
  3. Neese,F.; Wennmohs,F.; Becker,U.; Riplinger,C.
     The ORCA quantum chemistry program package
     J. Chem. Phys., 2020 152 Art. No. L224108
     doi.org/10.1063/5.0004608

List of optional additional citations

  1. Neese,F.
     Approximate second-order SCF convergence for spin unrestricted wavefunctions
     Chem. Phys. Lett., 2000 325(1-3)93-98
     doi.org/10.1016/s0009-2614(00)00662-x

Timings for individual modules:

Sum of individual times          ...      961.570 sec (=  16.026 min)
Startup calculation              ...        2.126 sec (=   0.035 min)   0.2 %
SCF iterations                   ...       81.075 sec (=   1.351 min)   8.4 %
Property integrals               ...        0.453 sec (=   0.008 min)   0.0 %
Property calculations            ...        0.357 sec (=   0.006 min)   0.0 %
MDCI module                      ...      877.559 sec (=  14.626 min)  91.3 %
                             ****ORCA TERMINATED NORMALLY****
TOTAL RUN TIME: 0 days 0 hours 16 minutes 2 seconds 8 msec
'calc.bibtex' -> '/hsnfs/users/frank/ThermodynamicMap/2OMe_Phenyl/2/SP/calc.bibtex'
'calc.cpcm' -> '/hsnfs/users/frank/ThermodynamicMap/2OMe_Phenyl/2/SP/calc.cpcm'
'calc.cpcm_corr' -> '/hsnfs/users/frank/ThermodynamicMap/2OMe_Phenyl/2/SP/calc.cpcm_corr'
'calc.densities' -> '/hsnfs/users/frank/ThermodynamicMap/2OMe_Phenyl/2/SP/calc.densities'
'calc.densitiesinfo' -> '/hsnfs/users/frank/ThermodynamicMap/2OMe_Phenyl/2/SP/calc.densitiesinfo'
'calc.err' -> '/hsnfs/users/frank/ThermodynamicMap/2OMe_Phenyl/2/SP/calc.err'
'calc.gbw' -> '/hsnfs/users/frank/ThermodynamicMap/2OMe_Phenyl/2/SP/calc.gbw'
'calc.ges' -> '/hsnfs/users/frank/ThermodynamicMap/2OMe_Phenyl/2/SP/calc.ges'
'calc.job' -> '/hsnfs/users/frank/ThermodynamicMap/2OMe_Phenyl/2/SP/calc.job'
'calc.loc' -> '/hsnfs/users/frank/ThermodynamicMap/2OMe_Phenyl/2/SP/calc.loc'
'calc.property.txt' -> '/hsnfs/users/frank/ThermodynamicMap/2OMe_Phenyl/2/SP/calc.property.txt'
'calc.xyz' -> '/hsnfs/users/frank/ThermodynamicMap/2OMe_Phenyl/2/SP/calc.xyz'
cp: cannot stat 'calc.asa.inp': No such file or directory
cp: missing destination file operand after '/hsnfs/users/frank/ThermodynamicMap/2OMe_Phenyl/2/SP/'
Try 'cp --help' for more information.
cp: cannot stat 'calc.pc.tmp': No such file or directory
cp: cannot stat 'calc.QM2.pc.tmp': No such file or directory
