# Supplementary material for: Bro̷nsted Acid-Catalyzed Reduction of Furans
Source: J Am Chem Soc. 2025 Feb 19;147(9):7932–8. doi: 10.1021/jacs.4c18485 (PMC11887439; doi:10.1021/jacs.4c18485)
Supplement: Supplementary file 2 — ja4c18485_si_002.zip [file ja4c18485_si_002.zip › AllCoordinates/2-(p-OMe-Ph)-Furan/3/calc.mpi8.out]

! Job execution by suborca V 10.00 !
Job started from head1.mpi-muelheim.mpg.de, running /hsnfs/software/orca/orca_stable_directory/orca_stable_20240731/orca on xe30th146.mpi-muelheim.mpg.de in /usr/scratch/frank/calc__8530660 (/bin/ksh)
Job execution start: Wed Jul 31 20:42:33 CEST 2024
Shared library path: /hsnfs/software/openmpi-4.1.0/lib:/hsnfs/software/orca/orca_stable_directory/orca_stable_20240731:/hsnfs/software/themis/llvm-14.0.1/lib::/hsnfs/software/cfour-2.1/lib:/hsnfs/software/orca/orca_stable:/usr/users/openmpi-2.0.4/lib:/opt/intel/lib/intel64:/opt/intel/mkl/lib/intel64
SLURM Job ID is: 8530660
SLURM_JOB_NODELIST: xe30th146
Maxcore enforced by SLURM: 9600 MB per core
Expanded nodelist (1 nodes):
xe30th146

                                 *****************
                                 * O   R   C   A *
                                 *****************

                                            #,                                       
                                            ###                                      
                                            ####                                     
                                            #####                                    
                                            ######                                   
                                           ########,                                 
                                     ,,################,,,,,                         
                               ,,#################################,,                 
                          ,,##########################################,,             
                       ,#########################################, ''#####,          
                    ,#############################################,,   '####,        
                  ,##################################################,,,,####,       
                ,###########''''           ''''###############################       
              ,#####''   ,,,,##########,,,,          '''####'''          '####       
            ,##' ,,,,###########################,,,                        '##       
           ' ,,###''''                  '''############,,,                           
         ,,##''                                '''############,,,,        ,,,,,,###''
      ,#''                                            '''#######################'''  
     '                                                          ''''####''''         
             ,#######,   #######,   ,#######,      ##                                
            ,#'     '#,  ##    ##  ,#'     '#,    #''#        ,####,   ,####,        
            ##       ##  ##   ,#'  ##            #'  '#       #'       #'  '#        
            ##       ##  #######   ##           ,######,      #####,   #    #        
            '#,     ,#'  ##    ##  '#,     ,#' ,#      #,     #,   #   #,  ,#        
             '#######'   ##     ##  '#######'  #'      '#     '####' # '####'        


                #########################################################
                #                        -***-                          #
                #          Department of theory and spectroscopy        #
                #                                                       #
                #                      Frank Neese                      #
                #                                                       #
                #     Directorship, Architecture, Infrastructure        #
                #                    SHARK, DRIVERS                     #
                #        Core code/Algorithms in most modules           #
                #                                                       #
                #        Max Planck Institute fuer Kohlenforschung      #
                #                Kaiser Wilhelm Platz 1                 #
                #                 D-45470 Muelheim/Ruhr                 #
                #                      Germany                          #
                #                                                       #
                #                  All rights reserved                  #
                #                        -***-                          #
                #########################################################


                         Program Version 6.0.x  -   STABLE   -
                                (GIT: $3cc7b107$)
                ($2024-07-30 10:47:09 +0200 $)

                         (BUILD: $Wed 31 Jul 2024 01:07:58 AM CEST$)


 With contributions from (in alphabetic order):
   Daniel Aravena         : Magnetic Suceptibility
   Michael Atanasov       : Ab Initio Ligand Field Theory (pilot matlab implementation)
   Alexander A. Auer      : GIAO ZORA, VPT2 properties, NMR spectrum
   Ute Becker             : All parallelization in ORCA, NUMFREQ, NUMCALC
   Giovanni Bistoni       : ED, misc. LED, open-shell LED, HFLD
   Martin Brehm           : Molecular dynamics
   Dmytro Bykov           : pre 5.0 version of the SCF Hessian
   Marcos Casanova-Páez   : Triplet and SCS-CIS(D). UHF-(DLPNO)-IP/EA/STEOM-CCSD. UHF-CVS-IP/STEOM-CCSD
   Vijay G. Chilkuri      : MRCI spin determinant printing, contributions to CSF-ICE
   Pauline Colinet        : FMM embedding
   Dipayan Datta          : RHF DLPNO-CCSD density
   Achintya Kumar Dutta   : EOM-CC, STEOM-CC
   Nicolas Foglia         : Exact transition moments, OPA infrastructure, MCD improvements
   Dmitry Ganyushin       : Spin-Orbit,Spin-Spin,Magnetic field MRCI
   Miquel Garcia          : C-PCM and meta-GGA Hessian, CCSD/C-PCM, Gaussian charge scheme
   Tiago L. C. Gouveia    : GS-ROHF, GS-ROCIS
   Yang Guo               : DLPNO-NEVPT2, F12-NEVPT2, CIM, IAO-localization
   Andreas Hansen         : Spin unrestricted coupled pair/coupled cluster methods
   Ingolf Harden          : AUTO-CI MPn and infrastructure 
   Benjamin Helmich-Paris : MC-RPA, TRAH-(SCF,CASSCF), AVAS, COSX integrals, SCF dyn. polar.
   Lee Huntington         : MR-EOM, pCC
   Robert Izsak           : Overlap fitted RIJCOSX, COSX-SCS-MP3, EOM
   Riya Kayal             : Wick's Theorem for AUTO-CI, AUTO-CI UHF-CCSDT
   Emily Kempfer          : AUTO-CI, RHF CISDT and CCSDT
   Christian Kollmar      : KDIIS, OOCD, Brueckner-CCSD(T), CCSD density, CASPT2, CASPT2-K, improved NEVPT2
   Axel Koslowski         : Symmetry handling
   Simone Kossmann        : Meta GGA functionals, TD-DFT gradient, OOMP2, (MP2 Hessian; deprecated post 5.0)
   Lucas Lang             : DCDCAS
   Marvin Lechner         : AUTO-CI (C++ implementation), FIC-MRCC
   Spencer Leger          : CASSCF response
   Dagmar Lenk            : GEPOL surface, SMD, ORCA-2-JSON
   Dimitrios Liakos       : Extrapolation schemes; Compound Job, initial MDCI parallelization
   Dimitrios Manganas     : Further ROCIS development; embedding schemes. LFT, Crystal Embedding
   Dimitrios Pantazis     : SARC Basis sets
   Anastasios Papadopoulos: AUTO-CI, single reference methods and gradients
   Taras Petrenko         : pre 6.0 DFT Hessian and TD-DFT gradient, (ASA, deprecated), ECA, 1-Electron XAS/XES, NRVS
   Peter Pinski           : DLPNO-MP2, DLPNO-MP2 Gradient
   Christoph Reimann      : Effective Core Potentials
   Marius Retegan         : Local ZFS, SOC
   Christoph Riplinger    : Optimizer, TS searches, QM/MM, DLPNO-CCSD(T), (RO)-DLPNO pert. Triples
   Michael Roemelt        : Original ROCIS implementation
   Masaaki Saitow         : Open-shell DLPNO-CCSD energy and density
   Barbara Sandhoefer     : DKH picture change effects
   Kantharuban Sivalingam : CASSCF convergence/infrastructure, NEVPT2 and variants, FIC-MRCI
   Bernardo de Souza      : ESD, SOC TD-DFT
   Georgi Stoychev        : AutoAux, RI-MP2 NMR, DLPNO-MP2 response, X2C
   Van Anh Tran           : RI-MP2 g-tensors
   Willem Van den Heuvel  : Paramagnetic NMR
   Zikuan Wang            : NOTCH, Electric field optimization 
   Frank Wennmohs         : Technical directorship and infrastructure
   Hang Xu                : AUTO-CI-Response properties 


 We gratefully acknowledge several colleagues who have allowed us to
 interface, adapt or use parts of their codes:
   Stefan Grimme, W. Hujo, H. Kruse, P. Pracht,  : VdW corrections, initial TS optimization,
                  C. Bannwarth, S. Ehlert,         DFT functionals, gCP, sTDA/sTD-DF
                  L. Wittmann, M. Mueller
   Ed Valeev, F. Pavosevic, A. Kumar             : LibInt (2-el integral package), F12 methods
   Garnet Chan, S. Sharma, J. Yang, R. Olivares  : DMRG
   Ulf Ekstrom                                   : XCFun DFT Library
   Mihaly Kallay                                 : mrcc  (arbitrary order and MRCC methods)
   Frank Weinhold                                : gennbo (NPA and NBO analysis)
   Simon Mueller                                 : openCOSMO-RS
   Christopher J. Cramer and Donald G. Truhlar   : smd solvation model
   Lars Goerigk                                  : TD-DFT with DH, B97 family of functionals
   V. Asgeirsson, H. Jonsson                     : NEB implementation
   FAccTs GmbH                                   : IRC, NEB, NEB-TS, DLPNO-Multilevel, CI-OPT
                                                   MM, QMMM, 2- and 3-layer-ONIOM, Crystal-QMMM,
                                                   LR-CPCM, SF, NACMEs, symmetry and pop. for TD-DFT,
                                                   nearIR, NL-DFT gradient (VV10), updates on ESD,
                                                   ML-optimized integration grids, MBIS, APM,
                                                   GOAT, DOCKER, SOLVATOR, interface openCOSMO-RS
   S Lehtola, MJT Oliveira, MAL Marques          : LibXC Library
   Liviu Ungur et al                             : ANISO software


 Your calculation uses the libint2 library for the computation of 2-el integrals
 For citations please refer to: http://libint.valeyev.net

 Your ORCA version has been built with support for libXC version: 6.2.2
 For citations please refer to: https://libxc.gitlab.io

 This ORCA versions uses:
   CBLAS   interface :  Fast vector & matrix operations
   LAPACKE interface :  Fast linear algebra routines
   SCALAPACK package :  Parallel linear algebra routines
   Shared memory     :  Shared parallel matrices
   BLAS/LAPACK       :  OpenBLAS 0.3.26  USE64BITINT DYNAMIC_ARCH NO_AFFINITY Haswell SINGLE_THREADED
        Core in use  :  Haswell
   Copyright (c) 2011-2014, The OpenBLAS Project


NOTE: MaxCore=8000 MB was set to SCF,MP2,MDCI,CIPSI,MRCI and CIS
      => If you want to overwrite this, your respective input block should be placed after the MaxCore statement
Your calculation utilizes the atom-pairwise dispersion correction
with the Becke-Johnson damping scheme (D3BJ)


================================================================================

----- Orbital basis set information -----
Your calculation utilizes the basis: def2-SVP
   F. Weigend and R. Ahlrichs, Phys. Chem. Chem. Phys. 7, 3297 (2005).

----- AuxJ basis set information -----
Your calculation utilizes the auxiliary basis: def2/J
   F. Weigend, Phys. Chem. Chem. Phys. 8, 1057 (2006).

----- AuxC basis set information -----
Your calculation utilizes the auxiliary basis: def2-SVP/C
  H-La, Hf-Rn : A. Hellweg, C. Hattig, S. Hofener and W. Klopper, Theor. Chem. Acc. 117, 587 (2007).
        Ce-Lu : J. Chmela and M. E. Harding, Mol. Phys. (2018).

================================================================================
                                        WARNINGS
                       Please study these warnings very carefully!
================================================================================


WARNING: The frozen-core approximation for MP2-gradient calculations is turned on by default.

WARNING: Geometry Optimization
  ===> : Switching off AutoStart
         For restart on a previous wavefunction, please use MOREAD

WARNING: The frozen-core approximation is turned on by default for 
         the MP2 part of double-hybrid DFT.

================================================================================
                                       INPUT FILE
================================================================================
NAME = calc.inp
|  1> ! RI-B2PLYP D3BJ  def2-SVP def2-SVP/C RIJCOSX def2/J  VeryTightOpt NumFreq
|  2> 
|  3> %cpcm
|  4> epsilon 16.7                    # Dielectric constant
|  5> refrac 1.275   
|  6> SURFACETYPE VDW_GAUSSIAN
|  7> end
|  8> 
|  9> %geom
| 10> MaxIter 100
| 11> end
| 12> 
| 13> 
| 14> %PAL NPROCS 8 END
| 15> 
| 16> %maxcore 8000
| 17> 
| 18> 
| 19> * xyz 1 1
| 20> C        1.0760406848      0.3777666754     -0.2211480992                 
| 21> O        2.0973042455     -0.1829610063      0.5167801974                 
| 22> C        2.8846144252      0.4734801240      1.4074501562                 
| 23> C        2.7430678336      1.8482677572      1.6797692438                 
| 24> C        3.5793787864      2.4750761969      2.6083298316                 
| 25> C        3.8747741097     -0.2524395327      2.0768227139                 
| 26> C        4.7139544517      0.3733273097      3.0016393948                 
| 27> C        4.5766293900      1.7432636311      3.2812452182                 
| 28> C        5.4809924022      2.3776021422      4.2822291978                 
| 29> C        5.4232456619      3.6407213102      4.7053750650                 
| 30> C        6.4965337960      3.8303479903      5.7253351125                 
| 31> C        7.1871424328      2.4658554478      5.7527423806                 
| 32> O        6.4683358428      1.6869449046      4.8798910939                 
| 33> H        0.6231533284     -0.4037063809     -0.8648273216                 
| 34> H        1.4724462415      1.1863711573     -0.8715100231                 
| 35> H        0.2912723077      0.7806378154      0.4541485095                 
| 36> H        1.9895924006      2.4425885746      1.1806325350                 
| 37> H        3.4407934389      3.5321419641      2.7922000937                 
| 38> H        3.9952316852     -1.3105504688      1.8804052200                 
| 39> H        5.4683269926     -0.2199838618      3.5031513721                 
| 40> H        7.1657343052      2.0232355501      6.7711300450                 
| 41> H        8.2340588065      2.5421740585      5.3872024417                 
| 42> H        6.0340726978      4.0714653977      6.7075819921                 
| 43> H        7.2031363196      4.6344277308      5.4271095341                 
| 44> H        5.4320743072      4.2815719177      3.8280274196                 
| 45> H        4.3918087392      3.8074537921      5.0067262376                 
| 46> *
| 47> 
| 48>                          ****END OF INPUT****
================================================================================

                       *****************************
                       * Geometry Optimization Run *
                       *****************************

Geometry optimization settings:
Update method            Update   .... BFGS
Choice of coordinates    CoordSys .... (2022) Redundant Internals
Initial Hessian          InHess   .... Almloef's Model
Max. no of cycles        MaxIter  .... 100

Convergence Tolerances:
Energy Change            TolE     ....  2.0000e-07 Eh
Max. Gradient            TolMAXG  ....  3.0000e-05 Eh/bohr
RMS Gradient             TolRMSG  ....  8.0000e-06 Eh/bohr
Max. Displacement        TolMAXD  ....  2.0000e-04 bohr
RMS Displacement         TolRMSD  ....  1.0000e-04 bohr
Strict Convergence                .... False

------------------------------------------------------------------------------
                        ORCA OPTIMIZATION COORDINATE SETUP
------------------------------------------------------------------------------

The optimization will be done in redundant internal coordinates (2022)
Making redundant internal coordinates   ...  (2022 redundants) done
Evaluating the initial hessian          ...  (Almloef) done
Evaluating the coordinates              ...  done
Calculating the B-matrix                .... done
Calculating the G-matrix                .... done
Diagonalizing the G-matrix              .... done
Small eigenvalue found = 8.319e-03
Small eigenvalue found = 2.475e-02
The first mode is                       ....   57
The number of degrees of freedom        ....   72

    -----------------------------------------------------------------
                    Redundant Internal Coordinates


    -----------------------------------------------------------------
         Definition                    Initial Value    Approx d2E/dq
    -----------------------------------------------------------------
      1. B(O   1,C   0)                  1.3791         0.582447   
      2. B(C   2,O   1)                  1.3580         0.629488   
      3. B(C   3,C   2)                  1.4086         0.583469   
      4. B(C   4,C   3)                  1.3980         0.606601   
      5. B(C   5,C   2)                  1.3984         0.605880   
      6. B(C   6,C   5)                  1.3968         0.609347   
      7. B(C   7,C   4)                  1.4081         0.584506   
      8. B(C   7,C   6)                  1.4049         0.591501   
      9. B(C   8,C   7)                  1.4907         0.431575   
     10. B(C   9,C   8)                  1.3334         0.769306   
     11. B(C  10,C   9)                  1.4927         0.428400   
     12. B(C  11,C  10)                  1.5296         0.374189   
     13. B(O  12,C  11)                  1.3730         0.595560   
     14. B(O  12,C   8)                  1.3450         0.660165   
     15. B(H  13,C   0)                  1.1091         0.335684   
     16. B(H  14,C   0)                  1.1108         0.333569   
     17. B(H  15,C   0)                  1.1109         0.333435   
     18. B(H  16,C   3)                  1.0817         0.371246   
     19. B(H  17,C   4)                  1.0819         0.371043   
     20. B(H  18,C   5)                  1.0829         0.369606   
     21. B(H  19,C   6)                  1.0829         0.369655   
     22. B(H  20,C  11)                  1.1106         0.333826   
     23. B(H  21,C  11)                  1.1115         0.332727   
     24. B(H  22,C  10)                  1.1121         0.331992   
     25. B(H  23,C  10)                  1.1112         0.333117   
     26. B(H  24,C   9)                  1.0865         0.364745   
     27. B(H  25,C   9)                  1.0874         0.363534   
     28. A(H  13,C   0,H  14)          108.5919         0.284246   
     29. A(O   1,C   0,H  15)          110.2001         0.342607   
     30. A(O   1,C   0,H  14)          110.1805         0.342630   
     31. A(O   1,C   0,H  13)          109.0527         0.342993   
     32. A(H  13,C   0,H  15)          108.6533         0.284228   
     33. A(H  14,C   0,H  15)          110.1203         0.283949   
     34. A(C   0,O   1,C   2)          125.7141         0.424797   
     35. A(C   3,C   2,C   5)          119.0295         0.427585   
     36. A(O   1,C   2,C   5)          118.2646         0.430619   
     37. A(O   1,C   2,C   3)          122.7059         0.427717   
     38. A(C   2,C   3,H  16)          121.1326         0.351108   
     39. A(C   2,C   3,C   4)          120.3889         0.427677   
     40. A(C   4,C   3,H  16)          118.4785         0.353425   
     41. A(C   7,C   4,H  17)          121.1510         0.351181   
     42. A(C   3,C   4,H  17)          118.3157         0.353392   
     43. A(C   3,C   4,C   7)          120.5332         0.427813   
     44. A(C   2,C   5,H  18)          119.9453         0.353089   
     45. A(C   2,C   5,C   6)          120.6484         0.430928   
     46. A(C   6,C   5,H  18)          119.4062         0.353431   
     47. A(C   5,C   6,H  19)          118.6661         0.353438   
     48. A(C   5,C   6,C   7)          120.6564         0.429074   
     49. A(C   7,C   6,H  19)          120.6764         0.351665   
     50. A(C   4,C   7,C   8)          121.9634         0.402687   
     51. A(C   4,C   7,C   6)          118.7430         0.425885   
     52. A(C   6,C   7,C   8)          119.2929         0.403533   
     53. A(C   7,C   8,O  12)          121.6823         0.408796   
     54. A(C   7,C   8,C   9)          126.1521         0.422811   
     55. A(C   9,C   8,O  12)          112.1615         0.453497   
     56. A(C   8,C   9,C  10)          107.8210         0.422254   
     57. A(C  10,C   9,H  25)          118.2399         0.332249   
     58. A(C   8,C   9,H  25)          105.9190         0.366713   
     59. A(C  10,C   9,H  24)          118.0978         0.332432   
     60. A(C   8,C   9,H  24)          107.5862         0.366922   
     61. A(H  24,C   9,H  25)           98.1084         0.291861   
     62. A(C   9,C  10,C  11)          102.9182         0.372093   
     63. A(H  22,C  10,H  23)          110.1562         0.283698   
     64. A(C  11,C  10,H  23)          111.2982         0.320293   
     65. A(C   9,C  10,H  23)          111.4541         0.327485   
     66. A(C  11,C  10,H  22)          111.4285         0.320116   
     67. A(C   9,C  10,H  22)          109.3928         0.327303   
     68. A(H  20,C  11,H  21)          110.3083         0.283889   
     69. A(O  12,C  11,H  21)          108.8429         0.343766   
     70. A(C  10,C  11,H  21)          110.9849         0.320231   
     71. A(O  12,C  11,H  20)          110.2878         0.343956   
     72. A(C  10,C  11,O  12)          104.9696         0.391499   
     73. A(C  10,C  11,H  20)          111.3001         0.320404   
     74. A(C   8,O  12,C  11)          112.0539         0.430148   
     75. D(C   2,O   1,C   0,H  15)    -61.2938         0.027224   
     76. D(C   2,O   1,C   0,H  13)    179.5218         0.027224   
     77. D(C   2,O   1,C   0,H  14)     60.4242         0.027224   
     78. D(C   3,C   2,O   1,C   0)     -0.3102         0.029138   
     79. D(C   5,C   2,O   1,C   0)    179.7350         0.029138   
     80. D(C   4,C   3,C   2,C   5)     -0.1453         0.023402   
     81. D(C   4,C   3,C   2,O   1)    179.9002         0.023402   
     82. D(H  16,C   3,C   2,O   1)     -0.0408         0.023402   
     83. D(H  16,C   3,C   2,C   5)    179.9138         0.023402   
     84. D(H  17,C   4,C   3,H  16)     -0.0114         0.025397   
     85. D(C   7,C   4,C   3,C   2)      0.1836         0.025397   
     86. D(C   7,C   4,C   3,H  16)   -179.8739         0.025397   
     87. D(H  17,C   4,C   3,C   2)   -179.9539         0.025397   
     88. D(C   6,C   5,C   2,C   3)     -0.0630         0.025333   
     89. D(C   6,C   5,C   2,O   1)    179.8936         0.025333   
     90. D(H  18,C   5,C   2,C   3)    179.8686         0.025333   
     91. D(H  18,C   5,C   2,O   1)     -0.1748         0.025333   
     92. D(H  19,C   6,C   5,H  18)     -0.0701         0.025641   
     93. D(H  19,C   6,C   5,C   2)    179.8618         0.025641   
     94. D(C   7,C   6,C   5,C   2)      0.2354         0.025641   
     95. D(C   7,C   6,C   5,H  18)   -179.6966         0.025641   
     96. D(C   8,C   7,C   6,H  19)     -0.1366         0.024084   
     97. D(C   8,C   7,C   6,C   5)    179.4823         0.024084   
     98. D(C   4,C   7,C   6,H  19)   -179.8143         0.024084   
     99. D(C   4,C   7,C   6,C   5)     -0.1954         0.024084   
    100. D(C   8,C   7,C   4,H  17)      0.4597         0.023490   
    101. D(C   8,C   7,C   4,C   3)   -179.6817         0.023490   
    102. D(C   6,C   7,C   4,H  17)   -179.8716         0.023490   
    103. D(C   6,C   7,C   4,C   3)     -0.0130         0.023490   
    104. D(C   9,C   8,C   7,C   6)   -176.0045         0.012723   
    105. D(C   9,C   8,C   7,C   4)      3.6624         0.012723   
    106. D(O  12,C   8,C   7,C   6)      3.2003         0.012723   
    107. D(O  12,C   8,C   7,C   4)   -177.1328         0.012723   
    108. D(H  25,C   9,C   8,C   7)     51.2608         0.046177   
    109. D(H  24,C   9,C   8,O  12)    127.8532         0.046177   
    110. D(H  24,C   9,C   8,C   7)    -52.8775         0.046177   
    111. D(C  10,C   9,C   8,O  12)     -0.5259         0.046177   
    112. D(C  10,C   9,C   8,C   7)    178.7434         0.046177   
    113. D(H  22,C  10,C   9,H  25)      3.3807         0.014510   
    114. D(H  22,C  10,C   9,H  24)    121.3013         0.014510   
    115. D(H  22,C  10,C   9,C   8)   -116.5984         0.014510   
    116. D(C  11,C  10,C   9,H  25)    121.9429         0.014510   
    117. D(C  11,C  10,C   9,H  24)   -120.1365         0.014510   
    118. D(C  11,C  10,C   9,C   8)      1.9637         0.014510   
    119. D(H  20,C  11,C  10,H  23)    118.5443         0.011178   
    120. D(H  20,C  11,C  10,H  22)     -4.8438         0.011178   
    121. D(H  20,C  11,C  10,C   9)   -121.9718         0.011178   
    122. D(O  12,C  11,C  10,H  23)   -122.1493         0.011178   
    123. D(O  12,C  11,C  10,H  22)    114.4626         0.011178   
    124. D(O  12,C  11,C  10,C   9)     -2.6654         0.011178   
    125. D(C   8,O  12,C  11,H  21)   -116.3079         0.028550   
    126. D(C   8,O  12,C  11,H  20)    122.5518         0.028550   
    127. D(C   8,O  12,C  11,C  10)      2.5699         0.028550   
    128. D(C  11,O  12,C   8,C   9)     -1.3898         0.032293   
    129. D(C  11,O  12,C   8,C   7)    179.3035         0.032293   
    -----------------------------------------------------------------

Number of atoms                         .... 26
Number of degrees of freedom            .... 129


         *************************************************************
         *                GEOMETRY OPTIMIZATION CYCLE   1            *
         *************************************************************
---------------------------------
CARTESIAN COORDINATES (ANGSTROEM)
---------------------------------
  C      1.076041    0.377767   -0.221148
  O      2.097304   -0.182961    0.516780
  C      2.884614    0.473480    1.407450
  C      2.743068    1.848268    1.679769
  C      3.579379    2.475076    2.608330
  C      3.874774   -0.252440    2.076823
  C      4.713954    0.373327    3.001639
  C      4.576629    1.743264    3.281245
  C      5.480992    2.377602    4.282229
  C      5.423246    3.640721    4.705375
  C      6.496534    3.830348    5.725335
  C      7.187142    2.465855    5.752742
  O      6.468336    1.686945    4.879891
  H      0.623153   -0.403706   -0.864827
  H      1.472446    1.186371   -0.871510
  H      0.291272    0.780638    0.454149
  H      1.989592    2.442589    1.180633
  H      3.440793    3.532142    2.792200
  H      3.995232   -1.310550    1.880405
  H      5.468327   -0.219984    3.503151
  H      7.165734    2.023236    6.771130
  H      8.234059    2.542174    5.387202
  H      6.034073    4.071465    6.707582
  H      7.203136    4.634428    5.427110
  H      5.432074    4.281572    3.828027
  H      4.391809    3.807454    5.006726

----------------------------
CARTESIAN COORDINATES (A.U.)
----------------------------
  NO LB      ZA    FRAG     MASS         X           Y           Z
   0 C     6.0000    0    12.011    2.033422    0.713876   -0.417909
   1 O     8.0000    0    15.999    3.963331   -0.345746    0.976573
   2 C     6.0000    0    12.011    5.451131    0.894748    2.659695
   3 C     6.0000    0    12.011    5.183647    3.492720    3.174304
   4 C     6.0000    0    12.011    6.764046    4.677216    4.929029
   5 C     6.0000    0    12.011    7.322262   -0.477042    3.924626
   6 C     6.0000    0    12.011    8.908083    0.705486    5.672276
   7 C     6.0000    0    12.011    8.648576    3.294291    6.200655
   8 C     6.0000    0    12.011   10.357575    4.493017    8.092240
   9 C     6.0000    0    12.011   10.248449    6.879966    8.891870
  10 C     6.0000    0    12.011   12.276670    7.238309   10.819315
  11 C     6.0000    0    12.011   13.581731    4.659791   10.871108
  12 O     8.0000    0    15.999   12.223383    3.187864    9.221658
  13 H     1.0000    0     1.008    1.177589   -0.762894   -1.634287
  14 H     1.0000    0     1.008    2.782520    2.241917   -1.646915
  15 H     1.0000    0     1.008    0.550425    1.475192    0.858216
  16 H     1.0000    0     1.008    3.759785    4.615823    2.231072
  17 H     1.0000    0     1.008    6.502157    6.674781    5.276493
  18 H     1.0000    0     1.008    7.549894   -2.476581    3.553451
  19 H     1.0000    0     1.008   10.333640   -0.415709    6.619997
  20 H     1.0000    0     1.008   13.541275    3.823361   12.795581
  21 H     1.0000    0     1.008   15.560116    4.804013   10.180337
  22 H     1.0000    0     1.008   11.402745    7.693955   12.675493
  23 H     1.0000    0     1.008   13.611955    8.757799   10.255751
  24 H     1.0000    0     1.008   10.265133    8.090998    7.233923
  25 H     1.0000    0     1.008    8.299316    7.195045    9.461341

--------------------------------
INTERNAL COORDINATES (ANGSTROEM)
--------------------------------
 C      0   0   0     0.000000000000     0.00000000     0.00000000
 O      1   0   0     1.379105856837     0.00000000     0.00000000
 C      2   1   0     1.357963641677   125.71414016     0.00000000
 C      3   2   1     1.408628467505   122.70587442   359.68983333
 C      4   3   2     1.398044918831   120.38890001   179.90020761
 C      3   2   1     1.398368753153   118.26461082   179.73496112
 C      6   3   2     1.396815549998   120.64844283   179.89360853
 C      7   6   3     1.404906798952   120.65644999     0.23538180
 C      8   7   6     1.490713497596   119.29285770   179.48227012
 C      9   8   7     1.333363095152   126.15210137   183.99553671
 C     10   9   8     1.492723750431   107.82103353   178.74337016
 C     11  10   9     1.529552662090   102.91821757     1.96372378
 O      9   8   7     1.345010866720   121.68227259     3.20030205
 H      1   2   3     1.109112274145   109.05267100   179.52177386
 H      1   2   3     1.110832663181   110.18052350    60.42424210
 H      1   2   3     1.110941974571   110.20008875   298.70617559
 H      4   3   2     1.081702323285   121.13258515   359.95924138
 H      5   4   3     1.081851287383   118.31568837   180.04612539
 H      6   3   2     1.082907481043   119.94528457   359.82518621
 H      7   6   3     1.082871340495   118.66607930   179.86179743
 H     12  11  10     1.110623301020   111.30009513   238.02816023
 H     12  11  10     1.111520521984   110.98494977   114.76214001
 H     11  10   9     1.112122656897   109.39278631   243.40157024
 H     11  10   9     1.111201984813   111.45407809   121.33945960
 H     10   9   8     1.086511084619   107.58620051   307.12250212
 H     10   9   8     1.087416376213   105.91896034    51.26075853

---------------------------
INTERNAL COORDINATES (A.U.)
---------------------------
 C      0   0   0     0.000000000000     0.00000000     0.00000000
 O      1   0   0     2.606132379108     0.00000000     0.00000000
 C      2   1   0     2.566179382593   125.71414016     0.00000000
 C      3   2   1     2.661922028029   122.70587442   359.68983333
 C      4   3   2     2.641922019510   120.38890001   179.90020761
 C      3   2   1     2.642533977692   118.26461082   179.73496112
 C      6   3   2     2.639598849100   120.64844283   179.89360853
 C      7   6   3     2.654889093703   120.65644999     0.23538180
 C      8   7   6     2.817040254597   119.29285770   179.48227012
 C      9   8   7     2.519691086914   126.15210137   183.99553671
 C     10   9   8     2.820839081915   107.82103353   178.74337016
 C     11  10   9     2.890435638760   102.91821757     1.96372378
 O      9   8   7     2.541702185249   121.68227259     3.20030205
 H      1   2   3     2.095918449905   109.05267100   179.52177386
 H      1   2   3     2.099169514027   110.18052350    60.42424210
 H      1   2   3     2.099376082616   110.20008875   298.70617559
 H      4   3   2     2.044121149436   121.13258515   359.95924138
 H      5   4   3     2.044402650784   118.31568837   180.04612539
 H      6   3   2     2.046398567547   119.94528457   359.82518621
 H      7   6   3     2.046330271808   118.66607930   179.86179743
 H     12  11  10     2.098773876880   111.30009513   238.02816023
 H     12  11  10     2.100469378783   110.98494977   114.76214001
 H     11  10   9     2.101607248864   109.39278631   243.40157024
 H     11  10   9     2.099867430766   111.45407809   121.33945960
 H     10   9   8     2.053208391400   107.58620051   307.12250212
 H     10   9   8     2.054919144584   105.91896034    51.26075853

---------------------
BASIS SET INFORMATION
---------------------
There are 3 groups of distinct atoms

 Group   1 Type C   : 7s4p1d contracted to 3s2p1d pattern {511/31/1}
 Group   2 Type O   : 7s4p1d contracted to 3s2p1d pattern {511/31/1}
 Group   3 Type H   : 4s1p contracted to 2s1p pattern {31/1}

Atom   0C    basis set group =>   1
Atom   1O    basis set group =>   2
Atom   2C    basis set group =>   1
Atom   3C    basis set group =>   1
Atom   4C    basis set group =>   1
Atom   5C    basis set group =>   1
Atom   6C    basis set group =>   1
Atom   7C    basis set group =>   1
Atom   8C    basis set group =>   1
Atom   9C    basis set group =>   1
Atom  10C    basis set group =>   1
Atom  11C    basis set group =>   1
Atom  12O    basis set group =>   2
Atom  13H    basis set group =>   3
Atom  14H    basis set group =>   3
Atom  15H    basis set group =>   3
Atom  16H    basis set group =>   3
Atom  17H    basis set group =>   3
Atom  18H    basis set group =>   3
Atom  19H    basis set group =>   3
Atom  20H    basis set group =>   3
Atom  21H    basis set group =>   3
Atom  22H    basis set group =>   3
Atom  23H    basis set group =>   3
Atom  24H    basis set group =>   3
Atom  25H    basis set group =>   3
---------------------------------
AUXILIARY/J BASIS SET INFORMATION
---------------------------------
There are 3 groups of distinct atoms

 Group   1 Type C   : 12s5p4d2f1g contracted to 6s4p3d1f1g pattern {711111/2111/211/2/1}
 Group   2 Type O   : 12s5p4d2f1g contracted to 6s4p3d1f1g pattern {711111/2111/211/2/1}
 Group   3 Type H   : 5s2p1d contracted to 3s1p1d pattern {311/2/1}

Atom   0C    basis set group =>   1
Atom   1O    basis set group =>   2
Atom   2C    basis set group =>   1
Atom   3C    basis set group =>   1
Atom   4C    basis set group =>   1
Atom   5C    basis set group =>   1
Atom   6C    basis set group =>   1
Atom   7C    basis set group =>   1
Atom   8C    basis set group =>   1
Atom   9C    basis set group =>   1
Atom  10C    basis set group =>   1
Atom  11C    basis set group =>   1
Atom  12O    basis set group =>   2
Atom  13H    basis set group =>   3
Atom  14H    basis set group =>   3
Atom  15H    basis set group =>   3
Atom  16H    basis set group =>   3
Atom  17H    basis set group =>   3
Atom  18H    basis set group =>   3
Atom  19H    basis set group =>   3
Atom  20H    basis set group =>   3
Atom  21H    basis set group =>   3
Atom  22H    basis set group =>   3
Atom  23H    basis set group =>   3
Atom  24H    basis set group =>   3
Atom  25H    basis set group =>   3
---------------------------------
AUXILIARY/C BASIS SET INFORMATION
---------------------------------
There are 3 groups of distinct atoms

 Group   1 Type C   : 8s6p5d3f contracted to 6s5p4d1f pattern {311111/21111/2111/3}
 Group   2 Type O   : 8s6p5d3f contracted to 6s5p4d1f pattern {311111/21111/2111/3}
 Group   3 Type H   : 4s3p2d contracted to 3s2p1d pattern {211/21/2}

Atom   0C    basis set group =>   1
Atom   1O    basis set group =>   2
Atom   2C    basis set group =>   1
Atom   3C    basis set group =>   1
Atom   4C    basis set group =>   1
Atom   5C    basis set group =>   1
Atom   6C    basis set group =>   1
Atom   7C    basis set group =>   1
Atom   8C    basis set group =>   1
Atom   9C    basis set group =>   1
Atom  10C    basis set group =>   1
Atom  11C    basis set group =>   1
Atom  12O    basis set group =>   2
Atom  13H    basis set group =>   3
Atom  14H    basis set group =>   3
Atom  15H    basis set group =>   3
Atom  16H    basis set group =>   3
Atom  17H    basis set group =>   3
Atom  18H    basis set group =>   3
Atom  19H    basis set group =>   3
Atom  20H    basis set group =>   3
Atom  21H    basis set group =>   3
Atom  22H    basis set group =>   3
Atom  23H    basis set group =>   3
Atom  24H    basis set group =>   3
Atom  25H    basis set group =>   3


           ************************************************************
           *        Program running with 8 parallel MPI-processes     *
           *              working on a common directory               *
           ************************************************************
------------------------------------------------------------------------------
                             ORCA STARTUP CALCULATIONS
                           -- RI-GTO INTEGRALS CHOSEN --
------------------------------------------------------------------------------
------------------------------------------------------------------------------
                   ___                                                        
                  /   \      - P O W E R E D   B Y -                         
                 /     \                                                     
                 |  |  |   _    _      __       _____    __    __             
                 |  |  |  | |  | |    /  \     |  _  \  |  |  /  |          
                  \  \/   | |  | |   /    \    | | | |  |  | /  /          
                 / \  \   | |__| |  /  /\  \   | |_| |  |  |/  /          
                |  |  |   |  __  | /  /__\  \  |    /   |      \           
                |  |  |   | |  | | |   __   |  |    \   |  |\   \          
                \     /   | |  | | |  |  |  |  | |\  \  |  | \   \       
                 \___/    |_|  |_| |__|  |__|  |_| \__\ |__|  \__/        
                                                                              
                      - O R C A' S   B I G   F R I E N D -                    
                                      &                                       
                       - I N T E G R A L  F E E D E R -                       
                                                                              
 v1 FN, 2020, v2 2021, v3 2022-2024                                           
------------------------------------------------------------------------------


----------------------
SHARK INTEGRAL PACKAGE
----------------------

Number of atoms                             ...     26
Number of basis functions                   ...    247
Number of shells                            ...    117
Maximum angular momentum                    ...      2
Integral batch strategy                     ... SHARK/LIBINT Hybrid
RI-J (if used) integral strategy            ... SPLIT-RIJ (Revised 2003 algorithm where possible)
Printlevel                                  ...      1
Contraction scheme used                     ... SEGMENTED contraction
Prescreening option                         ... SCHWARTZ
   Thresh                                   ... 1.000e-13
   Tcut                                     ... 1.000e-15
   Tpresel                                  ... 1.000e-15 
Coulomb Range Separation                    ... NOT USED
Exchange Range Separation                   ... NOT USED
Multipole approximations                    ... NOT USED
Finite Nucleus Model                        ... NOT USED
CABS basis                                  ... NOT available
Auxiliary Coulomb fitting basis             ... AVAILABLE
   # of basis functions in Aux-J            ...    780
   # of shells in Aux-J                     ...    260
   Maximum angular momentum in Aux-J        ...      4
Auxiliary J/K fitting basis                 ... NOT available
Auxiliary Correlation fitting basis         ... AVAILABLE
   # of basis functions in Aux-C            ...    806
   # of shells in Aux-C                     ...    286
   Maximum angular momentum in Aux-C        ...      3
Auxiliary 'external' fitting basis          ... NOT available

Checking pre-screening integrals            ... done (  0.0 sec) Dimension = 117
Check shell pair data                       ... done (  0.0 sec)
Shell pair information
Shell pair cut-off parameter TPreSel        ...   1.0e-15
Total number of shell pairs                 ...      6903
Shell pairs after pre-screening             ...      5923
Total number of primitive shell pairs       ...     24739
Primitive shell pairs kept                  ...     15083
          la=0 lb=0:   1872 shell pairs
          la=1 lb=0:   2181 shell pairs
          la=1 lb=1:    669 shell pairs
          la=2 lb=0:    708 shell pairs
          la=2 lb=1:    419 shell pairs
          la=2 lb=2:     74 shell pairs

Calculating one electron integrals          ... done (  0.0 sec)
Calculating RI/J V-Matrix + Cholesky decomp.... done (  0.0 sec)
Calculating RI/C V-Matrix + Cholesky decomp.... done (  0.0 sec)
Calculating Nuclear repulsion               ... done (  0.0 sec) ENN=    759.748259715889 Eh

Diagonalization of the overlap matrix:
Smallest eigenvalue                        ... 2.687e-04
Time for diagonalization                   ...    0.007 sec
Threshold for overlap eigenvalues          ... 1.000e-07
Number of eigenvalues below threshold      ... 0
Time for construction of square roots      ...    0.003 sec
Total time needed                          ...    0.011 sec

-------------------
DFT GRID GENERATION
-------------------

General Integration Accuracy     IntAcc      ... 4.388
Radial Grid Type                 RadialGrid  ... OptM3 with GC (2021)
Angular Grid (max. ang.)         AngularGrid ... 4 (Lebedev-302)
Angular grid pruning method      GridPruning ... 4 (adaptive)
Weight generation scheme         WeightScheme... mBecke (2022)
Basis function cutoff            BFCut       ... 1.0000e-13
Integration weight cutoff        WCut        ... 1.0000e-14
Partially contracted basis set               ... off
Rotationally invariant grid construction     ... off
Angular grids for H and He will be reduced by one unit

Total number of grid points                  ...   119758
Total number of batches                      ...     1885
Average number of points per batch           ...       63
Average number of grid points per atom       ...     4606

--------------------
COSX GRID GENERATION
--------------------

GRIDX 1
-------
General Integration Accuracy     IntAcc      ... 3.816
Radial Grid Type                 RadialGrid  ... OptM3 with GC (2021)
Angular Grid (max. ang.)         AngularGrid ... 1 (Lebedev-50)
Angular grid pruning method      GridPruning ... 4 (adaptive)
Weight generation scheme         WeightScheme... mBecke (2022)
Basis function cutoff            BFCut       ... 1.0000e-13
Integration weight cutoff        WCut        ... 1.0000e-14
Partially contracted basis set               ... on
Rotationally invariant grid construction     ... off
Angular grids for H and He will be reduced by one unit

Total number of grid points                  ...    15279
Total number of batches                      ...      137
Average number of points per batch           ...      111
Average number of grid points per atom       ...      588
UseSFitting                                  ... on

GRIDX 2
-------
General Integration Accuracy     IntAcc      ... 4.020
Radial Grid Type                 RadialGrid  ... OptM3 with GC (2021)
Angular Grid (max. ang.)         AngularGrid ... 2 (Lebedev-110)
Angular grid pruning method      GridPruning ... 4 (adaptive)
Weight generation scheme         WeightScheme... mBecke (2022)
Basis function cutoff            BFCut       ... 1.0000e-13
Integration weight cutoff        WCut        ... 1.0000e-14
Partially contracted basis set               ... on
Rotationally invariant grid construction     ... off
Angular grids for H and He will be reduced by one unit

Total number of grid points                  ...    32958
Total number of batches                      ...      271
Average number of points per batch           ...      121
Average number of grid points per atom       ...     1268
UseSFitting                                  ... on

GRIDX 3
-------
General Integration Accuracy     IntAcc      ... 4.338
Radial Grid Type                 RadialGrid  ... OptM3 with GC (2021)
Angular Grid (max. ang.)         AngularGrid ... 3 (Lebedev-194)
Angular grid pruning method      GridPruning ... 4 (adaptive)
Weight generation scheme         WeightScheme... mBecke (2022)
Basis function cutoff            BFCut       ... 1.0000e-13
Integration weight cutoff        WCut        ... 1.0000e-14
Partially contracted basis set               ... on
Rotationally invariant grid construction     ... off
Angular grids for H and He will be reduced by one unit

Total number of grid points                  ...    72138
Total number of batches                      ...      578
Average number of points per batch           ...      124
Average number of grid points per atom       ...     2775
UseSFitting                                  ... on
Initializing property integral containers    ... done (  0.0 sec)

SHARK setup successfully completed in   1.4 seconds

Maximum memory used throughout the entire STARTUP-calculation: 32.4 MB


           ************************************************************
           *        Program running with 8 parallel MPI-processes     *
           *              working on a common directory               *
           ************************************************************
-------------------------------------------------------------------------------
                                 ORCA GUESS
                   Start orbitals & Density for SCF / CASSCF
-------------------------------------------------------------------------------

------------
SCF SETTINGS
------------
Hamiltonian:
 Density Functional     Method          .... DFT(GTOs)
 Exchange Functional    Exchange        .... B88
   X-Alpha parameter    XAlpha          ....  0.666667
   Becke's b parameter  XBeta           ....  0.004200
 Correlation Functional Correlation     .... LYP
 LDA part of GGA corr.  LDAOpt          .... VWN-3
 Gradients option       PostSCFGGA      .... off
 Hybrid DFT is turned on
   Fraction HF Exchange ScalHFX         ....  0.530000
   Scaling of DF-GGA-X  ScalDFX         ....  0.470000
   Scaling of DF-GGA-C  ScalDFC         ....  0.730000
   Scaling of DF-LDA-C  ScalLDAC        ....  0.730000
   Perturbative correction              ....  0.270000
   NL short-range parameter             ....  7.800000
 RI-approximation to the Coulomb term is turned on
   Number of AuxJ basis functions       .... 780
   RIJ-COSX (HFX calculated with COS-X)).... on


General Settings:
 Integral files         IntName         .... calc
 Hartree-Fock type      HFTyp           .... RHF
 Total Charge           Charge          ....    1
 Multiplicity           Mult            ....    1
 Number of Electrons    NEL             ....   94
 Basis Dimension        Dim             ....  247
 Nuclear Repulsion      ENuc            ....    759.7482597159 Eh

Convergence Acceleration:
 AO-DIIS                CNVDIIS         .... on
   Start iteration      DIISMaxIt       ....    12
   Startup error        DIISStart       ....  0.200000
   # of expansion vecs  DIISMaxEq       ....     5
   Bias factor          DIISBfac        ....   1.050
   Max. coefficient     DIISMaxC        ....  10.000
 MO-DIIS                CNVKDIIS        .... off
 Trust-Rad. Augm. Hess. CNVTRAH         .... auto
   Auto Start mean grad. ratio tolernc. ....  1.125000
   Auto Start start iteration           ....    50
   Auto Start num. interpolation iter.  ....    10
   Max. Number of Micro iterations      ....    24
   Max. Number of Macro iterations      .... Maxiter - #DIIS iter
   Number of Davidson start vectors     ....     2
   Converg. threshold    (grad. norm)   ....   2.000e-07
   Grad. Scal. Fac. for Micro threshold ....   0.100
   Minimum threshold for Micro iter.    ....   1.000e-02
   NR start threshold (gradient norm)   ....   1.000e-04
   Initial trust radius                 ....   0.400
   Minimum AH scaling param. (alpha)    ....   1.000
   Maximum AH scaling param. (alpha)    .... 1000.000
   Quad. conv. algorithm                .... NR
   White noise on init. David. guess    .... on
   Maximum white noise                  ....   0.010
   Pseudo random numbers                .... off
   Inactive MOs                         .... canonical
   Orbital update algorithm             .... Taylor
   Preconditioner                       .... Diag
   Full preconditioner red. dimension   ....   250
 SOSCF                  CNVSOSCF        .... on
   Start iteration      SOSCFMaxIt      ....   150
   Startup grad/error   SOSCFStart      ....  0.003300
   Hessian update       SOSCFHessUp     .... L-BFGS
 Level Shifting         CNVShift        .... on
   Level shift para.    LevelShift      ....    0.2500
   Turn off err/grad.   ShiftErr        ....    0.0010
 Zerner damping         CNVZerner       .... off
 Static damping         CNVDamp         .... on
   Fraction old density DampFac         ....    0.7000
   Max. Damping (<1)    DampMax         ....    0.9800
   Min. Damping (>=0)   DampMin         ....    0.0000
   Turn off err/grad.   DampErr         ....    0.1000

SCF Procedure:
 Maximum # iterations   MaxIter         ....   125
 SCF integral mode      SCFMode         .... Direct
   Integral package                     .... SHARK and LIBINT hybrid scheme
 Reset frequency        DirectResetFreq ....    20
 Integral Threshold     Thresh          ....  1.000e-13 Eh
 Primitive CutOff       TCut            ....  1.000e-15 Eh

Convergence Tolerance:
 Convergence Check Mode ConvCheckMode   .... Total+1el-Energy
 Convergence forced     ConvForced      .... 0
 Energy Change          TolE            ....  1.000e-10 Eh
 1-El. energy change                    ....  1.000e-07 Eh
 Orbital Gradient       TolG            ....  2.000e-07
 Orbital Rotation angle TolX            ....  2.000e-07
 DIIS Error             TolErr          ....  1.000e-09

------------------------------
INITIAL GUESS: MODEL POTENTIAL
------------------------------
Loading Hartree-Fock densities                     ... done
Calculating cut-offs                               ... done
Initializing the effective Hamiltonian             ... done
Setting up the integral package (SHARK)            ... done
Starting the Coulomb interaction                   ... done (   0.1 sec)
Making the grid                                    ... done (   0.2 sec)
Mapping shells                                     ... done
Starting the XC term evaluation                    ... done (   0.1 sec)
  promolecular density results
     # of electrons  =     95.000625323
     EX              =    -76.915372587
     EC              =     -1.071641366
     EX+EC           =    -77.987013952
Transforming the Hamiltonian                       ... done (   0.0 sec)
Diagonalizing the Hamiltonian                      ... done (   0.0 sec)
Back transforming the eigenvectors                 ... done (   0.0 sec)
Now organizing SCF variables                       ... done
                      ------------------
                      INITIAL GUESS DONE (   0.3 sec)
                      ------------------
             **** ENERGY FILE WAS UPDATED (calc.en.tmp) ****
Finished Guess after   0.4 sec
Maximum memory used throughout the entire GUESS-calculation: 18.2 MB


           ************************************************************
           *        Program running with 8 parallel MPI-processes     *
           *              working on a common directory               *
           ************************************************************

-------------------------------------------------------------------------------------------
                                      ORCA LEAN-SCF
                              memory conserving SCF solver
-------------------------------------------------------------------------------------------

--------------------
CPCM SOLVATION MODEL
--------------------
CPCM parameters:
  Epsilon                                         ...      16.7000
  Refrac                                          ...       1.2750
  Rsolv                                           ...       1.3000
  Surface type                                    ... GAUSSIAN VDW
  Discretization scheme                           ... Constant charge density
    Threshold for H atoms                         ...       5.0000 (charges/Ang^2)
    Threshold for non-H atoms                     ...       5.0000 (charges/Ang^2)
  Epsilon function type                           ...         CPCM
Solvent:                                          ... CUSTOM
Radii:
  Scheme                                          ... Element-dependent radii
  Radius for C  used is    3.8550 Bohr (=   2.0400 Ang.)
  Radius for O  used is    3.4469 Bohr (=   1.8240 Ang.)
  Radius for H  used is    2.4944 Bohr (=   1.3200 Ang.)
Calculating surface                               ...        done! (  0.0s)
Cavity surface points                             ...         2294
Cavity Volume                                     ...    1503.2908
Cavity Surface-area                               ...     813.9155
Calculating surface distance matrix               ...        done! (  0.1s)
Performing Cholesky decomposition & store         ...        done! (  0.2s)
Overall time for CPCM initialization              ...                 0.2s

----------------------------------------D-I-I-S--------------------------------------------
Iteration    Energy (Eh)           Delta-E    RMSDP     MaxDP     DIISErr   Damp  Time(sec)
-------------------------------------------------------------------------------------------
               ***  Starting incremental Fock matrix formation  ***
    1    -575.3717607420312561     0.00e+00  3.09e-03  7.11e-02  1.38e-01  0.700   2.2
    2    -575.4622844062280365    -9.05e-02  2.30e-03  5.24e-02  7.59e-02  0.700   1.2
                               ***Turning on AO-DIIS***
    3    -575.5107082340603029    -4.84e-02  1.46e-03  4.02e-02  3.76e-02  0.700   1.1
    4    -575.5401879739495143    -2.95e-02  3.37e-03  9.62e-02  2.54e-02  0.000   1.5
                              *** Initializing SOSCF ***
---------------------------------------S-O-S-C-F--------------------------------------
Iteration    Energy (Eh)           Delta-E    RMSDP     MaxDP     MaxGrad    Time(sec)
--------------------------------------------------------------------------------------
    5    -575.6039123661237227    -6.37e-02  1.68e-04  5.23e-03  3.11e-03     1.2
               *** Restarting incremental Fock matrix formation ***
    6    -575.6041079423582687    -1.96e-04  1.04e-04  2.08e-03  8.11e-04     1.8
    7    -575.6041390743828288    -3.11e-05  5.68e-05  1.72e-03  3.55e-04     1.6
    8    -575.6041499558116357    -1.09e-05  2.02e-05  4.52e-04  1.34e-04     1.6
    9    -575.6041507093182190    -7.54e-07  8.53e-06  1.96e-04  6.47e-05     1.5
   10    -575.6041509619926728    -2.53e-07  3.29e-06  5.11e-05  2.42e-05     1.5
   11    -575.6041509841379593    -2.21e-08  9.22e-07  2.55e-05  4.23e-06     1.4
   12    -575.6041509857518577    -1.61e-09  4.80e-07  1.20e-05  5.22e-06     1.3
   13    -575.6041509875358315    -1.78e-09  1.11e-07  3.07e-06  1.13e-06     1.3
   14    -575.6041509874310123     1.05e-10  5.70e-08  1.44e-06  7.01e-07     1.2
   15    -575.6041509875090014    -7.80e-11  1.12e-08  2.41e-07  7.72e-08     1.2
                 **** Energy Check signals convergence ****

               *****************************************************
               *                     SUCCESS                       *
               *           SCF CONVERGED AFTER  15 CYCLES          *
               *****************************************************

Recomputing exchange energy using gridx3       ... done (    2.581 sec)
Old exchange energy                            :    -41.257557860 Eh
New exchange energy                            :    -41.257418722 Eh
Exchange energy change after final integration :      0.000139138 Eh
Total energy after final integration           :   -575.604011849 Eh
             **** ENERGY FILE WAS UPDATED (calc.en.tmp) ****

----------------
TOTAL SCF ENERGY
----------------

Total Energy       :       -575.60401184939974 Eh          -15662.98145 eV

Components:
Nuclear Repulsion  :        759.74825971588916 Eh           20673.80118 eV
Electronic Energy  :      -1335.27536713498944 Eh          -36334.68996 eV
One Electron Energy:      -2272.21475362007732 Eh          -61830.10683 eV
Two Electron Energy:        936.93938648508788 Eh           25495.41687 eV
CPCM Dielectric    :         -0.07704356840865 Eh              -2.09646 eV

Virial components:
Potential Energy   :      -1146.62545995141909 Eh          -31201.26501 eV
Kinetic Energy     :        571.02144810201924 Eh           15538.28355 eV
Virial Ratio       :          2.00802520424165

DFT components:
N(Alpha)           :       47.000004025383 electrons
N(Beta)            :       47.000004025383 electrons
N(Total)           :       94.000008050767 electrons
E(X)               :      -36.659200431236 Eh       
E(C)               :       -2.327944842532 Eh       
E(XC)              :      -38.987145273767 Eh       

CPCM Solvation Model Properties:
Surface-charge          :         -1.01948708731620
Corrected charge        :         -1.00000000000000
Outlying charge corr.   :          0.00002261556396 Eh               0.00062 eV
Free-energy (cav+disp)  :  This term is not implemented in the current solvation scheme

---------------
SCF CONVERGENCE
---------------

  Last Energy change         ...    7.7989e-11  Tolerance :   1.0000e-10
  Last MAX-Density change    ...    2.4103e-07  Tolerance :   1.0000e-09
  Last RMS-Density change    ...    1.1209e-08  Tolerance :   1.0000e-10
  Last DIIS Error            ...    3.1097e-03  Tolerance :   1.0000e-09
  Last Orbital Gradient      ...    7.7172e-08  Tolerance :   2.0000e-07
  Last Orbital Rotation      ...    4.3363e-07  Tolerance :   2.0000e-07


----------------
ORBITAL ENERGIES
----------------

  NO   OCC          E(Eh)            E(eV) 
   0   2.0000     -19.842967      -539.9546 
   1   2.0000     -19.782469      -538.3084 
   2   2.0000     -10.803170      -293.9692 
   3   2.0000     -10.739828      -292.2456 
   4   2.0000     -10.708044      -291.3807 
   5   2.0000     -10.691175      -290.9217 
   6   2.0000     -10.682831      -290.6946 
   7   2.0000     -10.681609      -290.6614 
   8   2.0000     -10.677079      -290.5381 
   9   2.0000     -10.660464      -290.0860 
  10   2.0000     -10.659536      -290.0607 
  11   2.0000     -10.655965      -289.9635 
  12   2.0000     -10.654305      -289.9184 
  13   2.0000      -1.305026       -35.5116 
  14   2.0000      -1.230658       -33.4879 
  15   2.0000      -1.021538       -27.7975 
  16   2.0000      -0.986480       -26.8435 
  17   2.0000      -0.932650       -25.3787 
  18   2.0000      -0.892143       -24.2764 
  19   2.0000      -0.880438       -23.9579 
  20   2.0000      -0.815925       -22.2025 
  21   2.0000      -0.772544       -21.0220 
  22   2.0000      -0.736832       -20.0502 
  23   2.0000      -0.722886       -19.6707 
  24   2.0000      -0.686162       -18.6714 
  25   2.0000      -0.664453       -18.0807 
  26   2.0000      -0.635272       -17.2866 
  27   2.0000      -0.631236       -17.1768 
  28   2.0000      -0.597625       -16.2622 
  29   2.0000      -0.583211       -15.8700 
  30   2.0000      -0.567955       -15.4549 
  31   2.0000      -0.547710       -14.9039 
  32   2.0000      -0.535713       -14.5775 
  33   2.0000      -0.534286       -14.5387 
  34   2.0000      -0.522352       -14.2139 
  35   2.0000      -0.513635       -13.9767 
  36   2.0000      -0.505883       -13.7658 
  37   2.0000      -0.491959       -13.3869 
  38   2.0000      -0.472272       -12.8512 
  39   2.0000      -0.465395       -12.6640 
  40   2.0000      -0.454510       -12.3678 
  41   2.0000      -0.446371       -12.1464 
  42   2.0000      -0.409748       -11.1498 
  43   2.0000      -0.407292       -11.0830 
  44   2.0000      -0.397826       -10.8254 
  45   2.0000      -0.328387        -8.9359 
  46   2.0000      -0.306153        -8.3308 
  47   0.0000      -0.073493        -1.9999 
  48   0.0000       0.014566         0.3964 
  49   0.0000       0.055603         1.5130 
  50   0.0000       0.086279         2.3478 
  51   0.0000       0.109732         2.9859 
  52   0.0000       0.119689         3.2569 
  53   0.0000       0.123711         3.3663 
  54   0.0000       0.132406         3.6030 
  55   0.0000       0.154921         4.2156 
  56   0.0000       0.166009         4.5173 
  57   0.0000       0.174107         4.7377 
*Only the first 10 virtual orbitals were printed.

                    ********************************
                    * MULLIKEN POPULATION ANALYSIS *
                    ********************************

-----------------------
MULLIKEN ATOMIC CHARGES
-----------------------
   0 C :    0.165804
   1 O :   -0.402623
   2 C :    0.330101
   3 C :   -0.102202
   4 C :    0.029517
   5 C :   -0.061808
   6 C :    0.044026
   7 C :   -0.045293
   8 C :    0.205498
   9 C :    0.035044
  10 C :   -0.057550
  11 C :    0.230082
  12 O :   -0.313184
  13 H :    0.067260
  14 H :    0.049460
  15 H :    0.049682
  16 H :    0.046488
  17 H :    0.060558
  18 H :    0.040796
  19 H :    0.055917
  20 H :    0.082235
  21 H :    0.080949
  22 H :    0.077751
  23 H :    0.078251
  24 H :    0.127783
  25 H :    0.125460
Sum of atomic charges:    1.0000000

--------------------------------
MULLIKEN REDUCED ORBITAL CHARGES
--------------------------------
  0 C s       :     3.033839  s :     3.033839
      pz      :     0.927281  p :     2.740536
      px      :     0.825455
      py      :     0.987800
      dz2     :     0.005393  d :     0.059822
      dxz     :     0.018450
      dyz     :     0.013730
      dx2y2   :     0.009688
      dxy     :     0.012560

  1 O s       :     3.728887  s :     3.728887
      pz      :     1.514998  p :     4.656736
      px      :     1.459970
      py      :     1.681768
      dz2     :     0.002669  d :     0.016999
      dxz     :     0.002936
      dyz     :     0.004381
      dx2y2   :     0.002172
      dxy     :     0.004842

  2 C s       :     2.954374  s :     2.954374
      pz      :     0.825779  p :     2.633767
      px      :     0.863104
      py      :     0.944884
      dz2     :     0.016687  d :     0.081759
      dxz     :     0.013370
      dyz     :     0.017051
      dx2y2   :     0.016408
      dxy     :     0.018243

  3 C s       :     3.233101  s :     3.233101
      pz      :     0.977921  p :     2.834332
      px      :     0.948386
      py      :     0.908025
      dz2     :     0.005342  d :     0.034769
      dxz     :     0.005267
      dyz     :     0.007483
      dx2y2   :     0.009091
      dxy     :     0.007586

  4 C s       :     3.198184  s :     3.198184
      pz      :     0.916108  p :     2.733161
      px      :     0.923492
      py      :     0.893561
      dz2     :     0.008128  d :     0.039138
      dxz     :     0.006505
      dyz     :     0.007048
      dx2y2   :     0.009607
      dxy     :     0.007851

  5 C s       :     3.237200  s :     3.237200
      pz      :     0.967649  p :     2.789533
      px      :     0.961749
      py      :     0.860135
      dz2     :     0.005465  d :     0.035076
      dxz     :     0.006104
      dyz     :     0.007400
      dx2y2   :     0.008107
      dxy     :     0.007999

  6 C s       :     3.231472  s :     3.231472
      pz      :     0.887837  p :     2.685262
      px      :     0.881242
      py      :     0.916182
      dz2     :     0.006767  d :     0.039240
      dxz     :     0.005384
      dyz     :     0.008666
      dx2y2   :     0.008924
      dxy     :     0.009499

  7 C s       :     3.025729  s :     3.025729
      pz      :     1.019701  p :     2.977744
      px      :     1.005466
      py      :     0.952577
      dz2     :     0.004852  d :     0.041820
      dxz     :     0.006973
      dyz     :     0.009599
      dx2y2   :     0.009820
      dxy     :     0.010576

  8 C s       :     3.161429  s :     3.161429
      pz      :     0.791950  p :     2.543276
      px      :     0.758358
      py      :     0.992969
      dz2     :     0.014293  d :     0.089797
      dxz     :     0.014115
      dyz     :     0.019095
      dx2y2   :     0.020723
      dxy     :     0.021570

  9 C s       :     2.893545  s :     2.893545
      pz      :     1.026005  p :     3.028737
      px      :     1.041698
      py      :     0.961034
      dz2     :     0.009644  d :     0.042674
      dxz     :     0.006155
      dyz     :     0.008877
      dx2y2   :     0.013925
      dxy     :     0.004073

 10 C s       :     3.032618  s :     3.032618
      pz      :     1.010567  p :     2.987331
      px      :     0.945866
      py      :     1.030899
      dz2     :     0.007609  d :     0.037601
      dxz     :     0.009697
      dyz     :     0.004597
      dx2y2   :     0.006232
      dxy     :     0.009465

 11 C s       :     2.996651  s :     2.996651
      pz      :     0.898452  p :     2.705828
      px      :     0.942625
      py      :     0.864751
      dz2     :     0.013402  d :     0.067439
      dxz     :     0.012861
      dyz     :     0.015323
      dx2y2   :     0.011886
      dxy     :     0.013968

 12 O s       :     3.755578  s :     3.755578
      pz      :     1.496006  p :     4.537315
      px      :     1.406395
      py      :     1.634914
      dz2     :     0.002877  d :     0.020291
      dxz     :     0.002404
      dyz     :     0.005422
      dx2y2   :     0.003593
      dxy     :     0.005996

 13 H s       :     0.909848  s :     0.909848
      pz      :     0.008114  p :     0.022892
      px      :     0.005169
      py      :     0.009609

 14 H s       :     0.927445  s :     0.927445
      pz      :     0.008315  p :     0.023095
      px      :     0.004088
      py      :     0.010692

 15 H s       :     0.927241  s :     0.927241
      pz      :     0.007613  p :     0.023077
      px      :     0.009741
      py      :     0.005723

 16 H s       :     0.928147  s :     0.928147
      pz      :     0.006893  p :     0.025365
      px      :     0.010865
      py      :     0.007606

 17 H s       :     0.914429  s :     0.914429
      pz      :     0.003786  p :     0.025013
      px      :     0.003671
      py      :     0.017557

 18 H s       :     0.934167  s :     0.934167
      pz      :     0.004086  p :     0.025037
      px      :     0.003599
      py      :     0.017351

 19 H s       :     0.918943  s :     0.918943
      pz      :     0.006641  p :     0.025139
      px      :     0.010750
      py      :     0.007749

 20 H s       :     0.895070  s :     0.895070
      pz      :     0.014963  p :     0.022695
      px      :     0.003089
      py      :     0.004643

 21 H s       :     0.896543  s :     0.896543
      pz      :     0.004083  p :     0.022508
      px      :     0.015378
      py      :     0.003047

 22 H s       :     0.898872  s :     0.898872
      pz      :     0.013748  p :     0.023377
      px      :     0.005644
      py      :     0.003985

 23 H s       :     0.898371  s :     0.898371
      pz      :     0.004417  p :     0.023378
      px      :     0.008703
      py      :     0.010258

 24 H s       :     0.844234  s :     0.844234
      pz      :     0.012517  p :     0.027983
      px      :     0.004646
      py      :     0.010820

 25 H s       :     0.846433  s :     0.846433
      pz      :     0.005652  p :     0.028107
      px      :     0.016198
      py      :     0.006257


                     *******************************
                     * LOEWDIN POPULATION ANALYSIS *
                     *******************************

----------------------
LOEWDIN ATOMIC CHARGES
----------------------
   0 C :    0.091340
   1 O :   -0.119471
   2 C :    0.129188
   3 C :   -0.055669
   4 C :    0.053986
   5 C :   -0.042978
   6 C :    0.056090
   7 C :   -0.098806
   8 C :    0.285218
   9 C :   -0.042371
  10 C :   -0.017661
  11 C :    0.105189
  12 O :   -0.022368
  13 H :    0.037550
  14 H :    0.023070
  15 H :    0.023210
  16 H :    0.049274
  17 H :    0.052610
  18 H :    0.048684
  19 H :    0.051428
  20 H :    0.043502
  21 H :    0.042321
  22 H :    0.051835
  23 H :    0.052464
  24 H :    0.100995
  25 H :    0.101370

-------------------------------
LOEWDIN REDUCED ORBITAL CHARGES
-------------------------------
  0 C s       :     2.844395  s :     2.844395
      pz      :     0.985740  p :     2.929321
      px      :     0.905096
      py      :     1.038485
      dz2     :     0.010847  d :     0.134944
      dxz     :     0.040305
      dyz     :     0.033431
      dx2y2   :     0.021216
      dxy     :     0.029145

  1 O s       :     3.406363  s :     3.406363
      pz      :     1.523898  p :     4.681640
      px      :     1.475132
      py      :     1.682610
      dz2     :     0.004740  d :     0.031468
      dxz     :     0.006618
      dyz     :     0.007513
      dx2y2   :     0.004210
      dxy     :     0.008387

  2 C s       :     2.840248  s :     2.840248
      pz      :     0.877266  p :     2.850645
      px      :     0.922583
      py      :     1.050797
      dz2     :     0.033441  d :     0.179919
      dxz     :     0.028777
      dyz     :     0.038766
      dx2y2   :     0.038040
      dxy     :     0.040894

  3 C s       :     2.856874  s :     2.856874
      pz      :     1.036285  p :     3.111916
      px      :     1.040313
      py      :     1.035318
      dz2     :     0.011673  d :     0.086879
      dxz     :     0.012671
      dyz     :     0.019456
      dx2y2   :     0.023236
      dxy     :     0.019843

  4 C s       :     2.857870  s :     2.857870
      pz      :     0.966554  p :     2.994378
      px      :     0.978977
      py      :     1.048846
      dz2     :     0.017442  d :     0.093767
      dxz     :     0.016369
      dyz     :     0.016947
      dx2y2   :     0.023624
      dxy     :     0.019386

  5 C s       :     2.857370  s :     2.857370
      pz      :     1.026109  p :     3.098037
      px      :     1.025910
      py      :     1.046018
      dz2     :     0.012208  d :     0.087571
      dxz     :     0.016345
      dyz     :     0.017833
      dx2y2   :     0.020884
      dxy     :     0.020301

  6 C s       :     2.859532  s :     2.859532
      pz      :     0.963990  p :     2.990350
      px      :     0.985400
      py      :     1.040960
      dz2     :     0.014190  d :     0.094028
      dxz     :     0.012366
      dyz     :     0.021841
      dx2y2   :     0.022231
      dxy     :     0.023400

  7 C s       :     2.839467  s :     2.839467
      pz      :     1.041711  p :     3.153842
      px      :     1.048962
      py      :     1.063169
      dz2     :     0.011406  d :     0.105496
      dxz     :     0.017575
      dyz     :     0.023906
      dx2y2   :     0.025588
      dxy     :     0.027021

  8 C s       :     2.865666  s :     2.865666
      pz      :     0.819236  p :     2.661265
      px      :     0.812460
      py      :     1.029569
      dz2     :     0.027838  d :     0.187850
      dxz     :     0.028395
      dyz     :     0.040673
      dx2y2   :     0.042849
      dxy     :     0.048095

  9 C s       :     2.789930  s :     2.789930
      pz      :     1.051812  p :     3.144730
      px      :     1.049247
      py      :     1.043670
      dz2     :     0.020324  d :     0.107711
      dxz     :     0.016067
      dyz     :     0.024302
      dx2y2   :     0.036879
      dxy     :     0.010139

 10 C s       :     2.839211  s :     2.839211
      pz      :     1.040574  p :     3.088591
      px      :     1.015923
      py      :     1.032095
      dz2     :     0.019050  d :     0.089859
      dxz     :     0.022944
      dyz     :     0.009528
      dx2y2   :     0.014092
      dxy     :     0.024245

 11 C s       :     2.842466  s :     2.842466
      pz      :     0.961807  p :     2.903019
      px      :     0.991956
      py      :     0.949257
      dz2     :     0.032997  d :     0.149326
      dxz     :     0.024964
      dyz     :     0.032831
      dx2y2   :     0.028269
      dxy     :     0.030265

 12 O s       :     3.424690  s :     3.424690
      pz      :     1.490064  p :     4.561666
      px      :     1.418686
      py      :     1.652916
      dz2     :     0.005086  d :     0.036012
      dxz     :     0.005618
      dyz     :     0.008698
      dx2y2   :     0.005655
      dxy     :     0.010954

 13 H s       :     0.900269  s :     0.900269
      pz      :     0.021575  p :     0.062181
      px      :     0.014336
      py      :     0.026270

 14 H s       :     0.913553  s :     0.913553
      pz      :     0.022613  p :     0.063377
      px      :     0.011928
      py      :     0.028837

 15 H s       :     0.913445  s :     0.913445
      pz      :     0.020914  p :     0.063345
      px      :     0.027007
      py      :     0.015425

 16 H s       :     0.877400  s :     0.877400
      pz      :     0.020809  p :     0.073326
      px      :     0.030230
      py      :     0.022286

 17 H s       :     0.875917  s :     0.875917
      pz      :     0.012617  p :     0.071473
      px      :     0.012338
      py      :     0.046518

 18 H s       :     0.879462  s :     0.879462
      pz      :     0.013768  p :     0.071854
      px      :     0.012584
      py      :     0.045502

 19 H s       :     0.877228  s :     0.877228
      pz      :     0.019385  p :     0.071344
      px      :     0.029492
      py      :     0.022468

 20 H s       :     0.891987  s :     0.891987
      pz      :     0.040107  p :     0.064511
      px      :     0.010066
      py      :     0.014338

 21 H s       :     0.893406  s :     0.893406
      pz      :     0.012342  p :     0.064273
      px      :     0.041649
      py      :     0.010282

 22 H s       :     0.882771  s :     0.882771
      pz      :     0.035704  p :     0.065394
      px      :     0.016737
      py      :     0.012953

 23 H s       :     0.882110  s :     0.882110
      pz      :     0.013750  p :     0.065426
      px      :     0.023614
      py      :     0.028062

 24 H s       :     0.824728  s :     0.824728
      pz      :     0.034068  p :     0.074277
      px      :     0.014605
      py      :     0.025604

 25 H s       :     0.824467  s :     0.824467
      pz      :     0.016327  p :     0.074163
      px      :     0.041939
      py      :     0.015898


                      *****************************
                      * MAYER POPULATION ANALYSIS *
                      *****************************

  NA   - Mulliken gross atomic population
  ZA   - Total nuclear charge
  QA   - Mulliken gross atomic charge
  VA   - Mayer's total valence
  BVA  - Mayer's bonded valence
  FA   - Mayer's free valence

  ATOM       NA         ZA         QA         VA         BVA        FA
  0 C      5.8342     6.0000     0.1658     3.8673     3.8673    -0.0000
  1 O      8.4026     8.0000    -0.4026     2.1102     2.1102     0.0000
  2 C      5.6699     6.0000     0.3301     3.7955     3.7955    -0.0000
  3 C      6.1022     6.0000    -0.1022     3.8713     3.8713    -0.0000
  4 C      5.9705     6.0000     0.0295     3.8937     3.8937     0.0000
  5 C      6.0618     6.0000    -0.0618     3.8706     3.8706    -0.0000
  6 C      5.9560     6.0000     0.0440     3.8449     3.8449     0.0000
  7 C      6.0453     6.0000    -0.0453     3.7086     3.7086     0.0000
  8 C      5.7945     6.0000     0.2055     3.9540     3.9540     0.0000
  9 C      5.9650     6.0000     0.0350     3.8898     3.8898     0.0000
 10 C      6.0576     6.0000    -0.0576     4.0851     4.0851     0.0000
 11 C      5.7699     6.0000     0.2301     3.8820     3.8820     0.0000
 12 O      8.3132     8.0000    -0.3132     2.2775     2.2775     0.0000
 13 H      0.9327     1.0000     0.0673     0.9848     0.9848    -0.0000
 14 H      0.9505     1.0000     0.0495     0.9830     0.9830    -0.0000
 15 H      0.9503     1.0000     0.0497     0.9829     0.9829    -0.0000
 16 H      0.9535     1.0000     0.0465     0.9993     0.9993    -0.0000
 17 H      0.9394     1.0000     0.0606     0.9913     0.9913     0.0000
 18 H      0.9592     1.0000     0.0408     0.9978     0.9978    -0.0000
 19 H      0.9441     1.0000     0.0559     0.9965     0.9965     0.0000
 20 H      0.9178     1.0000     0.0822     0.9775     0.9775     0.0000
 21 H      0.9191     1.0000     0.0809     0.9771     0.9771     0.0000
 22 H      0.9222     1.0000     0.0778     0.9742     0.9742    -0.0000
 23 H      0.9217     1.0000     0.0783     0.9761     0.9761     0.0000
 24 H      0.8722     1.0000     0.1278     0.9807     0.9807     0.0000
 25 H      0.8745     1.0000     0.1255     0.9819     0.9819     0.0000

  Mayer bond orders larger than 0.100000
B(  0-C ,  1-O ) :   0.8980 B(  0-C , 13-H ) :   0.9801 B(  0-C , 14-H ) :   0.9761 
B(  0-C , 15-H ) :   0.9763 B(  1-O ,  2-C ) :   1.1163 B(  2-C ,  3-C ) :   1.2655 
B(  2-C ,  5-C ) :   1.3169 B(  3-C ,  4-C ) :   1.4651 B(  3-C , 16-H ) :   0.9990 
B(  4-C ,  7-C ) :   1.2928 B(  4-C , 17-H ) :   0.9867 B(  5-C ,  6-C ) :   1.4590 
B(  5-C , 18-H ) :   1.0041 B(  6-C ,  7-C ) :   1.2658 B(  6-C , 19-H ) :   1.0039 
B(  7-C ,  8-C ) :   1.1375 B(  8-C ,  9-C ) :   1.1750 B(  8-C , 12-O ) :   1.3411 
B(  9-C , 10-C ) :   1.0503 B(  9-C , 24-H ) :   0.8423 B(  9-C , 25-H ) :   0.8505 
B( 10-C , 11-C ) :   1.0975 B( 10-C , 22-H ) :   0.9416 B( 10-C , 23-H ) :   0.9424 
B( 11-C , 12-O ) :   0.8622 B( 11-C , 20-H ) :   0.9582 B( 11-C , 21-H ) :   0.9580 


-------
TIMINGS
-------

Total SCF time: 0 days 0 hours 0 min 24 sec 

Total time                  ....      24.618 sec
Sum of individual times     ....      24.587 sec  ( 99.9%)

SCF preparation             ....       0.422 sec  (  1.7%)
Fock matrix formation       ....      23.682 sec  ( 96.2%)
  Startup                   ....       0.021 sec  (  0.1% of F)
  Split-RI-J                ....       2.019 sec  (  8.5% of F)
  Chain of spheres X        ....      15.402 sec  ( 65.0% of F)
  XC integration            ....       2.679 sec  ( 11.3% of F)
    XC Preparation          ....       0.000 sec  (  0.0% of XC)
    Basis function eval.    ....       0.968 sec  ( 36.1% of XC)
    Density eval.           ....       0.613 sec  ( 22.9% of XC)
    XC-Functional eval.     ....       0.095 sec  (  3.5% of XC)
    XC-Potential eval.      ....       0.668 sec  ( 24.9% of XC)
  CPCM terms                ....       3.478 sec  ( 14.7% of F)
Diagonalization             ....       0.000 sec  (  0.0%)
Density matrix formation    ....       0.044 sec  (  0.2%)
Total Energy calculation    ....       0.043 sec  (  0.2%)
Population analysis         ....       0.021 sec  (  0.1%)
Orbital Transformation      ....       0.035 sec  (  0.1%)
Orbital Orthonormalization  ....       0.000 sec  (  0.0%)
DIIS solution               ....       0.187 sec  (  0.8%)
SOSCF solution              ....       0.150 sec  (  0.6%)
Finished LeanSCF after  24.7 sec

Maximum memory used throughout the entire LEANSCF-calculation: 28.6 MB


           ************************************************************
           *        Program running with 8 parallel MPI-processes     *
           *              working on a common directory               *
           ************************************************************

------------------------------------------------------------------------------
                                ORCA  MP2 
------------------------------------------------------------------------------

Freezing NCore=26 chemical core electrons

----------------------
RI-MP2 ENERGY+GRADIENT
----------------------
Dimension of the orbital basis            ...  247
Dimension of the AuxC basis               ...  806
Memory devoted to MP2                     ... 8000 MB   
Data format for matrix containers         ... DOUBLE
Compression type for matrix containers    ... UNCOMPRESSED
Overall scaling of the MP2 energy         ...   2.700e-01

-----------------------
SHARK RI TRANSFORMATION
-----------------------

Number of basis functions                ...    247
Number of aux functions                  ...    806
Number of operators                      ...      1
Generation of IJK                        ... YES
Generation of IAK                        ... YES
Generation of ABK                        ... NO
Orbital Range Operator  0:    0-  46 to   47- 246

Aux basis identifier                     ...   AUXC
Contraction scheme used                  ... SEGMENTED
Do orthogonalization                     ... YES
All operator combinations                ... NO
Transpose (ia|K)                         ... NO
Integral generator used                  ... LIBINT
Starting integral generation + trafo... 
Half trafo (segmented) done. Total time =  0.2 sec. integrals=  0.2 sec trafo=  0.1 sec
Integral generation and half transformation done (  0.2 sec)

Reading or making V^(-1/2)          ... done (  0.0 sec)
Sorting IJK integrals               ... done (  0.1 sec)
Sorting IAK integrals               ... done (  0.2 sec)

SHARK RI integral transformation done. Total time =  0.4 sec.

Opening buffers                              ... done
Frozen core precalculation                   ... done

Starting loop over batches of integrals:

Operator 0  - window                       ... ( 13- 46)x( 47-246)
Operator 0  - Memory available             ...  8000 MB
Operator 0  - Memory needed per MO         ...   1.2 MB
Operator 0  - Number of orbitals per batch ... 5
Operator 0  - Number of batches            ... 1

OPERATOR  0   PASS   0:  MOs    13 ...   17 +   18 ...   22 +   23 ...   27 +   28 ...   32
                            +   33 ...   37 +   38 ...   42 +   43 ...   46
  Reading integrals       ... ok
  Internal MO  15
Closing buffer GIPV ( 0.05 GB; CompressionRatio= 1.00)
Time spent in pair loops =     2.188 sec
Deleting buffers (Ka|jb) ...done

-----------------------------------------------
 RI-MP2 CORRELATION ENERGY:     -0.597431873 Eh
-----------------------------------------------


---------------------
MP2 DENSITY FORMATION
---------------------

Completing the external part of the density      ... done
Storing the unrelaxed density                    ... done

Re-sorting 3-index density container for op 0    ... done
Computing external part of the Lagrangian        ... done
Calculating the xc-kernel                        ... done
Calculating G(D)                                 ... done
Completing the Lagrangian                        ... done
Solving the Z-vector equations                   ... Using XC Grid                  ... (calc.grid_cpscf.tmp) 
Recalculating density on grid  ... (calc.grho_cpscf0.tmp) done
Calculating the xc-kernel      ... (calc.fxc_cpscf0.tmp) done

-------------------
SHARK CP-SCF DRIVER
-------------------

Dimension of the orbital basis          ...    247
Dimension of the CPSCF-problem          ...   9400
Number of operators                     ...      1
Max. number of iterations               ...    128
Convergence Tolerance                   ... 3.0e-06
Number of perturbations                 ...      1
Perturbation type                       ... REAL

----------------------------
POPLE LINEAR EQUATION SOLVER
----------------------------

  ITERATION   0:   ||err||_max =   6.7038e-02 (   1.1 sec)
  ITERATION   1:   ||err||_max =   1.9295e-02 (   1.1 sec)
  ITERATION   2:   ||err||_max =   8.5383e-03 (   3.1 sec)
  ITERATION   3:   ||err||_max =   2.2948e-03 (   1.1 sec)
  ITERATION   4:   ||err||_max =   7.7092e-04 (   1.1 sec)
  ITERATION   5:   ||err||_max =   3.1375e-04 (   1.1 sec)
  ITERATION   6:   ||err||_max =   1.0958e-04 (   1.1 sec)
  ITERATION   7:   ||err||_max =   3.7111e-05 (   1.1 sec)
  ITERATION   8:   ||err||_max =   1.2570e-05 (   1.1 sec)
  ITERATION   9:   ||err||_max =   4.2278e-06 (   1.1 sec)
  ITERATION  10:   ||err||_max =   9.4193e-07 (   1.1 sec)
done
Finalizing the relaxed density                   ... done
Transforming P to the AO basis                   ... done
Storing the relaxed density                      ... done

------------------------------------
ENERGY WEIGHTED DENSITY FINALIZATION
------------------------------------

Gathering the parts of the W-matrix              ... done
Forming the Z-density                            ... done
Transforming Z to the AO basis                   ... done
Calculating G(Z)                                 ... done
Finalizing the W-matrix                          ... done
Transforming W to the AO basis and storing       ... done

----------------------------------
MP2 DERIVATIVE INTEGRAL GENERATION
----------------------------------

Input SCF Electron Density              ... calc.scfp
Input Correlated Electron Density       ... calc.pmp2re
Input Energy Weighted Density           ... calc.wmp2.tmp

Nuclear repulsion gradient              ... done (  0.0 sec)
HCore & Overlap gradient  (SHARK)       ... done (  0.1 sec)
Two-electron RIJ gradient terms         ... done (  0.6 sec)

-----------------------------------------------------------
MP2 COSX Grid Generation
-----------------------------------------------------------

General Integration Accuracy     IntAcc      ... 4.871
Radial Grid Type                 RadialGrid  ... OptM3 with GC (2021)
Angular Grid (max. ang.)         AngularGrid ... 4 (Lebedev-302)
Angular grid pruning method      GridPruning ... 4 (adaptive)
Weight generation scheme         WeightScheme... mBecke (2022)
Basis function cutoff            BFCut       ... 1.0000e-13
Integration weight cutoff        WCut        ... 1.0000e-14
Partially contracted basis set               ... on
Rotationally invariant grid construction     ... off
Angular grids for H and He will be reduced by one unit

Total number of grid points                  ...   137467
Total number of batches                      ...     1083
Average number of points per batch           ...      126
Average number of grid points per atom       ...     5287
UseSFitting                                  ... on
Two-electron COSX gradient terms        ... 
Integration Timings:
Total Time                  =     7.6 sec
Basis fcn evaluation        =     0.1 sec
Density evaluation          =     0.2 sec
A evaluation                =     6.5 sec
A derivative evaluation     =     0.0 sec
S-fit derivative evaluation =     0.0 sec
anal. over. der. evaluation =     0.0 sec
num. over. der. evaluation  =     0.4 sec
K(P) evaluation             =     0.1 sec
finalize                    =     0.0 sec

done (  8.5 sec)
CPCM gradient                           ... done (  0.7 sec)
DFT XC gradient                         ... Exchange-correlation gradient    ... done
done (  0.9 sec)
Empirical dispersion gradient           ... 
-------------------
DISPERSION GRADIENT
-------------------

   1   C   :   -0.000153190   -0.000046995   -0.000149380
   2   O   :   -0.000096468   -0.000093908   -0.000113164
   3   C   :   -0.000010324   -0.000055048   -0.000026227
   4   C   :   -0.000046716    0.000065348   -0.000025897
   5   C   :   -0.000065659    0.000043454   -0.000051837
   6   C   :    0.000052397   -0.000166481   -0.000002770
   7   C   :    0.000016775   -0.000133809   -0.000027119
   8   C   :   -0.000066258   -0.000071238   -0.000083606
   9   C   :    0.000333370    0.000213746    0.000368039
  10   C   :    0.000031611    0.000180752    0.000095855
  11   C   :   -0.000025095   -0.000055545   -0.000042750
  12   C   :   -0.000051345   -0.000014269   -0.000051329
  13   O   :    0.000136887   -0.000058616    0.000092239
  14   H   :   -0.000061647   -0.000032438   -0.000064394
  15   H   :   -0.000064030   -0.000001270   -0.000103206
  16   H   :   -0.000108212   -0.000016453   -0.000053679
  17   H   :   -0.000066276    0.000098197   -0.000031209
  18   H   :   -0.000075282    0.000115480   -0.000036211
  19   H   :    0.000034623   -0.000129581   -0.000006809
  20   H   :    0.000054746   -0.000135196    0.000008845
  21   H   :    0.000072578   -0.000046268    0.000097632
  22   H   :    0.000123760   -0.000023006    0.000035964
  23   H   :    0.000006867    0.000071726    0.000097162
  24   H   :    0.000063069    0.000097748    0.000033963
  25   H   :    0.000007985    0.000110811   -0.000012507
  26   H   :   -0.000044167    0.000082858    0.000052395

Difference to translation invariance:
           :    0.0000000000   -0.0000000000    0.0000000000

Difference to rotation invariance:
           :    0.0000000000   -0.0000000000   -0.0000000000

Norm of the Dispersion gradient    ...    0.0008615216
RMS gradient                       ...    0.0000975481
MAX gradient                       ...    0.0003680387
done (  0.0 sec)

                *********************************************
                * UNRELAXED MP2 DENSITY POPULATION ANALYSIS *
                *********************************************

------------------------------------------------------------------------------
                           ORCA POPULATION ANALYSIS
------------------------------------------------------------------------------
Input electron density              ... calc.pmp2ur
BaseName (.gbw .S,...)              ... calc

                    ********************************
                    * MULLIKEN POPULATION ANALYSIS *
                    ********************************

-----------------------
MULLIKEN ATOMIC CHARGES
-----------------------
   0 C :    0.161103
   1 O :   -0.393180
   2 C :    0.322529
   3 C :   -0.100800
   4 C :    0.025835
   5 C :   -0.060336
   6 C :    0.040514
   7 C :   -0.042755
   8 C :    0.193671
   9 C :    0.034951
  10 C :   -0.059637
  11 C :    0.226140
  12 O :   -0.301493
  13 H :    0.067985
  14 H :    0.050094
  15 H :    0.050322
  16 H :    0.047693
  17 H :    0.061658
  18 H :    0.041939
  19 H :    0.056889
  20 H :    0.083096
  21 H :    0.081822
  22 H :    0.078613
  23 H :    0.079121
  24 H :    0.128269
  25 H :    0.125957
Sum of atomic charges:    1.0000000

--------------------------------
MULLIKEN REDUCED ORBITAL CHARGES
--------------------------------
  0 C s       :     3.034316  s :     3.034316
      pz      :     0.927060  p :     2.740025
      px      :     0.825935
      py      :     0.987030
      dz2     :     0.006482  d :     0.064556
      dxz     :     0.019229
      dyz     :     0.014650
      dx2y2   :     0.010695
      dxy     :     0.013499
  1 O s       :     3.728192  s :     3.728192
      pz      :     1.509804  p :     4.641520
      px      :     1.455121
      py      :     1.676595
      dz2     :     0.004031  d :     0.023468
      dxz     :     0.004243
      dyz     :     0.005623
      dx2y2   :     0.003484
      dxy     :     0.006088
  2 C s       :     2.954985  s :     2.954985
      pz      :     0.827818  p :     2.635338
      px      :     0.864274
      py      :     0.943246
      dz2     :     0.017704  d :     0.087148
      dxz     :     0.014267
      dyz     :     0.018227
      dx2y2   :     0.017548
      dxy     :     0.019402
  3 C s       :     3.233026  s :     3.233026
      pz      :     0.974678  p :     2.826669
      px      :     0.945608
      py      :     0.906384
      dz2     :     0.006643  d :     0.041105
      dxz     :     0.006374
      dyz     :     0.008839
      dx2y2   :     0.010267
      dxy     :     0.008982
  4 C s       :     3.197588  s :     3.197588
      pz      :     0.916071  p :     2.731565
      px      :     0.923206
      py      :     0.892287
      dz2     :     0.009382  d :     0.045012
      dxz     :     0.007563
      dyz     :     0.008191
      dx2y2   :     0.010884
      dxy     :     0.008992
  5 C s       :     3.237045  s :     3.237045
      pz      :     0.964280  p :     2.781912
      px      :     0.958707
      py      :     0.858925
      dz2     :     0.006915  d :     0.041379
      dxz     :     0.007252
      dyz     :     0.008570
      dx2y2   :     0.009477
      dxy     :     0.009165
  6 C s       :     3.230506  s :     3.230506
      pz      :     0.888148  p :     2.683883
      px      :     0.881298
      py      :     0.914437
      dz2     :     0.007932  d :     0.045097
      dxz     :     0.006412
      dyz     :     0.009911
      dx2y2   :     0.010070
      dxy     :     0.010772
  7 C s       :     3.026800  s :     3.026800
      pz      :     1.015058  p :     2.967277
      px      :     1.001476
      py      :     0.950743
      dz2     :     0.006342  d :     0.048678
      dxz     :     0.008164
      dyz     :     0.011009
      dx2y2   :     0.011187
      dxy     :     0.011974
  8 C s       :     3.160644  s :     3.160644
      pz      :     0.796637  p :     2.550918
      px      :     0.762337
      py      :     0.991944
      dz2     :     0.015341  d :     0.094767
      dxz     :     0.014948
      dyz     :     0.020111
      dx2y2   :     0.021721
      dxy     :     0.022645
  9 C s       :     2.894189  s :     2.894189
      pz      :     1.023370  p :     3.021346
      px      :     1.038993
      py      :     0.958982
      dz2     :     0.010963  d :     0.049514
      dxz     :     0.007448
      dyz     :     0.010325
      dx2y2   :     0.015173
      dxy     :     0.005605
 10 C s       :     3.033298  s :     3.033298
      pz      :     1.009055  p :     2.982854
      px      :     0.944648
      py      :     1.029152
      dz2     :     0.008786  d :     0.043484
      dxz     :     0.010750
      dyz     :     0.005883
      dx2y2   :     0.007453
      dxy     :     0.010612
 11 C s       :     2.996804  s :     2.996804
      pz      :     0.898315  p :     2.704536
      px      :     0.941895
      py      :     0.864327
      dz2     :     0.014397  d :     0.072520
      dxz     :     0.013835
      dyz     :     0.016343
      dx2y2   :     0.012964
      dxy     :     0.014981
 12 O s       :     3.754706  s :     3.754706
      pz      :     1.489721  p :     4.520095
      px      :     1.400921
      py      :     1.629453
      dz2     :     0.004203  d :     0.026693
      dxz     :     0.003693
      dyz     :     0.006660
      dx2y2   :     0.004908
      dxy     :     0.007228
 13 H s       :     0.907942  s :     0.907942
      pz      :     0.008505  p :     0.024074
      px      :     0.005634
      py      :     0.009934
 14 H s       :     0.925546  s :     0.925546
      pz      :     0.008730  p :     0.024359
      px      :     0.004585
      py      :     0.011043
 15 H s       :     0.925339  s :     0.925339
      pz      :     0.008011  p :     0.024338
      px      :     0.010123
      py      :     0.006204
 16 H s       :     0.925816  s :     0.925816
      pz      :     0.007319  p :     0.026491
      px      :     0.011187
      py      :     0.007985
 17 H s       :     0.912192  s :     0.912192
      pz      :     0.004290  p :     0.026150
      px      :     0.004168
      py      :     0.017692
 18 H s       :     0.931923  s :     0.931923
      pz      :     0.004567  p :     0.026138
      px      :     0.004086
      py      :     0.017485
 19 H s       :     0.916861  s :     0.916861
      pz      :     0.007066  p :     0.026251
      px      :     0.011068
      py      :     0.008117
 20 H s       :     0.893039  s :     0.893039
      pz      :     0.015171  p :     0.023865
      px      :     0.003579
      py      :     0.005116
 21 H s       :     0.894487  s :     0.894487
      pz      :     0.004542  p :     0.023691
      px      :     0.015577
      py      :     0.003572
 22 H s       :     0.896810  s :     0.896810
      pz      :     0.014003  p :     0.024577
      px      :     0.006095
      py      :     0.004479
 23 H s       :     0.896312  s :     0.896312
      pz      :     0.004886  p :     0.024567
      px      :     0.009077
      py      :     0.010605
 24 H s       :     0.842647  s :     0.842647
      pz      :     0.012794  p :     0.029083
      px      :     0.005119
      py      :     0.011170
 25 H s       :     0.844828  s :     0.844828
      pz      :     0.006100  p :     0.029215
      px      :     0.016371
      py      :     0.006745


                     *******************************
                     * LOEWDIN POPULATION ANALYSIS *
                     *******************************

----------------------
LOEWDIN ATOMIC CHARGES
----------------------
   0 C :    0.089411
   1 O :   -0.110855
   2 C :    0.121878
   3 C :   -0.052746
   4 C :    0.051451
   5 C :   -0.039998
   6 C :    0.053531
   7 C :   -0.095133
   8 C :    0.272818
   9 C :   -0.040684
  10 C :   -0.017354
  11 C :    0.103264
  12 O :   -0.012000
  13 H :    0.037492
  14 H :    0.022891
  15 H :    0.023035
  16 H :    0.049253
  17 H :    0.052446
  18 H :    0.048638
  19 H :    0.051159
  20 H :    0.043573
  21 H :    0.042396
  22 H :    0.051746
  23 H :    0.052381
  24 H :    0.100519
  25 H :    0.100887

-------------------------------
LOEWDIN REDUCED ORBITAL CHARGES
-------------------------------
  0 C s       :     2.844472  s :     2.844472
      pz      :     0.984506  p :     2.925830
      px      :     0.904555
      py      :     1.036769
      dz2     :     0.011904  d :     0.140288
      dxz     :     0.041268
      dyz     :     0.034602
      dx2y2   :     0.022259
      dxy     :     0.030255
  1 O s       :     3.405912  s :     3.405912
      pz      :     1.518624  p :     4.666371
      px      :     1.470228
      py      :     1.677520
      dz2     :     0.006139  d :     0.038572
      dxz     :     0.008189
      dyz     :     0.008891
      dx2y2   :     0.005574
      dxy     :     0.009778
  2 C s       :     2.840897  s :     2.840897
      pz      :     0.878942  p :     2.850795
      px      :     0.923276
      py      :     1.048577
      dz2     :     0.034477  d :     0.186429
      dxz     :     0.030062
      dyz     :     0.040167
      dx2y2   :     0.039439
      dxy     :     0.042284
  3 C s       :     2.857097  s :     2.857097
      pz      :     1.032136  p :     3.100832
      px      :     1.036412
      py      :     1.032285
      dz2     :     0.013171  d :     0.094817
      dxz     :     0.014236
      dyz     :     0.021138
      dx2y2   :     0.024727
      dxy     :     0.021545
  4 C s       :     2.857895  s :     2.857895
      pz      :     0.965789  p :     2.989605
      px      :     0.977765
      py      :     1.046051
      dz2     :     0.018809  d :     0.101049
      dxz     :     0.017997
      dyz     :     0.018313
      dx2y2   :     0.025120
      dxy     :     0.020811
  5 C s       :     2.857574  s :     2.857574
      pz      :     1.021973  p :     3.086979
      px      :     1.022025
      py      :     1.042981
      dz2     :     0.013882  d :     0.095445
      dxz     :     0.018108
      dyz     :     0.019221
      dx2y2   :     0.022500
      dxy     :     0.021733
  6 C s       :     2.859518  s :     2.859518
      pz      :     0.963328  p :     2.985680
      px      :     0.984271
      py      :     1.038080
      dz2     :     0.015482  d :     0.101272
      dxz     :     0.013832
      dyz     :     0.023354
      dx2y2   :     0.023683
      dxy     :     0.024922
  7 C s       :     2.840130  s :     2.840130
      pz      :     1.036751  p :     3.140865
      px      :     1.044362
      py      :     1.059752
      dz2     :     0.013164  d :     0.114137
      dxz     :     0.019305
      dyz     :     0.025591
      dx2y2   :     0.027358
      dxy     :     0.028719
  8 C s       :     2.865707  s :     2.865707
      pz      :     0.823382  p :     2.667570
      px      :     0.815938
      py      :     1.028250
      dz2     :     0.028954  d :     0.193905
      dxz     :     0.029602
      dyz     :     0.041913
      dx2y2   :     0.044087
      dxy     :     0.049350
  9 C s       :     2.789886  s :     2.789886
      pz      :     1.048310  p :     3.134627
      px      :     1.045797
      py      :     1.040520
      dz2     :     0.021825  d :     0.116171
      dxz     :     0.017643
      dyz     :     0.026222
      dx2y2   :     0.038665
      dxy     :     0.011816
 10 C s       :     2.839269  s :     2.839269
      pz      :     1.038097  p :     3.081266
      px      :     1.013542
      py      :     1.029627
      dz2     :     0.020454  d :     0.096819
      dxz     :     0.024306
      dyz     :     0.010918
      dx2y2   :     0.015453
      dxy     :     0.025687
 11 C s       :     2.842628  s :     2.842628
      pz      :     0.960673  p :     2.898999
      px      :     0.990362
      py      :     0.947964
      dz2     :     0.034116  d :     0.155109
      dxz     :     0.026046
      dyz     :     0.034014
      dx2y2   :     0.029543
      dxy     :     0.031392
 12 O s       :     3.424042  s :     3.424042
      pz      :     1.483930  p :     4.544819
      px      :     1.413276
      py      :     1.647614
      dz2     :     0.006468  d :     0.043139
      dxz     :     0.007136
      dyz     :     0.010101
      dx2y2   :     0.007033
      dxy     :     0.012402
 13 H s       :     0.898143  s :     0.898143
      pz      :     0.022314  p :     0.064365
      px      :     0.015026
      py      :     0.027025
 14 H s       :     0.911408  s :     0.911408
      pz      :     0.023396  p :     0.065701
      px      :     0.012590
      py      :     0.029715
 15 H s       :     0.911300  s :     0.911300
      pz      :     0.021658  p :     0.065665
      px      :     0.027897
      py      :     0.016110
 16 H s       :     0.875045  s :     0.875045
      pz      :     0.021539  p :     0.075701
      px      :     0.031060
      py      :     0.023101
 17 H s       :     0.873574  s :     0.873574
      pz      :     0.013360  p :     0.073980
      px      :     0.013066
      py      :     0.047553
 18 H s       :     0.877175  s :     0.877175
      pz      :     0.014419  p :     0.074187
      px      :     0.013245
      py      :     0.046523
 19 H s       :     0.875021  s :     0.875021
      pz      :     0.020179  p :     0.073820
      px      :     0.030370
      py      :     0.023271
 20 H s       :     0.889646  s :     0.889646
      pz      :     0.041054  p :     0.066781
      px      :     0.010694
      py      :     0.015033
 21 H s       :     0.891040  s :     0.891040
      pz      :     0.013004  p :     0.066564
      px      :     0.042635
      py      :     0.010925
 22 H s       :     0.880515  s :     0.880515
      pz      :     0.036667  p :     0.067739
      px      :     0.017438
      py      :     0.013634
 23 H s       :     0.879861  s :     0.879861
      pz      :     0.014406  p :     0.067758
      px      :     0.024412
      py      :     0.028939
 24 H s       :     0.822970  s :     0.822970
      pz      :     0.034925  p :     0.076511
      px      :     0.015247
      py      :     0.026340
 25 H s       :     0.822706  s :     0.822706
      pz      :     0.016984  p :     0.076407
      px      :     0.042875
      py      :     0.016548


                      *****************************
                      * MAYER POPULATION ANALYSIS *
                      *****************************

  NA   - Mulliken gross atomic population
  ZA   - Total nuclear charge
  QA   - Mulliken gross atomic charge
  VA   - Mayer's total valence
  BVA  - Mayer's bonded valence
  FA   - Mayer's free valence

  ATOM       NA         ZA         QA         VA         BVA        FA
  0 C      5.8389     6.0000     0.1611     3.8967     3.8005     0.0962
  1 O      8.3932     8.0000    -0.3932     2.2080     2.0542     0.1537
  2 C      5.6775     6.0000     0.3225     3.8174     3.6735     0.1439
  3 C      6.1008     6.0000    -0.1008     3.9017     3.7530     0.1487
  4 C      5.9742     6.0000     0.0258     3.9182     3.7729     0.1453
  5 C      6.0603     6.0000    -0.0603     3.8996     3.7535     0.1461
  6 C      5.9595     6.0000     0.0405     3.8691     3.7258     0.1433
  7 C      6.0428     6.0000    -0.0428     3.7405     3.5850     0.1555
  8 C      5.8063     6.0000     0.1937     3.9784     3.8401     0.1383
  9 C      5.9650     6.0000     0.0350     3.9227     3.8153     0.1074
 10 C      6.0596     6.0000    -0.0596     4.1166     4.0073     0.1093
 11 C      5.7739     6.0000     0.2261     3.9099     3.8071     0.1028
 12 O      8.3015     8.0000    -0.3015     2.3741     2.2100     0.1641
 13 H      0.9320     1.0000     0.0680     0.9882     0.9690     0.0192
 14 H      0.9499     1.0000     0.0501     0.9869     0.9664     0.0204
 15 H      0.9497     1.0000     0.0503     0.9868     0.9663     0.0204
 16 H      0.9523     1.0000     0.0477     1.0027     0.9820     0.0208
 17 H      0.9383     1.0000     0.0617     0.9948     0.9742     0.0206
 18 H      0.9581     1.0000     0.0419     1.0014     0.9805     0.0209
 19 H      0.9431     1.0000     0.0569     1.0001     0.9794     0.0207
 20 H      0.9169     1.0000     0.0831     0.9808     0.9608     0.0200
 21 H      0.9182     1.0000     0.0818     0.9804     0.9603     0.0201
 22 H      0.9214     1.0000     0.0786     0.9776     0.9574     0.0202
 23 H      0.9209     1.0000     0.0791     0.9794     0.9593     0.0202
 24 H      0.8717     1.0000     0.1283     0.9835     0.9616     0.0219
 25 H      0.8740     1.0000     0.1260     0.9848     0.9627     0.0220

  Mayer bond orders larger than 0.100000
B(  0-C ,  1-O ) :   0.8789 B(  0-C , 13-H ) :   0.9651 B(  0-C , 14-H ) :   0.9607 
B(  0-C , 15-H ) :   0.9609 B(  1-O ,  2-C ) :   1.0899 B(  2-C ,  3-C ) :   1.2272 
B(  2-C ,  5-C ) :   1.2783 B(  3-C ,  4-C ) :   1.4165 B(  3-C , 16-H ) :   0.9833 
B(  4-C ,  7-C ) :   1.2546 B(  4-C , 17-H ) :   0.9711 B(  5-C ,  6-C ) :   1.4110 
B(  5-C , 18-H ) :   0.9884 B(  6-C ,  7-C ) :   1.2281 B(  6-C , 19-H ) :   0.9883 
B(  7-C ,  8-C ) :   1.1050 B(  8-C ,  9-C ) :   1.1528 B(  8-C , 12-O ) :   1.3016 
B(  9-C , 10-C ) :   1.0290 B(  9-C , 24-H ) :   0.8280 B(  9-C , 25-H ) :   0.8362 
B( 10-C , 11-C ) :   1.0748 B( 10-C , 22-H ) :   0.9261 B( 10-C , 23-H ) :   0.9269 
B( 11-C , 12-O ) :   0.8434 B( 11-C , 20-H ) :   0.9428 B( 11-C , 21-H ) :   0.9426 


                *******************************************
                * RELAXED MP2 DENSITY POPULATION ANALYSIS *
                *******************************************

------------------------------------------------------------------------------
                           ORCA POPULATION ANALYSIS
------------------------------------------------------------------------------
Input electron density              ... calc.pmp2re
BaseName (.gbw .S,...)              ... calc

                    ********************************
                    * MULLIKEN POPULATION ANALYSIS *
                    ********************************

-----------------------
MULLIKEN ATOMIC CHARGES
-----------------------
   0 C :    0.144399
   1 O :   -0.337646
   2 C :    0.290789
   3 C :   -0.080248
   4 C :    0.006913
   5 C :   -0.039441
   6 C :    0.019451
   7 C :    0.012002
   8 C :    0.130501
   9 C :    0.047061
  10 C :   -0.050592
  11 C :    0.202694
  12 O :   -0.241995
  13 H :    0.068504
  14 H :    0.051158
  15 H :    0.051433
  16 H :    0.038566
  17 H :    0.049289
  18 H :    0.032873
  19 H :    0.043441
  20 H :    0.084351
  21 H :    0.083171
  22 H :    0.075912
  23 H :    0.076346
  24 H :    0.121705
  25 H :    0.119364
Sum of atomic charges:    1.0000000

--------------------------------
MULLIKEN REDUCED ORBITAL CHARGES
--------------------------------
  0 C s       :     3.034536  s :     3.034536
      pz      :     0.933138  p :     2.758309
      px      :     0.833838
      py      :     0.991333
      dz2     :     0.006483  d :     0.062756
      dxz     :     0.018467
      dyz     :     0.014182
      dx2y2   :     0.010452
      dxy     :     0.013171
  1 O s       :     3.720411  s :     3.720411
      pz      :     1.491195  p :     4.593898
      px      :     1.437138
      py      :     1.665565
      dz2     :     0.004131  d :     0.023337
      dxz     :     0.004189
      dyz     :     0.005494
      dx2y2   :     0.003575
      dxy     :     0.005949
  2 C s       :     2.956257  s :     2.956257
      pz      :     0.847952  p :     2.668483
      px      :     0.877782
      py      :     0.942750
      dz2     :     0.017154  d :     0.084472
      dxz     :     0.013757
      dyz     :     0.017752
      dx2y2   :     0.016948
      dxy     :     0.018860
  3 C s       :     3.238492  s :     3.238492
      pz      :     0.962760  p :     2.801923
      px      :     0.931657
      py      :     0.907505
      dz2     :     0.006470  d :     0.039834
      dxz     :     0.006109
      dyz     :     0.008641
      dx2y2   :     0.009796
      dxy     :     0.008818
  4 C s       :     3.208548  s :     3.208548
      pz      :     0.928447  p :     2.741328
      px      :     0.934980
      py      :     0.877901
      dz2     :     0.008928  d :     0.043211
      dxz     :     0.007250
      dyz     :     0.007822
      dx2y2   :     0.010627
      dxy     :     0.008583
  5 C s       :     3.241801  s :     3.241801
      pz      :     0.955827  p :     2.757516
      px      :     0.954713
      py      :     0.846976
      dz2     :     0.006947  d :     0.040123
      dxz     :     0.006922
      dyz     :     0.008178
      dx2y2   :     0.009405
      dxy     :     0.008672
  6 C s       :     3.240934  s :     3.240934
      pz      :     0.898767  p :     2.696346
      px      :     0.883752
      py      :     0.913827
      dz2     :     0.007497  d :     0.043269
      dxz     :     0.006124
      dyz     :     0.009589
      dx2y2   :     0.009627
      dxy     :     0.010432
  7 C s       :     3.032459  s :     3.032459
      pz      :     0.995812  p :     2.908163
      px      :     0.980869
      py      :     0.931483
      dz2     :     0.006447  d :     0.047376
      dxz     :     0.007783
      dyz     :     0.010728
      dx2y2   :     0.010821
      dxy     :     0.011597
  8 C s       :     3.165873  s :     3.165873
      pz      :     0.827127  p :     2.612067
      px      :     0.786600
      py      :     0.998340
      dz2     :     0.014823  d :     0.091560
      dxz     :     0.014365
      dyz     :     0.019396
      dx2y2   :     0.020935
      dxy     :     0.022040
  9 C s       :     2.875310  s :     2.875310
      pz      :     1.019460  p :     3.029276
      px      :     1.035244
      py      :     0.974572
      dz2     :     0.010690  d :     0.048352
      dxz     :     0.007085
      dyz     :     0.010247
      dx2y2   :     0.014531
      dxy     :     0.005799
 10 C s       :     3.018258  s :     3.018258
      pz      :     1.012496  p :     2.990494
      px      :     0.948790
      py      :     1.029207
      dz2     :     0.008497  d :     0.041841
      dxz     :     0.010108
      dyz     :     0.005888
      dx2y2   :     0.007164
      dxy     :     0.010184
 11 C s       :     2.997670  s :     2.997670
      pz      :     0.905422  p :     2.729257
      px      :     0.948697
      py      :     0.875138
      dz2     :     0.013856  d :     0.070379
      dxz     :     0.013421
      dyz     :     0.015989
      dx2y2   :     0.012731
      dxy     :     0.014382
 12 O s       :     3.748505  s :     3.748505
      pz      :     1.465095  p :     4.467045
      px      :     1.384544
      py      :     1.617406
      dz2     :     0.004297  d :     0.026445
      dxz     :     0.003654
      dyz     :     0.006499
      dx2y2   :     0.004979
      dxy     :     0.007016
 13 H s       :     0.908004  s :     0.908004
      pz      :     0.008304  p :     0.023491
      px      :     0.005563
      py      :     0.009625
 14 H s       :     0.924963  s :     0.924963
      pz      :     0.008575  p :     0.023879
      px      :     0.004573
      py      :     0.010732
 15 H s       :     0.924710  s :     0.924710
      pz      :     0.007795  p :     0.023857
      px      :     0.009850
      py      :     0.006212
 16 H s       :     0.935512  s :     0.935512
      pz      :     0.007232  p :     0.025922
      px      :     0.010836
      py      :     0.007855
 17 H s       :     0.925182  s :     0.925182
      pz      :     0.004449  p :     0.025529
      px      :     0.004310
      py      :     0.016769
 18 H s       :     0.941573  s :     0.941573
      pz      :     0.004635  p :     0.025555
      px      :     0.004193
      py      :     0.016727
 19 H s       :     0.930941  s :     0.930941
      pz      :     0.007010  p :     0.025618
      px      :     0.010696
      py      :     0.007912
 20 H s       :     0.892317  s :     0.892317
      pz      :     0.014559  p :     0.023332
      px      :     0.003686
      py      :     0.005086
 21 H s       :     0.893644  s :     0.893644
      pz      :     0.004543  p :     0.023185
      px      :     0.014974
      py      :     0.003668
 22 H s       :     0.899994  s :     0.899994
      pz      :     0.013438  p :     0.024094
      px      :     0.006046
      py      :     0.004609
 23 H s       :     0.899578  s :     0.899578
      pz      :     0.004935  p :     0.024076
      px      :     0.008828
      py      :     0.010312
 24 H s       :     0.849738  s :     0.849738
      pz      :     0.012373  p :     0.028557
      px      :     0.005258
      py      :     0.010926
 25 H s       :     0.851947  s :     0.851947
      pz      :     0.006201  p :     0.028690
      px      :     0.015683
      py      :     0.006806


                     *******************************
                     * LOEWDIN POPULATION ANALYSIS *
                     *******************************

----------------------
LOEWDIN ATOMIC CHARGES
----------------------
   0 C :    0.080193
   1 O :   -0.083887
   2 C :    0.105418
   3 C :   -0.043157
   4 C :    0.039054
   5 C :   -0.029777
   6 C :    0.039991
   7 C :   -0.080905
   8 C :    0.239257
   9 C :   -0.043247
  10 C :   -0.021472
  11 C :    0.094755
  12 O :    0.019010
  13 H :    0.039435
  14 H :    0.024970
  15 H :    0.025145
  16 H :    0.049183
  17 H :    0.050159
  18 H :    0.048428
  19 H :    0.048286
  20 H :    0.046326
  21 H :    0.045329
  22 H :    0.053366
  23 H :    0.053959
  24 H :    0.099896
  25 H :    0.100288

-------------------------------
LOEWDIN REDUCED ORBITAL CHARGES
-------------------------------
  0 C s       :     2.846218  s :     2.846218
      pz      :     0.987968  p :     2.936263
      px      :     0.908078
      py      :     1.040217
      dz2     :     0.011739  d :     0.137326
      dxz     :     0.040155
      dyz     :     0.033897
      dx2y2   :     0.021781
      dxy     :     0.029755
  1 O s       :     3.407997  s :     3.407997
      pz      :     1.506000  p :     4.637054
      px      :     1.459470
      py      :     1.671584
      dz2     :     0.006319  d :     0.038836
      dxz     :     0.008261
      dyz     :     0.008829
      dx2y2   :     0.005693
      dxy     :     0.009735
  2 C s       :     2.841892  s :     2.841892
      pz      :     0.890282  p :     2.868535
      px      :     0.931497
      py      :     1.046756
      dz2     :     0.033750  d :     0.184155
      dxz     :     0.029627
      dyz     :     0.039844
      dx2y2   :     0.039006
      dxy     :     0.041929
  3 C s       :     2.860020  s :     2.860020
      pz      :     1.025064  p :     3.089477
      px      :     1.030555
      py      :     1.033857
      dz2     :     0.013100  d :     0.093660
      dxz     :     0.013923
      dyz     :     0.021024
      dx2y2   :     0.024203
      dxy     :     0.021411
  4 C s       :     2.858297  s :     2.858297
      pz      :     0.974611  p :     3.003365
      px      :     0.984416
      py      :     1.044338
      dz2     :     0.018185  d :     0.099284
      dxz     :     0.017820
      dyz     :     0.017986
      dx2y2   :     0.024815
      dxy     :     0.020478
  5 C s       :     2.860558  s :     2.860558
      pz      :     1.015046  p :     3.074956
      px      :     1.017288
      py      :     1.042622
      dz2     :     0.014134  d :     0.094263
      dxz     :     0.017740
      dyz     :     0.018786
      dx2y2   :     0.022478
      dxy     :     0.021127
  6 C s       :     2.859718  s :     2.859718
      pz      :     0.972910  p :     3.000800
      px      :     0.991179
      py      :     1.036711
      dz2     :     0.014967  d :     0.099492
      dxz     :     0.013610
      dyz     :     0.023057
      dx2y2   :     0.023300
      dxy     :     0.024558
  7 C s       :     2.844062  s :     2.844062
      pz      :     1.026777  p :     3.123631
      px      :     1.036666
      py      :     1.060188
      dz2     :     0.013530  d :     0.113213
      dxz     :     0.018789
      dyz     :     0.025383
      dx2y2   :     0.027107
      dxy     :     0.028404
  8 C s       :     2.864311  s :     2.864311
      pz      :     0.847905  p :     2.705190
      px      :     0.832563
      py      :     1.024721
      dz2     :     0.028272  d :     0.191243
      dxz     :     0.029162
      dyz     :     0.041332
      dx2y2   :     0.043474
      dxy     :     0.049002
  9 C s       :     2.790551  s :     2.790551
      pz      :     1.046990  p :     3.137645
      px      :     1.044165
      py      :     1.046490
      dz2     :     0.021494  d :     0.115050
      dxz     :     0.017361
      dyz     :     0.026216
      dx2y2   :     0.037769
      dxy     :     0.012210
 10 C s       :     2.840032  s :     2.840032
      pz      :     1.040519  p :     3.086645
      px      :     1.015671
      py      :     1.030456
      dz2     :     0.020078  d :     0.094795
      dxz     :     0.023451
      dyz     :     0.010913
      dx2y2   :     0.015139
      dxy     :     0.025214
 11 C s       :     2.844714  s :     2.844714
      pz      :     0.963987  p :     2.908624
      px      :     0.993060
      py      :     0.951577
      dz2     :     0.033158  d :     0.151908
      dxz     :     0.025426
      dyz     :     0.033519
      dx2y2   :     0.029209
      dxy     :     0.030595
 12 O s       :     3.426851  s :     3.426851
      pz      :     1.466300  p :     4.510805
      px      :     1.402859
      py      :     1.641647
      dz2     :     0.006631  d :     0.043334
      dxz     :     0.007187
      dyz     :     0.010079
      dx2y2   :     0.007177
      dxy     :     0.012261
 13 H s       :     0.896300  s :     0.896300
      pz      :     0.022276  p :     0.064265
      px      :     0.015089
      py      :     0.026901
 14 H s       :     0.909240  s :     0.909240
      pz      :     0.023409  p :     0.065790
      px      :     0.012669
      py      :     0.029711
 15 H s       :     0.909103  s :     0.909103
      pz      :     0.021603  p :     0.065751
      px      :     0.027936
      py      :     0.016213
 16 H s       :     0.875528  s :     0.875528
      pz      :     0.021402  p :     0.075290
      px      :     0.030730
      py      :     0.023158
 17 H s       :     0.876120  s :     0.876120
      pz      :     0.013735  p :     0.073721
      px      :     0.013389
      py      :     0.046597
 18 H s       :     0.877801  s :     0.877801
      pz      :     0.014396  p :     0.073771
      px      :     0.013326
      py      :     0.046049
 19 H s       :     0.878185  s :     0.878185
      pz      :     0.020316  p :     0.073528
      px      :     0.030119
      py      :     0.023093
 20 H s       :     0.886873  s :     0.886873
      pz      :     0.040844  p :     0.066801
      px      :     0.010819
      py      :     0.015138
 21 H s       :     0.888071  s :     0.888071
      pz      :     0.013063  p :     0.066600
      px      :     0.042441
      py      :     0.011096
 22 H s       :     0.878993  s :     0.878993
      pz      :     0.036396  p :     0.067641
      px      :     0.017495
      py      :     0.013749
 23 H s       :     0.878372  s :     0.878372
      pz      :     0.014503  p :     0.067669
      px      :     0.024322
      py      :     0.028844
 24 H s       :     0.823732  s :     0.823732
      pz      :     0.034734  p :     0.076372
      px      :     0.015293
      py      :     0.026345
 25 H s       :     0.823448  s :     0.823448
      pz      :     0.017073  p :     0.076264
      px      :     0.042428
      py      :     0.016764


                      *****************************
                      * MAYER POPULATION ANALYSIS *
                      *****************************

  NA   - Mulliken gross atomic population
  ZA   - Total nuclear charge
  QA   - Mulliken gross atomic charge
  VA   - Mayer's total valence
  BVA  - Mayer's bonded valence
  FA   - Mayer's free valence

  ATOM       NA         ZA         QA         VA         BVA        FA
  0 C      5.8556     6.0000     0.1444     3.9113     3.8153     0.0960
  1 O      8.3376     8.0000    -0.3376     2.2887     2.1380     0.1507
  2 C      5.7092     6.0000     0.2908     3.8511     3.7099     0.1412
  3 C      6.0802     6.0000    -0.0802     3.8948     3.7479     0.1469
  4 C      5.9931     6.0000     0.0069     3.9157     3.7718     0.1439
  5 C      6.0394     6.0000    -0.0394     3.8923     3.7480     0.1444
  6 C      5.9805     6.0000     0.0195     3.8695     3.7278     0.1418
  7 C      5.9880     6.0000     0.0120     3.7453     3.5926     0.1528
  8 C      5.8695     6.0000     0.1305     4.0423     3.9097     0.1325
  9 C      5.9529     6.0000     0.0471     3.9367     3.8300     0.1067
 10 C      6.0506     6.0000    -0.0506     4.1344     4.0254     0.1089
 11 C      5.7973     6.0000     0.2027     3.9386     3.8362     0.1024
 12 O      8.2420     8.0000    -0.2420     2.4561     2.2957     0.1604
 13 H      0.9315     1.0000     0.0685     0.9877     0.9685     0.0192
 14 H      0.9488     1.0000     0.0512     0.9868     0.9665     0.0203
 15 H      0.9486     1.0000     0.0514     0.9867     0.9664     0.0203
 16 H      0.9614     1.0000     0.0386     1.0022     0.9815     0.0208
 17 H      0.9507     1.0000     0.0493     0.9944     0.9740     0.0204
 18 H      0.9671     1.0000     0.0329     1.0011     0.9803     0.0208
 19 H      0.9566     1.0000     0.0434     1.0003     0.9797     0.0206
 20 H      0.9156     1.0000     0.0844     0.9800     0.9602     0.0198
 21 H      0.9168     1.0000     0.0832     0.9797     0.9598     0.0199
 22 H      0.9241     1.0000     0.0759     0.9781     0.9578     0.0202
 23 H      0.9237     1.0000     0.0763     0.9798     0.9596     0.0202
 24 H      0.8783     1.0000     0.1217     0.9847     0.9630     0.0217
 25 H      0.8806     1.0000     0.1194     0.9860     0.9642     0.0218

  Mayer bond orders larger than 0.100000
B(  0-C ,  1-O ) :   0.8985 B(  0-C , 13-H ) :   0.9620 B(  0-C , 14-H ) :   0.9564 
B(  0-C , 15-H ) :   0.9566 B(  1-O ,  2-C ) :   1.1248 B(  2-C ,  3-C ) :   1.2190 
B(  2-C ,  5-C ) :   1.2685 B(  3-C ,  4-C ) :   1.4110 B(  3-C , 16-H ) :   0.9781 
B(  4-C ,  7-C ) :   1.2526 B(  4-C , 17-H ) :   0.9674 B(  5-C ,  6-C ) :   1.4106 
B(  5-C , 18-H ) :   0.9831 B(  6-C ,  7-C ) :   1.2219 B(  6-C , 19-H ) :   0.9852 
B(  7-C ,  8-C ) :   1.1080 B(  8-C ,  9-C ) :   1.1569 B(  8-C , 12-O ) :   1.3356 
B(  9-C , 10-C ) :   1.0404 B(  9-C , 24-H ) :   0.8212 B(  9-C , 25-H ) :   0.8293 
B( 10-C , 11-C ) :   1.0808 B( 10-C , 22-H ) :   0.9212 B( 10-C , 23-H ) :   0.9219 
B( 11-C , 12-O ) :   0.8663 B( 11-C , 20-H ) :   0.9372 B( 11-C , 21-H ) :   0.9367 


-------
TIMINGS
-------

Total time                :   33.090 sec
Integral trafo            :    0.443 sec (  1.3%)
FC preparation            :    0.144 sec (  0.4%)
I/O of integrals          :    0.147 sec (  0.4%)
K(i,j) operators          :    0.295 sec (  0.9%)
T(i,j) pair energies      :    0.041 sec (  0.1%)
V**(-1/2)                 :    0.190 sec (  0.6%)
Gamma(ia|P)               :    0.294 sec (  0.9%)
Gamma-Trafo               :    0.088 sec (  0.3%)
D(virtual)                :    0.012 sec (  0.0%)
D(internal)               :    0.445 sec (  1.3%)
W(virtual)                :    0.025 sec (  0.1%)
W(internal)               :    0.576 sec (  1.7%)
L(virtual)                :    0.250 sec (  0.8%)
L(internal)               :    0.039 sec (  0.1%)
XC kernel                 :    0.024 sec (  0.1%)
G(D)                      :    2.067 sec (  6.2%)
G(Z)                      :    2.020 sec (  6.1%)
Z-vector solution         :   14.001 sec ( 42.3%)
3-index derivative        :    0.370 sec (  1.1%)
2-index derivative        :    0.032 sec (  0.1%)
Fock matrix gradient      :   10.876 sec ( 32.9%)


---------------------------------------
MP2 TOTAL ENERGY:     -576.201443722 Eh
---------------------------------------

The final MP2 gradient
  0:   0.02067652  -0.02437793   0.01122266
  1:  -0.04009671   0.02371633  -0.02860496
  2:   0.02333411  -0.00493335   0.01941174
  3:  -0.00700148  -0.00744921  -0.00854157
  4:   0.00687910   0.00605670   0.00751507
  5:  -0.01295418   0.00177896  -0.01092430
  6:   0.00983386   0.01178108   0.01239606
  7:  -0.03123548  -0.00713379  -0.02919718
  8:  -0.01080214   0.14352687   0.04467634
  9:   0.02198686  -0.10267990  -0.01728943
 10:  -0.01182000  -0.02289569  -0.02345247
 11:  -0.03423916  -0.03287721  -0.03672064
 12:   0.06027241   0.02495468   0.05783145
 13:  -0.00687506  -0.00399742  -0.00741923
 14:   0.00585730   0.00283993  -0.00317139
 15:  -0.00297888  -0.00014716   0.00659902
 16:   0.00396934  -0.00191110   0.00302211
 17:   0.00085228  -0.00700966  -0.00122358
 18:   0.00097346   0.00467098   0.00226460
 19:  -0.00420704   0.00175305  -0.00308861
 20:  -0.00174679   0.00173663   0.01057357
 21:   0.00756514   0.00546768  -0.00414572
 22:  -0.00811801  -0.00050955   0.00766154
 23:   0.00710677   0.00548117  -0.00563742
 24:  -0.00791612  -0.01233899   0.00960967
 25:   0.01073589  -0.00549215  -0.01335115

-----------------------------------
NORM OF THE MP2 GRADIENT:  0.236355
-----------------------------------

Maximum memory used throughout the entire MP2-calculation: 71.8 MB


-------------------------------------------------------------------------------
                          DFT DISPERSION CORRECTION                            
                                                                               
                              DFTD3 V3.1  Rev 1                                
                          USING Becke-Johnson damping                          
-------------------------------------------------------------------------------
The B2PLYP functional is recognized
Active option DFTDOPT                   ...         4   

molecular C6(AA) [au] = 6579.000680 


            DFT-D V3
 parameters
 s6 scaling factor         :     0.6400 
 a1 scaling factor         :     0.3065 
 s8 scaling factor         :     0.9147 
 a2 scaling factor         :     5.0570 
 ad hoc parameters k1-k3   :    16.0000     1.3333    -4.0000 

 Edisp/kcal,au: -13.273665928305  -0.021152930850 
 E6   /kcal   :  -7.547902732 
 E8   /kcal   :  -5.725763196 
 % E8         :  43.136261129 

-------------------------   ----------------
Dispersion correction           -0.021152931
-------------------------   ----------------


-------------------------   --------------------
FINAL SINGLE POINT ENERGY      -576.222596653032
-------------------------   --------------------

------------------------------------------------------------------------------
                         ORCA GEOMETRY RELAXATION STEP
------------------------------------------------------------------------------

Reading the OPT-File                    .... done
Getting information on internals        .... done
Copying old internal coords+grads       .... done
Making the new internal coordinates     .... (2022 redundants) done
Validating the new internal coordinates .... (2022 redundants) done
Calculating the B-matrix                .... done
Calculating the G,G- and P matrices     .... done
Transforming gradient to internals      .... done
Projecting the internal gradient        .... done
Number of atoms                         ....  26
Number of internal coordinates          .... 129
Current Energy                          ....  -576.222596653 Eh
Current gradient norm                   ....     0.236354724 Eh/bohr
Maximum allowed component of the step   ....  0.300
Current trust radius                    ....  0.300
Evaluating the initial hessian          ....  (Almloef) done
Projecting the Hessian                  .... done
Forming the augmented Hessian           .... done
Diagonalizing the augmented Hessian     .... done
Last element of RFO vector              ....  0.963283189
Lowest eigenvalues of augmented Hessian:
 -0.046566129  0.012733174  0.016404792  0.020396939  0.023811846
Length of the computed step             ....  0.278721178
The final length of the internal step   ....  0.278721178
Converting the step to Cartesian space:
 Initial RMS(Int)=    0.0245400314
Transforming coordinates:
 Iter   0:  RMS(Cart)=    0.0689077113 RMS(Int)=    0.0246721141
done
Storing new coordinates                 .... done

                                .--------------------.
          ----------------------|Geometry convergence|-------------------------
          Item                value                   Tolerance       Converged
          ---------------------------------------------------------------------
          RMS gradient        0.0153772763            0.0000080000      NO
          MAX gradient        0.1277892212            0.0000300000      NO
          RMS step            0.0245400314            0.0001000000      NO
          MAX step            0.1616126030            0.0002000000      NO
          ........................................................
          Max(Bonds)      0.0855      Max(Angles)    3.45
          Max(Dihed)        1.35      Max(Improp)    0.00
          ---------------------------------------------------------------------

The optimization has not yet converged - more geometry cycles are needed


    ---------------------------------------------------------------------------
                         Redundant Internal Coordinates
                            (Angstroem and degrees)

        Definition                    Value    dE/dq     Step     New-Value
    ----------------------------------------------------------------------------
     1. B(O   1,C   0)                1.3791 -0.026673  0.0224    1.4015   
     2. B(C   2,O   1)                1.3580  0.028560 -0.0224    1.3356   
     3. B(C   3,C   2)                1.4086 -0.003495  0.0029    1.4115   
     4. B(C   4,C   3)                1.3980  0.011482 -0.0094    1.3887   
     5. B(C   5,C   2)                1.3984 -0.007912  0.0065    1.4048   
     6. B(C   6,C   5)                1.3968  0.012691 -0.0102    1.3866   
     7. B(C   7,C   4)                1.4081 -0.003741  0.0031    1.4112   
     8. B(C   7,C   6)                1.4049 -0.009621  0.0080    1.4129   
     9. B(C   8,C   7)                1.4907  0.041857 -0.0463    1.4444   
    10. B(C   9,C   8)                1.3334 -0.127789  0.0855    1.4189   
    11. B(C  10,C   9)                1.4927 -0.023148  0.0274    1.5202   
    12. B(C  11,C  10)                1.5296 -0.016131  0.0161    1.5456   
    13. B(O  12,C  11)                1.3730 -0.059426  0.0464    1.4195   
    14. B(O  12,C   8)                1.3450  0.044743 -0.0325    1.3125   
    15. B(H  13,C   0)                1.1091  0.009934 -0.0138    1.0954   
    16. B(H  14,C   0)                1.1108  0.006012 -0.0084    1.1025   
    17. B(H  15,C   0)                1.1109  0.006057 -0.0084    1.1025   
    18. B(H  16,C   3)                1.0817 -0.005210  0.0066    1.0883   
    19. B(H  17,C   4)                1.0819 -0.007168  0.0091    1.0909   
    20. B(H  18,C   5)                1.0829 -0.004865  0.0062    1.0891   
    21. B(H  19,C   6)                1.0829 -0.005322  0.0068    1.0896   
    22. B(H  20,C  11)                1.1106  0.009039 -0.0126    1.0980   
    23. B(H  21,C  11)                1.1115  0.008858 -0.0124    1.0992   
    24. B(H  22,C  10)                1.1121  0.010033 -0.0140    1.0981   
    25. B(H  23,C  10)                1.1112  0.009999 -0.0139    1.0973   
    26. B(H  24,C   9)                1.0865 -0.015097  0.0194    1.1059   
    27. B(H  25,C   9)                1.0874 -0.014724  0.0190    1.1064   
    28. A(H  13,C   0,H  14)          108.59 -0.000552    0.05    108.64   
    29. A(O   1,C   0,H  15)          110.20 -0.005770    0.89    111.09   
    30. A(O   1,C   0,H  14)          110.18 -0.005968    0.92    111.10   
    31. A(O   1,C   0,H  13)          109.05  0.008736   -1.33    107.72   
    32. A(H  13,C   0,H  15)          108.65 -0.000548    0.04    108.69   
    33. A(H  14,C   0,H  15)          110.12  0.004322   -0.61    109.51   
    34. A(C   0,O   1,C   2)          125.71  0.028404   -3.45    122.26   
    35. A(C   3,C   2,C   5)          119.03 -0.007575    0.93    119.96   
    36. A(O   1,C   2,C   5)          118.26  0.007433   -0.90    117.36   
    37. A(O   1,C   2,C   3)          122.71  0.000142   -0.03    122.68   
    38. A(C   2,C   3,H  16)          121.13 -0.000292    0.02    121.15   
    39. A(C   2,C   3,C   4)          120.39  0.002996   -0.38    120.01   
    40. A(C   4,C   3,H  16)          118.48 -0.002703    0.36    118.84   
    41. A(C   7,C   4,H  17)          121.15 -0.001208    0.16    121.31   
    42. A(C   3,C   4,H  17)          118.32 -0.001324    0.17    118.49   
    43. A(C   3,C   4,C   7)          120.53  0.002532   -0.33    120.21   
    44. A(C   2,C   5,H  18)          119.95 -0.000440    0.01    119.95   
    45. A(C   2,C   5,C   6)          120.65  0.005082   -0.62    120.03   
    46. A(C   6,C   5,H  18)          119.41 -0.004643    0.61    120.02   
    47. A(C   5,C   6,H  19)          118.67 -0.002573    0.34    119.00   
    48. A(C   5,C   6,C   7)          120.66  0.002270   -0.26    120.39   
    49. A(C   7,C   6,H  19)          120.68  0.000302   -0.07    120.60   
    50. A(C   4,C   7,C   8)          121.96  0.006448   -0.82    121.15   
    51. A(C   4,C   7,C   6)          118.74 -0.005305    0.66    119.41   
    52. A(C   6,C   7,C   8)          119.29 -0.001144    0.15    119.45   
    53. A(C   7,C   8,O  12)          121.68  0.017824   -2.51    119.17   
    54. A(C   7,C   8,C   9)          126.15 -0.018266    1.97    128.12   
    55. A(C   9,C   8,O  12)          112.16  0.000453    0.55    112.71   
    56. A(C   8,C   9,C  10)          107.82  0.013109   -1.09    106.73   
    57. A(C  10,C   9,H  25)          118.24  0.005773   -1.34    116.90   
    58. A(C   8,C   9,H  25)          105.92 -0.011202    1.47    107.39   
    59. A(C  10,C   9,H  24)          118.10  0.001812   -0.90    117.19   
    60. A(C   8,C   9,H  24)          107.59 -0.008813    1.07    108.65   
    61. A(H  24,C   9,H  25)           98.11 -0.004716    1.35     99.46   
    62. A(C   9,C  10,C  11)          102.92  0.003672   -0.69    102.23   
    63. A(H  22,C  10,H  23)          110.16  0.003718   -0.84    109.32   
    64. A(C  11,C  10,H  23)          111.30 -0.002573    0.35    111.65   
    65. A(C   9,C  10,H  23)          111.45 -0.001205    0.30    111.75   
    66. A(C  11,C  10,H  22)          111.43 -0.000340    0.11    111.53   
    67. A(C   9,C  10,H  22)          109.39 -0.003470    0.83    110.22   
    68. A(H  20,C  11,H  21)          110.31  0.003395   -0.92    109.39   
    69. A(O  12,C  11,H  21)          108.84  0.004980   -0.63    108.21   
    70. A(C  10,C  11,H  21)          110.98 -0.000593    0.70    111.69   
    71. A(O  12,C  11,H  20)          110.29  0.008846   -1.22    109.07   
    72. A(C  10,C  11,O  12)          104.97 -0.017039    1.49    106.46   
    73. A(C  10,C  11,H  20)          111.30 -0.000170    0.64    111.94   
    74. A(C   8,O  12,C  11)          112.05 -0.000171   -0.27    111.79   
    75. D(C   2,O   1,C   0,H  15)    -61.29  0.001138   -0.18    -61.48   
    76. D(C   2,O   1,C   0,H  13)    179.52 -0.000090    0.05    179.57   
    77. D(C   2,O   1,C   0,H  14)     60.42 -0.001189    0.25     60.67   
    78. D(C   3,C   2,O   1,C   0)     -0.31 -0.000066    0.05     -0.26   
    79. D(C   5,C   2,O   1,C   0)    179.73 -0.000033    0.03    179.76   
    80. D(C   4,C   3,C   2,C   5)     -0.15 -0.000006    0.01     -0.14   
    81. D(C   4,C   3,C   2,O   1)    179.90  0.000021   -0.01    179.89   
    82. D(H  16,C   3,C   2,O   1)     -0.04  0.000053   -0.04     -0.08   
    83. D(H  16,C   3,C   2,C   5)    179.91  0.000026   -0.02    179.90   
    84. D(H  17,C   4,C   3,H  16)     -0.01  0.000026   -0.01     -0.03   
    85. D(C   7,C   4,C   3,C   2)      0.18  0.000047   -0.04      0.15   
    86. D(C   7,C   4,C   3,H  16)   -179.87  0.000017   -0.01   -179.88   
    87. D(H  17,C   4,C   3,C   2)   -179.95  0.000057   -0.04   -179.99   
    88. D(C   6,C   5,C   2,C   3)     -0.06 -0.000017    0.02     -0.04   
    89. D(C   6,C   5,C   2,O   1)    179.89 -0.000046    0.04    179.93   
    90. D(H  18,C   5,C   2,C   3)    179.87 -0.000026    0.03    179.90   
    91. D(H  18,C   5,C   2,O   1)     -0.17 -0.000055    0.05     -0.12   
    92. D(H  19,C   6,C   5,H  18)     -0.07 -0.000034    0.04     -0.03   
    93. D(H  19,C   6,C   5,C   2)    179.86 -0.000040    0.05    179.91   
    94. D(C   7,C   6,C   5,C   2)      0.24  0.000043   -0.02      0.21   
    95. D(C   7,C   6,C   5,H  18)   -179.70  0.000049   -0.03   -179.73   
    96. D(C   8,C   7,C   6,H  19)     -0.14  0.000042   -0.01     -0.15   
    97. D(C   8,C   7,C   6,C   5)    179.48 -0.000053    0.06    179.54   
    98. D(C   4,C   7,C   6,H  19)   -179.81  0.000100   -0.08   -179.89   
    99. D(C   4,C   7,C   6,C   5)     -0.20  0.000005   -0.00     -0.20   
   100. D(C   8,C   7,C   4,H  17)      0.46  0.000052   -0.04      0.42   
   101. D(C   8,C   7,C   4,C   3)   -179.68  0.000062   -0.04   -179.72   
   102. D(C   6,C   7,C   4,H  17)   -179.87 -0.000035    0.03   -179.84   
   103. D(C   6,C   7,C   4,C   3)     -0.01 -0.000025    0.03      0.02   
   104. D(C   9,C   8,C   7,C   6)   -176.00 -0.000066   -0.38   -176.39   
   105. D(C   9,C   8,C   7,C   4)      3.66 -0.000167   -0.31      3.35   
   106. D(O  12,C   8,C   7,C   6)      3.20  0.000981   -0.48      2.72   
   107. D(O  12,C   8,C   7,C   4)   -177.13  0.000881   -0.41   -177.54   
   108. D(H  25,C   9,C   8,C   7)     51.26 -0.007537    1.35     52.61   
   109. D(H  24,C   9,C   8,O  12)    127.85  0.004377   -1.04    126.82   
   110. D(H  24,C   9,C   8,C   7)    -52.88  0.005478   -1.15    -54.03   
   111. D(C  10,C   9,C   8,O  12)     -0.53 -0.000681    0.10     -0.43   
   112. D(C  10,C   9,C   8,C   7)    178.74  0.000419   -0.02    178.73   
   113. D(H  22,C  10,C   9,H  25)      3.38 -0.000007    0.05      3.43   
   114. D(H  22,C  10,C   9,H  24)    121.30 -0.000060    0.01    121.31   
   115. D(H  22,C  10,C   9,C   8)   -116.60  0.000330   -0.11   -116.71   
   116. D(C  11,C  10,C   9,H  25)    121.94 -0.000040    0.18    122.13   
   117. D(C  11,C  10,C   9,H  24)   -120.14 -0.000094    0.14   -119.99   
   118. D(C  11,C  10,C   9,C   8)      1.96  0.000297    0.02      1.99   
   119. D(H  20,C  11,C  10,H  23)    118.54  0.000743   -0.04    118.50   
   120. D(H  20,C  11,C  10,H  22)     -4.84 -0.001959    0.71     -4.14   
   121. D(H  20,C  11,C  10,C   9)   -121.97  0.000200    0.08   -121.89   
   122. D(O  12,C  11,C  10,H  23)   -122.15  0.001050   -0.28   -122.43   
   123. D(O  12,C  11,C  10,H  22)    114.46 -0.001652    0.48    114.94   
   124. D(O  12,C  11,C  10,C   9)     -2.67  0.000506   -0.15     -2.82   
   125. D(C   8,O  12,C  11,H  21)   -116.31  0.006275   -1.06   -117.37   
   126. D(C   8,O  12,C  11,H  20)    122.55 -0.006596    1.23    123.78   
   127. D(C   8,O  12,C  11,C  10)      2.57 -0.001111    0.24      2.81   
   128. D(C  11,O  12,C   8,C   9)     -1.39  0.000535   -0.17     -1.56   
   129. D(C  11,O  12,C   8,C   7)    179.30 -0.000214   -0.10    179.20   
    ----------------------------------------------------------------------------

Geometry step timings:
Preparation and reading OPT file:      0.000 s ( 7.001 %)
Internal coordinates            :      0.000 s ( 0.669 %)
B/P matrices and projection     :      0.002 s (34.045 %)
Hessian update/contruction      :      0.001 s (12.627 %)
Making the step                 :      0.001 s (25.036 %)
Converting the step to Cartesian:      0.000 s ( 3.292 %)
Storing new data                :      0.000 s ( 0.669 %)
Checking convergence            :      0.000 s ( 0.145 %)
Final printing                  :      0.001 s (16.444 %)
Total time                      :      0.006 s

Time for energy+gradient        :     60.460 s
Time for complete geometry iter :     60.673 s

         *************************************************************
         *                GEOMETRY OPTIMIZATION CYCLE   2            *
         *************************************************************
---------------------------------
CARTESIAN COORDINATES (ANGSTROEM)
---------------------------------
  C      1.114239    0.409403   -0.179356
  O      2.140703   -0.215663    0.541750
  C      2.904305    0.446766    1.414647
  C      2.743339    1.824521    1.676049
  C      3.567407    2.457501    2.597285
  C      3.900409   -0.282728    2.084841
  C      4.725668    0.350230    3.001946
  C      4.569349    1.728173    3.272404
  C      5.433763    2.364628    4.238826
  C      5.394056    3.705894    4.700077
  C      6.500783    3.846778    5.732786
  C      7.147569    2.443115    5.713786
  O      6.384223    1.661044    4.808062
  H      0.651994   -0.345772   -0.824224
  H      1.510985    1.219267   -0.813499
  H      0.344375    0.815370    0.497416
  H      1.979214    2.408650    1.166829
  H      3.421250    3.522999    2.780284
  H      4.023445   -1.346108    1.884314
  H      5.491748   -0.232003    3.513255
  H      7.126433    1.968094    6.703544
  H      8.183589    2.478232    5.348290
  H      6.073781    4.080498    6.717095
  H      7.219695    4.627542    5.454284
  H      5.430050    4.381621    3.825326
  H      4.361344    3.907029    5.042427

----------------------------
CARTESIAN COORDINATES (A.U.)
----------------------------
  NO LB      ZA    FRAG     MASS         X           Y           Z
   0 C     6.0000    0    12.011    2.105606    0.773659   -0.338934
   1 O     8.0000    0    15.999    4.045343   -0.407544    1.023758
   2 C     6.0000    0    12.011    5.488341    0.844266    2.673294
   3 C     6.0000    0    12.011    5.184159    3.447845    3.167273
   4 C     6.0000    0    12.011    6.741422    4.644004    4.908158
   5 C     6.0000    0    12.011    7.370705   -0.534279    3.939778
   6 C     6.0000    0    12.011    8.930219    0.661839    5.672856
   7 C     6.0000    0    12.011    8.634818    3.265774    6.183947
   8 C     6.0000    0    12.011   10.268323    4.468499    8.010221
   9 C     6.0000    0    12.011   10.193289    7.003125    8.881857
  10 C     6.0000    0    12.011   12.284700    7.269356   10.833396
  11 C     6.0000    0    12.011   13.506948    4.616819   10.797490
  12 O     8.0000    0    15.999   12.064433    3.138918    9.085920
  13 H     1.0000    0     1.008    1.232090   -0.653414   -1.557558
  14 H     1.0000    0     1.008    2.855348    2.304080   -1.537290
  15 H     1.0000    0     1.008    0.650774    1.540826    0.939980
  16 H     1.0000    0     1.008    3.740173    4.551689    2.204987
  17 H     1.0000    0     1.008    6.465226    6.657503    5.253975
  18 H     1.0000    0     1.008    7.603208   -2.543775    3.560838
  19 H     1.0000    0     1.008   10.377899   -0.438423    6.639089
  20 H     1.0000    0     1.008   13.467007    3.719158   12.667861
  21 H     1.0000    0     1.008   15.464742    4.683179   10.106803
  22 H     1.0000    0     1.008   11.477782    7.711025   12.693469
  23 H     1.0000    0     1.008   13.643247    8.744788   10.307103
  24 H     1.0000    0     1.008   10.261308    8.280064    7.228818
  25 H     1.0000    0     1.008    8.241745    7.383215    9.528805

--------------------------------
INTERNAL COORDINATES (ANGSTROEM)
--------------------------------
 C      0   0   0     0.000000000000     0.00000000     0.00000000
 O      1   0   0     1.401545697560     0.00000000     0.00000000
 C      2   1   0     1.335608129408   122.26149770     0.00000000
 C      3   2   1     1.411541376723   122.67947756   359.73818162
 C      4   3   2     1.388678624240   120.00567861   179.88658739
 C      3   2   1     1.404829378280   117.36300582   179.76165615
 C      6   3   2     1.386640475640   120.03215185   179.93424629
 C      5   4   3     1.411237606187   120.20561943     0.14859334
 C      8   5   4     1.444388758433   121.14823692   180.27892856
 C      9   8   5     1.418916451965   128.11778809     3.35490712
 C     10   9   8     1.520257316960   106.74119371   178.72634592
 C     11  10   9     1.545626435505   102.24690487     1.98496948
 O      9   8   5     1.312415200880   119.16914603   182.45891219
 H      1   2   3     1.095359837811   107.72789652   179.56778306
 H      1   2   3     1.102463056708   111.10025027    60.68020483
 H      1   2   3     1.102506751643   111.08800464   298.51412844
 H      4   3   2     1.088300436726   121.15160822   359.92063032
 H      5   4   3     1.090933832057   118.48735180   180.00762512
 H      6   3   2     1.089093436101   119.95242339   359.87534772
 H      7   6   3     1.089637272988   119.00403355   179.90871040
 H     12  11  10     1.098049474617   111.94615125   238.10493758
 H     12  11  10     1.099162373431   111.68457543   115.07608033
 H     11  10   9     1.098098350480   110.21531504   243.28880936
 H     11  10   9     1.097265505393   111.74584815   121.52322084
 H     10   9   8     1.105934667042   108.63473233   305.95841695
 H     10   9   8     1.106415178109   107.37027130    52.62953517

---------------------------
INTERNAL COORDINATES (A.U.)
---------------------------
 C      0   0   0     0.000000000000     0.00000000     0.00000000
 O      1   0   0     2.648537532563     0.00000000     0.00000000
 C      2   1   0     2.523933586820   122.26149770     0.00000000
 C      3   2   1     2.667426628705   122.67947756   359.73818162
 C      4   3   2     2.624222287844   120.00567861   179.88658739
 C      3   2   1     2.654742789836   117.36300582   179.76165615
 C      6   3   2     2.620370745171   120.03215185   179.93424629
 C      5   4   3     2.666852585585   120.20561943     0.14859334
 C      8   5   4     2.729499184353   121.14823692   180.27892856
 C      9   8   5     2.681363501129   128.11778809     3.35490712
 C     10   9   8     2.872869982145   106.74119371   178.72634592
 C     11  10   9     2.920810668454   102.24690487     1.98496948
 O      9   8   5     2.480105303659   119.16914603   182.45891219
 H      1   2   3     2.069930111559   107.72789652   179.56778306
 H      1   2   3     2.083353249944   111.10025027    60.68020483
 H      1   2   3     2.083435821404   111.08800464   298.51412844
 H      4   3   2     2.056589776838   121.15160822   359.92063032
 H      5   4   3     2.061566172817   118.48735180   180.00762512
 H      6   3   2     2.058088328483   119.95242339   359.87534772
 H      7   6   3     2.059116031260   119.00403355   179.90871040
 H     12  11  10     2.075012788523   111.94615125   238.10493758
 H     12  11  10     2.077115862496   111.68457543   115.07608033
 H     11  10   9     2.075105150518   110.21531504   243.28880936
 H     11  10   9     2.073531301391   111.74584815   121.52322084
 H     10   9   8     2.089913642719   108.63473233   305.95841695
 H     10   9   8     2.090821677040   107.37027130    52.62953517


           ************************************************************
           *        Program running with 8 parallel MPI-processes     *
           *              working on a common directory               *
           ************************************************************
------------------------------------------------------------------------------
                   ___                                                        
                  /   \      - P O W E R E D   B Y -                         
                 /     \                                                     
                 |  |  |   _    _      __       _____    __    __             
                 |  |  |  | |  | |    /  \     |  _  \  |  |  /  |          
                  \  \/   | |  | |   /    \    | | | |  |  | /  /          
                 / \  \   | |__| |  /  /\  \   | |_| |  |  |/  /          
                |  |  |   |  __  | /  /__\  \  |    /   |      \           
                |  |  |   | |  | | |   __   |  |    \   |  |\   \          
                \     /   | |  | | |  |  |  |  | |\  \  |  | \   \       
                 \___/    |_|  |_| |__|  |__|  |_| \__\ |__|  \__/        
                                                                              
                      - O R C A' S   B I G   F R I E N D -                    
                                      &                                       
                       - I N T E G R A L  F E E D E R -                       
                                                                              
 v1 FN, 2020, v2 2021, v3 2022-2024                                           
------------------------------------------------------------------------------


----------------------
SHARK INTEGRAL PACKAGE
----------------------

Number of atoms                             ...     26
Number of basis functions                   ...    247
Number of shells                            ...    117
Maximum angular momentum                    ...      2
Integral batch strategy                     ... SHARK/LIBINT Hybrid
RI-J (if used) integral strategy            ... SPLIT-RIJ (Revised 2003 algorithm where possible)
Printlevel                                  ...      1
Contraction scheme used                     ... SEGMENTED contraction
Prescreening option                         ... SCHWARTZ
   Thresh                                   ... 1.000e-13
   Tcut                                     ... 1.000e-15
   Tpresel                                  ... 1.000e-15 
Coulomb Range Separation                    ... NOT USED
Exchange Range Separation                   ... NOT USED
Multipole approximations                    ... NOT USED
Finite Nucleus Model                        ... NOT USED
CABS basis                                  ... NOT available
Auxiliary Coulomb fitting basis             ... AVAILABLE
   # of basis functions in Aux-J            ...    780
   # of shells in Aux-J                     ...    260
   Maximum angular momentum in Aux-J        ...      4
Auxiliary J/K fitting basis                 ... NOT available
Auxiliary Correlation fitting basis         ... AVAILABLE
   # of basis functions in Aux-C            ...    806
   # of shells in Aux-C                     ...    286
   Maximum angular momentum in Aux-C        ...      3
Auxiliary 'external' fitting basis          ... NOT available

Checking pre-screening integrals            ... done (  0.0 sec) Dimension = 117
Check shell pair data                       ... done (  0.0 sec)
Shell pair information
Shell pair cut-off parameter TPreSel        ...   1.0e-15
Total number of shell pairs                 ...      6903
Shell pairs after pre-screening             ...      5941
Total number of primitive shell pairs       ...     24739
Primitive shell pairs kept                  ...     15166
          la=0 lb=0:   1879 shell pairs
          la=1 lb=0:   2189 shell pairs
          la=1 lb=1:    670 shell pairs
          la=2 lb=0:    710 shell pairs
          la=2 lb=1:    419 shell pairs
          la=2 lb=2:     74 shell pairs

Calculating one electron integrals          ... done (  0.0 sec)
Calculating RI/J V-Matrix + Cholesky decomp.... done (  0.0 sec)
Calculating RI/C V-Matrix + Cholesky decomp.... done (  0.0 sec)
Calculating Nuclear repulsion               ... done (  0.0 sec) ENN=    760.509051826811 Eh

Diagonalization of the overlap matrix:
Smallest eigenvalue                        ... 2.711e-04
Time for diagonalization                   ...    0.007 sec
Threshold for overlap eigenvalues          ... 1.000e-07
Number of eigenvalues below threshold      ... 0
Time for construction of square roots      ...    0.003 sec
Total time needed                          ...    0.012 sec

-------------------
DFT GRID GENERATION
-------------------

General Integration Accuracy     IntAcc      ... 4.388
Radial Grid Type                 RadialGrid  ... OptM3 with GC (2021)
Angular Grid (max. ang.)         AngularGrid ... 4 (Lebedev-302)
Angular grid pruning method      GridPruning ... 4 (adaptive)
Weight generation scheme         WeightScheme... mBecke (2022)
Basis function cutoff            BFCut       ... 1.0000e-13
Integration weight cutoff        WCut        ... 1.0000e-14
Partially contracted basis set               ... off
Rotationally invariant grid construction     ... off
Angular grids for H and He will be reduced by one unit

Total number of grid points                  ...   119753
Total number of batches                      ...     1885
Average number of points per batch           ...       63
Average number of grid points per atom       ...     4606

--------------------
COSX GRID GENERATION
--------------------

GRIDX 1
-------
General Integration Accuracy     IntAcc      ... 3.816
Radial Grid Type                 RadialGrid  ... OptM3 with GC (2021)
Angular Grid (max. ang.)         AngularGrid ... 1 (Lebedev-50)
Angular grid pruning method      GridPruning ... 4 (adaptive)
Weight generation scheme         WeightScheme... mBecke (2022)
Basis function cutoff            BFCut       ... 1.0000e-13
Integration weight cutoff        WCut        ... 1.0000e-14
Partially contracted basis set               ... on
Rotationally invariant grid construction     ... off
Angular grids for H and He will be reduced by one unit

Total number of grid points                  ...    15287
Total number of batches                      ...      138
Average number of points per batch           ...      110
Average number of grid points per atom       ...      588
UseSFitting                                  ... on

GRIDX 2
-------
General Integration Accuracy     IntAcc      ... 4.020
Radial Grid Type                 RadialGrid  ... OptM3 with GC (2021)
Angular Grid (max. ang.)         AngularGrid ... 2 (Lebedev-110)
Angular grid pruning method      GridPruning ... 4 (adaptive)
Weight generation scheme         WeightScheme... mBecke (2022)
Basis function cutoff            BFCut       ... 1.0000e-13
Integration weight cutoff        WCut        ... 1.0000e-14
Partially contracted basis set               ... on
Rotationally invariant grid construction     ... off
Angular grids for H and He will be reduced by one unit

Total number of grid points                  ...    32948
Total number of batches                      ...      272
Average number of points per batch           ...      121
Average number of grid points per atom       ...     1267
UseSFitting                                  ... on

GRIDX 3
-------
General Integration Accuracy     IntAcc      ... 4.338
Radial Grid Type                 RadialGrid  ... OptM3 with GC (2021)
Angular Grid (max. ang.)         AngularGrid ... 3 (Lebedev-194)
Angular grid pruning method      GridPruning ... 4 (adaptive)
Weight generation scheme         WeightScheme... mBecke (2022)
Basis function cutoff            BFCut       ... 1.0000e-13
Integration weight cutoff        WCut        ... 1.0000e-14
Partially contracted basis set               ... on
Rotationally invariant grid construction     ... off
Angular grids for H and He will be reduced by one unit

Total number of grid points                  ...    72141
Total number of batches                      ...      577
Average number of points per batch           ...      125
Average number of grid points per atom       ...     2775
UseSFitting                                  ... on
Initializing property integral containers    ... done (  0.0 sec)

SHARK setup successfully completed in   1.4 seconds

Maximum memory used throughout the entire STARTUP-calculation: 32.9 MB


           ************************************************************
           *        Program running with 8 parallel MPI-processes     *
           *              working on a common directory               *
           ************************************************************
Occupation numbers will be reassigned to an Aufbau configuration
             **** ENERGY FILE WAS UPDATED (calc.en.tmp) ****
Finished Guess after   0.2 sec
Maximum memory used throughout the entire GUESS-calculation: 13.9 MB


           ************************************************************
           *        Program running with 8 parallel MPI-processes     *
           *              working on a common directory               *
           ************************************************************
--------------------
CPCM SOLVATION MODEL
--------------------
CPCM parameters:
  Epsilon                                         ...      16.7000
  Refrac                                          ...       1.2750
  Rsolv                                           ...       1.3000
  Surface type                                    ... GAUSSIAN VDW
  Discretization scheme                           ... Constant charge density
    Threshold for H atoms                         ...       5.0000 (charges/Ang^2)
    Threshold for non-H atoms                     ...       5.0000 (charges/Ang^2)
  Epsilon function type                           ...         CPCM
Solvent:                                          ... CUSTOM
Radii:
  Scheme                                          ... Element-dependent radii
  Radius for C  used is    3.8550 Bohr (=   2.0400 Ang.)
  Radius for O  used is    3.4469 Bohr (=   1.8240 Ang.)
  Radius for H  used is    2.4944 Bohr (=   1.3200 Ang.)
Calculating surface                               ...        done! (  0.0s)
Cavity surface points                             ...         2279
Cavity Volume                                     ...    1503.8161
Cavity Surface-area                               ...     810.8487
Calculating surface distance matrix               ...        done! (  0.1s)
Performing Cholesky decomposition & store         ...        done! (  0.2s)
Overall time for CPCM initialization              ...                 0.3s

----------------------------------------D-I-I-S--------------------------------------------
Iteration    Energy (Eh)           Delta-E    RMSDP     MaxDP     DIISErr   Damp  Time(sec)
-------------------------------------------------------------------------------------------
               ***  Starting incremental Fock matrix formation  ***
    1    -575.6253904966803248     0.00e+00  4.33e-04  1.13e-02  2.20e-02  0.700   1.8
    2    -575.6277683526390092    -2.38e-03  3.57e-04  8.98e-03  1.55e-02  0.700   1.1
                               ***Turning on AO-DIIS***
    3    -575.6296218149831248    -1.85e-03  2.82e-04  6.87e-03  1.04e-02  0.700   1.1
    4    -575.6310174173605674    -1.40e-03  7.10e-04  1.64e-02  8.04e-03  0.000   1.1
                              *** Initializing SOSCF ***
---------------------------------------S-O-S-C-F--------------------------------------
Iteration    Energy (Eh)           Delta-E    RMSDP     MaxDP     MaxGrad    Time(sec)
--------------------------------------------------------------------------------------
    5    -575.6347561761539282    -3.74e-03  6.38e-05  1.62e-03  1.32e-03     1.1
               *** Restarting incremental Fock matrix formation ***
    6    -575.6348118441918587    -5.57e-05  5.14e-05  8.55e-04  9.45e-04     1.8
    7    -575.6348305685500009    -1.87e-05  4.91e-05  9.87e-04  2.66e-04     1.6
    8    -575.6348344024539756    -3.83e-06  1.15e-05  3.55e-04  1.05e-04     1.6
    9    -575.6348353079937397    -9.06e-07  3.42e-06  9.44e-05  3.59e-05     1.5
   10    -575.6348353289948818    -2.10e-08  1.54e-06  4.84e-05  2.14e-05     1.4
   11    -575.6348353534202715    -2.44e-08  5.35e-07  1.44e-05  5.07e-06     1.4
   12    -575.6348353536403692    -2.20e-10  2.12e-07  8.50e-06  1.85e-06     1.3
   13    -575.6348353541249026    -4.85e-10  6.00e-08  1.30e-06  4.30e-07     1.3
   14    -575.6348353540855669     3.93e-11  2.05e-08  6.99e-07  2.08e-07     1.2
                 **** Energy Check signals convergence ****

               *****************************************************
               *                     SUCCESS                       *
               *           SCF CONVERGED AFTER  14 CYCLES          *
               *****************************************************

Recomputing exchange energy using gridx3       ... done (    2.571 sec)
Old exchange energy                            :    -41.241092582 Eh
New exchange energy                            :    -41.240955310 Eh
Exchange energy change after final integration :      0.000137271 Eh
Total energy after final integration           :   -575.634698083 Eh
             **** ENERGY FILE WAS UPDATED (calc.en.tmp) ****

----------------
TOTAL SCF ENERGY
----------------

Total Energy       :       -575.63469808272464 Eh          -15663.81647 eV

Components:
Nuclear Repulsion  :        760.50905182681129 Eh           20694.50339 eV
Electronic Energy  :      -1336.06928505367159 Eh          -36356.29356 eV
One Electron Energy:      -2273.94964292022587 Eh          -61877.31557 eV
Two Electron Energy:        937.88035786655416 Eh           25521.02200 eV
CPCM Dielectric    :         -0.07460212722502 Eh              -2.03003 eV

Virial components:
Potential Energy   :      -1146.49888691024034 Eh          -31197.82078 eV
Kinetic Energy     :        570.86418882751570 Eh           15534.00431 eV
Virial Ratio       :          2.00835664480024

DFT components:
N(Alpha)           :       47.000011030954 electrons
N(Beta)            :       47.000011030954 electrons
N(Total)           :       94.000022061907 electrons
E(X)               :      -36.644353263053 Eh       
E(C)               :       -2.326560827039 Eh       
E(XC)              :      -38.970914090093 Eh       

CPCM Solvation Model Properties:
Surface-charge          :         -1.01915483937541
Corrected charge        :         -1.00000000000000
Outlying charge corr.   :          0.00002188562119 Eh               0.00060 eV
Free-energy (cav+disp)  :  This term is not implemented in the current solvation scheme

---------------
SCF CONVERGENCE
---------------

  Last Energy change         ...   -3.9336e-11  Tolerance :   1.0000e-10
  Last MAX-Density change    ...    6.9931e-07  Tolerance :   1.0000e-09
  Last RMS-Density change    ...    2.0526e-08  Tolerance :   1.0000e-10
  Last DIIS Error            ...    1.3240e-03  Tolerance :   1.0000e-09
  Last Orbital Gradient      ...    2.0839e-07  Tolerance :   2.0000e-07
  Last Orbital Rotation      ...    4.8043e-07  Tolerance :   2.0000e-07


Total SCF time: 0 days 0 hours 0 min 22 sec 
Finished LeanSCF after  22.4 sec

Maximum memory used throughout the entire LEANSCF-calculation: 28.9 MB


           ************************************************************
           *        Program running with 8 parallel MPI-processes     *
           *              working on a common directory               *
           ************************************************************

------------------------------------------------------------------------------
                                ORCA  MP2 
------------------------------------------------------------------------------

Freezing NCore=26 chemical core electrons

----------------------
RI-MP2 ENERGY+GRADIENT
----------------------
Dimension of the orbital basis            ...  247
Dimension of the AuxC basis               ...  806
Memory devoted to MP2                     ... 8000 MB   
Data format for matrix containers         ... DOUBLE
Compression type for matrix containers    ... UNCOMPRESSED
Overall scaling of the MP2 energy         ...   2.700e-01

-----------------------
SHARK RI TRANSFORMATION
-----------------------

Number of basis functions                ...    247
Number of aux functions                  ...    806
Number of operators                      ...      1
Generation of IJK                        ... YES
Generation of IAK                        ... YES
Generation of ABK                        ... NO
Orbital Range Operator  0:    0-  46 to   47- 246

Aux basis identifier                     ...   AUXC
Contraction scheme used                  ... SEGMENTED
Do orthogonalization                     ... YES
All operator combinations                ... NO
Transpose (ia|K)                         ... NO
Integral generator used                  ... LIBINT
Starting integral generation + trafo... 
Half trafo (segmented) done. Total time =  0.2 sec. integrals=  0.1 sec trafo=  0.1 sec
Integral generation and half transformation done (  0.2 sec)

Reading or making V^(-1/2)          ... done (  0.0 sec)
Sorting IJK integrals               ... done (  0.1 sec)
Sorting IAK integrals               ... done (  0.2 sec)

SHARK RI integral transformation done. Total time =  0.4 sec.

Opening buffers                              ... done
Frozen core precalculation                   ... done

Starting loop over batches of integrals:

Operator 0  - window                       ... ( 13- 46)x( 47-246)
Operator 0  - Memory available             ...  8000 MB
Operator 0  - Memory needed per MO         ...   1.2 MB
Operator 0  - Number of orbitals per batch ... 5
Operator 0  - Number of batches            ... 1

OPERATOR  0   PASS   0:  MOs    13 ...   17 +   18 ...   22 +   23 ...   27 +   28 ...   32
                            +   33 ...   37 +   38 ...   42 +   43 ...   46
  Reading integrals       ... ok
  Internal MO  15
Closing buffer GIPV ( 0.05 GB; CompressionRatio= 1.00)
Time spent in pair loops =     2.213 sec
Deleting buffers (Ka|jb) ...done

-----------------------------------------------
 RI-MP2 CORRELATION ENERGY:     -0.597268776 Eh
-----------------------------------------------


---------------------
MP2 DENSITY FORMATION
---------------------

Completing the external part of the density      ... done
Storing the unrelaxed density                    ... done

Re-sorting 3-index density container for op 0    ... done
Computing external part of the Lagrangian        ... done
Calculating the xc-kernel                        ... done
Calculating G(D)                                 ... done
Completing the Lagrangian                        ... done
Solving the Z-vector equations                   ... Using XC Grid                  ... (calc.grid_cpscf.tmp) 
Recalculating density on grid  ... (calc.grho_cpscf0.tmp) done
Calculating the xc-kernel      ... (calc.fxc_cpscf0.tmp) done

-------------------
SHARK CP-SCF DRIVER
-------------------

Dimension of the orbital basis          ...    247
Dimension of the CPSCF-problem          ...   9400
Number of operators                     ...      1
Max. number of iterations               ...    128
Convergence Tolerance                   ... 3.0e-06
Number of perturbations                 ...      1
Perturbation type                       ... REAL

----------------------------
POPLE LINEAR EQUATION SOLVER
----------------------------

  ITERATION   0:   ||err||_max =   6.6358e-02 (   1.5 sec)
  ITERATION   1:   ||err||_max =   1.8550e-02 (   1.1 sec)
  ITERATION   2:   ||err||_max =   8.5672e-03 (   1.1 sec)
  ITERATION   3:   ||err||_max =   2.2299e-03 (   1.1 sec)
  ITERATION   4:   ||err||_max =   7.7942e-04 (   1.1 sec)
  ITERATION   5:   ||err||_max =   3.4018e-04 (   1.1 sec)
  ITERATION   6:   ||err||_max =   1.1841e-04 (   1.1 sec)
  ITERATION   7:   ||err||_max =   4.0402e-05 (   1.1 sec)
  ITERATION   8:   ||err||_max =   1.3377e-05 (   1.1 sec)
  ITERATION   9:   ||err||_max =   4.6373e-06 (   1.1 sec)
  ITERATION  10:   ||err||_max =   1.0720e-06 (   1.1 sec)
done
Finalizing the relaxed density                   ... done
Transforming P to the AO basis                   ... done
Storing the relaxed density                      ... done

------------------------------------
ENERGY WEIGHTED DENSITY FINALIZATION
------------------------------------

Gathering the parts of the W-matrix              ... done
Forming the Z-density                            ... done
Transforming Z to the AO basis                   ... done
Calculating G(Z)                                 ... done
Finalizing the W-matrix                          ... done
Transforming W to the AO basis and storing       ... done

----------------------------------
MP2 DERIVATIVE INTEGRAL GENERATION
----------------------------------

Input SCF Electron Density              ... calc.scfp
Input Correlated Electron Density       ... calc.pmp2re
Input Energy Weighted Density           ... calc.wmp2.tmp

Nuclear repulsion gradient              ... done (  0.0 sec)
HCore & Overlap gradient  (SHARK)       ... done (  0.1 sec)
Two-electron RIJ gradient terms         ... done (  0.6 sec)

-----------------------------------------------------------
MP2 COSX Grid Generation
-----------------------------------------------------------

General Integration Accuracy     IntAcc      ... 4.871
Radial Grid Type                 RadialGrid  ... OptM3 with GC (2021)
Angular Grid (max. ang.)         AngularGrid ... 4 (Lebedev-302)
Angular grid pruning method      GridPruning ... 4 (adaptive)
Weight generation scheme         WeightScheme... mBecke (2022)
Basis function cutoff            BFCut       ... 1.0000e-13
Integration weight cutoff        WCut        ... 1.0000e-14
Partially contracted basis set               ... on
Rotationally invariant grid construction     ... off
Angular grids for H and He will be reduced by one unit

Total number of grid points                  ...   137446
Total number of batches                      ...     1084
Average number of points per batch           ...      126
Average number of grid points per atom       ...     5286
UseSFitting                                  ... on
Two-electron COSX gradient terms        ... 
Integration Timings:
Total Time                  =     7.8 sec
Basis fcn evaluation        =     0.1 sec
Density evaluation          =     0.2 sec
A evaluation                =     6.8 sec
A derivative evaluation     =     0.0 sec
S-fit derivative evaluation =     0.0 sec
anal. over. der. evaluation =     0.0 sec
num. over. der. evaluation  =     0.4 sec
K(P) evaluation             =     0.1 sec
finalize                    =     0.0 sec

done (  8.7 sec)
CPCM gradient                           ... done (  0.7 sec)
DFT XC gradient                         ... Exchange-correlation gradient    ... done
done (  0.9 sec)
Empirical dispersion gradient           ... 
-------------------
DISPERSION GRADIENT
-------------------

   1   C   :   -0.000138365   -0.000042710   -0.000135096
   2   O   :   -0.000095174   -0.000097173   -0.000113245
   3   C   :   -0.000011437   -0.000046254   -0.000024641
   4   C   :   -0.000054428    0.000066242   -0.000031815
   5   C   :   -0.000057900    0.000042781   -0.000044629
   6   C   :    0.000054391   -0.000178495   -0.000005000
   7   C   :    0.000020445   -0.000122978   -0.000020433
   8   C   :   -0.000077502   -0.000096596   -0.000101961
   9   C   :    0.000241309    0.000109984    0.000246588
  10   C   :    0.000028776    0.000190039    0.000096199
  11   C   :    0.000026922    0.000022721    0.000032545
  12   C   :   -0.000004016   -0.000010185   -0.000009684
  13   O   :    0.000132163   -0.000071052    0.000084958
  14   H   :   -0.000065412   -0.000034417   -0.000068367
  15   H   :   -0.000063939    0.000001924   -0.000102821
  16   H   :   -0.000108704   -0.000013575   -0.000052627
  17   H   :   -0.000066751    0.000092536   -0.000032822
  18   H   :   -0.000075261    0.000110682   -0.000037036
  19   H   :    0.000034442   -0.000128108   -0.000007087
  20   H   :    0.000053578   -0.000130770    0.000008713
  21   H   :    0.000073977   -0.000048856    0.000099256
  22   H   :    0.000126352   -0.000025267    0.000036381
  23   H   :    0.000009956    0.000072306    0.000099571
  24   H   :    0.000065771    0.000097818    0.000036241
  25   H   :    0.000007896    0.000134618   -0.000015697
  26   H   :   -0.000057089    0.000104786    0.000062509

Difference to translation invariance:
           :    0.0000000000    0.0000000000   -0.0000000000

Difference to rotation invariance:
           :    0.0000000000    0.0000000000    0.0000000000

Norm of the Dispersion gradient    ...    0.0007670637
RMS gradient                       ...    0.0000868529
MAX gradient                       ...    0.0002465879
done (  0.0 sec)

-------
TIMINGS
-------

Total time                :   31.472 sec
Integral trafo            :    0.430 sec (  1.4%)
FC preparation            :    0.143 sec (  0.5%)
I/O of integrals          :    0.146 sec (  0.5%)
K(i,j) operators          :    0.291 sec (  0.9%)
T(i,j) pair energies      :    0.039 sec (  0.1%)
V**(-1/2)                 :    0.180 sec (  0.6%)
Gamma(ia|P)               :    0.290 sec (  0.9%)
Gamma-Trafo               :    0.087 sec (  0.3%)
D(virtual)                :    0.013 sec (  0.0%)
D(internal)               :    0.436 sec (  1.4%)
W(virtual)                :    0.025 sec (  0.1%)
W(internal)               :    0.523 sec (  1.7%)
L(virtual)                :    0.280 sec (  0.9%)
L(internal)               :    0.039 sec (  0.1%)
XC kernel                 :    0.023 sec (  0.1%)
G(D)                      :    2.027 sec (  6.4%)
G(Z)                      :    2.040 sec (  6.5%)
Z-vector solution         :   12.390 sec ( 39.4%)
3-index derivative        :    0.369 sec (  1.2%)
2-index derivative        :    0.032 sec (  0.1%)
Fock matrix gradient      :   11.009 sec ( 35.0%)


---------------------------------------
MP2 TOTAL ENERGY:     -576.231966859 Eh
---------------------------------------

The final MP2 gradient
  0:   0.01133199  -0.01333489   0.00617107
  1:  -0.01631978   0.01396149  -0.01032203
  2:   0.01228853  -0.00524062   0.00944799
  3:  -0.00137403  -0.00605727  -0.00307426
  4:   0.00475636   0.00131462   0.00404542
  5:  -0.00941297   0.00262305  -0.00750808
  6:   0.00455789   0.00917564   0.00706927
  7:  -0.01476962  -0.00650742  -0.01495877
  8:  -0.00443828   0.05497742   0.01608761
  9:   0.02083262  -0.04426557   0.00268226
 10:  -0.00107669   0.00285693  -0.00268748
 11:  -0.01745527  -0.02199135  -0.02061093
 12:   0.02385373   0.00315479   0.02049925
 13:  -0.00253339   0.00134128  -0.00190333
 14:   0.00096086   0.00081178  -0.00158410
 15:  -0.00160429  -0.00009595   0.00125144
 16:   0.00006525   0.00097848   0.00036782
 17:  -0.00069537  -0.00043311  -0.00074338
 18:   0.00168714   0.00006083   0.00154880
 19:  -0.00052553  -0.00134325  -0.00080482
 20:   0.00059750   0.00378671   0.00340801
 21:   0.00185839   0.00382015   0.00066897
 22:  -0.00259749  -0.00001845   0.00041771
 23:   0.00054713   0.00079289  -0.00103958
 24:  -0.00790289  -0.00082554  -0.00095341
 25:  -0.00261182   0.00048030  -0.00747479

-----------------------------------
NORM OF THE MP2 GRADIENT:  0.101001
-----------------------------------

Maximum memory used throughout the entire MP2-calculation: 72.0 MB


-------------------------------------------------------------------------------
                          DFT DISPERSION CORRECTION                            
                                                                               
                              DFTD3 V3.1  Rev 1                                
                          USING Becke-Johnson damping                          
-------------------------------------------------------------------------------
-------------------------   ----------------
Dispersion correction           -0.021222185
-------------------------   ----------------


-------------------------   --------------------
FINAL SINGLE POINT ENERGY      -576.253189044255
-------------------------   --------------------

------------------------------------------------------------------------------
                         ORCA GEOMETRY RELAXATION STEP
------------------------------------------------------------------------------

Reading the OPT-File                    .... done
Getting information on internals        .... done
Copying old internal coords+grads       .... done
Making the new internal coordinates     .... (2022 redundants) done
Validating the new internal coordinates .... (2022 redundants) done
Calculating the B-matrix                .... done
Calculating the G,G- and P matrices     .... done
Transforming gradient to internals      .... done
Projecting the internal gradient        .... done
Number of atoms                         ....  26
Number of internal coordinates          .... 129
Current Energy                          ....  -576.253189044 Eh
Current gradient norm                   ....     0.101001130 Eh/bohr
Maximum allowed component of the step   ....  0.300
Current trust radius                    ....  0.300
Updating the Hessian (BFGS)             .... done
Forming the augmented Hessian           .... done
Diagonalizing the augmented Hessian     .... done
Last element of RFO vector              ....  0.981235354
Lowest eigenvalues of augmented Hessian:
 -0.010952853  0.012768633  0.016404827  0.020397033  0.023812511
Length of the computed step             ....  0.196501120
The final length of the internal step   ....  0.196501120
Converting the step to Cartesian space:
 Initial RMS(Int)=    0.0173009590
Transforming coordinates:
 Iter   0:  RMS(Cart)=    0.0348300733 RMS(Int)=    0.7823560014
done
Storing new coordinates                 .... done
The predicted energy change is          ....    -0.005687886
Previously predicted energy change      ....    -0.025091821
Actually observed energy change         ....    -0.030592391
Ratio of predicted to observed change   ....     1.219217652
New trust radius                        ....     0.450000000

                                .--------------------.
          ----------------------|Geometry convergence|-------------------------
          Item                value                   Tolerance       Converged
          ---------------------------------------------------------------------
          Energy change      -0.0305923912            0.0000002000      NO
          RMS gradient        0.0055700409            0.0000080000      NO
          MAX gradient        0.0435261305            0.0000300000      NO
          RMS step            0.0173009590            0.0001000000      NO
          MAX step            0.0918184261            0.0002000000      NO
          ........................................................
          Max(Bonds)      0.0486      Max(Angles)    2.71
          Max(Dihed)        1.94      Max(Improp)    0.00
          ---------------------------------------------------------------------

The optimization has not yet converged - more geometry cycles are needed


    ---------------------------------------------------------------------------
                         Redundant Internal Coordinates
                            (Angstroem and degrees)

        Definition                    Value    dE/dq     Step     New-Value
    ----------------------------------------------------------------------------
     1. B(O   1,C   0)                1.4015 -0.013046  0.0180    1.4195   
     2. B(C   2,O   1)                1.3356  0.007522 -0.0099    1.3257   
     3. B(C   3,C   2)                1.4115 -0.002391  0.0033    1.4148   
     4. B(C   4,C   3)                1.3887  0.003360 -0.0046    1.3841   
     5. B(C   5,C   2)                1.4048 -0.006597  0.0087    1.4135   
     6. B(C   6,C   5)                1.3866  0.005542 -0.0073    1.3793   
     7. B(C   7,C   4)                1.4112 -0.003560  0.0048    1.4160   
     8. B(C   7,C   6)                1.4129 -0.005923  0.0080    1.4209   
     9. B(C   8,C   7)                1.4444  0.015516 -0.0283    1.4161   
    10. B(C   9,C   8)                1.4189 -0.043526  0.0486    1.4675   
    11. B(C  10,C   9)                1.5203 -0.008064  0.0156    1.5359   
    12. B(C  11,C  10)                1.5456 -0.000287 -0.0019    1.5437   
    13. B(O  12,C  11)                1.4194 -0.022857  0.0297    1.4491   
    14. B(O  12,C   8)                1.3124  0.016767 -0.0201    1.2923   
    15. B(H  13,C   0)                1.0954  0.001269 -0.0028    1.0925   
    16. B(H  14,C   0)                1.1025  0.001853 -0.0042    1.0982   
    17. B(H  15,C   0)                1.1025  0.001845 -0.0042    1.0983   
    18. B(H  16,C   3)                1.0883  0.000306 -0.0006    1.0877   
    19. B(H  17,C   4)                1.0909 -0.000457  0.0010    1.0919   
    20. B(H  18,C   5)                1.0891 -0.000152  0.0003    1.0894   
    21. B(H  19,C   6)                1.0896 -0.000028  0.0001    1.0897   
    22. B(H  20,C  11)                1.0980  0.001426 -0.0032    1.0948   
    23. B(H  21,C  11)                1.0992  0.001644 -0.0037    1.0954   
    24. B(H  22,C  10)                1.0981  0.001384 -0.0031    1.0950   
    25. B(H  23,C  10)                1.0973  0.001185 -0.0027    1.0946   
    26. B(H  24,C   9)                1.1059 -0.000005  0.0000    1.1060   
    27. B(H  25,C   9)                1.1064  0.000215 -0.0004    1.1060   
    28. A(H  13,C   0,H  14)          108.64 -0.001764    0.46    109.11   
    29. A(O   1,C   0,H  15)          111.09 -0.000915    0.21    111.29   
    30. A(O   1,C   0,H  14)          111.10 -0.000979    0.22    111.32   
    31. A(O   1,C   0,H  13)          107.73  0.004832   -1.21    106.52   
    32. A(H  13,C   0,H  15)          108.70 -0.001738    0.45    109.15   
    33. A(H  14,C   0,H  15)          109.50  0.000560   -0.13    109.37   
    34. A(C   0,O   1,C   2)          122.26  0.010752   -2.15    120.11   
    35. A(C   3,C   2,C   5)          119.96 -0.001358    0.28    120.24   
    36. A(O   1,C   2,C   5)          117.36  0.004891   -0.97    116.40   
    37. A(O   1,C   2,C   3)          122.68 -0.003532    0.69    123.36   
    38. A(C   2,C   3,H  16)          121.15  0.000305   -0.09    121.06   
    39. A(C   2,C   3,C   4)          120.01  0.001439   -0.30    119.70   
    40. A(C   4,C   3,H  16)          118.84 -0.001744    0.39    119.24   
    41. A(C   7,C   4,H  17)          121.31  0.001588   -0.36    120.95   
    42. A(C   3,C   4,H  17)          118.49 -0.000497    0.14    118.63   
    43. A(C   3,C   4,C   7)          120.21 -0.001091    0.22    120.42   
    44. A(C   2,C   5,H  18)          119.95  0.002086   -0.50    119.45   
    45. A(C   2,C   5,C   6)          120.03  0.000540   -0.11    119.93   
    46. A(C   6,C   5,H  18)          120.02 -0.002626    0.61    120.62   
    47. A(C   5,C   6,H  19)          119.00 -0.001849    0.43    119.43   
    48. A(C   5,C   6,C   7)          120.39  0.000301   -0.06    120.33   
    49. A(C   7,C   6,H  19)          120.60  0.001547   -0.37    120.23   
    50. A(C   4,C   7,C   8)          121.15  0.003327   -0.70    120.45   
    51. A(C   4,C   7,C   6)          119.41  0.000168   -0.03    119.38   
    52. A(C   6,C   7,C   8)          119.45 -0.003496    0.73    120.17   
    53. A(C   7,C   8,O  12)          119.17  0.002087   -0.65    118.52   
    54. A(C   7,C   8,C   9)          128.12 -0.003904    0.59    128.71   
    55. A(C   9,C   8,O  12)          112.71  0.001824    0.06    112.76   
    56. A(C   8,C   9,C  10)          106.74  0.006848   -1.41    105.33   
    57. A(C  10,C   9,H  25)          116.90  0.004647   -1.52    115.39   
    58. A(C   8,C   9,H  25)          107.37 -0.005625    1.16    108.53   
    59. A(C  10,C   9,H  24)          117.19  0.002068   -1.16    116.03   
    60. A(C   8,C   9,H  24)          108.63 -0.004604    0.80    109.44   
    61. A(H  24,C   9,H  25)           99.44 -0.005275    2.71    102.15   
    62. A(C   9,C  10,C  11)          102.25 -0.004074    1.00    103.25   
    63. A(H  22,C  10,H  23)          109.32  0.000665   -0.57    108.74   
    64. A(C  11,C  10,H  23)          111.65  0.000738   -0.35    111.30   
    65. A(C   9,C  10,H  23)          111.75  0.000661   -0.06    111.68   
    66. A(C  11,C  10,H  22)          111.53  0.001711   -0.41    111.13   
    67. A(C   9,C  10,H  22)          110.22  0.000092    0.50    110.71   
    68. A(H  20,C  11,H  21)          109.37  0.000077    0.03    109.40   
    69. A(O  12,C  11,H  21)          108.20  0.004952   -1.05    107.15   
    70. A(C  10,C  11,H  21)          111.68 -0.003741    1.30    112.99   
    71. A(O  12,C  11,H  20)          109.05  0.003410   -1.37    107.68   
    72. A(C  10,C  11,O  12)          106.45 -0.000580   -0.40    106.05   
    73. A(C  10,C  11,H  20)          111.95 -0.003624    1.36    113.31   
    74. A(C   8,O  12,C  11)          111.77 -0.003994    0.74    112.51   
    75. D(C   2,O   1,C   0,H  15)    -61.49  0.000261    0.03    -61.46   
    76. D(C   2,O   1,C   0,H  13)    179.57 -0.000077    0.11    179.68   
    77. D(C   2,O   1,C   0,H  14)     60.68 -0.000345    0.16     60.84   
    78. D(C   3,C   2,O   1,C   0)     -0.26 -0.000089    0.17     -0.10   
    79. D(C   5,C   2,O   1,C   0)    179.76 -0.000072    0.14    179.90   
    80. D(C   4,C   3,C   2,C   5)     -0.14 -0.000029    0.06     -0.07   
    81. D(C   4,C   3,C   2,O   1)    179.89 -0.000013    0.04    179.92   
    82. D(H  16,C   3,C   2,O   1)     -0.08  0.000017   -0.01     -0.09   
    83. D(H  16,C   3,C   2,C   5)    179.90  0.000001    0.01    179.91   
    84. D(H  17,C   4,C   3,H  16)     -0.03  0.000018   -0.02     -0.05   
    85. D(C   7,C   4,C   3,C   2)      0.15  0.000011   -0.00      0.15   
    86. D(C   7,C   4,C   3,H  16)   -179.88 -0.000016    0.05   -179.84   
    87. D(H  17,C   4,C   3,C   2)   -179.99  0.000046   -0.07   -180.06   
    88. D(C   6,C   5,C   2,C   3)     -0.04  0.000011   -0.04     -0.08   
    89. D(C   6,C   5,C   2,O   1)    179.93 -0.000006   -0.01    179.92   
    90. D(H  18,C   5,C   2,C   3)    179.90 -0.000007    0.01    179.90   
    91. D(H  18,C   5,C   2,O   1)     -0.12 -0.000024    0.03     -0.09   
    92. D(H  19,C   6,C   5,H  18)     -0.03 -0.000024    0.05      0.02   
    93. D(H  19,C   6,C   5,C   2)    179.91 -0.000040    0.09    180.00   
    94. D(C   7,C   6,C   5,C   2)      0.21  0.000032   -0.06      0.15   
    95. D(C   7,C   6,C   5,H  18)   -179.73  0.000048   -0.10   -179.83   
    96. D(C   8,C   7,C   6,H  19)     -0.15 -0.000011    0.07     -0.08   
    97. D(C   8,C   7,C   6,C   5)    179.54 -0.000095    0.22    179.76   
    98. D(C   4,C   7,C   6,H  19)   -179.89  0.000036   -0.03   -179.93   
    99. D(C   4,C   7,C   6,C   5)     -0.20 -0.000048    0.12     -0.08   
   100. D(C   8,C   7,C   4,H  17)      0.42  0.000067   -0.13      0.30   
   101. D(C   8,C   7,C   4,C   3)   -179.72  0.000099   -0.20   -179.92   
   102. D(C   6,C   7,C   4,H  17)   -179.84  0.000001   -0.02   -179.85   
   103. D(C   6,C   7,C   4,C   3)      0.02  0.000033   -0.09     -0.07   
   104. D(C   9,C   8,C   7,C   6)   -176.38  0.000165   -1.39   -177.78   
   105. D(C   9,C   8,C   7,C   4)      3.35  0.000109   -1.29      2.07   
   106. D(O  12,C   8,C   7,C   6)      2.72  0.000822   -1.34      1.38   
   107. D(O  12,C   8,C   7,C   4)   -177.54  0.000765   -1.24   -178.78   
   108. D(H  25,C   9,C   8,C   7)     52.63 -0.005955    1.93     54.56   
   109. D(H  24,C   9,C   8,O  12)    126.81  0.003899   -1.94    124.87   
   110. D(H  24,C   9,C   8,C   7)    -54.04  0.004526   -1.90    -55.94   
   111. D(C  10,C   9,C   8,O  12)     -0.43 -0.000193   -0.09     -0.52   
   112. D(C  10,C   9,C   8,C   7)    178.73  0.000434   -0.05    178.67   
   113. D(H  22,C  10,C   9,H  25)      3.43  0.000892   -0.63      2.80   
   114. D(H  22,C  10,C   9,H  24)    121.31 -0.000832    0.91    122.22   
   115. D(H  22,C  10,C   9,C   8)   -116.71 -0.000039   -0.01   -116.72   
   116. D(C  11,C  10,C   9,H  25)    122.13  0.000718   -0.35    121.78   
   117. D(C  11,C  10,C   9,H  24)   -120.00 -0.001007    1.19   -118.81   
   118. D(C  11,C  10,C   9,C   8)      1.98 -0.000214    0.27      2.26   
   119. D(H  20,C  11,C  10,H  23)    118.50 -0.000103    0.49    118.99   
   120. D(H  20,C  11,C  10,H  22)     -4.13 -0.002737    1.78     -2.35   
   121. D(H  20,C  11,C  10,C   9)   -121.90 -0.001337    0.83   -121.07   
   122. D(O  12,C  11,C  10,H  23)   -122.43  0.001645   -0.66   -123.09   
   123. D(O  12,C  11,C  10,H  22)    114.94 -0.000989    0.63    115.57   
   124. D(O  12,C  11,C  10,C   9)     -2.82  0.000410   -0.33     -3.15   
   125. D(C   8,O  12,C  11,H  21)   -117.36  0.001469   -0.49   -117.84   
   126. D(C   8,O  12,C  11,H  20)    123.76 -0.003405    0.96    124.72   
   127. D(C   8,O  12,C  11,C  10)      2.82 -0.000626    0.30      3.12   
   128. D(C  11,O  12,C   8,C   9)     -1.56  0.000329   -0.12     -1.68   
   129. D(C  11,O  12,C   8,C   7)    179.20 -0.000180   -0.17    179.03   
    ----------------------------------------------------------------------------

Geometry step timings:
Preparation and reading OPT file:      0.001 s ( 9.174 %)
Internal coordinates            :      0.000 s ( 0.652 %)
B/P matrices and projection     :      0.002 s (33.545 %)
Hessian update/contruction      :      0.000 s ( 8.540 %)
Making the step                 :      0.001 s (24.969 %)
Converting the step to Cartesian:      0.000 s ( 3.082 %)
Storing new data                :      0.000 s ( 0.634 %)
Checking convergence            :      0.000 s ( 0.335 %)
Final printing                  :      0.001 s (19.017 %)
Total time                      :      0.006 s

Time for energy+gradient        :     56.230 s
Time for complete geometry iter :     56.450 s

         *************************************************************
         *                GEOMETRY OPTIMIZATION CYCLE   3            *
         *************************************************************
---------------------------------
CARTESIAN COORDINATES (ANGSTROEM)
---------------------------------
  C      1.128002    0.426460   -0.163625
  O      2.163737   -0.234170    0.547618
  C      2.909166    0.437935    1.413668
  C      2.736649    1.815954    1.683791
  C      3.557959    2.442279    2.605137
  C      3.916175   -0.297326    2.079491
  C      4.735164    0.330328    2.994822
  C      4.570203    1.713446    3.275423
  C      5.409751    2.353217    4.219443
  C      5.376940    3.745772    4.681562
  C      6.497969    3.853385    5.726102
  C      7.129930    2.445004    5.714082
  O      6.336756    1.658092    4.791501
  H      0.667541   -0.324186   -0.810226
  H      1.526032    1.240274   -0.784434
  H      0.368015    0.828046    0.520049
  H      1.967066    2.394900    1.178207
  H      3.410092    3.506557    2.799301
  H      4.036703   -1.358164    1.862841
  H      5.508896   -0.244217    3.503451
  H      7.097351    1.947432    6.688765
  H      8.159137    2.441174    5.339005
  H      6.086520    4.092429    6.712268
  H      7.230616    4.620250    5.455379
  H      5.458045    4.423038    3.810986
  H      4.359301    3.967171    5.053833

----------------------------
CARTESIAN COORDINATES (A.U.)
----------------------------
  NO LB      ZA    FRAG     MASS         X           Y           Z
   0 C     6.0000    0    12.011    2.131615    0.805893   -0.309207
   1 O     8.0000    0    15.999    4.088870   -0.442517    1.034848
   2 C     6.0000    0    12.011    5.497527    0.827578    2.671445
   3 C     6.0000    0    12.011    5.171518    3.431655    3.181903
   4 C     6.0000    0    12.011    6.723567    4.615239    4.922995
   5 C     6.0000    0    12.011    7.400498   -0.561864    3.929669
   6 C     6.0000    0    12.011    8.948164    0.624229    5.659393
   7 C     6.0000    0    12.011    8.636431    3.237944    6.189652
   8 C     6.0000    0    12.011   10.222949    4.446935    7.973591
   9 C     6.0000    0    12.011   10.160944    7.078483    8.846870
  10 C     6.0000    0    12.011   12.279381    7.281842   10.820765
  11 C     6.0000    0    12.011   13.473615    4.620388   10.798049
  12 O     8.0000    0    15.999   11.974733    3.133340    9.054625
  13 H     1.0000    0     1.008    1.261470   -0.612623   -1.531105
  14 H     1.0000    0     1.008    2.883782    2.343779   -1.482365
  15 H     1.0000    0     1.008    0.695447    1.564780    0.982749
  16 H     1.0000    0     1.008    3.717216    4.525706    2.226488
  17 H     1.0000    0     1.008    6.444141    6.626432    5.289913
  18 H     1.0000    0     1.008    7.628263   -2.566558    3.520260
  19 H     1.0000    0     1.008   10.410305   -0.461504    6.620562
  20 H     1.0000    0     1.008   13.412049    3.680113   12.639934
  21 H     1.0000    0     1.008   15.418534    4.613151   10.089257
  22 H     1.0000    0     1.008   11.501856    7.733570   12.684348
  23 H     1.0000    0     1.008   13.663885    8.731007   10.309172
  24 H     1.0000    0     1.008   10.314211    8.358331    7.201719
  25 H     1.0000    0     1.008    8.237885    7.496868    9.550361

--------------------------------
INTERNAL COORDINATES (ANGSTROEM)
--------------------------------
 C      0   0   0     0.000000000000     0.00000000     0.00000000
 O      1   0   0     1.419523008743     0.00000000     0.00000000
 C      2   1   0     1.325682041430   120.10931967     0.00000000
 C      3   2   1     1.414801384476   123.36507806   359.90331830
 C      4   3   2     1.384092152265   119.70201146   179.92426554
 C      3   2   1     1.413504894239   116.39773504   179.90110501
 C      6   3   2     1.379319629609   119.92710989   179.92315425
 C      5   4   3     1.416022238598   120.42257683     0.14727156
 C      8   5   4     1.416093828948   120.45289326   180.08066476
 C      9   8   5     1.467597300153   128.70724873     2.07360222
 C     10   9   8     1.536017793313   105.32476113   178.67003008
 C     11  10   9     1.543715268818   103.27125243     2.25868701
 O      9   8   5     1.292202232939   118.51555838   181.21909224
 H      1   2   3     1.092513965190   106.51701283   179.67667002
 H      1   2   3     1.098236677751   111.32465039    60.84234025
 H      1   2   3     1.098299410126   111.29429332   298.54281722
 H      4   3   2     1.087682203472   121.06200627   359.90918659
 H      5   4   3     1.091902418287   118.62543131   179.93572629
 H      6   3   2     1.089422700480   119.44998183   359.90653057
 H      7   6   3     1.089709355347   119.43370435   180.00102367
 H     12  11  10     1.094827582315   113.29827168   238.95177814
 H     12  11  10     1.095428743571   112.98464410   113.89734987
 H     11  10   9     1.094967545114   110.70227830   243.27500068
 H     11  10   9     1.094598546304   111.67793840   121.95234278
 H     10   9   8     1.105970359480   109.36340210   304.02494168
 H     10   9   8     1.105980777960   108.45187137    54.61897239

---------------------------
INTERNAL COORDINATES (A.U.)
---------------------------
 C      0   0   0     0.000000000000     0.00000000     0.00000000
 O      1   0   0     2.682509727324     0.00000000     0.00000000
 C      2   1   0     2.505175998961   120.10931967     0.00000000
 C      3   2   1     2.673587150552   123.36507806   359.90331830
 C      4   3   2     2.615555111891   119.70201146   179.92426554
 C      3   2   1     2.671137139069   116.39773504   179.90110501
 C      6   3   2     2.606536351102   119.92710989   179.92315425
 C      5   4   3     2.675894230491   120.42257683     0.14727156
 C      8   5   4     2.676029516649   120.45289326   180.08066476
 C      9   8   5     2.773356972171   128.70724873     2.07360222
 C     10   9   8     2.902652966191   105.32476113   178.67003008
 C     11  10   9     2.917199086819   103.27125243     2.25868701
 O      9   8   5     2.441908329897   118.51555838   181.21909224
 H      1   2   3     2.064552191693   106.51701283   179.67667002
 H      1   2   3     2.075366551178   111.32465039    60.84234025
 H      1   2   3     2.075485098185   111.29429332   298.54281722
 H      4   3   2     2.055421485302   121.06200627   359.90918659
 H      5   4   3     2.063396535529   118.62543131   179.93572629
 H      6   3   2     2.058710547983   119.44998183   359.90653057
 H      7   6   3     2.059252247179   119.43370435   180.00102367
 H     12  11  10     2.068924294439   113.29827168   238.95177814
 H     12  11  10     2.070060324574   112.98464410   113.89734987
 H     11  10   9     2.069188785797   110.70227830   243.27500068
 H     11  10   9     2.068491479103   111.67793840   121.95234278
 H     10   9   8     2.089981091652   109.36340210   304.02494168
 H     10   9   8     2.090000779725   108.45187137    54.61897239


           ************************************************************
           *        Program running with 8 parallel MPI-processes     *
           *              working on a common directory               *
           ************************************************************
------------------------------------------------------------------------------
                   ___                                                        
                  /   \      - P O W E R E D   B Y -                         
                 /     \                                                     
                 |  |  |   _    _      __       _____    __    __             
                 |  |  |  | |  | |    /  \     |  _  \  |  |  /  |          
                  \  \/   | |  | |   /    \    | | | |  |  | /  /          
                 / \  \   | |__| |  /  /\  \   | |_| |  |  |/  /          
                |  |  |   |  __  | /  /__\  \  |    /   |      \           
                |  |  |   | |  | | |   __   |  |    \   |  |\   \          
                \     /   | |  | | |  |  |  |  | |\  \  |  | \   \       
                 \___/    |_|  |_| |__|  |__|  |_| \__\ |__|  \__/        
                                                                              
                      - O R C A' S   B I G   F R I E N D -                    
                                      &                                       
                       - I N T E G R A L  F E E D E R -                       
                                                                              
 v1 FN, 2020, v2 2021, v3 2022-2024                                           
------------------------------------------------------------------------------


----------------------
SHARK INTEGRAL PACKAGE
----------------------

Number of atoms                             ...     26
Number of basis functions                   ...    247
Number of shells                            ...    117
Maximum angular momentum                    ...      2
Integral batch strategy                     ... SHARK/LIBINT Hybrid
RI-J (if used) integral strategy            ... SPLIT-RIJ (Revised 2003 algorithm where possible)
Printlevel                                  ...      1
Contraction scheme used                     ... SEGMENTED contraction
Prescreening option                         ... SCHWARTZ
   Thresh                                   ... 1.000e-13
   Tcut                                     ... 1.000e-15
   Tpresel                                  ... 1.000e-15 
Coulomb Range Separation                    ... NOT USED
Exchange Range Separation                   ... NOT USED
Multipole approximations                    ... NOT USED
Finite Nucleus Model                        ... NOT USED
CABS basis                                  ... NOT available
Auxiliary Coulomb fitting basis             ... AVAILABLE
   # of basis functions in Aux-J            ...    780
   # of shells in Aux-J                     ...    260
   Maximum angular momentum in Aux-J        ...      4
Auxiliary J/K fitting basis                 ... NOT available
Auxiliary Correlation fitting basis         ... AVAILABLE
   # of basis functions in Aux-C            ...    806
   # of shells in Aux-C                     ...    286
   Maximum angular momentum in Aux-C        ...      3
Auxiliary 'external' fitting basis          ... NOT available

Checking pre-screening integrals            ... done (  0.0 sec) Dimension = 117
Check shell pair data                       ... done (  0.0 sec)
Shell pair information
Shell pair cut-off parameter TPreSel        ...   1.0e-15
Total number of shell pairs                 ...      6903
Shell pairs after pre-screening             ...      5946
Total number of primitive shell pairs       ...     24739
Primitive shell pairs kept                  ...     15177
          la=0 lb=0:   1877 shell pairs
          la=1 lb=0:   2191 shell pairs
          la=1 lb=1:    670 shell pairs
          la=2 lb=0:    713 shell pairs
          la=2 lb=1:    421 shell pairs
          la=2 lb=2:     74 shell pairs

Calculating one electron integrals          ... done (  0.0 sec)
Calculating RI/J V-Matrix + Cholesky decomp.... done (  0.0 sec)
Calculating RI/C V-Matrix + Cholesky decomp.... done (  0.0 sec)
Calculating Nuclear repulsion               ... done (  0.0 sec) ENN=    760.539780209065 Eh

Diagonalization of the overlap matrix:
Smallest eigenvalue                        ... 2.757e-04
Time for diagonalization                   ...    0.007 sec
Threshold for overlap eigenvalues          ... 1.000e-07
Number of eigenvalues below threshold      ... 0
Time for construction of square roots      ...    0.003 sec
Total time needed                          ...    0.012 sec

-------------------
DFT GRID GENERATION
-------------------

General Integration Accuracy     IntAcc      ... 4.388
Radial Grid Type                 RadialGrid  ... OptM3 with GC (2021)
Angular Grid (max. ang.)         AngularGrid ... 4 (Lebedev-302)
Angular grid pruning method      GridPruning ... 4 (adaptive)
Weight generation scheme         WeightScheme... mBecke (2022)
Basis function cutoff            BFCut       ... 1.0000e-13
Integration weight cutoff        WCut        ... 1.0000e-14
Partially contracted basis set               ... off
Rotationally invariant grid construction     ... off
Angular grids for H and He will be reduced by one unit

Total number of grid points                  ...   119751
Total number of batches                      ...     1883
Average number of points per batch           ...       63
Average number of grid points per atom       ...     4606

--------------------
COSX GRID GENERATION
--------------------

GRIDX 1
-------
General Integration Accuracy     IntAcc      ... 3.816
Radial Grid Type                 RadialGrid  ... OptM3 with GC (2021)
Angular Grid (max. ang.)         AngularGrid ... 1 (Lebedev-50)
Angular grid pruning method      GridPruning ... 4 (adaptive)
Weight generation scheme         WeightScheme... mBecke (2022)
Basis function cutoff            BFCut       ... 1.0000e-13
Integration weight cutoff        WCut        ... 1.0000e-14
Partially contracted basis set               ... on
Rotationally invariant grid construction     ... off
Angular grids for H and He will be reduced by one unit

Total number of grid points                  ...    15285
Total number of batches                      ...      138
Average number of points per batch           ...      110
Average number of grid points per atom       ...      588
UseSFitting                                  ... on

GRIDX 2
-------
General Integration Accuracy     IntAcc      ... 4.020
Radial Grid Type                 RadialGrid  ... OptM3 with GC (2021)
Angular Grid (max. ang.)         AngularGrid ... 2 (Lebedev-110)
Angular grid pruning method      GridPruning ... 4 (adaptive)
Weight generation scheme         WeightScheme... mBecke (2022)
Basis function cutoff            BFCut       ... 1.0000e-13
Integration weight cutoff        WCut        ... 1.0000e-14
Partially contracted basis set               ... on
Rotationally invariant grid construction     ... off
Angular grids for H and He will be reduced by one unit

Total number of grid points                  ...    32936
Total number of batches                      ...      272
Average number of points per batch           ...      121
Average number of grid points per atom       ...     1267
UseSFitting                                  ... on

GRIDX 3
-------
General Integration Accuracy     IntAcc      ... 4.338
Radial Grid Type                 RadialGrid  ... OptM3 with GC (2021)
Angular Grid (max. ang.)         AngularGrid ... 3 (Lebedev-194)
Angular grid pruning method      GridPruning ... 4 (adaptive)
Weight generation scheme         WeightScheme... mBecke (2022)
Basis function cutoff            BFCut       ... 1.0000e-13
Integration weight cutoff        WCut        ... 1.0000e-14
Partially contracted basis set               ... on
Rotationally invariant grid construction     ... off
Angular grids for H and He will be reduced by one unit

Total number of grid points                  ...    72142
Total number of batches                      ...      577
Average number of points per batch           ...      125
Average number of grid points per atom       ...     2775
UseSFitting                                  ... on
Initializing property integral containers    ... done (  0.0 sec)

SHARK setup successfully completed in   1.5 seconds

Maximum memory used throughout the entire STARTUP-calculation: 32.9 MB


           ************************************************************
           *        Program running with 8 parallel MPI-processes     *
           *              working on a common directory               *
           ************************************************************
Occupation numbers will be reassigned to an Aufbau configuration
             **** ENERGY FILE WAS UPDATED (calc.en.tmp) ****
Finished Guess after   0.2 sec
Maximum memory used throughout the entire GUESS-calculation: 13.9 MB


           ************************************************************
           *        Program running with 8 parallel MPI-processes     *
           *              working on a common directory               *
           ************************************************************
--------------------
CPCM SOLVATION MODEL
--------------------
CPCM parameters:
  Epsilon                                         ...      16.7000
  Refrac                                          ...       1.2750
  Rsolv                                           ...       1.3000
  Surface type                                    ... GAUSSIAN VDW
  Discretization scheme                           ... Constant charge density
    Threshold for H atoms                         ...       5.0000 (charges/Ang^2)
    Threshold for non-H atoms                     ...       5.0000 (charges/Ang^2)
  Epsilon function type                           ...         CPCM
Solvent:                                          ... CUSTOM
Radii:
  Scheme                                          ... Element-dependent radii
  Radius for C  used is    3.8550 Bohr (=   2.0400 Ang.)
  Radius for O  used is    3.4469 Bohr (=   1.8240 Ang.)
  Radius for H  used is    2.4944 Bohr (=   1.3200 Ang.)
Calculating surface                               ...        done! (  0.0s)
Cavity surface points                             ...         2277
Cavity Volume                                     ...    1503.5434
Cavity Surface-area                               ...     809.6429
Calculating surface distance matrix               ...        done! (  0.1s)
Performing Cholesky decomposition & store         ...        done! (  0.2s)
Overall time for CPCM initialization              ...                 0.2s

----------------------------------------D-I-I-S--------------------------------------------
Iteration    Energy (Eh)           Delta-E    RMSDP     MaxDP     DIISErr   Damp  Time(sec)
-------------------------------------------------------------------------------------------
               ***  Starting incremental Fock matrix formation  ***
    1    -575.6383868081805986     0.00e+00  2.27e-04  4.29e-03  1.01e-02  0.700   1.8
    2    -575.6392003161525963    -8.14e-04  1.89e-04  3.49e-03  7.16e-03  0.700   1.1
                               ***Turning on AO-DIIS***
    3    -575.6398473436444192    -6.47e-04  1.53e-04  2.88e-03  5.48e-03  0.700   1.1
    4    -575.6403395479923120    -4.92e-04  3.87e-04  7.17e-03  4.07e-03  0.000   1.1
                              *** Initializing SOSCF ***
---------------------------------------S-O-S-C-F--------------------------------------
Iteration    Energy (Eh)           Delta-E    RMSDP     MaxDP     MaxGrad    Time(sec)
--------------------------------------------------------------------------------------
    5    -575.6416755892672654    -1.34e-03  3.68e-05  9.31e-04  6.31e-04     1.1
               *** Restarting incremental Fock matrix formation ***
    6    -575.6416945747170075    -1.90e-05  2.95e-05  4.51e-04  4.96e-04     1.8
    7    -575.6417012567904976    -6.68e-06  2.67e-05  4.92e-04  1.70e-04     1.5
    8    -575.6417026138043411    -1.36e-06  5.92e-06  2.36e-04  6.09e-05     1.5
    9    -575.6417028568893102    -2.43e-07  1.58e-06  3.79e-05  1.34e-05     1.4
   10    -575.6417028676179370    -1.07e-08  5.92e-07  2.50e-05  7.71e-06     1.4
   11    -575.6417028699935372    -2.38e-09  2.80e-07  6.25e-06  1.97e-06     1.3
   12    -575.6417028701745267    -1.81e-10  8.63e-08  3.41e-06  9.40e-07     1.3
   13    -575.6417028702086327    -3.41e-11  4.22e-08  2.08e-06  4.71e-07     1.2
                 **** Energy Check signals convergence ****

               *****************************************************
               *                     SUCCESS                       *
               *           SCF CONVERGED AFTER  13 CYCLES          *
               *****************************************************

Recomputing exchange energy using gridx3       ... done (    2.597 sec)
Old exchange energy                            :    -41.235704578 Eh
New exchange energy                            :    -41.235536620 Eh
Exchange energy change after final integration :      0.000167958 Eh
Total energy after final integration           :   -575.641534912 Eh
             **** ENERGY FILE WAS UPDATED (calc.en.tmp) ****

----------------
TOTAL SCF ENERGY
----------------

Total Energy       :       -575.64153491226909 Eh          -15664.00251 eV

Components:
Nuclear Repulsion  :        760.53978020906527 Eh           20695.33955 eV
Electronic Energy  :      -1336.10801853022554 Eh          -36357.34756 eV
One Electron Energy:      -2274.12156367033276 Eh          -61881.99377 eV
Two Electron Energy:        938.01354514010723 Eh           25524.64621 eV
CPCM Dielectric    :         -0.07346454904830 Eh              -1.99907 eV

Virial components:
Potential Energy   :      -1146.46867588804935 Eh          -31196.99870 eV
Kinetic Energy     :        570.82714097578025 Eh           15532.99619 eV
Virial Ratio       :          2.00843406627137

DFT components:
N(Alpha)           :       47.000024265938 electrons
N(Beta)            :       47.000024265938 electrons
N(Total)           :       94.000048531876 electrons
E(X)               :      -36.639578211438 Eh       
E(C)               :       -2.325815176169 Eh       
E(XC)              :      -38.965393387607 Eh       

CPCM Solvation Model Properties:
Surface-charge          :         -1.01894213854689
Corrected charge        :         -1.00000000000000
Outlying charge corr.   :          0.00002141045457 Eh               0.00058 eV
Free-energy (cav+disp)  :  This term is not implemented in the current solvation scheme

---------------
SCF CONVERGENCE
---------------

  Last Energy change         ...    3.4106e-11  Tolerance :   1.0000e-10
  Last MAX-Density change    ...    2.0786e-06  Tolerance :   1.0000e-09
  Last RMS-Density change    ...    4.2175e-08  Tolerance :   1.0000e-10
  Last DIIS Error            ...    6.3104e-04  Tolerance :   1.0000e-09
  Last Orbital Gradient      ...    4.7052e-07  Tolerance :   2.0000e-07
  Last Orbital Rotation      ...    1.1287e-06  Tolerance :   2.0000e-07


Total SCF time: 0 days 0 hours 0 min 20 sec 
Finished LeanSCF after  20.8 sec

Maximum memory used throughout the entire LEANSCF-calculation: 29.1 MB


           ************************************************************
           *        Program running with 8 parallel MPI-processes     *
           *              working on a common directory               *
           ************************************************************

------------------------------------------------------------------------------
                                ORCA  MP2 
------------------------------------------------------------------------------

Freezing NCore=26 chemical core electrons

----------------------
RI-MP2 ENERGY+GRADIENT
----------------------
Dimension of the orbital basis            ...  247
Dimension of the AuxC basis               ...  806
Memory devoted to MP2                     ... 8000 MB   
Data format for matrix containers         ... DOUBLE
Compression type for matrix containers    ... UNCOMPRESSED
Overall scaling of the MP2 energy         ...   2.700e-01

-----------------------
SHARK RI TRANSFORMATION
-----------------------

Number of basis functions                ...    247
Number of aux functions                  ...    806
Number of operators                      ...      1
Generation of IJK                        ... YES
Generation of IAK                        ... YES
Generation of ABK                        ... NO
Orbital Range Operator  0:    0-  46 to   47- 246

Aux basis identifier                     ...   AUXC
Contraction scheme used                  ... SEGMENTED
Do orthogonalization                     ... YES
All operator combinations                ... NO
Transpose (ia|K)                         ... NO
Integral generator used                  ... LIBINT
Starting integral generation + trafo... 
Half trafo (segmented) done. Total time =  0.2 sec. integrals=  0.2 sec trafo=  0.1 sec
Integral generation and half transformation done (  0.2 sec)

Reading or making V^(-1/2)          ... done (  0.0 sec)
Sorting IJK integrals               ... done (  0.1 sec)
Sorting IAK integrals               ... done (  0.2 sec)

SHARK RI integral transformation done. Total time =  0.4 sec.

Opening buffers                              ... done
Frozen core precalculation                   ... done

Starting loop over batches of integrals:

Operator 0  - window                       ... ( 13- 46)x( 47-246)
Operator 0  - Memory available             ...  8000 MB
Operator 0  - Memory needed per MO         ...   1.2 MB
Operator 0  - Number of orbitals per batch ... 5
Operator 0  - Number of batches            ... 1

OPERATOR  0   PASS   0:  MOs    13 ...   17 +   18 ...   22 +   23 ...   27 +   28 ...   32
                            +   33 ...   37 +   38 ...   42 +   43 ...   46
  Reading integrals       ... ok
  Internal MO  15
Closing buffer GIPV ( 0.05 GB; CompressionRatio= 1.00)
Time spent in pair loops =     2.261 sec
Deleting buffers (Ka|jb) ...done

-----------------------------------------------
 RI-MP2 CORRELATION ENERGY:     -0.597198338 Eh
-----------------------------------------------


---------------------
MP2 DENSITY FORMATION
---------------------

Completing the external part of the density      ... done
Storing the unrelaxed density                    ... done

Re-sorting 3-index density container for op 0    ... done
Computing external part of the Lagrangian        ... done
Calculating the xc-kernel                        ... done
Calculating G(D)                                 ... done
Completing the Lagrangian                        ... done
Solving the Z-vector equations                   ... Using XC Grid                  ... (calc.grid_cpscf.tmp) 
Recalculating density on grid  ... (calc.grho_cpscf0.tmp) done
Calculating the xc-kernel      ... (calc.fxc_cpscf0.tmp) done

-------------------
SHARK CP-SCF DRIVER
-------------------

Dimension of the orbital basis          ...    247
Dimension of the CPSCF-problem          ...   9400
Number of operators                     ...      1
Max. number of iterations               ...    128
Convergence Tolerance                   ... 3.0e-06
Number of perturbations                 ...      1
Perturbation type                       ... REAL

----------------------------
POPLE LINEAR EQUATION SOLVER
----------------------------

  ITERATION   0:   ||err||_max =   6.6107e-02 (   1.1 sec)
  ITERATION   1:   ||err||_max =   1.8283e-02 (   1.1 sec)
  ITERATION   2:   ||err||_max =   8.6673e-03 (   1.1 sec)
  ITERATION   3:   ||err||_max =   2.2244e-03 (   1.1 sec)
  ITERATION   4:   ||err||_max =   8.1017e-04 (   1.1 sec)
  ITERATION   5:   ||err||_max =   3.6257e-04 (   1.1 sec)
  ITERATION   6:   ||err||_max =   1.2511e-04 (   1.1 sec)
  ITERATION   7:   ||err||_max =   4.3173e-05 (   1.1 sec)
  ITERATION   8:   ||err||_max =   1.3635e-05 (   1.1 sec)
  ITERATION   9:   ||err||_max =   4.8246e-06 (   1.3 sec)
  ITERATION  10:   ||err||_max =   1.1887e-06 (   1.2 sec)
done
Finalizing the relaxed density                   ... done
Transforming P to the AO basis                   ... done
Storing the relaxed density                      ... done

------------------------------------
ENERGY WEIGHTED DENSITY FINALIZATION
------------------------------------

Gathering the parts of the W-matrix              ... done
Forming the Z-density                            ... done
Transforming Z to the AO basis                   ... done
Calculating G(Z)                                 ... done
Finalizing the W-matrix                          ... done
Transforming W to the AO basis and storing       ... done

----------------------------------
MP2 DERIVATIVE INTEGRAL GENERATION
----------------------------------

Input SCF Electron Density              ... calc.scfp
Input Correlated Electron Density       ... calc.pmp2re
Input Energy Weighted Density           ... calc.wmp2.tmp

Nuclear repulsion gradient              ... done (  0.0 sec)
HCore & Overlap gradient  (SHARK)       ... done (  0.1 sec)
Two-electron RIJ gradient terms         ... done (  0.6 sec)

-----------------------------------------------------------
MP2 COSX Grid Generation
-----------------------------------------------------------

General Integration Accuracy     IntAcc      ... 4.871
Radial Grid Type                 RadialGrid  ... OptM3 with GC (2021)
Angular Grid (max. ang.)         AngularGrid ... 4 (Lebedev-302)
Angular grid pruning method      GridPruning ... 4 (adaptive)
Weight generation scheme         WeightScheme... mBecke (2022)
Basis function cutoff            BFCut       ... 1.0000e-13
Integration weight cutoff        WCut        ... 1.0000e-14
Partially contracted basis set               ... on
Rotationally invariant grid construction     ... off
Angular grids for H and He will be reduced by one unit

Total number of grid points                  ...   137457
Total number of batches                      ...     1082
Average number of points per batch           ...      127
Average number of grid points per atom       ...     5287
UseSFitting                                  ... on
Two-electron COSX gradient terms        ... 
Integration Timings:
Total Time                  =     7.7 sec
Basis fcn evaluation        =     0.1 sec
Density evaluation          =     0.2 sec
A evaluation                =     6.6 sec
A derivative evaluation     =     0.0 sec
S-fit derivative evaluation =     0.0 sec
anal. over. der. evaluation =     0.0 sec
num. over. der. evaluation  =     0.4 sec
K(P) evaluation             =     0.1 sec
finalize                    =     0.0 sec

done (  8.5 sec)
CPCM gradient                           ... done (  0.7 sec)
DFT XC gradient                         ... Exchange-correlation gradient    ... done
done (  0.9 sec)
Empirical dispersion gradient           ... 
-------------------
DISPERSION GRADIENT
-------------------

   1   C   :   -0.000130001   -0.000041242   -0.000127607
   2   O   :   -0.000094113   -0.000099644   -0.000113935
   3   C   :   -0.000016440   -0.000041144   -0.000027560
   4   C   :   -0.000062928    0.000069877   -0.000035849
   5   C   :   -0.000051629    0.000039562   -0.000037009
   6   C   :    0.000056614   -0.000185666   -0.000007177
   7   C   :    0.000024092   -0.000122159   -0.000017380
   8   C   :   -0.000074564   -0.000107895   -0.000101964
   9   C   :    0.000186904    0.000090861    0.000192161
  10   C   :    0.000027562    0.000190017    0.000091927
  11   C   :    0.000042459    0.000045946    0.000054559
  12   C   :    0.000030319   -0.000010598    0.000020402
  13   O   :    0.000125908   -0.000074440    0.000081437
  14   H   :   -0.000066712   -0.000034893   -0.000069930
  15   H   :   -0.000063894    0.000003680   -0.000102662
  16   H   :   -0.000108759   -0.000012305   -0.000052121
  17   H   :   -0.000068539    0.000091251   -0.000033065
  18   H   :   -0.000075841    0.000108325   -0.000035485
  19   H   :    0.000034809   -0.000127914   -0.000008382
  20   H   :    0.000054783   -0.000129346    0.000008664
  21   H   :    0.000073965   -0.000049913    0.000100523
  22   H   :    0.000127441   -0.000026818    0.000037475
  23   H   :    0.000011379    0.000072639    0.000099840
  24   H   :    0.000066965    0.000097133    0.000036620
  25   H   :    0.000010248    0.000142317   -0.000018158
  26   H   :   -0.000060028    0.000112368    0.000064676

Difference to translation invariance:
           :    0.0000000000   -0.0000000000   -0.0000000000

Difference to rotation invariance:
           :   -0.0000000000    0.0000000000    0.0000000000

Norm of the Dispersion gradient    ...    0.0007391899
RMS gradient                       ...    0.0000836968
MAX gradient                       ...    0.0001921609
done (  0.0 sec)

-------
TIMINGS
-------

Total time                :   31.328 sec
Integral trafo            :    0.435 sec (  1.4%)
FC preparation            :    0.144 sec (  0.5%)
I/O of integrals          :    0.149 sec (  0.5%)
K(i,j) operators          :    0.289 sec (  0.9%)
T(i,j) pair energies      :    0.039 sec (  0.1%)
V**(-1/2)                 :    0.180 sec (  0.6%)
Gamma(ia|P)               :    0.290 sec (  0.9%)
Gamma-Trafo               :    0.086 sec (  0.3%)
D(virtual)                :    0.012 sec (  0.0%)
D(internal)               :    0.443 sec (  1.4%)
W(virtual)                :    0.025 sec (  0.1%)
W(internal)               :    0.540 sec (  1.7%)
L(virtual)                :    0.276 sec (  0.9%)
L(internal)               :    0.039 sec (  0.1%)
XC kernel                 :    0.024 sec (  0.1%)
G(D)                      :    2.040 sec (  6.5%)
G(Z)                      :    2.036 sec (  6.5%)
Z-vector solution         :   12.317 sec ( 39.3%)
3-index derivative        :    0.366 sec (  1.2%)
2-index derivative        :    0.032 sec (  0.1%)
Fock matrix gradient      :   10.869 sec ( 34.7%)


---------------------------------------
MP2 TOTAL ENERGY:     -576.238733250 Eh
---------------------------------------

The final MP2 gradient
  0:   0.00554022  -0.00340278   0.00390130
  1:  -0.00275121   0.00454081  -0.00099618
  2:   0.00277378  -0.00328530   0.00142076
  3:  -0.00014103  -0.00111109  -0.00048524
  4:   0.00111135   0.00153189   0.00134916
  5:  -0.00388164  -0.00003190  -0.00338704
  6:   0.00215068   0.00305999   0.00309822
  7:   0.00077280  -0.00116327   0.00025575
  8:  -0.00288572   0.01316075   0.00121546
  9:   0.01137723  -0.01707268   0.00397788
 10:   0.00170830   0.00566673   0.00226434
 11:  -0.00607034  -0.01229931  -0.00839971
 12:   0.00107689   0.00247594   0.00167097
 13:  -0.00070174   0.00129857  -0.00025856
 14:  -0.00116543   0.00003631  -0.00042739
 15:  -0.00060681   0.00020540  -0.00102507
 16:  -0.00000951   0.00048387   0.00008714
 17:  -0.00070549   0.00022647  -0.00063405
 18:   0.00135665  -0.00024930   0.00115790
 19:  -0.00028142  -0.00111983  -0.00058371
 20:   0.00112048   0.00264841   0.00091597
 21:   0.00002872   0.00199677   0.00146647
 22:  -0.00032256  -0.00010230  -0.00098522
 23:  -0.00067504  -0.00040481   0.00028045
 24:  -0.00581225   0.00128303  -0.00163415
 25:  -0.00300222   0.00162627  -0.00426047

-----------------------------------
NORM OF THE MP2 GRADIENT:  0.034513
-----------------------------------

Maximum memory used throughout the entire MP2-calculation: 72.2 MB


-------------------------------------------------------------------------------
                          DFT DISPERSION CORRECTION                            
                                                                               
                              DFTD3 V3.1  Rev 1                                
                          USING Becke-Johnson damping                          
-------------------------------------------------------------------------------
-------------------------   ----------------
Dispersion correction           -0.021242732
-------------------------   ----------------


-------------------------   --------------------
FINAL SINGLE POINT ENERGY      -576.259975982304
-------------------------   --------------------

------------------------------------------------------------------------------
                         ORCA GEOMETRY RELAXATION STEP
------------------------------------------------------------------------------

Reading the OPT-File                    .... done
Getting information on internals        .... done
Copying old internal coords+grads       .... done
Making the new internal coordinates     .... (2022 redundants) done
Validating the new internal coordinates .... (2022 redundants) done
Calculating the B-matrix                .... done
Calculating the G,G- and P matrices     .... done
Transforming gradient to internals      .... done
Projecting the internal gradient        .... done
Number of atoms                         ....  26
Number of internal coordinates          .... 129
Current Energy                          ....  -576.259975982 Eh
Current gradient norm                   ....     0.034513492 Eh/bohr
Maximum allowed component of the step   ....  0.300
Current trust radius                    ....  0.450
Updating the Hessian (BFGS)             .... done
Forming the augmented Hessian           .... done
Diagonalizing the augmented Hessian     .... done
Last element of RFO vector              ....  0.991786707
Lowest eigenvalues of augmented Hessian:
 -0.002214637  0.012744252  0.016406636  0.020396516  0.023811515
Length of the computed step             ....  0.128962009
The final length of the internal step   ....  0.128962009
Converting the step to Cartesian space:
 Initial RMS(Int)=    0.0113544718
Transforming coordinates:
 Iter   0:  RMS(Cart)=    0.0250393842 RMS(Int)=    0.5531105216
done
Storing new coordinates                 .... done
The predicted energy change is          ....    -0.001125734
Previously predicted energy change      ....    -0.005687886
Actually observed energy change         ....    -0.006786938
Ratio of predicted to observed change   ....     1.193226786
New trust radius                        ....     0.675000000

                                .--------------------.
          ----------------------|Geometry convergence|-------------------------
          Item                value                   Tolerance       Converged
          ---------------------------------------------------------------------
          Energy change      -0.0067869380            0.0000002000      NO
          RMS gradient        0.0019600698            0.0000080000      NO
          MAX gradient        0.0125195944            0.0000300000      NO
          RMS step            0.0113544718            0.0001000000      NO
          MAX step            0.0447599778            0.0002000000      NO
          ........................................................
          Max(Bonds)      0.0237      Max(Angles)    2.38
          Max(Dihed)        2.01      Max(Improp)    0.00
          ---------------------------------------------------------------------

The optimization has not yet converged - more geometry cycles are needed


    ---------------------------------------------------------------------------
                         Redundant Internal Coordinates
                            (Angstroem and degrees)

        Definition                    Value    dE/dq     Step     New-Value
    ----------------------------------------------------------------------------
     1. B(O   1,C   0)                1.4195 -0.004212  0.0090    1.4285   
     2. B(C   2,O   1)                1.3257 -0.002313  0.0000    1.3257   
     3. B(C   3,C   2)                1.4148  0.000086  0.0006    1.4154   
     4. B(C   4,C   3)                1.3841 -0.000558 -0.0005    1.3836   
     5. B(C   5,C   2)                1.4135 -0.002487  0.0046    1.4181   
     6. B(C   6,C   5)                1.3793  0.001006 -0.0028    1.3765   
     7. B(C   7,C   4)                1.4160 -0.001032  0.0022    1.4182   
     8. B(C   7,C   6)                1.4209 -0.001373  0.0033    1.4242   
     9. B(C   8,C   7)                1.4161 -0.004832  0.0014    1.4175   
    10. B(C   9,C   8)                1.4676 -0.012520  0.0237    1.4913   
    11. B(C  10,C   9)                1.5360 -0.000640  0.0048    1.5408   
    12. B(C  11,C  10)                1.5437  0.002535 -0.0056    1.5381   
    13. B(O  12,C  11)                1.4490 -0.006828  0.0144    1.4634   
    14. B(O  12,C   8)                1.2922 -0.001866 -0.0023    1.2899   
    15. B(H  13,C   0)                1.0925 -0.000442 -0.0000    1.0925   
    16. B(H  14,C   0)                1.0982 -0.000150 -0.0007    1.0976   
    17. B(H  15,C   0)                1.0983 -0.000151 -0.0007    1.0976   
    18. B(H  16,C   3)                1.0877  0.000223 -0.0003    1.0874   
    19. B(H  17,C   4)                1.0919  0.000203  0.0001    1.0920   
    20. B(H  18,C   5)                1.0894  0.000163 -0.0000    1.0894   
    21. B(H  19,C   6)                1.0897  0.000119  0.0000    1.0897   
    22. B(H  20,C  11)                1.0948 -0.000416 -0.0001    1.0947   
    23. B(H  21,C  11)                1.0954 -0.000489 -0.0000    1.0954   
    24. B(H  22,C  10)                1.0950 -0.000783  0.0006    1.0956   
    25. B(H  23,C  10)                1.0946 -0.000808  0.0008    1.0954   
    26. B(H  24,C   9)                1.1060  0.001645 -0.0025    1.1035   
    27. B(H  25,C   9)                1.1060  0.001657 -0.0026    1.1034   
    28. A(H  13,C   0,H  14)          109.11 -0.001426    0.44    109.55   
    29. A(O   1,C   0,H  15)          111.29  0.001185   -0.23    111.07   
    30. A(O   1,C   0,H  14)          111.32  0.001223   -0.23    111.09   
    31. A(O   1,C   0,H  13)          106.52  0.001530   -0.60    105.92   
    32. A(H  13,C   0,H  15)          109.15 -0.001384    0.42    109.57   
    33. A(H  14,C   0,H  15)          109.37 -0.001172    0.22    109.59   
    34. A(C   0,O   1,C   2)          120.11 -0.000597   -0.38    119.73   
    35. A(C   3,C   2,C   5)          120.24  0.001053   -0.11    120.13   
    36. A(O   1,C   2,C   5)          116.40  0.002039   -0.55    115.84   
    37. A(O   1,C   2,C   3)          123.37 -0.003093    0.66    124.03   
    38. A(C   2,C   3,H  16)          121.06  0.000188   -0.06    121.00   
    39. A(C   2,C   3,C   4)          119.70  0.000518   -0.16    119.54   
    40. A(C   4,C   3,H  16)          119.24 -0.000705    0.22    119.46   
    41. A(C   7,C   4,H  17)          120.95  0.001941   -0.44    120.51   
    42. A(C   3,C   4,H  17)          118.63 -0.000025    0.06    118.69   
    43. A(C   3,C   4,C   7)          120.42 -0.001916    0.38    120.80   
    44. A(C   2,C   5,H  18)          119.45  0.002441   -0.59    118.86   
    45. A(C   2,C   5,C   6)          119.93 -0.001185    0.18    120.11   
    46. A(C   6,C   5,H  18)          120.62 -0.001256    0.41    121.03   
    47. A(C   5,C   6,H  19)          119.43 -0.001198    0.35    119.78   
    48. A(C   5,C   6,C   7)          120.34 -0.000255    0.02    120.36   
    49. A(C   7,C   6,H  19)          120.23  0.001452   -0.37    119.86   
    50. A(C   4,C   7,C   8)          120.45  0.000843   -0.31    120.15   
    51. A(C   4,C   7,C   6)          119.38  0.001784   -0.31    119.07   
    52. A(C   6,C   7,C   8)          120.17 -0.002627    0.62    120.79   
    53. A(C   7,C   8,O  12)          118.52 -0.004756    0.57    119.08   
    54. A(C   7,C   8,C   9)          128.71  0.002313   -0.35    128.35   
    55. A(C   9,C   8,O  12)          112.77  0.002445   -0.21    112.56   
    56. A(C   8,C   9,C  10)          105.32  0.001890   -0.78    104.55   
    57. A(C  10,C   9,H  25)          115.38  0.003136   -1.13    114.25   
    58. A(C   8,C   9,H  25)          108.45 -0.001995    0.60    109.05   
    59. A(C  10,C   9,H  24)          116.03  0.002084   -1.07    114.96   
    60. A(C   8,C   9,H  24)          109.36 -0.001558    0.31    109.67   
    61. A(H  24,C   9,H  25)          102.11 -0.004089    2.38    104.49   
    62. A(C   9,C  10,C  11)          103.27 -0.003907    0.98    104.25   
    63. A(H  22,C  10,H  23)          108.74 -0.000080   -0.31    108.43   
    64. A(C  11,C  10,H  23)          111.30  0.000816   -0.33    110.97   
    65. A(C   9,C  10,H  23)          111.68  0.000965   -0.19    111.48   
    66. A(C  11,C  10,H  22)          111.10  0.001242   -0.26    110.84   
    67. A(C   9,C  10,H  22)          110.70  0.000894    0.19    110.89   
    68. A(H  20,C  11,H  21)          109.34 -0.000692    0.25    109.60   
    69. A(O  12,C  11,H  21)          107.12  0.003405   -0.85    106.28   
    70. A(C  10,C  11,H  21)          112.98 -0.002271    0.93    113.91   
    71. A(O  12,C  11,H  20)          107.68  0.001817   -1.07    106.61   
    72. A(C  10,C  11,O  12)          106.04  0.000552   -0.36    105.68   
    73. A(C  10,C  11,H  20)          113.30 -0.002188    0.94    114.24   
    74. A(C   8,O  12,C  11)          112.48 -0.000962    0.34    112.83   
    75. D(C   2,O   1,C   0,H  15)    -61.46 -0.000133    0.11    -61.34   
    76. D(C   2,O   1,C   0,H  13)    179.68 -0.000048    0.11    179.79   
    77. D(C   2,O   1,C   0,H  14)     60.84  0.000065    0.09     60.93   
    78. D(C   3,C   2,O   1,C   0)     -0.10 -0.000054    0.14      0.04   
    79. D(C   5,C   2,O   1,C   0)    179.90 -0.000053    0.14    180.04   
    80. D(C   4,C   3,C   2,C   5)     -0.07 -0.000023    0.07     -0.01   
    81. D(C   4,C   3,C   2,O   1)    179.92 -0.000021    0.06    179.99   
    82. D(H  16,C   3,C   2,O   1)     -0.09 -0.000022    0.07     -0.02   
    83. D(H  16,C   3,C   2,C   5)    179.91 -0.000024    0.07    179.98   
    84. D(H  17,C   4,C   3,H  16)     -0.05 -0.000005    0.02     -0.03   
    85. D(C   7,C   4,C   3,C   2)      0.15  0.000037   -0.11      0.04   
    86. D(C   7,C   4,C   3,H  16)   -179.84  0.000039   -0.11   -179.95   
    87. D(H  17,C   4,C   3,C   2)    179.94 -0.000006    0.02    179.96   
    88. D(C   6,C   5,C   2,C   3)     -0.08 -0.000012    0.03     -0.05   
    89. D(C   6,C   5,C   2,O   1)    179.92 -0.000014    0.03    179.95   
    90. D(H  18,C   5,C   2,C   3)    179.90 -0.000012    0.03    179.94   
    91. D(H  18,C   5,C   2,O   1)     -0.09 -0.000014    0.04     -0.06   
    92. D(H  19,C   6,C   5,H  18)      0.02 -0.000005    0.02      0.04   
    93. D(H  19,C   6,C   5,C   2)   -180.00 -0.000005    0.02   -179.98   
    94. D(C   7,C   6,C   5,C   2)      0.16  0.000029   -0.08      0.08   
    95. D(C   7,C   6,C   5,H  18)   -179.83  0.000028   -0.08   -179.91   
    96. D(C   8,C   7,C   6,H  19)     -0.08 -0.000012    0.05     -0.02   
    97. D(C   8,C   7,C   6,C   5)    179.77 -0.000050    0.16    179.93   
    98. D(C   4,C   7,C   6,H  19)   -179.93  0.000024   -0.07   -179.99   
    99. D(C   4,C   7,C   6,C   5)     -0.08 -0.000013    0.04     -0.04   
   100. D(C   8,C   7,C   4,H  17)      0.30  0.000071   -0.21      0.09   
   101. D(C   8,C   7,C   4,C   3)   -179.92  0.000022   -0.07   -179.99   
   102. D(C   6,C   7,C   4,H  17)   -179.86  0.000029   -0.08   -179.94   
   103. D(C   6,C   7,C   4,C   3)     -0.07 -0.000020    0.05     -0.02   
   104. D(C   9,C   8,C   7,C   6)   -177.77  0.000221   -1.76   -179.54   
   105. D(C   9,C   8,C   7,C   4)      2.07  0.000186   -1.64      0.44   
   106. D(O  12,C   8,C   7,C   6)      1.37  0.000436   -1.29      0.08   
   107. D(O  12,C   8,C   7,C   4)   -178.78  0.000400   -1.16   -179.94   
   108. D(H  25,C   9,C   8,C   7)     54.62 -0.003600    1.54     56.16   
   109. D(H  24,C   9,C   8,O  12)    124.84  0.002780   -2.01    122.83   
   110. D(H  24,C   9,C   8,C   7)    -55.98  0.002933   -1.56    -57.54   
   111. D(C  10,C   9,C   8,O  12)     -0.52 -0.000014   -0.38     -0.89   
   112. D(C  10,C   9,C   8,C   7)    178.67  0.000139    0.07    178.74   
   113. D(H  22,C  10,C   9,H  25)      2.83  0.000742   -0.40      2.43   
   114. D(H  22,C  10,C   9,H  24)    122.18 -0.000607    1.08    123.26   
   115. D(H  22,C  10,C   9,C   8)   -116.72  0.000084    0.14   -116.58   
   116. D(C  11,C  10,C   9,H  25)    121.81  0.000427   -0.09    121.72   
   117. D(C  11,C  10,C   9,H  24)   -118.84 -0.000923    1.38   -117.45   
   118. D(C  11,C  10,C   9,C   8)      2.26 -0.000232    0.45      2.71   
   119. D(H  20,C  11,C  10,H  23)    119.00 -0.000303    0.47    119.47   
   120. D(H  20,C  11,C  10,H  22)     -2.34 -0.001623    1.30     -1.04   
   121. D(H  20,C  11,C  10,C   9)   -121.05 -0.001046    0.65   -120.40   
   122. D(O  12,C  11,C  10,H  23)   -123.10  0.001058   -0.53   -123.64   
   123. D(O  12,C  11,C  10,H  22)    115.56 -0.000261    0.30    115.86   
   124. D(O  12,C  11,C  10,C   9)     -3.15  0.000315   -0.35     -3.50   
   125. D(C   8,O  12,C  11,H  21)   -117.79  0.000323   -0.32   -118.11   
   126. D(C   8,O  12,C  11,H  20)    124.70 -0.001572    0.49    125.18   
   127. D(C   8,O  12,C  11,C  10)      3.12 -0.000269    0.15      3.27   
   128. D(C  11,O  12,C   8,C   9)     -1.68  0.000121    0.16     -1.52   
   129. D(C  11,O  12,C   8,C   7)    179.04 -0.000071   -0.25    178.79   
    ----------------------------------------------------------------------------

Geometry step timings:
Preparation and reading OPT file:      0.001 s ( 9.683 %)
Internal coordinates            :      0.000 s ( 0.490 %)
B/P matrices and projection     :      0.003 s (44.363 %)
Hessian update/contruction      :      0.001 s ( 7.140 %)
Making the step                 :      0.001 s (18.466 %)
Converting the step to Cartesian:      0.000 s ( 2.477 %)
Storing new data                :      0.000 s ( 0.503 %)
Checking convergence            :      0.000 s ( 0.318 %)
Final printing                  :      0.001 s (16.519 %)
Total time                      :      0.008 s

Time for energy+gradient        :     54.568 s
Time for complete geometry iter :     54.786 s

         *************************************************************
         *                GEOMETRY OPTIMIZATION CYCLE   4            *
         *************************************************************
---------------------------------
CARTESIAN COORDINATES (ANGSTROEM)
---------------------------------
  C      1.117315    0.426710   -0.172042
  O      2.164095   -0.238024    0.537183
  C      2.902943    0.438817    1.405220
  C      2.727269    1.813559    1.692440
  C      3.552810    2.428112    2.617186
  C      3.918811   -0.301388    2.061835
  C      4.738265    0.315058    2.980153
  C      4.572309    1.697581    3.279158
  C      5.410035    2.341176    4.224291
  C      5.380175    3.764273    4.669342
  C      6.498812    3.863003    5.724396
  C      7.131060    2.460988    5.738593
  O      6.331383    1.657293    4.813449
  H      0.665728   -0.329898   -0.817913
  H      1.514273    1.244682   -0.786849
  H      0.360258    0.819519    0.518866
  H      1.953100    2.394745    1.197157
  H      3.405466    3.489448    2.827710
  H      4.035124   -1.358527    1.825847
  H      5.517480   -0.258708    3.481285
  H      7.086043    1.957778    6.709775
  H      8.158273    2.433564    5.359104
  H      6.086990    4.114286    6.708082
  H      7.238945    4.623968    5.454252
  H      5.503856    4.427811    3.796339
  H      4.372899    3.999253    5.053581

----------------------------
CARTESIAN COORDINATES (A.U.)
----------------------------
  NO LB      ZA    FRAG     MASS         X           Y           Z
   0 C     6.0000    0    12.011    2.111419    0.806365   -0.325112
   1 O     8.0000    0    15.999    4.089547   -0.449800    1.015128
   2 C     6.0000    0    12.011    5.485768    0.829244    2.655480
   3 C     6.0000    0    12.011    5.153791    3.427130    3.198247
   4 C     6.0000    0    12.011    6.713837    4.588466    4.945764
   5 C     6.0000    0    12.011    7.405480   -0.569541    3.896304
   6 C     6.0000    0    12.011    8.954023    0.595373    5.631672
   7 C     6.0000    0    12.011    8.640411    3.207964    6.196711
   8 C     6.0000    0    12.011   10.223484    4.424182    7.982752
   9 C     6.0000    0    12.011   10.167058    7.113445    8.823778
  10 C     6.0000    0    12.011   12.280974    7.300018   10.817541
  11 C     6.0000    0    12.011   13.475750    4.650593   10.844369
  12 O     8.0000    0    15.999   11.964579    3.131831    9.096101
  13 H     1.0000    0     1.008    1.258043   -0.623416   -1.545631
  14 H     1.0000    0     1.008    2.861562    2.352109   -1.486929
  15 H     1.0000    0     1.008    0.680788    1.548666    0.980514
  16 H     1.0000    0     1.008    3.690824    4.525411    2.262299
  17 H     1.0000    0     1.008    6.435398    6.594100    5.343597
  18 H     1.0000    0     1.008    7.625278   -2.567244    3.450352
  19 H     1.0000    0     1.008   10.426527   -0.488888    6.578676
  20 H     1.0000    0     1.008   13.390681    3.699664   12.679637
  21 H     1.0000    0     1.008   15.416902    4.598769   10.127239
  22 H     1.0000    0     1.008   11.502745    7.774873   12.676437
  23 H     1.0000    0     1.008   13.679624    8.738033   10.307043
  24 H     1.0000    0     1.008   10.400780    8.367351    7.174042
  25 H     1.0000    0     1.008    8.263582    7.557493    9.549884

--------------------------------
INTERNAL COORDINATES (ANGSTROEM)
--------------------------------
 C      0   0   0     0.000000000000     0.00000000     0.00000000
 O      1   0   0     1.428502709606     0.00000000     0.00000000
 C      2   1   0     1.325706758061   119.72920610     0.00000000
 C      3   2   1     1.415369713648   124.02770161     0.04404620
 C      4   3   2     1.383599837745   119.53747254   179.98589437
 C      3   2   1     1.418109800210   115.84415065   180.03840346
 C      6   3   2     1.376523196888   120.10550214   179.95486475
 C      5   4   3     1.418189040324   120.80379331     0.04095373
 C      8   5   4     1.417489004021   120.14535340   180.01024664
 C      9   8   5     1.491363818752   128.34521423     0.44128312
 C     10   9   8     1.540854637000   104.53316256   178.74160460
 C     11  10   9     1.538046247337   104.26129422     2.70864900
 O      9   8   5     1.289839571407   119.07646210   180.05355813
 H      1   2   3     1.092490303266   105.91104150   179.78619330
 H      1   2   3     1.097561961704   111.09267175    60.92229493
 H      1   2   3     1.097628081157   111.06534040   298.66447441
 H      4   3   2     1.087390719819   121.00227520   359.97680543
 H      5   4   3     1.092000246647   118.68808482   179.96097001
 H      6   3   2     1.089386192288   118.86173477   359.94360570
 H      7   6   3     1.089733285427   119.78027376   180.02655982
 H     12  11  10     1.094733428557   114.22335892   239.61464972
 H     12  11  10     1.095413834692   113.89754097   112.71580734
 H     11  10   9     1.095617168987   110.89025095   243.40773222
 H     11  10   9     1.095373336614   111.48063176   122.49321548
 H     10   9   8     1.103501230289   109.59980822   302.44204937
 H     10   9   8     1.103385830786   108.99056969    56.20310864

---------------------------
INTERNAL COORDINATES (A.U.)
---------------------------
 C      0   0   0     0.000000000000     0.00000000     0.00000000
 O      1   0   0     2.699478902720     0.00000000     0.00000000
 C      2   1   0     2.505222706625   119.72920610     0.00000000
 C      3   2   1     2.674661137041   124.02770161     0.04404620
 C      4   3   2     2.614624772276   119.53747254   179.98589437
 C      3   2   1     2.679839150226   115.84415065   180.03840346
 C      6   3   2     2.601251859109   120.10550214   179.95486475
 C      5   4   3     2.679988892341   120.80379331     0.04095373
 C      8   5   4     2.678666015444   120.14535340   180.01024664
 C      9   8   5     2.818269183480   128.34521423     0.44128312
 C     10   9   8     2.911793276112   104.53316256   178.74160460
 C     11  10   9     2.906486188772   104.26129422     2.70864900
 O      9   8   5     2.437443546653   119.07646210   180.05355813
 H      1   2   3     2.064507477137   105.91104150   179.78619330
 H      1   2   3     2.074091522629   111.09267175    60.92229493
 H      1   2   3     2.074216470288   111.06534040   298.66447441
 H      4   3   2     2.054870661025   121.00227520   359.97680543
 H      5   4   3     2.063581404338   118.68808482   179.96097001
 H      6   3   2     2.058641557499   118.86173477   359.94360570
 H      7   6   3     2.059297468475   119.78027376   180.02655982
 H     12  11  10     2.068746369622   114.22335892   239.61464972
 H     12  11  10     2.070032150877   113.89754097   112.71580734
 H     11  10   9     2.070416397008   110.89025095   243.40773222
 H     11  10   9     2.069955620600   111.48063176   122.49321548
 H     10   9   8     2.085315113691   109.59980822   302.44204937
 H     10   9   8     2.085097040235   108.99056969    56.20310864


           ************************************************************
           *        Program running with 8 parallel MPI-processes     *
           *              working on a common directory               *
           ************************************************************
------------------------------------------------------------------------------
                   ___                                                        
                  /   \      - P O W E R E D   B Y -                         
                 /     \                                                     
                 |  |  |   _    _      __       _____    __    __             
                 |  |  |  | |  | |    /  \     |  _  \  |  |  /  |          
                  \  \/   | |  | |   /    \    | | | |  |  | /  /          
                 / \  \   | |__| |  /  /\  \   | |_| |  |  |/  /          
                |  |  |   |  __  | /  /__\  \  |    /   |      \           
                |  |  |   | |  | | |   __   |  |    \   |  |\   \          
                \     /   | |  | | |  |  |  |  | |\  \  |  | \   \       
                 \___/    |_|  |_| |__|  |__|  |_| \__\ |__|  \__/        
                                                                              
                      - O R C A' S   B I G   F R I E N D -                    
                                      &                                       
                       - I N T E G R A L  F E E D E R -                       
                                                                              
 v1 FN, 2020, v2 2021, v3 2022-2024                                           
------------------------------------------------------------------------------


----------------------
SHARK INTEGRAL PACKAGE
----------------------

Number of atoms                             ...     26
Number of basis functions                   ...    247
Number of shells                            ...    117
Maximum angular momentum                    ...      2
Integral batch strategy                     ... SHARK/LIBINT Hybrid
RI-J (if used) integral strategy            ... SPLIT-RIJ (Revised 2003 algorithm where possible)
Printlevel                                  ...      1
Contraction scheme used                     ... SEGMENTED contraction
Prescreening option                         ... SCHWARTZ
   Thresh                                   ... 1.000e-13
   Tcut                                     ... 1.000e-15
   Tpresel                                  ... 1.000e-15 
Coulomb Range Separation                    ... NOT USED
Exchange Range Separation                   ... NOT USED
Multipole approximations                    ... NOT USED
Finite Nucleus Model                        ... NOT USED
CABS basis                                  ... NOT available
Auxiliary Coulomb fitting basis             ... AVAILABLE
   # of basis functions in Aux-J            ...    780
   # of shells in Aux-J                     ...    260
   Maximum angular momentum in Aux-J        ...      4
Auxiliary J/K fitting basis                 ... NOT available
Auxiliary Correlation fitting basis         ... AVAILABLE
   # of basis functions in Aux-C            ...    806
   # of shells in Aux-C                     ...    286
   Maximum angular momentum in Aux-C        ...      3
Auxiliary 'external' fitting basis          ... NOT available

Checking pre-screening integrals            ... done (  0.0 sec) Dimension = 117
Check shell pair data                       ... done (  0.0 sec)
Shell pair information
Shell pair cut-off parameter TPreSel        ...   1.0e-15
Total number of shell pairs                 ...      6903
Shell pairs after pre-screening             ...      5937
Total number of primitive shell pairs       ...     24739
Primitive shell pairs kept                  ...     15153
          la=0 lb=0:   1878 shell pairs
          la=1 lb=0:   2187 shell pairs
          la=1 lb=1:    669 shell pairs
          la=2 lb=0:    712 shell pairs
          la=2 lb=1:    417 shell pairs
          la=2 lb=2:     74 shell pairs

Calculating one electron integrals          ... done (  0.0 sec)
Calculating RI/J V-Matrix + Cholesky decomp.... done (  0.0 sec)
Calculating RI/C V-Matrix + Cholesky decomp.... done (  0.0 sec)
Calculating Nuclear repulsion               ... done (  0.0 sec) ENN=    758.725624417971 Eh

Diagonalization of the overlap matrix:
Smallest eigenvalue                        ... 2.780e-04
Time for diagonalization                   ...    0.007 sec
Threshold for overlap eigenvalues          ... 1.000e-07
Number of eigenvalues below threshold      ... 0
Time for construction of square roots      ...    0.004 sec
Total time needed                          ...    0.012 sec

-------------------
DFT GRID GENERATION
-------------------

General Integration Accuracy     IntAcc      ... 4.388
Radial Grid Type                 RadialGrid  ... OptM3 with GC (2021)
Angular Grid (max. ang.)         AngularGrid ... 4 (Lebedev-302)
Angular grid pruning method      GridPruning ... 4 (adaptive)
Weight generation scheme         WeightScheme... mBecke (2022)
Basis function cutoff            BFCut       ... 1.0000e-13
Integration weight cutoff        WCut        ... 1.0000e-14
Partially contracted basis set               ... off
Rotationally invariant grid construction     ... off
Angular grids for H and He will be reduced by one unit

Total number of grid points                  ...   119766
Total number of batches                      ...     1883
Average number of points per batch           ...       63
Average number of grid points per atom       ...     4606

--------------------
COSX GRID GENERATION
--------------------

GRIDX 1
-------
General Integration Accuracy     IntAcc      ... 3.816
Radial Grid Type                 RadialGrid  ... OptM3 with GC (2021)
Angular Grid (max. ang.)         AngularGrid ... 1 (Lebedev-50)
Angular grid pruning method      GridPruning ... 4 (adaptive)
Weight generation scheme         WeightScheme... mBecke (2022)
Basis function cutoff            BFCut       ... 1.0000e-13
Integration weight cutoff        WCut        ... 1.0000e-14
Partially contracted basis set               ... on
Rotationally invariant grid construction     ... off
Angular grids for H and He will be reduced by one unit

Total number of grid points                  ...    15288
Total number of batches                      ...      137
Average number of points per batch           ...      111
Average number of grid points per atom       ...      588
UseSFitting                                  ... on

GRIDX 2
-------
General Integration Accuracy     IntAcc      ... 4.020
Radial Grid Type                 RadialGrid  ... OptM3 with GC (2021)
Angular Grid (max. ang.)         AngularGrid ... 2 (Lebedev-110)
Angular grid pruning method      GridPruning ... 4 (adaptive)
Weight generation scheme         WeightScheme... mBecke (2022)
Basis function cutoff            BFCut       ... 1.0000e-13
Integration weight cutoff        WCut        ... 1.0000e-14
Partially contracted basis set               ... on
Rotationally invariant grid construction     ... off
Angular grids for H and He will be reduced by one unit

Total number of grid points                  ...    32951
Total number of batches                      ...      272
Average number of points per batch           ...      121
Average number of grid points per atom       ...     1267
UseSFitting                                  ... on

GRIDX 3
-------
General Integration Accuracy     IntAcc      ... 4.338
Radial Grid Type                 RadialGrid  ... OptM3 with GC (2021)
Angular Grid (max. ang.)         AngularGrid ... 3 (Lebedev-194)
Angular grid pruning method      GridPruning ... 4 (adaptive)
Weight generation scheme         WeightScheme... mBecke (2022)
Basis function cutoff            BFCut       ... 1.0000e-13
Integration weight cutoff        WCut        ... 1.0000e-14
Partially contracted basis set               ... on
Rotationally invariant grid construction     ... off
Angular grids for H and He will be reduced by one unit

Total number of grid points                  ...    72184
Total number of batches                      ...      578
Average number of points per batch           ...      124
Average number of grid points per atom       ...     2776
UseSFitting                                  ... on
Initializing property integral containers    ... done (  0.0 sec)

SHARK setup successfully completed in   1.4 seconds

Maximum memory used throughout the entire STARTUP-calculation: 32.9 MB


           ************************************************************
           *        Program running with 8 parallel MPI-processes     *
           *              working on a common directory               *
           ************************************************************
Occupation numbers will be reassigned to an Aufbau configuration
             **** ENERGY FILE WAS UPDATED (calc.en.tmp) ****
Finished Guess after   0.2 sec
Maximum memory used throughout the entire GUESS-calculation: 13.9 MB


           ************************************************************
           *        Program running with 8 parallel MPI-processes     *
           *              working on a common directory               *
           ************************************************************
--------------------
CPCM SOLVATION MODEL
--------------------
CPCM parameters:
  Epsilon                                         ...      16.7000
  Refrac                                          ...       1.2750
  Rsolv                                           ...       1.3000
  Surface type                                    ... GAUSSIAN VDW
  Discretization scheme                           ... Constant charge density
    Threshold for H atoms                         ...       5.0000 (charges/Ang^2)
    Threshold for non-H atoms                     ...       5.0000 (charges/Ang^2)
  Epsilon function type                           ...         CPCM
Solvent:                                          ... CUSTOM
Radii:
  Scheme                                          ... Element-dependent radii
  Radius for C  used is    3.8550 Bohr (=   2.0400 Ang.)
  Radius for O  used is    3.4469 Bohr (=   1.8240 Ang.)
  Radius for H  used is    2.4944 Bohr (=   1.3200 Ang.)
Calculating surface                               ...        done! (  0.0s)
Cavity surface points                             ...         2285
Cavity Volume                                     ...    1505.6692
Cavity Surface-area                               ...     811.4024
Calculating surface distance matrix               ...        done! (  0.1s)
Performing Cholesky decomposition & store         ...        done! (  0.2s)
Overall time for CPCM initialization              ...                 0.2s

----------------------------------------D-I-I-S--------------------------------------------
Iteration    Energy (Eh)           Delta-E    RMSDP     MaxDP     DIISErr   Damp  Time(sec)
-------------------------------------------------------------------------------------------
               ***  Starting incremental Fock matrix formation  ***
    1    -575.6416765048138586     0.00e+00  1.12e-04  2.75e-03  7.96e-03  0.700   2.1
    2    -575.6419589565934984    -2.82e-04  9.66e-05  2.29e-03  6.42e-03  0.700   1.2
                               ***Turning on AO-DIIS***
    3    -575.6421871273132638    -2.28e-04  7.99e-05  1.85e-03  4.99e-03  0.700   1.1
    4    -575.6423622440240706    -1.75e-04  2.04e-04  4.78e-03  3.71e-03  0.000   1.1
                              *** Initializing SOSCF ***
---------------------------------------S-O-S-C-F--------------------------------------
Iteration    Energy (Eh)           Delta-E    RMSDP     MaxDP     MaxGrad    Time(sec)
--------------------------------------------------------------------------------------
    5    -575.6428416487865434    -4.79e-04  1.77e-05  3.69e-04  3.23e-04     1.2
               *** Restarting incremental Fock matrix formation ***
    6    -575.6428454108579444    -3.76e-06  1.15e-05  1.62e-04  1.27e-04     2.1
    7    -575.6428464878308660    -1.08e-06  9.10e-06  2.24e-04  4.47e-05     1.7
    8    -575.6428466727579689    -1.85e-07  2.72e-06  1.02e-04  4.03e-05     1.6
    9    -575.6428467181115138    -4.54e-08  6.52e-07  1.56e-05  4.80e-06     1.6
   10    -575.6428467193056804    -1.19e-09  2.89e-07  9.99e-06  2.64e-06     1.5
   11    -575.6428467205043944    -1.20e-09  1.18e-07  2.32e-06  1.12e-06     1.4
   12    -575.6428467204127628     9.16e-11  4.65e-08  1.93e-06  4.76e-07     1.3
                 **** Energy Check signals convergence ****

               *****************************************************
               *                     SUCCESS                       *
               *           SCF CONVERGED AFTER  12 CYCLES          *
               *****************************************************

Recomputing exchange energy using gridx3       ... done (    2.575 sec)
Old exchange energy                            :    -41.224134141 Eh
New exchange energy                            :    -41.223946561 Eh
Exchange energy change after final integration :      0.000187580 Eh
Total energy after final integration           :   -575.642659141 Eh
             **** ENERGY FILE WAS UPDATED (calc.en.tmp) ****

----------------
TOTAL SCF ENERGY
----------------

Total Energy       :       -575.64265914085581 Eh          -15664.03310 eV

Components:
Nuclear Repulsion  :        758.72562441797140 Eh           20645.97386 eV
Electronic Energy  :      -1334.29530362683181 Eh          -36308.02108 eV
One Electron Energy:      -2270.57602106334662 Eh          -61785.51465 eV
Two Electron Energy:        936.28071743651492 Eh           25477.49357 eV
CPCM Dielectric    :         -0.07316751155248 Eh              -1.99099 eV

Virial components:
Potential Energy   :      -1146.38650211250615 Eh          -31194.76263 eV
Kinetic Energy     :        570.74384297165022 Eh           15530.72953 eV
Virial Ratio       :          2.00858321334436

DFT components:
N(Alpha)           :       47.000019214182 electrons
N(Beta)            :       47.000019214182 electrons
N(Total)           :       94.000038428364 electrons
E(X)               :      -36.630494908575 Eh       
E(C)               :       -2.324646223549 Eh       
E(XC)              :      -38.955141132124 Eh       

CPCM Solvation Model Properties:
Surface-charge          :         -1.01887809074267
Corrected charge        :         -1.00000000000000
Outlying charge corr.   :          0.00002124134249 Eh               0.00058 eV
Free-energy (cav+disp)  :  This term is not implemented in the current solvation scheme

---------------
SCF CONVERGENCE
---------------

  Last Energy change         ...   -9.1632e-11  Tolerance :   1.0000e-10
  Last MAX-Density change    ...    1.9266e-06  Tolerance :   1.0000e-09
  Last RMS-Density change    ...    4.6466e-08  Tolerance :   1.0000e-10
  Last DIIS Error            ...    3.2254e-04  Tolerance :   1.0000e-09
  Last Orbital Gradient      ...    4.7645e-07  Tolerance :   2.0000e-07
  Last Orbital Rotation      ...    7.3237e-07  Tolerance :   2.0000e-07


Total SCF time: 0 days 0 hours 0 min 20 sec 
Finished LeanSCF after  21.0 sec

Maximum memory used throughout the entire LEANSCF-calculation: 29.2 MB


           ************************************************************
           *        Program running with 8 parallel MPI-processes     *
           *              working on a common directory               *
           ************************************************************

------------------------------------------------------------------------------
                                ORCA  MP2 
------------------------------------------------------------------------------

Freezing NCore=26 chemical core electrons

----------------------
RI-MP2 ENERGY+GRADIENT
----------------------
Dimension of the orbital basis            ...  247
Dimension of the AuxC basis               ...  806
Memory devoted to MP2                     ... 8000 MB   
Data format for matrix containers         ... DOUBLE
Compression type for matrix containers    ... UNCOMPRESSED
Overall scaling of the MP2 energy         ...   2.700e-01

-----------------------
SHARK RI TRANSFORMATION
-----------------------

Number of basis functions                ...    247
Number of aux functions                  ...    806
Number of operators                      ...      1
Generation of IJK                        ... YES
Generation of IAK                        ... YES
Generation of ABK                        ... NO
Orbital Range Operator  0:    0-  46 to   47- 246

Aux basis identifier                     ...   AUXC
Contraction scheme used                  ... SEGMENTED
Do orthogonalization                     ... YES
All operator combinations                ... NO
Transpose (ia|K)                         ... NO
Integral generator used                  ... LIBINT
Starting integral generation + trafo... 
Half trafo (segmented) done. Total time =  0.2 sec. integrals=  0.2 sec trafo=  0.1 sec
Integral generation and half transformation done (  0.2 sec)

Reading or making V^(-1/2)          ... done (  0.0 sec)
Sorting IJK integrals               ... done (  0.1 sec)
Sorting IAK integrals               ... done (  0.2 sec)

SHARK RI integral transformation done. Total time =  0.4 sec.

Opening buffers                              ... done
Frozen core precalculation                   ... done

Starting loop over batches of integrals:

Operator 0  - window                       ... ( 13- 46)x( 47-246)
Operator 0  - Memory available             ...  8000 MB
Operator 0  - Memory needed per MO         ...   1.2 MB
Operator 0  - Number of orbitals per batch ... 5
Operator 0  - Number of batches            ... 1

OPERATOR  0   PASS   0:  MOs    13 ...   17 +   18 ...   22 +   23 ...   27 +   28 ...   32
                            +   33 ...   37 +   38 ...   42 +   43 ...   46
  Reading integrals       ... ok
  Internal MO  15
Closing buffer GIPV ( 0.05 GB; CompressionRatio= 1.00)
Time spent in pair loops =     2.292 sec
Deleting buffers (Ka|jb) ...done

-----------------------------------------------
 RI-MP2 CORRELATION ENERGY:     -0.597518100 Eh
-----------------------------------------------


---------------------
MP2 DENSITY FORMATION
---------------------

Completing the external part of the density      ... done
Storing the unrelaxed density                    ... done

Re-sorting 3-index density container for op 0    ... done
Computing external part of the Lagrangian        ... done
Calculating the xc-kernel                        ... done
Calculating G(D)                                 ... done
Completing the Lagrangian                        ... done
Solving the Z-vector equations                   ... Using XC Grid                  ... (calc.grid_cpscf.tmp) 
Recalculating density on grid  ... (calc.grho_cpscf0.tmp) done
Calculating the xc-kernel      ... (calc.fxc_cpscf0.tmp) done

-------------------
SHARK CP-SCF DRIVER
-------------------

Dimension of the orbital basis          ...    247
Dimension of the CPSCF-problem          ...   9400
Number of operators                     ...      1
Max. number of iterations               ...    128
Convergence Tolerance                   ... 3.0e-06
Number of perturbations                 ...      1
Perturbation type                       ... REAL

----------------------------
POPLE LINEAR EQUATION SOLVER
----------------------------

  ITERATION   0:   ||err||_max =   6.6875e-02 (   1.1 sec)
  ITERATION   1:   ||err||_max =   1.8442e-02 (   1.1 sec)
  ITERATION   2:   ||err||_max =   8.7567e-03 (   1.1 sec)
  ITERATION   3:   ||err||_max =   2.2665e-03 (   1.1 sec)
  ITERATION   4:   ||err||_max =   8.1429e-04 (   1.1 sec)
  ITERATION   5:   ||err||_max =   3.6895e-04 (   1.1 sec)
  ITERATION   6:   ||err||_max =   1.2620e-04 (   1.1 sec)
  ITERATION   7:   ||err||_max =   4.4433e-05 (   1.1 sec)
  ITERATION   8:   ||err||_max =   1.4310e-05 (   1.1 sec)
  ITERATION   9:   ||err||_max =   4.9624e-06 (   1.1 sec)
  ITERATION  10:   ||err||_max =   1.2871e-06 (   1.1 sec)
done
Finalizing the relaxed density                   ... done
Transforming P to the AO basis                   ... done
Storing the relaxed density                      ... done

------------------------------------
ENERGY WEIGHTED DENSITY FINALIZATION
------------------------------------

Gathering the parts of the W-matrix              ... done
Forming the Z-density                            ... done
Transforming Z to the AO basis                   ... done
Calculating G(Z)                                 ... done
Finalizing the W-matrix                          ... done
Transforming W to the AO basis and storing       ... done

----------------------------------
MP2 DERIVATIVE INTEGRAL GENERATION
----------------------------------

Input SCF Electron Density              ... calc.scfp
Input Correlated Electron Density       ... calc.pmp2re
Input Energy Weighted Density           ... calc.wmp2.tmp

Nuclear repulsion gradient              ... done (  0.0 sec)
HCore & Overlap gradient  (SHARK)       ... done (  0.1 sec)
Two-electron RIJ gradient terms         ... done (  0.6 sec)

-----------------------------------------------------------
MP2 COSX Grid Generation
-----------------------------------------------------------

General Integration Accuracy     IntAcc      ... 4.871
Radial Grid Type                 RadialGrid  ... OptM3 with GC (2021)
Angular Grid (max. ang.)         AngularGrid ... 4 (Lebedev-302)
Angular grid pruning method      GridPruning ... 4 (adaptive)
Weight generation scheme         WeightScheme... mBecke (2022)
Basis function cutoff            BFCut       ... 1.0000e-13
Integration weight cutoff        WCut        ... 1.0000e-14
Partially contracted basis set               ... on
Rotationally invariant grid construction     ... off
Angular grids for H and He will be reduced by one unit

Total number of grid points                  ...   137488
Total number of batches                      ...     1085
Average number of points per batch           ...      126
Average number of grid points per atom       ...     5288
UseSFitting                                  ... on
Two-electron COSX gradient terms        ... 
Integration Timings:
Total Time                  =     7.5 sec
Basis fcn evaluation        =     0.1 sec
Density evaluation          =     0.2 sec
A evaluation                =     6.4 sec
A derivative evaluation     =     0.0 sec
S-fit derivative evaluation =     0.0 sec
anal. over. der. evaluation =     0.0 sec
num. over. der. evaluation  =     0.5 sec
K(P) evaluation             =     0.1 sec
finalize                    =     0.0 sec

done (  8.4 sec)
CPCM gradient                           ... done (  0.7 sec)
DFT XC gradient                         ... Exchange-correlation gradient    ... done
done (  0.9 sec)
Empirical dispersion gradient           ... 
-------------------
DISPERSION GRADIENT
-------------------

   1   C   :   -0.000131555   -0.000041235   -0.000129146
   2   O   :   -0.000093721   -0.000100201   -0.000114703
   3   C   :   -0.000017632   -0.000040563   -0.000028620
   4   C   :   -0.000067886    0.000074117   -0.000036300
   5   C   :   -0.000058925    0.000037353   -0.000040629
   6   C   :    0.000057856   -0.000187310   -0.000009224
   7   C   :    0.000025840   -0.000133368   -0.000020136
   8   C   :   -0.000071719   -0.000111488   -0.000099227
   9   C   :    0.000161378    0.000092108    0.000170543
  10   C   :    0.000028686    0.000189405    0.000089079
  11   C   :    0.000049137    0.000056195    0.000063941
  12   C   :    0.000054062   -0.000013048    0.000041619
  13   O   :    0.000127796   -0.000074948    0.000086273
  14   H   :   -0.000066527   -0.000034639   -0.000069893
  15   H   :   -0.000064034    0.000004156   -0.000102736
  16   H   :   -0.000108779   -0.000012358   -0.000051986
  17   H   :   -0.000069338    0.000092181   -0.000031489
  18   H   :   -0.000076863    0.000107001   -0.000033634
  19   H   :    0.000035253   -0.000127513   -0.000009861
  20   H   :    0.000056473   -0.000128711    0.000008494
  21   H   :    0.000072806   -0.000049919    0.000100827
  22   H   :    0.000126884   -0.000027718    0.000038425
  23   H   :    0.000011168    0.000073295    0.000098856
  24   H   :    0.000066716    0.000096694    0.000035883
  25   H   :    0.000013453    0.000144896   -0.000020740
  26   H   :   -0.000060526    0.000115617    0.000064385

Difference to translation invariance:
           :    0.0000000000   -0.0000000000    0.0000000000

Difference to rotation invariance:
           :    0.0000000000   -0.0000000000   -0.0000000000

Norm of the Dispersion gradient    ...    0.0007381225
RMS gradient                       ...    0.0000835759
MAX gradient                       ...    0.0001894051
done (  0.0 sec)

-------
TIMINGS
-------

Total time                :   30.733 sec
Integral trafo            :    0.444 sec (  1.4%)
FC preparation            :    0.144 sec (  0.5%)
I/O of integrals          :    0.150 sec (  0.5%)
K(i,j) operators          :    0.287 sec (  0.9%)
T(i,j) pair energies      :    0.040 sec (  0.1%)
V**(-1/2)                 :    0.182 sec (  0.6%)
Gamma(ia|P)               :    0.291 sec (  0.9%)
Gamma-Trafo               :    0.087 sec (  0.3%)
D(virtual)                :    0.012 sec (  0.0%)
D(internal)               :    0.445 sec (  1.4%)
W(virtual)                :    0.025 sec (  0.1%)
W(internal)               :    0.552 sec (  1.8%)
L(virtual)                :    0.258 sec (  0.8%)
L(internal)               :    0.039 sec (  0.1%)
XC kernel                 :    0.023 sec (  0.1%)
G(D)                      :    2.007 sec (  6.5%)
G(Z)                      :    2.030 sec (  6.6%)
Z-vector solution         :   11.867 sec ( 38.6%)
3-index derivative        :    0.373 sec (  1.2%)
2-index derivative        :    0.032 sec (  0.1%)
Fock matrix gradient      :   10.742 sec ( 35.0%)


---------------------------------------
MP2 TOTAL ENERGY:     -576.240177241 Eh
---------------------------------------

The final MP2 gradient
  0:   0.00181700  -0.00009224   0.00153791
  1:   0.00059684  -0.00024430   0.00051251
  2:  -0.00028681  -0.00064963  -0.00051338
  3:   0.00022814   0.00099747   0.00054300
  4:  -0.00058522   0.00068237  -0.00026965
  5:  -0.00074646  -0.00078656  -0.00090754
  6:   0.00029747  -0.00008364   0.00022002
  7:   0.00182002  -0.00085978   0.00126282
  8:  -0.00155937   0.00137700  -0.00139518
  9:   0.00503279  -0.00334719   0.00256295
 10:   0.00117780   0.00284832   0.00150687
 11:  -0.00140562  -0.00541959  -0.00217677
 12:  -0.00083449   0.00139573  -0.00006496
 13:  -0.00013956   0.00045635   0.00000182
 14:  -0.00107985   0.00000781  -0.00015205
 15:  -0.00031380   0.00027068  -0.00093521
 16:   0.00010288   0.00008465   0.00010001
 17:  -0.00037702   0.00022178  -0.00031800
 18:   0.00076564  -0.00018875   0.00066729
 19:  -0.00026172  -0.00056173  -0.00040309
 20:   0.00077030   0.00112256   0.00024136
 21:  -0.00002742   0.00073722   0.00083902
 22:   0.00018596  -0.00005998  -0.00044103
 23:  -0.00030815  -0.00027405   0.00028801
 24:  -0.00334164   0.00120103  -0.00071581
 25:  -0.00151939   0.00114813  -0.00200777

-----------------------------------
NORM OF THE MP2 GRADIENT:  0.012076
-----------------------------------

Maximum memory used throughout the entire MP2-calculation: 72.3 MB


-------------------------------------------------------------------------------
                          DFT DISPERSION CORRECTION                            
                                                                               
                              DFTD3 V3.1  Rev 1                                
                          USING Becke-Johnson damping                          
-------------------------------------------------------------------------------
-------------------------   ----------------
Dispersion correction           -0.021197103
-------------------------   ----------------


-------------------------   --------------------
FINAL SINGLE POINT ENERGY      -576.261374343390
-------------------------   --------------------

------------------------------------------------------------------------------
                         ORCA GEOMETRY RELAXATION STEP
------------------------------------------------------------------------------

Reading the OPT-File                    .... done
Getting information on internals        .... done
Copying old internal coords+grads       .... done
Making the new internal coordinates     .... (2022 redundants) done
Validating the new internal coordinates .... (2022 redundants) done
Calculating the B-matrix                .... done
Calculating the G,G- and P matrices     .... done
Transforming gradient to internals      .... done
Projecting the internal gradient        .... done
Number of atoms                         ....  26
Number of internal coordinates          .... 129
Current Energy                          ....  -576.261374343 Eh
Current gradient norm                   ....     0.012076315 Eh/bohr
Maximum allowed component of the step   ....  0.300
Current trust radius                    ....  0.675
Updating the Hessian (BFGS)             .... done
Forming the augmented Hessian           .... done
Diagonalizing the augmented Hessian     .... done
Last element of RFO vector              ....  0.997136600
Lowest eigenvalues of augmented Hessian:
 -0.000433886  0.012666124  0.016372196  0.020394639  0.023804772
Length of the computed step             ....  0.075838589
The final length of the internal step   ....  0.075838589
Converting the step to Cartesian space:
 Initial RMS(Int)=    0.0066772155
Transforming coordinates:
 Iter   0:  RMS(Cart)=    0.0138050594 RMS(Int)=    1.8337896218
done
Storing new coordinates                 .... done
The predicted energy change is          ....    -0.000218190
Previously predicted energy change      ....    -0.001125734
Actually observed energy change         ....    -0.001398361
Ratio of predicted to observed change   ....     1.242176796
New trust radius                        ....     0.700000000

                                .--------------------.
          ----------------------|Geometry convergence|-------------------------
          Item                value                   Tolerance       Converged
          ---------------------------------------------------------------------
          Energy change      -0.0013983611            0.0000002000      NO
          RMS gradient        0.0007349921            0.0000080000      NO
          MAX gradient        0.0025089438            0.0000300000      NO
          RMS step            0.0066772155            0.0001000000      NO
          MAX step            0.0279198054            0.0002000000      NO
          ........................................................
          Max(Bonds)      0.0071      Max(Angles)    1.56
          Max(Dihed)        1.60      Max(Improp)    0.00
          ---------------------------------------------------------------------

The optimization has not yet converged - more geometry cycles are needed


    ---------------------------------------------------------------------------
                         Redundant Internal Coordinates
                            (Angstroem and degrees)

        Definition                    Value    dE/dq     Step     New-Value
    ----------------------------------------------------------------------------
     1. B(O   1,C   0)                1.4285 -0.000139  0.0025    1.4310   
     2. B(C   2,O   1)                1.3257 -0.001326  0.0007    1.3264   
     3. B(C   3,C   2)                1.4154  0.001056 -0.0011    1.4143   
     4. B(C   4,C   3)                1.3836 -0.000792  0.0005    1.3841   
     5. B(C   5,C   2)                1.4181 -0.000041  0.0011    1.4192   
     6. B(C   6,C   5)                1.3765 -0.000281 -0.0005    1.3760   
     7. B(C   7,C   4)                1.4182  0.000725 -0.0004    1.4178   
     8. B(C   7,C   6)                1.4242  0.000837 -0.0001    1.4240   
     9. B(C   8,C   7)                1.4175 -0.001653  0.0009    1.4184   
    10. B(C   9,C   8)                1.4914 -0.000334  0.0071    1.4985   
    11. B(C  10,C   9)                1.5409  0.001336 -0.0004    1.5405   
    12. B(C  11,C  10)                1.5380  0.001849 -0.0043    1.5337   
    13. B(O  12,C  11)                1.4633 -0.001514  0.0056    1.4690   
    14. B(O  12,C   8)                1.2898 -0.001283 -0.0003    1.2895   
    15. B(H  13,C   0)                1.0925 -0.000259  0.0002    1.0927   
    16. B(H  14,C   0)                1.0976 -0.000296  0.0002    1.0978   
    17. B(H  15,C   0)                1.0976 -0.000281  0.0002    1.0978   
    18. B(H  16,C   3)                1.0874 -0.000074  0.0002    1.0876   
    19. B(H  17,C   4)                1.0920  0.000205 -0.0002    1.0918   
    20. B(H  18,C   5)                1.0894  0.000120 -0.0001    1.0893   
    21. B(H  19,C   6)                1.0897 -0.000076  0.0003    1.0900   
    22. B(H  20,C  11)                1.0947 -0.000329  0.0003    1.0951   
    23. B(H  21,C  11)                1.0954 -0.000341  0.0004    1.0958   
    24. B(H  22,C  10)                1.0956 -0.000476  0.0007    1.0963   
    25. B(H  23,C  10)                1.0954 -0.000471  0.0008    1.0961   
    26. B(H  24,C   9)                1.1035  0.000915 -0.0018    1.1017   
    27. B(H  25,C   9)                1.1034  0.000934 -0.0019    1.1015   
    28. A(H  13,C   0,H  14)          109.54 -0.000755    0.28    109.82   
    29. A(O   1,C   0,H  15)          111.07  0.001160   -0.30    110.77   
    30. A(O   1,C   0,H  14)          111.09  0.001255   -0.32    110.77   
    31. A(O   1,C   0,H  13)          105.91  0.000091   -0.18    105.74   
    32. A(H  13,C   0,H  15)          109.56 -0.000712    0.27    109.83   
    33. A(H  14,C   0,H  15)          109.59 -0.001044    0.25    109.84   
    34. A(C   0,O   1,C   2)          119.73 -0.001023   -0.01    119.72   
    35. A(C   3,C   2,C   5)          120.13  0.000483   -0.07    120.06   
    36. A(O   1,C   2,C   5)          115.84 -0.000147   -0.10    115.74   
    37. A(O   1,C   2,C   3)          124.03 -0.000337    0.17    124.20   
    38. A(C   2,C   3,H  16)          121.00  0.000038   -0.02    120.98   
    39. A(C   2,C   3,C   4)          119.54  0.000229   -0.09    119.45   
    40. A(C   4,C   3,H  16)          119.46 -0.000267    0.11    119.57   
    41. A(C   7,C   4,H  17)          120.51  0.000829   -0.24    120.26   
    42. A(C   3,C   4,H  17)          118.69 -0.000201    0.07    118.76   
    43. A(C   3,C   4,C   7)          120.80 -0.000627    0.17    120.98   
    44. A(C   2,C   5,H  18)          118.86  0.001366   -0.39    118.47   
    45. A(C   2,C   5,C   6)          120.11 -0.000617    0.13    120.23   
    46. A(C   6,C   5,H  18)          121.03 -0.000748    0.27    121.30   
    47. A(C   5,C   6,H  19)          119.78 -0.000861    0.26    120.04   
    48. A(C   5,C   6,C   7)          120.36  0.000212   -0.05    120.31   
    49. A(C   7,C   6,H  19)          119.86  0.000649   -0.21    119.65   
    50. A(C   4,C   7,C   8)          120.15 -0.000087   -0.07    120.08   
    51. A(C   4,C   7,C   6)          119.07  0.000320   -0.09    118.97   
    52. A(C   6,C   7,C   8)          120.79 -0.000234    0.16    120.95   
    53. A(C   7,C   8,O  12)          119.08 -0.002509    0.45    119.52   
    54. A(C   7,C   8,C   9)          128.35  0.002327   -0.46    127.89   
    55. A(C   9,C   8,O  12)          112.58  0.000182    0.01    112.59   
    56. A(C   8,C   9,C  10)          104.53  0.000108   -0.33    104.20   
    57. A(C  10,C   9,H  25)          114.25  0.001527   -0.60    113.65   
    58. A(C   8,C   9,H  25)          108.99 -0.000472    0.23    109.22   
    59. A(C  10,C   9,H  24)          114.95  0.001287   -0.72    114.23   
    60. A(C   8,C   9,H  24)          109.60 -0.000167   -0.06    109.54   
    61. A(H  24,C   9,H  25)          104.46 -0.002345    1.56    106.02   
    62. A(C   9,C  10,C  11)          104.26 -0.001174    0.46    104.72   
    63. A(H  22,C  10,H  23)          108.43 -0.000060   -0.12    108.31   
    64. A(C  11,C  10,H  23)          110.96  0.000216   -0.15    110.81   
    65. A(C   9,C  10,H  23)          111.48  0.000346   -0.16    111.32   
    66. A(C  11,C  10,H  22)          110.81  0.000209   -0.06    110.75   
    67. A(C   9,C  10,H  22)          110.89  0.000454    0.04    110.93   
    68. A(H  20,C  11,H  21)          109.54 -0.000544    0.22    109.75   
    69. A(O  12,C  11,H  21)          106.24  0.001591   -0.48    105.76   
    70. A(C  10,C  11,H  21)          113.90 -0.000859    0.46    114.36   
    71. A(O  12,C  11,H  20)          106.61  0.000828   -0.63    105.98   
    72. A(C  10,C  11,O  12)          105.67  0.000139   -0.12    105.55   
    73. A(C  10,C  11,H  20)          114.22 -0.000788    0.42    114.65   
    74. A(C   8,O  12,C  11)          112.83  0.000756   -0.04    112.78   
    75. D(C   2,O   1,C   0,H  15)    -61.34 -0.000185    0.09    -61.24   
    76. D(C   2,O   1,C   0,H  13)    179.79 -0.000009    0.04    179.83   
    77. D(C   2,O   1,C   0,H  14)     60.92  0.000166   -0.01     60.91   
    78. D(C   3,C   2,O   1,C   0)      0.04 -0.000006    0.03      0.08   
    79. D(C   5,C   2,O   1,C   0)   -179.96 -0.000014    0.06   -179.90   
    80. D(C   4,C   3,C   2,C   5)     -0.01 -0.000010    0.04      0.03   
    81. D(C   4,C   3,C   2,O   1)    179.99 -0.000018    0.06    180.05   
    82. D(H  16,C   3,C   2,O   1)     -0.02 -0.000018    0.06      0.04   
    83. D(H  16,C   3,C   2,C   5)    179.98 -0.000009    0.04    180.02   
    84. D(H  17,C   4,C   3,H  16)     -0.03 -0.000010    0.03      0.00   
    85. D(C   7,C   4,C   3,C   2)      0.04  0.000017   -0.07     -0.03   
    86. D(C   7,C   4,C   3,H  16)   -179.95  0.000017   -0.06   -180.01   
    87. D(H  17,C   4,C   3,C   2)    179.96 -0.000009    0.03    179.99   
    88. D(C   6,C   5,C   2,C   3)     -0.05 -0.000012    0.04     -0.01   
    89. D(C   6,C   5,C   2,O   1)    179.95 -0.000005    0.02    179.97   
    90. D(H  18,C   5,C   2,C   3)    179.94 -0.000023    0.08    180.01   
    91. D(H  18,C   5,C   2,O   1)     -0.06 -0.000015    0.05     -0.00   
    92. D(H  19,C   6,C   5,H  18)      0.04  0.000003   -0.00      0.03   
    93. D(H  19,C   6,C   5,C   2)   -179.97 -0.000008    0.03   -179.94   
    94. D(C   7,C   6,C   5,C   2)      0.08  0.000027   -0.09     -0.02   
    95. D(C   7,C   6,C   5,H  18)   -179.91  0.000037   -0.13   -180.04   
    96. D(C   8,C   7,C   6,H  19)     -0.02  0.000002    0.01     -0.01   
    97. D(C   8,C   7,C   6,C   5)    179.93 -0.000034    0.13    180.06   
    98. D(C   4,C   7,C   6,H  19)   -179.99  0.000015   -0.06   -180.06   
    99. D(C   4,C   7,C   6,C   5)     -0.04 -0.000020    0.07      0.02   
   100. D(C   8,C   7,C   4,H  17)      0.09  0.000038   -0.15     -0.06   
   101. D(C   8,C   7,C   4,C   3)   -179.99  0.000011   -0.05   -180.04   
   102. D(C   6,C   7,C   4,H  17)   -179.93  0.000025   -0.08   -180.02   
   103. D(C   6,C   7,C   4,C   3)     -0.02 -0.000003    0.02     -0.00   
   104. D(C   9,C   8,C   7,C   6)   -179.53  0.000090   -1.02   -180.55   
   105. D(C   9,C   8,C   7,C   4)      0.44  0.000077   -0.95     -0.51   
   106. D(O  12,C   8,C   7,C   6)      0.08  0.000125   -0.50     -0.42   
   107. D(O  12,C   8,C   7,C   4)   -179.95  0.000111   -0.43   -180.37   
   108. D(H  25,C   9,C   8,C   7)     56.20 -0.001581    0.79     57.00   
   109. D(H  24,C   9,C   8,O  12)    122.81  0.001526   -1.60    121.21   
   110. D(H  24,C   9,C   8,C   7)    -57.56  0.001549   -1.11    -58.67   
   111. D(C  10,C   9,C   8,O  12)     -0.89  0.000014   -0.48     -1.37   
   112. D(C  10,C   9,C   8,C   7)    178.74  0.000037    0.01    178.75   
   113. D(H  22,C  10,C   9,H  25)      2.45  0.000399    0.01      2.46   
   114. D(H  22,C  10,C   9,H  24)    123.22 -0.000530    1.08    124.30   
   115. D(H  22,C  10,C   9,C   8)   -116.59  0.000071    0.31   -116.29   
   116. D(C  11,C  10,C   9,H  25)    121.75  0.000194    0.22    121.97   
   117. D(C  11,C  10,C   9,H  24)   -117.48 -0.000735    1.29   -116.19   
   118. D(C  11,C  10,C   9,C   8)      2.71 -0.000134    0.52      3.23   
   119. D(H  20,C  11,C  10,H  23)    119.48 -0.000339    0.22    119.70   
   120. D(H  20,C  11,C  10,H  22)     -1.03 -0.000547    0.51     -0.52   
   121. D(H  20,C  11,C  10,C   9)   -120.39 -0.000509    0.23   -120.15   
   122. D(O  12,C  11,C  10,H  23)   -123.65  0.000336   -0.40   -124.05   
   123. D(O  12,C  11,C  10,H  22)    115.83  0.000128   -0.11    115.73   
   124. D(O  12,C  11,C  10,C   9)     -3.52  0.000166   -0.38     -3.90   
   125. D(C   8,O  12,C  11,H  21)   -118.07  0.000010   -0.12   -118.19   
   126. D(C   8,O  12,C  11,H  20)    125.16 -0.000525    0.21    125.37   
   127. D(C   8,O  12,C  11,C  10)      3.26 -0.000109    0.11      3.37   
   128. D(C  11,O  12,C   8,C   9)     -1.52  0.000049    0.24     -1.28   
   129. D(C  11,O  12,C   8,C   7)    178.81  0.000010   -0.20    178.61   
    ----------------------------------------------------------------------------

Geometry step timings:
Preparation and reading OPT file:      0.001 s (14.551 %)
Internal coordinates            :      0.000 s ( 0.594 %)
B/P matrices and projection     :      0.002 s (29.728 %)
Hessian update/contruction      :      0.000 s ( 7.268 %)
Making the step                 :      0.001 s (22.007 %)
Converting the step to Cartesian:      0.000 s ( 2.735 %)
Storing new data                :      0.000 s ( 0.594 %)
Checking convergence            :      0.000 s ( 0.281 %)
Final printing                  :      0.001 s (22.210 %)
Total time                      :      0.006 s

Time for energy+gradient        :     54.145 s
Time for complete geometry iter :     54.358 s

         *************************************************************
         *                GEOMETRY OPTIMIZATION CYCLE   5            *
         *************************************************************
---------------------------------
CARTESIAN COORDINATES (ANGSTROEM)
---------------------------------
  C      1.112600    0.429662   -0.175741
  O      2.163460   -0.235962    0.531624
  C      2.900637    0.440078    1.402793
  C      2.723419    1.811663    1.698800
  C      3.551356    2.420273    2.626124
  C      3.920018   -0.301799    2.054486
  C      4.739783    0.308531    2.975835
  C      4.572989    1.688983    3.283119
  C      5.411212    2.332001    4.229577
  C      5.381717    3.767154    4.659729
  C      6.494234    3.866414    5.720661
  C      7.131533    2.471691    5.748985
  O      6.332321    1.654804    4.826114
  H      0.664862   -0.328220   -0.823095
  H      1.512544    1.250542   -0.785124
  H      0.358179    0.816592    0.521649
  H      1.946880    2.394385    1.208593
  H      3.404670    3.479632    2.845935
  H      4.033756   -1.356421    1.806776
  H      5.522341   -0.264004    3.473787
  H      7.081604    1.966485    6.719266
  H      8.157405    2.435852    5.365564
  H      6.077909    4.123135    6.701858
  H      7.235239    4.627808    5.451059
  H      5.533880    4.417036    3.783200
  H      4.379168    4.008764    5.046865

----------------------------
CARTESIAN COORDINATES (A.U.)
----------------------------
  NO LB      ZA    FRAG     MASS         X           Y           Z
   0 C     6.0000    0    12.011    2.102509    0.811944   -0.332103
   1 O     8.0000    0    15.999    4.088347   -0.445904    1.004625
   2 C     6.0000    0    12.011    5.481410    0.831626    2.650894
   3 C     6.0000    0    12.011    5.146516    3.423546    3.210266
   4 C     6.0000    0    12.011    6.711090    4.573653    4.962656
   5 C     6.0000    0    12.011    7.407761   -0.570318    3.882415
   6 C     6.0000    0    12.011    8.956892    0.583039    5.623513
   7 C     6.0000    0    12.011    8.641696    3.191715    6.204196
   8 C     6.0000    0    12.011   10.225709    4.406844    7.992742
   9 C     6.0000    0    12.011   10.169971    7.118889    8.805612
  10 C     6.0000    0    12.011   12.272324    7.306464   10.810483
  11 C     6.0000    0    12.011   13.476644    4.670819   10.864007
  12 O     8.0000    0    15.999   11.966352    3.127127    9.120033
  13 H     1.0000    0     1.008    1.256406   -0.620246   -1.555424
  14 H     1.0000    0     1.008    2.858295    2.363182   -1.483668
  15 H     1.0000    0     1.008    0.676861    1.543135    0.985773
  16 H     1.0000    0     1.008    3.679071    4.524733    2.283911
  17 H     1.0000    0     1.008    6.433893    6.575551    5.378038
  18 H     1.0000    0     1.008    7.622693   -2.563264    3.414312
  19 H     1.0000    0     1.008   10.435713   -0.498896    6.564506
  20 H     1.0000    0     1.008   13.382293    3.716118   12.697573
  21 H     1.0000    0     1.008   15.415261    4.603094   10.139446
  22 H     1.0000    0     1.008   11.485583    7.791597   12.664676
  23 H     1.0000    0     1.008   13.672620    8.745290   10.301008
  24 H     1.0000    0     1.008   10.457518    8.346987    7.149213
  25 H     1.0000    0     1.008    8.275428    7.575467    9.537192

--------------------------------
INTERNAL COORDINATES (ANGSTROEM)
--------------------------------
 C      0   0   0     0.000000000000     0.00000000     0.00000000
 O      1   0   0     1.430988859899     0.00000000     0.00000000
 C      2   1   0     1.326421305439   119.71699155     0.00000000
 C      3   2   1     1.414309815863   124.20091505     0.07758815
 C      4   3   2     1.384130283211   119.45183842   180.05064994
 C      3   2   1     1.419233099458   115.74380875   180.09559151
 C      6   3   2     1.376009254847   120.23270374   179.97297680
 C      5   4   3     1.417801558076   120.97621037   359.97329235
 C      8   5   4     1.418405647608   120.08005626   179.95865408
 C      9   8   5     1.498520475691   127.88488843   359.49297616
 C     10   9   8     1.540494800064   104.19279425   178.75553826
 C     11  10   9     1.533690090170   104.72696219     3.22478298
 O      9   8   5     1.289532201064   119.52014382   179.62581103
 H      1   2   3     1.092667577110   105.73241632   179.82895538
 H      1   2   3     1.097791429694   110.77349935    60.90742059
 H      1   2   3     1.097824087249   110.76750316   298.75914097
 H      4   3   2     1.087603164627   120.97959345     0.03874617
 H      5   4   3     1.091821618678   118.76055746   179.99123389
 H      6   3   2     1.089276576492   118.46850870     0.00000000
 H      7   6   3     1.090022906769   120.04081787   180.05973138
 H     12  11  10     1.095066928062   114.64294662   239.84679595
 H     12  11  10     1.095769043733   114.34985582   111.86966104
 H     11  10   9     1.096348348183   110.92882472   243.71096823
 H     11  10   9     1.096126543151   111.32001451   123.02394002
 H     10   9   8     1.101727154716   109.50177188   301.33045510
 H     10   9   8     1.101523273522   109.20002064    57.00761380

---------------------------
INTERNAL COORDINATES (A.U.)
---------------------------
 C      0   0   0     0.000000000000     0.00000000     0.00000000
 O      1   0   0     2.704177045902     0.00000000     0.00000000
 C      2   1   0     2.506573005478   119.71699155     0.00000000
 C      3   2   1     2.672658220498   124.20091505     0.07758815
 C      4   3   2     2.615627168936   119.45183842   180.05064994
 C      3   2   1     2.681961878172   115.74380875   180.09559151
 C      6   3   2     2.600280649401   120.23270374   179.97297680
 C      5   4   3     2.679256657011   120.97621037   359.97329235
 C      8   5   4     2.680398220787   120.08005626   179.95865408
 C      9   8   5     2.831793305129   127.88488843   359.49297616
 C     10   9   8     2.911113282852   104.19279425   178.75553826
 C     11  10   9     2.898254244730   104.72696219     3.22478298
 O      9   8   5     2.436862700883   119.52014382   179.62581103
 H      1   2   3     2.064842476154   105.73241632   179.82895538
 H      1   2   3     2.074525154288   110.77349935    60.90742059
 H      1   2   3     2.074586868122   110.76750316   298.75914097
 H      4   3   2     2.055272123532   120.97959345     0.03874617
 H      5   4   3     2.063243846395   118.76055746   179.99123389
 H      6   3   2     2.058434413665   118.46850870     0.00000000
 H      7   6   3     2.059844773494   120.04081787   180.05973138
 H     12  11  10     2.069376592352   114.64294662   239.84679595
 H     12  11  10     2.070703398684   114.34985582   111.86966104
 H     11  10   9     2.071798125443   110.92882472   243.71096823
 H     11  10   9     2.071378974678   111.32001451   123.02394002
 H     10   9   8     2.081962596718   109.50177188   301.33045510
 H     10   9   8     2.081577317096   109.20002064    57.00761380


           ************************************************************
           *        Program running with 8 parallel MPI-processes     *
           *              working on a common directory               *
           ************************************************************
------------------------------------------------------------------------------
                   ___                                                        
                  /   \      - P O W E R E D   B Y -                         
                 /     \                                                     
                 |  |  |   _    _      __       _____    __    __             
                 |  |  |  | |  | |    /  \     |  _  \  |  |  /  |          
                  \  \/   | |  | |   /    \    | | | |  |  | /  /          
                 / \  \   | |__| |  /  /\  \   | |_| |  |  |/  /          
                |  |  |   |  __  | /  /__\  \  |    /   |      \           
                |  |  |   | |  | | |   __   |  |    \   |  |\   \          
                \     /   | |  | | |  |  |  |  | |\  \  |  | \   \       
                 \___/    |_|  |_| |__|  |__|  |_| \__\ |__|  \__/        
                                                                              
                      - O R C A' S   B I G   F R I E N D -                    
                                      &                                       
                       - I N T E G R A L  F E E D E R -                       
                                                                              
 v1 FN, 2020, v2 2021, v3 2022-2024                                           
------------------------------------------------------------------------------


----------------------
SHARK INTEGRAL PACKAGE
----------------------

Number of atoms                             ...     26
Number of basis functions                   ...    247
Number of shells                            ...    117
Maximum angular momentum                    ...      2
Integral batch strategy                     ... SHARK/LIBINT Hybrid
RI-J (if used) integral strategy            ... SPLIT-RIJ (Revised 2003 algorithm where possible)
Printlevel                                  ...      1
Contraction scheme used                     ... SEGMENTED contraction
Prescreening option                         ... SCHWARTZ
   Thresh                                   ... 1.000e-13
   Tcut                                     ... 1.000e-15
   Tpresel                                  ... 1.000e-15 
Coulomb Range Separation                    ... NOT USED
Exchange Range Separation                   ... NOT USED
Multipole approximations                    ... NOT USED
Finite Nucleus Model                        ... NOT USED
CABS basis                                  ... NOT available
Auxiliary Coulomb fitting basis             ... AVAILABLE
   # of basis functions in Aux-J            ...    780
   # of shells in Aux-J                     ...    260
   Maximum angular momentum in Aux-J        ...      4
Auxiliary J/K fitting basis                 ... NOT available
Auxiliary Correlation fitting basis         ... AVAILABLE
   # of basis functions in Aux-C            ...    806
   # of shells in Aux-C                     ...    286
   Maximum angular momentum in Aux-C        ...      3
Auxiliary 'external' fitting basis          ... NOT available

Checking pre-screening integrals            ... done (  0.0 sec) Dimension = 117
Check shell pair data                       ... done (  0.0 sec)
Shell pair information
Shell pair cut-off parameter TPreSel        ...   1.0e-15
Total number of shell pairs                 ...      6903
Shell pairs after pre-screening             ...      5935
Total number of primitive shell pairs       ...     24739
Primitive shell pairs kept                  ...     15143
          la=0 lb=0:   1878 shell pairs
          la=1 lb=0:   2186 shell pairs
          la=1 lb=1:    669 shell pairs
          la=2 lb=0:    711 shell pairs
          la=2 lb=1:    417 shell pairs
          la=2 lb=2:     74 shell pairs

Calculating one electron integrals          ... done (  0.0 sec)
Calculating RI/J V-Matrix + Cholesky decomp.... done (  0.0 sec)
Calculating RI/C V-Matrix + Cholesky decomp.... done (  0.0 sec)
Calculating Nuclear repulsion               ... done (  0.0 sec) ENN=    758.282431782646 Eh

Diagonalization of the overlap matrix:
Smallest eigenvalue                        ... 2.777e-04
Time for diagonalization                   ...    0.007 sec
Threshold for overlap eigenvalues          ... 1.000e-07
Number of eigenvalues below threshold      ... 0
Time for construction of square roots      ...    0.003 sec
Total time needed                          ...    0.011 sec

-------------------
DFT GRID GENERATION
-------------------

General Integration Accuracy     IntAcc      ... 4.388
Radial Grid Type                 RadialGrid  ... OptM3 with GC (2021)
Angular Grid (max. ang.)         AngularGrid ... 4 (Lebedev-302)
Angular grid pruning method      GridPruning ... 4 (adaptive)
Weight generation scheme         WeightScheme... mBecke (2022)
Basis function cutoff            BFCut       ... 1.0000e-13
Integration weight cutoff        WCut        ... 1.0000e-14
Partially contracted basis set               ... off
Rotationally invariant grid construction     ... off
Angular grids for H and He will be reduced by one unit

Total number of grid points                  ...   119771
Total number of batches                      ...     1882
Average number of points per batch           ...       63
Average number of grid points per atom       ...     4607

--------------------
COSX GRID GENERATION
--------------------

GRIDX 1
-------
General Integration Accuracy     IntAcc      ... 3.816
Radial Grid Type                 RadialGrid  ... OptM3 with GC (2021)
Angular Grid (max. ang.)         AngularGrid ... 1 (Lebedev-50)
Angular grid pruning method      GridPruning ... 4 (adaptive)
Weight generation scheme         WeightScheme... mBecke (2022)
Basis function cutoff            BFCut       ... 1.0000e-13
Integration weight cutoff        WCut        ... 1.0000e-14
Partially contracted basis set               ... on
Rotationally invariant grid construction     ... off
Angular grids for H and He will be reduced by one unit

Total number of grid points                  ...    15291
Total number of batches                      ...      137
Average number of points per batch           ...      111
Average number of grid points per atom       ...      588
UseSFitting                                  ... on

GRIDX 2
-------
General Integration Accuracy     IntAcc      ... 4.020
Radial Grid Type                 RadialGrid  ... OptM3 with GC (2021)
Angular Grid (max. ang.)         AngularGrid ... 2 (Lebedev-110)
Angular grid pruning method      GridPruning ... 4 (adaptive)
Weight generation scheme         WeightScheme... mBecke (2022)
Basis function cutoff            BFCut       ... 1.0000e-13
Integration weight cutoff        WCut        ... 1.0000e-14
Partially contracted basis set               ... on
Rotationally invariant grid construction     ... off
Angular grids for H and He will be reduced by one unit

Total number of grid points                  ...    32947
Total number of batches                      ...      271
Average number of points per batch           ...      121
Average number of grid points per atom       ...     1267
UseSFitting                                  ... on

GRIDX 3
-------
General Integration Accuracy     IntAcc      ... 4.338
Radial Grid Type                 RadialGrid  ... OptM3 with GC (2021)
Angular Grid (max. ang.)         AngularGrid ... 3 (Lebedev-194)
Angular grid pruning method      GridPruning ... 4 (adaptive)
Weight generation scheme         WeightScheme... mBecke (2022)
Basis function cutoff            BFCut       ... 1.0000e-13
Integration weight cutoff        WCut        ... 1.0000e-14
Partially contracted basis set               ... on
Rotationally invariant grid construction     ... off
Angular grids for H and He will be reduced by one unit

Total number of grid points                  ...    72184
Total number of batches                      ...      578
Average number of points per batch           ...      124
Average number of grid points per atom       ...     2776
UseSFitting                                  ... on
Initializing property integral containers    ... done (  0.0 sec)

SHARK setup successfully completed in   1.4 seconds

Maximum memory used throughout the entire STARTUP-calculation: 32.9 MB


           ************************************************************
           *        Program running with 8 parallel MPI-processes     *
           *              working on a common directory               *
           ************************************************************
Occupation numbers will be reassigned to an Aufbau configuration
             **** ENERGY FILE WAS UPDATED (calc.en.tmp) ****
Finished Guess after   0.2 sec
Maximum memory used throughout the entire GUESS-calculation: 13.8 MB


           ************************************************************
           *        Program running with 8 parallel MPI-processes     *
           *              working on a common directory               *
           ************************************************************
--------------------
CPCM SOLVATION MODEL
--------------------
CPCM parameters:
  Epsilon                                         ...      16.7000
  Refrac                                          ...       1.2750
  Rsolv                                           ...       1.3000
  Surface type                                    ... GAUSSIAN VDW
  Discretization scheme                           ... Constant charge density
    Threshold for H atoms                         ...       5.0000 (charges/Ang^2)
    Threshold for non-H atoms                     ...       5.0000 (charges/Ang^2)
  Epsilon function type                           ...         CPCM
Solvent:                                          ... CUSTOM
Radii:
  Scheme                                          ... Element-dependent radii
  Radius for C  used is    3.8550 Bohr (=   2.0400 Ang.)
  Radius for O  used is    3.4469 Bohr (=   1.8240 Ang.)
  Radius for H  used is    2.4944 Bohr (=   1.3200 Ang.)
Calculating surface                               ...        done! (  0.0s)
Cavity surface points                             ...         2288
Cavity Volume                                     ...    1505.8328
Cavity Surface-area                               ...     811.7833
Calculating surface distance matrix               ...        done! (  0.1s)
Performing Cholesky decomposition & store         ...        done! (  0.1s)
Overall time for CPCM initialization              ...                 0.2s

----------------------------------------D-I-I-S--------------------------------------------
Iteration    Energy (Eh)           Delta-E    RMSDP     MaxDP     DIISErr   Damp  Time(sec)
-------------------------------------------------------------------------------------------
               ***  Starting incremental Fock matrix formation  ***
    1    -575.6426951754173160     0.00e+00  5.35e-05  1.50e-03  4.23e-03  0.700   1.8
    2    -575.6427717226694085    -7.65e-05  4.72e-05  1.35e-03  3.40e-03  0.700   1.0
                               ***Turning on AO-DIIS***
                              *** Initializing SOSCF ***
---------------------------------------S-O-S-C-F--------------------------------------
Iteration    Energy (Eh)           Delta-E    RMSDP     MaxDP     MaxGrad    Time(sec)
--------------------------------------------------------------------------------------
    3    -575.6428336583109058    -6.19e-05  1.34e-04  3.98e-03  2.63e-03     1.0
               *** Restarting incremental Fock matrix formation ***
    4    -575.6430083034969130    -1.75e-04  2.08e-05  3.66e-04  1.78e-04     1.8
    5    -575.6430111610865197    -2.86e-06  1.36e-05  2.48e-04  6.34e-05     1.5
    6    -575.6430114178525628    -2.57e-07  5.12e-06  1.21e-04  6.34e-05     1.5
    7    -575.6430116402228805    -2.22e-07  1.23e-06  5.85e-05  8.09e-06     1.4
    8    -575.6430116420516470    -1.83e-09  5.31e-07  2.73e-05  9.31e-06     1.3
    9    -575.6430116451723507    -3.12e-09  1.49e-07  3.40e-06  1.17e-06     1.3
   10    -575.6430116456505175    -4.78e-10  6.72e-08  1.50e-06  4.81e-07     1.2
   11    -575.6430116456298265     2.07e-11  2.33e-08  6.36e-07  2.04e-07     1.2
                 **** Energy Check signals convergence ****

               *****************************************************
               *                     SUCCESS                       *
               *           SCF CONVERGED AFTER  11 CYCLES          *
               *****************************************************

Recomputing exchange energy using gridx3       ... done (    2.563 sec)
Old exchange energy                            :    -41.221804730 Eh
New exchange energy                            :    -41.221609224 Eh
Exchange energy change after final integration :      0.000195506 Eh
Total energy after final integration           :   -575.642816140 Eh
             **** ENERGY FILE WAS UPDATED (calc.en.tmp) ****

----------------
TOTAL SCF ENERGY
----------------

Total Energy       :       -575.64281613960395 Eh          -15664.03737 eV

Components:
Nuclear Repulsion  :        758.28243178264586 Eh           20633.91398 eV
Electronic Energy  :      -1333.85228709996272 Eh          -36295.96598 eV
One Electron Energy:      -2269.71036094413603 Eh          -61761.95884 eV
Two Electron Energy:        935.85807384417330 Eh           25465.99286 eV
CPCM Dielectric    :         -0.07315632831301 Eh              -1.99068 eV

Virial components:
Potential Energy   :      -1146.37114806031968 Eh          -31194.34483 eV
Kinetic Energy     :        570.72833192071562 Eh           15530.30746 eV
Virial Ratio       :          2.00861089934391

DFT components:
N(Alpha)           :       47.000015885077 electrons
N(Beta)            :       47.000015885077 electrons
N(Total)           :       94.000031770155 electrons
E(X)               :      -36.628682043760 Eh       
E(C)               :       -2.324397220449 Eh       
E(XC)              :      -38.953079264210 Eh       

CPCM Solvation Model Properties:
Surface-charge          :         -1.01884840234532
Corrected charge        :         -1.00000000000000
Outlying charge corr.   :          0.00002116900946 Eh               0.00058 eV
Free-energy (cav+disp)  :  This term is not implemented in the current solvation scheme

---------------
SCF CONVERGENCE
---------------

  Last Energy change         ...   -2.0691e-11  Tolerance :   1.0000e-10
  Last MAX-Density change    ...    6.3551e-07  Tolerance :   1.0000e-09
  Last RMS-Density change    ...    2.3251e-08  Tolerance :   1.0000e-10
  Last DIIS Error            ...    2.6325e-03  Tolerance :   1.0000e-09
  Last Orbital Gradient      ...    2.0449e-07  Tolerance :   2.0000e-07
  Last Orbital Rotation      ...    2.7808e-07  Tolerance :   2.0000e-07


Total SCF time: 0 days 0 hours 0 min 18 sec 
Finished LeanSCF after  18.3 sec

Maximum memory used throughout the entire LEANSCF-calculation: 29.3 MB


           ************************************************************
           *        Program running with 8 parallel MPI-processes     *
           *              working on a common directory               *
           ************************************************************

------------------------------------------------------------------------------
                                ORCA  MP2 
------------------------------------------------------------------------------

Freezing NCore=26 chemical core electrons

----------------------
RI-MP2 ENERGY+GRADIENT
----------------------
Dimension of the orbital basis            ...  247
Dimension of the AuxC basis               ...  806
Memory devoted to MP2                     ... 8000 MB   
Data format for matrix containers         ... DOUBLE
Compression type for matrix containers    ... UNCOMPRESSED
Overall scaling of the MP2 energy         ...   2.700e-01

-----------------------
SHARK RI TRANSFORMATION
-----------------------

Number of basis functions                ...    247
Number of aux functions                  ...    806
Number of operators                      ...      1
Generation of IJK                        ... YES
Generation of IAK                        ... YES
Generation of ABK                        ... NO
Orbital Range Operator  0:    0-  46 to   47- 246

Aux basis identifier                     ...   AUXC
Contraction scheme used                  ... SEGMENTED
Do orthogonalization                     ... YES
All operator combinations                ... NO
Transpose (ia|K)                         ... NO
Integral generator used                  ... LIBINT
Starting integral generation + trafo... 
Half trafo (segmented) done. Total time =  0.2 sec. integrals=  0.1 sec trafo=  0.1 sec
Integral generation and half transformation done (  0.2 sec)

Reading or making V^(-1/2)          ... done (  0.0 sec)
Sorting IJK integrals               ... done (  0.1 sec)
Sorting IAK integrals               ... done (  0.2 sec)

SHARK RI integral transformation done. Total time =  0.4 sec.

Opening buffers                              ... done
Frozen core precalculation                   ... done

Starting loop over batches of integrals:

Operator 0  - window                       ... ( 13- 46)x( 47-246)
Operator 0  - Memory available             ...  8000 MB
Operator 0  - Memory needed per MO         ...   1.2 MB
Operator 0  - Number of orbitals per batch ... 5
Operator 0  - Number of batches            ... 1

OPERATOR  0   PASS   0:  MOs    13 ...   17 +   18 ...   22 +   23 ...   27 +   28 ...   32
                            +   33 ...   37 +   38 ...   42 +   43 ...   46
  Reading integrals       ... ok
  Internal MO  15
Closing buffer GIPV ( 0.05 GB; CompressionRatio= 1.00)
Time spent in pair loops =     2.304 sec
Deleting buffers (Ka|jb) ...done

-----------------------------------------------
 RI-MP2 CORRELATION ENERGY:     -0.597633736 Eh
-----------------------------------------------


---------------------
MP2 DENSITY FORMATION
---------------------

Completing the external part of the density      ... done
Storing the unrelaxed density                    ... done

Re-sorting 3-index density container for op 0    ... done
Computing external part of the Lagrangian        ... done
Calculating the xc-kernel                        ... done
Calculating G(D)                                 ... done
Completing the Lagrangian                        ... done
Solving the Z-vector equations                   ... Using XC Grid                  ... (calc.grid_cpscf.tmp) 
Recalculating density on grid  ... (calc.grho_cpscf0.tmp) done
Calculating the xc-kernel      ... (calc.fxc_cpscf0.tmp) done

-------------------
SHARK CP-SCF DRIVER
-------------------

Dimension of the orbital basis          ...    247
Dimension of the CPSCF-problem          ...   9400
Number of operators                     ...      1
Max. number of iterations               ...    128
Convergence Tolerance                   ... 3.0e-06
Number of perturbations                 ...      1
Perturbation type                       ... REAL

----------------------------
POPLE LINEAR EQUATION SOLVER
----------------------------

  ITERATION   0:   ||err||_max =   6.7213e-02 (   1.1 sec)
  ITERATION   1:   ||err||_max =   1.8498e-02 (   1.1 sec)
  ITERATION   2:   ||err||_max =   8.7648e-03 (   1.1 sec)
  ITERATION   3:   ||err||_max =   2.2836e-03 (   1.1 sec)
  ITERATION   4:   ||err||_max =   8.1160e-04 (   1.1 sec)
  ITERATION   5:   ||err||_max =   3.6893e-04 (   1.1 sec)
  ITERATION   6:   ||err||_max =   1.2558e-04 (   1.1 sec)
  ITERATION   7:   ||err||_max =   4.4625e-05 (   1.1 sec)
  ITERATION   8:   ||err||_max =   1.4547e-05 (   1.1 sec)
  ITERATION   9:   ||err||_max =   4.9912e-06 (   1.1 sec)
  ITERATION  10:   ||err||_max =   1.3161e-06 (   1.1 sec)
done
Finalizing the relaxed density                   ... done
Transforming P to the AO basis                   ... done
Storing the relaxed density                      ... done

------------------------------------
ENERGY WEIGHTED DENSITY FINALIZATION
------------------------------------

Gathering the parts of the W-matrix              ... done
Forming the Z-density                            ... done
Transforming Z to the AO basis                   ... done
Calculating G(Z)                                 ... done
Finalizing the W-matrix                          ... done
Transforming W to the AO basis and storing       ... done

----------------------------------
MP2 DERIVATIVE INTEGRAL GENERATION
----------------------------------

Input SCF Electron Density              ... calc.scfp
Input Correlated Electron Density       ... calc.pmp2re
Input Energy Weighted Density           ... calc.wmp2.tmp

Nuclear repulsion gradient              ... done (  0.0 sec)
HCore & Overlap gradient  (SHARK)       ... done (  0.1 sec)
Two-electron RIJ gradient terms         ... done (  0.6 sec)

-----------------------------------------------------------
MP2 COSX Grid Generation
-----------------------------------------------------------

General Integration Accuracy     IntAcc      ... 4.871
Radial Grid Type                 RadialGrid  ... OptM3 with GC (2021)
Angular Grid (max. ang.)         AngularGrid ... 4 (Lebedev-302)
Angular grid pruning method      GridPruning ... 4 (adaptive)
Weight generation scheme         WeightScheme... mBecke (2022)
Basis function cutoff            BFCut       ... 1.0000e-13
Integration weight cutoff        WCut        ... 1.0000e-14
Partially contracted basis set               ... on
Rotationally invariant grid construction     ... off
Angular grids for H and He will be reduced by one unit

Total number of grid points                  ...   137487
Total number of batches                      ...     1084
Average number of points per batch           ...      126
Average number of grid points per atom       ...     5288
UseSFitting                                  ... on
Two-electron COSX gradient terms        ... 
Integration Timings:
Total Time                  =     7.7 sec
Basis fcn evaluation        =     0.1 sec
Density evaluation          =     0.2 sec
A evaluation                =     6.3 sec
A derivative evaluation     =     0.0 sec
S-fit derivative evaluation =     0.0 sec
anal. over. der. evaluation =     0.0 sec
num. over. der. evaluation  =     0.5 sec
K(P) evaluation             =     0.1 sec
finalize                    =     0.0 sec

done (  8.5 sec)
CPCM gradient                           ... done (  0.7 sec)
DFT XC gradient                         ... Exchange-correlation gradient    ... done
done (  0.9 sec)
Empirical dispersion gradient           ... 
-------------------
DISPERSION GRADIENT
-------------------

   1   C   :   -0.000132600   -0.000040934   -0.000130196
   2   O   :   -0.000093586   -0.000099834   -0.000115109
   3   C   :   -0.000017666   -0.000039918   -0.000028503
   4   C   :   -0.000069430    0.000074425   -0.000036101
   5   C   :   -0.000060235    0.000034360   -0.000040466
   6   C   :    0.000058209   -0.000185949   -0.000009755
   7   C   :    0.000026746   -0.000135153   -0.000020031
   8   C   :   -0.000071606   -0.000113323   -0.000098572
   9   C   :    0.000156250    0.000094249    0.000166661
  10   C   :    0.000029181    0.000188462    0.000087162
  11   C   :    0.000049836    0.000057600    0.000065070
  12   C   :    0.000058333   -0.000014404    0.000045909
  13   O   :    0.000129022   -0.000075131    0.000088876
  14   H   :   -0.000066403   -0.000034408   -0.000069920
  15   H   :   -0.000064053    0.000004476   -0.000102748
  16   H   :   -0.000108746   -0.000012361   -0.000051939
  17   H   :   -0.000069680    0.000092328   -0.000030716
  18   H   :   -0.000077312    0.000106457   -0.000032394
  19   H   :    0.000035433   -0.000127403   -0.000010752
  20   H   :    0.000057089   -0.000128351    0.000008358
  21   H   :    0.000072395   -0.000049626    0.000101032
  22   H   :    0.000126816   -0.000027810    0.000038886
  23   H   :    0.000010653    0.000073784    0.000098399
  24   H   :    0.000066200    0.000096725    0.000035460
  25   H   :    0.000015598    0.000145138   -0.000022327
  26   H   :   -0.000060443    0.000116601    0.000063719

Difference to translation invariance:
           :    0.0000000000   -0.0000000000   -0.0000000000

Difference to rotation invariance:
           :   -0.0000000000    0.0000000000   -0.0000000000

Norm of the Dispersion gradient    ...    0.0007380260
RMS gradient                       ...    0.0000835650
MAX gradient                       ...    0.0001884619
done (  0.0 sec)

-------
TIMINGS
-------

Total time                :   30.914 sec
Integral trafo            :    0.449 sec (  1.5%)
FC preparation            :    0.144 sec (  0.5%)
I/O of integrals          :    0.149 sec (  0.5%)
K(i,j) operators          :    0.294 sec (  1.0%)
T(i,j) pair energies      :    0.041 sec (  0.1%)
V**(-1/2)                 :    0.181 sec (  0.6%)
Gamma(ia|P)               :    0.293 sec (  0.9%)
Gamma-Trafo               :    0.087 sec (  0.3%)
D(virtual)                :    0.012 sec (  0.0%)
D(internal)               :    0.450 sec (  1.5%)
W(virtual)                :    0.025 sec (  0.1%)
W(internal)               :    0.556 sec (  1.8%)
L(virtual)                :    0.240 sec (  0.8%)
L(internal)               :    0.039 sec (  0.1%)
XC kernel                 :    0.022 sec (  0.1%)
G(D)                      :    1.992 sec (  6.4%)
G(Z)                      :    2.026 sec (  6.6%)
Z-vector solution         :   11.930 sec ( 38.6%)
3-index derivative        :    0.381 sec (  1.2%)
2-index derivative        :    0.032 sec (  0.1%)
Fock matrix gradient      :   10.873 sec ( 35.2%)


---------------------------------------
MP2 TOTAL ENERGY:     -576.240449876 Eh
---------------------------------------

The final MP2 gradient
  0:   0.00012197   0.00041136   0.00022876
  1:   0.00071857  -0.00100214   0.00032961
  2:  -0.00076303   0.00056456  -0.00049446
  3:   0.00024030   0.00050499   0.00042701
  4:  -0.00031612  -0.00002896  -0.00032130
  5:   0.00009407  -0.00046891  -0.00008357
  6:  -0.00028289  -0.00016577  -0.00032263
  7:   0.00132658  -0.00046238   0.00073959
  8:  -0.00111239  -0.00198316  -0.00135237
  9:   0.00204453   0.00173731   0.00125589
 10:   0.00023792   0.00033888   0.00012974
 11:  -0.00032266  -0.00126929  -0.00015997
 12:  -0.00008489   0.00051637   0.00027490
 13:   0.00003814  -0.00001387   0.00002336
 14:  -0.00037061   0.00010336  -0.00004450
 15:  -0.00012323   0.00018109  -0.00027467
 16:  -0.00005167  -0.00002506  -0.00005268
 17:  -0.00009818   0.00008612  -0.00007655
 18:   0.00032711  -0.00003012   0.00028372
 19:  -0.00002558  -0.00022659  -0.00012124
 20:   0.00022849   0.00016729   0.00003937
 21:   0.00004592   0.00008850   0.00022027
 22:   0.00013797   0.00005157  -0.00002761
 23:  -0.00000795  -0.00006831   0.00001933
 24:  -0.00156249   0.00061680  -0.00000217
 25:  -0.00043049   0.00034787  -0.00065379

-----------------------------------
NORM OF THE MP2 GRADIENT:  0.005387
-----------------------------------

Maximum memory used throughout the entire MP2-calculation: 72.4 MB


-------------------------------------------------------------------------------
                          DFT DISPERSION CORRECTION                            
                                                                               
                              DFTD3 V3.1  Rev 1                                
                          USING Becke-Johnson damping                          
-------------------------------------------------------------------------------
-------------------------   ----------------
Dispersion correction           -0.021190673
-------------------------   ----------------


-------------------------   --------------------
FINAL SINGLE POINT ENERGY      -576.261640549049
-------------------------   --------------------

------------------------------------------------------------------------------
                         ORCA GEOMETRY RELAXATION STEP
------------------------------------------------------------------------------

Reading the OPT-File                    .... done
Getting information on internals        .... done
Copying old internal coords+grads       .... done
Making the new internal coordinates     .... (2022 redundants) done
Validating the new internal coordinates .... (2022 redundants) done
Calculating the B-matrix                .... done
Calculating the G,G- and P matrices     .... done
Transforming gradient to internals      .... done
Projecting the internal gradient        .... done
Number of atoms                         ....  26
Number of internal coordinates          .... 129
Current Energy                          ....  -576.261640549 Eh
Current gradient norm                   ....     0.005386519 Eh/bohr
Maximum allowed component of the step   ....  0.300
Current trust radius                    ....  0.700
Updating the Hessian (BFGS)             .... done
Forming the augmented Hessian           .... done
Diagonalizing the augmented Hessian     .... done
Last element of RFO vector              ....  0.999073499
Lowest eigenvalues of augmented Hessian:
 -0.000082341  0.012602215  0.015727336  0.020392523  0.023771680
Length of the computed step             ....  0.043076452
The final length of the internal step   ....  0.043076452
Converting the step to Cartesian space:
 Initial RMS(Int)=    0.0037926701
Transforming coordinates:
 Iter   0:  RMS(Cart)=    0.0065646544 RMS(Int)=    0.5531915933
done
Storing new coordinates                 .... done
The predicted energy change is          ....    -0.000041247
Previously predicted energy change      ....    -0.000218190
Actually observed energy change         ....    -0.000266206
Ratio of predicted to observed change   ....     1.220060726
New trust radius                        ....     0.700000000

                                .--------------------.
          ----------------------|Geometry convergence|-------------------------
          Item                value                   Tolerance       Converged
          ---------------------------------------------------------------------
          Energy change      -0.0002662057            0.0000002000      NO
          RMS gradient        0.0003624599            0.0000080000      NO
          MAX gradient        0.0025723433            0.0000300000      NO
          RMS step            0.0037926701            0.0001000000      NO
          MAX step            0.0172483951            0.0002000000      NO
          ........................................................
          Max(Bonds)      0.0016      Max(Angles)    0.68
          Max(Dihed)        0.99      Max(Improp)    0.00
          ---------------------------------------------------------------------

The optimization has not yet converged - more geometry cycles are needed


    ---------------------------------------------------------------------------
                         Redundant Internal Coordinates
                            (Angstroem and degrees)

        Definition                    Value    dE/dq     Step     New-Value
    ----------------------------------------------------------------------------
     1. B(O   1,C   0)                1.4310  0.000591 -0.0001    1.4309   
     2. B(C   2,O   1)                1.3264 -0.000225  0.0003    1.3267   
     3. B(C   3,C   2)                1.4143  0.000298 -0.0005    1.4138   
     4. B(C   4,C   3)                1.3841 -0.000254  0.0003    1.3845   
     5. B(C   5,C   2)                1.4192  0.000477 -0.0003    1.4190   
     6. B(C   6,C   5)                1.3760 -0.000218  0.0001    1.3761   
     7. B(C   7,C   4)                1.4178  0.000478 -0.0006    1.4172   
     8. B(C   7,C   6)                1.4240  0.000397 -0.0004    1.4237   
     9. B(C   8,C   7)                1.4184 -0.000405  0.0007    1.4191   
    10. B(C   9,C   8)                1.4985  0.002572 -0.0006    1.4979   
    11. B(C  10,C   9)                1.5405  0.000500 -0.0006    1.5399   
    12. B(C  11,C  10)                1.5337  0.000583 -0.0016    1.5321   
    13. B(O  12,C  11)                1.4689 -0.000329  0.0016    1.4705   
    14. B(O  12,C   8)                1.2895 -0.000117 -0.0001    1.2894   
    15. B(H  13,C   0)                1.0927 -0.000020 -0.0000    1.0927   
    16. B(H  14,C   0)                1.0978 -0.000031  0.0000    1.0978   
    17. B(H  15,C   0)                1.0978 -0.000029  0.0000    1.0979   
    18. B(H  16,C   3)                1.0876  0.000047 -0.0000    1.0876   
    19. B(H  17,C   4)                1.0918  0.000082 -0.0001    1.0917   
    20. B(H  18,C   5)                1.0893 -0.000002  0.0000    1.0893   
    21. B(H  19,C   6)                1.0900  0.000045 -0.0000    1.0900   
    22. B(H  20,C  11)                1.0951 -0.000050  0.0001    1.0952   
    23. B(H  21,C  11)                1.0958 -0.000042  0.0001    1.0958   
    24. B(H  22,C  10)                1.0963 -0.000063  0.0002    1.0965   
    25. B(H  23,C  10)                1.0961 -0.000058  0.0002    1.0963   
    26. B(H  24,C   9)                1.1017  0.000151 -0.0005    1.1012   
    27. B(H  25,C   9)                1.1015  0.000239 -0.0007    1.1009   
    28. A(H  13,C   0,H  14)          109.82 -0.000151    0.09    109.91   
    29. A(O   1,C   0,H  15)          110.77  0.000435   -0.14    110.63   
    30. A(O   1,C   0,H  14)          110.77  0.000490   -0.16    110.62   
    31. A(O   1,C   0,H  13)          105.73 -0.000229    0.01    105.74   
    32. A(H  13,C   0,H  15)          109.83 -0.000131    0.08    109.91   
    33. A(H  14,C   0,H  15)          109.84 -0.000409    0.13    109.97   
    34. A(C   0,O   1,C   2)          119.72 -0.000567    0.08    119.79   
    35. A(C   3,C   2,C   5)          120.06 -0.000026   -0.00    120.05   
    36. A(O   1,C   2,C   5)          115.74 -0.000360    0.03    115.78   
    37. A(O   1,C   2,C   3)          124.20  0.000386   -0.03    124.17   
    38. A(C   2,C   3,H  16)          120.98 -0.000083    0.01    120.99   
    39. A(C   2,C   3,C   4)          119.45  0.000038   -0.02    119.43   
    40. A(C   4,C   3,H  16)          119.57  0.000045    0.01    119.58   
    41. A(C   7,C   4,H  17)          120.26  0.000081   -0.06    120.20   
    42. A(C   3,C   4,H  17)          118.76 -0.000183    0.05    118.81   
    43. A(C   3,C   4,C   7)          120.98  0.000102    0.01    120.99   
    44. A(C   2,C   5,H  18)          118.47  0.000489   -0.17    118.30   
    45. A(C   2,C   5,C   6)          120.23 -0.000082    0.03    120.27   
    46. A(C   6,C   5,H  18)          121.30 -0.000407    0.13    121.43   
    47. A(C   5,C   6,H  19)          120.04 -0.000352    0.12    120.16   
    48. A(C   5,C   6,C   7)          120.31  0.000185   -0.04    120.27   
    49. A(C   7,C   6,H  19)          119.65  0.000167   -0.07    119.58   
    50. A(C   4,C   7,C   8)          120.08 -0.000275    0.03    120.11   
    51. A(C   4,C   7,C   6)          118.97 -0.000217    0.02    119.00   
    52. A(C   6,C   7,C   8)          120.95  0.000493   -0.06    120.89   
    53. A(C   7,C   8,O  12)          119.52 -0.000651    0.18    119.70   
    54. A(C   7,C   8,C   9)          127.88  0.001087   -0.25    127.63   
    55. A(C   9,C   8,O  12)          112.59 -0.000437    0.07    112.66   
    56. A(C   8,C   9,C  10)          104.19 -0.000442   -0.05    104.14   
    57. A(C  10,C   9,H  25)          113.65  0.000556   -0.20    113.45   
    58. A(C   8,C   9,H  25)          109.20 -0.000006    0.08    109.28   
    59. A(C  10,C   9,H  24)          114.22  0.000621   -0.35    113.87   
    60. A(C   8,C   9,H  24)          109.50  0.000277   -0.17    109.33   
    61. A(H  24,C   9,H  25)          106.02 -0.000981    0.68    106.70   
    62. A(C   9,C  10,C  11)          104.73  0.000151    0.08    104.81   
    63. A(H  22,C  10,H  23)          108.31  0.000058   -0.03    108.28   
    64. A(C  11,C  10,H  23)          110.81 -0.000068   -0.02    110.79   
    65. A(C   9,C  10,H  23)          111.32 -0.000034   -0.05    111.27   
    66. A(C  11,C  10,H  22)          110.74 -0.000191    0.03    110.77   
    67. A(C   9,C  10,H  22)          110.93  0.000080   -0.00    110.93   
    68. A(H  20,C  11,H  21)          109.73 -0.000211    0.10    109.84   
    69. A(O  12,C  11,H  21)          105.74  0.000326   -0.14    105.60   
    70. A(C  10,C  11,H  21)          114.35 -0.000171    0.13    114.48   
    71. A(O  12,C  11,H  20)          105.98  0.000120   -0.21    105.77   
    72. A(C  10,C  11,O  12)          105.55  0.000155   -0.03    105.52   
    73. A(C  10,C  11,H  20)          114.64 -0.000129    0.09    114.74   
    74. A(C   8,O  12,C  11)          112.78  0.000578   -0.09    112.69   
    75. D(C   2,O   1,C   0,H  15)    -61.24 -0.000059    0.03    -61.21   
    76. D(C   2,O   1,C   0,H  13)    179.83  0.000002    0.01    179.84   
    77. D(C   2,O   1,C   0,H  14)     60.91  0.000057   -0.01     60.89   
    78. D(C   3,C   2,O   1,C   0)      0.08 -0.000003    0.02      0.10   
    79. D(C   5,C   2,O   1,C   0)   -179.90 -0.000004    0.02   -179.88   
    80. D(C   4,C   3,C   2,C   5)      0.03 -0.000001    0.01      0.04   
    81. D(C   4,C   3,C   2,O   1)   -179.95 -0.000002    0.02   -179.93   
    82. D(H  16,C   3,C   2,O   1)      0.04 -0.000007    0.03      0.07   
    83. D(H  16,C   3,C   2,C   5)   -179.98 -0.000006    0.03   -179.95   
    84. D(H  17,C   4,C   3,H  16)      0.00  0.000001    0.00      0.01   
    85. D(C   7,C   4,C   3,C   2)     -0.03 -0.000011    0.02     -0.00   
    86. D(C   7,C   4,C   3,H  16)    179.99 -0.000006    0.01    179.99   
    87. D(H  17,C   4,C   3,C   2)    179.99 -0.000004    0.02    180.01   
    88. D(C   6,C   5,C   2,C   3)     -0.01  0.000005   -0.01     -0.02   
    89. D(C   6,C   5,C   2,O   1)    179.97  0.000006   -0.01    179.96   
    90. D(H  18,C   5,C   2,C   3)   -179.99 -0.000002    0.02   -179.97   
    91. D(H  18,C   5,C   2,O   1)     -0.00 -0.000001    0.01      0.01   
    92. D(H  19,C   6,C   5,H  18)      0.04  0.000004   -0.01      0.03   
    93. D(H  19,C   6,C   5,C   2)   -179.94 -0.000004    0.02   -179.92   
    94. D(C   7,C   6,C   5,C   2)     -0.02  0.000003   -0.02     -0.04   
    95. D(C   7,C   6,C   5,H  18)    179.96  0.000010   -0.05    179.91   
    96. D(C   8,C   7,C   6,H  19)     -0.01 -0.000012    0.04      0.03   
    97. D(C   8,C   7,C   6,C   5)   -179.94 -0.000018    0.08   -179.85   
    98. D(C   4,C   7,C   6,H  19)    179.95 -0.000008    0.01    179.96   
    99. D(C   4,C   7,C   6,C   5)      0.02 -0.000015    0.05      0.08   
   100. D(C   8,C   7,C   4,H  17)     -0.06  0.000016   -0.08     -0.13   
   101. D(C   8,C   7,C   4,C   3)    179.96  0.000023   -0.08    179.88   
   102. D(C   6,C   7,C   4,H  17)    179.98  0.000012   -0.05    179.93   
   103. D(C   6,C   7,C   4,C   3)     -0.00  0.000019   -0.05     -0.05   
   104. D(C   9,C   8,C   7,C   6)    179.45 -0.000007   -0.34    179.11   
   105. D(C   9,C   8,C   7,C   4)     -0.51 -0.000011   -0.31     -0.82   
   106. D(O  12,C   8,C   7,C   6)     -0.42  0.000021   -0.05     -0.46   
   107. D(O  12,C   8,C   7,C   4)    179.63  0.000017   -0.02    179.61   
   108. D(H  25,C   9,C   8,C   7)     57.01 -0.000342    0.05     57.06   
   109. D(H  24,C   9,C   8,O  12)    121.21  0.000656   -0.99    120.22   
   110. D(H  24,C   9,C   8,C   7)    -58.67  0.000683   -0.72    -59.38   
   111. D(C  10,C   9,C   8,O  12)     -1.37  0.000032   -0.44     -1.81   
   112. D(C  10,C   9,C   8,C   7)    178.76  0.000059   -0.17    178.59   
   113. D(H  22,C  10,C   9,H  25)      2.47  0.000029    0.38      2.84   
   114. D(H  22,C  10,C   9,H  24)    124.28 -0.000361    0.87    125.15   
   115. D(H  22,C  10,C   9,C   8)   -116.29  0.000025    0.41   -115.87   
   116. D(C  11,C  10,C   9,H  25)    121.98 -0.000067    0.46    122.44   
   117. D(C  11,C  10,C   9,H  24)   -116.20 -0.000457    0.95   -115.25   
   118. D(C  11,C  10,C   9,C   8)      3.22 -0.000072    0.50      3.72   
   119. D(H  20,C  11,C  10,H  23)    119.71 -0.000136   -0.13    119.57   
   120. D(H  20,C  11,C  10,H  22)     -0.52 -0.000038   -0.10     -0.62   
   121. D(H  20,C  11,C  10,C   9)   -120.15 -0.000122   -0.16   -120.31   
   122. D(O  12,C  11,C  10,H  23)   -124.06  0.000043   -0.37   -124.42   
   123. D(O  12,C  11,C  10,H  22)    115.72  0.000141   -0.33    115.38   
   124. D(O  12,C  11,C  10,C   9)     -3.92  0.000056   -0.39     -4.31   
   125. D(C   8,O  12,C  11,H  21)   -118.17 -0.000087    0.08   -118.09   
   126. D(C   8,O  12,C  11,H  20)    125.36 -0.000051    0.13    125.49   
   127. D(C   8,O  12,C  11,C  10)      3.37 -0.000043    0.15      3.51   
   128. D(C  11,O  12,C   8,C   9)     -1.27  0.000011    0.19     -1.08   
   129. D(C  11,O  12,C   8,C   7)    178.62 -0.000011   -0.06    178.55   
    ----------------------------------------------------------------------------

Geometry step timings:
Preparation and reading OPT file:      0.001 s (12.831 %)
Internal coordinates            :      0.000 s ( 0.430 %)
B/P matrices and projection     :      0.003 s (38.481 %)
Hessian update/contruction      :      0.001 s ( 9.688 %)
Making the step                 :      0.002 s (17.375 %)
Converting the step to Cartesian:      0.000 s ( 2.227 %)
Storing new data                :      0.000 s ( 0.486 %)
Checking convergence            :      0.000 s ( 0.203 %)
Final printing                  :      0.002 s (18.246 %)
Total time                      :      0.009 s

Time for energy+gradient        :     51.545 s
Time for complete geometry iter :     51.796 s

         *************************************************************
         *                GEOMETRY OPTIMIZATION CYCLE   6            *
         *************************************************************
---------------------------------
CARTESIAN COORDINATES (ANGSTROEM)
---------------------------------
  C      1.111976    0.431285   -0.176684
  O      2.162968   -0.233963    0.530635
  C      2.900136    0.440619    1.403359
  C      2.722220    1.811180    1.701427
  C      3.550311    2.418467    2.629961
  C      3.919647   -0.301540    2.053923
  C      4.739497    0.307227    2.976357
  C      4.572205    1.686905    3.285037
  C      5.412142    2.328695    4.231805
  C      5.382796    3.765333    4.654879
  C      6.489934    3.866309    5.720414
  C      7.132924    2.475973    5.750012
  O      6.334479    1.653724    4.828710
  H      0.665118   -0.326378   -0.824899
  H      1.514285    1.252612   -0.783984
  H      0.358486    0.816387    0.522777
  H      1.945269    2.394352    1.212478
  H      3.403905    3.477162    2.852496
  H      4.031788   -1.355436    1.802340
  H      5.522919   -0.264280    3.474108
  H      7.084150    1.969064    6.719560
  H      8.157693    2.441186    5.363338
  H      6.068575    4.120831    6.700231
  H      7.228916    4.631247    5.454631
  H      5.550457    4.407415    3.776035
  H      4.380917    4.010703    5.039493

----------------------------
CARTESIAN COORDINATES (A.U.)
----------------------------
  NO LB      ZA    FRAG     MASS         X           Y           Z
   0 C     6.0000    0    12.011    2.101331    0.815011   -0.333885
   1 O     8.0000    0    15.999    4.087417   -0.442126    1.002756
   2 C     6.0000    0    12.011    5.480463    0.832649    2.651964
   3 C     6.0000    0    12.011    5.144251    3.422633    3.215230
   4 C     6.0000    0    12.011    6.709116    4.570240    4.969906
   5 C     6.0000    0    12.011    7.407060   -0.569827    3.881352
   6 C     6.0000    0    12.011    8.956351    0.580574    5.624500
   7 C     6.0000    0    12.011    8.640216    3.187789    6.207820
   8 C     6.0000    0    12.011   10.227466    4.400596    7.996953
   9 C     6.0000    0    12.011   10.172011    7.115449    8.796447
  10 C     6.0000    0    12.011   12.264197    7.306265   10.810015
  11 C     6.0000    0    12.011   13.479274    4.678911   10.865948
  12 O     8.0000    0    15.999   11.970430    3.125085    9.124940
  13 H     1.0000    0     1.008    1.256891   -0.616764   -1.558833
  14 H     1.0000    0     1.008    2.861584    2.367093   -1.481515
  15 H     1.0000    0     1.008    0.677440    1.542748    0.987905
  16 H     1.0000    0     1.008    3.676025    4.524669    2.291252
  17 H     1.0000    0     1.008    6.432449    6.570885    5.390435
  18 H     1.0000    0     1.008    7.618975   -2.561402    3.405929
  19 H     1.0000    0     1.008   10.436805   -0.499417    6.565113
  20 H     1.0000    0     1.008   13.387104    3.720992   12.698128
  21 H     1.0000    0     1.008   15.415806    4.613174   10.135240
  22 H     1.0000    0     1.008   11.467945    7.787241   12.661601
  23 H     1.0000    0     1.008   13.660672    8.751788   10.307759
  24 H     1.0000    0     1.008   10.488845    8.328808    7.135673
  25 H     1.0000    0     1.008    8.278733    7.579130    9.523262

--------------------------------
INTERNAL COORDINATES (ANGSTROEM)
--------------------------------
 C      0   0   0     0.000000000000     0.00000000     0.00000000
 O      1   0   0     1.430887774986     0.00000000     0.00000000
 C      2   1   0     1.326696758576   119.79497381     0.00000000
 C      3   2   1     1.413836878219   124.17096538     0.09510396
 C      4   3   2     1.384452365276   119.42921773   180.06586877
 C      3   2   1     1.418955911640   115.77749904   180.11791837
 C      6   3   2     1.376093556572   120.26595774   179.95856256
 C      5   4   3     1.417241660270   120.98826585     0.00000000
 C      8   5   4     1.419069731060   120.11324707   179.87739656
 C      9   8   5     1.497925952782   127.63274769   359.18440219
 C     10   9   8     1.539906618938   104.13678731   178.58964771
 C     11  10   9     1.532105054542   104.80891528     3.71959060
 O      9   8   5     1.289413339166   119.70256829   179.60882918
 H      1   2   3     1.092665030655   105.73907823   179.83756764
 H      1   2   3     1.097835326012   110.61626255    60.89419227
 H      1   2   3     1.097860414462   110.62510325   298.78942187
 H      4   3   2     1.087572444283   120.99203931     0.06864230
 H      5   4   3     1.091692555625   118.80889192   180.00752261
 H      6   3   2     1.089296439819   118.30145218     0.00000000
 H      7   6   3     1.090012523048   120.15615426   180.07801496
 H     12  11  10     1.095152503803   114.73665822   239.68108667
 H     12  11  10     1.095845980547   114.48453584   111.33902977
 H     11  10   9     1.096524427034   110.93119577   244.12448857
 H     11  10   9     1.096296288752   111.26198627   123.51222743
 H     10   9   8     1.101247524608   109.31806958   300.61704109
 H     10   9   8     1.100861392543   109.28553132    57.06187134

---------------------------
INTERNAL COORDINATES (A.U.)
---------------------------
 C      0   0   0     0.000000000000     0.00000000     0.00000000
 O      1   0   0     2.703986023099     0.00000000     0.00000000
 C      2   1   0     2.507093536469   119.79497381     0.00000000
 C      3   2   1     2.671764497872   124.17096538     0.09510396
 C      4   3   2     2.616235815831   119.42921773   180.06586877
 C      3   2   1     2.681438069108   115.77749904   180.11791837
 C      6   3   2     2.600439956575   120.26595774   179.95856256
 C      5   4   3     2.678198603494   120.98826585     0.00000000
 C      8   5   4     2.681653156640   120.11324707   179.87739656
 C      9   8   5     2.830669819651   127.63274769   359.18440219
 C     10   9   8     2.910001781605   104.13678731   178.58964771
 C     11  10   9     2.895258961481   104.80891528     3.71959060
 O      9   8   5     2.436638084450   119.70256829   179.60882918
 H      1   2   3     2.064837664050   105.73907823   179.83756764
 H      1   2   3     2.074608106307   110.61626255    60.89419227
 H      1   2   3     2.074655516606   110.62510325   298.78942187
 H      4   3   2     2.055214070494   120.99203931     0.06864230
 H      5   4   3     2.062999952572   118.80889192   180.00752261
 H      6   3   2     2.058471949914   118.30145218     0.00000000
 H      7   6   3     2.059825151106   120.15615426   180.07801496
 H     12  11  10     2.069538307065   114.73665822   239.68108667
 H     12  11  10     2.070848788192   114.48453584   111.33902977
 H     11  10   9     2.072130866248   110.93119577   244.12448857
 H     11  10   9     2.071699747376   111.26198627   123.51222743
 H     10   9   8     2.081056227168   109.31806958   300.61704109
 H     10   9   8     2.080326543314   109.28553132    57.06187134


           ************************************************************
           *        Program running with 8 parallel MPI-processes     *
           *              working on a common directory               *
           ************************************************************
------------------------------------------------------------------------------
                   ___                                                        
                  /   \      - P O W E R E D   B Y -                         
                 /     \                                                     
                 |  |  |   _    _      __       _____    __    __             
                 |  |  |  | |  | |    /  \     |  _  \  |  |  /  |          
                  \  \/   | |  | |   /    \    | | | |  |  | /  /          
                 / \  \   | |__| |  /  /\  \   | |_| |  |  |/  /          
                |  |  |   |  __  | /  /__\  \  |    /   |      \           
                |  |  |   | |  | | |   __   |  |    \   |  |\   \          
                \     /   | |  | | |  |  |  |  | |\  \  |  | \   \       
                 \___/    |_|  |_| |__|  |__|  |_| \__\ |__|  \__/        
                                                                              
                      - O R C A' S   B I G   F R I E N D -                    
                                      &                                       
                       - I N T E G R A L  F E E D E R -                       
                                                                              
 v1 FN, 2020, v2 2021, v3 2022-2024                                           
------------------------------------------------------------------------------


----------------------
SHARK INTEGRAL PACKAGE
----------------------

Number of atoms                             ...     26
Number of basis functions                   ...    247
Number of shells                            ...    117
Maximum angular momentum                    ...      2
Integral batch strategy                     ... SHARK/LIBINT Hybrid
RI-J (if used) integral strategy            ... SPLIT-RIJ (Revised 2003 algorithm where possible)
Printlevel                                  ...      1
Contraction scheme used                     ... SEGMENTED contraction
Prescreening option                         ... SCHWARTZ
   Thresh                                   ... 1.000e-13
   Tcut                                     ... 1.000e-15
   Tpresel                                  ... 1.000e-15 
Coulomb Range Separation                    ... NOT USED
Exchange Range Separation                   ... NOT USED
Multipole approximations                    ... NOT USED
Finite Nucleus Model                        ... NOT USED
CABS basis                                  ... NOT available
Auxiliary Coulomb fitting basis             ... AVAILABLE
   # of basis functions in Aux-J            ...    780
   # of shells in Aux-J                     ...    260
   Maximum angular momentum in Aux-J        ...      4
Auxiliary J/K fitting basis                 ... NOT available
Auxiliary Correlation fitting basis         ... AVAILABLE
   # of basis functions in Aux-C            ...    806
   # of shells in Aux-C                     ...    286
   Maximum angular momentum in Aux-C        ...      3
Auxiliary 'external' fitting basis          ... NOT available

Checking pre-screening integrals            ... done (  0.0 sec) Dimension = 117
Check shell pair data                       ... done (  0.0 sec)
Shell pair information
Shell pair cut-off parameter TPreSel        ...   1.0e-15
Total number of shell pairs                 ...      6903
Shell pairs after pre-screening             ...      5935
Total number of primitive shell pairs       ...     24739
Primitive shell pairs kept                  ...     15147
          la=0 lb=0:   1878 shell pairs
          la=1 lb=0:   2186 shell pairs
          la=1 lb=1:    669 shell pairs
          la=2 lb=0:    711 shell pairs
          la=2 lb=1:    417 shell pairs
          la=2 lb=2:     74 shell pairs

Calculating one electron integrals          ... done (  0.0 sec)
Calculating RI/J V-Matrix + Cholesky decomp.... done (  0.0 sec)
Calculating RI/C V-Matrix + Cholesky decomp.... done (  0.0 sec)
Calculating Nuclear repulsion               ... done (  0.0 sec) ENN=    758.338211867213 Eh

Diagonalization of the overlap matrix:
Smallest eigenvalue                        ... 2.773e-04
Time for diagonalization                   ...    0.007 sec
Threshold for overlap eigenvalues          ... 1.000e-07
Number of eigenvalues below threshold      ... 0
Time for construction of square roots      ...    0.003 sec
Total time needed                          ...    0.012 sec

-------------------
DFT GRID GENERATION
-------------------

General Integration Accuracy     IntAcc      ... 4.388
Radial Grid Type                 RadialGrid  ... OptM3 with GC (2021)
Angular Grid (max. ang.)         AngularGrid ... 4 (Lebedev-302)
Angular grid pruning method      GridPruning ... 4 (adaptive)
Weight generation scheme         WeightScheme... mBecke (2022)
Basis function cutoff            BFCut       ... 1.0000e-13
Integration weight cutoff        WCut        ... 1.0000e-14
Partially contracted basis set               ... off
Rotationally invariant grid construction     ... off
Angular grids for H and He will be reduced by one unit

Total number of grid points                  ...   119764
Total number of batches                      ...     1882
Average number of points per batch           ...       63
Average number of grid points per atom       ...     4606

--------------------
COSX GRID GENERATION
--------------------

GRIDX 1
-------
General Integration Accuracy     IntAcc      ... 3.816
Radial Grid Type                 RadialGrid  ... OptM3 with GC (2021)
Angular Grid (max. ang.)         AngularGrid ... 1 (Lebedev-50)
Angular grid pruning method      GridPruning ... 4 (adaptive)
Weight generation scheme         WeightScheme... mBecke (2022)
Basis function cutoff            BFCut       ... 1.0000e-13
Integration weight cutoff        WCut        ... 1.0000e-14
Partially contracted basis set               ... on
Rotationally invariant grid construction     ... off
Angular grids for H and He will be reduced by one unit

Total number of grid points                  ...    15288
Total number of batches                      ...      137
Average number of points per batch           ...      111
Average number of grid points per atom       ...      588
UseSFitting                                  ... on

GRIDX 2
-------
General Integration Accuracy     IntAcc      ... 4.020
Radial Grid Type                 RadialGrid  ... OptM3 with GC (2021)
Angular Grid (max. ang.)         AngularGrid ... 2 (Lebedev-110)
Angular grid pruning method      GridPruning ... 4 (adaptive)
Weight generation scheme         WeightScheme... mBecke (2022)
Basis function cutoff            BFCut       ... 1.0000e-13
Integration weight cutoff        WCut        ... 1.0000e-14
Partially contracted basis set               ... on
Rotationally invariant grid construction     ... off
Angular grids for H and He will be reduced by one unit

Total number of grid points                  ...    32948
Total number of batches                      ...      271
Average number of points per batch           ...      121
Average number of grid points per atom       ...     1267
UseSFitting                                  ... on

GRIDX 3
-------
General Integration Accuracy     IntAcc      ... 4.338
Radial Grid Type                 RadialGrid  ... OptM3 with GC (2021)
Angular Grid (max. ang.)         AngularGrid ... 3 (Lebedev-194)
Angular grid pruning method      GridPruning ... 4 (adaptive)
Weight generation scheme         WeightScheme... mBecke (2022)
Basis function cutoff            BFCut       ... 1.0000e-13
Integration weight cutoff        WCut        ... 1.0000e-14
Partially contracted basis set               ... on
Rotationally invariant grid construction     ... off
Angular grids for H and He will be reduced by one unit

Total number of grid points                  ...    72175
Total number of batches                      ...      577
Average number of points per batch           ...      125
Average number of grid points per atom       ...     2776
UseSFitting                                  ... on
Initializing property integral containers    ... done (  0.0 sec)

SHARK setup successfully completed in   1.6 seconds

Maximum memory used throughout the entire STARTUP-calculation: 32.9 MB


           ************************************************************
           *        Program running with 8 parallel MPI-processes     *
           *              working on a common directory               *
           ************************************************************
Occupation numbers will be reassigned to an Aufbau configuration
             **** ENERGY FILE WAS UPDATED (calc.en.tmp) ****
Finished Guess after   0.2 sec
Maximum memory used throughout the entire GUESS-calculation: 13.9 MB


           ************************************************************
           *        Program running with 8 parallel MPI-processes     *
           *              working on a common directory               *
           ************************************************************
--------------------
CPCM SOLVATION MODEL
--------------------
CPCM parameters:
  Epsilon                                         ...      16.7000
  Refrac                                          ...       1.2750
  Rsolv                                           ...       1.3000
  Surface type                                    ... GAUSSIAN VDW
  Discretization scheme                           ... Constant charge density
    Threshold for H atoms                         ...       5.0000 (charges/Ang^2)
    Threshold for non-H atoms                     ...       5.0000 (charges/Ang^2)
  Epsilon function type                           ...         CPCM
Solvent:                                          ... CUSTOM
Radii:
  Scheme                                          ... Element-dependent radii
  Radius for C  used is    3.8550 Bohr (=   2.0400 Ang.)
  Radius for O  used is    3.4469 Bohr (=   1.8240 Ang.)
  Radius for H  used is    2.4944 Bohr (=   1.3200 Ang.)
Calculating surface                               ...        done! (  0.0s)
Cavity surface points                             ...         2287
Cavity Volume                                     ...    1505.5617
Cavity Surface-area                               ...     811.7553
Calculating surface distance matrix               ...        done! (  0.1s)
Performing Cholesky decomposition & store         ...        done! (  0.2s)
Overall time for CPCM initialization              ...                 0.2s

----------------------------------------D-I-I-S--------------------------------------------
Iteration    Energy (Eh)           Delta-E    RMSDP     MaxDP     DIISErr   Damp  Time(sec)
-------------------------------------------------------------------------------------------
               ***  Starting incremental Fock matrix formation  ***
                              *** Initializing SOSCF ***
---------------------------------------S-O-S-C-F--------------------------------------
Iteration    Energy (Eh)           Delta-E    RMSDP     MaxDP     MaxGrad    Time(sec)
--------------------------------------------------------------------------------------
    1    -575.6430115458194905     0.00e+00  8.94e-05  2.73e-03  1.39e-04     2.0
               *** Restarting incremental Fock matrix formation ***
    2    -575.6430607879906347    -4.92e-05  3.27e-05  9.90e-04  2.47e-04     1.8
    3    -575.6430674919595276    -6.70e-06  1.07e-05  2.82e-04  6.02e-05     1.5
    4    -575.6430678634326341    -3.71e-07  3.76e-06  1.23e-04  3.02e-05     1.5
    5    -575.6430678981491837    -3.47e-08  1.74e-06  5.55e-05  2.16e-05     1.4
    6    -575.6430679256986878    -2.75e-08  4.19e-07  2.22e-05  3.21e-06     1.4
    7    -575.6430679252057416     4.93e-10  1.75e-07  8.51e-06  1.93e-06     1.3
    8    -575.6430679258592136    -6.53e-10  6.46e-08  1.54e-06  5.12e-07     1.2
    9    -575.6430679259353838    -7.62e-11  3.32e-08  9.50e-07  3.35e-07     1.1
                 **** Energy Check signals convergence ****

               *****************************************************
               *                     SUCCESS                       *
               *           SCF CONVERGED AFTER   9 CYCLES          *
               *****************************************************

Recomputing exchange energy using gridx3       ... done (    2.591 sec)
Old exchange energy                            :    -41.222565417 Eh
New exchange energy                            :    -41.222369399 Eh
Exchange energy change after final integration :      0.000196018 Eh
Total energy after final integration           :   -575.642871908 Eh
             **** ENERGY FILE WAS UPDATED (calc.en.tmp) ****

----------------
TOTAL SCF ENERGY
----------------

Total Energy       :       -575.64287190831260 Eh          -15664.03889 eV

Components:
Nuclear Repulsion  :        758.33821186721320 Eh           20635.43183 eV
Electronic Energy  :      -1333.90807783317359 Eh          -36297.48413 eV
One Electron Energy:      -2269.82143274356076 Eh          -61764.98126 eV
Two Electron Energy:        935.91335491038728 Eh           25467.49713 eV
CPCM Dielectric    :         -0.07320195997511 Eh              -1.99193 eV

Virial components:
Potential Energy   :      -1146.37688502165656 Eh          -31194.50094 eV
Kinetic Energy     :        570.73401311334396 Eh           15530.46205 eV
Virial Ratio       :          2.00860095715724

DFT components:
N(Alpha)           :       47.000014279494 electrons
N(Beta)            :       47.000014279494 electrons
N(Total)           :       94.000028558988 electrons
E(X)               :      -36.629271518378 Eh       
E(C)               :       -2.324453093027 Eh       
E(XC)              :      -38.953724611404 Eh       

CPCM Solvation Model Properties:
Surface-charge          :         -1.01883876188105
Corrected charge        :         -1.00000000000000
Outlying charge corr.   :          0.00002114840438 Eh               0.00058 eV
Free-energy (cav+disp)  :  This term is not implemented in the current solvation scheme

---------------
SCF CONVERGENCE
---------------

  Last Energy change         ...    7.6170e-11  Tolerance :   1.0000e-10
  Last MAX-Density change    ...    9.5044e-07  Tolerance :   1.0000e-09
  Last RMS-Density change    ...    3.3161e-08  Tolerance :   1.0000e-10
  Last DIIS Error            ...    2.1251e-03  Tolerance :   1.0000e-09
  Last Orbital Gradient      ...    3.3544e-07  Tolerance :   2.0000e-07
  Last Orbital Rotation      ...    2.0850e-06  Tolerance :   2.0000e-07


Total SCF time: 0 days 0 hours 0 min 16 sec 
Finished LeanSCF after  16.4 sec

Maximum memory used throughout the entire LEANSCF-calculation: 29.4 MB


           ************************************************************
           *        Program running with 8 parallel MPI-processes     *
           *              working on a common directory               *
           ************************************************************

------------------------------------------------------------------------------
                                ORCA  MP2 
------------------------------------------------------------------------------

Freezing NCore=26 chemical core electrons

----------------------
RI-MP2 ENERGY+GRADIENT
----------------------
Dimension of the orbital basis            ...  247
Dimension of the AuxC basis               ...  806
Memory devoted to MP2                     ... 8000 MB   
Data format for matrix containers         ... DOUBLE
Compression type for matrix containers    ... UNCOMPRESSED
Overall scaling of the MP2 energy         ...   2.700e-01

-----------------------
SHARK RI TRANSFORMATION
-----------------------

Number of basis functions                ...    247
Number of aux functions                  ...    806
Number of operators                      ...      1
Generation of IJK                        ... YES
Generation of IAK                        ... YES
Generation of ABK                        ... NO
Orbital Range Operator  0:    0-  46 to   47- 246

Aux basis identifier                     ...   AUXC
Contraction scheme used                  ... SEGMENTED
Do orthogonalization                     ... YES
All operator combinations                ... NO
Transpose (ia|K)                         ... NO
Integral generator used                  ... LIBINT
Starting integral generation + trafo... 
Half trafo (segmented) done. Total time =  0.2 sec. integrals=  0.2 sec trafo=  0.1 sec
Integral generation and half transformation done (  0.2 sec)

Reading or making V^(-1/2)          ... done (  0.0 sec)
Sorting IJK integrals               ... done (  0.1 sec)
Sorting IAK integrals               ... done (  0.2 sec)

SHARK RI integral transformation done. Total time =  0.4 sec.

Opening buffers                              ... done
Frozen core precalculation                   ... done

Starting loop over batches of integrals:

Operator 0  - window                       ... ( 13- 46)x( 47-246)
Operator 0  - Memory available             ...  8000 MB
Operator 0  - Memory needed per MO         ...   1.2 MB
Operator 0  - Number of orbitals per batch ... 5
Operator 0  - Number of batches            ... 1

OPERATOR  0   PASS   0:  MOs    13 ...   17 +   18 ...   22 +   23 ...   27 +   28 ...   32
                            +   33 ...   37 +   38 ...   42 +   43 ...   46
  Reading integrals       ... ok
  Internal MO  15
Closing buffer GIPV ( 0.05 GB; CompressionRatio= 1.00)
Time spent in pair loops =     2.270 sec
Deleting buffers (Ka|jb) ...done

-----------------------------------------------
 RI-MP2 CORRELATION ENERGY:     -0.597632511 Eh
-----------------------------------------------


---------------------
MP2 DENSITY FORMATION
---------------------

Completing the external part of the density      ... done
Storing the unrelaxed density                    ... done

Re-sorting 3-index density container for op 0    ... done
Computing external part of the Lagrangian        ... done
Calculating the xc-kernel                        ... done
Calculating G(D)                                 ... done
Completing the Lagrangian                        ... done
Solving the Z-vector equations                   ... Using XC Grid                  ... (calc.grid_cpscf.tmp) 
Recalculating density on grid  ... (calc.grho_cpscf0.tmp) done
Calculating the xc-kernel      ... (calc.fxc_cpscf0.tmp) done

-------------------
SHARK CP-SCF DRIVER
-------------------

Dimension of the orbital basis          ...    247
Dimension of the CPSCF-problem          ...   9400
Number of operators                     ...      1
Max. number of iterations               ...    128
Convergence Tolerance                   ... 3.0e-06
Number of perturbations                 ...      1
Perturbation type                       ... REAL

----------------------------
POPLE LINEAR EQUATION SOLVER
----------------------------

  ITERATION   0:   ||err||_max =   6.7257e-02 (   1.1 sec)
  ITERATION   1:   ||err||_max =   1.8493e-02 (   1.1 sec)
  ITERATION   2:   ||err||_max =   8.7519e-03 (   1.1 sec)
  ITERATION   3:   ||err||_max =   2.2859e-03 (   1.1 sec)
  ITERATION   4:   ||err||_max =   8.0902e-04 (   1.1 sec)
  ITERATION   5:   ||err||_max =   3.6767e-04 (   1.1 sec)
  ITERATION   6:   ||err||_max =   1.2496e-04 (   1.1 sec)
  ITERATION   7:   ||err||_max =   4.4508e-05 (   1.1 sec)
  ITERATION   8:   ||err||_max =   1.4563e-05 (   1.1 sec)
  ITERATION   9:   ||err||_max =   4.9865e-06 (   1.1 sec)
  ITERATION  10:   ||err||_max =   1.3178e-06 (   1.1 sec)
done
Finalizing the relaxed density                   ... done
Transforming P to the AO basis                   ... done
Storing the relaxed density                      ... done

------------------------------------
ENERGY WEIGHTED DENSITY FINALIZATION
------------------------------------

Gathering the parts of the W-matrix              ... done
Forming the Z-density                            ... done
Transforming Z to the AO basis                   ... done
Calculating G(Z)                                 ... done
Finalizing the W-matrix                          ... done
Transforming W to the AO basis and storing       ... done

----------------------------------
MP2 DERIVATIVE INTEGRAL GENERATION
----------------------------------

Input SCF Electron Density              ... calc.scfp
Input Correlated Electron Density       ... calc.pmp2re
Input Energy Weighted Density           ... calc.wmp2.tmp

Nuclear repulsion gradient              ... done (  0.0 sec)
HCore & Overlap gradient  (SHARK)       ... done (  0.1 sec)
Two-electron RIJ gradient terms         ... done (  0.6 sec)

-----------------------------------------------------------
MP2 COSX Grid Generation
-----------------------------------------------------------

General Integration Accuracy     IntAcc      ... 4.871
Radial Grid Type                 RadialGrid  ... OptM3 with GC (2021)
Angular Grid (max. ang.)         AngularGrid ... 4 (Lebedev-302)
Angular grid pruning method      GridPruning ... 4 (adaptive)
Weight generation scheme         WeightScheme... mBecke (2022)
Basis function cutoff            BFCut       ... 1.0000e-13
Integration weight cutoff        WCut        ... 1.0000e-14
Partially contracted basis set               ... on
Rotationally invariant grid construction     ... off
Angular grids for H and He will be reduced by one unit

Total number of grid points                  ...   137499
Total number of batches                      ...     1084
Average number of points per batch           ...      126
Average number of grid points per atom       ...     5288
UseSFitting                                  ... on
Two-electron COSX gradient terms        ... 
Integration Timings:
Total Time                  =     7.6 sec
Basis fcn evaluation        =     0.1 sec
Density evaluation          =     0.2 sec
A evaluation                =     6.3 sec
A derivative evaluation     =     0.0 sec
S-fit derivative evaluation =     0.0 sec
anal. over. der. evaluation =     0.0 sec
num. over. der. evaluation  =     0.5 sec
K(P) evaluation             =     0.1 sec
finalize                    =     0.0 sec

done (  8.5 sec)
CPCM gradient                           ... done (  0.7 sec)
DFT XC gradient                         ... Exchange-correlation gradient    ... done
done (  0.9 sec)
Empirical dispersion gradient           ... 
-------------------
DISPERSION GRADIENT
-------------------

   1   C   :   -0.000132947   -0.000040781   -0.000130645
   2   O   :   -0.000093540   -0.000099553   -0.000115222
   3   C   :   -0.000017373   -0.000039773   -0.000028139
   4   C   :   -0.000069484    0.000073967   -0.000035771
   5   C   :   -0.000060475    0.000033519   -0.000039946
   6   C   :    0.000058183   -0.000185136   -0.000009664
   7   C   :    0.000026832   -0.000134838   -0.000019586
   8   C   :   -0.000072207   -0.000113651   -0.000098607
   9   C   :    0.000157273    0.000095200    0.000167527
  10   C   :    0.000029436    0.000188206    0.000086438
  11   C   :    0.000049150    0.000056788    0.000064390
  12   C   :    0.000057515   -0.000014839    0.000045369
  13   O   :    0.000129567   -0.000075106    0.000089469
  14   H   :   -0.000066352   -0.000034322   -0.000069975
  15   H   :   -0.000063996    0.000004574   -0.000102805
  16   H   :   -0.000108718   -0.000012347   -0.000051977
  17   H   :   -0.000069802    0.000092321   -0.000030547
  18   H   :   -0.000077526    0.000106402   -0.000031910
  19   H   :    0.000035417   -0.000127387   -0.000010996
  20   H   :    0.000057186   -0.000128293    0.000008411
  21   H   :    0.000072473   -0.000049463    0.000100996
  22   H   :    0.000126996   -0.000027640    0.000038900
  23   H   :    0.000010181    0.000073843    0.000098517
  24   H   :    0.000065706    0.000096844    0.000035581
  25   H   :    0.000016737    0.000144716   -0.000022994
  26   H   :   -0.000060233    0.000116749    0.000063185

Difference to translation invariance:
           :    0.0000000000   -0.0000000000    0.0000000000

Difference to rotation invariance:
           :    0.0000000000   -0.0000000000    0.0000000000

Norm of the Dispersion gradient    ...    0.0007380675
RMS gradient                       ...    0.0000835697
MAX gradient                       ...    0.0001882064
done (  0.0 sec)

-------
TIMINGS
-------

Total time                :   30.798 sec
Integral trafo            :    0.437 sec (  1.4%)
FC preparation            :    0.145 sec (  0.5%)
I/O of integrals          :    0.148 sec (  0.5%)
K(i,j) operators          :    0.294 sec (  1.0%)
T(i,j) pair energies      :    0.042 sec (  0.1%)
V**(-1/2)                 :    0.182 sec (  0.6%)
Gamma(ia|P)               :    0.293 sec (  1.0%)
Gamma-Trafo               :    0.086 sec (  0.3%)
D(virtual)                :    0.012 sec (  0.0%)
D(internal)               :    0.456 sec (  1.5%)
W(virtual)                :    0.025 sec (  0.1%)
W(internal)               :    0.558 sec (  1.8%)
L(virtual)                :    0.253 sec (  0.8%)
L(internal)               :    0.039 sec (  0.1%)
XC kernel                 :    0.023 sec (  0.1%)
G(D)                      :    2.000 sec (  6.5%)
G(Z)                      :    2.047 sec (  6.6%)
Z-vector solution         :   11.866 sec ( 38.5%)
3-index derivative        :    0.378 sec (  1.2%)
2-index derivative        :    0.033 sec (  0.1%)
Fock matrix gradient      :   10.828 sec ( 35.2%)


---------------------------------------
MP2 TOTAL ENERGY:     -576.240504419 Eh
---------------------------------------

The final MP2 gradient
  0:  -0.00032451   0.00022940  -0.00020868
  1:   0.00027756  -0.00049806   0.00008388
  2:  -0.00039054   0.00051403  -0.00017057
  3:   0.00009144   0.00007830   0.00013052
  4:  -0.00002282  -0.00021558  -0.00009711
  5:   0.00007486  -0.00007222   0.00004692
  6:  -0.00019946   0.00000667  -0.00017258
  7:   0.00062062  -0.00013603   0.00005770
  8:  -0.00069023  -0.00186793  -0.00059744
  9:   0.00103040   0.00212189   0.00052534
 10:  -0.00013284  -0.00045825  -0.00036218
 11:  -0.00016378   0.00007286   0.00016812
 12:   0.00030010   0.00022941   0.00042333
 13:   0.00006200  -0.00007978   0.00003012
 14:   0.00000255   0.00004430   0.00003580
 15:   0.00002505   0.00004671   0.00002919
 16:  -0.00004345  -0.00005814  -0.00005339
 17:   0.00001257   0.00000875   0.00000726
 18:   0.00011724   0.00000493   0.00008492
 19:   0.00001789  -0.00005115  -0.00002542
 20:  -0.00005466  -0.00010773  -0.00002773
 21:   0.00003319  -0.00008048   0.00001732
 22:   0.00010123   0.00013974   0.00003649
 23:   0.00003908  -0.00002139  -0.00010374
 24:  -0.00069554   0.00025463   0.00017475
 25:  -0.00007822  -0.00013787  -0.00004705

-----------------------------------
NORM OF THE MP2 GRADIENT:  0.003631
-----------------------------------

Maximum memory used throughout the entire MP2-calculation: 72.5 MB


-------------------------------------------------------------------------------
                          DFT DISPERSION CORRECTION                            
                                                                               
                              DFTD3 V3.1  Rev 1                                
                          USING Becke-Johnson damping                          
-------------------------------------------------------------------------------
-------------------------   ----------------
Dispersion correction           -0.021195600
-------------------------   ----------------


-------------------------   --------------------
FINAL SINGLE POINT ENERGY      -576.261700019478
-------------------------   --------------------

------------------------------------------------------------------------------
                         ORCA GEOMETRY RELAXATION STEP
------------------------------------------------------------------------------

Reading the OPT-File                    .... done
Getting information on internals        .... done
Copying old internal coords+grads       .... done
Making the new internal coordinates     .... (2022 redundants) done
Validating the new internal coordinates .... (2022 redundants) done
Calculating the B-matrix                .... done
Calculating the G,G- and P matrices     .... done
Transforming gradient to internals      .... done
Projecting the internal gradient        .... done
Number of atoms                         ....  26
Number of internal coordinates          .... 129
Current Energy                          ....  -576.261700019 Eh
Current gradient norm                   ....     0.003631164 Eh/bohr
Maximum allowed component of the step   ....  0.300
Current trust radius                    ....  0.700
Updating the Hessian (BFGS)             .... done
Forming the augmented Hessian           .... done
Diagonalizing the augmented Hessian     .... done
Last element of RFO vector              ....  0.998153669
Lowest eigenvalues of augmented Hessian:
 -0.000055459  0.010236245  0.012895772  0.020391297  0.023748060
Length of the computed step             ....  0.060851573
The final length of the internal step   ....  0.060851573
Converting the step to Cartesian space:
 Initial RMS(Int)=    0.0053576823
Transforming coordinates:
 Iter   0:  RMS(Cart)=    0.0088181573 RMS(Int)=    0.5532028895
done
Storing new coordinates                 .... done
The predicted energy change is          ....    -0.000027832
Previously predicted energy change      ....    -0.000041247
Actually observed energy change         ....    -0.000059470
Ratio of predicted to observed change   ....     1.441819393
New trust radius                        ....     0.700000000

                                .--------------------.
          ----------------------|Geometry convergence|-------------------------
          Item                value                   Tolerance       Converged
          ---------------------------------------------------------------------
          Energy change      -0.0000594704            0.0000002000      NO
          RMS gradient        0.0002173893            0.0000080000      NO
          MAX gradient        0.0019628096            0.0000300000      NO
          RMS step            0.0053576823            0.0001000000      NO
          MAX step            0.0217945598            0.0002000000      NO
          ........................................................
          Max(Bonds)      0.0026      Max(Angles)    0.49
          Max(Dihed)        1.25      Max(Improp)    0.00
          ---------------------------------------------------------------------

The optimization has not yet converged - more geometry cycles are needed


    ---------------------------------------------------------------------------
                         Redundant Internal Coordinates
                            (Angstroem and degrees)

        Definition                    Value    dE/dq     Step     New-Value
    ----------------------------------------------------------------------------
     1. B(O   1,C   0)                1.4309  0.000337 -0.0006    1.4303   
     2. B(C   2,O   1)                1.3267  0.000125  0.0001    1.3268   
     3. B(C   3,C   2)                1.4138 -0.000112 -0.0001    1.4137   
     4. B(C   4,C   3)                1.3845  0.000011  0.0002    1.3846   
     5. B(C   5,C   2)                1.4190  0.000260 -0.0005    1.4185   
     6. B(C   6,C   5)                1.3761 -0.000051  0.0001    1.3762   
     7. B(C   7,C   4)                1.4172  0.000095 -0.0004    1.4168   
     8. B(C   7,C   6)                1.4237 -0.000015 -0.0002    1.4234   
     9. B(C   8,C   7)                1.4191  0.000028  0.0006    1.4196   
    10. B(C   9,C   8)                1.4979  0.001963 -0.0026    1.4953   
    11. B(C  10,C   9)                1.5399 -0.000171 -0.0001    1.5399   
    12. B(C  11,C  10)                1.5321 -0.000012 -0.0007    1.5314   
    13. B(O  12,C  11)                1.4705 -0.000196  0.0011    1.4716   
    14. B(O  12,C   8)                1.2894  0.000196 -0.0002    1.2892   
    15. B(H  13,C   0)                1.0927  0.000012  0.0000    1.0927   
    16. B(H  14,C   0)                1.0978  0.000016  0.0000    1.0979   
    17. B(H  15,C   0)                1.0979  0.000015  0.0000    1.0979   
    18. B(H  16,C   3)                1.0876  0.000024 -0.0000    1.0875   
    19. B(H  17,C   4)                1.0917  0.000009 -0.0001    1.0916   
    20. B(H  18,C   5)                1.0893 -0.000013  0.0000    1.0893   
    21. B(H  19,C   6)                1.0900  0.000028 -0.0000    1.0900   
    22. B(H  20,C  11)                1.0952  0.000030  0.0000    1.0952   
    23. B(H  21,C  11)                1.0958  0.000024  0.0000    1.0959   
    24. B(H  22,C  10)                1.0965  0.000028  0.0001    1.0966   
    25. B(H  23,C  10)                1.0963  0.000037  0.0000    1.0963   
    26. B(H  24,C   9)                1.1012 -0.000095 -0.0001    1.1012   
    27. B(H  25,C   9)                1.1009  0.000024 -0.0004    1.1004   
    28. A(H  13,C   0,H  14)          109.90  0.000080    0.02    109.92   
    29. A(O   1,C   0,H  15)          110.63 -0.000010   -0.07    110.55   
    30. A(O   1,C   0,H  14)          110.62  0.000007   -0.09    110.53   
    31. A(O   1,C   0,H  13)          105.74 -0.000138    0.04    105.78   
    32. A(H  13,C   0,H  15)          109.91  0.000085    0.02    109.92   
    33. A(H  14,C   0,H  15)          109.97 -0.000025    0.08    110.05   
    34. A(C   0,O   1,C   2)          119.79 -0.000141    0.08    119.88   
    35. A(C   3,C   2,C   5)          120.05 -0.000137    0.02    120.07   
    36. A(O   1,C   2,C   5)          115.78 -0.000154    0.05    115.83   
    37. A(O   1,C   2,C   3)          124.17  0.000291   -0.07    124.10   
    38. A(C   2,C   3,H  16)          120.99 -0.000076    0.02    121.02   
    39. A(C   2,C   3,C   4)          119.43 -0.000027   -0.00    119.42   
    40. A(C   4,C   3,H  16)          119.58  0.000103   -0.02    119.56   
    41. A(C   7,C   4,H  17)          120.20 -0.000123   -0.01    120.19   
    42. A(C   3,C   4,H  17)          118.81 -0.000096    0.04    118.85   
    43. A(C   3,C   4,C   7)          120.99  0.000219   -0.04    120.95   
    44. A(C   2,C   5,H  18)          118.30  0.000100   -0.12    118.18   
    45. A(C   2,C   5,C   6)          120.27  0.000099   -0.00    120.27   
    46. A(C   6,C   5,H  18)          121.43 -0.000199    0.12    121.55   
    47. A(C   5,C   6,H  19)          120.16 -0.000081    0.08    120.24   
    48. A(C   5,C   6,C   7)          120.27  0.000063   -0.03    120.23   
    49. A(C   7,C   6,H  19)          119.58  0.000018   -0.05    119.53   
    50. A(C   4,C   7,C   8)          120.11 -0.000188    0.06    120.17   
    51. A(C   4,C   7,C   6)          119.00 -0.000217    0.05    119.05   
    52. A(C   6,C   7,C   8)          120.89  0.000405   -0.11    120.78   
    53. A(C   7,C   8,O  12)          119.70  0.000134    0.09    119.79   
    54. A(C   7,C   8,C   9)          127.63  0.000267   -0.19    127.45   
    55. A(C   9,C   8,O  12)          112.66 -0.000402    0.09    112.76   
    56. A(C   8,C   9,C  10)          104.14 -0.000318    0.01    104.14   
    57. A(C  10,C   9,H  25)          113.45  0.000144   -0.11    113.34   
    58. A(C   8,C   9,H  25)          109.29 -0.000020    0.12    109.41   
    59. A(C  10,C   9,H  24)          113.86  0.000254   -0.30    113.57   
    60. A(C   8,C   9,H  24)          109.32  0.000231   -0.23    109.09   
    61. A(H  24,C   9,H  25)          106.70 -0.000279    0.49    107.19   
    62. A(C   9,C  10,C  11)          104.81  0.000328   -0.02    104.79   
    63. A(H  22,C  10,H  23)          108.28  0.000085   -0.02    108.26   
    64. A(C  11,C  10,H  23)          110.79 -0.000101    0.02    110.81   
    65. A(C   9,C  10,H  23)          111.26 -0.000101   -0.02    111.24   
    66. A(C  11,C  10,H  22)          110.77 -0.000192    0.04    110.81   
    67. A(C   9,C  10,H  22)          110.93 -0.000022   -0.01    110.92   
    68. A(H  20,C  11,H  21)          109.84 -0.000054    0.08    109.92   
    69. A(O  12,C  11,H  21)          105.60 -0.000059   -0.06    105.54   
    70. A(C  10,C  11,H  21)          114.48  0.000018    0.07    114.55   
    71. A(O  12,C  11,H  20)          105.76 -0.000102   -0.11    105.65   
    72. A(C  10,C  11,O  12)          105.51  0.000170   -0.03    105.48   
    73. A(C  10,C  11,H  20)          114.74  0.000019    0.02    114.76   
    74. A(C   8,O  12,C  11)          112.69  0.000226   -0.10    112.59   
    75. D(C   2,O   1,C   0,H  15)    -61.21  0.000019   -0.00    -61.21   
    76. D(C   2,O   1,C   0,H  13)    179.84  0.000004   -0.00    179.83   
    77. D(C   2,O   1,C   0,H  14)     60.89 -0.000015   -0.01     60.89   
    78. D(C   3,C   2,O   1,C   0)      0.10 -0.000003    0.02      0.11   
    79. D(C   5,C   2,O   1,C   0)   -179.88 -0.000003    0.02   -179.86   
    80. D(C   4,C   3,C   2,C   5)      0.04 -0.000001    0.01      0.05   
    81. D(C   4,C   3,C   2,O   1)   -179.93 -0.000000    0.01   -179.92   
    82. D(H  16,C   3,C   2,O   1)      0.07 -0.000003    0.03      0.10   
    83. D(H  16,C   3,C   2,C   5)   -179.96 -0.000003    0.03   -179.93   
    84. D(H  17,C   4,C   3,H  16)      0.00  0.000001   -0.00      0.00   
    85. D(C   7,C   4,C   3,C   2)     -0.00 -0.000008    0.03      0.03   
    86. D(C   7,C   4,C   3,H  16)    179.99 -0.000005    0.02    180.01   
    87. D(H  17,C   4,C   3,C   2)   -179.99 -0.000002    0.02   -179.98   
    88. D(C   6,C   5,C   2,C   3)     -0.02  0.000006   -0.02     -0.04   
    89. D(C   6,C   5,C   2,O   1)    179.96  0.000006   -0.03    179.93   
    90. D(H  18,C   5,C   2,C   3)   -179.97  0.000007   -0.01   -179.98   
    91. D(H  18,C   5,C   2,O   1)      0.01  0.000006   -0.02     -0.01   
    92. D(H  19,C   6,C   5,H  18)      0.03 -0.000000   -0.00      0.03   
    93. D(H  19,C   6,C   5,C   2)   -179.92 -0.000000    0.01   -179.91   
    94. D(C   7,C   6,C   5,C   2)     -0.04 -0.000003   -0.00     -0.04   
    95. D(C   7,C   6,C   5,H  18)    179.91 -0.000004   -0.01    179.89   
    96. D(C   8,C   7,C   6,H  19)      0.03 -0.000013    0.07      0.10   
    97. D(C   8,C   7,C   6,C   5)   -179.85 -0.000010    0.08   -179.77   
    98. D(C   4,C   7,C   6,H  19)    179.96 -0.000009    0.03    179.99   
    99. D(C   4,C   7,C   6,C   5)      0.08 -0.000005    0.04      0.12   
   100. D(C   8,C   7,C   4,H  17)     -0.14  0.000010   -0.08     -0.22   
   101. D(C   8,C   7,C   4,C   3)    179.88  0.000016   -0.10    179.78   
   102. D(C   6,C   7,C   4,H  17)    179.93  0.000005   -0.04    179.89   
   103. D(C   6,C   7,C   4,C   3)     -0.05  0.000011   -0.06     -0.11   
   104. D(C   9,C   8,C   7,C   6)    179.11 -0.000034   -0.20    178.92   
   105. D(C   9,C   8,C   7,C   4)     -0.82 -0.000039   -0.15     -0.97   
   106. D(O  12,C   8,C   7,C   6)     -0.46  0.000012    0.06     -0.40   
   107. D(O  12,C   8,C   7,C   4)    179.61  0.000008    0.10    179.71   
   108. D(H  25,C   9,C   8,C   7)     57.06  0.000118   -0.38     56.69   
   109. D(H  24,C   9,C   8,O  12)    120.22  0.000292   -1.14    119.08   
   110. D(H  24,C   9,C   8,C   7)    -59.38  0.000334   -0.90    -60.28   
   111. D(C  10,C   9,C   8,O  12)     -1.81  0.000055   -0.67     -2.48   
   112. D(C  10,C   9,C   8,C   7)    178.59  0.000097   -0.43    178.16   
   113. D(H  22,C  10,C   9,H  25)      2.84 -0.000169    0.87      3.72   
   114. D(H  22,C  10,C   9,H  24)    125.15 -0.000230    1.21    126.36   
   115. D(H  22,C  10,C   9,C   8)   -115.88 -0.000019    0.77   -115.10   
   116. D(C  11,C  10,C   9,H  25)    122.44 -0.000215    0.91    123.35   
   117. D(C  11,C  10,C   9,H  24)   -115.26 -0.000276    1.25   -114.01   
   118. D(C  11,C  10,C   9,C   8)      3.72 -0.000065    0.81      4.53   
   119. D(H  20,C  11,C  10,H  23)    119.57  0.000017   -0.52    119.05   
   120. D(H  20,C  11,C  10,H  22)     -0.62  0.000104   -0.54     -1.16   
   121. D(H  20,C  11,C  10,C   9)   -120.32  0.000037   -0.55   -120.86   
   122. D(O  12,C  11,C  10,H  23)   -124.43  0.000013   -0.67   -125.10   
   123. D(O  12,C  11,C  10,H  22)    115.38  0.000100   -0.69    114.69   
   124. D(O  12,C  11,C  10,C   9)     -4.32  0.000033   -0.69     -5.01   
   125. D(C   8,O  12,C  11,H  21)   -118.09 -0.000101    0.29   -117.80   
   126. D(C   8,O  12,C  11,H  20)    125.49  0.000033    0.27    125.76   
   127. D(C   8,O  12,C  11,C  10)      3.51 -0.000024    0.32      3.84   
   128. D(C  11,O  12,C   8,C   9)     -1.08 -0.000016    0.22     -0.86   
   129. D(C  11,O  12,C   8,C   7)    178.56 -0.000054   -0.00    178.56   
    ----------------------------------------------------------------------------

Geometry step timings:
Preparation and reading OPT file:      0.001 s (18.200 %)
Internal coordinates            :      0.000 s ( 0.559 %)
B/P matrices and projection     :      0.002 s (27.314 %)
Hessian update/contruction      :      0.001 s ( 7.538 %)
Making the step                 :      0.001 s (20.321 %)
Converting the step to Cartesian:      0.000 s ( 2.393 %)
Storing new data                :      0.000 s ( 0.516 %)
Checking convergence            :      0.000 s ( 0.244 %)
Final printing                  :      0.002 s (22.886 %)
Total time                      :      0.007 s

Time for energy+gradient        :     49.961 s
Time for complete geometry iter :     50.179 s

         *************************************************************
         *                GEOMETRY OPTIMIZATION CYCLE   7            *
         *************************************************************
---------------------------------
CARTESIAN COORDINATES (ANGSTROEM)
---------------------------------
  C      1.112158    0.432060   -0.176493
  O      2.162271   -0.232593    0.531558
  C      2.899754    0.440797    1.405070
  C      2.721429    1.811202    1.703027
  C      3.549218    2.418680    2.632000
  C      3.918577   -0.301335    2.055648
  C      4.738490    0.307344    2.978297
  C      4.570921    1.686932    3.286221
  C      5.413304    2.327546    4.232444
  C      5.385050    3.763179    4.649759
  C      6.484029    3.864425    5.723585
  C      7.135476    2.478714    5.747899
  O      6.337093    1.653350    4.827602
  H      0.665434   -0.325329   -0.825121
  H      1.516361    1.252970   -0.783148
  H      0.358811    0.816773    0.523374
  H      1.944513    2.394479    1.214253
  H      3.403046    3.477163    2.855245
  H      4.028910   -1.355095    1.802561
  H      5.522152   -0.263019    3.476873
  H      7.091896    1.968368    6.715894
  H      8.158499    2.449527    5.356108
  H      6.054185    4.110148    6.702040
  H      7.219474    4.636193    5.467759
  H      5.570319    4.397808    3.769133
  H      4.382344    4.014793    5.026852

----------------------------
CARTESIAN COORDINATES (A.U.)
----------------------------
  NO LB      ZA    FRAG     MASS         X           Y           Z
   0 C     6.0000    0    12.011    2.101674    0.816476   -0.333523
   1 O     8.0000    0    15.999    4.086100   -0.439537    1.004499
   2 C     6.0000    0    12.011    5.479741    0.832986    2.655197
   3 C     6.0000    0    12.011    5.142755    3.422676    3.218255
   4 C     6.0000    0    12.011    6.707050    4.570642    4.973759
   5 C     6.0000    0    12.011    7.405037   -0.569441    3.884612
   6 C     6.0000    0    12.011    8.954448    0.580795    5.628166
   7 C     6.0000    0    12.011    8.637789    3.187839    6.210057
   8 C     6.0000    0    12.011   10.229663    4.398425    7.998159
   9 C     6.0000    0    12.011   10.176270    7.111378    8.786770
  10 C     6.0000    0    12.011   12.253040    7.302705   10.816008
  11 C     6.0000    0    12.011   13.484095    4.684091   10.861956
  12 O     8.0000    0    15.999   11.975370    3.124379    9.122845
  13 H     1.0000    0     1.008    1.257489   -0.614782   -1.559253
  14 H     1.0000    0     1.008    2.865507    2.367771   -1.479935
  15 H     1.0000    0     1.008    0.678054    1.543477    0.989034
  16 H     1.0000    0     1.008    3.674596    4.524909    2.294605
  17 H     1.0000    0     1.008    6.430825    6.570887    5.395632
  18 H     1.0000    0     1.008    7.613537   -2.560758    3.406346
  19 H     1.0000    0     1.008   10.435356   -0.497033    6.570338
  20 H     1.0000    0     1.008   13.401741    3.719676   12.691201
  21 H     1.0000    0     1.008   15.417328    4.628934   10.121578
  22 H     1.0000    0     1.008   11.440752    7.767053   12.665020
  23 H     1.0000    0     1.008   13.642829    8.761136   10.332567
  24 H     1.0000    0     1.008   10.526378    8.310652    7.122629
  25 H     1.0000    0     1.008    8.281431    7.586859    9.499374

--------------------------------
INTERNAL COORDINATES (ANGSTROEM)
--------------------------------
 C      0   0   0     0.000000000000     0.00000000     0.00000000
 O      1   0   0     1.430327608096     0.00000000     0.00000000
 C      2   1   0     1.326784870989   119.87780289     0.00000000
 C      3   2   1     1.413714341118   124.09947777     0.11426738
 C      4   3   2     1.384649675038   119.42436348   180.07710483
 C      3   2   1     1.418453764435   115.82740830   180.13947408
 C      6   3   2     1.376237192779   120.26526273   179.93166740
 C      5   4   3     1.416805214631   120.95219135     0.02879889
 C      8   5   4     1.419624731441   120.17351184   179.77602948
 C      9   8   5     1.495323608531   127.44835487   359.03003195
 C     10   9   8     1.539840405518   104.13814593   178.16258337
 C     11  10   9     1.531394031557   104.78418988     4.52387281
 O      9   8   5     1.289239491750   119.79484253   179.71002967
 H      1   2   3     1.092665868217   105.77838136   179.83445048
 H      1   2   3     1.097863219339   110.53008572    60.88905191
 H      1   2   3     1.097883995055   110.55125964   298.78886016
 H      4   3   2     1.087525079350   121.01698725     0.09655691
 H      5   4   3     1.091600882907   118.85329408   180.02271920
 H      6   3   2     1.089328196387   118.18398043     0.00000000
 H      7   6   3     1.089962613500   120.23646319   180.08846162
 H     12  11  10     1.095155883076   114.75747139   239.13164677
 H     12  11  10     1.095869012769   114.55339087   110.58029962
 H     11  10   9     1.096594993646   110.92900018   244.89371170
 H     11  10   9     1.096335931135   111.24283952   124.31742172
 H     10   9   8     1.101172033196   109.08384045   299.71806949
 H     10   9   8     1.100421615438   109.41313359    56.68934027

---------------------------
INTERNAL COORDINATES (A.U.)
---------------------------
 C      0   0   0     0.000000000000     0.00000000     0.00000000
 O      1   0   0     2.702927461089     0.00000000     0.00000000
 C      2   1   0     2.507260044799   119.87780289     0.00000000
 C      3   2   1     2.671532936309   124.09947777     0.11426738
 C      4   3   2     2.616608677245   119.42436348   180.07710483
 C      3   2   1     2.680489148411   115.82740830   180.13947408
 C      6   3   2     2.600711389669   120.26526273   179.93166740
 C      5   4   3     2.677373840764   120.95219135     0.02879889
 C      8   5   4     2.682701955365   120.17351184   179.77602948
 C      9   8   5     2.825752101711   127.44835487   359.03003195
 C     10   9   8     2.909876656375   104.13814593   178.16258337
 C     11  10   9     2.893915322765   104.78418988     4.52387281
 O      9   8   5     2.436309560443   119.79484253   179.71002967
 H      1   2   3     2.064839246813   105.77838136   179.83445048
 H      1   2   3     2.074660817056   110.53008572    60.88905191
 H      1   2   3     2.074700077469   110.55125964   298.78886016
 H      4   3   2     2.055124563742   121.01698725     0.09655691
 H      5   4   3     2.062826716241   118.85329408   180.02271920
 H      6   3   2     2.058531961130   118.18398043     0.00000000
 H      7   6   3     2.059730835728   120.23646319   180.08846162
 H     12  11  10     2.069544692967   114.75747139   239.13164677
 H     12  11  10     2.070892312785   114.55339087   110.58029962
 H     11  10   9     2.072264217821   110.92900018   244.89371170
 H     11  10   9     2.071774660622   111.24283952   124.31742172
 H     10   9   8     2.080913569074   109.08384045   299.71806949
 H     10   9   8     2.079495485025   109.41313359    56.68934027


           ************************************************************
           *        Program running with 8 parallel MPI-processes     *
           *              working on a common directory               *
           ************************************************************
------------------------------------------------------------------------------
                   ___                                                        
                  /   \      - P O W E R E D   B Y -                         
                 /     \                                                     
                 |  |  |   _    _      __       _____    __    __             
                 |  |  |  | |  | |    /  \     |  _  \  |  |  /  |          
                  \  \/   | |  | |   /    \    | | | |  |  | /  /          
                 / \  \   | |__| |  /  /\  \   | |_| |  |  |/  /          
                |  |  |   |  __  | /  /__\  \  |    /   |      \           
                |  |  |   | |  | | |   __   |  |    \   |  |\   \          
                \     /   | |  | | |  |  |  |  | |\  \  |  | \   \       
                 \___/    |_|  |_| |__|  |__|  |_| \__\ |__|  \__/        
                                                                              
                      - O R C A' S   B I G   F R I E N D -                    
                                      &                                       
                       - I N T E G R A L  F E E D E R -                       
                                                                              
 v1 FN, 2020, v2 2021, v3 2022-2024                                           
------------------------------------------------------------------------------


----------------------
SHARK INTEGRAL PACKAGE
----------------------

Number of atoms                             ...     26
Number of basis functions                   ...    247
Number of shells                            ...    117
Maximum angular momentum                    ...      2
Integral batch strategy                     ... SHARK/LIBINT Hybrid
RI-J (if used) integral strategy            ... SPLIT-RIJ (Revised 2003 algorithm where possible)
Printlevel                                  ...      1
Contraction scheme used                     ... SEGMENTED contraction
Prescreening option                         ... SCHWARTZ
   Thresh                                   ... 1.000e-13
   Tcut                                     ... 1.000e-15
   Tpresel                                  ... 1.000e-15 
Coulomb Range Separation                    ... NOT USED
Exchange Range Separation                   ... NOT USED
Multipole approximations                    ... NOT USED
Finite Nucleus Model                        ... NOT USED
CABS basis                                  ... NOT available
Auxiliary Coulomb fitting basis             ... AVAILABLE
   # of basis functions in Aux-J            ...    780
   # of shells in Aux-J                     ...    260
   Maximum angular momentum in Aux-J        ...      4
Auxiliary J/K fitting basis                 ... NOT available
Auxiliary Correlation fitting basis         ... AVAILABLE
   # of basis functions in Aux-C            ...    806
   # of shells in Aux-C                     ...    286
   Maximum angular momentum in Aux-C        ...      3
Auxiliary 'external' fitting basis          ... NOT available

Checking pre-screening integrals            ... done (  0.0 sec) Dimension = 117
Check shell pair data                       ... done (  0.0 sec)
Shell pair information
[truncated: 1,002,457 more chars]
