# Supplementary material for: Bro̷nsted Acid-Catalyzed Reduction of Furans
Source: J Am Chem Soc. 2025 Feb 19;147(9):7932–8. doi: 10.1021/jacs.4c18485 (PMC11887439; doi:10.1021/jacs.4c18485)
Supplement: Supplementary file 2 — ja4c18485_si_002.zip [file ja4c18485_si_002.zip › AllCoordinates/2-(p-OMe-Ph)-Furan/3/calc.xyz]

26
Coordinates from ORCA-job calc E -576.263378329340
  C           1.09784373130239      0.42541792436552     -0.15268840380851
  O           2.12709543565790     -0.24417821256571      0.58108685676798
  C           2.87694955076794      0.43552329279787      1.43761933141980
  C           2.72927947419307      1.81774489171646      1.69741604999251
  C           3.56792695872338      2.43156007285097      2.61164272292607
  C           3.87663350484532     -0.31263647389595      2.11192424409868
  C           4.70985120586369      0.30282565775761      3.01709684634043
  C           4.57436425730716      1.69520089158688      3.28621125724701
  C           5.44017062052492      2.34275494295376      4.20259523439926
  C           5.48525671128777      3.79194626455952      4.57247320589968
  C           6.33303155898657      3.77866931067116      5.85163824910717
  C           7.18677814579762      2.53296523999815      5.66828470887010
  O           6.35792093199835      1.66356141232239      4.81066439284478
  H           0.63797271168041     -0.33860750599025     -0.78405841035013
  H           1.52422038671139      1.21989788653823     -0.77887395486355
  H           0.34802211766625      0.84670839797817      0.52952699736242
  H           1.96627077761754      2.40476945615260      1.19157939802454
  H           3.44530512532068      3.49867146681093      2.80508391009039
  H           3.96266649585115     -1.37547244888878      1.88938357852415
  H           5.48068621216013     -0.27120192014825      3.53115610734180
  H           7.39417402896960      1.96026640705698      6.57698789055021
  H           8.11461529809044      2.71006684815572      5.10895725850406
  H           5.68748572336560      3.67489033558108      6.73445074570840
  H           6.94552246607210      4.68115878070148      5.96377501523946
  H           5.98803448289805      4.32364774017332      3.74407081083244
  H           4.48563771934044      4.22892953796009      4.69043551913076
