# Supplementary material for: Bro̷nsted Acid-Catalyzed Reduction of Furans
Source: J Am Chem Soc. 2025 Feb 19;147(9):7932–8. doi: 10.1021/jacs.4c18485 (PMC11887439; doi:10.1021/jacs.4c18485)
Supplement: Supplementary file 2 — ja4c18485_si_002.zip [file ja4c18485_si_002.zip › AllCoordinates/2-(p-OMe-Ph)-Furan/3/SP/calc.mpi8.out]

! Job execution by suborca V 10.00 !
Job started from head1.mpi-muelheim.mpg.de, running /hsnfs/software/orca/orca_stable_directory/orca_stable_20240818/orca on xe31th15.mpi-muelheim.mpg.de in /usr/scratch/frank/calc__9295252 (/bin/ksh)
Job execution start: Sun Aug 18 10:39:47 CEST 2024
Shared library path: /hsnfs/software/openmpi-4.1.0/lib:/hsnfs/software/orca/orca_stable_directory/orca_stable_20240818:/hsnfs/software/themis/llvm-14.0.1/lib::/hsnfs/software/cfour-2.1/lib:/hsnfs/software/orca/orca_stable:/usr/users/openmpi-2.0.4/lib:/opt/intel/lib/intel64:/opt/intel/mkl/lib/intel64
SLURM Job ID is: 9295252
SLURM_JOB_NODELIST: xe31th15
Maxcore enforced by SLURM: 9600 MB per core
Expanded nodelist (1 nodes):
xe31th15

                                 *****************
                                 * O   R   C   A *
                                 *****************

                                            #,                                       
                                            ###                                      
                                            ####                                     
                                            #####                                    
                                            ######                                   
                                           ########,                                 
                                     ,,################,,,,,                         
                               ,,#################################,,                 
                          ,,##########################################,,             
                       ,#########################################, ''#####,          
                    ,#############################################,,   '####,        
                  ,##################################################,,,,####,       
                ,###########''''           ''''###############################       
              ,#####''   ,,,,##########,,,,          '''####'''          '####       
            ,##' ,,,,###########################,,,                        '##       
           ' ,,###''''                  '''############,,,                           
         ,,##''                                '''############,,,,        ,,,,,,###''
      ,#''                                            '''#######################'''  
     '                                                          ''''####''''         
             ,#######,   #######,   ,#######,      ##                                
            ,#'     '#,  ##    ##  ,#'     '#,    #''#        ,####,   ,####,        
            ##       ##  ##   ,#'  ##            #'  '#       #'       #'  '#        
            ##       ##  #######   ##           ,######,      #####,   #    #        
            '#,     ,#'  ##    ##  '#,     ,#' ,#      #,     #,   #   #,  ,#        
             '#######'   ##     ##  '#######'  #'      '#     '####' # '####'        


                #########################################################
                #                        -***-                          #
                #          Department of theory and spectroscopy        #
                #                                                       #
                #                      Frank Neese                      #
                #                                                       #
                #     Directorship, Architecture, Infrastructure        #
                #                    SHARK, DRIVERS                     #
                #        Core code/Algorithms in most modules           #
                #                                                       #
                #        Max Planck Institute fuer Kohlenforschung      #
                #                Kaiser Wilhelm Platz 1                 #
                #                 D-45470 Muelheim/Ruhr                 #
                #                      Germany                          #
                #                                                       #
                #                  All rights reserved                  #
                #                        -***-                          #
                #########################################################


                         Program Version 6.0.x  -   STABLE   -
                                (GIT: $c601ac21$)
                ($2024-08-14 11:52:48 +0200 $)

                         (BUILD: $Sun 18 Aug 2024 01:04:00 AM CEST$)


 With contributions from (in alphabetic order):
   Daniel Aravena         : Magnetic Suceptibility
   Michael Atanasov       : Ab Initio Ligand Field Theory (pilot matlab implementation)
   Alexander A. Auer      : GIAO ZORA, VPT2 properties, NMR spectrum
   Ute Becker             : All parallelization in ORCA, NUMFREQ, NUMCALC
   Giovanni Bistoni       : ED, misc. LED, open-shell LED, HFLD
   Martin Brehm           : Molecular dynamics
   Dmytro Bykov           : pre 5.0 version of the SCF Hessian
   Marcos Casanova-Páez   : Triplet and SCS-CIS(D). UHF-(DLPNO)-IP/EA/STEOM-CCSD. UHF-CVS-IP/STEOM-CCSD
   Vijay G. Chilkuri      : MRCI spin determinant printing, contributions to CSF-ICE
   Pauline Colinet        : FMM embedding
   Dipayan Datta          : RHF DLPNO-CCSD density
   Achintya Kumar Dutta   : EOM-CC, STEOM-CC
   Nicolas Foglia         : Exact transition moments, OPA infrastructure, MCD improvements
   Dmitry Ganyushin       : Spin-Orbit,Spin-Spin,Magnetic field MRCI
   Miquel Garcia          : C-PCM and meta-GGA Hessian, CCSD/C-PCM, Gaussian charge scheme
   Tiago L. C. Gouveia    : GS-ROHF, GS-ROCIS
   Yang Guo               : DLPNO-NEVPT2, F12-NEVPT2, CIM, IAO-localization
   Andreas Hansen         : Spin unrestricted coupled pair/coupled cluster methods
   Ingolf Harden          : AUTO-CI MPn and infrastructure 
   Benjamin Helmich-Paris : MC-RPA, TRAH-(SCF,CASSCF), AVAS, COSX integrals, SCF dyn. polar.
   Lee Huntington         : MR-EOM, pCC
   Robert Izsak           : Overlap fitted RIJCOSX, COSX-SCS-MP3, EOM
   Riya Kayal             : Wick's Theorem for AUTO-CI, AUTO-CI UHF-CCSDT
   Emily Kempfer          : AUTO-CI, RHF CISDT and CCSDT
   Christian Kollmar      : KDIIS, OOCD, Brueckner-CCSD(T), CCSD density, CASPT2, CASPT2-K, improved NEVPT2
   Axel Koslowski         : Symmetry handling
   Simone Kossmann        : Meta GGA functionals, TD-DFT gradient, OOMP2, (MP2 Hessian; deprecated post 5.0)
   Lucas Lang             : DCDCAS
   Marvin Lechner         : AUTO-CI (C++ implementation), FIC-MRCC
   Spencer Leger          : CASSCF response
   Dagmar Lenk            : GEPOL surface, SMD, ORCA-2-JSON
   Dimitrios Liakos       : Extrapolation schemes; Compound Job, initial MDCI parallelization
   Dimitrios Manganas     : Further ROCIS development; embedding schemes. LFT, Crystal Embedding
   Dimitrios Pantazis     : SARC Basis sets
   Anastasios Papadopoulos: AUTO-CI, single reference methods and gradients
   Taras Petrenko         : pre 6.0 DFT Hessian and TD-DFT gradient, (ASA, deprecated), ECA, 1-Electron XAS/XES, NRVS
   Peter Pinski           : DLPNO-MP2, DLPNO-MP2 Gradient
   Christoph Reimann      : Effective Core Potentials
   Marius Retegan         : Local ZFS, SOC
   Christoph Riplinger    : Optimizer, TS searches, QM/MM, DLPNO-CCSD(T), (RO)-DLPNO pert. Triples
   Michael Roemelt        : Original ROCIS implementation
   Masaaki Saitow         : Open-shell DLPNO-CCSD energy and density
   Barbara Sandhoefer     : DKH picture change effects
   Kantharuban Sivalingam : CASSCF convergence/infrastructure, NEVPT2 and variants, FIC-MRCI
   Bernardo de Souza      : ESD, SOC TD-DFT
   Georgi Stoychev        : AutoAux, RI-MP2 NMR, DLPNO-MP2 response, X2C
   Van Anh Tran           : RI-MP2 g-tensors
   Willem Van den Heuvel  : Paramagnetic NMR
   Zikuan Wang            : NOTCH, Electric field optimization 
   Frank Wennmohs         : Technical directorship and infrastructure
   Hang Xu                : AUTO-CI-Response properties 


 We gratefully acknowledge several colleagues who have allowed us to
 interface, adapt or use parts of their codes:
   Stefan Grimme, W. Hujo, H. Kruse, P. Pracht,  : VdW corrections, initial TS optimization,
                  C. Bannwarth, S. Ehlert,         DFT functionals, gCP, sTDA/sTD-DF
                  L. Wittmann, M. Mueller
   Ed Valeev, F. Pavosevic, A. Kumar             : LibInt (2-el integral package), F12 methods
   Garnet Chan, S. Sharma, J. Yang, R. Olivares  : DMRG
   Ulf Ekstrom                                   : XCFun DFT Library
   Mihaly Kallay                                 : mrcc  (arbitrary order and MRCC methods)
   Frank Weinhold                                : gennbo (NPA and NBO analysis)
   Simon Mueller                                 : openCOSMO-RS
   Christopher J. Cramer and Donald G. Truhlar   : smd solvation model
   Lars Goerigk                                  : TD-DFT with DH, B97 family of functionals
   V. Asgeirsson, H. Jonsson                     : NEB implementation
   FAccTs GmbH                                   : IRC, NEB, NEB-TS, DLPNO-Multilevel, CI-OPT
                                                   MM, QMMM, 2- and 3-layer-ONIOM, Crystal-QMMM,
                                                   LR-CPCM, SF, NACMEs, symmetry and pop. for TD-DFT,
                                                   nearIR, NL-DFT gradient (VV10), updates on ESD,
                                                   ML-optimized integration grids, MBIS, APM,
                                                   GOAT, DOCKER, SOLVATOR, interface openCOSMO-RS
   S Lehtola, MJT Oliveira, MAL Marques          : LibXC Library
   Liviu Ungur et al                             : ANISO software


 Your calculation uses the libint2 library for the computation of 2-el integrals
 For citations please refer to: http://libint.valeyev.net

 Your ORCA version has been built with support for libXC version: 6.2.2
 For citations please refer to: https://libxc.gitlab.io

 This ORCA versions uses:
   CBLAS   interface :  Fast vector & matrix operations
   LAPACKE interface :  Fast linear algebra routines
   SCALAPACK package :  Parallel linear algebra routines
   Shared memory     :  Shared parallel matrices
   BLAS/LAPACK       :  OpenBLAS 0.3.26  USE64BITINT DYNAMIC_ARCH NO_AFFINITY Haswell SINGLE_THREADED
        Core in use  :  Haswell
   Copyright (c) 2011-2014, The OpenBLAS Project


NOTE: MaxCore=8000 MB was set to SCF,MP2,MDCI,CIPSI,MRCI and CIS
      => If you want to overwrite this, your respective input block should be placed after the MaxCore statement


***************************************
The coordinates will be read from file: calc.xyz
***************************************


================================================================================

----- Orbital basis set information -----
Your calculation utilizes the basis: def2-TZVPP
   F. Weigend and R. Ahlrichs, Phys. Chem. Chem. Phys. 7, 3297 (2005).

----- AuxC basis set information -----
Your calculation utilizes the auxiliary basis: def2-TZVPP/C
  H-La, Hf-Rn : A. Hellweg, C. Hattig, S. Hofener and W. Klopper, Theor. Chem. Acc. 117, 587 (2007).
        Ce-Lu : J. Chmela and M. E. Harding, Mol. Phys. (2018).

================================================================================
                                        WARNINGS
                       Please study these warnings very carefully!
================================================================================

WARNING: Old DensityContainer found on disk!
         Will remove this file - 
         If you want to keep old densities, please start your calculation with a different basename. 


WARNING: Post HF methods need fully converged wavefunctions
  ===> : Setting SCFConvForced true
         You can overwrite this default with %scf ConvForced false 


WARNING: MDCI localization with Augmented Hessian Foster-Boys
  ===> : Switching off randomization!

================================================================================
                                       INPUT FILE
================================================================================
NAME = calc.inp
|  1> ! DLPNO-CCSD(T) def2-TZVPP def2-TZVPP/C
|  2> 
|  3> %cpcm
|  4> epsilon 16.7                    # Dielectric constant
|  5> refrac 1.275
|  6> SURFACETYPE VDW_GAUSSIAN
|  7> end
|  8> 
|  9> 
| 10> %PAL NPROCS 8 END
| 11> 
| 12> %maxcore 8000
| 13> 
| 14> * xyzfile 1 1 calc.xyz 
| 15> 
| 16>                          ****END OF INPUT****
================================================================================

                       ****************************
                       * Single Point Calculation *
                       ****************************

---------------------------------
CARTESIAN COORDINATES (ANGSTROEM)
---------------------------------
  C      1.097844    0.425418   -0.152688
  O      2.127095   -0.244178    0.581087
  C      2.876950    0.435523    1.437619
  C      2.729279    1.817745    1.697416
  C      3.567927    2.431560    2.611643
  C      3.876634   -0.312636    2.111924
  C      4.709851    0.302826    3.017097
  C      4.574364    1.695201    3.286211
  C      5.440171    2.342755    4.202595
  C      5.485257    3.791946    4.572473
  C      6.333032    3.778669    5.851638
  C      7.186778    2.532965    5.668285
  O      6.357921    1.663561    4.810664
  H      0.637973   -0.338608   -0.784058
  H      1.524220    1.219898   -0.778874
  H      0.348022    0.846708    0.529527
  H      1.966271    2.404769    1.191579
  H      3.445305    3.498671    2.805084
  H      3.962666   -1.375472    1.889384
  H      5.480686   -0.271202    3.531156
  H      7.394174    1.960266    6.576988
  H      8.114615    2.710067    5.108957
  H      5.687486    3.674890    6.734451
  H      6.945522    4.681159    5.963775
  H      5.988034    4.323648    3.744071
  H      4.485638    4.228930    4.690436

----------------------------
CARTESIAN COORDINATES (A.U.)
----------------------------
  NO LB      ZA    FRAG     MASS         X           Y           Z
   0 C     6.0000    0    12.011    2.074624    0.803924   -0.288539
   1 O     8.0000    0    15.999    4.019627   -0.461430    1.098095
   2 C     6.0000    0    12.011    5.436648    0.823019    2.716706
   3 C     6.0000    0    12.011    5.157590    3.435040    3.207651
   4 C     6.0000    0    12.011    6.742405    4.594982    4.935290
   5 C     6.0000    0    12.011    7.325777   -0.590796    3.990958
   6 C     6.0000    0    12.011    8.900329    0.572258    5.701487
   7 C     6.0000    0    12.011    8.644295    3.203466    6.210039
   8 C     6.0000    0    12.011   10.280433    4.427165    7.941754
   9 C     6.0000    0    12.011   10.365634    7.165739    8.640722
  10 C     6.0000    0    12.011   11.967696    7.140650   11.057993
  11 C     6.0000    0    12.011   13.581042    4.786610   10.711506
  12 O     8.0000    0    15.999   12.014729    3.143675    9.090837
  13 H     1.0000    0     1.008    1.205594   -0.639876   -1.481655
  14 H     1.0000    0     1.008    2.880358    2.305273   -1.471859
  15 H     1.0000    0     1.008    0.657666    1.600046    1.000661
  16 H     1.0000    0     1.008    3.715714    4.544355    2.251758
  17 H     1.0000    0     1.008    6.510683    6.611530    5.300841
  18 H     1.0000    0     1.008    7.488354   -2.599265    3.570418
  19 H     1.0000    0     1.008   10.356996   -0.512498    6.672918
  20 H     1.0000    0     1.008   13.972964    3.704366   12.428706
  21 H     1.0000    0     1.008   15.334400    5.121284    9.654530
  22 H     1.0000    0     1.008   10.747791    6.944536   12.726268
  23 H     1.0000    0     1.008   13.125134    8.846108   11.269901
  24 H     1.0000    0     1.008   11.315744    8.170511    7.075269
  25 H     1.0000    0     1.008    8.476627    7.991520    8.863639

--------------------------------
INTERNAL COORDINATES (ANGSTROEM)
--------------------------------
 C      0   0   0     0.000000000000     0.00000000     0.00000000
 O      1   0   0     1.430434260930     0.00000000     0.00000000
 C      2   1   0     1.325866900352   119.89132606     0.00000000
 C      3   2   1     1.414156590599   124.10374446     0.37265847
 C      4   3   2     1.384164126705   119.44001791   180.08221497
 C      3   2   1     1.419083232993   115.79199701   180.37437221
 C      6   3   2     1.375638834310   120.23004394   179.75061530
 C      5   4   3     1.417808872336   120.93239476     0.23088551
 C      8   5   4     1.417288813059   120.26338161   178.92054139
 C      9   8   5     1.496327850693   128.36999819   358.21518170
 C     10   9   8     1.534653650365   102.37472195   164.91728231
 C     11  10   9     1.521275455248   102.51202532    26.63584554
 O      9   8   5     1.293567725671   119.83142970   180.19078544
 H      1   2   3     1.092632208118   105.77943404   179.58812433
 H      1   2   3     1.097772230643   110.60462153    60.66611920
 H      1   2   3     1.097786683290   110.62946255   298.52656091
 H      4   3   2     1.087496875954   121.02540173     0.19564827
 H      5   4   3     1.091412599197   118.85361914   180.02123314
 H      6   3   2     1.089286885774   118.22741006   359.92809401
 H      7   6   3     1.089931831579   120.20391267   180.29819591
 H     12  11  10     1.093955386488   115.78274231   216.41710414
 H     12  11  10     1.097767930192   113.80567312    87.00787881
 H     11  10   9     1.098571122835   110.24405202   269.04389598
 H     11  10   9     1.096451962910   112.75016956   147.11185795
 H     10   9   8     1.105324206800   107.11728701   283.08434053
 H     10   9   8     1.097318746211   112.63187483    41.26904640

---------------------------
INTERNAL COORDINATES (A.U.)
---------------------------
 C      0   0   0     0.000000000000     0.00000000     0.00000000
 O      1   0   0     2.703129005736     0.00000000     0.00000000
 C      2   1   0     2.505525331697   119.89132606     0.00000000
 C      3   2   1     2.672368666712   124.10374446     0.37265847
 C      4   3   2     2.615691123871   119.44001791   180.08221497
 C      3   2   1     2.681678671596   115.79199701   180.37437221
 C      6   3   2     2.599580656033   120.23004394   179.75061530
 C      5   4   3     2.679270478958   120.93239476     0.23088551
 C      8   5   4     2.678287709351   120.26338161   178.92054139
 C      9   8   5     2.827649844370   128.36999819   358.21518170
 C     10   9   8     2.900075109613   102.37472195   164.91728231
 C     11  10   9     2.874793984676   102.51202532    26.63584554
 O      9   8   5     2.444488737197   119.83142970   180.19078544
 H      1   2   3     2.064775638445   105.77943404   179.58812433
 H      1   2   3     2.074488873340   110.60462153    60.66611920
 H      1   2   3     2.074516184884   110.62946255   298.52656091
 H      4   3   2     2.055071267047   121.02540173     0.19564827
 H      5   4   3     2.062470911594   118.85361914   180.02123314
 H      6   3   2     2.058453895385   118.22741006   359.92809401
 H      7   6   3     2.059672666328   120.20391267   180.29819591
 H     12  11  10     2.067276083190   115.78274231   216.41710414
 H     12  11  10     2.074480746664   113.80567312    87.00787881
 H     11  10   9     2.075998560792   110.24405202   269.04389598
 H     11  10   9     2.071993928900   112.75016956   147.11185795
 H     10   9   8     2.088760040045   107.11728701   283.08434053
 H     10   9   8     2.073631911957   112.63187483    41.26904640

---------------------
BASIS SET INFORMATION
---------------------
There are 3 groups of distinct atoms

 Group   1 Type C   : 11s6p2d1f contracted to 5s3p2d1f pattern {62111/411/11/1}
 Group   2 Type O   : 11s6p2d1f contracted to 5s3p2d1f pattern {62111/411/11/1}
 Group   3 Type H   : 5s2p1d contracted to 3s2p1d pattern {311/11/1}

Atom   0C    basis set group =>   1
Atom   1O    basis set group =>   2
Atom   2C    basis set group =>   1
Atom   3C    basis set group =>   1
Atom   4C    basis set group =>   1
Atom   5C    basis set group =>   1
Atom   6C    basis set group =>   1
Atom   7C    basis set group =>   1
Atom   8C    basis set group =>   1
Atom   9C    basis set group =>   1
Atom  10C    basis set group =>   1
Atom  11C    basis set group =>   1
Atom  12O    basis set group =>   2
Atom  13H    basis set group =>   3
Atom  14H    basis set group =>   3
Atom  15H    basis set group =>   3
Atom  16H    basis set group =>   3
Atom  17H    basis set group =>   3
Atom  18H    basis set group =>   3
Atom  19H    basis set group =>   3
Atom  20H    basis set group =>   3
Atom  21H    basis set group =>   3
Atom  22H    basis set group =>   3
Atom  23H    basis set group =>   3
Atom  24H    basis set group =>   3
Atom  25H    basis set group =>   3
---------------------------------
AUXILIARY/C BASIS SET INFORMATION
---------------------------------
There are 3 groups of distinct atoms

 Group   1 Type C   : 8s6p5d3f1g contracted to 8s6p4d3f1g pattern {11111111/111111/2111/111/1}
 Group   2 Type O   : 8s6p5d3f1g contracted to 8s6p4d3f1g pattern {11111111/111111/2111/111/1}
 Group   3 Type H   : 4s3p2d1f contracted to 4s3p2d1f pattern {1111/111/11/1}

Atom   0C    basis set group =>   1
Atom   1O    basis set group =>   2
Atom   2C    basis set group =>   1
Atom   3C    basis set group =>   1
Atom   4C    basis set group =>   1
Atom   5C    basis set group =>   1
Atom   6C    basis set group =>   1
Atom   7C    basis set group =>   1
Atom   8C    basis set group =>   1
Atom   9C    basis set group =>   1
Atom  10C    basis set group =>   1
Atom  11C    basis set group =>   1
Atom  12O    basis set group =>   2
Atom  13H    basis set group =>   3
Atom  14H    basis set group =>   3
Atom  15H    basis set group =>   3
Atom  16H    basis set group =>   3
Atom  17H    basis set group =>   3
Atom  18H    basis set group =>   3
Atom  19H    basis set group =>   3
Atom  20H    basis set group =>   3
Atom  21H    basis set group =>   3
Atom  22H    basis set group =>   3
Atom  23H    basis set group =>   3
Atom  24H    basis set group =>   3
Atom  25H    basis set group =>   3

Checking for AutoStart:
The File: calc.gbw exists
Trying to determine its content:
     ... Fine, the file contains calculation information
     ... Fine, the calculation information was read
     ... Fine, the file contains a basis set
     ... Fine, the basis set was read
     ... Fine, the file contains a geometry
     ... Fine, the geometry was read
     ... Fine, the file contains a set of orbitals
     ... Fine, the orbitals can be read
     => possible old guess file was deleted
     => GBW file was renamed to GES file
     => GES file is set as startup file
     => Guess is set to MORead
     ... now leaving AutoStart


           ************************************************************
           *        Program running with 8 parallel MPI-processes     *
           *              working on a common directory               *
           ************************************************************
------------------------------------------------------------------------------
                             ORCA STARTUP CALCULATIONS
------------------------------------------------------------------------------
------------------------------------------------------------------------------
                   ___                                                        
                  /   \      - P O W E R E D   B Y -                         
                 /     \                                                     
                 |  |  |   _    _      __       _____    __    __             
                 |  |  |  | |  | |    /  \     |  _  \  |  |  /  |          
                  \  \/   | |  | |   /    \    | | | |  |  | /  /          
                 / \  \   | |__| |  /  /\  \   | |_| |  |  |/  /          
                |  |  |   |  __  | /  /__\  \  |    /   |      \           
                |  |  |   | |  | | |   __   |  |    \   |  |\   \          
                \     /   | |  | | |  |  |  |  | |\  \  |  | \   \       
                 \___/    |_|  |_| |__|  |__|  |_| \__\ |__|  \__/        
                                                                              
                      - O R C A' S   B I G   F R I E N D -                    
                                      &                                       
                       - I N T E G R A L  F E E D E R -                       
                                                                              
 v1 FN, 2020, v2 2021, v3 2022-2024                                           
------------------------------------------------------------------------------


----------------------
SHARK INTEGRAL PACKAGE
----------------------

Number of atoms                             ...     26
Number of basis functions                   ...    585
Number of shells                            ...    221
Maximum angular momentum                    ...      3
Integral batch strategy                     ... SHARK/LIBINT Hybrid
RI-J (if used) integral strategy            ... SPLIT-RIJ (Revised 2003 algorithm where possible)
Printlevel                                  ...      1
Contraction scheme used                     ... SEGMENTED contraction
Prescreening option                         ... SCHWARTZ
   Thresh                                   ... 1.000e-10
   Tcut                                     ... 1.000e-11
   Tpresel                                  ... 1.000e-11 
Coulomb Range Separation                    ... NOT USED
Exchange Range Separation                   ... NOT USED
Multipole approximations                    ... NOT USED
Finite Nucleus Model                        ... NOT USED
CABS basis                                  ... NOT available
Auxiliary Coulomb fitting basis             ... NOT available
Auxiliary J/K fitting basis                 ... NOT available
Auxiliary Correlation fitting basis         ... AVAILABLE
   # of basis functions in Aux-C            ...   1378
   # of shells in Aux-C                     ...    416
   Maximum angular momentum in Aux-C        ...      4
Auxiliary 'external' fitting basis          ... NOT available

Checking pre-screening integrals            ... done (  0.0 sec) Dimension = 221
Check shell pair data                       ... done (  0.0 sec)
Shell pair information
Shell pair cut-off parameter TPreSel        ...   1.0e-11
Total number of shell pairs                 ...     24531
Shell pairs after pre-screening             ...     18278
Total number of primitive shell pairs       ...     66755
Primitive shell pairs kept                  ...     36396
          la=0 lb=0:   4068 shell pairs
          la=1 lb=0:   5188 shell pairs
          la=1 lb=1:   1690 shell pairs
          la=2 lb=0:   2882 shell pairs
          la=2 lb=1:   1858 shell pairs
          la=2 lb=2:    520 shell pairs
          la=3 lb=0:   1004 shell pairs
          la=3 lb=1:    642 shell pairs
          la=3 lb=2:    356 shell pairs
          la=3 lb=3:     70 shell pairs

Calculating one electron integrals          ... done (  0.0 sec)
Calculating RI/C V-Matrix + Cholesky decomp.... done (  0.2 sec)
Calculating Nuclear repulsion               ... done (  0.0 sec) ENN=    759.466034346573 Eh

Diagonalization of the overlap matrix:
Smallest eigenvalue                        ... 8.846e-06
Time for diagonalization                   ...    0.091 sec
Threshold for overlap eigenvalues          ... 1.000e-07
Number of eigenvalues below threshold      ... 0
Time for construction of square roots      ...    0.067 sec
Total time needed                          ...    0.161 sec

-------------------
DFT GRID GENERATION
-------------------

General Integration Accuracy     IntAcc      ... 4.388
Radial Grid Type                 RadialGrid  ... OptM3 with GC (2021)
Angular Grid (max. ang.)         AngularGrid ... 4 (Lebedev-302)
Angular grid pruning method      GridPruning ... 4 (adaptive)
Weight generation scheme         WeightScheme... mBecke (2022)
Basis function cutoff            BFCut       ... 1.0000e-10
Integration weight cutoff        WCut        ... 1.0000e-14
Partially contracted basis set               ... off
Rotationally invariant grid construction     ... off
Angular grids for H and He will be reduced by one unit

Total number of grid points                  ...   119762
Total number of batches                      ...     1884
Average number of points per batch           ...       63
Average number of grid points per atom       ...     4606
Initializing property integral containers    ... done (  0.0 sec)

SHARK setup successfully completed in   1.9 seconds

Maximum memory used throughout the entire STARTUP-calculation: 48.1 MB


           ************************************************************
           *        Program running with 8 parallel MPI-processes     *
           *              working on a common directory               *
           ************************************************************
-------------------------------------------------------------------------------
                                 ORCA GUESS
                   Start orbitals & Density for SCF / CASSCF
-------------------------------------------------------------------------------

------------
SCF SETTINGS
------------
Hamiltonian:
 Ab initio Hamiltonian  Method          .... Hartree-Fock(GTOs)


General Settings:
 Integral files         IntName         .... calc
 Hartree-Fock type      HFTyp           .... RHF
 Total Charge           Charge          ....    1
 Multiplicity           Mult            ....    1
 Number of Electrons    NEL             ....   94
 Basis Dimension        Dim             ....  585
 Nuclear Repulsion      ENuc            ....    759.4660343466 Eh

Convergence Acceleration:
 AO-DIIS                CNVDIIS         .... on
   Start iteration      DIISMaxIt       ....    12
   Startup error        DIISStart       ....  0.200000
   # of expansion vecs  DIISMaxEq       ....     5
   Bias factor          DIISBfac        ....   1.050
   Max. coefficient     DIISMaxC        ....  10.000
 MO-DIIS                CNVKDIIS        .... off
 Trust-Rad. Augm. Hess. CNVTRAH         .... auto
   Auto Start mean grad. ratio tolernc. ....  1.125000
   Auto Start start iteration           ....     1
   Auto Start num. interpolation iter.  ....    10
   Max. Number of Micro iterations      ....    24
   Max. Number of Macro iterations      .... Maxiter - #DIIS iter
   Number of Davidson start vectors     ....     2
   Converg. threshold    (grad. norm)   ....   5.000e-05
   Grad. Scal. Fac. for Micro threshold ....   0.100
   Minimum threshold for Micro iter.    ....   1.000e-02
   NR start threshold (gradient norm)   ....   1.000e-04
   Initial trust radius                 ....   0.400
   Minimum AH scaling param. (alpha)    ....   1.000
   Maximum AH scaling param. (alpha)    .... 1000.000
   Quad. conv. algorithm                .... NR
   White noise on init. David. guess    .... on
   Maximum white noise                  ....   0.010
   Pseudo random numbers                .... off
   Inactive MOs                         .... canonical
   Orbital update algorithm             .... Taylor
   Preconditioner                       .... Diag
   Full preconditioner red. dimension   ....   250
 SOSCF                  CNVSOSCF        .... on
   Start iteration      SOSCFMaxIt      ....   150
   Startup grad/error   SOSCFStart      ....  0.003300
   Hessian update       SOSCFHessUp     .... L-BFGS
 Level Shifting         CNVShift        .... on
   Level shift para.    LevelShift      ....    0.2500
   Turn off err/grad.   ShiftErr        ....    0.0010
 Zerner damping         CNVZerner       .... off
 Static damping         CNVDamp         .... on
   Fraction old density DampFac         ....    0.7000
   Max. Damping (<1)    DampMax         ....    0.9800
   Min. Damping (>=0)   DampMin         ....    0.0000
   Turn off err/grad.   DampErr         ....    0.1000

SCF Procedure:
 Maximum # iterations   MaxIter         ....   125
 SCF integral mode      SCFMode         .... Direct
   Integral package                     .... SHARK and LIBINT hybrid scheme
 Reset frequency        DirectResetFreq ....    20
 Integral Threshold     Thresh          ....  1.000e-10 Eh
 Primitive CutOff       TCut            ....  1.000e-11 Eh

Convergence Tolerance:
 Convergence Check Mode ConvCheckMode   .... Total+1el-Energy
 Convergence forced     ConvForced      .... 1
 Energy Change          TolE            ....  1.000e-06 Eh
 1-El. energy change                    ....  1.000e-03 Eh
 Orbital Gradient       TolG            ....  5.000e-05
 Orbital Rotation angle TolX            ....  5.000e-05
 DIIS Error             TolErr          ....  1.000e-06

---------------------
INITIAL GUESS: MOREAD
---------------------
Guess MOs are being read from file: calc.ges
Input Geometry matches current geometry (good)
Input basis set matches current basis set (good)
Occupation numbers will be reassigned to an Aufbau configuration
MOs were renormalized
MOs were reorthogonalized (Cholesky)
                      ------------------
                      INITIAL GUESS DONE (   0.2 sec)
                      ------------------
             **** ENERGY FILE WAS UPDATED (calc.en.tmp) ****
Finished Guess after   0.6 sec
Maximum memory used throughout the entire GUESS-calculation: 41.1 MB


           ************************************************************
           *        Program running with 8 parallel MPI-processes     *
           *              working on a common directory               *
           ************************************************************

-------------------------------------------------------------------------------------------
                                      ORCA LEAN-SCF
                              memory conserving SCF solver
-------------------------------------------------------------------------------------------

--------------------
CPCM SOLVATION MODEL
--------------------
CPCM parameters:
  Epsilon                                         ...      16.7000
  Refrac                                          ...       1.2750
  Rsolv                                           ...       1.3000
  Surface type                                    ... GAUSSIAN VDW
  Discretization scheme                           ... Constant charge density
    Threshold for H atoms                         ...       5.0000 (charges/Ang^2)
    Threshold for non-H atoms                     ...       5.0000 (charges/Ang^2)
  Epsilon function type                           ...         CPCM
Solvent:                                          ... CUSTOM
Radii:
  Scheme                                          ... Element-dependent radii
  Radius for C  used is    3.8550 Bohr (=   2.0400 Ang.)
  Radius for O  used is    3.4469 Bohr (=   1.8240 Ang.)
  Radius for H  used is    2.4944 Bohr (=   1.3200 Ang.)
Calculating surface                               ...        done! (  0.0s)
Cavity surface points                             ...         2274
Cavity Volume                                     ...    1506.5676
Cavity Surface-area                               ...     811.4279
Calculating surface distance matrix               ...        done! (  0.1s)
Performing Cholesky decomposition & store         ...        done! (  0.2s)
Overall time for CPCM initialization              ...                 0.3s

----------------------------------------D-I-I-S--------------------------------------------
Iteration    Energy (Eh)           Delta-E    RMSDP     MaxDP     DIISErr   Damp  Time(sec)
-------------------------------------------------------------------------------------------
               ***  Starting incremental Fock matrix formation  ***
                              *** Initializing SOSCF ***
---------------------------------------S-O-S-C-F--------------------------------------
Iteration    Energy (Eh)           Delta-E    RMSDP     MaxDP     MaxGrad    Time(sec)
--------------------------------------------------------------------------------------
    1    -573.9124649561500746     0.00e+00  3.78e-05  2.23e-03  2.57e-04    23.6
               *** Restarting incremental Fock matrix formation ***
    2    -573.9124744899849020    -9.53e-06  2.39e-05  1.42e-03  3.10e-04    23.2
    3    -573.9124774978707819    -3.01e-06  1.67e-05  9.78e-04  1.96e-04    15.9
    4    -573.9124784370532097    -9.39e-07  3.24e-06  2.04e-04  3.06e-05    15.5
                 **** Energy Check signals convergence ****

               *****************************************************
               *                     SUCCESS                       *
               *           SCF CONVERGED AFTER   4 CYCLES          *
               *****************************************************

             **** ENERGY FILE WAS UPDATED (calc.en.tmp) ****

----------------
TOTAL SCF ENERGY
----------------

Total Energy       :       -573.91247843705321 Eh          -15616.95249 eV

Components:
Nuclear Repulsion  :        759.46603434657288 Eh           20666.12144 eV
Electronic Energy  :      -1333.30365735980922 Eh          -36281.03701 eV
One Electron Energy:      -2272.33029216816658 Eh          -61833.25079 eV
Two Electron Energy:        939.02663480835736 Eh           25552.21378 eV
CPCM Dielectric    :         -0.07485542381684 Eh              -2.03692 eV

Virial components:
Potential Energy   :      -1146.83844380965729 Eh          -31207.06059 eV
Kinetic Energy     :        572.92596537260408 Eh           15590.10810 eV
Virial Ratio       :          2.00172188576548

CPCM Solvation Model Properties:
Surface-charge          :         -1.02284733083566
Corrected charge        :         -1.00000000000000
Outlying charge corr.   :          0.00003112747571 Eh               0.00085 eV
Free-energy (cav+disp)  :  This term is not implemented in the current solvation scheme

---------------
SCF CONVERGENCE
---------------

  Last Energy change         ...    9.3918e-07  Tolerance :   1.0000e-06
  Last MAX-Density change    ...    2.0374e-04  Tolerance :   1.0000e-05
  Last RMS-Density change    ...    3.2399e-06  Tolerance :   1.0000e-06
  Last DIIS Error            ...    6.5336e-04  Tolerance :   1.0000e-06
  Last Orbital Gradient      ...    3.0612e-05  Tolerance :   5.0000e-05
  Last Orbital Rotation      ...    1.3638e-04  Tolerance :   5.0000e-05


----------------
ORBITAL ENERGIES
----------------

  NO   OCC          E(Eh)            E(eV) 
   0   2.0000     -20.661003      -562.2145 
   1   2.0000     -20.620502      -561.1124 
   2   2.0000     -11.405741      -310.3660 
   3   2.0000     -11.357075      -309.0417 
   4   2.0000     -11.317212      -307.9570 
   5   2.0000     -11.293724      -307.3178 
   6   2.0000     -11.293341      -307.3074 
   7   2.0000     -11.286746      -307.1280 
   8   2.0000     -11.272392      -306.7374 
   9   2.0000     -11.271235      -306.7059 
  10   2.0000     -11.256950      -306.3172 
  11   2.0000     -11.256080      -306.2935 
  12   2.0000     -11.255390      -306.2747 
  13   2.0000      -1.503191       -40.9039 
  14   2.0000      -1.453591       -39.5542 
  15   2.0000      -1.191462       -32.4213 
  16   2.0000      -1.113257       -30.2933 
  17   2.0000      -1.094823       -29.7917 
  18   2.0000      -1.057122       -28.7658 
  19   2.0000      -1.019764       -27.7492 
  20   2.0000      -0.965761       -26.2797 
  21   2.0000      -0.888862       -24.1872 
  22   2.0000      -0.870855       -23.6972 
  23   2.0000      -0.850075       -23.1317 
  24   2.0000      -0.802417       -21.8349 
  25   2.0000      -0.766859       -20.8673 
  26   2.0000      -0.738387       -20.0925 
  27   2.0000      -0.727528       -19.7970 
  28   2.0000      -0.700381       -19.0583 
  29   2.0000      -0.677274       -18.4296 
  30   2.0000      -0.674751       -18.3609 
  31   2.0000      -0.645639       -17.5687 
  32   2.0000      -0.625027       -17.0079 
  33   2.0000      -0.618973       -16.8431 
  34   2.0000      -0.609478       -16.5847 
  35   2.0000      -0.600941       -16.3524 
  36   2.0000      -0.592182       -16.1141 
  37   2.0000      -0.561215       -15.2714 
  38   2.0000      -0.553123       -15.0513 
  39   2.0000      -0.548192       -14.9171 
  40   2.0000      -0.541994       -14.7484 
  41   2.0000      -0.526511       -14.3271 
  42   2.0000      -0.505100       -13.7445 
  43   2.0000      -0.502446       -13.6723 
  44   2.0000      -0.492943       -13.4137 
  45   2.0000      -0.378516       -10.2999 
  46   2.0000      -0.353941        -9.6312 
  47   0.0000       0.018251         0.4966 
  48   0.0000       0.097878         2.6634 
  49   0.0000       0.128236         3.4895 
  50   0.0000       0.146038         3.9739 
  51   0.0000       0.158659         4.3173 
  52   0.0000       0.162759         4.4289 
  53   0.0000       0.169713         4.6181 
  54   0.0000       0.173856         4.7309 
  55   0.0000       0.181929         4.9505 
  56   0.0000       0.187824         5.1109 
  57   0.0000       0.198062         5.3895 
*Only the first 10 virtual orbitals were printed.

                    ********************************
                    * MULLIKEN POPULATION ANALYSIS *
                    ********************************

-----------------------
MULLIKEN ATOMIC CHARGES
-----------------------
   0 C :   -0.020436
   1 O :   -0.362974
   2 C :    0.430364
   3 C :   -0.236169
   4 C :   -0.028952
   5 C :   -0.216809
   6 C :   -0.080195
   7 C :   -0.194261
   8 C :    0.578849
   9 C :   -0.082724
  10 C :   -0.108387
  11 C :    0.106688
  12 O :   -0.310894
  13 H :    0.107710
  14 H :    0.097649
  15 H :    0.097612
  16 H :    0.132333
  17 H :    0.146708
  18 H :    0.130631
  19 H :    0.153797
  20 H :    0.112487
  21 H :    0.105538
  22 H :    0.088496
  23 H :    0.101612
  24 H :    0.134831
  25 H :    0.116497
Sum of atomic charges:    1.0000000

--------------------------------
MULLIKEN REDUCED ORBITAL CHARGES
--------------------------------
  0 C s       :     3.137929  s :     3.137929
      pz      :     0.949623  p :     2.760584
      px      :     0.824557
      py      :     0.986403
      dz2     :     0.012407  d :     0.112817
      dxz     :     0.024524
      dyz     :     0.031003
      dx2y2   :     0.019521
      dxy     :     0.025363
      f0      :     0.000836  f :     0.009106
      f+1     :     0.001665
      f-1     :     0.000729
      f+2     :     0.001440
      f-2     :     0.002134
      f+3     :     0.001143
      f-3     :     0.001159

  1 O s       :     3.755079  s :     3.755079
      pz      :     1.503621  p :     4.562282
      px      :     1.452063
      py      :     1.606598
      dz2     :     0.006273  d :     0.043282
      dxz     :     0.007456
      dyz     :     0.011350
      dx2y2   :     0.005465
      dxy     :     0.012738
      f0      :     0.000306  f :     0.002331
      f+1     :     0.000444
      f-1     :     0.000195
      f+2     :     0.000375
      f-2     :     0.000638
      f+3     :     0.000159
      f-3     :     0.000215

  2 C s       :     2.991902  s :     2.991902
      pz      :     0.722884  p :     2.352257
      px      :     0.769273
      py      :     0.860100
      dz2     :     0.049086  d :     0.207523
      dxz     :     0.020943
      dyz     :     0.042442
      dx2y2   :     0.050789
      dxy     :     0.044263
      f0      :     0.001911  f :     0.017955
      f+1     :     0.002564
      f-1     :     0.002608
      f+2     :     0.003453
      f-2     :     0.002371
      f+3     :     0.002812
      f-3     :     0.002235

  3 C s       :     3.168649  s :     3.168649
      pz      :     1.015617  p :     2.966907
      px      :     1.034688
      py      :     0.916601
      dz2     :     0.015839  d :     0.092233
      dxz     :     0.015311
      dyz     :     0.015428
      dx2y2   :     0.025439
      dxy     :     0.020217
      f0      :     0.000946  f :     0.008381
      f+1     :     0.001068
      f-1     :     0.001059
      f+2     :     0.001678
      f-2     :     0.001229
      f+3     :     0.001287
      f-3     :     0.001111

  4 C s       :     3.124698  s :     3.124698
      pz      :     0.870318  p :     2.770132
      px      :     0.847626
      py      :     1.052188
      dz2     :     0.033256  d :     0.125367
      dxz     :     0.011680
      dyz     :     0.022090
      dx2y2   :     0.034079
      dxy     :     0.024261
      f0      :     0.000843  f :     0.008755
      f+1     :     0.001708
      f-1     :     0.001135
      f+2     :     0.001525
      f-2     :     0.001302
      f+3     :     0.001095
      f-3     :     0.001146

  5 C s       :     3.166632  s :     3.166632
      pz      :     0.980189  p :     2.946103
      px      :     0.945576
      py      :     1.020338
      dz2     :     0.015700  d :     0.095507
      dxz     :     0.009617
      dyz     :     0.023682
      dx2y2   :     0.020703
      dxy     :     0.025805
      f0      :     0.000890  f :     0.008566
      f+1     :     0.001749
      f-1     :     0.000779
      f+2     :     0.001671
      f-2     :     0.001472
      f+3     :     0.000981
      f-3     :     0.001023

  6 C s       :     3.134917  s :     3.134917
      pz      :     0.901371  p :     2.810935
      px      :     0.962686
      py      :     0.946879
      dz2     :     0.023767  d :     0.125730
      dxz     :     0.015008
      dyz     :     0.026526
      dx2y2   :     0.028361
      dxy     :     0.032068
      f0      :     0.001125  f :     0.008612
      f+1     :     0.001071
      f-1     :     0.001067
      f+2     :     0.001646
      f-2     :     0.001148
      f+3     :     0.001451
      f-3     :     0.001104

  7 C s       :     3.392576  s :     3.392576
      pz      :     0.919590  p :     2.648726
      px      :     0.889154
      py      :     0.839981
      dz2     :     0.015108  d :     0.141704
      dxz     :     0.015469
      dyz     :     0.037124
      dx2y2   :     0.033814
      dxy     :     0.040190
      f0      :     0.000971  f :     0.011254
      f+1     :     0.001832
      f-1     :     0.001143
      f+2     :     0.002301
      f-2     :     0.001817
      f+3     :     0.001888
      f-3     :     0.001302

  8 C s       :     3.045422  s :     3.045422
      pz      :     0.628845  p :     2.147013
      px      :     0.631090
      py      :     0.887077
      dz2     :     0.052618  d :     0.210079
      dxz     :     0.018456
      dyz     :     0.036702
      dx2y2   :     0.062550
      dxy     :     0.039753
      f0      :     0.001293  f :     0.018637
      f+1     :     0.003023
      f-1     :     0.002342
      f+2     :     0.003383
      f-2     :     0.002721
      f+3     :     0.003321
      f-3     :     0.002553

  9 C s       :     3.060176  s :     3.060176
      pz      :     1.007604  p :     2.912123
      px      :     1.049838
      py      :     0.854682
      dz2     :     0.025756  d :     0.104181
      dxz     :     0.021657
      dyz     :     0.018788
      dx2y2   :     0.023804
      dxy     :     0.014176
      f0      :     0.000874  f :     0.006244
      f+1     :     0.001145
      f-1     :     0.000751
      f+2     :     0.000878
      f-2     :     0.000683
      f+3     :     0.000682
      f-3     :     0.001231

 10 C s       :     3.097000  s :     3.097000
      pz      :     0.954827  p :     2.902406
      px      :     0.970424
      py      :     0.977155
      dz2     :     0.024823  d :     0.102581
      dxz     :     0.028113
      dyz     :     0.009992
      dx2y2   :     0.012154
      dxy     :     0.027498
      f0      :     0.000865  f :     0.006401
      f+1     :     0.001380
      f-1     :     0.000692
      f+2     :     0.000717
      f-2     :     0.000818
      f+3     :     0.001233
      f-3     :     0.000697

 11 C s       :     3.113412  s :     3.113412
      pz      :     0.913525  p :     2.633468
      px      :     0.891778
      py      :     0.828166
      dz2     :     0.023406  d :     0.136075
      dxz     :     0.027582
      dyz     :     0.031451
      dx2y2   :     0.026697
      dxy     :     0.026938
      f0      :     0.001076  f :     0.010357
      f+1     :     0.001218
      f-1     :     0.001589
      f+2     :     0.001302
      f-2     :     0.002231
      f+3     :     0.001355
      f-3     :     0.001586

 12 O s       :     3.768534  s :     3.768534
      pz      :     1.502542  p :     4.494582
      px      :     1.402570
      py      :     1.589470
      dz2     :     0.005667  d :     0.045465
      dxz     :     0.006477
      dyz     :     0.011539
      dx2y2   :     0.007650
      dxy     :     0.014133
      f0      :     0.000288  f :     0.002312
      f+1     :     0.000404
      f-1     :     0.000148
      f+2     :     0.000325
      f-2     :     0.000591
      f+3     :     0.000263
      f-3     :     0.000294

 13 H s       :     0.856586  s :     0.856586
      pz      :     0.011532  p :     0.033591
      px      :     0.008246
      py      :     0.013812
      dz2     :     0.000372  d :     0.002114
      dxz     :     0.000437
      dyz     :     0.000523
      dx2y2   :     0.000374
      dxy     :     0.000409

 14 H s       :     0.866951  s :     0.866951
      pz      :     0.012125  p :     0.033291
      px      :     0.008217
      py      :     0.012949
      dz2     :     0.000329  d :     0.002109
      dxz     :     0.000367
      dyz     :     0.000618
      dx2y2   :     0.000351
      dxy     :     0.000443

 15 H s       :     0.866985  s :     0.866985
      pz      :     0.012400  p :     0.033294
      px      :     0.013174
      py      :     0.007721
      dz2     :     0.000374  d :     0.002109
      dxz     :     0.000563
      dyz     :     0.000346
      dx2y2   :     0.000377
      dxy     :     0.000449

 16 H s       :     0.822783  s :     0.822783
      pz      :     0.012793  p :     0.042643
      px      :     0.016752
      py      :     0.013098
      dz2     :     0.000374  d :     0.002241
      dxz     :     0.000472
      dyz     :     0.000324
      dx2y2   :     0.000538
      dxy     :     0.000533

 17 H s       :     0.810614  s :     0.810614
      pz      :     0.008390  p :     0.040517
      px      :     0.008719
      py      :     0.023408
      dz2     :     0.000251  d :     0.002160
      dxz     :     0.000035
      dyz     :     0.000608
      dx2y2   :     0.000604
      dxy     :     0.000662

 18 H s       :     0.828000  s :     0.828000
      pz      :     0.009339  p :     0.039146
      px      :     0.008601
      py      :     0.021206
      dz2     :     0.000261  d :     0.002223
      dxz     :     0.000034
      dyz     :     0.000654
      dx2y2   :     0.000593
      dxy     :     0.000681

 19 H s       :     0.805430  s :     0.805430
      pz      :     0.010495  p :     0.038626
      px      :     0.014837
      py      :     0.013293
      dz2     :     0.000341  d :     0.002147
      dxz     :     0.000475
      dyz     :     0.000275
      dx2y2   :     0.000520
      dxy     :     0.000536

 20 H s       :     0.848723  s :     0.848723
      pz      :     0.017325  p :     0.036559
      px      :     0.007817
      py      :     0.011417
      dz2     :     0.000671  d :     0.002230
      dxz     :     0.000553
      dyz     :     0.000603
      dx2y2   :     0.000165
      dxy     :     0.000238

 21 H s       :     0.855339  s :     0.855339
      pz      :     0.009746  p :     0.036842
      px      :     0.020535
      py      :     0.006561
      dz2     :     0.000366  d :     0.002281
      dxz     :     0.000602
      dyz     :     0.000198
      dx2y2   :     0.000527
      dxy     :     0.000588

 22 H s       :     0.867792  s :     0.867792
      pz      :     0.020490  p :     0.041485
      px      :     0.013420
      py      :     0.007576
      dz2     :     0.000709  d :     0.002227
      dxz     :     0.000628
      dyz     :     0.000402
      dx2y2   :     0.000199
      dxy     :     0.000289

 23 H s       :     0.854064  s :     0.854064
      pz      :     0.008602  p :     0.042100
      px      :     0.012677
      py      :     0.020820
      dz2     :     0.000216  d :     0.002224
      dxz     :     0.000266
      dyz     :     0.000437
      dx2y2   :     0.000684
      dxy     :     0.000622

 24 H s       :     0.820181  s :     0.820181
      pz      :     0.018950  p :     0.042720
      px      :     0.010870
      py      :     0.012900
      dz2     :     0.000638  d :     0.002268
      dxz     :     0.000499
      dyz     :     0.000523
      dx2y2   :     0.000341
      dxy     :     0.000268

 25 H s       :     0.837737  s :     0.837737
      pz      :     0.008482  p :     0.043484
      px      :     0.023097
      py      :     0.011905
      dz2     :     0.000224  d :     0.002283
      dxz     :     0.000623
      dyz     :     0.000122
      dx2y2   :     0.000671
      dxy     :     0.000642


                     *******************************
                     * LOEWDIN POPULATION ANALYSIS *
                     *******************************

----------------------
LOEWDIN ATOMIC CHARGES
----------------------
   0 C :    0.007058
   1 O :    0.259213
   2 C :   -0.129591
   3 C :   -0.018980
   4 C :    0.089299
   5 C :   -0.005145
   6 C :    0.079815
   7 C :   -0.118377
   8 C :   -0.005825
   9 C :    0.035329
  10 C :    0.014306
  11 C :    0.036034
  12 O :    0.321233
  13 H :    0.017147
  14 H :    0.013401
  15 H :    0.013331
  16 H :    0.030786
  17 H :    0.049490
  18 H :    0.034097
  19 H :    0.045631
  20 H :    0.028672
  21 H :    0.029512
  22 H :    0.031884
  23 H :    0.033667
  24 H :    0.061118
  25 H :    0.046896

-------------------------------
LOEWDIN REDUCED ORBITAL CHARGES
-------------------------------
  0 C s       :     2.724526  s :     2.724526
      pz      :     0.943367  p :     2.786039
      px      :     0.857904
      py      :     0.984768
      dz2     :     0.038260  d :     0.420720
      dxz     :     0.103796
      dyz     :     0.112763
      dx2y2   :     0.061166
      dxy     :     0.104735
      f0      :     0.008326  f :     0.061657
      f+1     :     0.010392
      f-1     :     0.005372
      f+2     :     0.007022
      f-2     :     0.011450
      f+3     :     0.009879
      f-3     :     0.009217

  1 O s       :     3.223496  s :     3.223496
      pz      :     1.445323  p :     4.404064
      px      :     1.403473
      py      :     1.555268
      dz2     :     0.016761  d :     0.107013
      dxz     :     0.024643
      dyz     :     0.022571
      dx2y2   :     0.018771
      dxy     :     0.024267
      f0      :     0.000636  f :     0.006215
      f+1     :     0.001011
      f-1     :     0.000700
      f+2     :     0.001220
      f-2     :     0.001028
      f+3     :     0.000942
      f-3     :     0.000677

  2 C s       :     2.708902  s :     2.708902
      pz      :     0.774897  p :     2.614329
      px      :     0.831250
      py      :     1.008182
      dz2     :     0.137940  d :     0.703928
      dxz     :     0.093707
      dyz     :     0.160426
      dx2y2   :     0.146047
      dxy     :     0.165807
      f0      :     0.012025  f :     0.102432
      f+1     :     0.012457
      f-1     :     0.014976
      f+2     :     0.018952
      f-2     :     0.013614
      f+3     :     0.018309
      f-3     :     0.012099

  3 C s       :     2.712601  s :     2.712601
      pz      :     0.962224  p :     2.907576
      px      :     0.968287
      py      :     0.977065
      dz2     :     0.046771  d :     0.359322
      dxz     :     0.049269
      dyz     :     0.084744
      dx2y2   :     0.090191
      dxy     :     0.088347
      f0      :     0.004495  f :     0.039480
      f+1     :     0.003374
      f-1     :     0.004835
      f+2     :     0.008059
      f-2     :     0.005003
      f+3     :     0.007739
      f-3     :     0.005975

  4 C s       :     2.717129  s :     2.717129
      pz      :     0.860234  p :     2.734176
      px      :     0.890182
      py      :     0.983760
      dz2     :     0.097526  d :     0.416766
      dxz     :     0.067310
      dyz     :     0.063650
      dx2y2   :     0.117067
      dxy     :     0.071214
      f0      :     0.003933  f :     0.042631
      f+1     :     0.005853
      f-1     :     0.006181
      f+2     :     0.007489
      f-2     :     0.006146
      f+3     :     0.006936
      f-3     :     0.006093

  5 C s       :     2.716267  s :     2.716267
      pz      :     0.950517  p :     2.885337
      px      :     0.953802
      py      :     0.981018
      dz2     :     0.058023  d :     0.363926
      dxz     :     0.065866
      dyz     :     0.067396
      dx2y2   :     0.099751
      dxy     :     0.072891
      f0      :     0.003856  f :     0.039615
      f+1     :     0.005357
      f-1     :     0.004154
      f+2     :     0.007735
      f-2     :     0.006841
      f+3     :     0.006342
      f-3     :     0.005331

  6 C s       :     2.717752  s :     2.717752
      pz      :     0.868397  p :     2.748993
      px      :     0.898721
      py      :     0.981875
      dz2     :     0.066403  d :     0.410847
      dxz     :     0.049277
      dyz     :     0.099772
      dx2y2   :     0.086182
      dxy     :     0.109213
      f0      :     0.005813  f :     0.042592
      f+1     :     0.003753
      f-1     :     0.004995
      f+2     :     0.008179
      f-2     :     0.004909
      f+3     :     0.008729
      f-3     :     0.006213

  7 C s       :     2.681709  s :     2.681709
      pz      :     0.958430  p :     2.915199
      px      :     0.967442
      py      :     0.989327
      dz2     :     0.053046  d :     0.469806
      dxz     :     0.071420
      dyz     :     0.110320
      dx2y2   :     0.112285
      dxy     :     0.122736
      f0      :     0.004426  f :     0.051664
      f+1     :     0.006097
      f-1     :     0.005994
      f+2     :     0.010440
      f-2     :     0.006954
      f+3     :     0.012159
      f-3     :     0.005592

  8 C s       :     2.729046  s :     2.729046
      pz      :     0.724687  p :     2.457822
      px      :     0.757044
      py      :     0.976091
      dz2     :     0.138488  d :     0.710051
      dxz     :     0.101493
      dyz     :     0.140877
      dx2y2   :     0.161297
      dxy     :     0.167896
      f0      :     0.008433  f :     0.108906
      f+1     :     0.013871
      f-1     :     0.014585
      f+2     :     0.019096
      f-2     :     0.015378
      f+3     :     0.023400
      f-3     :     0.014143

  9 C s       :     2.684315  s :     2.684315
      pz      :     0.958901  p :     2.862237
      px      :     0.987885
      py      :     0.915452
      dz2     :     0.085401  d :     0.376297
      dxz     :     0.068807
      dyz     :     0.074406
      dx2y2   :     0.086636
      dxy     :     0.061047
      f0      :     0.006126  f :     0.041822
      f+1     :     0.005567
      f-1     :     0.006376
      f+2     :     0.005289
      f-2     :     0.005799
      f+3     :     0.004615
      f-3     :     0.008051

 10 C s       :     2.691974  s :     2.691974
      pz      :     0.946498  p :     2.860657
      px      :     0.954979
      py      :     0.959180
      dz2     :     0.088411  d :     0.390844
      dxz     :     0.104595
      dyz     :     0.045592
      dx2y2   :     0.054004
      dxy     :     0.098242
      f0      :     0.005874  f :     0.042219
      f+1     :     0.006289
      f-1     :     0.006633
      f+2     :     0.006244
      f-2     :     0.005797
      f+3     :     0.006798
      f-3     :     0.004584

 11 C s       :     2.720179  s :     2.720179
      pz      :     0.912329  p :     2.687737
      px      :     0.900961
      py      :     0.874447
      dz2     :     0.071428  d :     0.487882
      dxz     :     0.097226
      dyz     :     0.116143
      dx2y2   :     0.095296
      dxy     :     0.107789
      f0      :     0.007517  f :     0.068168
      f+1     :     0.007294
      f-1     :     0.009401
      f+2     :     0.008951
      f-2     :     0.014678
      f+3     :     0.009046
      f-3     :     0.011280

 12 O s       :     3.233894  s :     3.233894
      pz      :     1.415573  p :     4.334488
      px      :     1.370072
      py      :     1.548842
      dz2     :     0.014858  d :     0.103466
      dxz     :     0.021176
      dyz     :     0.019828
      dx2y2   :     0.018505
      dxy     :     0.029099
      f0      :     0.000728  f :     0.006919
      f+1     :     0.000789
      f-1     :     0.000677
      f+2     :     0.001172
      f-2     :     0.001093
      f+3     :     0.001499
      f-3     :     0.000961

 13 H s       :     0.820462  s :     0.820462
      pz      :     0.046904  p :     0.135337
      px      :     0.036786
      py      :     0.051647
      dz2     :     0.005614  d :     0.027054
      dxz     :     0.004192
      dyz     :     0.006971
      dx2y2   :     0.004254
      dxy     :     0.006023

 14 H s       :     0.822956  s :     0.822956
      pz      :     0.047184  p :     0.136824
      px      :     0.033128
      py      :     0.056512
      dz2     :     0.005559  d :     0.026819
      dxz     :     0.004233
      dyz     :     0.006862
      dx2y2   :     0.005301
      dxy     :     0.004865

 15 H s       :     0.823048  s :     0.823048
      pz      :     0.045957  p :     0.136811
      px      :     0.049739
      py      :     0.041115
      dz2     :     0.004198  d :     0.026810
      dxz     :     0.006846
      dyz     :     0.005259
      dx2y2   :     0.005427
      dxy     :     0.005078

 16 H s       :     0.788843  s :     0.788843
      pz      :     0.048559  p :     0.152773
      px      :     0.059768
      py      :     0.044447
      dz2     :     0.004773  d :     0.027598
      dxz     :     0.005483
      dyz     :     0.004314
      dx2y2   :     0.006623
      dxy     :     0.006406

 17 H s       :     0.783592  s :     0.783592
      pz      :     0.032255  p :     0.140881
      px      :     0.031299
      py      :     0.077327
      dz2     :     0.002985  d :     0.026037
      dxz     :     0.000363
      dyz     :     0.007382
      dx2y2   :     0.007685
      dxy     :     0.007623

 18 H s       :     0.792898  s :     0.792898
      pz      :     0.037355  p :     0.145772
      px      :     0.034067
      py      :     0.074350
      dz2     :     0.003111  d :     0.027233
      dxz     :     0.000459
      dyz     :     0.008093
      dx2y2   :     0.007486
      dxy     :     0.008083

 19 H s       :     0.786363  s :     0.786363
      pz      :     0.042079  p :     0.141755
      px      :     0.055487
      py      :     0.044188
      dz2     :     0.004180  d :     0.026251
      dxz     :     0.005678
      dyz     :     0.003801
      dx2y2   :     0.006049
      dxy     :     0.006543

 20 H s       :     0.808228  s :     0.808228
      pz      :     0.061886  p :     0.136192
      px      :     0.033054
      py      :     0.041252
      dz2     :     0.007933  d :     0.026908
      dxz     :     0.006546
      dyz     :     0.007485
      dx2y2   :     0.001848
      dxy     :     0.003096

 21 H s       :     0.806772  s :     0.806772
      pz      :     0.041693  p :     0.136871
      px      :     0.063042
      py      :     0.032135
      dz2     :     0.004184  d :     0.026846
      dxz     :     0.007429
      dyz     :     0.002657
      dx2y2   :     0.006355
      dxy     :     0.006220

 22 H s       :     0.798024  s :     0.798024
      pz      :     0.058454  p :     0.142376
      px      :     0.048236
      py      :     0.035685
      dz2     :     0.008589  d :     0.027717
      dxz     :     0.007584
      dyz     :     0.005359
      dx2y2   :     0.002390
      dxy     :     0.003795

 23 H s       :     0.796202  s :     0.796202
      pz      :     0.035556  p :     0.142528
      px      :     0.047113
      py      :     0.059860
      dz2     :     0.002609  d :     0.027603
      dxz     :     0.003472
      dyz     :     0.005701
      dx2y2   :     0.008171
      dxy     :     0.007650

 24 H s       :     0.768003  s :     0.768003
      pz      :     0.056670  p :     0.143310
      px      :     0.044071
      py      :     0.042569
      dz2     :     0.007673  d :     0.027568
      dxz     :     0.006148
      dyz     :     0.005968
      dx2y2   :     0.004563
      dxy     :     0.003216

 25 H s       :     0.782183  s :     0.782183
      pz      :     0.035992  p :     0.143192
      px      :     0.068150
      py      :     0.039050
      dz2     :     0.002643  d :     0.027730
      dxz     :     0.007890
      dyz     :     0.001312
      dx2y2   :     0.008202
      dxy     :     0.007683


                      *****************************
                      * MAYER POPULATION ANALYSIS *
                      *****************************

  NA   - Mulliken gross atomic population
  ZA   - Total nuclear charge
  QA   - Mulliken gross atomic charge
  VA   - Mayer's total valence
  BVA  - Mayer's bonded valence
  FA   - Mayer's free valence

  ATOM       NA         ZA         QA         VA         BVA        FA
  0 C      6.0204     6.0000    -0.0204     3.8343     3.8343    -0.0000
  1 O      8.3630     8.0000    -0.3630     1.9960     1.9960     0.0000
  2 C      5.5696     6.0000     0.4304     3.8872     3.8872     0.0000
  3 C      6.2362     6.0000    -0.2362     3.8796     3.8796     0.0000
  4 C      6.0290     6.0000    -0.0290     3.8892     3.8892     0.0000
  5 C      6.2168     6.0000    -0.2168     3.9552     3.9552     0.0000
  6 C      6.0802     6.0000    -0.0802     3.9696     3.9696     0.0000
  7 C      6.1943     6.0000    -0.1943     3.6480     3.6480    -0.0000
  8 C      5.4212     6.0000     0.5788     3.5432     3.5432    -0.0000
  9 C      6.0827     6.0000    -0.0827     3.8940     3.8940    -0.0000
 10 C      6.1084     6.0000    -0.1084     3.9527     3.9527    -0.0000
 11 C      5.8933     6.0000     0.1067     3.7760     3.7760    -0.0000
 12 O      8.3109     8.0000    -0.3109     2.1469     2.1469    -0.0000
 13 H      0.8923     1.0000     0.1077     0.9964     0.9964     0.0000
 14 H      0.9024     1.0000     0.0976     0.9909     0.9909    -0.0000
 15 H      0.9024     1.0000     0.0976     0.9909     0.9909     0.0000
 16 H      0.8677     1.0000     0.1323     1.0126     1.0126     0.0000
 17 H      0.8533     1.0000     0.1467     0.9959     0.9959     0.0000
 18 H      0.8694     1.0000     0.1306     1.0173     1.0173     0.0000
 19 H      0.8462     1.0000     0.1538     1.0069     1.0069     0.0000
 20 H      0.8875     1.0000     0.1125     0.9976     0.9976     0.0000
 21 H      0.8945     1.0000     0.1055     1.0049     1.0049    -0.0000
 22 H      0.9115     1.0000     0.0885     1.0179     1.0179    -0.0000
 23 H      0.8984     1.0000     0.1016     1.0154     1.0154    -0.0000
 24 H      0.8652     1.0000     0.1348     1.0105     1.0105    -0.0000
 25 H      0.8835     1.0000     0.1165     1.0134     1.0134    -0.0000

  Mayer bond orders larger than 0.100000
B(  0-C ,  1-O ) :   0.8369 B(  0-C , 13-H ) :   0.9977 B(  0-C , 14-H ) :   0.9944 
B(  0-C , 15-H ) :   0.9946 B(  1-O ,  2-C ) :   1.1488 B(  2-C ,  3-C ) :   1.3345 
B(  2-C ,  5-C ) :   1.3004 B(  3-C ,  4-C ) :   1.5158 B(  3-C , 16-H ) :   0.9828 
B(  4-C ,  7-C ) :   1.2700 B(  4-C , 17-H ) :   0.9662 B(  5-C ,  6-C ) :   1.6200 
B(  5-C , 18-H ) :   0.9834 B(  6-C ,  7-C ) :   1.2802 B(  6-C , 19-H ) :   0.9552 
B(  7-C ,  8-C ) :   1.1284 B(  8-C ,  9-C ) :   1.0038 B(  8-C , 12-O ) :   1.3365 
B(  9-C , 10-C ) :   0.9335 B(  9-C , 24-H ) :   0.9704 B(  9-C , 25-H ) :   0.9926 
B( 10-C , 11-C ) :   0.9566 B( 10-C , 22-H ) :   1.0128 B( 10-C , 23-H ) :   1.0117 
B( 11-C , 12-O ) :   0.7792 B( 11-C , 20-H ) :   0.9984 B( 11-C , 21-H ) :   1.0046 


-------
TIMINGS
-------

Total SCF time: 0 days 0 hours 1 min 19 sec 

Total time                  ....      79.249 sec
Sum of individual times     ....      79.183 sec  ( 99.9%)

SCF preparation             ....       0.673 sec  (  0.8%)
Fock matrix formation       ....      77.113 sec  ( 97.3%)
  Startup                   ....       0.067 sec  (  0.1% of F)
  Coulomb+Exchange Fock     ....      74.582 sec  ( 96.7% of F)
  CPCM terms                ....       2.158 sec  (  2.8% of F)
Diagonalization             ....       0.000 sec  (  0.0%)
Density matrix formation    ....       0.226 sec  (  0.3%)
Total Energy calculation    ....       0.035 sec  (  0.0%)
Population analysis         ....       0.101 sec  (  0.1%)
Orbital Transformation      ....       0.214 sec  (  0.3%)
Orbital Orthonormalization  ....       0.000 sec  (  0.0%)
DIIS solution               ....       0.205 sec  (  0.3%)
SOSCF solution              ....       0.602 sec  (  0.8%)
Finished LeanSCF after  79.4 sec

Maximum memory used throughout the entire LEANSCF-calculation: 44.5 MB


           ************************************************************
           *        Program running with 8 parallel MPI-processes     *
           *              working on a common directory               *
           ************************************************************

------------------------------------------------------------------------------
                         ORCA PROPERTY INTEGRAL CALCULATIONS
------------------------------------------------------------------------------

GBWName                                   ... calc.gbw
Number of atoms                           ...     26
Number of basis functions                 ...    585
Max core memory                           ...   8000 MB

Dipole integrals                          ... YES
Quadrupole integrals                      ...  NO
Linear momentum integrals                 ... YES
Angular momentum integrals                ... YES
Higher moments length integrals           ...  NO
Higher moments velocity integrals         ...  NO
Kinetic energy integrals                  ...  NO
GIAO right hand sides                     ...  NO
GIAO dipole derivative integrals          ...  NO
SOC integrals                             ...  NO
EPR diamagnetic integrals (GIAO)          ...  NO
EPR gauge integrals                       ...  NO
Field gradient integrals                  ...  NO (   0 nuclei)
Spin-dipole/Fermi contact integrals       ...  NO (   0 nuclei)
Contact density integrals                 ...  NO (   0 nuclei)
Nucleus-orbit integrals                   ...  NO (   0 nuclei)
Geometric perturbations                   ...  NO (  26 nuclei)

Choice of electric origin   ... Center of mass
Position of electric origin ... (  8.1811,  3.0028,  5.7561) 
Choice of magnetic origin   ... GIAO
Position of magnetic origin ... (  0.0000,  0.0000,  0.0000) 

Calculating integrals                     ... Electric Dipole (Length)     done (  0.0 sec)
Calculating integrals                     ... Linear Momentum              done (  0.0 sec)
Calculating integrals                     ... Angular Momentum  (ElOri)    done (  0.0 sec)

Property integrals calculated in   0.1 sec

Maximum memory used throughout the entire PROPINT-calculation: 43.7 MB


           ************************************************************
           *        Program running with 8 parallel MPI-processes     *
           *              working on a common directory               *
           ************************************************************


--------------------------------------------------------------------------------
                             ORCA-MATRIX DRIVEN CI
--------------------------------------------------------------------------------


Wavefunction type
-----------------
Correlation treatment                      ...      CCSD     
Single excitations                         ... ON
Orbital optimization                       ... OFF
Calculation of Z vector                    ... OFF
Calculation of Brueckner orbitals          ... OFF
Perturbative triple excitations            ... ON
CPCM scheme                                ... PTES
Calculation of F12 correction              ... OFF
Frozen core treatment                      ... chemical core (26 el)
Reference Wavefunction                     ... RHF
  Internal Orbitals:    13 ...   46 ( 34 MO's/ 68 electrons)
  Virtual  Orbitals:    47 ...  584 (538 MO's              )
Number of AO's                             ...    585
Number of electrons                        ...     94
Number of correlated electrons             ...     68

Algorithmic settings
--------------------
Integral transformation                    ... All integrals via the RI transformation
K(C) Formation                             ... RI-DLPNO
   PNO-Integral Storage                    ... ON DISK
   PNO occupation number cut-off           ... 3.330e-07
   Singles PNO occupation number cut-off   ... 9.990e-09
   PNO Mulliken prescreening cut-off       ... 1.000e-03
   Domain cut-off (Mulliken population)    ... 1.000e-03
   PNO Normalization                       ...    1
Maximum number of iterations               ...        50
Convergence tolerance (max. residuum)      ... 2.500e-05
Level shift for amplitude update           ... 2.000e-01
Maximum number of DIIS vectors             ...         7
DIIS turned on at iteration                ...         0
Damping before turning on DIIS             ...     0.500
Damping after turning on DIIS              ...     0.000
Pair specific amplitude update             ... OFF
Natural orbital iterations                 ... OFF
Perturbative natural orbital generation    ... OFF
Printlevel                                 ... 2

Singles Fock matrix elements calculated using PNOs.

Memory handling:
----------------
Maximum memory for working arrays          ...   8000 MB
Data storage in matrix containers          ... UNCOMPRESSED
Data type for integral storage             ... DOUBLE
In-Core Storage of quantities:
   Amplitudes+Sigma Vector      ... NO
   J+K operators                ... NO
   DIIS vectors                 ... NO
   3-external integrals         ... NO
   4-external integrals         ... NO

Localization treatment:
-----------------------
Localization option                        ...    6
Localization threshhold                    ... -1.0e+00
Using relative localization threshhold     ... 1.0e-08
Neglect threshold for strong pairs         ... 1.000e-04 Eh
Prescreening threshold for very weak pairs ... 1.000e-06 Eh

Initializing the integral package          ... done
Localizing the valence orbitals
Localizing the valence orbitals
------------------------------------------------------------------------------
                           ORCA ORBITAL LOCALIZATION
------------------------------------------------------------------------------

Input orbitals are from                  ... calc.gbw
Output orbitals are to                   ... calc.loc
Max. number of iterations                ... 128
Localizations seeded randomly            ... off
Convergence tolerance                    ... 1.000e-06
Using relative localization threshhold   ... 1.000e-08
Threshold for strong local MOs           ... 9.500e-01
Threshold for bond MOs                   ... 8.500e-01
Operator                                 ... 0
Orbital range for localization           ... 13 to 46
Localization criterion                   ... FOSTER-BOYS (AUGMENTED HESSIAN)
Doing the dipole integrals     ... o.k.
Initial value of the localization sum :  1097.091384
ITERATION   0 : L= 1176.8452052427 DL=  7.98e+01 (AVERGE_DL)=    0.3770459838 
ITERATION   1 : L= 1187.6189381639 DL=  1.08e+01 (AVERGE_DL)=    0.1385803558 
ITERATION   2 : L= 1187.8441653224 DL=  2.25e-01 (AVERGE_DL)=    0.0200368270 
ITERATION   3 : L= 1187.8504164479 DL=  6.25e-03 (AVERGE_DL)=    0.0033380872 
ITERATION   4 : L= 1187.8521733900 DL=  1.76e-03 (AVERGE_DL)=    0.0017696904 
ITERATION   5 : L= 1187.8529837597 DL=  8.10e-04 (AVERGE_DL)=    0.0012018774 
ITERATION   6 : L= 1187.8534357062 DL=  4.52e-04 (AVERGE_DL)=    0.0008975570 
ITERATION   7 : L= 1187.8537188201 DL=  2.83e-04 (AVERGE_DL)=    0.0007103938 
ITERATION   8 : L= 1187.8539086021 DL=  1.90e-04 (AVERGE_DL)=    0.0005816290 
ITERATION   9 : L= 1187.8540411500 DL=  1.33e-04 (AVERGE_DL)=    0.0004860770 
ITERATION  10 : L= 1187.8541362300 DL=  9.51e-05 (AVERGE_DL)=    0.0004116832 
ITERATION  11 : L= 1187.8542056960 DL=  6.95e-05 (AVERGE_DL)=    0.0003518883 
ITERATION  12 : L= 1187.8542571341 DL=  5.14e-05 (AVERGE_DL)=    0.0003028034 
ITERATION  13 : L= 1187.8542956156 DL=  3.85e-05 (AVERGE_DL)=    0.0002619055 
ITERATION  14 : L= 1187.8543246282 DL=  2.90e-05 (AVERGE_DL)=    0.0002274114 
ITERATION  15 : L= 1187.8543466505 DL=  2.20e-05 (AVERGE_DL)=    0.0001981299 
ITERATION  16 : L= 1187.8543634485 DL=  1.68e-05 (AVERGE_DL)=    0.0001730400 
ITERATION  17 : L= 1187.8543763209 DL=  1.29e-05 (AVERGE_DL)=    0.0001514780 
ITERATION  18 : L= 1187.8543862266 DL=  9.91e-06 (AVERGE_DL)=    0.0001328802 
ITERATION  19 : L= 1187.8543938696 DL=  7.64e-06 (AVERGE_DL)=    0.0001167215 
ITERATION  20 : L= 1187.8543997812 DL=  5.91e-06 (AVERGE_DL)=    0.0001026530 
ITERATION  21 : L= 1187.8544043634 DL=  4.58e-06 (AVERGE_DL)=    0.0000903763 
ITERATION  22 : L= 1187.8544079226 DL=  3.56e-06 (AVERGE_DL)=    0.0000796522 
ITERATION  23 : L= 1187.8544106919 DL=  2.77e-06 (AVERGE_DL)=    0.0000702593 
ITERATION  24 : L= 1187.8544128494 DL=  2.16e-06 (AVERGE_DL)=    0.0000620140 
ITERATION  25 : L= 1187.8544145314 DL=  1.68e-06 (AVERGE_DL)=    0.0000547557 
ITERATION  26 : L= 1187.8544158436 DL=  1.31e-06 (AVERGE_DL)=    0.0000483631 
ITERATION  27 : L= 1187.8544168690 DL=  1.03e-06 (AVERGE_DL)=    0.0000427545 
ITERATION  28 : L= 1187.8544176692 DL=  8.00e-07 (AVERGE_DL)=    0.0000377664 
LOCALIZATION SUM CONVERGED

------------------------------------------------------
AUGMENTED HESSIAN OPTIMIZATION OF FOSTER-BOYS ORBITALS
------------------------------------------------------

Spin operator:           0
Orbital window:          13 to 46
Number of iterations:    128
Gradient tolerance:      1.000e-06
Number of pairs:         561
Davidson threshold:      2000
Diagonalization method:  LAPACK
Iter:    0   L: 1187.8544176692   Grad. norm: 6.159847e-03
   *** Likely close to a maximum now. ***
       Augmented Hessian eigenvalues:  5.85e-06 -1.15e-01 -3.16e-01 -4.88e-01 ... 
Iter:    1   L: 1187.8544205946   Grad. norm: 5.012218e-05
Iter:    2   L: 1187.8544205947   Grad. norm: 1.955991e-10
LOCALIZATION HAS CONVERGED.

Eigenvalues of the Hessian:
  0 -1.144e-01
  1 -3.162e-01
  2 -4.881e-01
  3 -1.333e+00
  4 -1.862e+00
  5 -2.806e+00
  6 -2.952e+00
  7 -4.539e+00
  8 -4.625e+00
  9 -4.655e+00
    ...


--------------------------------------------------------------------------------
                    LOCALIZED MOLECULAR ORBITAL COMPOSITIONS
--------------------------------------------------------------------------------

The Mulliken populations for each LMO on each atom are computed
The LMO`s will be ordered according to atom index and type
  (A) Strongly localized MO`s have populations of >=0.950 on one atom
  (B) Two center bond orbitals have populations of >=0.850 on two atoms
  (C) Other MO`s are considered to be `delocalized`

FOUND  -   3 strongly local MO`s
       -  30 two center bond MO`s
       -   1 significantly delocalized MO`s

Rather strongly localized orbitals:
MO  15:  12O  -   0.990574
MO  14:   1O  -   0.952049
MO  13:   1O  -   0.953160
Bond-like localized orbitals:
MO  45:  25H  -   0.440090  and   9C  -   0.573305
MO  44:  24H  -   0.428187  and   9C  -   0.574028
MO  43:  23H  -   0.448869  and  10C  -   0.574568
MO  42:  22H  -   0.455076  and  10C  -   0.570718
MO  41:  21H  -   0.450075  and  11C  -   0.578151
MO  40:  20H  -   0.449334  and  11C  -   0.573383
MO  39:  19H  -   0.417314  and   6C  -   0.580036
MO  38:  18H  -   0.429227  and   5C  -   0.582648
MO  37:  17H  -   0.426456  and   4C  -   0.577130
MO  36:  16H  -   0.429891  and   3C  -   0.580539
MO  35:  15H  -   0.462096  and   0C  -   0.563744
MO  34:  14H  -   0.462076  and   0C  -   0.563684
MO  33:  13H  -   0.454562  and   0C  -   0.564845
MO  32:  12O  -   0.713946  and  11C  -   0.282321
MO  31:  12O  -   0.772220  and   8C  -   0.237783
MO  30:  12O  -   0.734944  and   8C  -   0.273309
MO  29:  11C  -   0.531160  and  10C  -   0.477121
MO  28:  10C  -   0.465375  and   9C  -   0.524720
MO  27:   9C  -   0.409201  and   8C  -   0.607498
MO  26:   8C  -   0.524813  and   7C  -   0.529895
MO  25:   7C  -   0.527326  and   6C  -   0.538884
MO  24:   7C  -   0.529191  and   4C  -   0.531927
MO  23:   6C  -   0.410906  and   5C  -   0.529998
MO  22:   6C  -   0.416190  and   5C  -   0.527982
MO  21:   5C  -   0.490430  and   2C  -   0.542813
MO  20:   4C  -   0.401218  and   3C  -   0.523915
MO  19:   4C  -   0.397871  and   3C  -   0.525020
MO  18:   3C  -   0.528852  and   2C  -   0.505050
MO  17:   2C  -   0.382980  and   1O  -   0.654857
MO  16:   1O  -   0.690593  and   0C  -   0.313514
More delocalized orbitals:
MO  46:  4C - 0.139 6C - 0.103 7C - 0.588 8C - 0.135
Localized MO's were stored in: calc.loc

Localizing the core orbitals
------------------------------------------------------------------------------
                           ORCA ORBITAL LOCALIZATION
------------------------------------------------------------------------------

Input orbitals are from                  ... calc.loc
Output orbitals are to                   ... calc.loc
Max. number of iterations                ... 128
Localizations seeded randomly            ... off
Convergence tolerance                    ... 1.000e-06
Using relative localization threshhold   ... 1.000e-08
Threshold for strong local MOs           ... 9.500e-01
Threshold for bond MOs                   ... 8.500e-01
Operator                                 ... 0
Orbital range for localization           ... 0 to 12
Localization criterion                   ... FOSTER-BOYS (AUGMENTED HESSIAN)
Doing the dipole integrals     ... o.k.
Initial value of the localization sum :   379.880028
ITERATION   0 : L=  379.8800340349 DL=  6.23e-06 (AVERGE_DL)=    0.0002826475 
ITERATION   1 : L=  379.8800340349 DL=  0.00e+00 (AVERGE_DL)=    0.0000000000 
LOCALIZATION SUM CONVERGED

------------------------------------------------------
AUGMENTED HESSIAN OPTIMIZATION OF FOSTER-BOYS ORBITALS
------------------------------------------------------

Spin operator:           0
Orbital window:          0 to 12
Number of iterations:    128
Gradient tolerance:      1.000e-06
Number of pairs:         78
Davidson threshold:      2000
Diagonalization method:  LAPACK
Iter:    0   L: 379.8800340349   Grad. norm: 9.707671e-04
   *** Likely close to a maximum now. ***
       Augmented Hessian eigenvalues:  1.32e-09 -2.39e+01 -2.51e+01 -2.70e+01 ... 
Iter:    1   L: 379.8800340356   Grad. norm: 1.474624e-13
LOCALIZATION HAS CONVERGED.

Eigenvalues of the Hessian:
  0 -2.389e+01
  1 -2.510e+01
  2 -2.703e+01
  3 -2.737e+01
  4 -2.857e+01
  5 -2.869e+01
  6 -2.871e+01
  7 -2.877e+01
  8 -2.899e+01
  9 -2.922e+01
    ...


--------------------------------------------------------------------------------
                    LOCALIZED MOLECULAR ORBITAL COMPOSITIONS
--------------------------------------------------------------------------------

The Mulliken populations for each LMO on each atom are computed
The LMO`s will be ordered according to atom index and type
  (A) Strongly localized MO`s have populations of >=0.950 on one atom
  (B) Two center bond orbitals have populations of >=0.850 on two atoms
  (C) Other MO`s are considered to be `delocalized`

FOUND  -  13 strongly local MO`s
       -   0 two center bond MO`s
       -   0 significantly delocalized MO`s

Rather strongly localized orbitals:
MO  12:  12O  -   0.999105
MO  11:  11C  -   1.000880
MO  10:  10C  -   1.001760
MO   9:   9C  -   1.002189
MO   8:   8C  -   1.000149
MO   7:   7C  -   1.000125
MO   6:   6C  -   1.000800
MO   5:   5C  -   1.001228
MO   4:   4C  -   1.001211
MO   3:   3C  -   1.001120
MO   2:   2C  -   1.001240
MO   1:   1O  -   0.998965
MO   0:   0C  -   1.000228
Localized MO's were stored in: calc.loc

Warning: reference  - re-canonicalizations have been set to INT 1 VIRT 1
Warning: internal orbitals are localized - no re-canonicalization of internal orbitals
Warning: UsePNO is turned on - no re-canonicalization of internal and virtual orbitals
Fock densities were made 
Making Fock matrix and reference energy:

--------------------------
CLOSED-SHELL FOCK OPERATOR
--------------------------

MDCI_FockCPCM: ediel   =  -0.074855424000
MDCI_FockCPCM: <VCPCM> =   5.838534903488
Time needed for Fock operator              ...           30.749 sec
Reference energy                           ...   -573.912471512

--------------
DLPNO SETTINGS (2015 fully linear scaling implementation)
--------------

TCutMKN:           1.000e-03
TCutPAO:           1.000e-03
TCutPNO:           3.330e-07
TCutPNOSingles:    9.990e-09
TCutEN:            9.700e-01
TCutPAOExt:        1.000e-01
TCutPairs:         1.000e-04
TCutPre:           1.000e-06
TCutOSV:           1.000e-06
TCutDOij:          1.000e-05
TCutDO:            1.000e-02
TCutC:             1.000e-04
TCutCPAO:          1.000e-03
TCutCMO:           1.000e-03
TScaleDOMP2PreScr: 2.000e+00
TScaleMKNMP2PreScr:1.000e+01
TScalePNOMP2PreScr:1.000e+00
PAO overlap thresh 1.000e-08
Using PNOs for Singles Fock computation
Use new domains
Use fully linear algorithm
TCutTNO:           1.000e-09
TCutMP2Pairs:      1.000e-05
TCutDOStrong:      2.000e-02
TCutDOWeak:        4.000e-02
TCutMKNStrong:     1.000e-02
TCutMKNWeak:       1.000e-01
NTCutTNO:          1

--------------------------
Creating C-PCM containers                  ... ok
Mulliken population of the LMOs            ... ok
Performing proximity check                 ... 
 found 2 problematic atoms
   => In all likelyhood your results will be entirely fine!
   => In case you don't want to trust it, decrease TCutMKN to below 0.00073724.
   => but note that this is probably not necessary but will increase execution time
Calculating differential overlap integrals ... ok

--------------------------
ELECTRON PAIR PRESCREENING
--------------------------

Dipole-based pair screening          .... used

   TCutDOij = 1.000000e-05
   TCutPre  = 1.000000e-06
   .... Finished loop over pairs
Total time spent in the prescreening                  ...     0.000 sec
sum of pair energies estimated for screened out pairs ...       0.000000000000 Eh
Thresholds for map construction and integral transformation for crude MP2:
   TCutMKN                    ...     1.0e-02
   TCutDO                     ...     2.0e-02
   TCutPairs                  ...     1.0e-04
   TCutPNO_CrudeMP2           ...     3.3e-07
   TCutPNOSingles_CrudeMP2    ...     1.0e-08
--------------------------------
LOCAL RI TRANSFORMATION (IAVPAO)
--------------------------------

Orbital window:      13 to 46
Number of PAOs:     585
Basis functions:    585 (221 shells)
Aux. functions:    1378 (416 shells)
Use SHARK:           on
Have SHARK:         yes

Processing maps (0.0 sec)
Average map sizes:
   Aux shells -> MOs              34.0
   Aux shells -> PAOs            585.0
   MOs        -> AO shells       198.8
   PAOs       -> AO shells       218.1

Calculating integrals (2.9 sec, 209.125 MB)
Sorting integrals (0.3 sec, 209.110 MB)
Total time for the integral transformation: 3.2 sec
--------------------------------
INITIAL GUESS AND PNO GENERATION
--------------------------------

PNO truncation parameters                   .... 
    PAOOverlapThresh   =        1.000e-08

    TCutPairs          =        1.000e-04
    TCutPNO            =        3.330e-07
    TCutPNOSingles     =        9.990e-09
    TCutMP2Pairs       =        1.000e-05
    TCutMKN            =        1.000e-02
    TCutDO             =        2.000e-02

Pair selection                          .... not used
Type of local MP2 treatment                 .... semi-local MP2
Strategy for PNO selection                  .... occupation number selection
Pair density normalization                  .... MP2 norm
Spin component scaling                      .... not used

   .... Finished loop over pairs
Making pair pair interaction lists          ... done

                       ===========================
                        346 OF  595 PAIRS ARE KEPT CCSD PAIRS
                        127 OF  595 PAIRS ARE KEPT MP2 PAIRS FOR (T)
                        122 OF  595 PAIRS ARE SKIPPED
                       ===========================

Total time spent in the initial guess                 ...     9.984 sec
SL-MP2 correlation energy (all non-screened pairs)    ...      -2.121663324356 Eh

Initial PNO correlation energy                        ...      -2.110548017724 Eh
sum of pair energies prescreened and skipped MP2 pairs...      -0.000366917855 Eh
sum of pair energies of crude MP2 skipped pairs only  ...      -0.000366917855 Eh
sum of MP2 pair energies for pairs that were not kept ...      -0.004685083472 Eh
sum of PNO error estimates for the kept pairs         ...      -0.006430223161 Eh
                                                          --------------------
sum of all corrections                                         -0.011115306633
Initial total correlation energy                               -2.121663324356
Thresholds for map construction and integral transformation for fine MP2 and CCSD(T) calculation:
   TCutMKN   ...     1.0e-03
   TCutDO    ...     1.0e-02
   TCutPairs ...     1.0e-04
   TCutCMO   ...     1.0e-03
   TCutCPAO  ...     1.0e-03

Thresholds for map construction and integral transformation for strong Triples:
   TCutMKN   ...     1.0e-02
   TCutDO    ...     2.0e-02
   TCutCMO   ...     1.0e-03
   TCutCPAO  ...     1.0e-03

Thresholds for map construction and integral transformation for weak Triples:
   TCutMKN   ...     1.0e-01
   TCutDO    ...     4.0e-02
   TCutCMO   ...     1.0e-03
   TCutCPAO  ...     1.0e-03

--------------------------------
LOCAL RI TRANSFORMATION (IAVPAO)
--------------------------------

Orbital window:      13 to 46
Number of PAOs:     585
Basis functions:    585 (221 shells)
Aux. functions:    1378 (416 shells)
Use SHARK:           on
Have SHARK:         yes

Processing maps (0.0 sec)
Average map sizes:
   Aux shells -> MOs              31.5
   Aux shells -> PAOs            585.0
   MOs        -> AO shells       198.8
   PAOs       -> AO shells       218.1

Calculating integrals (2.7 sec, 194.531 MB)
Sorting integrals (0.3 sec, 194.515 MB)
Total time for the integral transformation: 3.1 sec
--------------------------------
INITIAL GUESS AND PNO GENERATION
--------------------------------

PNO truncation parameters                   .... 
    PAOOverlapThresh   =        1.000e-08

    TCutPairs          =        1.000e-04
    TCutPNO            =        3.330e-07
    TCutPNOSingles     =        9.990e-09
    TCutMP2Pairs       =        1.000e-05
    TCutMKN            =        1.000e-03
    TCutDO             =        1.000e-02

Pair selection                          .... not used
Type of local MP2 treatment                 .... semi-local MP2
Strategy for PNO selection                  .... occupation number selection
Pair density normalization                  .... MP2 norm
Spin component scaling                      .... not used

   .... Finished loop over pairs

 PNO Occupation Number Statistics: 
  | Av. % of trace(Dij) retained        ...  97.368025970055
  | sigma^2 in % of trace(Dij) retained ...   1.10e+01
  | Av. % of trace(Di) retained         ...  99.999047876293
  | sigma^2 in % of trace(Di) retained  ...   8.56e-08
 Distributions of % trace(Dij) recovered:
  |       >= 99.9  ...   100 ( 21.1 % of all pairs)
  |   [80.0, 90.0) ...    21 (  4.4 % of all pairs)
  |   [90.0, 99.0) ...   224 ( 47.4 % of all pairs)
  |   [99.0, 99.9) ...   128 ( 27.1 % of all pairs)
 Distributions of % trace(Di) recovered :
  |       >= 99.9  ...    34 (100.0 % of all I-pairs )

Making pair pair interaction lists          ... done

                       ===========================
                        346 OF  473 PAIRS ARE KEPT
                       ===========================

Total time spent in the initial guess                 ...    14.836 sec
SL-MP2 correlation energy (all non-screened pairs)    ...      -2.122916633192 Eh

Initial PNO correlation energy                        ...      -2.112112222188 Eh
sum of pair energies estimated for screened out pairs ...      -0.000366917855 Eh
sum of MP2 pair energies for pairs that were not kept ...      -0.004329330597 Eh
sum of PNO error estimates for the kept pairs         ...      -0.006475080407 Eh
                                                          --------------------
sum of all corrections                                         -0.011171328859
Initial total correlation energy                               -2.123283551047
Thresholds for map construction and integral transformation for fine MP2 and CCSD(T) calculation:
   TCutMKN   ...     1.0e-03
   TCutDO    ...     1.0e-02
   TCutPairs ...     1.0e-04
   TCutCMO   ...     1.0e-03
   TCutCPAO  ...     1.0e-03

Time for aux screen maps:            0.005
Time for maps after fine MP2:            0.023
-----------------------------
LOCAL RI TRANSFORMATION (IJV)
-----------------------------

Orbital window:      13 to 46
Basis functions:    585 (221 shells)
Aux. functions:    1378 (416 shells)
Use SHARK:           on

Processing maps (0.0 sec)
Average map sizes:
   Aux shells -> MOs(i)           28.8
   Aux shells -> MOs(j)           34.0
   MOs        -> AO shells       198.8

Calculating integrals (2.6 sec, 10.376 MB)
Sorting integrals (0.0 sec, 10.360 MB)
Total time for the integral transformation: 2.7 sec
--------------------------------
LOCAL RI TRANSFORMATION (VABPAO)
--------------------------------

Number of PAOs:     585
Basis functions:    585 (221 shells)
Aux. functions:    1378 (416 shells)
Use SHARK:           on

Processing maps (0.0 sec)
Average map sizes:
   Aux shells -> PAOs            571.2
   PAOs       -> AO shells       218.1

Calculating integrals (6.7 sec, 3447.195 MB)
Finished


-------------------------------------
Pair Pair Term precalculation with     
RI-(ij|mn) and (im|jn) transformation  
ON THE FLY                             
-------------------------------------

   IBatch   1 (of   2)              ... done (   99.601 sec)
   IBatch   2 (of   2)              ... done (   56.000 sec)
Total EXT                           ...         155.601 sec

IAVPA Available = YES
VABPAO Available= YES
IJV Available   = YES
IJK Available   = NO
PNO3i Available = YES
PNO3j Available = YES
PNO4 Available  = YES
---------------------
RI-PNO TRANSFORMATION
---------------------

Total Number of PNOs                   ... 11589
Average number of PNOs per pair        ...    33
Maximal number of PNOs per pair        ...    85
   #pairs with  1 -  5 PNOs   :    0
   #pairs with  6 - 10 PNOs   :    1
   #pairs with 11 - 15 PNOs   :   38
   #pairs with 16 - 20 PNOs   :   50
   #pairs with 21 - 25 PNOs   :   24
   #pairs with 26 - 30 PNOs   :   33
   #pairs with 31 - 35 PNOs   :   55
   #pairs with 36 - 40 PNOs   :   31
   #pairs with 41 - 45 PNOs   :   41
   #pairs with 46 - 50 PNOs   :   27
   #pairs with 51 - 55 PNOs   :   24
   #pairs with 56 - 60 PNOs   :   10
   #pairs with 61 - 65 PNOs   :    5
   #pairs with 71 - 75 PNOs   :    5
   #pairs with 76 - 80 PNOs   :    1
   #pairs with 81 - 85 PNOs   :    1

Generation of (ij|ab)[P] integrals            ... on
Generation of (ia|bc)[P],(ja|bc)[P] integrals ... on
Storage of 3 and 4 external integrals         ... on
Generation of ALL (ka|bc)[P] integrals        ... on
Keep RI integrals in memory                   ... off

Ibatch:  1 (of  1)
Starting 2-4 index PNO integral generation ... done

Timings:
Total PNO integral transformation time     ...         56.214 sec
Size of the 3-external file                ...       163 MB
Size of the 4-external file                ...      1045 MB
Size of the IKJL file                      ...         0 MB
Size of the all 3-external file            ...      2726 MB
Size of the 1-external file                ...         8 MB

Making pair/pair overlap matrices          ... done (    7.755 sec)
Size of the pair overlap file              ... 768 MB
Redoing the guess amplitudes               ... done (    0.007 sec)

-------------------------
FINAL STARTUP INFORMATION
-------------------------

E(0)                                       ...   -573.912471512
E(SL-MP2)                                  ...     -2.122916633
E(SL-MP2) including corrections            ...     -2.123283551
Initial E(tot)                             ...   -576.035755063
<T|T>                                      ...      0.606547621
Number of pairs included                   ... 346
Total number of pairs                      ... 595

------------------------------------------------
                  RHF COUPLED CLUSTER ITERATIONS
------------------------------------------------

Number of PNO amplitudes to be optimized   ...       463051
Number of non-PNO amplitudes               ...    100147624
Untruncated number of regular amplitudes   ...    172219180

Iter       E(tot)           E(Corr)          Delta-E          Residual     Time
  0   -576.035855816     -2.112212976      0.010703658      0.016690609   14.63
                           *** Turning on DIIS ***
  1   -576.105038947     -2.181396107     -0.069183131      0.011405952   15.49
  2   -576.158873189     -2.235230348     -0.053834241      0.005799399   15.41
  3   -576.168563622     -2.244920782     -0.009690434      0.003089225   15.50
  4   -576.171472700     -2.247829859     -0.002909078      0.002020737   15.44
  5   -576.172387704     -2.248744864     -0.000915004      0.001018350   15.49
  6   -576.172632125     -2.248989285     -0.000244421      0.000460344   15.45
  7   -576.172665743     -2.249022902     -0.000033618      0.000216245   15.37
  8   -576.172681825     -2.249038984     -0.000016082      0.000125829   15.52
  9   -576.172666521     -2.249023681      0.000015303      0.000060596   15.49
 10   -576.172672853     -2.249030012     -0.000006331      0.000025751   15.46
 11   -576.172671056     -2.249028216      0.000001797      0.000013573   15.47
               --- The Coupled-Cluster iterations have converged ---

----------------------
COUPLED CLUSTER ENERGY
----------------------

E(0)                                       ...   -573.912471512
E(CORR)(strong-pairs)                      ...     -2.249068204
E(CORR)(weak-pairs)                        ...     -0.011171329
E(CORR)(corrected)                         ...     -2.260239533
C-PCM corr. term (included in E(CORR))     ...     -0.000039989
E(TOT)                                     ...   -576.172711045
Singles Norm <S|S>**1/2                    ...      0.109838545  
T1 diagnostic                              ...      0.013319880  

------------------
LARGEST AMPLITUDES
------------------
  32-> 48  32-> 48       0.054023
  16-> 47  16-> 47       0.051131
  46-> 47  46-> 47       0.048471
  46-> 49  46-> 49       0.043207
  28-> 48  28-> 48       0.041236
  27-> 49  27-> 49       0.039422
  31-> 47  -1-> -1       0.039168
  31-> 47  31-> 47       0.038188
  40-> 50  40-> 50       0.037996
  24-> 51  24-> 51       0.037995
  25-> 51  25-> 51       0.037665
  17-> 48  17-> 48       0.036692
  26-> 51  26-> 51       0.036676
  22-> 48  22-> 48       0.035828
  37-> 51  37-> 51       0.035672
  36-> 51  36-> 51       0.035481


-------------------------------------------
DLPNO BASED TRIPLES CORRECTION
-------------------------------------------

Singles multiplier          ...  1.000000
TCutTNO                     ... 1.000e-09
TCutMP2Pairs                ... 1.000e-05
TCutDOStrong                ... 2.000e-02
TCutMKNStrong               ... 1.000e-02
TCutDOWeak                  ... 4.000e-02
TCutMKNWeak                 ... 1.000e-01

Fragment selection                          .... not used
Number of Triples that are to be computed   ...      3123

 . . . . . . . . .
10% done  
20% done  
30% done  
40% done  
50% done  
60% done  
70% done  
80% done  
90% done               (    325.199 sec)
Triples timings:
Total time for T0               ...   355.982 sec
Total time for Iterative (T)    ...     0.000 sec
Total time of overall (T)       ...   369.617 sec

Triples List generation         ...     0.000 sec
TNO generation                  ...    30.768 sec
Pair density generation         ...     0.006 sec
Look up tables                  ...     0.000 sec
Generating 3-index integrals    ...   223.117 sec
  Make 4-ind.int. from 3-ind.int...    27.965 sec
  Projecting amplitudes (D + S) ...    43.913 sec
  Downprojecting integrals      ...     0.004 sec
  Energy contr. (sum over a,b,c)...     8.463 sec
Fitting ET(->0)                 ...     0.000 sec

Everything after 3-index        ...   102.082 sec

Timing details:
 TNO integrals                  ...   248.521 sec
   Reading 3-index integrals    ...     1.279 sec
   Sorting integrals            ...    34.396 sec
       Sorting integrals 1      ...     0.002 sec
       Sorting integrals 2      ...    24.043 sec
       Sorting integrals 3      ...     0.769 sec
       Sorting integrals 4      ...     0.129 sec
       Sorting integrals 5      ...     0.262 sec
       Sorting integrals 6      ...     9.190 sec
   Calculating local VM**-1/2   ...     1.538 sec
   Orthogonal. integrals        ...     2.184 sec
   Multipl. 3-index integrals   ...   209.124 sec
   All concerning IRIab (w/TNO) ...    13.888 sec

 Calculate W0/W1                ...    21.712 sec
 W 3-ext contribution           ...    11.680 sec
 W 3-int contribution           ...     3.799 sec
 Sorting W                      ...     5.531 sec

 V exchange contribution        ...     3.281 sec

 Timings for Triples without generation
     of 3-index integrals       ...   102.078 sec
       0 weak pairs             ...    79.724 sec
       1 weak pair              ...    22.354 sec
       2 weak pairs             ...     0.000 sec
       3 weak pairs             ...     0.000 sec
  Extra time for extrapolation  ...     0.000 sec

Number of Triples   (0, 1, 2, 3 weak pairs; overall):   2100    1023       0       0  (  3123)
Number of Atoms     (0, 1, 2, 3 weak pairs; overall):   14.7    12.8     0.0     0.0  (    26)
Number of PAOs      (0, 1, 2, 3 weak pairs; overall):  361.1   330.9     0.0     0.0  (   585)
Number of AuxFcns   (0, 1, 2, 3 weak pairs; overall):  439.0   387.8     0.0     0.0  (  1378)
Number of TNOs      (0, 1, 2, 3 weak pairs         ):   90.4    64.7     0.0     0.0
Aver. Number of NTNO, Atoms, PAOs, AuxFcns / Triples:   3123    82.0    14.1   351.2   422.3

Triples Correction (T)                     ...     -0.102666927
Final correlation energy                   ...     -2.362906460
E(CCSD)                                    ...   -576.172711045
E(CCSD(T))                                 ...   -576.275377972


--------------------------------------------------------------------------------
                                    TIMINGS
--------------------------------------------------------------------------------


Total execution time                   ...      930.446 sec

Localization of occupied MO's          ...        0.496 sec (  0.1%)
Fock Matrix Formation                  ...       30.749 sec (  3.3%)
Global overlap, Fock, MKN matrices     ...       81.596 sec (  8.8%)
Differential overlap integrals         ...        1.304 sec (  0.1%)
Organizing maps                        ...        0.068 sec (  0.0%)
RI 3-index integral generations        ...       15.679 sec (  1.7%)
RI-PNO integral transformation         ...      219.820 sec ( 23.6%)
Initial Guess                          ...       24.934 sec (  2.7%)
DIIS Solver                            ...        0.460 sec (  0.0%)
State Vector Update                    ...        0.036 sec (  0.0%)
Sigma-vector construction              ...      184.217 sec ( 19.8%)
  <0|H|D>                              ...        0.001 sec (  0.0% of sigma)
  <D|H|D>(0-ext)                       ...        8.447 sec (  4.6% of sigma)
  <D|H|D>(2-ext Fock)                  ...        0.025 sec (  0.0% of sigma)
  <D|H|D>(2-ext)                       ...       32.785 sec ( 17.8% of sigma)
  <D|H|D>(4-ext)                       ...       16.365 sec (  8.9% of sigma)
  <D|H|D>(4-ext-corr)                  ...       72.386 sec ( 39.3% of sigma)
  CCSD doubles correction              ...        0.446 sec (  0.2% of sigma)
  <S|H|S>                              ...        1.419 sec (  0.8% of sigma)
  <S|H|D>(1-ext)                       ...        0.865 sec (  0.5% of sigma)
  <D|H|S>(1-ext)                       ...        0.023 sec (  0.0% of sigma)
  <S|H|D>(3-ext)                       ...        0.460 sec (  0.2% of sigma)
  Fock-dressing                        ...       24.940 sec ( 13.5% of sigma)
  Singles amplitudes                   ...        1.556 sec (  0.8% of sigma)
  (ik|jl)-dressing                     ...        5.897 sec (  3.2% of sigma)
  (ij|ab),(ia|jb)-dressing             ...        3.904 sec (  2.1% of sigma)
  C-PCM terms                          ...        8.213 sec (  4.5% of sigma)
  Pair energies                        ...        0.013 sec (  0.0% of sigma)
Total Time for computing (T)           ...      369.626 sec ( 39.7% of ALL)
C-PCM correction to E(CORR)            ...        0.634 sec (  0.1%)


Maximum memory used throughout the entire MDCI-calculation: 7942.7 MB

-------------------------   --------------------
FINAL SINGLE POINT ENERGY      -576.275377971500
-------------------------   --------------------


           ************************************************************
           *        Program running with 8 parallel MPI-processes     *
           *              working on a common directory               *
           ************************************************************

------------------------------------------------------------------------------
                              ORCA PROPERTY CALCULATIONS
------------------------------------------------------------------------------

GBWName                                 ... calc.gbw
Number of atoms                         ...     26
Number of basis functions               ...    585
Max core memory                         ...   8000 MB

Electric properties:
Dipole moment                           ... YES
Quadrupole moment                       ...  NO
Static polarizability (Dipole/Dipole)   ...  NO
Static polarizability (Dipole/Quad.)    ...  NO
Static polarizability (Quad./Quad.)     ...  NO
Static polarizability (Velocity)        ...  NO

Atomic electric properties:
Dipole moment                           ...  NO
Quadrupole moment                       ...  NO
Static polarizability                   ...  NO

Choice of electric origin               ... Center of mass
Position of electric origin             ...     8.181110     3.002785     5.756120

General magnetic properties:
Magnetizability                         ...  NO

EPR properties:
g-Tensor (aka g-matrix)                 ...  NO
Zero-Field splitting spin-orbit         ...  NO
Zero-field splitting spin-spin          ...  NO
Hyperfine couplings                     ...  NO (   0 nuclei)
Quadrupole couplings                    ...  NO (   0 nuclei)
Contact density                         ...  NO (   0 nuclei)

NMR properties:
Chemical shifts                         ...  NO (   0 nuclei)
Spin-rotation constants                 ...  NO (   0 nuclei)
Spin-spin couplings                     ...  NO (   0 nuclei,    0 pairs)

Choice of magnetic origin               ... GIAO
Position of magnetic origin             ...     0.000000     0.000000     0.000000

Properties with geometric perturbations:
SCF Hessian                             ...  NO
IR spectrum                             ...  NO
VCD spectrum                            ...  NO
X-ray spectroscopy properties:
SCF XES/XAS/RIXS spectra                ...  NO


-------------
DIPOLE MOMENT
-------------

Method             : SCF
Type of density    : Electron Density
Multiplicity       :   1
Irrep              :   0
Energy             :  -573.9124784370532097 Eh
Relativity type    : 
Basis              : AO
                                X                 Y                 Z
Electronic contribution:      1.094080488      -4.294592627      -0.339157925
Nuclear contribution   :     -0.283765802       6.453653317       1.494831228
                        -----------------------------------------
Total Dipole Moment    :      0.810314686       2.159060690       1.155673303
                        -----------------------------------------
Magnitude (a.u.)       :      2.579483231
Magnitude (Debye)      :      6.556525317


--------------------
Rotational spectrum 
--------------------
 
Rotational constants in cm-1:             0.096303             0.011937             0.010731 
Rotational constants in MHz :          2887.096981           357.854216           321.720065 

Dipole components along the rotational axes: 
x,y,z [a.u.] :     2.122749     1.456206    -0.164723 
x,y,z [Debye]:     5.395600     3.701381    -0.418693 

 

Dipole moment calculation done in   0.0 sec 

Maximum memory used throughout the entire PROP-calculation: 36.8 MB

--------------------------------
SUGGESTED CITATIONS FOR THIS RUN
--------------------------------

Below you find a list of papers that are relevant to this ORCA run
We neither can nor want to force you to cite these papers, but we appreciate if you do
You receive ORCA, which is the product of decades of hard work by many enthusiastic individuals, for free
The only thing we kindly ask in return is that you cite our papers,
We deeply appreciate it, if you show your appreciation for ORCA by not just citing the generic ORCA reference.

Please note that relegating all ORCA citations to the supporting information does *not* help us.
SI sections are not indexed - citations you put there will not count into any citation statistics
But we need these citations in order to attract the funding resources that allow us to do what we are doing

Therefore, if you are a happy ORCA user, please consider citing a few of the papers listed below in the main body of your paper

In addition to the list printed below, the program has created the file calc.bibtex that contains the list in bibtex format
You can import this file easily into all common literature databanks and citation aid programs


List of essential papers. We consider these as the minimum necessary citations

  1. Neese,F.
     Software update: the ORCA program system, version 5.0
     WIRES Comput. Molec. Sci., 2022 12(1)e1606
     doi.org/10.1002/wcms.1606

List of papers to cite with high priority. The work reported in these papers was absolutely
necessary for this run to complete.
Our perspective: the developers of density functionals and basis sets usually get cited in chemistry papers
Good! But without the algorithms to do something with them, the functionals or basis sets would not do anything.
Hence, in our opinion, the algorithm design and method developments papers are equally worthy of getting cited

  1. Neese,F.; Hansen,A.; Liakos,D.G.
     Efficient and accurate approximations to the local coupled cluster singles doubles method using a truncated pair natural orbital basis
     J. Chem. Phys., 2009 131 064103
     doi.org/10.1063/1.3173827
  2. Neese,F.; Wennmohs,F.; Hansen,A.
     Efficient and accurate local approximations to coupled-electron pair approaches: An attempt to revive the pair natural orbital method
     J. Chem. Phys., 2009 130 114108
     doi.org/10.1063/1.3086717
  3. Riplinger,C.; Neese,F.
     An efficient and near linear scaling pair natural orbital based local coupled cluster method
     J. Chem. Phys., 2013 138(3)Art. No. 034106
     doi.org/10.1063/1.4773581
  4. Riplinger,C.; Sandhoefer,B.; Hansen,A.; Neese,F.
     Natural triple excitations in local coupled cluster calculations with pair natural orbitals
     J. Chem. Phys., 2013 139(13)Art. No. 134101
     doi.org/10.1063/1.4821834
  5. Riplinger,C.; Pinski,P.; Becker,U.; Valeev,E.F.; Neese,F.
     Sparse maps-A systematic infrastructure for reduced-scaling electronic structure methods. II. Linear scaling domain based pair natural orbital coupled cluster theory
     J. Chem. Phys., 2016 144 
     doi.org/10.1063/1.4939030
  6. Bistoni,G.; Riplinger,C.; Minenkov,Y.; Cavallo,L.; Auer,A.A.; Neese,F.
     Treating Subvalence Correlation Effects in Domain Based Pair Natural Orbital Coupled Cluster Calculations: An Out-of-the-Box Approach
     J. Theo. Comp. Chem., 2017 13 3220-3227
     doi.org/10.1021/acs.jctc.7b00352
  7. Garcia-Rates,M.; Neese,F.
     Effect of the Solute Cavity on the Solvation Energy and its Derivatives within the Framework of the Gaussian Charge Scheme
     J. Comput. Chem., 2020 41 922-939
     doi.org/10.1002/jcc.26139
  8. Garcia-Rates,M.; Becker,U.; Neese,F.
     Implicit solvation in domain based pair natural orbital coupled cluster (DLPNO-CCSD) theory
     J. Comput. Chem., 2021 42 1959-1973
     doi.org/10.1002/jcc.26726
  9. Neese,F.
     The SHARK Integral Generation and Digestion System
     J. Comp. Chem., 2022  1-16
     doi.org/10.1002/jcc.26942

List of suggested additional citations. These are papers that are important in the 'surrounding' of 
of this run, or papers that preceded the highly important papers. If you like your results we are grateful for a citation.

  1. Neese,F.
     The ORCA program system
     WIRES Comput. Molec. Sci., 2012 2(1)73-78
     doi.org/10.1002/wcms.81
  2. Neese,F.
     Software update: the ORCA program system, version 4.0
     WIRES Comput. Molec. Sci., 2018 8(1)1-6
     doi.org/10.1002/wcms.1327
  3. Neese,F.; Wennmohs,F.; Becker,U.; Riplinger,C.
     The ORCA quantum chemistry program package
     J. Chem. Phys., 2020 152 Art. No. L224108
     doi.org/10.1063/5.0004608

List of optional additional citations

  1. Neese,F.
     Approximate second-order SCF convergence for spin unrestricted wavefunctions
     Chem. Phys. Lett., 2000 325(1-3)93-98
     doi.org/10.1016/s0009-2614(00)00662-x

Timings for individual modules:

Sum of individual times          ...     1014.582 sec (=  16.910 min)
Startup calculation              ...        2.300 sec (=   0.038 min)   0.2 %
SCF iterations                   ...       80.238 sec (=   1.337 min)   7.9 %
Property integrals               ...        0.475 sec (=   0.008 min)   0.0 %
Property calculations            ...        0.427 sec (=   0.007 min)   0.0 %
MDCI module                      ...      931.142 sec (=  15.519 min)  91.8 %
                             ****ORCA TERMINATED NORMALLY****
TOTAL RUN TIME: 0 days 0 hours 16 minutes 55 seconds 34 msec
'calc.bibtex' -> '/hsnfs/users/frank/ThermodynamicMap/2OMe_Phenyl/3/SP/calc.bibtex'
'calc.cpcm' -> '/hsnfs/users/frank/ThermodynamicMap/2OMe_Phenyl/3/SP/calc.cpcm'
'calc.cpcm_corr' -> '/hsnfs/users/frank/ThermodynamicMap/2OMe_Phenyl/3/SP/calc.cpcm_corr'
'calc.densities' -> '/hsnfs/users/frank/ThermodynamicMap/2OMe_Phenyl/3/SP/calc.densities'
'calc.densitiesinfo' -> '/hsnfs/users/frank/ThermodynamicMap/2OMe_Phenyl/3/SP/calc.densitiesinfo'
'calc.err' -> '/hsnfs/users/frank/ThermodynamicMap/2OMe_Phenyl/3/SP/calc.err'
'calc.gbw' -> '/hsnfs/users/frank/ThermodynamicMap/2OMe_Phenyl/3/SP/calc.gbw'
'calc.ges' -> '/hsnfs/users/frank/ThermodynamicMap/2OMe_Phenyl/3/SP/calc.ges'
'calc.job' -> '/hsnfs/users/frank/ThermodynamicMap/2OMe_Phenyl/3/SP/calc.job'
'calc.loc' -> '/hsnfs/users/frank/ThermodynamicMap/2OMe_Phenyl/3/SP/calc.loc'
'calc.property.txt' -> '/hsnfs/users/frank/ThermodynamicMap/2OMe_Phenyl/3/SP/calc.property.txt'
'calc.xyz' -> '/hsnfs/users/frank/ThermodynamicMap/2OMe_Phenyl/3/SP/calc.xyz'
cp: cannot stat 'calc.asa.inp': No such file or directory
cp: missing destination file operand after '/hsnfs/users/frank/ThermodynamicMap/2OMe_Phenyl/3/SP/'
Try 'cp --help' for more information.
cp: cannot stat 'calc.pc.tmp': No such file or directory
cp: cannot stat 'calc.QM2.pc.tmp': No such file or directory
