# Supplementary material for: Bro̷nsted Acid-Catalyzed Reduction of Furans
Source: J Am Chem Soc. 2025 Feb 19;147(9):7932–8. doi: 10.1021/jacs.4c18485 (PMC11887439; doi:10.1021/jacs.4c18485)
Supplement: Supplementary file 2 — ja4c18485_si_002.zip [file ja4c18485_si_002.zip › AllCoordinates/2-(p-OMe-Ph)-Furan/3/SP/calc.xyz]

26

  C      1.097844    0.425418   -0.152688
  O      2.127095   -0.244178    0.581087
  C      2.876950    0.435523    1.437619
  C      2.729279    1.817745    1.697416
  C      3.567927    2.431560    2.611643
  C      3.876634   -0.312636    2.111924
  C      4.709851    0.302826    3.017097
  C      4.574364    1.695201    3.286211
  C      5.440171    2.342755    4.202595
  C      5.485257    3.791946    4.572473
  C      6.333032    3.778669    5.851638
  C      7.186778    2.532965    5.668285
  O      6.357921    1.663561    4.810664
  H      0.637973   -0.338608   -0.784058
  H      1.524220    1.219898   -0.778874
  H      0.348022    0.846708    0.529527
  H      1.966271    2.404769    1.191579
  H      3.445305    3.498671    2.805084
  H      3.962666   -1.375472    1.889384
  H      5.480686   -0.271202    3.531156
  H      7.394174    1.960266    6.576988
  H      8.114615    2.710067    5.108957
  H      5.687486    3.674890    6.734451
  H      6.945522    4.681159    5.963775
  H      5.988034    4.323648    3.744071
  H      4.485638    4.228930    4.690436
