# Supplementary material for: Bro̷nsted Acid-Catalyzed Reduction of Furans
Source: J Am Chem Soc. 2025 Feb 19;147(9):7932–8. doi: 10.1021/jacs.4c18485 (PMC11887439; doi:10.1021/jacs.4c18485)
Supplement: Supplementary file 2 — ja4c18485_si_002.zip [file ja4c18485_si_002.zip › AllCoordinates/2-(p-OMe-Ph)-Furan/IM/calc.mpi8.out]

! Job execution by suborca V 10.00 !
Job started from head1.mpi-muelheim.mpg.de, running /hsnfs/software/orca/orca_stable_directory/orca_stable_20240731/orca on xe30th75.mpi-muelheim.mpg.de in /usr/scratch/frank/calc__8530267 (/bin/ksh)
Job execution start: Wed Jul 31 18:05:01 CEST 2024
Shared library path: /hsnfs/software/openmpi-4.1.0/lib:/hsnfs/software/orca/orca_stable_directory/orca_stable_20240731:/hsnfs/software/themis/llvm-14.0.1/lib::/hsnfs/software/cfour-2.1/lib:/hsnfs/software/orca/orca_stable:/usr/users/openmpi-2.0.4/lib:/opt/intel/lib/intel64:/opt/intel/mkl/lib/intel64
SLURM Job ID is: 8530267
SLURM_JOB_NODELIST: xe30th75
Maxcore enforced by SLURM: 9600 MB per core
Expanded nodelist (1 nodes):
xe30th75

                                 *****************
                                 * O   R   C   A *
                                 *****************

                                            #,                                       
                                            ###                                      
                                            ####                                     
                                            #####                                    
                                            ######                                   
                                           ########,                                 
                                     ,,################,,,,,                         
                               ,,#################################,,                 
                          ,,##########################################,,             
                       ,#########################################, ''#####,          
                    ,#############################################,,   '####,        
                  ,##################################################,,,,####,       
                ,###########''''           ''''###############################       
              ,#####''   ,,,,##########,,,,          '''####'''          '####       
            ,##' ,,,,###########################,,,                        '##       
           ' ,,###''''                  '''############,,,                           
         ,,##''                                '''############,,,,        ,,,,,,###''
      ,#''                                            '''#######################'''  
     '                                                          ''''####''''         
             ,#######,   #######,   ,#######,      ##                                
            ,#'     '#,  ##    ##  ,#'     '#,    #''#        ,####,   ,####,        
            ##       ##  ##   ,#'  ##            #'  '#       #'       #'  '#        
            ##       ##  #######   ##           ,######,      #####,   #    #        
            '#,     ,#'  ##    ##  '#,     ,#' ,#      #,     #,   #   #,  ,#        
             '#######'   ##     ##  '#######'  #'      '#     '####' # '####'        


                #########################################################
                #                        -***-                          #
                #          Department of theory and spectroscopy        #
                #                                                       #
                #                      Frank Neese                      #
                #                                                       #
                #     Directorship, Architecture, Infrastructure        #
                #                    SHARK, DRIVERS                     #
                #        Core code/Algorithms in most modules           #
                #                                                       #
                #        Max Planck Institute fuer Kohlenforschung      #
                #                Kaiser Wilhelm Platz 1                 #
                #                 D-45470 Muelheim/Ruhr                 #
                #                      Germany                          #
                #                                                       #
                #                  All rights reserved                  #
                #                        -***-                          #
                #########################################################


                         Program Version 6.0.x  -   STABLE   -
                                (GIT: $3cc7b107$)
                ($2024-07-30 10:47:09 +0200 $)

                         (BUILD: $Wed 31 Jul 2024 01:07:58 AM CEST$)


 With contributions from (in alphabetic order):
   Daniel Aravena         : Magnetic Suceptibility
   Michael Atanasov       : Ab Initio Ligand Field Theory (pilot matlab implementation)
   Alexander A. Auer      : GIAO ZORA, VPT2 properties, NMR spectrum
   Ute Becker             : All parallelization in ORCA, NUMFREQ, NUMCALC
   Giovanni Bistoni       : ED, misc. LED, open-shell LED, HFLD
   Martin Brehm           : Molecular dynamics
   Dmytro Bykov           : pre 5.0 version of the SCF Hessian
   Marcos Casanova-Páez   : Triplet and SCS-CIS(D). UHF-(DLPNO)-IP/EA/STEOM-CCSD. UHF-CVS-IP/STEOM-CCSD
   Vijay G. Chilkuri      : MRCI spin determinant printing, contributions to CSF-ICE
   Pauline Colinet        : FMM embedding
   Dipayan Datta          : RHF DLPNO-CCSD density
   Achintya Kumar Dutta   : EOM-CC, STEOM-CC
   Nicolas Foglia         : Exact transition moments, OPA infrastructure, MCD improvements
   Dmitry Ganyushin       : Spin-Orbit,Spin-Spin,Magnetic field MRCI
   Miquel Garcia          : C-PCM and meta-GGA Hessian, CCSD/C-PCM, Gaussian charge scheme
   Tiago L. C. Gouveia    : GS-ROHF, GS-ROCIS
   Yang Guo               : DLPNO-NEVPT2, F12-NEVPT2, CIM, IAO-localization
   Andreas Hansen         : Spin unrestricted coupled pair/coupled cluster methods
   Ingolf Harden          : AUTO-CI MPn and infrastructure 
   Benjamin Helmich-Paris : MC-RPA, TRAH-(SCF,CASSCF), AVAS, COSX integrals, SCF dyn. polar.
   Lee Huntington         : MR-EOM, pCC
   Robert Izsak           : Overlap fitted RIJCOSX, COSX-SCS-MP3, EOM
   Riya Kayal             : Wick's Theorem for AUTO-CI, AUTO-CI UHF-CCSDT
   Emily Kempfer          : AUTO-CI, RHF CISDT and CCSDT
   Christian Kollmar      : KDIIS, OOCD, Brueckner-CCSD(T), CCSD density, CASPT2, CASPT2-K, improved NEVPT2
   Axel Koslowski         : Symmetry handling
   Simone Kossmann        : Meta GGA functionals, TD-DFT gradient, OOMP2, (MP2 Hessian; deprecated post 5.0)
   Lucas Lang             : DCDCAS
   Marvin Lechner         : AUTO-CI (C++ implementation), FIC-MRCC
   Spencer Leger          : CASSCF response
   Dagmar Lenk            : GEPOL surface, SMD, ORCA-2-JSON
   Dimitrios Liakos       : Extrapolation schemes; Compound Job, initial MDCI parallelization
   Dimitrios Manganas     : Further ROCIS development; embedding schemes. LFT, Crystal Embedding
   Dimitrios Pantazis     : SARC Basis sets
   Anastasios Papadopoulos: AUTO-CI, single reference methods and gradients
   Taras Petrenko         : pre 6.0 DFT Hessian and TD-DFT gradient, (ASA, deprecated), ECA, 1-Electron XAS/XES, NRVS
   Peter Pinski           : DLPNO-MP2, DLPNO-MP2 Gradient
   Christoph Reimann      : Effective Core Potentials
   Marius Retegan         : Local ZFS, SOC
   Christoph Riplinger    : Optimizer, TS searches, QM/MM, DLPNO-CCSD(T), (RO)-DLPNO pert. Triples
   Michael Roemelt        : Original ROCIS implementation
   Masaaki Saitow         : Open-shell DLPNO-CCSD energy and density
   Barbara Sandhoefer     : DKH picture change effects
   Kantharuban Sivalingam : CASSCF convergence/infrastructure, NEVPT2 and variants, FIC-MRCI
   Bernardo de Souza      : ESD, SOC TD-DFT
   Georgi Stoychev        : AutoAux, RI-MP2 NMR, DLPNO-MP2 response, X2C
   Van Anh Tran           : RI-MP2 g-tensors
   Willem Van den Heuvel  : Paramagnetic NMR
   Zikuan Wang            : NOTCH, Electric field optimization 
   Frank Wennmohs         : Technical directorship and infrastructure
   Hang Xu                : AUTO-CI-Response properties 


 We gratefully acknowledge several colleagues who have allowed us to
 interface, adapt or use parts of their codes:
   Stefan Grimme, W. Hujo, H. Kruse, P. Pracht,  : VdW corrections, initial TS optimization,
                  C. Bannwarth, S. Ehlert,         DFT functionals, gCP, sTDA/sTD-DF
                  L. Wittmann, M. Mueller
   Ed Valeev, F. Pavosevic, A. Kumar             : LibInt (2-el integral package), F12 methods
   Garnet Chan, S. Sharma, J. Yang, R. Olivares  : DMRG
   Ulf Ekstrom                                   : XCFun DFT Library
   Mihaly Kallay                                 : mrcc  (arbitrary order and MRCC methods)
   Frank Weinhold                                : gennbo (NPA and NBO analysis)
   Simon Mueller                                 : openCOSMO-RS
   Christopher J. Cramer and Donald G. Truhlar   : smd solvation model
   Lars Goerigk                                  : TD-DFT with DH, B97 family of functionals
   V. Asgeirsson, H. Jonsson                     : NEB implementation
   FAccTs GmbH                                   : IRC, NEB, NEB-TS, DLPNO-Multilevel, CI-OPT
                                                   MM, QMMM, 2- and 3-layer-ONIOM, Crystal-QMMM,
                                                   LR-CPCM, SF, NACMEs, symmetry and pop. for TD-DFT,
                                                   nearIR, NL-DFT gradient (VV10), updates on ESD,
                                                   ML-optimized integration grids, MBIS, APM,
                                                   GOAT, DOCKER, SOLVATOR, interface openCOSMO-RS
   S Lehtola, MJT Oliveira, MAL Marques          : LibXC Library
   Liviu Ungur et al                             : ANISO software


 Your calculation uses the libint2 library for the computation of 2-el integrals
 For citations please refer to: http://libint.valeyev.net

 Your ORCA version has been built with support for libXC version: 6.2.2
 For citations please refer to: https://libxc.gitlab.io

 This ORCA versions uses:
   CBLAS   interface :  Fast vector & matrix operations
   LAPACKE interface :  Fast linear algebra routines
   SCALAPACK package :  Parallel linear algebra routines
   Shared memory     :  Shared parallel matrices
   BLAS/LAPACK       :  OpenBLAS 0.3.26  USE64BITINT DYNAMIC_ARCH NO_AFFINITY Haswell SINGLE_THREADED
        Core in use  :  Haswell
   Copyright (c) 2011-2014, The OpenBLAS Project


NOTE: MaxCore=8000 MB was set to SCF,MP2,MDCI,CIPSI,MRCI and CIS
      => If you want to overwrite this, your respective input block should be placed after the MaxCore statement
Your calculation utilizes the atom-pairwise dispersion correction
with the Becke-Johnson damping scheme (D3BJ)


================================================================================

----- Orbital basis set information -----
Your calculation utilizes the basis: def2-SVP
   F. Weigend and R. Ahlrichs, Phys. Chem. Chem. Phys. 7, 3297 (2005).

----- AuxJ basis set information -----
Your calculation utilizes the auxiliary basis: def2/J
   F. Weigend, Phys. Chem. Chem. Phys. 8, 1057 (2006).

----- AuxC basis set information -----
Your calculation utilizes the auxiliary basis: def2-SVP/C
  H-La, Hf-Rn : A. Hellweg, C. Hattig, S. Hofener and W. Klopper, Theor. Chem. Acc. 117, 587 (2007).
        Ce-Lu : J. Chmela and M. E. Harding, Mol. Phys. (2018).

================================================================================
                                        WARNINGS
                       Please study these warnings very carefully!
================================================================================


WARNING: The frozen-core approximation for MP2-gradient calculations is turned on by default.

WARNING: Geometry Optimization
  ===> : Switching off AutoStart
         For restart on a previous wavefunction, please use MOREAD

WARNING: The frozen-core approximation is turned on by default for 
         the MP2 part of double-hybrid DFT.

================================================================================
                                       INPUT FILE
================================================================================
NAME = calc.inp
|  1> ! RI-B2PLYP D3BJ  def2-SVP def2-SVP/C RIJCOSX def2/J  TightOpt NumFreq
|  2> 
|  3> %cpcm
|  4> epsilon 16.7                    # Dielectric constant
|  5> refrac 1.275   
|  6> SURFACETYPE VDW_GAUSSIAN
|  7> end
|  8> 
|  9> 
| 10> %maxcore 8000
| 11> 
| 12> %PAL NPROCS 8 END
| 13> 
| 14> * xyz 0 1
| 15> C        1.0854673634      0.3821377069     -0.2147586049                 
| 16> O        2.1085992160     -0.1697538078      0.5270670617                 
| 17> C        2.8883822373      0.4862152727      1.4241122138                 
| 18> C        2.7503935054      1.8616155649      1.6983937800                 
| 19> C        3.5885128310      2.4855442358      2.6303063522                 
| 20> C        3.8706439848     -0.2436309289      2.0993361397                 
| 21> C        4.7054855162      0.3760707192      3.0301951115                 
| 22> C        4.5797091056      1.7474779367      3.3078191395                 
| 23> C        5.4998707732      2.3661882714      4.3005039554                 
| 24> C        5.5332955682      3.6417186887      4.6580881536                 
| 25> C        6.5807726462      3.8308482820      5.6923214522                 
| 26> C        7.2086054849      2.4363592704      5.7698797654                 
| 27> O        6.4316607348      1.6476462337      4.9535253693                 
| 28> H        0.6465283121     -0.4040474075     -0.8629860192                 
| 29> H        1.4742522050      1.1969525162     -0.8616819899                 
| 30> H        0.2919386300      0.7710556496      0.4578411133                 
| 31> H        2.0005126315      2.4577306697      1.1950997761                 
| 32> H        3.4530354448      3.5424624413      2.8116444701                 
| 33> H        3.9895899596     -1.3012773908      1.9001383566                 
| 34> H        5.4555734183     -0.2224268021      3.5318300749                 
| 35> H        7.2213682445      2.0560711539      6.8135480927                 
| 36> H        8.2387043033      2.4419011697      5.3523997698                 
| 37> H        6.0721128678      4.1073400934      6.6408157225                 
| 38> H        7.3328985309      4.5973429759      5.4079414024                 
| 39> H        4.8873001674      4.4272804891      4.2925288497                 
| 40> *
| 41> 
| 42>                          ****END OF INPUT****
================================================================================

                       *****************************
                       * Geometry Optimization Run *
                       *****************************

Geometry optimization settings:
Update method            Update   .... BFGS
Choice of coordinates    CoordSys .... (2022) Redundant Internals
Initial Hessian          InHess   .... Almloef's Model
Max. no of cycles        MaxIter  .... 75

Convergence Tolerances:
Energy Change            TolE     ....  1.0000e-06 Eh
Max. Gradient            TolMAXG  ....  1.0000e-04 Eh/bohr
RMS Gradient             TolRMSG  ....  3.0000e-05 Eh/bohr
Max. Displacement        TolMAXD  ....  1.0000e-03 bohr
RMS Displacement         TolRMSD  ....  6.0000e-04 bohr
Strict Convergence                .... False

------------------------------------------------------------------------------
                        ORCA OPTIMIZATION COORDINATE SETUP
------------------------------------------------------------------------------

The optimization will be done in redundant internal coordinates (2022)
Making redundant internal coordinates   ...  (2022 redundants) done
Evaluating the initial hessian          ...  (Almloef) done
Evaluating the coordinates              ...  done
Calculating the B-matrix                .... done
Calculating the G-matrix                .... done
Diagonalizing the G-matrix              .... done
Small eigenvalue found = 8.608e-03
Small eigenvalue found = 2.515e-02
The first mode is                       ....   54
The number of degrees of freedom        ....   69

    -----------------------------------------------------------------
                    Redundant Internal Coordinates


    -----------------------------------------------------------------
         Definition                    Initial Value    Approx d2E/dq
    -----------------------------------------------------------------
      1. B(O   1,C   0)                  1.3790         0.582637   
      2. B(C   2,O   1)                  1.3576         0.630356   
      3. B(C   3,C   2)                  1.4093         0.582130   
      4. B(C   4,C   3)                  1.4001         0.602109   
      5. B(C   5,C   2)                  1.3977         0.607470   
      6. B(C   6,C   5)                  1.3955         0.612244   
      7. B(C   7,C   4)                  1.4093         0.581949   
      8. B(C   7,C   6)                  1.4049         0.591587   
      9. B(C   8,C   7)                  1.4883         0.435480   
     10. B(C   9,C   8)                  1.3251         0.792938   
     11. B(C  10,C   9)                  1.4841         0.442154   
     12. B(C  11,C  10)                  1.5313         0.371835   
     13. B(O  12,C  11)                  1.3756         0.590099   
     14. B(O  12,C   8)                  1.3457         0.658439   
     15. B(H  13,C   0)                  1.1095         0.335227   
     16. B(H  14,C   0)                  1.1107         0.333769   
     17. B(H  15,C   0)                  1.1106         0.333908   
     18. B(H  16,C   3)                  1.0821         0.370679   
     19. B(H  17,C   4)                  1.0809         0.372361   
     20. B(H  18,C   5)                  1.0828         0.369759   
     21. B(H  19,C   6)                  1.0828         0.369744   
     22. B(H  20,C  11)                  1.1109         0.333527   
     23. B(H  21,C  11)                  1.1115         0.332757   
     24. B(H  22,C  10)                  1.1112         0.333087   
     25. B(H  23,C  10)                  1.1109         0.333497   
     26. B(H  24,C   9)                  1.0808         0.372528   
     27. A(H  13,C   0,H  15)          108.6218         0.284230   
     28. A(O   1,C   0,H  14)          110.3175         0.342683   
     29. A(H  14,C   0,H  15)          110.2408         0.284038   
     30. A(O   1,C   0,H  13)          108.9191         0.342934   
     31. A(O   1,C   0,H  15)          110.1505         0.342707   
     32. A(H  13,C   0,H  14)          108.5436         0.284212   
     33. A(C   0,O   1,C   2)          126.0315         0.424926   
     34. A(C   3,C   2,C   5)          118.9755         0.427610   
     35. A(O   1,C   2,C   5)          118.0721         0.430928   
     36. A(O   1,C   2,C   3)          122.9523         0.427647   
     37. A(C   2,C   3,H  16)          120.9959         0.350882   
     38. A(C   4,C   3,H  16)          118.6149         0.352889   
     39. A(C   2,C   3,C   4)          120.3891         0.426931   
     40. A(C   7,C   4,H  17)          121.3044         0.351132   
     41. A(C   3,C   4,H  17)          118.1901         0.353160   
     42. A(C   3,C   4,C   7)          120.5055         0.426908   
     43. A(C   2,C   5,H  18)          119.8936         0.353271   
     44. A(C   2,C   5,C   6)          120.7167         0.431498   
     45. A(C   6,C   5,H  18)          119.3896         0.353739   
     46. A(C   5,C   6,H  19)          118.5535         0.353737   
     47. A(C   5,C   6,C   7)          120.7801         0.429450   
     48. A(C   7,C   6,H  19)          120.6660         0.351688   
     49. A(C   6,C   7,C   8)          118.8346         0.404185   
     50. A(C   4,C   7,C   8)          122.5324         0.403015   
     51. A(C   4,C   7,C   6)          118.6325         0.425562   
     52. A(C   7,C   8,O  12)          121.9918         0.409259   
     53. A(C   7,C   8,C   9)          126.5664         0.425791   
     54. A(C   9,C   8,O  12)          111.4414         0.455784   
     55. A(C   8,C   9,C  10)          109.1788         0.426952   
     56. A(C  10,C   9,H  24)          124.3986         0.335354   
     57. A(C   8,C   9,H  24)          126.3917         0.370173   
     58. A(C   9,C  10,C  11)          102.0417         0.373718   
     59. A(H  22,C  10,H  23)          110.9002         0.283893   
     60. A(C  11,C  10,H  23)          111.3288         0.320022   
     61. A(C   9,C  10,H  23)          112.7921         0.329259   
     62. A(C  11,C  10,H  22)          111.7797         0.319958   
     63. A(C   9,C  10,H  22)          107.6649         0.329192   
     64. A(H  20,C  11,H  21)          110.1171         0.283854   
     65. A(O  12,C  11,H  21)          107.6625         0.343240   
     66. A(C  10,C  11,H  21)          110.8803         0.319906   
     67. A(O  12,C  11,H  20)          111.5785         0.343373   
     68. A(C  10,C  11,O  12)          105.1009         0.390439   
     69. A(C  10,C  11,H  20)          111.3492         0.320027   
     70. A(C   8,O  12,C  11)          111.8960         0.429235   
     71. D(C   2,O   1,C   0,H  14)     60.3721         0.027243   
     72. D(C   2,O   1,C   0,H  13)    179.4107         0.027243   
     73. D(C   2,O   1,C   0,H  15)    -61.5549         0.027243   
     74. D(C   5,C   2,O   1,C   0)    179.1669         0.029224   
     75. D(C   3,C   2,O   1,C   0)     -0.9325         0.029224   
     76. D(C   4,C   3,C   2,C   5)      0.1985         0.023290   
     77. D(C   4,C   3,C   2,O   1)   -179.7013         0.023290   
     78. D(H  16,C   3,C   2,C   5)   -179.9598         0.023290   
     79. D(H  16,C   3,C   2,O   1)      0.1404         0.023290   
     80. D(H  17,C   4,C   3,H  16)      0.0216         0.025002   
     81. D(H  17,C   4,C   3,C   2)    179.8670         0.025002   
     82. D(C   7,C   4,C   3,H  16)   -179.9305         0.025002   
     83. D(C   7,C   4,C   3,C   2)     -0.0850         0.025002   
     84. D(C   6,C   5,C   2,C   3)     -0.0913         0.025474   
     85. D(C   6,C   5,C   2,O   1)    179.8134         0.025474   
     86. D(H  18,C   5,C   2,C   3)    179.9943         0.025474   
     87. D(H  18,C   5,C   2,O   1)     -0.1010         0.025474   
     88. D(H  19,C   6,C   5,C   2)   -179.9064         0.025899   
     89. D(C   7,C   6,C   5,H  18)    179.7834         0.025899   
     90. D(C   7,C   6,C   5,C   2)     -0.1314         0.025899   
     91. D(H  19,C   6,C   5,H  18)      0.0084         0.025899   
     92. D(C   8,C   7,C   6,H  19)      0.2474         0.024091   
     93. D(C   8,C   7,C   6,C   5)   -179.5228         0.024091   
     94. D(C   4,C   7,C   6,H  19)   -179.9866         0.024091   
     95. D(C   4,C   7,C   6,C   5)      0.2432         0.024091   
     96. D(C   8,C   7,C   4,H  17)     -0.3286         0.023275   
     97. D(C   8,C   7,C   4,C   3)    179.6219         0.023275   
     98. D(C   6,C   7,C   4,H  17)    179.9145         0.023275   
     99. D(C   6,C   7,C   4,C   3)     -0.1350         0.023275   
    100. D(C   9,C   8,C   7,C   6)    178.6538         0.012947   
    101. D(C   9,C   8,C   7,C   4)     -1.1026         0.012947   
    102. D(O  12,C   8,C   7,C   6)     -1.0878         0.012947   
    103. D(O  12,C   8,C   7,C   4)    179.1558         0.012947   
    104. D(H  24,C   9,C   8,O  12)   -179.3569         0.045349   
    105. D(H  24,C   9,C   8,C   7)      0.8786         0.045349   
    106. D(C  10,C   9,C   8,O  12)     -1.3184         0.045349   
    107. D(C  10,C   9,C   8,C   7)    178.9171         0.045349   
    108. D(H  23,C  10,C   9,C   8)    123.8395         0.014424   
    109. D(H  22,C  10,C   9,H  24)     64.6044         0.014424   
    110. D(H  22,C  10,C   9,C   8)   -113.4821         0.014424   
    111. D(C  11,C  10,C   9,H  24)   -177.6145         0.014424   
    112. D(C  11,C  10,C   9,C   8)      4.2990         0.014424   
    113. D(H  20,C  11,C  10,H  23)    112.8227         0.011046   
    114. D(H  20,C  11,C  10,H  22)    -11.8177         0.011046   
    115. D(H  20,C  11,C  10,C   9)   -126.6119         0.011046   
    116. D(O  12,C  11,C  10,H  23)   -126.2154         0.011046   
    117. D(O  12,C  11,C  10,H  22)    109.1442         0.011046   
    118. D(O  12,C  11,C  10,C   9)     -5.6501         0.011046   
    119. D(C   8,O  12,C  11,H  21)   -112.8715         0.027993   
    120. D(C   8,O  12,C  11,H  20)    126.1917         0.027993   
    121. D(C   8,O  12,C  11,C  10)      5.3805         0.027993   
    122. D(C  11,O  12,C   8,C   9)     -2.7731         0.032110   
    123. D(C  11,O  12,C   8,C   7)    177.0038         0.032110   
    -----------------------------------------------------------------

Number of atoms                         .... 25
Number of degrees of freedom            .... 123


         *************************************************************
         *                GEOMETRY OPTIMIZATION CYCLE   1            *
         *************************************************************
---------------------------------
CARTESIAN COORDINATES (ANGSTROEM)
---------------------------------
  C      1.085467    0.382138   -0.214759
  O      2.108599   -0.169754    0.527067
  C      2.888382    0.486215    1.424112
  C      2.750394    1.861616    1.698394
  C      3.588513    2.485544    2.630306
  C      3.870644   -0.243631    2.099336
  C      4.705486    0.376071    3.030195
  C      4.579709    1.747478    3.307819
  C      5.499871    2.366188    4.300504
  C      5.533296    3.641719    4.658088
  C      6.580773    3.830848    5.692321
  C      7.208605    2.436359    5.769880
  O      6.431661    1.647646    4.953525
  H      0.646528   -0.404047   -0.862986
  H      1.474252    1.196953   -0.861682
  H      0.291939    0.771056    0.457841
  H      2.000513    2.457731    1.195100
  H      3.453035    3.542462    2.811644
  H      3.989590   -1.301277    1.900138
  H      5.455573   -0.222427    3.531830
  H      7.221368    2.056071    6.813548
  H      8.238704    2.441901    5.352400
  H      6.072113    4.107340    6.640816
  H      7.332899    4.597343    5.407941
  H      4.887300    4.427280    4.292529

----------------------------
CARTESIAN COORDINATES (A.U.)
----------------------------
  NO LB      ZA    FRAG     MASS         X           Y           Z
   0 C     6.0000    0    12.011    2.051236    0.722136   -0.405835
   1 O     8.0000    0    15.999    3.984675   -0.320788    0.996012
   2 C     6.0000    0    12.011    5.458251    0.918814    2.691182
   3 C     6.0000    0    12.011    5.197490    3.517944    3.209499
   4 C     6.0000    0    12.011    6.781306    4.696998    4.970559
   5 C     6.0000    0    12.011    7.314457   -0.460396    3.967170
   6 C     6.0000    0    12.011    8.892079    0.710671    5.726239
   7 C     6.0000    0    12.011    8.654396    3.302255    6.250872
   8 C     6.0000    0    12.011   10.393250    4.471448    8.126775
   9 C     6.0000    0    12.011   10.456413    6.881851    8.802511
  10 C     6.0000    0    12.011   12.435858    7.239254   10.756929
  11 C     6.0000    0    12.011   13.622290    4.604052   10.903493
  12 O     8.0000    0    15.999   12.154077    3.113600    9.360806
  13 H     1.0000    0     1.008    1.221761   -0.763539   -1.630807
  14 H     1.0000    0     1.008    2.785933    2.261912   -1.628343
  15 H     1.0000    0     1.008    0.551684    1.457084    0.865194
  16 H     1.0000    0     1.008    3.780421    4.644438    2.258411
  17 H     1.0000    0     1.008    6.525291    6.694284    5.313238
  18 H     1.0000    0     1.008    7.539232   -2.459058    3.590741
  19 H     1.0000    0     1.008   10.309540   -0.420326    6.674192
  20 H     1.0000    0     1.008   13.646408    3.885411   12.875740
  21 H     1.0000    0     1.008   15.568895    4.614524   10.114570
  22 H     1.0000    0     1.008   11.474630    7.761748   12.549323
  23 H     1.0000    0     1.008   13.857170    8.687719   10.219528
  24 H     1.0000    0     1.008    9.235659    8.366348    8.111704

--------------------------------
INTERNAL COORDINATES (ANGSTROEM)
--------------------------------
 C      0   0   0     0.000000000000     0.00000000     0.00000000
 O      1   0   0     1.379017168649     0.00000000     0.00000000
 C      2   1   0     1.357588671058   126.03151949     0.00000000
 C      3   2   1     1.409254140130   122.95234802   359.06754568
 C      4   3   2     1.400068581370   120.38909007   180.29872087
 C      3   2   1     1.397655525764   118.07205177   179.16694656
 C      6   3   2     1.395524611244   120.71671920   179.81339643
 C      7   6   3     1.404867453747   120.78009304   359.86855893
 C      8   7   6     1.488261776874   118.83461379   180.47721759
 C      9   8   7     1.325126983040   126.56642547   178.65377368
 C     10   9   8     1.484121540821   109.17878648   178.91713719
 C     11  10   9     1.531270377422   102.04166698     4.29902752
 O      9   8   7     1.345723656436   121.99176749   358.91222987
 H      1   2   3     1.109483350713   108.91911225   179.41069778
 H      1   2   3     1.110669479446   110.31746101    60.37211517
 H      1   2   3     1.110556346075   110.15046899   298.44513440
 H      4   3   2     1.082118014624   120.99585066     0.14042511
 H      5   4   3     1.080885622206   118.19007401   179.86699084
 H      6   3   2     1.082794505011   119.89362305   359.89900337
 H      7   6   3     1.082805975410   118.55350715   180.09358662
 H     12  11  10     1.110867011389   111.34923256   233.38806464
 H     12  11  10     1.111496214588   110.88033321   110.40824710
 H     11  10   9     1.111226292312   107.66491817   246.51792580
 H     11  10   9     1.110891297534   112.79208669   123.83947469
 H     10   9   8     1.080764083771   126.39169115     0.87862576

---------------------------
INTERNAL COORDINATES (A.U.)
---------------------------
 C      0   0   0     0.000000000000     0.00000000     0.00000000
 O      1   0   0     2.605964782722     0.00000000     0.00000000
 C      2   1   0     2.565470790814   126.03151949     0.00000000
 C      3   2   1     2.663104377940   122.95234802   359.06754568
 C      4   3   2     2.645746187497   120.38909007   180.29872087
 C      3   2   1     2.641186173256   118.07205177   179.16694656
 C      6   3   2     2.637159328399   120.71671920   179.81339643
 C      7   6   3     2.654814742041   120.78009304   359.86855893
 C      8   7   6     2.812407173874   118.83461379   180.47721759
 C      9   8   7     2.504127090615   126.56642547   178.65377368
 C     10   9   8     2.804583261606   109.17878648   178.91713719
 C     11  10   9     2.893681650314   102.04166698     4.29902752
 O      9   8   7     2.543049162604   121.99176749   358.91222987
 H      1   2   3     2.096619682994   108.91911225   179.41069778
 H      1   2   3     2.098861141457   110.31746101    60.37211517
 H      1   2   3     2.098647350371   110.15046899   298.44513440
 H      4   3   2     2.044906692222   120.99585066     0.14042511
 H      5   4   3     2.042577808063   118.19007401   179.86699084
 H      6   3   2     2.046185073786   119.89362305   359.89900337
 H      7   6   3     2.046206749699   118.55350715   180.09358662
 H     12  11  10     2.099234422733   111.34923256   233.38806464
 H     12  11  10     2.100423444461   110.88033321   110.40824710
 H     11  10   9     2.099913365282   107.66491817   246.51792580
 H     11  10   9     2.099280316896   112.79208669   123.83947469
 H     10   9   8     2.042348133706   126.39169115     0.87862576

---------------------
BASIS SET INFORMATION
---------------------
There are 3 groups of distinct atoms

 Group   1 Type C   : 7s4p1d contracted to 3s2p1d pattern {511/31/1}
 Group   2 Type O   : 7s4p1d contracted to 3s2p1d pattern {511/31/1}
 Group   3 Type H   : 4s1p contracted to 2s1p pattern {31/1}

Atom   0C    basis set group =>   1
Atom   1O    basis set group =>   2
Atom   2C    basis set group =>   1
Atom   3C    basis set group =>   1
Atom   4C    basis set group =>   1
Atom   5C    basis set group =>   1
Atom   6C    basis set group =>   1
Atom   7C    basis set group =>   1
Atom   8C    basis set group =>   1
Atom   9C    basis set group =>   1
Atom  10C    basis set group =>   1
Atom  11C    basis set group =>   1
Atom  12O    basis set group =>   2
Atom  13H    basis set group =>   3
Atom  14H    basis set group =>   3
Atom  15H    basis set group =>   3
Atom  16H    basis set group =>   3
Atom  17H    basis set group =>   3
Atom  18H    basis set group =>   3
Atom  19H    basis set group =>   3
Atom  20H    basis set group =>   3
Atom  21H    basis set group =>   3
Atom  22H    basis set group =>   3
Atom  23H    basis set group =>   3
Atom  24H    basis set group =>   3
---------------------------------
AUXILIARY/J BASIS SET INFORMATION
---------------------------------
There are 3 groups of distinct atoms

 Group   1 Type C   : 12s5p4d2f1g contracted to 6s4p3d1f1g pattern {711111/2111/211/2/1}
 Group   2 Type O   : 12s5p4d2f1g contracted to 6s4p3d1f1g pattern {711111/2111/211/2/1}
 Group   3 Type H   : 5s2p1d contracted to 3s1p1d pattern {311/2/1}

Atom   0C    basis set group =>   1
Atom   1O    basis set group =>   2
Atom   2C    basis set group =>   1
Atom   3C    basis set group =>   1
Atom   4C    basis set group =>   1
Atom   5C    basis set group =>   1
Atom   6C    basis set group =>   1
Atom   7C    basis set group =>   1
Atom   8C    basis set group =>   1
Atom   9C    basis set group =>   1
Atom  10C    basis set group =>   1
Atom  11C    basis set group =>   1
Atom  12O    basis set group =>   2
Atom  13H    basis set group =>   3
Atom  14H    basis set group =>   3
Atom  15H    basis set group =>   3
Atom  16H    basis set group =>   3
Atom  17H    basis set group =>   3
Atom  18H    basis set group =>   3
Atom  19H    basis set group =>   3
Atom  20H    basis set group =>   3
Atom  21H    basis set group =>   3
Atom  22H    basis set group =>   3
Atom  23H    basis set group =>   3
Atom  24H    basis set group =>   3
---------------------------------
AUXILIARY/C BASIS SET INFORMATION
---------------------------------
There are 3 groups of distinct atoms

 Group   1 Type C   : 8s6p5d3f contracted to 6s5p4d1f pattern {311111/21111/2111/3}
 Group   2 Type O   : 8s6p5d3f contracted to 6s5p4d1f pattern {311111/21111/2111/3}
 Group   3 Type H   : 4s3p2d contracted to 3s2p1d pattern {211/21/2}

Atom   0C    basis set group =>   1
Atom   1O    basis set group =>   2
Atom   2C    basis set group =>   1
Atom   3C    basis set group =>   1
Atom   4C    basis set group =>   1
Atom   5C    basis set group =>   1
Atom   6C    basis set group =>   1
Atom   7C    basis set group =>   1
Atom   8C    basis set group =>   1
Atom   9C    basis set group =>   1
Atom  10C    basis set group =>   1
Atom  11C    basis set group =>   1
Atom  12O    basis set group =>   2
Atom  13H    basis set group =>   3
Atom  14H    basis set group =>   3
Atom  15H    basis set group =>   3
Atom  16H    basis set group =>   3
Atom  17H    basis set group =>   3
Atom  18H    basis set group =>   3
Atom  19H    basis set group =>   3
Atom  20H    basis set group =>   3
Atom  21H    basis set group =>   3
Atom  22H    basis set group =>   3
Atom  23H    basis set group =>   3
Atom  24H    basis set group =>   3


           ************************************************************
           *        Program running with 8 parallel MPI-processes     *
           *              working on a common directory               *
           ************************************************************
------------------------------------------------------------------------------
                             ORCA STARTUP CALCULATIONS
                           -- RI-GTO INTEGRALS CHOSEN --
------------------------------------------------------------------------------
------------------------------------------------------------------------------
                   ___                                                        
                  /   \      - P O W E R E D   B Y -                         
                 /     \                                                     
                 |  |  |   _    _      __       _____    __    __             
                 |  |  |  | |  | |    /  \     |  _  \  |  |  /  |          
                  \  \/   | |  | |   /    \    | | | |  |  | /  /          
                 / \  \   | |__| |  /  /\  \   | |_| |  |  |/  /          
                |  |  |   |  __  | /  /__\  \  |    /   |      \           
                |  |  |   | |  | | |   __   |  |    \   |  |\   \          
                \     /   | |  | | |  |  |  |  | |\  \  |  | \   \       
                 \___/    |_|  |_| |__|  |__|  |_| \__\ |__|  \__/        
                                                                              
                      - O R C A' S   B I G   F R I E N D -                    
                                      &                                       
                       - I N T E G R A L  F E E D E R -                       
                                                                              
 v1 FN, 2020, v2 2021, v3 2022-2024                                           
------------------------------------------------------------------------------


----------------------
SHARK INTEGRAL PACKAGE
----------------------

Number of atoms                             ...     25
Number of basis functions                   ...    242
Number of shells                            ...    114
Maximum angular momentum                    ...      2
Integral batch strategy                     ... SHARK/LIBINT Hybrid
RI-J (if used) integral strategy            ... SPLIT-RIJ (Revised 2003 algorithm where possible)
Printlevel                                  ...      1
Contraction scheme used                     ... SEGMENTED contraction
Prescreening option                         ... SCHWARTZ
   Thresh                                   ... 1.000e-12
   Tcut                                     ... 1.000e-14
   Tpresel                                  ... 1.000e-14 
Coulomb Range Separation                    ... NOT USED
Exchange Range Separation                   ... NOT USED
Multipole approximations                    ... NOT USED
Finite Nucleus Model                        ... NOT USED
CABS basis                                  ... NOT available
Auxiliary Coulomb fitting basis             ... AVAILABLE
   # of basis functions in Aux-J            ...    769
   # of shells in Aux-J                     ...    255
   Maximum angular momentum in Aux-J        ...      4
Auxiliary J/K fitting basis                 ... NOT available
Auxiliary Correlation fitting basis         ... AVAILABLE
   # of basis functions in Aux-C            ...    792
   # of shells in Aux-C                     ...    280
   Maximum angular momentum in Aux-C        ...      3
Auxiliary 'external' fitting basis          ... NOT available

Checking pre-screening integrals            ... done (  0.0 sec) Dimension = 114
Check shell pair data                       ... done (  0.0 sec)
Shell pair information
Shell pair cut-off parameter TPreSel        ...   1.0e-14
Total number of shell pairs                 ...      6555
Shell pairs after pre-screening             ...      5517
Total number of primitive shell pairs       ...     23641
Primitive shell pairs kept                  ...     13987
          la=0 lb=0:   1719 shell pairs
          la=1 lb=0:   2020 shell pairs
          la=1 lb=1:    628 shell pairs
          la=2 lb=0:    677 shell pairs
          la=2 lb=1:    401 shell pairs
          la=2 lb=2:     72 shell pairs

Calculating one electron integrals          ... done (  0.0 sec)
Calculating RI/J V-Matrix + Cholesky decomp.... done (  0.0 sec)
Calculating RI/C V-Matrix + Cholesky decomp.... done (  0.0 sec)
Calculating Nuclear repulsion               ... done (  0.0 sec) ENN=    742.993585813070 Eh

Diagonalization of the overlap matrix:
Smallest eigenvalue                        ... 2.685e-04
Time for diagonalization                   ...    0.007 sec
Threshold for overlap eigenvalues          ... 1.000e-07
Number of eigenvalues below threshold      ... 0
Time for construction of square roots      ...    0.004 sec
Total time needed                          ...    0.013 sec

-------------------
DFT GRID GENERATION
-------------------

General Integration Accuracy     IntAcc      ... 4.388
Radial Grid Type                 RadialGrid  ... OptM3 with GC (2021)
Angular Grid (max. ang.)         AngularGrid ... 4 (Lebedev-302)
Angular grid pruning method      GridPruning ... 4 (adaptive)
Weight generation scheme         WeightScheme... mBecke (2022)
Basis function cutoff            BFCut       ... 1.0000e-12
Integration weight cutoff        WCut        ... 1.0000e-14
Partially contracted basis set               ... off
Rotationally invariant grid construction     ... off
Angular grids for H and He will be reduced by one unit

Total number of grid points                  ...   116711
Total number of batches                      ...     1835
Average number of points per batch           ...       63
Average number of grid points per atom       ...     4668

--------------------
COSX GRID GENERATION
--------------------

GRIDX 1
-------
General Integration Accuracy     IntAcc      ... 3.816
Radial Grid Type                 RadialGrid  ... OptM3 with GC (2021)
Angular Grid (max. ang.)         AngularGrid ... 1 (Lebedev-50)
Angular grid pruning method      GridPruning ... 4 (adaptive)
Weight generation scheme         WeightScheme... mBecke (2022)
Basis function cutoff            BFCut       ... 1.0000e-12
Integration weight cutoff        WCut        ... 1.0000e-14
Partially contracted basis set               ... on
Rotationally invariant grid construction     ... off
Angular grids for H and He will be reduced by one unit

Total number of grid points                  ...    14892
Total number of batches                      ...      133
Average number of points per batch           ...      111
Average number of grid points per atom       ...      596
UseSFitting                                  ... on

GRIDX 2
-------
General Integration Accuracy     IntAcc      ... 4.020
Radial Grid Type                 RadialGrid  ... OptM3 with GC (2021)
Angular Grid (max. ang.)         AngularGrid ... 2 (Lebedev-110)
Angular grid pruning method      GridPruning ... 4 (adaptive)
Weight generation scheme         WeightScheme... mBecke (2022)
Basis function cutoff            BFCut       ... 1.0000e-12
Integration weight cutoff        WCut        ... 1.0000e-14
Partially contracted basis set               ... on
Rotationally invariant grid construction     ... off
Angular grids for H and He will be reduced by one unit

Total number of grid points                  ...    32306
Total number of batches                      ...      266
Average number of points per batch           ...      121
Average number of grid points per atom       ...     1292
UseSFitting                                  ... on

GRIDX 3
-------
General Integration Accuracy     IntAcc      ... 4.338
Radial Grid Type                 RadialGrid  ... OptM3 with GC (2021)
Angular Grid (max. ang.)         AngularGrid ... 3 (Lebedev-194)
Angular grid pruning method      GridPruning ... 4 (adaptive)
Weight generation scheme         WeightScheme... mBecke (2022)
Basis function cutoff            BFCut       ... 1.0000e-12
Integration weight cutoff        WCut        ... 1.0000e-14
Partially contracted basis set               ... on
Rotationally invariant grid construction     ... off
Angular grids for H and He will be reduced by one unit

Total number of grid points                  ...    70756
Total number of batches                      ...      566
Average number of points per batch           ...      125
Average number of grid points per atom       ...     2830
UseSFitting                                  ... on
Initializing property integral containers    ... done (  0.0 sec)

SHARK setup successfully completed in   1.6 seconds

Maximum memory used throughout the entire STARTUP-calculation: 31.1 MB


           ************************************************************
           *        Program running with 8 parallel MPI-processes     *
           *              working on a common directory               *
           ************************************************************
-------------------------------------------------------------------------------
                                 ORCA GUESS
                   Start orbitals & Density for SCF / CASSCF
-------------------------------------------------------------------------------

------------
SCF SETTINGS
------------
Hamiltonian:
 Density Functional     Method          .... DFT(GTOs)
 Exchange Functional    Exchange        .... B88
   X-Alpha parameter    XAlpha          ....  0.666667
   Becke's b parameter  XBeta           ....  0.004200
 Correlation Functional Correlation     .... LYP
 LDA part of GGA corr.  LDAOpt          .... VWN-3
 Gradients option       PostSCFGGA      .... off
 Hybrid DFT is turned on
   Fraction HF Exchange ScalHFX         ....  0.530000
   Scaling of DF-GGA-X  ScalDFX         ....  0.470000
   Scaling of DF-GGA-C  ScalDFC         ....  0.730000
   Scaling of DF-LDA-C  ScalLDAC        ....  0.730000
   Perturbative correction              ....  0.270000
   NL short-range parameter             ....  7.800000
 RI-approximation to the Coulomb term is turned on
   Number of AuxJ basis functions       .... 769
   RIJ-COSX (HFX calculated with COS-X)).... on


General Settings:
 Integral files         IntName         .... calc
 Hartree-Fock type      HFTyp           .... RHF
 Total Charge           Charge          ....    0
 Multiplicity           Mult            ....    1
 Number of Electrons    NEL             ....   94
 Basis Dimension        Dim             ....  242
 Nuclear Repulsion      ENuc            ....    742.9935858131 Eh

Convergence Acceleration:
 AO-DIIS                CNVDIIS         .... on
   Start iteration      DIISMaxIt       ....    12
   Startup error        DIISStart       ....  0.200000
   # of expansion vecs  DIISMaxEq       ....     5
   Bias factor          DIISBfac        ....   1.050
   Max. coefficient     DIISMaxC        ....  10.000
 MO-DIIS                CNVKDIIS        .... off
 Trust-Rad. Augm. Hess. CNVTRAH         .... auto
   Auto Start mean grad. ratio tolernc. ....  1.125000
   Auto Start start iteration           ....    50
   Auto Start num. interpolation iter.  ....    10
   Max. Number of Micro iterations      ....    24
   Max. Number of Macro iterations      .... Maxiter - #DIIS iter
   Number of Davidson start vectors     ....     2
   Converg. threshold    (grad. norm)   ....   2.000e-06
   Grad. Scal. Fac. for Micro threshold ....   0.100
   Minimum threshold for Micro iter.    ....   1.000e-02
   NR start threshold (gradient norm)   ....   1.000e-04
   Initial trust radius                 ....   0.400
   Minimum AH scaling param. (alpha)    ....   1.000
   Maximum AH scaling param. (alpha)    .... 1000.000
   Quad. conv. algorithm                .... NR
   White noise on init. David. guess    .... on
   Maximum white noise                  ....   0.010
   Pseudo random numbers                .... off
   Inactive MOs                         .... canonical
   Orbital update algorithm             .... Taylor
   Preconditioner                       .... Diag
   Full preconditioner red. dimension   ....   250
 SOSCF                  CNVSOSCF        .... on
   Start iteration      SOSCFMaxIt      ....   150
   Startup grad/error   SOSCFStart      ....  0.003300
   Hessian update       SOSCFHessUp     .... L-BFGS
 Level Shifting         CNVShift        .... on
   Level shift para.    LevelShift      ....    0.2500
   Turn off err/grad.   ShiftErr        ....    0.0010
 Zerner damping         CNVZerner       .... off
 Static damping         CNVDamp         .... on
   Fraction old density DampFac         ....    0.7000
   Max. Damping (<1)    DampMax         ....    0.9800
   Min. Damping (>=0)   DampMin         ....    0.0000
   Turn off err/grad.   DampErr         ....    0.1000

SCF Procedure:
 Maximum # iterations   MaxIter         ....   125
 SCF integral mode      SCFMode         .... Direct
   Integral package                     .... SHARK and LIBINT hybrid scheme
 Reset frequency        DirectResetFreq ....    20
 Integral Threshold     Thresh          ....  1.000e-12 Eh
 Primitive CutOff       TCut            ....  1.000e-14 Eh

Convergence Tolerance:
 Convergence Check Mode ConvCheckMode   .... Total+1el-Energy
 Convergence forced     ConvForced      .... 0
 Energy Change          TolE            ....  1.000e-09 Eh
 1-El. energy change                    ....  1.000e-06 Eh
 Orbital Gradient       TolG            ....  2.000e-06
 Orbital Rotation angle TolX            ....  2.000e-06
 DIIS Error             TolErr          ....  1.000e-08

------------------------------
INITIAL GUESS: MODEL POTENTIAL
------------------------------
Loading Hartree-Fock densities                     ... done
Calculating cut-offs                               ... done
Initializing the effective Hamiltonian             ... done
Setting up the integral package (SHARK)            ... done
Starting the Coulomb interaction                   ... done (   0.0 sec)
Making the grid                                    ... done (   0.1 sec)
Mapping shells                                     ... done
Starting the XC term evaluation                    ... done (   0.1 sec)
  promolecular density results
     # of electrons  =     94.001037492
     EX              =    -76.570719525
     EC              =     -1.060107870
     EX+EC           =    -77.630827395
Transforming the Hamiltonian                       ... done (   0.0 sec)
Diagonalizing the Hamiltonian                      ... done (   0.0 sec)
Back transforming the eigenvectors                 ... done (   0.0 sec)
Now organizing SCF variables                       ... done
                      ------------------
                      INITIAL GUESS DONE (   0.3 sec)
                      ------------------
             **** ENERGY FILE WAS UPDATED (calc.en.tmp) ****
Finished Guess after   0.4 sec
Maximum memory used throughout the entire GUESS-calculation: 17.4 MB


           ************************************************************
           *        Program running with 8 parallel MPI-processes     *
           *              working on a common directory               *
           ************************************************************

-------------------------------------------------------------------------------------------
                                      ORCA LEAN-SCF
                              memory conserving SCF solver
-------------------------------------------------------------------------------------------

--------------------
CPCM SOLVATION MODEL
--------------------
CPCM parameters:
  Epsilon                                         ...      16.7000
  Refrac                                          ...       1.2750
  Rsolv                                           ...       1.3000
  Surface type                                    ... GAUSSIAN VDW
  Discretization scheme                           ... Constant charge density
    Threshold for H atoms                         ...       5.0000 (charges/Ang^2)
    Threshold for non-H atoms                     ...       5.0000 (charges/Ang^2)
  Epsilon function type                           ...         CPCM
Solvent:                                          ... CUSTOM
Radii:
  Scheme                                          ... Element-dependent radii
  Radius for C  used is    3.8550 Bohr (=   2.0400 Ang.)
  Radius for O  used is    3.4469 Bohr (=   1.8240 Ang.)
  Radius for H  used is    2.4944 Bohr (=   1.3200 Ang.)
Calculating surface                               ...        done! (  0.0s)
Cavity surface points                             ...         2257
Cavity Volume                                     ...    1495.4771
Cavity Surface-area                               ...     808.7781
Calculating surface distance matrix               ...        done! (  0.1s)
Performing Cholesky decomposition & store         ...        done! (  0.1s)
Overall time for CPCM initialization              ...                 0.2s

----------------------------------------D-I-I-S--------------------------------------------
Iteration    Energy (Eh)           Delta-E    RMSDP     MaxDP     DIISErr   Damp  Time(sec)
-------------------------------------------------------------------------------------------
               ***  Starting incremental Fock matrix formation  ***
    1    -574.9006172150658358     0.00e+00  3.05e-03  6.60e-02  1.44e-01  0.700   1.7
    2    -575.0083650428058490    -1.08e-01  2.26e-03  4.49e-02  8.07e-02  0.700   1.0
                               ***Turning on AO-DIIS***
    3    -575.0665324844673023    -5.82e-02  1.37e-03  3.06e-02  4.05e-02  0.700   1.0
    4    -575.1017664684139845    -3.52e-02  3.13e-03  7.31e-02  2.79e-02  0.000   1.0
    5    -575.1772604525132238    -7.55e-02  1.85e-04  3.93e-03  3.38e-03  0.000   1.1
                              *** Initializing SOSCF ***
---------------------------------------S-O-S-C-F--------------------------------------
Iteration    Energy (Eh)           Delta-E    RMSDP     MaxDP     MaxGrad    Time(sec)
--------------------------------------------------------------------------------------
    6    -575.1774232093458750    -1.63e-04  7.58e-05  1.77e-03  1.45e-03     1.2
               *** Restarting incremental Fock matrix formation ***
    7    -575.1774511355268942    -2.79e-05  6.24e-05  9.09e-04  4.84e-04     2.2
    8    -575.1774594129673233    -8.28e-06  3.62e-05  7.05e-04  1.88e-04     1.4
    9    -575.1774609572870531    -1.54e-06  1.47e-05  1.88e-04  1.08e-04     1.4
   10    -575.1774613998244376    -4.43e-07  4.04e-06  7.33e-05  1.86e-05     1.3
   11    -575.1774614259851433    -2.62e-08  1.46e-06  4.68e-05  1.92e-05     1.3
   12    -575.1774614352744948    -9.29e-09  5.33e-07  1.34e-05  2.76e-06     1.2
   13    -575.1774614348047407     4.70e-10  1.95e-07  3.46e-06  2.34e-06     1.1
                 **** Energy Check signals convergence ****

               *****************************************************
               *                     SUCCESS                       *
               *           SCF CONVERGED AFTER  13 CYCLES          *
               *****************************************************

Recomputing exchange energy using gridx3       ... done (    2.293 sec)
Old exchange energy                            :    -41.212697358 Eh
New exchange energy                            :    -41.212537889 Eh
Exchange energy change after final integration :      0.000159468 Eh
Total energy after final integration           :   -575.177301966 Eh
             **** ENERGY FILE WAS UPDATED (calc.en.tmp) ****

----------------
TOTAL SCF ENERGY
----------------

Total Energy       :       -575.17730196632385 Eh          -15651.37009 eV

Components:
Nuclear Repulsion  :        742.99358581307013 Eh           20217.88333 eV
Electronic Energy  :      -1318.16078230695257 Eh          -35868.97843 eV
One Electron Energy:      -2254.91859786407076 Eh          -61359.45450 eV
Two Electron Energy:        936.75781555711819 Eh           25490.47607 eV
CPCM Dielectric    :         -0.01026494092235 Eh              -0.27932 eV

Virial components:
Potential Energy   :      -1145.73890084702498 Eh          -31177.14051 eV
Kinetic Energy     :        570.56159888070101 Eh           15525.77042 eV
Virial Ratio       :          2.00808975419074

DFT components:
N(Alpha)           :       47.000006478576 electrons
N(Beta)            :       47.000006478576 electrons
N(Total)           :       94.000012957152 electrons
E(X)               :      -36.616645832754 Eh       
E(C)               :       -2.329745674032 Eh       
E(XC)              :      -38.946391506786 Eh       

CPCM Solvation Model Properties:
Surface-charge          :         -0.02405939507437
Corrected charge        :         -0.00000000000000
Outlying charge corr.   :          0.00003450620099 Eh               0.00094 eV
Free-energy (cav+disp)  :  This term is not implemented in the current solvation scheme

---------------
SCF CONVERGENCE
---------------

  Last Energy change         ...   -4.6975e-10  Tolerance :   1.0000e-09
  Last MAX-Density change    ...    3.4616e-06  Tolerance :   1.0000e-08
  Last RMS-Density change    ...    1.9505e-07  Tolerance :   1.0000e-09
  Last DIIS Error            ...    1.4549e-03  Tolerance :   1.0000e-08
  Last Orbital Gradient      ...    2.3424e-06  Tolerance :   2.0000e-06
  Last Orbital Rotation      ...    5.0856e-06  Tolerance :   2.0000e-06


----------------
ORBITAL ENERGIES
----------------

  NO   OCC          E(Eh)            E(eV) 
   0   2.0000     -19.753248      -537.5132 
   1   2.0000     -19.744146      -537.2655 
   2   2.0000     -10.698915      -291.1323 
   3   2.0000     -10.678919      -290.5882 
   4   2.0000     -10.678832      -290.5858 
   5   2.0000     -10.671493      -290.3861 
   6   2.0000     -10.641221      -289.5624 
   7   2.0000     -10.639678      -289.5203 
   8   2.0000     -10.635038      -289.3941 
   9   2.0000     -10.631612      -289.3009 
  10   2.0000     -10.627706      -289.1946 
  11   2.0000     -10.620483      -288.9980 
  12   2.0000     -10.600553      -288.4557 
  13   2.0000      -1.220713       -33.2173 
  14   2.0000      -1.204573       -32.7781 
  15   2.0000      -0.977296       -26.5936 
  16   2.0000      -0.901967       -24.5438 
  17   2.0000      -0.884966       -24.0812 
  18   2.0000      -0.857972       -23.3466 
  19   2.0000      -0.836968       -22.7751 
  20   2.0000      -0.784211       -21.3395 
  21   2.0000      -0.714538       -19.4436 
  22   2.0000      -0.695004       -18.9120 
  23   2.0000      -0.675849       -18.3908 
  24   2.0000      -0.635111       -17.2822 
  25   2.0000      -0.618006       -16.8168 
  26   2.0000      -0.594730       -16.1834 
  27   2.0000      -0.571605       -15.5542 
  28   2.0000      -0.563585       -15.3359 
  29   2.0000      -0.549399       -14.9499 
  30   2.0000      -0.537146       -14.6165 
  31   2.0000      -0.514544       -14.0014 
  32   2.0000      -0.501384       -13.6434 
  33   2.0000      -0.488836       -13.3019 
  34   2.0000      -0.476761       -12.9733 
  35   2.0000      -0.462098       -12.5743 
  36   2.0000      -0.448128       -12.1942 
  37   2.0000      -0.439563       -11.9611 
  38   2.0000      -0.425953       -11.5908 
  39   2.0000      -0.420863       -11.4523 
  40   2.0000      -0.416237       -11.3264 
  41   2.0000      -0.395640       -10.7659 
  42   2.0000      -0.383762       -10.4427 
  43   2.0000      -0.377512       -10.2726 
  44   2.0000      -0.299864        -8.1597 
  45   2.0000      -0.289370        -7.8742 
  46   2.0000      -0.233562        -6.3555 
  47   0.0000       0.026305         0.7158 
  48   0.0000       0.042391         1.1535 
  49   0.0000       0.116688         3.1752 
  50   0.0000       0.122026         3.3205 
  51   0.0000       0.134830         3.6689 
  52   0.0000       0.137194         3.7332 
  53   0.0000       0.151241         4.1155 
  54   0.0000       0.162657         4.4261 
  55   0.0000       0.173057         4.7091 
  56   0.0000       0.181643         4.9428 
  57   0.0000       0.190140         5.1740 
*Only the first 10 virtual orbitals were printed.

                    ********************************
                    * MULLIKEN POPULATION ANALYSIS *
                    ********************************

-----------------------
MULLIKEN ATOMIC CHARGES
-----------------------
   0 C :    0.178550
   1 O :   -0.425232
   2 C :    0.287533
   3 C :   -0.114286
   4 C :   -0.018219
   5 C :   -0.069965
   6 C :   -0.024001
   7 C :   -0.010214
   8 C :    0.237191
   9 C :   -0.247693
  10 C :    0.002148
  11 C :    0.250282
  12 O :   -0.416014
  13 H :    0.055156
  14 H :    0.035540
  15 H :    0.035164
  16 H :    0.022037
  17 H :    0.022147
  18 H :    0.013960
  19 H :    0.020217
  20 H :    0.036800
  21 H :    0.028675
  22 H :    0.039422
  23 H :    0.040876
  24 H :    0.019925
Sum of atomic charges:    0.0000000

--------------------------------
MULLIKEN REDUCED ORBITAL CHARGES
--------------------------------
  0 C s       :     3.026784  s :     3.026784
      pz      :     0.923234  p :     2.733873
      px      :     0.827872
      py      :     0.982767
      dz2     :     0.005613  d :     0.060793
      dxz     :     0.018482
      dyz     :     0.014118
      dx2y2   :     0.010203
      dxy     :     0.012378

  1 O s       :     3.723851  s :     3.723851
      pz      :     1.527860  p :     4.684612
      px      :     1.470618
      py      :     1.686134
      dz2     :     0.002690  d :     0.016769
      dxz     :     0.002932
      dyz     :     0.004296
      dx2y2   :     0.002172
      dxy     :     0.004679

  2 C s       :     2.947733  s :     2.947733
      pz      :     0.859785  p :     2.684534
      px      :     0.889617
      py      :     0.935132
      dz2     :     0.016396  d :     0.080199
      dxz     :     0.013209
      dyz     :     0.016947
      dx2y2   :     0.015782
      dxy     :     0.017865

  3 C s       :     3.234031  s :     3.234031
      pz      :     0.981482  p :     2.844423
      px      :     0.947329
      py      :     0.915611
      dz2     :     0.005675  d :     0.035833
      dxz     :     0.005207
      dyz     :     0.007974
      dx2y2   :     0.008785
      dxy     :     0.008191

  4 C s       :     3.210497  s :     3.210497
      pz      :     0.947471  p :     2.769297
      px      :     0.954110
      py      :     0.867715
      dz2     :     0.007795  d :     0.038426
      dxz     :     0.006460
      dyz     :     0.006858
      dx2y2   :     0.009547
      dxy     :     0.007766

  5 C s       :     3.236585  s :     3.236585
      pz      :     0.976645  p :     2.797155
      px      :     0.973646
      py      :     0.846864
      dz2     :     0.006508  d :     0.036226
      dxz     :     0.006136
      dyz     :     0.007273
      dx2y2   :     0.008712
      dxy     :     0.007597

  6 C s       :     3.236246  s :     3.236246
      pz      :     0.922021  p :     2.749089
      px      :     0.899751
      py      :     0.927318
      dz2     :     0.006397  d :     0.038665
      dxz     :     0.005268
      dyz     :     0.008832
      dx2y2   :     0.008425
      dxy     :     0.009744

  7 C s       :     3.057217  s :     3.057217
      pz      :     0.990732  p :     2.908621
      px      :     0.979846
      py      :     0.938043
      dz2     :     0.007164  d :     0.044375
      dxz     :     0.006911
      dyz     :     0.009424
      dx2y2   :     0.010209
      dxy     :     0.010666

  8 C s       :     3.023716  s :     3.023716
      pz      :     0.918665  p :     2.655668
      px      :     0.871955
      py      :     0.865048
      dz2     :     0.011818  d :     0.083426
      dxz     :     0.013105
      dyz     :     0.020063
      dx2y2   :     0.016943
      dxy     :     0.021497

  9 C s       :     3.274343  s :     3.274343
      pz      :     1.023675  p :     2.935532
      px      :     0.987522
      py      :     0.924336
      dz2     :     0.005975  d :     0.037817
      dxz     :     0.005850
      dyz     :     0.008290
      dx2y2   :     0.008704
      dxy     :     0.008999

 10 C s       :     2.981003  s :     2.981003
      pz      :     0.994780  p :     2.976594
      px      :     0.954588
      py      :     1.027226
      dz2     :     0.009267  d :     0.040255
      dxz     :     0.009606
      dyz     :     0.004848
      dx2y2   :     0.006195
      dxy     :     0.010339

 11 C s       :     2.976093  s :     2.976093
      pz      :     0.909715  p :     2.704429
      px      :     0.917874
      py      :     0.876840
      dz2     :     0.014993  d :     0.069196
      dxz     :     0.012738
      dyz     :     0.013804
      dx2y2   :     0.013507
      dxy     :     0.014154

 12 O s       :     3.734390  s :     3.734390
      pz      :     1.564090  p :     4.662827
      px      :     1.470078
      py      :     1.628660
      dz2     :     0.002580  d :     0.018797
      dxz     :     0.002333
      dyz     :     0.005046
      dx2y2   :     0.003094
      dxy     :     0.005744

 13 H s       :     0.922162  s :     0.922162
      pz      :     0.008053  p :     0.022681
      px      :     0.004961
      py      :     0.009668

 14 H s       :     0.941553  s :     0.941553
      pz      :     0.008116  p :     0.022907
      px      :     0.004103
      py      :     0.010688

 15 H s       :     0.941957  s :     0.941957
      pz      :     0.007621  p :     0.022879
      px      :     0.009659
      py      :     0.005599

 16 H s       :     0.952956  s :     0.952956
      pz      :     0.006943  p :     0.025007
      px      :     0.010586
      py      :     0.007478

 17 H s       :     0.953073  s :     0.953073
      pz      :     0.004071  p :     0.024780
      px      :     0.003802
      py      :     0.016907

 18 H s       :     0.961312  s :     0.961312
      pz      :     0.004238  p :     0.024728
      px      :     0.003761
      py      :     0.016730

 19 H s       :     0.955056  s :     0.955056
      pz      :     0.006828  p :     0.024727
      px      :     0.010538
      py      :     0.007361

 20 H s       :     0.941108  s :     0.941108
      pz      :     0.014792  p :     0.022093
      px      :     0.003080
      py      :     0.004221

 21 H s       :     0.949698  s :     0.949698
      pz      :     0.004814  p :     0.021627
      px      :     0.013818
      py      :     0.002995

 22 H s       :     0.937588  s :     0.937588
      pz      :     0.012469  p :     0.022990
      px      :     0.006437
      py      :     0.004083

 23 H s       :     0.936313  s :     0.936313
      pz      :     0.004535  p :     0.022810
      px      :     0.009149
      py      :     0.009127

 24 H s       :     0.954897  s :     0.954897
      pz      :     0.005523  p :     0.025178
      px      :     0.008718
      py      :     0.010937


                     *******************************
                     * LOEWDIN POPULATION ANALYSIS *
                     *******************************

----------------------
LOEWDIN ATOMIC CHARGES
----------------------
   0 C :    0.088844
   1 O :   -0.146444
   2 C :    0.071835
   3 C :   -0.071243
   4 C :    0.001185
   5 C :   -0.057491
   6 C :   -0.008819
   7 C :   -0.065712
   8 C :    0.050547
   9 C :   -0.110622
  10 C :   -0.037375
  11 C :    0.098787
  12 O :   -0.143546
  13 H :    0.031524
  14 H :    0.015775
  15 H :    0.015821
  16 H :    0.037083
  17 H :    0.037026
  18 H :    0.035355
  19 H :    0.034166
  20 H :    0.020939
  21 H :    0.016469
  22 H :    0.028672
  23 H :    0.030020
  24 H :    0.027205

-------------------------------
LOEWDIN REDUCED ORBITAL CHARGES
-------------------------------
  0 C s       :     2.843422  s :     2.843422
      pz      :     0.984767  p :     2.930490
      px      :     0.908164
      py      :     1.037559
      dz2     :     0.011270  d :     0.137244
      dxz     :     0.040349
      dyz     :     0.034441
      dx2y2   :     0.022455
      dxy     :     0.028728

  1 O s       :     3.403019  s :     3.403019
      pz      :     1.538614  p :     4.712034
      px      :     1.488123
      py      :     1.685297
      dz2     :     0.004948  d :     0.031391
      dxz     :     0.006605
      dyz     :     0.007406
      dx2y2   :     0.004234
      dxy     :     0.008199

  2 C s       :     2.835666  s :     2.835666
      pz      :     0.913686  p :     2.913167
      px      :     0.950062
      py      :     1.049419
      dz2     :     0.033701  d :     0.179332
      dxz     :     0.028743
      dyz     :     0.039061
      dx2y2   :     0.037281
      dxy     :     0.040546

  3 C s       :     2.858536  s :     2.858536
      pz      :     1.041939  p :     3.123886
      px      :     1.042550
      py      :     1.039397
      dz2     :     0.012535  d :     0.088821
      dxz     :     0.012463
      dyz     :     0.020332
      dx2y2   :     0.022542
      dxy     :     0.020949

  4 C s       :     2.855721  s :     2.855721
      pz      :     0.999479  p :     3.050039
      px      :     1.007891
      py      :     1.042669
      dz2     :     0.017080  d :     0.093055
      dxz     :     0.016309
      dyz     :     0.016677
      dx2y2   :     0.023657
      dxy     :     0.019332

  5 C s       :     2.857871  s :     2.857871
      pz      :     1.034842  p :     3.109460
      px      :     1.034230
      py      :     1.040387
      dz2     :     0.014630  d :     0.090160
      dxz     :     0.016208
      dyz     :     0.017720
      dx2y2   :     0.022160
      dxy     :     0.019442

  6 C s       :     2.856118  s :     2.856118
      pz      :     1.001686  p :     3.058750
      px      :     1.010147
      py      :     1.046916
      dz2     :     0.013840  d :     0.093952
      dxz     :     0.012399
      dyz     :     0.022274
      dx2y2   :     0.021332
      dxy     :     0.024106

  7 C s       :     2.845950  s :     2.845950
      pz      :     1.019833  p :     3.111397
      px      :     1.030549
      py      :     1.061015
      dz2     :     0.015730  d :     0.108365
      dxz     :     0.016571
      dyz     :     0.023076
      dx2y2   :     0.026268
      dxy     :     0.026720

  8 C s       :     2.837055  s :     2.837055
      pz      :     0.965565  p :     2.926154
      px      :     0.927404
      py      :     1.033185
      dz2     :     0.024740  d :     0.186244
      dxz     :     0.027564
      dyz     :     0.045133
      dx2y2   :     0.040203
      dxy     :     0.048603

  9 C s       :     2.859680  s :     2.859680
      pz      :     1.051573  p :     3.159260
      px      :     1.045675
      py      :     1.062012
      dz2     :     0.013654  d :     0.091682
      dxz     :     0.013268
      dyz     :     0.019174
      dx2y2   :     0.023949
      dxy     :     0.021638

 10 C s       :     2.839539  s :     2.839539
      pz      :     1.045322  p :     3.101997
      px      :     1.031191
      py      :     1.025484
      dz2     :     0.022364  d :     0.095839
      dxz     :     0.023099
      dyz     :     0.010263
      dx2y2   :     0.014340
      dxy     :     0.025773

 11 C s       :     2.839914  s :     2.839914
      pz      :     0.979227  p :     2.908100
      px      :     0.973290
      py      :     0.955583
      dz2     :     0.036554  d :     0.153199
      dxz     :     0.025256
      dyz     :     0.028907
      dx2y2   :     0.032261
      dxy     :     0.030222

 12 O s       :     3.411525  s :     3.411525
      pz      :     1.565580  p :     4.697417
      px      :     1.485940
      py      :     1.645897
      dz2     :     0.004529  d :     0.034604
      dxz     :     0.005451
      dyz     :     0.008823
      dx2y2   :     0.005222
      dxy     :     0.010579

 13 H s       :     0.907027  s :     0.907027
      pz      :     0.021348  p :     0.061449
      px      :     0.013810
      py      :     0.026291

 14 H s       :     0.921260  s :     0.921260
      pz      :     0.022153  p :     0.062965
      px      :     0.011925
      py      :     0.028887

 15 H s       :     0.921247  s :     0.921247
      pz      :     0.020853  p :     0.062931
      px      :     0.027020
      py      :     0.015058

 16 H s       :     0.890495  s :     0.890495
      pz      :     0.020972  p :     0.072422
      px      :     0.029479
      py      :     0.021971

 17 H s       :     0.892249  s :     0.892249
      pz      :     0.013513  p :     0.070725
      px      :     0.012866
      py      :     0.044346

 18 H s       :     0.893585  s :     0.893585
      pz      :     0.014265  p :     0.071060
      px      :     0.013130
      py      :     0.043665

 19 H s       :     0.894873  s :     0.894873
      pz      :     0.020206  p :     0.070961
      px      :     0.029148
      py      :     0.021607

 20 H s       :     0.916470  s :     0.916470
      pz      :     0.039402  p :     0.062592
      px      :     0.009868
      py      :     0.013321

 21 H s       :     0.921338  s :     0.921338
      pz      :     0.014009  p :     0.062194
      px      :     0.037883
      py      :     0.010301

 22 H s       :     0.906553  s :     0.906553
      pz      :     0.033061  p :     0.064774
      px      :     0.018488
      py      :     0.013225

 23 H s       :     0.905626  s :     0.905626
      pz      :     0.014056  p :     0.064354
      px      :     0.024849
      py      :     0.025449

 24 H s       :     0.898262  s :     0.898262
      pz      :     0.019603  p :     0.074533
      px      :     0.026787
      py      :     0.028144


                      *****************************
                      * MAYER POPULATION ANALYSIS *
                      *****************************

  NA   - Mulliken gross atomic population
  ZA   - Total nuclear charge
  QA   - Mulliken gross atomic charge
  VA   - Mayer's total valence
  BVA  - Mayer's bonded valence
  FA   - Mayer's free valence

  ATOM       NA         ZA         QA         VA         BVA        FA
  0 C      5.8215     6.0000     0.1785     3.8835     3.8835     0.0000
  1 O      8.4252     8.0000    -0.4252     2.0629     2.0629     0.0000
  2 C      5.7125     6.0000     0.2875     3.8008     3.8008    -0.0000
  3 C      6.1143     6.0000    -0.1143     3.8466     3.8466     0.0000
  4 C      6.0182     6.0000    -0.0182     3.8762     3.8762     0.0000
  5 C      6.0700     6.0000    -0.0700     3.8504     3.8504    -0.0000
  6 C      6.0240     6.0000    -0.0240     3.8308     3.8308    -0.0000
  7 C      6.0102     6.0000    -0.0102     3.7411     3.7411    -0.0000
  8 C      5.7628     6.0000     0.2372     3.9206     3.9206     0.0000
  9 C      6.2477     6.0000    -0.2477     3.8933     3.8933     0.0000
 10 C      5.9979     6.0000     0.0021     3.9674     3.9674     0.0000
 11 C      5.7497     6.0000     0.2503     3.9376     3.9376    -0.0000
 12 O      8.4160     8.0000    -0.4160     2.0683     2.0683    -0.0000
 13 H      0.9448     1.0000     0.0552     0.9843     0.9843    -0.0000
 14 H      0.9645     1.0000     0.0355     0.9830     0.9830     0.0000
 15 H      0.9648     1.0000     0.0352     0.9832     0.9832    -0.0000
 16 H      0.9780     1.0000     0.0220     0.9976     0.9976     0.0000
 17 H      0.9779     1.0000     0.0221     0.9885     0.9885     0.0000
 18 H      0.9860     1.0000     0.0140     0.9971     0.9971     0.0000
 19 H      0.9798     1.0000     0.0202     1.0027     1.0027     0.0000
 20 H      0.9632     1.0000     0.0368     0.9765     0.9765    -0.0000
 21 H      0.9713     1.0000     0.0287     0.9762     0.9762     0.0000
 22 H      0.9606     1.0000     0.0394     0.9691     0.9691     0.0000
 23 H      0.9591     1.0000     0.0409     0.9737     0.9737     0.0000
 24 H      0.9801     1.0000     0.0199     0.9951     0.9951     0.0000

  Mayer bond orders larger than 0.100000
B(  0-C ,  1-O ) :   0.9183 B(  0-C , 13-H ) :   0.9815 B(  0-C , 14-H ) :   0.9750 
B(  0-C , 15-H ) :   0.9754 B(  1-O ,  2-C ) :   1.0622 B(  2-C ,  3-C ) :   1.3048 
B(  2-C ,  5-C ) :   1.3636 B(  3-C ,  4-C ) :   1.4074 B(  3-C , 16-H ) :   1.0000 
B(  4-C ,  7-C ) :   1.3730 B(  4-C , 17-H ) :   0.9962 B(  5-C ,  6-C ) :   1.3923 
B(  5-C , 18-H ) :   1.0043 B(  6-C ,  7-C ) :   1.3436 B(  6-C , 19-H ) :   1.0063 
B(  7-C ,  8-C ) :   1.0228 B(  8-C ,  9-C ) :   1.8071 B(  8-C , 12-O ) :   1.0748 
B(  9-C , 10-C ) :   1.0040 B(  9-C , 24-H ) :   0.9920 B( 10-C , 11-C ) :   1.0874 
B( 10-C , 22-H ) :   0.9365 B( 10-C , 23-H ) :   0.9418 B( 11-C , 12-O ) :   0.9193 
B( 11-C , 20-H ) :   0.9627 B( 11-C , 21-H ) :   0.9628 

-------
TIMINGS
-------

Total SCF time: 0 days 0 hours 0 min 19 sec 

Total time                  ....      19.894 sec
Sum of individual times     ....      19.865 sec  ( 99.9%)

SCF preparation             ....       0.426 sec  (  2.1%)
Fock matrix formation       ....      18.670 sec  ( 93.8%)
  Startup                   ....       0.018 sec  (  0.1% of F)
  Split-RI-J                ....       1.413 sec  (  7.6% of F)
  Chain of spheres X        ....      12.031 sec  ( 64.4% of F)
  XC integration            ....       2.197 sec  ( 11.8% of F)
    XC Preparation          ....       0.000 sec  (  0.0% of XC)
    Basis function eval.    ....       0.825 sec  ( 37.6% of XC)
    Density eval.           ....       0.525 sec  ( 23.9% of XC)
    XC-Functional eval.     ....       0.081 sec  (  3.7% of XC)
    XC-Potential eval.      ....       0.535 sec  ( 24.4% of XC)
  CPCM terms                ....       2.923 sec  ( 15.7% of F)
Diagonalization             ....       0.000 sec  (  0.0%)
Density matrix formation    ....       0.083 sec  (  0.4%)
Total Energy calculation    ....       0.042 sec  (  0.2%)
Population analysis         ....       0.024 sec  (  0.1%)
Orbital Transformation      ....       0.042 sec  (  0.2%)
Orbital Orthonormalization  ....       0.000 sec  (  0.0%)
DIIS solution               ....       0.382 sec  (  1.9%)
SOSCF solution              ....       0.193 sec  (  1.0%)
Finished LeanSCF after  20.0 sec

Maximum memory used throughout the entire LEANSCF-calculation: 27.3 MB


           ************************************************************
           *        Program running with 8 parallel MPI-processes     *
           *              working on a common directory               *
           ************************************************************

------------------------------------------------------------------------------
                                ORCA  MP2 
------------------------------------------------------------------------------

Freezing NCore=26 chemical core electrons

----------------------
RI-MP2 ENERGY+GRADIENT
----------------------
Dimension of the orbital basis            ...  242
Dimension of the AuxC basis               ...  792
Memory devoted to MP2                     ... 8000 MB   
Data format for matrix containers         ... DOUBLE
Compression type for matrix containers    ... UNCOMPRESSED
Overall scaling of the MP2 energy         ...   2.700e-01

-----------------------
SHARK RI TRANSFORMATION
-----------------------

Number of basis functions                ...    242
Number of aux functions                  ...    792
Number of operators                      ...      1
Generation of IJK                        ... YES
Generation of IAK                        ... YES
Generation of ABK                        ... NO
Orbital Range Operator  0:    0-  46 to   47- 241

Aux basis identifier                     ...   AUXC
Contraction scheme used                  ... SEGMENTED
Do orthogonalization                     ... YES
All operator combinations                ... NO
Transpose (ia|K)                         ... NO
Integral generator used                  ... LIBINT
Starting integral generation + trafo... 
Half trafo (segmented) done. Total time =  0.2 sec. integrals=  0.2 sec trafo=  0.1 sec
Integral generation and half transformation done (  0.2 sec)

Reading or making V^(-1/2)          ... done (  0.0 sec)
Sorting IJK integrals               ... done (  0.1 sec)
Sorting IAK integrals               ... done (  0.2 sec)

SHARK RI integral transformation done. Total time =  0.5 sec.

Opening buffers                              ... done
Frozen core precalculation                   ... done

Starting loop over batches of integrals:

Operator 0  - window                       ... ( 13- 46)x( 47-241)
Operator 0  - Memory available             ...  8000 MB
Operator 0  - Memory needed per MO         ...   1.2 MB
Operator 0  - Number of orbitals per batch ... 5
Operator 0  - Number of batches            ... 1

OPERATOR  0   PASS   0:  MOs    13 ...   17 +   18 ...   22 +   23 ...   27 +   28 ...   32
                            +   33 ...   37 +   38 ...   42 +   43 ...   46
  Reading integrals       ... ok
  Internal MO  15
Closing buffer GIPV ( 0.05 GB; CompressionRatio= 1.00)
Time spent in pair loops =     2.380 sec
Deleting buffers (Ka|jb) ...done

-----------------------------------------------
 RI-MP2 CORRELATION ENERGY:     -0.597427287 Eh
-----------------------------------------------


---------------------
MP2 DENSITY FORMATION
---------------------

Completing the external part of the density      ... done
Storing the unrelaxed density                    ... done

Re-sorting 3-index density container for op 0    ... done
Computing external part of the Lagrangian        ... done
Calculating the xc-kernel                        ... done
Calculating G(D)                                 ... done
Completing the Lagrangian                        ... done
Solving the Z-vector equations                   ... Using XC Grid                  ... (calc.grid_cpscf.tmp) 
Recalculating density on grid  ... (calc.grho_cpscf0.tmp) done
Calculating the xc-kernel      ... (calc.fxc_cpscf0.tmp) done

-------------------
SHARK CP-SCF DRIVER
-------------------

Dimension of the orbital basis          ...    242
Dimension of the CPSCF-problem          ...   9165
Number of operators                     ...      1
Max. number of iterations               ...    128
Convergence Tolerance                   ... 3.0e-05
Number of perturbations                 ...      1
Perturbation type                       ... REAL

----------------------------
POPLE LINEAR EQUATION SOLVER
----------------------------

  ITERATION   0:   ||err||_max =   4.8416e-02 (   1.5 sec)
  ITERATION   1:   ||err||_max =   1.1476e-02 (   1.0 sec)
  ITERATION   2:   ||err||_max =   4.5813e-03 (   1.0 sec)
  ITERATION   3:   ||err||_max =   1.1918e-03 (   1.0 sec)
  ITERATION   4:   ||err||_max =   4.8524e-04 (   1.0 sec)
  ITERATION   5:   ||err||_max =   1.8915e-04 (   1.0 sec)
  ITERATION   6:   ||err||_max =   4.9748e-05 (   1.0 sec)
  ITERATION   7:   ||err||_max =   2.4669e-05 (   1.0 sec)
done
Finalizing the relaxed density                   ... done
Transforming P to the AO basis                   ... done
Storing the relaxed density                      ... done

------------------------------------
ENERGY WEIGHTED DENSITY FINALIZATION
------------------------------------

Gathering the parts of the W-matrix              ... done
Forming the Z-density                            ... done
Transforming Z to the AO basis                   ... done
Calculating G(Z)                                 ... done
Finalizing the W-matrix                          ... done
Transforming W to the AO basis and storing       ... done

----------------------------------
MP2 DERIVATIVE INTEGRAL GENERATION
----------------------------------

Input SCF Electron Density              ... calc.scfp
Input Correlated Electron Density       ... calc.pmp2re
Input Energy Weighted Density           ... calc.wmp2.tmp

Nuclear repulsion gradient              ... done (  0.0 sec)
HCore & Overlap gradient  (SHARK)       ... done (  0.1 sec)
Two-electron RIJ gradient terms         ... done (  0.6 sec)

-----------------------------------------------------------
MP2 COSX Grid Generation
-----------------------------------------------------------

General Integration Accuracy     IntAcc      ... 4.871
Radial Grid Type                 RadialGrid  ... OptM3 with GC (2021)
Angular Grid (max. ang.)         AngularGrid ... 4 (Lebedev-302)
Angular grid pruning method      GridPruning ... 4 (adaptive)
Weight generation scheme         WeightScheme... mBecke (2022)
Basis function cutoff            BFCut       ... 1.0000e-12
Integration weight cutoff        WCut        ... 1.0000e-14
Partially contracted basis set               ... on
Rotationally invariant grid construction     ... off
Angular grids for H and He will be reduced by one unit

Total number of grid points                  ...   134338
Total number of batches                      ...     1063
Average number of points per batch           ...      126
Average number of grid points per atom       ...     5374
UseSFitting                                  ... on
Two-electron COSX gradient terms        ... 
Integration Timings:
Total Time                  =     6.1 sec
Basis fcn evaluation        =     0.1 sec
Density evaluation          =     0.2 sec
A evaluation                =     5.1 sec
A derivative evaluation     =     0.0 sec
S-fit derivative evaluation =     0.0 sec
anal. over. der. evaluation =     0.0 sec
num. over. der. evaluation  =     0.4 sec
K(P) evaluation             =     0.1 sec
finalize                    =     0.0 sec

done (  6.9 sec)
CPCM gradient                           ... done (  0.6 sec)
DFT XC gradient                         ... Exchange-correlation gradient    ... done
done (  0.8 sec)
Empirical dispersion gradient           ... 
-------------------
DISPERSION GRADIENT
-------------------

   1   C   :   -0.000153599   -0.000047402   -0.000151010
   2   O   :   -0.000095541   -0.000093609   -0.000113491
   3   C   :   -0.000009394   -0.000054404   -0.000024193
   4   C   :   -0.000042765    0.000073305   -0.000017168
   5   C   :   -0.000067870    0.000055415   -0.000042875
   6   C   :    0.000050064   -0.000164600   -0.000002112
   7   C   :    0.000010895   -0.000125165   -0.000023215
   8   C   :   -0.000058608   -0.000041147   -0.000061004
   9   C   :    0.000320948    0.000137717    0.000320236
  10   C   :    0.000110263    0.000132861    0.000138256
  11   C   :   -0.000019850   -0.000032069   -0.000025098
  12   C   :   -0.000089218    0.000033009   -0.000066850
  13   O   :    0.000100308   -0.000001733    0.000089262
  14   H   :   -0.000060998   -0.000032323   -0.000064537
  15   H   :   -0.000063808   -0.000001240   -0.000103211
  16   H   :   -0.000108227   -0.000017094   -0.000053950
  17   H   :   -0.000064698    0.000099719   -0.000029744
  18   H   :   -0.000073577    0.000118037   -0.000031328
  19   H   :    0.000034103   -0.000129342   -0.000006589
  20   H   :    0.000051753   -0.000134088    0.000009749
  21   H   :    0.000067548   -0.000043119    0.000096268
  22   H   :    0.000119336   -0.000024133    0.000034084
  23   H   :    0.000004429    0.000072999    0.000082574
  24   H   :    0.000056917    0.000091701    0.000028651
  25   H   :   -0.000018411    0.000126703    0.000017294

Difference to translation invariance:
           :    0.0000000000    0.0000000000    0.0000000000

Difference to rotation invariance:
           :   -0.0000000000    0.0000000000    0.0000000000

Norm of the Dispersion gradient    ...    0.0008046720
RMS gradient                       ...    0.0000929155
MAX gradient                       ...    0.0003209485
done (  0.0 sec)

                *********************************************
                * UNRELAXED MP2 DENSITY POPULATION ANALYSIS *
                *********************************************

------------------------------------------------------------------------------
                           ORCA POPULATION ANALYSIS
------------------------------------------------------------------------------
Input electron density              ... calc.pmp2ur
BaseName (.gbw .S,...)              ... calc

                    ********************************
                    * MULLIKEN POPULATION ANALYSIS *
                    ********************************

-----------------------
MULLIKEN ATOMIC CHARGES
-----------------------
   0 C :    0.173660
   1 O :   -0.416790
   2 C :    0.281925
   3 C :   -0.114671
   4 C :   -0.020667
   5 C :   -0.070397
   6 C :   -0.026155
   7 C :   -0.010256
   8 C :    0.232038
   9 C :   -0.247779
  10 C :    0.000503
  11 C :    0.245481
  12 O :   -0.407673
  13 H :    0.055896
  14 H :    0.036136
  15 H :    0.035773
  16 H :    0.023237
  17 H :    0.023375
  18 H :    0.015092
  19 H :    0.021208
  20 H :    0.037625
  21 H :    0.029486
  22 H :    0.040248
  23 H :    0.041731
  24 H :    0.020974
Sum of atomic charges:    0.0000000

--------------------------------
MULLIKEN REDUCED ORBITAL CHARGES
--------------------------------
  0 C s       :     3.027282  s :     3.027282
      pz      :     0.923089  p :     2.733536
      px      :     0.828392
      py      :     0.982055
      dz2     :     0.006702  d :     0.065522
      dxz     :     0.019260
      dyz     :     0.015036
      dx2y2   :     0.011205
      dxy     :     0.013320
  1 O s       :     3.723186  s :     3.723186
      pz      :     1.523140  p :     4.670332
      px      :     1.466126
      py      :     1.681066
      dz2     :     0.004060  d :     0.023273
      dxz     :     0.004247
      dyz     :     0.005545
      dx2y2   :     0.003487
      dxy     :     0.005933
  2 C s       :     2.948606  s :     2.948606
      pz      :     0.860557  p :     2.683713
      px      :     0.889775
      py      :     0.933381
      dz2     :     0.017454  d :     0.085756
      dxz     :     0.014148
      dyz     :     0.018155
      dx2y2   :     0.016949
      dxy     :     0.019050
  3 C s       :     3.233917  s :     3.233917
      pz      :     0.979263  p :     2.838648
      px      :     0.945393
      py      :     0.913991
      dz2     :     0.006960  d :     0.042106
      dxz     :     0.006314
      dyz     :     0.009306
      dx2y2   :     0.009962
      dxy     :     0.009563
  4 C s       :     3.210172  s :     3.210172
      pz      :     0.946522  p :     2.766049
      px      :     0.952955
      py      :     0.866572
      dz2     :     0.009118  d :     0.044445
      dxz     :     0.007557
      dyz     :     0.008010
      dx2y2   :     0.010845
      dxy     :     0.008915
  5 C s       :     3.236404  s :     3.236404
      pz      :     0.974309  p :     2.791513
      px      :     0.971405
      py      :     0.845799
      dz2     :     0.007926  d :     0.042480
      dxz     :     0.007279
      dyz     :     0.008445
      dx2y2   :     0.010061
      dxy     :     0.008768
  6 C s       :     3.235639  s :     3.235639
      pz      :     0.921275  p :     2.745808
      px      :     0.899016
      py      :     0.925517
      dz2     :     0.007626  d :     0.044707
      dxz     :     0.006328
      dyz     :     0.010113
      dx2y2   :     0.009592
      dxy     :     0.011049
  7 C s       :     3.057697  s :     3.057697
      pz      :     0.988018  p :     2.901632
      px      :     0.977298
      py      :     0.936317
      dz2     :     0.008499  d :     0.050927
      dxz     :     0.008053
      dyz     :     0.010806
      dx2y2   :     0.011541
      dxy     :     0.012029
  8 C s       :     3.024173  s :     3.024173
      pz      :     0.918812  p :     2.654915
      px      :     0.872338
      py      :     0.863765
      dz2     :     0.013024  d :     0.088874
      dxz     :     0.014070
      dyz     :     0.021148
      dx2y2   :     0.018033
      dxy     :     0.022600
  9 C s       :     3.274464  s :     3.274464
      pz      :     1.021048  p :     2.929292
      px      :     0.985245
      py      :     0.922999
      dz2     :     0.007232  d :     0.044023
      dxz     :     0.006980
      dyz     :     0.009582
      dx2y2   :     0.009876
      dxy     :     0.010352
 10 C s       :     2.981427  s :     2.981427
      pz      :     0.993200  p :     2.971898
      px      :     0.953262
      py      :     1.025436
      dz2     :     0.010454  d :     0.046173
      dxz     :     0.010671
      dyz     :     0.006126
      dx2y2   :     0.007427
      dxy     :     0.011495
 11 C s       :     2.976477  s :     2.976477
      pz      :     0.909636  p :     2.703744
      px      :     0.917584
      py      :     0.876524
      dz2     :     0.016006  d :     0.074298
      dxz     :     0.013692
      dyz     :     0.014865
      dx2y2   :     0.014559
      dxy     :     0.015176
 12 O s       :     3.733677  s :     3.733677
      pz      :     1.559350  p :     4.648637
      px      :     1.465738
      py      :     1.623548
      dz2     :     0.003952  d :     0.025360
      dxz     :     0.003658
      dyz     :     0.006315
      dx2y2   :     0.004438
      dxy     :     0.006996
 13 H s       :     0.920217  s :     0.920217
      pz      :     0.008452  p :     0.023887
      px      :     0.005436
      py      :     0.009999
 14 H s       :     0.939669  s :     0.939669
      pz      :     0.008543  p :     0.024194
      px      :     0.004607
      py      :     0.011045
 15 H s       :     0.940064  s :     0.940064
      pz      :     0.008026  p :     0.024164
      px      :     0.010050
      py      :     0.006088
 16 H s       :     0.950565  s :     0.950565
      pz      :     0.007389  p :     0.026198
      px      :     0.010937
      py      :     0.007872
 17 H s       :     0.950653  s :     0.950653
      pz      :     0.004579  p :     0.025972
      px      :     0.004310
      py      :     0.017083
 18 H s       :     0.959014  s :     0.959014
      pz      :     0.004734  p :     0.025895
      px      :     0.004261
      py      :     0.016900
 19 H s       :     0.952889  s :     0.952889
      pz      :     0.007267  p :     0.025903
      px      :     0.010880
      py      :     0.007756
 20 H s       :     0.939024  s :     0.939024
      pz      :     0.015030  p :     0.023351
      px      :     0.003590
      py      :     0.004732
 21 H s       :     0.947592  s :     0.947592
      pz      :     0.005280  p :     0.022922
      px      :     0.014092
      py      :     0.003550
 22 H s       :     0.935456  s :     0.935456
      pz      :     0.012801  p :     0.024296
      px      :     0.006899
      py      :     0.004596
 23 H s       :     0.934179  s :     0.934179
      pz      :     0.005023  p :     0.024090
      px      :     0.009543
      py      :     0.009524
 24 H s       :     0.952622  s :     0.952622
      pz      :     0.006020  p :     0.026405
      px      :     0.009136
      py      :     0.011248


                     *******************************
                     * LOEWDIN POPULATION ANALYSIS *
                     *******************************

----------------------
LOEWDIN ATOMIC CHARGES
----------------------
   0 C :    0.086756
   1 O :   -0.138740
   2 C :    0.066425
   3 C :   -0.070194
   4 C :    0.000014
   5 C :   -0.056441
   6 C :   -0.009923
   7 C :   -0.065100
   8 C :    0.045397
   9 C :   -0.109578
  10 C :   -0.036994
  11 C :    0.096262
  12 O :   -0.135985
  13 H :    0.031443
  14 H :    0.015525
  15 H :    0.015577
  16 H :    0.036965
  17 H :    0.036832
  18 H :    0.035198
  19 H :    0.033871
  20 H :    0.020812
  21 H :    0.016295
  22 H :    0.028584
  23 H :    0.029931
  24 H :    0.027068

-------------------------------
LOEWDIN REDUCED ORBITAL CHARGES
-------------------------------
  0 C s       :     2.843517  s :     2.843517
      pz      :     0.983589  p :     2.927125
      px      :     0.907656
      py      :     1.035879
      dz2     :     0.012329  d :     0.142601
      dxz     :     0.041316
      dyz     :     0.035614
      dx2y2   :     0.023505
      dxy     :     0.029838
  1 O s       :     3.402618  s :     3.402618
      pz      :     1.533764  p :     4.697599
      px      :     1.483531
      py      :     1.680304
      dz2     :     0.006352  d :     0.038524
      dxz     :     0.008185
      dyz     :     0.008791
      dx2y2   :     0.005603
      dxy     :     0.009593
  2 C s       :     2.836432  s :     2.836432
      pz      :     0.914158  p :     2.911087
      px      :     0.949832
      py      :     1.047097
      dz2     :     0.034789  d :     0.186056
      dxz     :     0.030082
      dyz     :     0.040499
      dx2y2   :     0.038719
      dxy     :     0.041966
  3 C s       :     2.858770  s :     2.858770
      pz      :     1.038829  p :     3.114774
      px      :     1.039486
      py      :     1.036458
      dz2     :     0.013998  d :     0.096650
      dxz     :     0.014032
      dyz     :     0.021973
      dx2y2   :     0.024045
      dxy     :     0.022603
  4 C s       :     2.855880  s :     2.855880
      pz      :     0.997773  p :     3.043551
      px      :     1.005905
      py      :     1.039873
      dz2     :     0.018549  d :     0.100556
      dxz     :     0.017995
      dyz     :     0.018057
      dx2y2   :     0.025189
      dxy     :     0.020766
  5 C s       :     2.858076  s :     2.858076
      pz      :     1.031748  p :     3.100419
      px      :     1.031170
      py      :     1.037500
      dz2     :     0.016232  d :     0.097946
      dxz     :     0.017964
      dyz     :     0.019121
      dx2y2   :     0.023741
      dxy     :     0.020888
  6 C s       :     2.856234  s :     2.856234
      pz      :     1.000013  p :     3.052221
      px      :     1.008276
      py      :     1.043932
      dz2     :     0.015223  d :     0.101468
      dxz     :     0.013909
      dyz     :     0.023838
      dx2y2   :     0.022830
      dxy     :     0.025669
  7 C s       :     2.846476  s :     2.846476
      pz      :     1.016748  p :     3.101994
      px      :     1.027404
      py      :     1.057842
      dz2     :     0.017257  d :     0.116630
      dxz     :     0.018238
      dyz     :     0.024742
      dx2y2   :     0.028007
      dxy     :     0.028386
  8 C s       :     2.837685  s :     2.837685
      pz      :     0.965334  p :     2.923988
      px      :     0.927484
      py      :     1.031170
      dz2     :     0.026108  d :     0.192929
      dxz     :     0.028936
      dyz     :     0.046398
      dx2y2   :     0.041657
      dxy     :     0.049830
  9 C s       :     2.859839  s :     2.859839
      pz      :     1.048551  p :     3.150243
      px      :     1.042726
      py      :     1.058967
      dz2     :     0.015112  d :     0.099496
      dxz     :     0.014816
      dyz     :     0.020744
      dx2y2   :     0.025587
      dxy     :     0.023237
 10 C s       :     2.839647  s :     2.839647
      pz      :     1.042748  p :     3.094470
      px      :     1.028653
      py      :     1.023069
      dz2     :     0.023750  d :     0.102877
      dxz     :     0.024529
      dyz     :     0.011652
      dx2y2   :     0.015731
      dxy     :     0.027215
 11 C s       :     2.840171  s :     2.840171
      pz      :     0.978052  p :     2.904473
      px      :     0.972040
      py      :     0.954381
      dz2     :     0.037735  d :     0.159094
      dxz     :     0.026354
      dyz     :     0.030120
      dx2y2   :     0.033508
      dxy     :     0.031378
 12 O s       :     3.411109  s :     3.411109
      pz      :     1.560676  p :     4.683016
      px      :     1.481433
      py      :     1.640908
      dz2     :     0.005948  d :     0.041860
      dxz     :     0.007013
      dyz     :     0.010248
      dx2y2   :     0.006614
      dxy     :     0.012038
 13 H s       :     0.904884  s :     0.904884
      pz      :     0.022105  p :     0.063673
      px      :     0.014506
      py      :     0.027063
 14 H s       :     0.919145  s :     0.919145
      pz      :     0.022951  p :     0.065330
      px      :     0.012591
      py      :     0.029788
 15 H s       :     0.919129  s :     0.919129
      pz      :     0.021607  p :     0.065293
      px      :     0.027939
      py      :     0.015747
 16 H s       :     0.888105  s :     0.888105
      pz      :     0.021752  p :     0.074930
      px      :     0.030365
      py      :     0.022813
 17 H s       :     0.889850  s :     0.889850
      pz      :     0.014252  p :     0.073318
      px      :     0.013601
      py      :     0.045466
 18 H s       :     0.891270  s :     0.891270
      pz      :     0.014955  p :     0.073531
      px      :     0.013819
      py      :     0.044757
 19 H s       :     0.892611  s :     0.892611
      pz      :     0.021006  p :     0.073517
      px      :     0.030048
      py      :     0.022464
 20 H s       :     0.914176  s :     0.914176
      pz      :     0.040455  p :     0.065012
      px      :     0.010522
      py      :     0.014035
 21 H s       :     0.919029  s :     0.919029
      pz      :     0.014710  p :     0.064675
      px      :     0.038992
      py      :     0.010973
 22 H s       :     0.904135  s :     0.904135
      pz      :     0.034104  p :     0.067281
      px      :     0.019234
      py      :     0.013944
 23 H s       :     0.903239  s :     0.903239
      pz      :     0.014733  p :     0.066830
      px      :     0.025729
      py      :     0.026368
 24 H s       :     0.895906  s :     0.895906
      pz      :     0.020338  p :     0.077027
      px      :     0.027639
      py      :     0.029050


                      *****************************
                      * MAYER POPULATION ANALYSIS *
                      *****************************

  NA   - Mulliken gross atomic population
  ZA   - Total nuclear charge
  QA   - Mulliken gross atomic charge
  VA   - Mayer's total valence
  BVA  - Mayer's bonded valence
  FA   - Mayer's free valence

  ATOM       NA         ZA         QA         VA         BVA        FA
  0 C      5.8263     6.0000     0.1737     3.9124     3.8161     0.0963
  1 O      8.4168     8.0000    -0.4168     2.1596     2.0111     0.1485
  2 C      5.7181     6.0000     0.2819     3.8229     3.6789     0.1440
  3 C      6.1147     6.0000    -0.1147     3.8769     3.7286     0.1483
  4 C      6.0207     6.0000    -0.0207     3.9016     3.7550     0.1467
  5 C      6.0704     6.0000    -0.0704     3.8792     3.7333     0.1460
  6 C      6.0262     6.0000    -0.0262     3.8565     3.7113     0.1452
  7 C      6.0103     6.0000    -0.0103     3.7684     3.6138     0.1545
  8 C      5.7680     6.0000     0.2320     3.9393     3.8022     0.1370
  9 C      6.2478     6.0000    -0.2478     3.9273     3.7766     0.1507
 10 C      5.9995     6.0000     0.0005     3.9979     3.8872     0.1107
 11 C      5.7545     6.0000     0.2455     3.9645     3.8603     0.1043
 12 O      8.4077     8.0000    -0.4077     2.1639     2.0173     0.1466
 13 H      0.9441     1.0000     0.0559     0.9878     0.9684     0.0195
 14 H      0.9639     1.0000     0.0361     0.9870     0.9662     0.0208
 15 H      0.9642     1.0000     0.0358     0.9872     0.9664     0.0207
 16 H      0.9768     1.0000     0.0232     1.0016     0.9802     0.0214
 17 H      0.9766     1.0000     0.0234     0.9926     0.9712     0.0214
 18 H      0.9849     1.0000     0.0151     1.0012     0.9796     0.0215
 19 H      0.9788     1.0000     0.0212     1.0069     0.9853     0.0216
 20 H      0.9624     1.0000     0.0376     0.9804     0.9596     0.0208
 21 H      0.9705     1.0000     0.0295     0.9802     0.9591     0.0211
 22 H      0.9598     1.0000     0.0402     0.9734     0.9512     0.0223
 23 H      0.9583     1.0000     0.0417     0.9778     0.9559     0.0220
 24 H      0.9790     1.0000     0.0210     0.9993     0.9778     0.0215

  Mayer bond orders larger than 0.100000
B(  0-C ,  1-O ) :   0.8988 B(  0-C , 13-H ) :   0.9664 B(  0-C , 14-H ) :   0.9595 
B(  0-C , 15-H ) :   0.9600 B(  1-O ,  2-C ) :   1.0388 B(  2-C ,  3-C ) :   1.2641 
B(  2-C ,  5-C ) :   1.3223 B(  3-C ,  4-C ) :   1.3620 B(  3-C , 16-H ) :   0.9842 
B(  4-C ,  7-C ) :   1.3296 B(  4-C , 17-H ) :   0.9804 B(  5-C ,  6-C ) :   1.3482 
B(  5-C , 18-H ) :   0.9884 B(  6-C ,  7-C ) :   1.3007 B(  6-C , 19-H ) :   0.9905 
B(  7-C ,  8-C ) :   0.9977 B(  8-C ,  9-C ) :   1.7429 B(  8-C , 12-O ) :   1.0521 
B(  9-C , 10-C ) :   0.9813 B(  9-C , 24-H ) :   0.9762 B( 10-C , 11-C ) :   1.0643 
B( 10-C , 22-H ) :   0.9204 B( 10-C , 23-H ) :   0.9259 B( 11-C , 12-O ) :   0.8989 
B( 11-C , 20-H ) :   0.9470 B( 11-C , 21-H ) :   0.9469 


                *******************************************
                * RELAXED MP2 DENSITY POPULATION ANALYSIS *
                *******************************************

------------------------------------------------------------------------------
                           ORCA POPULATION ANALYSIS
------------------------------------------------------------------------------
Input electron density              ... calc.pmp2re
BaseName (.gbw .S,...)              ... calc

                    ********************************
                    * MULLIKEN POPULATION ANALYSIS *
                    ********************************

-----------------------
MULLIKEN ATOMIC CHARGES
-----------------------
   0 C :    0.158020
   1 O :   -0.365105
   2 C :    0.258813
   3 C :   -0.102886
   4 C :   -0.029154
   5 C :   -0.058234
   6 C :   -0.036650
   7 C :    0.025117
   8 C :    0.201703
   9 C :   -0.237679
  10 C :    0.004989
  11 C :    0.224361
  12 O :   -0.356950
  13 H :    0.055503
  14 H :    0.035425
  15 H :    0.035110
  16 H :    0.012109
  17 H :    0.010625
  18 H :    0.003817
  19 H :    0.007721
  20 H :    0.036738
  21 H :    0.028163
  22 H :    0.038049
  23 H :    0.039505
  24 H :    0.010888
Sum of atomic charges:    0.0000000

--------------------------------
MULLIKEN REDUCED ORBITAL CHARGES
--------------------------------
  0 C s       :     3.026761  s :     3.026761
      pz      :     0.928930  p :     2.751352
      px      :     0.836513
      py      :     0.985909
      dz2     :     0.006725  d :     0.063867
      dxz     :     0.018502
      dyz     :     0.014626
      dx2y2   :     0.010989
      dxy     :     0.013025
  1 O s       :     3.714402  s :     3.714402
      pz      :     1.507618  p :     4.627575
      px      :     1.450239
      py      :     1.669718
      dz2     :     0.004144  d :     0.023129
      dxz     :     0.004196
      dyz     :     0.005421
      dx2y2   :     0.003570
      dxy     :     0.005798
  2 C s       :     2.949860  s :     2.949860
      pz      :     0.875225  p :     2.707980
      px      :     0.899228
      py      :     0.933526
      dz2     :     0.017037  d :     0.083346
      dxz     :     0.013654
      dyz     :     0.017716
      dx2y2   :     0.016390
      dxy     :     0.018549
  3 C s       :     3.239455  s :     3.239455
      pz      :     0.973242  p :     2.822761
      px      :     0.935574
      py      :     0.913945
      dz2     :     0.006740  d :     0.040670
      dxz     :     0.006054
      dyz     :     0.009043
      dx2y2   :     0.009498
      dxy     :     0.009335
  4 C s       :     3.219720  s :     3.219720
      pz      :     0.954010  p :     2.766550
      px      :     0.960185
      py      :     0.852355
      dz2     :     0.008870  d :     0.042884
      dxz     :     0.007246
      dyz     :     0.007627
      dx2y2   :     0.010660
      dxy     :     0.008481
  5 C s       :     3.241241  s :     3.241241
      pz      :     0.972104  p :     2.775929
      px      :     0.971889
      py      :     0.831936
      dz2     :     0.007841  d :     0.041064
      dxz     :     0.006942
      dyz     :     0.008055
      dx2y2   :     0.009916
      dxy     :     0.008310
  6 C s       :     3.245395  s :     3.245395
      pz      :     0.925782  p :     2.748129
      px      :     0.897047
      py      :     0.925300
      dz2     :     0.007325  d :     0.043127
      dxz     :     0.006056
      dyz     :     0.009821
      dx2y2   :     0.009161
      dxy     :     0.010764
  7 C s       :     3.065013  s :     3.065013
      pz      :     0.979186  p :     2.860655
      px      :     0.963979
      py      :     0.917490
      dz2     :     0.008352  d :     0.049214
      dxz     :     0.007657
      dyz     :     0.010487
      dx2y2   :     0.011090
      dxy     :     0.011628
  8 C s       :     3.031880  s :     3.031880
      pz      :     0.929600  p :     2.680273
      px      :     0.884214
      py      :     0.866459
      dz2     :     0.012821  d :     0.086143
      dxz     :     0.013537
      dyz     :     0.020392
      dx2y2   :     0.017599
      dxy     :     0.021794
  9 C s       :     3.278287  s :     3.278287
      pz      :     1.019173  p :     2.917114
      px      :     0.978658
      py      :     0.919282
      dz2     :     0.007072  d :     0.042279
      dxz     :     0.006595
      dyz     :     0.009160
      dx2y2   :     0.009459
      dxy     :     0.009992
 10 C s       :     2.968307  s :     2.968307
      pz      :     0.996893  p :     2.982166
      px      :     0.957041
      py      :     1.028231
      dz2     :     0.010152  d :     0.044538
      dxz     :     0.010043
      dyz     :     0.006140
      dx2y2   :     0.007128
      dxy     :     0.011075
 11 C s       :     2.975010  s :     2.975010
      pz      :     0.916209  p :     2.728185
      px      :     0.924531
      py      :     0.887445
      dz2     :     0.015666  d :     0.072444
      dxz     :     0.013277
      dyz     :     0.014558
      dx2y2   :     0.014291
      dxy     :     0.014652
 12 O s       :     3.724904  s :     3.724904
      pz      :     1.543308  p :     4.606874
      px      :     1.452238
      py      :     1.611328
      dz2     :     0.004032  d :     0.025173
      dxz     :     0.003609
      dyz     :     0.006184
      dx2y2   :     0.004538
      dxy     :     0.006810
 13 H s       :     0.921195  s :     0.921195
      pz      :     0.008246  p :     0.023302
      px      :     0.005376
      py      :     0.009681
 14 H s       :     0.940880  s :     0.940880
      pz      :     0.008381  p :     0.023696
      px      :     0.004601
      py      :     0.010715
 15 H s       :     0.941223  s :     0.941223
      pz      :     0.007807  p :     0.023667
      px      :     0.009758
      py      :     0.006102
 16 H s       :     0.962209  s :     0.962209
      pz      :     0.007337  p :     0.025681
      px      :     0.010612
      py      :     0.007732
 17 H s       :     0.963961  s :     0.963961
      pz      :     0.004725  p :     0.025414
      px      :     0.004457
      py      :     0.016232
 18 H s       :     0.970825  s :     0.970825
      pz      :     0.004840  p :     0.025358
      px      :     0.004396
      py      :     0.016122
 19 H s       :     0.966953  s :     0.966953
      pz      :     0.007206  p :     0.025326
      px      :     0.010530
      py      :     0.007590
 20 H s       :     0.940462  s :     0.940462
      pz      :     0.014362  p :     0.022800
      px      :     0.003693
      py      :     0.004745
 21 H s       :     0.949420  s :     0.949420
      pz      :     0.005243  p :     0.022417
      px      :     0.013518
      py      :     0.003656
 22 H s       :     0.938036  s :     0.938036
      pz      :     0.012365  p :     0.023915
      px      :     0.006814
      py      :     0.004737
 23 H s       :     0.936813  s :     0.936813
      pz      :     0.005086  p :     0.023682
      px      :     0.009288
      py      :     0.009308
 24 H s       :     0.963149  s :     0.963149
      pz      :     0.006092  p :     0.025962
      px      :     0.008963
      py      :     0.010907


                     *******************************
                     * LOEWDIN POPULATION ANALYSIS *
                     *******************************

----------------------
LOEWDIN ATOMIC CHARGES
----------------------
   0 C :    0.077333
   1 O :   -0.116495
   2 C :    0.055528
   3 C :   -0.067982
   4 C :   -0.005918
   5 C :   -0.053579
   6 C :   -0.015949
   7 C :   -0.060648
   8 C :    0.035311
   9 C :   -0.108568
  10 C :   -0.041708
  11 C :    0.087062
  12 O :   -0.115303
  13 H :    0.032925
  14 H :    0.016514
  15 H :    0.016611
  16 H :    0.035988
  17 H :    0.034859
  18 H :    0.033976
  19 H :    0.031394
  20 H :    0.022078
  21 H :    0.017391
  22 H :    0.030627
  23 H :    0.031929
  24 H :    0.026622

-------------------------------
LOEWDIN REDUCED ORBITAL CHARGES
-------------------------------
  0 C s       :     2.845118  s :     2.845118
      pz      :     0.987022  p :     2.937568
      px      :     0.911399
      py      :     1.039146
      dz2     :     0.012208  d :     0.139981
      dxz     :     0.040213
      dyz     :     0.035054
      dx2y2   :     0.023107
      dxy     :     0.029399
  1 O s       :     3.404145  s :     3.404145
      pz      :     1.524394  p :     4.673581
      px      :     1.475065
      py      :     1.674122
      dz2     :     0.006491  d :     0.038769
      dxz     :     0.008268
      dyz     :     0.008741
      dx2y2   :     0.005712
      dxy     :     0.009556
  2 C s       :     2.838135  s :     2.838135
      pz      :     0.921034  p :     2.922295
      px      :     0.954993
      py      :     1.046268
      dz2     :     0.034291  d :     0.184042
      dxz     :     0.029608
      dyz     :     0.040208
      dx2y2   :     0.038300
      dxy     :     0.041635
  3 C s       :     2.860782  s :     2.860782
      pz      :     1.036999  p :     3.111865
      px      :     1.037643
      py      :     1.037223
      dz2     :     0.013833  d :     0.095335
      dxz     :     0.013761
      dyz     :     0.021782
      dx2y2   :     0.023568
      dxy     :     0.022391
  4 C s       :     2.856993  s :     2.856993
      pz      :     1.002120  p :     3.049826
      px      :     1.009207
      py      :     1.038499
      dz2     :     0.018292  d :     0.099099
      dxz     :     0.017765
      dyz     :     0.017692
      dx2y2   :     0.024999
      dxy     :     0.020350
  5 C s       :     2.860139  s :     2.860139
      pz      :     1.030047  p :     3.096827
      px      :     1.030124
      py      :     1.036657
      dz2     :     0.016269  d :     0.096613
      dxz     :     0.017639
      dyz     :     0.018714
      dx2y2   :     0.023624
      dxy     :     0.020367
  6 C s       :     2.857129  s :     2.857129
      pz      :     1.004394  p :     3.058824
      px      :     1.011396
      py      :     1.043034
      dz2     :     0.014920  d :     0.099996
      dxz     :     0.013656
      dyz     :     0.023597
      dx2y2   :     0.022433
      dxy     :     0.025390
  7 C s       :     2.848761  s :     2.848761
      pz      :     1.014112  p :     3.096513
      px      :     1.024937
      py      :     1.057464
      dz2     :     0.017206  d :     0.115375
      dxz     :     0.017829
      dyz     :     0.024556
      dx2y2   :     0.027688
      dxy     :     0.028095
  8 C s       :     2.839538  s :     2.839538
      pz      :     0.971584  p :     2.934730
      px      :     0.932777
      py      :     1.030369
      dz2     :     0.025793  d :     0.190421
      dxz     :     0.028332
      dyz     :     0.045790
      dx2y2   :     0.041360
      dxy     :     0.049145
  9 C s       :     2.861118  s :     2.861118
      pz      :     1.048287  p :     3.149618
      px      :     1.042065
      py      :     1.059266
      dz2     :     0.014895  d :     0.097832
      dxz     :     0.014506
      dyz     :     0.020376
      dx2y2   :     0.025191
      dxy     :     0.022864
 10 C s       :     2.840789  s :     2.840789
      pz      :     1.044878  p :     3.100073
      px      :     1.030504
      py      :     1.024690
      dz2     :     0.023407  d :     0.100847
      dxz     :     0.023693
      dyz     :     0.011627
      dx2y2   :     0.015449
      dxy     :     0.026671
 11 C s       :     2.841976  s :     2.841976
      pz      :     0.981600  p :     2.914327
      px      :     0.975225
      py      :     0.957502
      dz2     :     0.037293  d :     0.156634
      dxz     :     0.025741
      dyz     :     0.029662
      dx2y2   :     0.033225
      dxy     :     0.030713
 12 O s       :     3.412661  s :     3.412661
      pz      :     1.550999  p :     4.660583
      px      :     1.474507
      py      :     1.635077
      dz2     :     0.006062  d :     0.042058
      dxz     :     0.007055
      dyz     :     0.010228
      dx2y2   :     0.006736
      dxy     :     0.011977
 13 H s       :     0.903536  s :     0.903536
      pz      :     0.022049  p :     0.063538
      px      :     0.014570
      py      :     0.026919
 14 H s       :     0.918083  s :     0.918083
      pz      :     0.022954  p :     0.065403
      px      :     0.012681
      py      :     0.029768
 15 H s       :     0.918028  s :     0.918028
      pz      :     0.021546  p :     0.065361
      px      :     0.027969
      py      :     0.015846
 16 H s       :     0.889332  s :     0.889332
      pz      :     0.021748  p :     0.074680
      px      :     0.030109
      py      :     0.022823
 17 H s       :     0.892038  s :     0.892038
      pz      :     0.014540  p :     0.073103
      px      :     0.013882
      py      :     0.044681
 18 H s       :     0.892740  s :     0.892740
      pz      :     0.015085  p :     0.073284
      px      :     0.014009
      py      :     0.044190
 19 H s       :     0.895304  s :     0.895304
      pz      :     0.021092  p :     0.073302
      px      :     0.029821
      py      :     0.022388
 20 H s       :     0.912881  s :     0.912881
      pz      :     0.040205  p :     0.065041
      px      :     0.010654
      py      :     0.014182
 21 H s       :     0.917862  s :     0.917862
      pz      :     0.014734  p :     0.064747
      px      :     0.038869
      py      :     0.011144
 22 H s       :     0.902034  s :     0.902034
      pz      :     0.033986  p :     0.067339
      px      :     0.019248
      py      :     0.014105
 23 H s       :     0.901165  s :     0.901165
      pz      :     0.014840  p :     0.066906
      px      :     0.025680
      py      :     0.026385
 24 H s       :     0.896434  s :     0.896434
      pz      :     0.020474  p :     0.076945
      px      :     0.027549
      py      :     0.028921


                      *****************************
                      * MAYER POPULATION ANALYSIS *
                      *****************************

  NA   - Mulliken gross atomic population
  ZA   - Total nuclear charge
  QA   - Mulliken gross atomic charge
  VA   - Mayer's total valence
  BVA  - Mayer's bonded valence
  FA   - Mayer's free valence

  ATOM       NA         ZA         QA         VA         BVA        FA
  0 C      5.8420     6.0000     0.1580     3.9279     3.8318     0.0961
  1 O      8.3651     8.0000    -0.3651     2.2331     2.0864     0.1467
  2 C      5.7412     6.0000     0.2588     3.8532     3.7109     0.1423
  3 C      6.1029     6.0000    -0.1029     3.8696     3.7223     0.1472
  4 C      6.0292     6.0000    -0.0292     3.8917     3.7457     0.1460
  5 C      6.0582     6.0000    -0.0582     3.8707     3.7257     0.1450
  6 C      6.0367     6.0000    -0.0367     3.8511     3.7068     0.1444
  7 C      5.9749     6.0000     0.0251     3.7671     3.6142     0.1529
  8 C      5.7983     6.0000     0.2017     3.9594     3.8241     0.1353
  9 C      6.2377     6.0000    -0.2377     3.9278     3.7784     0.1494
 10 C      5.9950     6.0000     0.0050     4.0080     3.8977     0.1103
 11 C      5.7756     6.0000     0.2244     3.9908     3.8869     0.1039
 12 O      8.3570     8.0000    -0.3570     2.2359     2.0910     0.1449
 13 H      0.9445     1.0000     0.0555     0.9873     0.9679     0.0194
 14 H      0.9646     1.0000     0.0354     0.9869     0.9662     0.0207
 15 H      0.9649     1.0000     0.0351     0.9870     0.9664     0.0207
 16 H      0.9879     1.0000     0.0121     1.0005     0.9792     0.0214
 17 H      0.9894     1.0000     0.0106     0.9910     0.9697     0.0213
 18 H      0.9962     1.0000     0.0038     1.0006     0.9791     0.0215
 19 H      0.9923     1.0000     0.0077     1.0067     0.9851     0.0215
 20 H      0.9633     1.0000     0.0367     0.9792     0.9585     0.0207
 21 H      0.9718     1.0000     0.0282     0.9792     0.9582     0.0211
 22 H      0.9620     1.0000     0.0380     0.9742     0.9519     0.0223
 23 H      0.9605     1.0000     0.0395     0.9785     0.9565     0.0219
 24 H      0.9891     1.0000     0.0109     0.9987     0.9772     0.0214

  Mayer bond orders larger than 0.100000
B(  0-C ,  1-O ) :   0.9196 B(  0-C , 13-H ) :   0.9634 B(  0-C , 14-H ) :   0.9551 
B(  0-C , 15-H ) :   0.9557 B(  1-O ,  2-C ) :   1.0704 B(  2-C ,  3-C ) :   1.2567 
B(  2-C ,  5-C ) :   1.3134 B(  3-C ,  4-C ) :   1.3550 B(  3-C , 16-H ) :   0.9787 
B(  4-C ,  7-C ) :   1.3239 B(  4-C , 17-H ) :   0.9753 B(  5-C ,  6-C ) :   1.3450 
B(  5-C , 18-H ) :   0.9828 B(  6-C ,  7-C ) :   1.2911 B(  6-C , 19-H ) :   0.9858 
B(  7-C ,  8-C ) :   1.0026 B(  8-C ,  9-C ) :   1.7122 B(  8-C , 12-O ) :   1.0812 
B(  9-C , 10-C ) :   0.9875 B(  9-C , 24-H ) :   0.9734 B( 10-C , 11-C ) :   1.0687 
B( 10-C , 22-H ) :   0.9148 B( 10-C , 23-H ) :   0.9199 B( 11-C , 12-O ) :   0.9210 
B( 11-C , 20-H ) :   0.9418 B( 11-C , 21-H ) :   0.9415 


-------
TIMINGS
-------

Total time                :   26.024 sec
Integral trafo            :    0.460 sec (  1.8%)
FC preparation            :    0.152 sec (  0.6%)
I/O of integrals          :    0.141 sec (  0.5%)
K(i,j) operators          :    0.309 sec (  1.2%)
T(i,j) pair energies      :    0.048 sec (  0.2%)
V**(-1/2)                 :    0.194 sec (  0.7%)
Gamma(ia|P)               :    0.300 sec (  1.2%)
Gamma-Trafo               :    0.084 sec (  0.3%)
D(virtual)                :    0.013 sec (  0.0%)
D(internal)               :    0.460 sec (  1.8%)
W(virtual)                :    0.026 sec (  0.1%)
W(internal)               :    0.653 sec (  2.5%)
L(virtual)                :    0.314 sec (  1.2%)
L(internal)               :    0.038 sec (  0.1%)
XC kernel                 :    0.024 sec (  0.1%)
G(D)                      :    1.877 sec (  7.2%)
G(Z)                      :    1.884 sec (  7.2%)
Z-vector solution         :    8.744 sec ( 33.6%)
3-index derivative        :    0.358 sec (  1.4%)
2-index derivative        :    0.032 sec (  0.1%)
Fock matrix gradient      :    9.150 sec ( 35.2%)


---------------------------------------
MP2 TOTAL ENERGY:     -575.774729253 Eh
---------------------------------------

The final MP2 gradient
  0:   0.01444235  -0.02058785   0.00651817
  1:  -0.02639901   0.03166570  -0.01379531
  2:   0.01346012  -0.01313674   0.00819770
  3:  -0.00579221   0.00125557  -0.00468785
  4:  -0.00102415   0.01269373   0.00260527
  5:  -0.00362617   0.00074748  -0.00309952
  6:   0.00853941  -0.00125542   0.00760338
  7:  -0.01551074   0.00504918  -0.01302826
  8:   0.02331509  -0.00438533   0.02065652
  9:   0.00299143  -0.02489947   0.00310283
 10:  -0.00234614  -0.01793385  -0.01307495
 11:  -0.02441903  -0.02353941  -0.01696678
 12:   0.01561279   0.06377234   0.02014447
 13:  -0.00590354  -0.00409876  -0.00669257
 14:   0.00610433   0.00146302  -0.00228873
 15:  -0.00148096  -0.00152121   0.00641427
 16:   0.00450419  -0.00198650   0.00340535
 17:  -0.00020784  -0.00697512  -0.00225614
 18:   0.00134546   0.00571394   0.00279658
 19:  -0.00431064   0.00091533  -0.00362373
 20:  -0.00150197   0.00218998   0.00868607
 21:   0.00314861   0.00063782  -0.00716874
 22:  -0.00998329  -0.00377908   0.00140965
 23:   0.00614172   0.00117381  -0.00657050
 24:   0.00289244  -0.00317354   0.00169834

-----------------------------------
NORM OF THE MP2 GRADIENT:  0.113133
-----------------------------------

Maximum memory used throughout the entire MP2-calculation: 69.0 MB


-------------------------------------------------------------------------------
                          DFT DISPERSION CORRECTION                            
                                                                               
                              DFTD3 V3.1  Rev 1                                
                          USING Becke-Johnson damping                          
-------------------------------------------------------------------------------
The B2PLYP functional is recognized
Active option DFTDOPT                   ...         4   

molecular C6(AA) [au] = 6421.334972 


            DFT-D V3
 parameters
 s6 scaling factor         :     0.6400 
 a1 scaling factor         :     0.3065 
 s8 scaling factor         :     0.9147 
 a2 scaling factor         :     5.0570 
 ad hoc parameters k1-k3   :    16.0000     1.3333    -4.0000 

 Edisp/kcal,au: -12.864544628226  -0.020500954627 
 E6   /kcal   :  -7.273198887 
 E8   /kcal   :  -5.591345741 
 % E8         :  43.463223167 

-------------------------   ----------------
Dispersion correction           -0.020500955
-------------------------   ----------------


-------------------------   --------------------
FINAL SINGLE POINT ENERGY      -575.795230207957
-------------------------   --------------------

------------------------------------------------------------------------------
                         ORCA GEOMETRY RELAXATION STEP
------------------------------------------------------------------------------

Reading the OPT-File                    .... done
Getting information on internals        .... done
Copying old internal coords+grads       .... done
Making the new internal coordinates     .... (2022 redundants) done
Validating the new internal coordinates .... (2022 redundants) done
Calculating the B-matrix                .... done
Calculating the G,G- and P matrices     .... done
Transforming gradient to internals      .... done
Projecting the internal gradient        .... done
Number of atoms                         ....  25
Number of internal coordinates          .... 123
Current Energy                          ....  -575.795230208 Eh
Current gradient norm                   ....     0.113133243 Eh/bohr
Maximum allowed component of the step   ....  0.300
Current trust radius                    ....  0.300
Evaluating the initial hessian          ....  (Almloef) done
Projecting the Hessian                  .... done
Forming the augmented Hessian           .... done
Diagonalizing the augmented Hessian     .... done
Last element of RFO vector              ....  0.980946998
Lowest eigenvalues of augmented Hessian:
 -0.017049333  0.012947345  0.016069732  0.020387116  0.023662320
Length of the computed step             ....  0.198048971
The final length of the internal step   ....  0.198048971
Converting the step to Cartesian space:
 Initial RMS(Int)=    0.0178574743
Transforming coordinates:
 Iter   0:  RMS(Cart)=    0.0500776527 RMS(Int)=    0.5665828495
 Iter   5:  RMS(Cart)=    0.0000000114 RMS(Int)=    0.0000000035
done
Storing new coordinates                 .... done

                                .--------------------.
          ----------------------|Geometry convergence|-------------------------
          Item                value                   Tolerance       Converged
          ---------------------------------------------------------------------
          RMS gradient        0.0082394600            0.0000300000      NO
          MAX gradient        0.0433683135            0.0001000000      NO
          RMS step            0.0178574743            0.0006000000      NO
          MAX step            0.0732677393            0.0010000000      NO
          ........................................................
          Max(Bonds)      0.0377      Max(Angles)    4.20
          Max(Dihed)        1.46      Max(Improp)    0.00
          ---------------------------------------------------------------------

The optimization has not yet converged - more geometry cycles are needed


    ---------------------------------------------------------------------------
                         Redundant Internal Coordinates
                            (Angstroem and degrees)

        Definition                    Value    dE/dq     Step     New-Value
    ----------------------------------------------------------------------------
     1. B(O   1,C   0)                1.3790 -0.021802  0.0192    1.3983   
     2. B(C   2,O   1)                1.3576  0.010764 -0.0088    1.3488   
     3. B(C   3,C   2)                1.4093  0.002291 -0.0021    1.4072   
     4. B(C   4,C   3)                1.4001  0.003630 -0.0032    1.3968   
     5. B(C   5,C   2)                1.3977 -0.002038  0.0018    1.3995   
     6. B(C   6,C   5)                1.3955  0.000742 -0.0005    1.3950   
     7. B(C   7,C   4)                1.4093  0.004243 -0.0039    1.4055   
     8. B(C   7,C   6)                1.4049 -0.002398  0.0021    1.4070   
     9. B(C   8,C   7)                1.4883  0.013624 -0.0159    1.4723   
    10. B(C   9,C   8)                1.3251 -0.033535  0.0229    1.3480   
    11. B(C  10,C   9)                1.4841 -0.017878  0.0197    1.5038   
    12. B(C  11,C  10)                1.5313 -0.016554  0.0197    1.5510   
    13. B(O  12,C  11)                1.3756 -0.043368  0.0377    1.4132   
    14. B(O  12,C   8)                1.3457 -0.015791  0.0138    1.3596   
    15. B(H  13,C   0)                1.1095  0.009151 -0.0137    1.0957   
    16. B(H  14,C   0)                1.1107  0.004540 -0.0068    1.1038   
    17. B(H  15,C   0)                1.1106  0.004411 -0.0067    1.1039   
    18. B(H  16,C   3)                1.0821 -0.005801  0.0079    1.0900   
    19. B(H  17,C   4)                1.0809 -0.007173  0.0097    1.0906   
    20. B(H  18,C   5)                1.0828 -0.005947  0.0081    1.0909   
    21. B(H  19,C   6)                1.0828 -0.005170  0.0071    1.0899   
    22. B(H  20,C  11)                1.1109  0.007392 -0.0112    1.0997   
    23. B(H  21,C  11)                1.1115  0.005615 -0.0085    1.1030   
    24. B(H  22,C  10)                1.1112  0.004832 -0.0073    1.1039   
    25. B(H  23,C  10)                1.1109  0.006652 -0.0100    1.1009   
    26. B(H  24,C   9)                1.0808 -0.004609  0.0063    1.0870   
    27. A(H  13,C   0,H  15)          108.62  0.000191   -0.06    108.56   
    28. A(O   1,C   0,H  14)          110.32 -0.006517    1.09    111.41   
    29. A(H  14,C   0,H  15)          110.24  0.005716   -0.94    109.30   
    30. A(O   1,C   0,H  13)          108.92  0.007632   -1.24    107.68   
    31. A(O   1,C   0,H  15)          110.15 -0.006900    1.16    111.31   
    32. A(H  13,C   0,H  14)          108.54  0.000134   -0.06    108.49   
    33. A(C   0,O   1,C   2)          126.03  0.032383   -4.20    121.83   
    34. A(C   3,C   2,C   5)          118.98 -0.002635    0.35    119.33   
    35. A(O   1,C   2,C   5)          118.07  0.003440   -0.45    117.62   
    36. A(O   1,C   2,C   3)          122.95 -0.000806    0.10    123.05   
    37. A(C   2,C   3,H  16)          121.00  0.001084   -0.16    120.83   
    38. A(C   4,C   3,H  16)          118.61 -0.001942    0.31    118.92   
    39. A(C   2,C   3,C   4)          120.39  0.000858   -0.14    120.25   
    40. A(C   7,C   4,H  17)          121.30  0.002469   -0.35    120.96   
    41. A(C   3,C   4,H  17)          118.19 -0.000650    0.14    118.33   
    42. A(C   3,C   4,C   7)          120.51 -0.001819    0.21    120.72   
    43. A(C   2,C   5,H  18)          119.89  0.000655   -0.16    119.73   
    44. A(C   2,C   5,C   6)          120.72  0.004068   -0.51    120.21   
    45. A(C   6,C   5,H  18)          119.39 -0.004724    0.67    120.06   
    46. A(C   5,C   6,H  19)          118.55 -0.001811    0.28    118.83   
    47. A(C   5,C   6,C   7)          120.78 -0.001310    0.21    120.99   
    48. A(C   7,C   6,H  19)          120.67  0.003121   -0.49    120.18   
    49. A(C   6,C   7,C   8)          118.83 -0.004210    0.58    119.41   
    50. A(C   4,C   7,C   8)          122.53  0.003372   -0.46    122.08   
    51. A(C   4,C   7,C   6)          118.63  0.000838   -0.12    118.51   
    52. A(C   7,C   8,O  12)          121.99  0.025508   -3.50    118.49   
    53. A(C   7,C   8,C   9)          126.57 -0.016130    2.02    128.58   
    54. A(C   9,C   8,O  12)          111.44 -0.009379    1.48    112.92   
    55. A(C   8,C   9,C  10)          109.18 -0.000504    0.06    109.24   
    56. A(C  10,C   9,H  24)          124.40 -0.000014    0.00    124.40   
    57. A(C   8,C   9,H  24)          126.39  0.000528   -0.08    126.32   
    58. A(C   9,C  10,C  11)          102.04  0.003974   -0.86    101.18   
    59. A(H  22,C  10,H  23)          110.90  0.006102   -1.82    109.08   
    60. A(C  11,C  10,H  23)          111.33 -0.002620    0.44    111.77   
    61. A(C   9,C  10,H  23)          112.79 -0.000910    0.26    113.05   
    62. A(C  11,C  10,H  22)          111.78 -0.000595    0.23    112.01   
    63. A(C   9,C  10,H  22)          107.66 -0.006451    1.93    109.59   
    64. A(H  20,C  11,H  21)          110.12  0.006220   -1.39    108.73   
    65. A(O  12,C  11,H  21)          107.66 -0.004130    0.81    108.47   
    66. A(C  10,C  11,H  21)          110.88  0.002396    0.22    111.10   
    67. A(O  12,C  11,H  20)          111.58  0.007472   -1.41    110.17   
    68. A(C  10,C  11,O  12)          105.10 -0.013454    1.58    106.68   
    69. A(C  10,C  11,H  20)          111.35  0.000610    0.33    111.68   
    70. A(C   8,O  12,C  11)          111.90  0.019560   -2.37    109.53   
    71. D(C   2,O   1,C   0,H  14)     60.37 -0.000991    0.29     60.66   
    72. D(C   2,O   1,C   0,H  13)    179.41 -0.000037    0.11    179.52   
    73. D(C   2,O   1,C   0,H  15)    -61.55  0.000741   -0.03    -61.58   
    74. D(C   5,C   2,O   1,C   0)    179.17 -0.000152    0.19    179.35   
    75. D(C   3,C   2,O   1,C   0)     -0.93 -0.000218    0.27     -0.66   
    76. D(C   4,C   3,C   2,C   5)      0.20  0.000068   -0.09      0.11   
    77. D(C   4,C   3,C   2,O   1)   -179.70  0.000128   -0.18   -179.88   
    78. D(H  16,C   3,C   2,C   5)   -179.96 -0.000054    0.07   -179.89   
    79. D(H  16,C   3,C   2,O   1)      0.14  0.000007   -0.02      0.12   
    80. D(H  17,C   4,C   3,H  16)      0.02  0.000002   -0.01      0.01   
    81. D(H  17,C   4,C   3,C   2)    179.87 -0.000111    0.15    180.02   
    82. D(C   7,C   4,C   3,H  16)   -179.93  0.000045   -0.07   -180.00   
    83. D(C   7,C   4,C   3,C   2)     -0.09 -0.000068    0.09      0.01   
    84. D(C   6,C   5,C   2,C   3)     -0.09  0.000004   -0.01     -0.10   
    85. D(C   6,C   5,C   2,O   1)    179.81 -0.000058    0.08    179.89   
    86. D(H  18,C   5,C   2,C   3)    179.99  0.000027   -0.04    179.96   
    87. D(H  18,C   5,C   2,O   1)     -0.10 -0.000034    0.04     -0.06   
    88. D(H  19,C   6,C   5,C   2)   -179.91  0.000021   -0.04   -179.95   
    89. D(C   7,C   6,C   5,H  18)    179.78 -0.000100    0.14    179.92   
    90. D(C   7,C   6,C   5,C   2)     -0.13 -0.000080    0.11     -0.02   
    91. D(H  19,C   6,C   5,H  18)      0.01  0.000002   -0.01     -0.00   
    92. D(C   8,C   7,C   6,H  19)      0.25  0.000030   -0.06      0.18   
    93. D(C   8,C   7,C   6,C   5)   -179.52  0.000146   -0.22   -179.74   
    94. D(C   4,C   7,C   6,H  19)   -179.99 -0.000032    0.05   -179.94   
    95. D(C   4,C   7,C   6,C   5)      0.24  0.000083   -0.11      0.13   
    96. D(C   8,C   7,C   4,H  17)     -0.33 -0.000051    0.07     -0.26   
    97. D(C   8,C   7,C   4,C   3)    179.62 -0.000097    0.13    179.75   
    98. D(C   6,C   7,C   4,H  17)    179.91  0.000033   -0.05    179.87   
    99. D(C   6,C   7,C   4,C   3)     -0.13 -0.000013    0.01     -0.12   
   100. D(C   9,C   8,C   7,C   6)    178.65 -0.000161    0.08    178.73   
   101. D(C   9,C   8,C   7,C   4)     -1.10 -0.000089   -0.03     -1.14   
   102. D(O  12,C   8,C   7,C   6)     -1.09  0.000163   -0.11     -1.19   
   103. D(O  12,C   8,C   7,C   4)    179.16  0.000235   -0.22    178.94   
   104. D(H  24,C   9,C   8,O  12)   -179.36 -0.000178    0.09   -179.27   
   105. D(H  24,C   9,C   8,C   7)      0.88  0.000038   -0.07      0.81   
   106. D(C  10,C   9,C   8,O  12)     -1.32  0.000117   -0.38     -1.70   
   107. D(C  10,C   9,C   8,C   7)    178.92  0.000332   -0.54    178.38   
   108. D(H  23,C  10,C   9,C   8)    123.84 -0.002223    0.90    124.74   
   109. D(H  22,C  10,C   9,H  24)     64.60  0.000660   -0.34     64.27   
   110. D(H  22,C  10,C   9,C   8)   -113.48  0.000360    0.12   -113.36   
   111. D(C  11,C  10,C   9,H  24)   -177.61 -0.000771    0.31   -177.30   
   112. D(C  11,C  10,C   9,C   8)      4.30 -0.001071    0.77      5.07   
   113. D(H  20,C  11,C  10,H  23)    112.82  0.001069   -0.43    112.40   
   114. D(H  20,C  11,C  10,H  22)    -11.82 -0.004516    1.46    -10.36   
   115. D(H  20,C  11,C  10,C   9)   -126.61  0.001049   -0.41   -127.02   
   116. D(O  12,C  11,C  10,H  23)   -126.22  0.002104   -0.97   -127.18   
   117. D(O  12,C  11,C  10,H  22)    109.14 -0.003481    0.92    110.06   
   118. D(O  12,C  11,C  10,C   9)     -5.65  0.002084   -0.95     -6.60   
   119. D(C   8,O  12,C  11,H  21)   -112.87  0.004585   -0.70   -113.57   
   120. D(C   8,O  12,C  11,H  20)    126.19 -0.004953    1.34    127.53   
   121. D(C   8,O  12,C  11,C  10)      5.38 -0.001439    0.73      6.11   
   122. D(C  11,O  12,C   8,C   9)     -2.77  0.000287   -0.19     -2.96   
   123. D(C  11,O  12,C   8,C   7)    177.00 -0.000026   -0.03    176.98   
    ----------------------------------------------------------------------------

Geometry step timings:
Preparation and reading OPT file:      0.000 s ( 7.372 %)
Internal coordinates            :      0.000 s ( 0.674 %)
B/P matrices and projection     :      0.002 s (34.245 %)
Hessian update/contruction      :      0.001 s (12.049 %)
Making the step                 :      0.001 s (25.248 %)
Converting the step to Cartesian:      0.000 s ( 3.547 %)
Storing new data                :      0.000 s ( 0.674 %)
Checking convergence            :      0.000 s ( 0.159 %)
Final printing                  :      0.001 s (15.933 %)
Total time                      :      0.005 s

Time for energy+gradient        :     48.822 s
Time for complete geometry iter :     49.029 s

         *************************************************************
         *                GEOMETRY OPTIMIZATION CYCLE   2            *
         *************************************************************
---------------------------------
CARTESIAN COORDINATES (ANGSTROEM)
---------------------------------
  C      1.109787    0.417136   -0.177581
  O      2.129187   -0.215522    0.540533
  C      2.898192    0.453706    1.423710
  C      2.749896    1.828887    1.682755
  C      3.580880    2.464122    2.608534
  C      3.884184   -0.269645    2.104277
  C      4.711517    0.369271    3.028094
  C      4.574608    1.744148    3.293733
  C      5.470260    2.384376    4.271319
  C      5.517866    3.678283    4.646457
  C      6.573196    3.848804    5.704017
  C      7.189931    2.426353    5.745211
  O      6.391758    1.613949    4.908361
  H      0.644709   -0.333254   -0.826625
  H      1.507220    1.229441   -0.810534
  H      0.337485    0.825283    0.497381
  H      1.988880    2.415460    1.168010
  H      3.438427    3.530871    2.785270
  H      4.004426   -1.336209    1.909050
  H      5.472483   -0.215455    3.544682
  H      7.204562    2.019239    6.766682
  H      8.219785    2.429015    5.350233
  H      6.096986    4.121299    6.661940
  H      7.323330    4.611842    5.445282
  H      4.875657    4.477423    4.285117

----------------------------
CARTESIAN COORDINATES (A.U.)
----------------------------
  NO LB      ZA    FRAG     MASS         X           Y           Z
   0 C     6.0000    0    12.011    2.097193    0.788273   -0.335579
   1 O     8.0000    0    15.999    4.023579   -0.407277    1.021460
   2 C     6.0000    0    12.011    5.476789    0.857379    2.690423
   3 C     6.0000    0    12.011    5.196550    3.456095    3.179946
   4 C     6.0000    0    12.011    6.766883    4.656516    4.929415
   5 C     6.0000    0    12.011    7.340045   -0.509555    3.976507
   6 C     6.0000    0    12.011    8.903478    0.697820    5.722269
   7 C     6.0000    0    12.011    8.644756    3.295963    6.224253
   8 C     6.0000    0    12.011   10.337293    4.505817    8.071623
   9 C     6.0000    0    12.011   10.427257    6.950948    8.780532
  10 C     6.0000    0    12.011   12.421541    7.273186   10.779031
  11 C     6.0000    0    12.011   13.587001    4.585142   10.856875
  12 O     8.0000    0    15.999   12.078672    3.049921    9.275458
  13 H     1.0000    0     1.008    1.218324   -0.629758   -1.562094
  14 H     1.0000    0     1.008    2.848233    2.323307   -1.531688
  15 H     1.0000    0     1.008    0.637754    1.559559    0.939914
  16 H     1.0000    0     1.008    3.758438    4.564557    2.207218
  17 H     1.0000    0     1.008    6.497685    6.672379    5.263398
  18 H     1.0000    0     1.008    7.567268   -2.525069    3.607582
  19 H     1.0000    0     1.008   10.341495   -0.407151    6.698477
  20 H     1.0000    0     1.008   13.614649    3.815808   12.787176
  21 H     1.0000    0     1.008   15.533142    4.590173   10.110476
  22 H     1.0000    0     1.008   11.521635    7.788126   12.589243
  23 H     1.0000    0     1.008   13.839088    8.715119   10.290092
  24 H     1.0000    0     1.008    9.213657    8.461104    8.097698

--------------------------------
INTERNAL COORDINATES (ANGSTROEM)
--------------------------------
 C      0   0   0     0.000000000000     0.00000000     0.00000000
 O      1   0   0     1.398255928287     0.00000000     0.00000000
 C      2   1   0     1.348790724911   121.83358724     0.00000000
 C      3   2   1     1.407202661605   123.04728884   359.33951145
 C      4   3   2     1.396826985946   120.24735728   180.12017677
 C      3   2   1     1.399495473790   117.62324395   179.35380842
 C      6   3   2     1.395038097583   120.20789666   179.88994206
 C      5   4   3     1.405472957146   120.71573891     0.00000000
 C      8   5   4     1.472330569310   122.07692715   179.74690024
 C      9   8   5     1.348032778645   128.58223925   358.86126212
 C     10   9   8     1.503739333270   109.22897576   178.37226728
 C     11  10   9     1.550943816145   101.17169685     5.06358370
 O      9   8   5     1.359610068718   118.48965627   178.93669844
 H      1   2   3     1.095737146410   107.68554940   179.52068246
 H      1   2   3     1.103821552273   111.40559637    60.67053764
 H      1   2   3     1.103905689553   111.30431863   298.40790942
 H      4   3   2     1.090034693975   120.83198999     0.12434562
 H      5   4   3     1.090633764329   118.32733423   180.01575585
 H      6   3   2     1.090930843484   119.73234321   359.94304934
 H      7   6   3     1.089878730233   118.83205243   180.05095969
 H     12  11  10     1.099708778520   111.68432474   232.96929426
 H     12  11  10     1.103001796822   111.07288955   111.40040048
 H     11  10   9     1.103922816530   109.60420540   246.64057002
 H     11  10   9     1.100850315173   113.04930466   124.73286670
 H     10   9   8     1.087025107245   126.31860081     0.80277019

---------------------------
INTERNAL COORDINATES (A.U.)
---------------------------
 C      0   0   0     0.000000000000     0.00000000     0.00000000
 O      1   0   0     2.642320769595     0.00000000     0.00000000
 C      2   1   0     2.548845082055   121.83358724     0.00000000
 C      3   2   1     2.659227645358   123.04728884   359.33951145
 C      4   3   2     2.639620459909   120.24735728   180.12017677
 C      3   2   1     2.644663171126   117.62324395   179.35380842
 C      6   3   2     2.636239950819   120.20789666   179.88994206
 C      5   4   3     2.655958977638   120.71573891     0.00000000
 C      8   5   4     2.782301554597   122.07692715   179.74690024
 C      9   8   5     2.547412771188   128.58223925   358.86126212
 C     10   9   8     2.841655516685   109.22897576   178.37226728
 C     11  10   9     2.930859061614   101.17169685     5.06358370
 O      9   8   5     2.569290678800   118.48965627   178.93669844
 H      1   2   3     2.070643121480   107.68554940   179.52068246
 H      1   2   3     2.085920434516   111.40559637    60.67053764
 H      1   2   3     2.086079430933   111.30431863   298.40790942
 H      4   3   2     2.059867048085   120.83198999     0.12434562
 H      5   4   3     2.060999126989   118.32733423   180.01575585
 H      6   3   2     2.061560525232   119.73234321   359.94304934
 H      7   6   3     2.059572319326   118.83205243   180.05095969
 H     12  11  10     2.078148418472   111.68432474   232.96929426
 H     12  11  10     2.084371321216   111.07288955   111.40040048
 H     11  10   9     2.086111796228   109.60420540   246.64057002
 H     11  10   9     2.080305610117   113.04930466   124.73286670
 H     10   9   8     2.054179753389   126.31860081     0.80277019


           ************************************************************
           *        Program running with 8 parallel MPI-processes     *
           *              working on a common directory               *
           ************************************************************
------------------------------------------------------------------------------
                   ___                                                        
                  /   \      - P O W E R E D   B Y -                         
                 /     \                                                     
                 |  |  |   _    _      __       _____    __    __             
                 |  |  |  | |  | |    /  \     |  _  \  |  |  /  |          
                  \  \/   | |  | |   /    \    | | | |  |  | /  /          
                 / \  \   | |__| |  /  /\  \   | |_| |  |  |/  /          
                |  |  |   |  __  | /  /__\  \  |    /   |      \           
                |  |  |   | |  | | |   __   |  |    \   |  |\   \          
                \     /   | |  | | |  |  |  |  | |\  \  |  | \   \       
                 \___/    |_|  |_| |__|  |__|  |_| \__\ |__|  \__/        
                                                                              
                      - O R C A' S   B I G   F R I E N D -                    
                                      &                                       
                       - I N T E G R A L  F E E D E R -                       
                                                                              
 v1 FN, 2020, v2 2021, v3 2022-2024                                           
------------------------------------------------------------------------------


----------------------
SHARK INTEGRAL PACKAGE
----------------------

Number of atoms                             ...     25
Number of basis functions                   ...    242
Number of shells                            ...    114
Maximum angular momentum                    ...      2
Integral batch strategy                     ... SHARK/LIBINT Hybrid
RI-J (if used) integral strategy            ... SPLIT-RIJ (Revised 2003 algorithm where possible)
Printlevel                                  ...      1
Contraction scheme used                     ... SEGMENTED contraction
Prescreening option                         ... SCHWARTZ
   Thresh                                   ... 1.000e-12
   Tcut                                     ... 1.000e-14
   Tpresel                                  ... 1.000e-14 
Coulomb Range Separation                    ... NOT USED
Exchange Range Separation                   ... NOT USED
Multipole approximations                    ... NOT USED
Finite Nucleus Model                        ... NOT USED
CABS basis                                  ... NOT available
Auxiliary Coulomb fitting basis             ... AVAILABLE
   # of basis functions in Aux-J            ...    769
   # of shells in Aux-J                     ...    255
   Maximum angular momentum in Aux-J        ...      4
Auxiliary J/K fitting basis                 ... NOT available
Auxiliary Correlation fitting basis         ... AVAILABLE
   # of basis functions in Aux-C            ...    792
   # of shells in Aux-C                     ...    280
   Maximum angular momentum in Aux-C        ...      3
Auxiliary 'external' fitting basis          ... NOT available

Checking pre-screening integrals            ... done (  0.0 sec) Dimension = 114
Check shell pair data                       ... done (  0.0 sec)
Shell pair information
Shell pair cut-off parameter TPreSel        ...   1.0e-14
Total number of shell pairs                 ...      6555
Shell pairs after pre-screening             ...      5529
Total number of primitive shell pairs       ...     23641
Primitive shell pairs kept                  ...     14023
          la=0 lb=0:   1724 shell pairs
          la=1 lb=0:   2024 shell pairs
          la=1 lb=1:    629 shell pairs
          la=2 lb=0:    678 shell pairs
          la=2 lb=1:    402 shell pairs
          la=2 lb=2:     72 shell pairs

Calculating one electron integrals          ... done (  0.0 sec)
Calculating RI/J V-Matrix + Cholesky decomp.... done (  0.0 sec)
Calculating RI/C V-Matrix + Cholesky decomp.... done (  0.0 sec)
Calculating Nuclear repulsion               ... done (  0.0 sec) ENN=    742.604658044707 Eh

Diagonalization of the overlap matrix:
Smallest eigenvalue                        ... 2.667e-04
Time for diagonalization                   ...    0.007 sec
Threshold for overlap eigenvalues          ... 1.000e-07
Number of eigenvalues below threshold      ... 0
Time for construction of square roots      ...    0.003 sec
Total time needed                          ...    0.013 sec

-------------------
DFT GRID GENERATION
-------------------

General Integration Accuracy     IntAcc      ... 4.388
Radial Grid Type                 RadialGrid  ... OptM3 with GC (2021)
Angular Grid (max. ang.)         AngularGrid ... 4 (Lebedev-302)
Angular grid pruning method      GridPruning ... 4 (adaptive)
Weight generation scheme         WeightScheme... mBecke (2022)
Basis function cutoff            BFCut       ... 1.0000e-12
Integration weight cutoff        WCut        ... 1.0000e-14
Partially contracted basis set               ... off
Rotationally invariant grid construction     ... off
Angular grids for H and He will be reduced by one unit

Total number of grid points                  ...   116713
Total number of batches                      ...     1836
Average number of points per batch           ...       63
Average number of grid points per atom       ...     4669

--------------------
COSX GRID GENERATION
--------------------

GRIDX 1
-------
General Integration Accuracy     IntAcc      ... 3.816
Radial Grid Type                 RadialGrid  ... OptM3 with GC (2021)
Angular Grid (max. ang.)         AngularGrid ... 1 (Lebedev-50)
Angular grid pruning method      GridPruning ... 4 (adaptive)
Weight generation scheme         WeightScheme... mBecke (2022)
Basis function cutoff            BFCut       ... 1.0000e-12
Integration weight cutoff        WCut        ... 1.0000e-14
Partially contracted basis set               ... on
Rotationally invariant grid construction     ... off
Angular grids for H and He will be reduced by one unit

Total number of grid points                  ...    14883
Total number of batches                      ...      132
Average number of points per batch           ...      112
Average number of grid points per atom       ...      595
UseSFitting                                  ... on

GRIDX 2
-------
General Integration Accuracy     IntAcc      ... 4.020
Radial Grid Type                 RadialGrid  ... OptM3 with GC (2021)
Angular Grid (max. ang.)         AngularGrid ... 2 (Lebedev-110)
Angular grid pruning method      GridPruning ... 4 (adaptive)
Weight generation scheme         WeightScheme... mBecke (2022)
Basis function cutoff            BFCut       ... 1.0000e-12
Integration weight cutoff        WCut        ... 1.0000e-14
Partially contracted basis set               ... on
Rotationally invariant grid construction     ... off
Angular grids for H and He will be reduced by one unit

Total number of grid points                  ...    32290
Total number of batches                      ...      267
Average number of points per batch           ...      120
Average number of grid points per atom       ...     1292
UseSFitting                                  ... on

GRIDX 3
-------
General Integration Accuracy     IntAcc      ... 4.338
Radial Grid Type                 RadialGrid  ... OptM3 with GC (2021)
Angular Grid (max. ang.)         AngularGrid ... 3 (Lebedev-194)
Angular grid pruning method      GridPruning ... 4 (adaptive)
Weight generation scheme         WeightScheme... mBecke (2022)
Basis function cutoff            BFCut       ... 1.0000e-12
Integration weight cutoff        WCut        ... 1.0000e-14
Partially contracted basis set               ... on
Rotationally invariant grid construction     ... off
Angular grids for H and He will be reduced by one unit

Total number of grid points                  ...    70744
Total number of batches                      ...      566
Average number of points per batch           ...      124
Average number of grid points per atom       ...     2830
UseSFitting                                  ... on
Initializing property integral containers    ... done (  0.0 sec)

SHARK setup successfully completed in   1.4 seconds

Maximum memory used throughout the entire STARTUP-calculation: 31.5 MB


           ************************************************************
           *        Program running with 8 parallel MPI-processes     *
           *              working on a common directory               *
           ************************************************************
Occupation numbers will be reassigned to an Aufbau configuration
             **** ENERGY FILE WAS UPDATED (calc.en.tmp) ****
Finished Guess after   0.2 sec
Maximum memory used throughout the entire GUESS-calculation: 13.3 MB


           ************************************************************
           *        Program running with 8 parallel MPI-processes     *
           *              working on a common directory               *
           ************************************************************
--------------------
CPCM SOLVATION MODEL
--------------------
CPCM parameters:
  Epsilon                                         ...      16.7000
  Refrac                                          ...       1.2750
  Rsolv                                           ...       1.3000
  Surface type                                    ... GAUSSIAN VDW
  Discretization scheme                           ... Constant charge density
    Threshold for H atoms                         ...       5.0000 (charges/Ang^2)
    Threshold for non-H atoms                     ...       5.0000 (charges/Ang^2)
  Epsilon function type                           ...         CPCM
Solvent:                                          ... CUSTOM
Radii:
  Scheme                                          ... Element-dependent radii
  Radius for C  used is    3.8550 Bohr (=   2.0400 Ang.)
  Radius for O  used is    3.4469 Bohr (=   1.8240 Ang.)
  Radius for H  used is    2.4944 Bohr (=   1.3200 Ang.)
Calculating surface                               ...        done! (  0.0s)
Cavity surface points                             ...         2248
Cavity Volume                                     ...    1496.8857
Cavity Surface-area                               ...     807.2414
Calculating surface distance matrix               ...        done! (  0.1s)
Performing Cholesky decomposition & store         ...        done! (  0.2s)
Overall time for CPCM initialization              ...                 0.3s

----------------------------------------D-I-I-S--------------------------------------------
Iteration    Energy (Eh)           Delta-E    RMSDP     MaxDP     DIISErr   Damp  Time(sec)
-------------------------------------------------------------------------------------------
               ***  Starting incremental Fock matrix formation  ***
    1    -575.1826496429804365     0.00e+00  2.39e-04  4.22e-03  1.93e-02  0.700   1.7
    2    -575.1837295705200859    -1.08e-03  2.01e-04  3.82e-03  1.56e-02  0.700   1.0
                               ***Turning on AO-DIIS***
    3    -575.1845762286028503    -8.47e-04  1.64e-04  3.41e-03  1.21e-02  0.700   1.0
    4    -575.1852126635375271    -6.36e-04  4.16e-04  8.89e-03  9.00e-03  0.000   1.0
                              *** Initializing SOSCF ***
---------------------------------------S-O-S-C-F--------------------------------------
Iteration    Energy (Eh)           Delta-E    RMSDP     MaxDP     MaxGrad    Time(sec)
--------------------------------------------------------------------------------------
    5    -575.1869110341748410    -1.70e-03  3.34e-05  6.77e-04  7.30e-04     1.0
               *** Restarting incremental Fock matrix formation ***
    6    -575.1869211972931453    -1.02e-05  2.14e-05  3.69e-04  2.26e-04     1.7
    7    -575.1869226646728066    -1.47e-06  1.39e-05  3.09e-04  5.72e-05     1.3
    8    -575.1869231022125177    -4.38e-07  3.90e-06  7.73e-05  2.13e-05     1.3
    9    -575.1869231426695706    -4.05e-08  1.78e-06  3.86e-05  1.18e-05     1.2
   10    -575.1869231449489916    -2.28e-09  6.87e-07  2.01e-05  6.35e-06     1.2
   11    -575.1869231481965699    -3.25e-09  1.87e-07  5.52e-06  9.57e-07     1.1
   12    -575.1869231482791065    -8.25e-11  8.04e-08  2.39e-06  1.01e-06     1.0
                 **** Energy Check signals convergence ****

               *****************************************************
               *                     SUCCESS                       *
               *           SCF CONVERGED AFTER  12 CYCLES          *
               *****************************************************

Recomputing exchange energy using gridx3       ... done (    2.316 sec)
Old exchange energy                            :    -41.189158571 Eh
New exchange energy                            :    -41.189009173 Eh
Exchange energy change after final integration :      0.000149397 Eh
Total energy after final integration           :   -575.186773751 Eh
             **** ENERGY FILE WAS UPDATED (calc.en.tmp) ****

----------------
TOTAL SCF ENERGY
----------------

Total Energy       :       -575.18677375088225 Eh          -15651.62783 eV

Components:
Nuclear Repulsion  :        742.60465804470698 Eh           20207.30006 eV
Electronic Energy  :      -1317.78076819001376 Eh          -35858.63772 eV
One Electron Energy:      -2254.26779683228324 Eh          -61341.74531 eV
Two Electron Energy:        936.48702864226948 Eh           25483.10759 eV
CPCM Dielectric    :         -0.01081300297243 Eh              -0.29424 eV

Virial components:
Potential Energy   :      -1145.58346070328435 Eh          -31172.91077 eV
Kinetic Energy     :        570.39668695240198 Eh           15521.28294 eV
Virial Ratio       :          2.00839781665646

DFT components:
N(Alpha)           :       47.000023588189 electrons
N(Beta)            :       47.000023588189 electrons
N(Total)           :       94.000047176378 electrons
E(X)               :      -36.598375422540 Eh       
E(C)               :       -2.328346485623 Eh       
E(XC)              :      -38.926721908163 Eh       

CPCM Solvation Model Properties:
Surface-charge          :         -0.02363716778977
Corrected charge        :         -0.00000000000000
Outlying charge corr.   :          0.00003334487507 Eh               0.00091 eV
Free-energy (cav+disp)  :  This term is not implemented in the current solvation scheme

---------------
SCF CONVERGENCE
---------------

  Last Energy change         ...    8.2537e-11  Tolerance :   1.0000e-09
  Last MAX-Density change    ...    2.3874e-06  Tolerance :   1.0000e-08
  Last RMS-Density change    ...    8.0396e-08  Tolerance :   1.0000e-09
  Last DIIS Error            ...    7.2978e-04  Tolerance :   1.0000e-08
  Last Orbital Gradient      ...    1.0129e-06  Tolerance :   2.0000e-06
  Last Orbital Rotation      ...    1.5910e-06  Tolerance :   2.0000e-06


Total SCF time: 0 days 0 hours 0 min 17 sec 
Finished LeanSCF after  17.5 sec

Maximum memory used throughout the entire LEANSCF-calculation: 27.6 MB


           ************************************************************
           *        Program running with 8 parallel MPI-processes     *
           *              working on a common directory               *
           ************************************************************

------------------------------------------------------------------------------
                                ORCA  MP2 
------------------------------------------------------------------------------

Freezing NCore=26 chemical core electrons

----------------------
RI-MP2 ENERGY+GRADIENT
----------------------
Dimension of the orbital basis            ...  242
Dimension of the AuxC basis               ...  792
Memory devoted to MP2                     ... 8000 MB   
Data format for matrix containers         ... DOUBLE
Compression type for matrix containers    ... UNCOMPRESSED
Overall scaling of the MP2 energy         ...   2.700e-01

-----------------------
SHARK RI TRANSFORMATION
-----------------------

Number of basis functions                ...    242
Number of aux functions                  ...    792
Number of operators                      ...      1
Generation of IJK                        ... YES
Generation of IAK                        ... YES
Generation of ABK                        ... NO
Orbital Range Operator  0:    0-  46 to   47- 241

Aux basis identifier                     ...   AUXC
Contraction scheme used                  ... SEGMENTED
Do orthogonalization                     ... YES
All operator combinations                ... NO
Transpose (ia|K)                         ... NO
Integral generator used                  ... LIBINT
Starting integral generation + trafo... 
Half trafo (segmented) done. Total time =  0.3 sec. integrals=  0.2 sec trafo=  0.1 sec
Integral generation and half transformation done (  0.3 sec)

Reading or making V^(-1/2)          ... done (  0.0 sec)
Sorting IJK integrals               ... done (  0.1 sec)
Sorting IAK integrals               ... done (  0.2 sec)

SHARK RI integral transformation done. Total time =  0.5 sec.

Opening buffers                              ... done
Frozen core precalculation                   ... done

Starting loop over batches of integrals:

Operator 0  - window                       ... ( 13- 46)x( 47-241)
Operator 0  - Memory available             ...  8000 MB
Operator 0  - Memory needed per MO         ...   1.2 MB
Operator 0  - Number of orbitals per batch ... 5
Operator 0  - Number of batches            ... 1

OPERATOR  0   PASS   0:  MOs    13 ...   17 +   18 ...   22 +   23 ...   27 +   28 ...   32
                            +   33 ...   37 +   38 ...   42 +   43 ...   46
  Reading integrals       ... ok
  Internal MO  15
Closing buffer GIPV ( 0.05 GB; CompressionRatio= 1.00)
Time spent in pair loops =     2.576 sec
Deleting buffers (Ka|jb) ...done

-----------------------------------------------
 RI-MP2 CORRELATION ENERGY:     -0.599121923 Eh
-----------------------------------------------


---------------------
MP2 DENSITY FORMATION
---------------------

Completing the external part of the density      ... done
Storing the unrelaxed density                    ... done

Re-sorting 3-index density container for op 0    ... done
Computing external part of the Lagrangian        ... done
Calculating the xc-kernel                        ... done
Calculating G(D)                                 ... done
Completing the Lagrangian                        ... done
Solving the Z-vector equations                   ... Using XC Grid                  ... (calc.grid_cpscf.tmp) 
Recalculating density on grid  ... (calc.grho_cpscf0.tmp) done
Calculating the xc-kernel      ... (calc.fxc_cpscf0.tmp) done

-------------------
SHARK CP-SCF DRIVER
-------------------

Dimension of the orbital basis          ...    242
Dimension of the CPSCF-problem          ...   9165
Number of operators                     ...      1
Max. number of iterations               ...    128
Convergence Tolerance                   ... 3.0e-05
Number of perturbations                 ...      1
Perturbation type                       ... REAL

----------------------------
POPLE LINEAR EQUATION SOLVER
----------------------------

  ITERATION   0:   ||err||_max =   5.0122e-02 (   1.0 sec)
  ITERATION   1:   ||err||_max =   1.1919e-02 (   1.0 sec)
  ITERATION   2:   ||err||_max =   4.9879e-03 (   1.0 sec)
  ITERATION   3:   ||err||_max =   1.3289e-03 (   1.0 sec)
  ITERATION   4:   ||err||_max =   5.7574e-04 (   1.0 sec)
  ITERATION   5:   ||err||_max =   2.2630e-04 (   1.0 sec)
  ITERATION   6:   ||err||_max =   6.6323e-05 (   1.0 sec)
  ITERATION   7:   ||err||_max =   2.8541e-05 (   1.0 sec)
done
Finalizing the relaxed density                   ... done
Transforming P to the AO basis                   ... done
Storing the relaxed density                      ... done

------------------------------------
ENERGY WEIGHTED DENSITY FINALIZATION
------------------------------------

Gathering the parts of the W-matrix              ... done
Forming the Z-density                            ... done
Transforming Z to the AO basis                   ... done
Calculating G(Z)                                 ... done
Finalizing the W-matrix                          ... done
Transforming W to the AO basis and storing       ... done

----------------------------------
MP2 DERIVATIVE INTEGRAL GENERATION
----------------------------------

Input SCF Electron Density              ... calc.scfp
Input Correlated Electron Density       ... calc.pmp2re
Input Energy Weighted Density           ... calc.wmp2.tmp

Nuclear repulsion gradient              ... done (  0.0 sec)
HCore & Overlap gradient  (SHARK)       ... done (  0.1 sec)
Two-electron RIJ gradient terms         ... done (  0.6 sec)

-----------------------------------------------------------
MP2 COSX Grid Generation
-----------------------------------------------------------

General Integration Accuracy     IntAcc      ... 4.871
Radial Grid Type                 RadialGrid  ... OptM3 with GC (2021)
Angular Grid (max. ang.)         AngularGrid ... 4 (Lebedev-302)
Angular grid pruning method      GridPruning ... 4 (adaptive)
Weight generation scheme         WeightScheme... mBecke (2022)
Basis function cutoff            BFCut       ... 1.0000e-12
Integration weight cutoff        WCut        ... 1.0000e-14
Partially contracted basis set               ... on
Rotationally invariant grid construction     ... off
Angular grids for H and He will be reduced by one unit

Total number of grid points                  ...   134342
Total number of batches                      ...     1061
Average number of points per batch           ...      126
Average number of grid points per atom       ...     5374
UseSFitting                                  ... on
Two-electron COSX gradient terms        ... 
Integration Timings:
Total Time                  =     6.3 sec
Basis fcn evaluation        =     0.1 sec
Density evaluation          =     0.2 sec
A evaluation                =     4.9 sec
A derivative evaluation     =     0.0 sec
S-fit derivative evaluation =     0.0 sec
anal. over. der. evaluation =     0.0 sec
num. over. der. evaluation  =     0.4 sec
K(P) evaluation             =     0.1 sec
finalize                    =     0.0 sec

done (  7.1 sec)
CPCM gradient                           ... done (  0.6 sec)
DFT XC gradient                         ... Exchange-correlation gradient    ... done
done (  0.8 sec)
Empirical dispersion gradient           ... 
-------------------
DISPERSION GRADIENT
-------------------

   1   C   :   -0.000140201   -0.000042140   -0.000137004
   2   O   :   -0.000094139   -0.000096350   -0.000112213
   3   C   :   -0.000014164   -0.000050125   -0.000027083
   4   C   :   -0.000048312    0.000067698   -0.000024241
   5   C   :   -0.000060428    0.000050594   -0.000038434
   6   C   :    0.000049724   -0.000174288   -0.000005021
   7   C   :    0.000006984   -0.000121307   -0.000026029
   8   C   :   -0.000064084   -0.000052378   -0.000069711
   9   C   :    0.000262609    0.000099725    0.000259261
  10   C   :    0.000090369    0.000174086    0.000130463
  11   C   :    0.000006396    0.000009986    0.000010439
  12   C   :   -0.000043141    0.000029904   -0.000028874
  13   O   :    0.000104028   -0.000026552    0.000086063
  14   H   :   -0.000064895   -0.000033904   -0.000068016
  15   H   :   -0.000063716    0.000002081   -0.000102445
  16   H   :   -0.000108445   -0.000013274   -0.000052725
  17   H   :   -0.000064768    0.000093010   -0.000031894
  18   H   :   -0.000072276    0.000113621   -0.000031862
  19   H   :    0.000033451   -0.000127603   -0.000006261
  20   H   :    0.000050959   -0.000130930    0.000009867
  21   H   :    0.000068954   -0.000045400    0.000097272
  22   H   :    0.000121250   -0.000025207    0.000034792
  23   H   :    0.000006072    0.000074093    0.000086230
  24   H   :    0.000057822    0.000092825    0.000031034
  25   H   :   -0.000020047    0.000131837    0.000016393

Difference to translation invariance:
           :    0.0000000000   -0.0000000000   -0.0000000000

Difference to rotation invariance:
           :    0.0000000000    0.0000000000   -0.0000000000

Norm of the Dispersion gradient    ...    0.0007485379
RMS gradient                       ...    0.0000864337
MAX gradient                       ...    0.0002626090
done (  0.0 sec)

-------
TIMINGS
-------

Total time                :   25.791 sec
Integral trafo            :    0.502 sec (  1.9%)
FC preparation            :    0.166 sec (  0.6%)
I/O of integrals          :    0.222 sec (  0.9%)
K(i,j) operators          :    0.334 sec (  1.3%)
T(i,j) pair energies      :    0.050 sec (  0.2%)
V**(-1/2)                 :    0.193 sec (  0.7%)
Gamma(ia|P)               :    0.302 sec (  1.2%)
Gamma-Trafo               :    0.098 sec (  0.4%)
D(virtual)                :    0.026 sec (  0.1%)
D(internal)               :    0.463 sec (  1.8%)
W(virtual)                :    0.025 sec (  0.1%)
W(internal)               :    0.853 sec (  3.3%)
L(virtual)                :    0.302 sec (  1.2%)
L(internal)               :    0.052 sec (  0.2%)
XC kernel                 :    0.023 sec (  0.1%)
G(D)                      :    1.842 sec (  7.1%)
G(Z)                      :    1.844 sec (  7.2%)
Z-vector solution         :    8.106 sec ( 31.4%)
3-index derivative        :    0.359 sec (  1.4%)
2-index derivative        :    0.032 sec (  0.1%)
Fock matrix gradient      :    9.308 sec ( 36.1%)


---------------------------------------
MP2 TOTAL ENERGY:     -575.785895674 Eh
---------------------------------------

The final MP2 gradient
  0:   0.00650775  -0.01108319   0.00248413
  1:  -0.00856599   0.01813047  -0.00222073
  2:   0.00595640  -0.00942841   0.00255174
  3:  -0.00060093  -0.00209762  -0.00114602
  4:   0.00088903   0.00339696   0.00163520
  5:  -0.00417362   0.00198359  -0.00316709
  6:   0.00327715   0.00235778   0.00369331
  7:  -0.00828295   0.00387500  -0.00645057
  8:   0.00974687  -0.01371239   0.00622074
  9:  -0.00144645  -0.00270115   0.00118725
 10:   0.00310623   0.00226512  -0.00087803
 11:  -0.00998746  -0.01674781  -0.00805526
 12:   0.00692698   0.02294159   0.00720659
 13:  -0.00159607   0.00142785  -0.00107572
 14:   0.00134934  -0.00002673  -0.00112569
 15:  -0.00082496  -0.00090265   0.00139037
 16:  -0.00020724   0.00070362   0.00000117
 17:  -0.00085603  -0.00042202  -0.00091921
 18:   0.00141367  -0.00008129   0.00121859
 19:  -0.00047720  -0.00154798  -0.00080716
 20:   0.00021882   0.00297803   0.00204709
 21:   0.00090379   0.00100163  -0.00119694
 22:  -0.00454319  -0.00182284  -0.00093850
 23:   0.00065507  -0.00086702  -0.00231373
 24:   0.00061711   0.00042991   0.00067970

-----------------------------------
NORM OF THE MP2 GRADIENT:  0.049055
-----------------------------------

Maximum memory used throughout the entire MP2-calculation: 69.3 MB


-------------------------------------------------------------------------------
                          DFT DISPERSION CORRECTION                            
                                                                               
                              DFTD3 V3.1  Rev 1                                
                          USING Becke-Johnson damping                          
-------------------------------------------------------------------------------
-------------------------   ----------------
Dispersion correction           -0.020561082
-------------------------   ----------------


-------------------------   --------------------
FINAL SINGLE POINT ENERGY      -575.806456756105
-------------------------   --------------------

------------------------------------------------------------------------------
                         ORCA GEOMETRY RELAXATION STEP
------------------------------------------------------------------------------

Reading the OPT-File                    .... done
Getting information on internals        .... done
Copying old internal coords+grads       .... done
Making the new internal coordinates     .... (2022 redundants) done
Validating the new internal coordinates .... (2022 redundants) done
Calculating the B-matrix                .... done
Calculating the G,G- and P matrices     .... done
Transforming gradient to internals      .... done
Projecting the internal gradient        .... done
Number of atoms                         ....  25
Number of internal coordinates          .... 123
Current Energy                          ....  -575.806456756 Eh
Current gradient norm                   ....     0.049055304 Eh/bohr
Maximum allowed component of the step   ....  0.300
Current trust radius                    ....  0.300
Updating the Hessian (BFGS)             .... done
Forming the augmented Hessian           .... done
Diagonalizing the augmented Hessian     .... done
Last element of RFO vector              ....  0.991367363
Lowest eigenvalues of augmented Hessian:
 -0.003844082  0.012948456  0.016067421  0.020386883  0.023662280
Length of the computed step             ....  0.132255217
The final length of the internal step   ....  0.132255217
Converting the step to Cartesian space:
 Initial RMS(Int)=    0.0119250513
Transforming coordinates:
 Iter   0:  RMS(Cart)=    0.0288377741 RMS(Int)=    0.5666493429
done
Storing new coordinates                 .... done
The predicted energy change is          ....    -0.001955660
Previously predicted energy change      ....    -0.008859033
Actually observed energy change         ....    -0.011226548
Ratio of predicted to observed change   ....     1.267243065
New trust radius                        ....     0.300000000

                                .--------------------.
          ----------------------|Geometry convergence|-------------------------
          Item                value                   Tolerance       Converged
          ---------------------------------------------------------------------
          Energy change      -0.0112265481            0.0000010000      NO
          RMS gradient        0.0029105250            0.0000300000      NO
          MAX gradient        0.0157516645            0.0001000000      NO
          RMS step            0.0119250513            0.0006000000      NO
          MAX step            0.0509234785            0.0010000000      NO
          ........................................................
          Max(Bonds)      0.0234      Max(Angles)    2.92
          Max(Dihed)        1.73      Max(Improp)    0.00
          ---------------------------------------------------------------------

The optimization has not yet converged - more geometry cycles are needed


    ---------------------------------------------------------------------------
                         Redundant Internal Coordinates
                            (Angstroem and degrees)

        Definition                    Value    dE/dq     Step     New-Value
    ----------------------------------------------------------------------------
     1. B(O   1,C   0)                1.3983 -0.009611  0.0139    1.4121   
     2. B(C   2,O   1)                1.3488 -0.001593  0.0014    1.3502   
     3. B(C   3,C   2)                1.4072 -0.000039 -0.0000    1.4072   
     4. B(C   4,C   3)                1.3968  0.000755 -0.0012    1.3956   
     5. B(C   5,C   2)                1.3995 -0.002847  0.0038    1.4033   
     6. B(C   6,C   5)                1.3950  0.001047 -0.0013    1.3937   
     7. B(C   7,C   4)                1.4055  0.000469 -0.0009    1.4045   
     8. B(C   7,C   6)                1.4070 -0.001018  0.0014    1.4084   
     9. B(C   8,C   7)                1.4723  0.003672 -0.0074    1.4650   
    10. B(C   9,C   8)                1.3480 -0.003392  0.0048    1.3528   
    11. B(C  10,C   9)                1.5037 -0.004566  0.0081    1.5118   
    12. B(C  11,C  10)                1.5509 -0.000531  0.0013    1.5522   
    13. B(O  12,C  11)                1.4133 -0.015752  0.0234    1.4367   
    14. B(O  12,C   8)                1.3596 -0.006090  0.0087    1.3683   
    15. B(H  13,C   0)                1.0957  0.000339 -0.0015    1.0943   
    16. B(H  14,C   0)                1.1038  0.001111 -0.0029    1.1009   
    17. B(H  15,C   0)                1.1039  0.001092 -0.0028    1.1011   
    18. B(H  16,C   3)                1.0900  0.000522 -0.0007    1.0894   
    19. B(H  17,C   4)                1.0906 -0.000452  0.0014    1.0921   
    20. B(H  18,C   5)                1.0909  0.000019  0.0004    1.0913   
    21. B(H  19,C   6)                1.0899  0.000115  0.0001    1.0900   
    22. B(H  20,C  11)                1.0997  0.000802 -0.0024    1.0973   
    23. B(H  21,C  11)                1.1030  0.001275 -0.0034    1.0996   
    24. B(H  22,C  10)                1.1039  0.000696 -0.0020    1.1020   
    25. B(H  23,C  10)                1.1009  0.000387 -0.0014    1.0995   
    26. B(H  24,C   9)                1.0870 -0.000276  0.0009    1.0879   
    27. A(H  13,C   0,H  15)          108.57 -0.001086    0.30    108.87   
    28. A(O   1,C   0,H  14)          111.41 -0.001489    0.41    111.82   
    29. A(H  14,C   0,H  15)          109.29  0.001626   -0.51    108.78   
    30. A(O   1,C   0,H  13)          107.69  0.003776   -0.99    106.70   
    31. A(O   1,C   0,H  15)          111.30 -0.001675    0.46    111.77   
    32. A(H  13,C   0,H  14)          108.49 -0.001138    0.31    108.80   
    33. A(C   0,O   1,C   2)          121.83  0.013719   -2.92    118.92   
    34. A(C   3,C   2,C   5)          119.33  0.000360   -0.04    119.29   
    35. A(O   1,C   2,C   5)          117.62  0.003188   -0.65    116.97   
    36. A(O   1,C   2,C   3)          123.05 -0.003548    0.69    123.73   
    37. A(C   2,C   3,H  16)          120.83  0.000180   -0.06    120.77   
    38. A(C   4,C   3,H  16)          118.92 -0.000876    0.21    119.14   
    39. A(C   2,C   3,C   4)          120.25  0.000696   -0.16    120.09   
    40. A(C   7,C   4,H  17)          120.96  0.002281   -0.52    120.44   
    41. A(C   3,C   4,H  17)          118.33 -0.000288    0.12    118.44   
    42. A(C   3,C   4,C   7)          120.72 -0.001993    0.40    121.12   
    43. A(C   2,C   5,H  18)          119.73  0.001798   -0.44    119.29   
    44. A(C   2,C   5,C   6)          120.21  0.000253   -0.06    120.15   
    45. A(C   6,C   5,H  18)          120.06 -0.002051    0.50    120.56   
    46. A(C   5,C   6,H  19)          118.83 -0.001499    0.38    119.21   
    47. A(C   5,C   6,C   7)          120.99 -0.000725    0.16    121.15   
    48. A(C   7,C   6,H  19)          120.18  0.002224   -0.54    119.64   
    49. A(C   6,C   7,C   8)          119.41 -0.002987    0.65    120.06   
    50. A(C   4,C   7,C   8)          122.08  0.001578   -0.34    121.73   
    51. A(C   4,C   7,C   6)          118.51  0.001409   -0.31    118.20   
    52. A(C   7,C   8,O  12)          118.49  0.011598   -2.52    115.97   
    53. A(C   7,C   8,C   9)          128.58 -0.008683    1.84    130.42   
    54. A(C   9,C   8,O  12)          112.93 -0.002915    0.68    113.61   
    55. A(C   8,C   9,C  10)          109.23 -0.000830   -0.01    109.22   
    56. A(C  10,C   9,H  24)          124.40 -0.000586    0.24    124.64   
    57. A(C   8,C   9,H  24)          126.32  0.001428   -0.24    126.08   
    58. A(C   9,C  10,C  11)          101.17 -0.000252   -0.00    101.17   
    59. A(H  22,C  10,H  23)          109.07  0.002481   -1.45    107.62   
    60. A(C  11,C  10,H  23)          111.78 -0.000070   -0.04    111.74   
    61. A(C   9,C  10,H  23)          113.05 -0.000180    0.09    113.13   
    62. A(C  11,C  10,H  22)          112.02  0.000411   -0.04    111.97   
    63. A(C   9,C  10,H  22)          109.60 -0.002704    1.65    111.25   
    64. A(H  20,C  11,H  21)          108.73  0.001334   -0.42    108.31   
    65. A(O  12,C  11,H  21)          108.46  0.000330    0.09    108.55   
    66. A(C  10,C  11,H  21)          111.07 -0.000599    0.47    111.54   
    67. A(O  12,C  11,H  20)          110.16  0.003001   -1.32    108.84   
    68. A(C  10,C  11,O  12)          106.67 -0.002205    0.42    107.09   
    69. A(C  10,C  11,H  20)          111.68 -0.001809    0.75    112.43   
    70. A(C   8,O  12,C  11)          109.54  0.006341   -1.22    108.32   
    71. D(C   2,O   1,C   0,H  14)     60.67 -0.000185    0.23     60.90   
    72. D(C   2,O   1,C   0,H  13)    179.52 -0.000084    0.24    179.76   
    73. D(C   2,O   1,C   0,H  15)    -61.59 -0.000033    0.27    -61.32   
    74. D(C   5,C   2,O   1,C   0)    179.35 -0.000156    0.36    179.72   
    75. D(C   3,C   2,O   1,C   0)     -0.66 -0.000173    0.39     -0.27   
    76. D(C   4,C   3,C   2,C   5)      0.11  0.000027   -0.06      0.05   
    77. D(C   4,C   3,C   2,O   1)   -179.88  0.000043   -0.09   -179.97   
    78. D(H  16,C   3,C   2,C   5)   -179.89 -0.000015    0.03   -179.86   
    79. D(H  16,C   3,C   2,O   1)      0.12  0.000001   -0.00      0.12   
    80. D(H  17,C   4,C   3,H  16)      0.01 -0.000006    0.02      0.03   
    81. D(H  17,C   4,C   3,C   2)   -179.98 -0.000047    0.11   -179.88   
    82. D(C   7,C   4,C   3,H  16)   -180.00  0.000008   -0.01   -180.01   
    83. D(C   7,C   4,C   3,C   2)      0.01 -0.000034    0.08      0.09   
    84. D(C   6,C   5,C   2,C   3)     -0.10  0.000007   -0.02     -0.12   
    85. D(C   6,C   5,C   2,O   1)    179.89 -0.000009    0.01    179.90   
    86. D(H  18,C   5,C   2,C   3)    179.96  0.000008   -0.01    179.94   
    87. D(H  18,C   5,C   2,O   1)     -0.06 -0.000009    0.02     -0.04   
    88. D(H  19,C   6,C   5,C   2)   -179.95 -0.000012    0.04   -179.91   
    89. D(C   7,C   6,C   5,H  18)    179.92 -0.000033    0.07    179.99   
    90. D(C   7,C   6,C   5,C   2)     -0.02 -0.000035    0.08      0.05   
    91. D(H  19,C   6,C   5,H  18)     -0.00 -0.000010    0.03      0.03   
    92. D(C   8,C   7,C   6,H  19)      0.18  0.000047   -0.14      0.04   
    93. D(C   8,C   7,C   6,C   5)   -179.74  0.000074   -0.18   -179.92   
    94. D(C   4,C   7,C   6,H  19)   -179.94  0.000004   -0.01   -179.96   
    95. D(C   4,C   7,C   6,C   5)      0.13  0.000031   -0.06      0.08   
    96. D(C   8,C   7,C   4,H  17)     -0.26 -0.000032    0.09     -0.18   
    97. D(C   8,C   7,C   4,C   3)    179.75 -0.000045    0.11    179.86   
    98. D(C   6,C   7,C   4,H  17)    179.87  0.000018   -0.05    179.82   
    99. D(C   6,C   7,C   4,C   3)     -0.12  0.000005   -0.02     -0.15   
   100. D(C   9,C   8,C   7,C   6)    178.73 -0.000038   -0.07    178.66   
   101. D(C   9,C   8,C   7,C   4)     -1.14  0.000007   -0.20     -1.34   
   102. D(O  12,C   8,C   7,C   6)     -1.19  0.000121   -0.38     -1.57   
   103. D(O  12,C   8,C   7,C   4)    178.94  0.000166   -0.51    178.42   
   104. D(H  24,C   9,C   8,O  12)   -179.27 -0.000172    0.19   -179.08   
   105. D(H  24,C   9,C   8,C   7)      0.80 -0.000030   -0.09      0.71   
   106. D(C  10,C   9,C   8,O  12)     -1.70  0.000103   -0.09     -1.79   
   107. D(C  10,C   9,C   8,C   7)    178.37  0.000246   -0.37    178.00   
   108. D(H  23,C  10,C   9,C   8)    124.73 -0.001153    0.72    125.45   
   109. D(H  22,C  10,C   9,H  24)     64.27  0.000285   -0.18     64.09   
   110. D(H  22,C  10,C   9,C   8)   -113.36 -0.000045    0.10   -113.26   
   111. D(C  11,C  10,C   9,H  24)   -177.31 -0.000504    0.44   -176.87   
   112. D(C  11,C  10,C   9,C   8)      5.06 -0.000833    0.72      5.79   
   113. D(H  20,C  11,C  10,H  23)    112.40  0.000269   -0.23    112.16   
   114. D(H  20,C  11,C  10,H  22)    -10.37 -0.003221    1.73     -8.64   
   115. D(H  20,C  11,C  10,C   9)   -127.03 -0.000122   -0.15   -127.18   
   116. D(O  12,C  11,C  10,H  23)   -127.19  0.001483   -1.15   -128.34   
   117. D(O  12,C  11,C  10,H  22)    110.05 -0.002006    0.81    110.87   
   118. D(O  12,C  11,C  10,C   9)     -6.61  0.001093   -1.07     -7.68   
   119. D(C   8,O  12,C  11,H  21)   -113.59  0.000916    0.23   -113.36   
   120. D(C   8,O  12,C  11,H  20)    127.51 -0.002655    1.49    129.00   
   121. D(C   8,O  12,C  11,C  10)      6.12 -0.000839    1.06      7.18   
   122. D(C  11,O  12,C   8,C   9)     -2.97  0.000292   -0.62     -3.59   
   123. D(C  11,O  12,C   8,C   7)    176.97  0.000151   -0.35    176.62   
    ----------------------------------------------------------------------------

Geometry step timings:
Preparation and reading OPT file:      0.001 s ( 8.901 %)
Internal coordinates            :      0.000 s ( 0.608 %)
B/P matrices and projection     :      0.002 s (32.441 %)
Hessian update/contruction      :      0.001 s (11.144 %)
Making the step                 :      0.001 s (23.435 %)
Converting the step to Cartesian:      0.000 s ( 3.564 %)
Storing new data                :      0.000 s ( 0.869 %)
Checking convergence            :      0.000 s ( 0.539 %)
Final printing                  :      0.001 s (18.394 %)
Total time                      :      0.006 s

Time for energy+gradient        :     45.678 s
Time for complete geometry iter :     45.874 s

         *************************************************************
         *                GEOMETRY OPTIMIZATION CYCLE   3            *
         *************************************************************
---------------------------------
CARTESIAN COORDINATES (ANGSTROEM)
---------------------------------
  C      1.123579    0.426671   -0.162860
  O      2.138506   -0.252369    0.546310
  C      2.897806    0.439767    1.422361
  C      2.743487    1.815722    1.673440
  C      3.572154    2.455899    2.596065
  C      3.890098   -0.276416    2.109152
  C      4.713171    0.373068    3.027422
  C      4.570441    1.749918    3.287257
  C      5.449690    2.408917    4.256160
  C      5.513535    3.703417    4.643978
  C      6.571433    3.850520    5.713860
  C      7.180596    2.422976    5.731669
  O      6.358577    1.602703    4.885732
  H      0.643127   -0.313401   -0.810094
  H      1.532471    1.234137   -0.789637
  H      0.366928    0.852226    0.514437
  H      1.979580    2.394548    1.155640
  H      3.427574    3.524037    2.771564
  H      4.009145   -1.343712    1.915066
  H      5.479918   -0.197735    3.551249
  H      7.198021    1.987431    6.738690
  H      8.206196    2.416789    5.335030
  H      6.123780    4.119632    6.684170
  H      7.326433    4.612579    5.472894
  H      4.878968    4.511500    4.286357

----------------------------
CARTESIAN COORDINATES (A.U.)
----------------------------
  NO LB      ZA    FRAG     MASS         X           Y           Z
   0 C     6.0000    0    12.011    2.123257    0.806290   -0.307761
   1 O     8.0000    0    15.999    4.041191   -0.476907    1.032376
   2 C     6.0000    0    12.011    5.476060    0.831039    2.687872
   3 C     6.0000    0    12.011    5.184440    3.431218    3.162343
   4 C     6.0000    0    12.011    6.750393    4.640976    4.905851
   5 C     6.0000    0    12.011    7.351219   -0.522351    3.985719
   6 C     6.0000    0    12.011    8.906602    0.704996    5.720998
   7 C     6.0000    0    12.011    8.636883    3.306865    6.212016
   8 C     6.0000    0    12.011   10.298421    4.552194    8.042976
   9 C     6.0000    0    12.011   10.419072    6.998443    8.775846
  10 C     6.0000    0    12.011   12.418209    7.276429   10.797630
  11 C     6.0000    0    12.011   13.569360    4.578761   10.831284
  12 O     8.0000    0    15.999   12.015969    3.028670    9.232695
  13 H     1.0000    0     1.008    1.215335   -0.592242   -1.530857
  14 H     1.0000    0     1.008    2.895950    2.332181   -1.492197
  15 H     1.0000    0     1.008    0.693393    1.610473    0.972146
  16 H     1.0000    0     1.008    3.740863    4.525040    2.183842
  17 H     1.0000    0     1.008    6.477176    6.659464    5.237496
  18 H     1.0000    0     1.008    7.576186   -2.539248    3.618950
  19 H     1.0000    0     1.008   10.355543   -0.373666    6.710889
  20 H     1.0000    0     1.008   13.602289    3.755700   12.734279
  21 H     1.0000    0     1.008   15.507463    4.567070   10.081746
  22 H     1.0000    0     1.008   11.572267    7.784976   12.631250
  23 H     1.0000    0     1.008   13.844953    8.716512   10.342272
  24 H     1.0000    0     1.008    9.219912    8.525500    8.100042

--------------------------------
INTERNAL COORDINATES (ANGSTROEM)
--------------------------------
 C      0   0   0     0.000000000000     0.00000000     0.00000000
 O      1   0   0     1.412123661370     0.00000000     0.00000000
 C      2   1   0     1.350204753922   118.91588687     0.00000000
 C      3   2   1     1.407163512028   123.73442448   359.73274146
 C      4   3   2     1.395618700577   120.09083706   180.02993497
 C      3   2   1     1.403297013873   116.97359276   179.71610229
 C      6   3   2     1.393735411080   120.14643261   179.90042465
 C      5   4   3     1.404540363031   121.11694687     0.08598937
 C      8   5   4     1.464967739889   121.73224689   179.85653780
 C      9   8   5     1.352851644787   130.41785929   358.65598894
 C     10   9   8     1.511765328528   109.20863888   178.00050566
 C     11  10   9     1.552185515351   101.14300886     5.78610930
 O      9   8   5     1.368363580087   115.97055720   178.42637097
 H      1   2   3     1.094281584768   106.70147503   179.76324696
 H      1   2   3     1.100928618196   111.81791132    60.90456096
 H      1   2   3     1.101067563913   111.76732553   298.67672924
 H      4   3   2     1.089362532940   120.77382979     0.12323866
 H      5   4   3     1.092072052769   118.44278180   180.12042257
 H      6   3   2     1.091312054142   119.28948340   359.96075200
 H      7   6   3     1.090005666226   119.20992924   180.08694640
 H     12  11  10     1.097312906738   112.44576098   232.80701677
 H     12  11  10     1.099643082985   111.53475694   110.92182519
 H     11  10   9     1.101960196134   111.26276479   246.73439207
 H     11  10   9     1.099465123313   113.13350936   125.44024579
 H     10   9   8     1.087918885682   126.08471377     0.69856659

---------------------------
INTERNAL COORDINATES (A.U.)
---------------------------
 C      0   0   0     0.000000000000     0.00000000     0.00000000
 O      1   0   0     2.668526987219     0.00000000     0.00000000
 C      2   1   0     2.551517209632   118.91588687     0.00000000
 C      3   2   1     2.659153663379   123.73442448   359.73274146
 C      4   3   2     2.637337131469   120.09083706   180.02993497
 C      3   2   1     2.651847040769   116.97359276   179.71610229
 C      6   3   2     2.633778230089   120.14643261   179.90042465
 C      5   4   3     2.654196630167   121.11694687     0.08598937
 C      8   5   4     2.768387823419   121.73224689   179.85653780
 C      9   8   5     2.556519108473   130.41785929   358.65598894
 C     10   9   8     2.856822449676   109.20863888   178.00050566
 C     11  10   9     2.933205533053   101.14300886     5.78610930
 O      9   8   5     2.585832417997   115.97055720   178.42637097
 H      1   2   3     2.067892508606   106.70147503   179.76324696
 H      1   2   3     2.080453581387   111.81791132    60.90456096
 H      1   2   3     2.080716150739   111.76732553   298.67672924
 H      4   3   2     2.058596847812   120.77382979     0.12323866
 H      5   4   3     2.063717098242   118.44278180   180.12042257
 H      6   3   2     2.062280908975   119.28948340   359.96075200
 H      7   6   3     2.059812193590   119.20992924   180.08694640
 H     12  11  10     2.073620876952   112.44576098   232.80701677
 H     12  11  10     2.078024271903   111.53475694   110.92182519
 H     11  10   9     2.082402981176   111.26276479   246.73439207
 H     11  10   9     2.077687976860   113.13350936   125.44024579
 H     10   9   8     2.055868749859   126.08471377     0.69856659


           ************************************************************
           *        Program running with 8 parallel MPI-processes     *
           *              working on a common directory               *
           ************************************************************
------------------------------------------------------------------------------
                   ___                                                        
                  /   \      - P O W E R E D   B Y -                         
                 /     \                                                     
                 |  |  |   _    _      __       _____    __    __             
                 |  |  |  | |  | |    /  \     |  _  \  |  |  /  |          
                  \  \/   | |  | |   /    \    | | | |  |  | /  /          
                 / \  \   | |__| |  /  /\  \   | |_| |  |  |/  /          
                |  |  |   |  __  | /  /__\  \  |    /   |      \           
                |  |  |   | |  | | |   __   |  |    \   |  |\   \          
                \     /   | |  | | |  |  |  |  | |\  \  |  | \   \       
                 \___/    |_|  |_| |__|  |__|  |_| \__\ |__|  \__/        
                                                                              
                      - O R C A' S   B I G   F R I E N D -                    
                                      &                                       
                       - I N T E G R A L  F E E D E R -                       
                                                                              
 v1 FN, 2020, v2 2021, v3 2022-2024                                           
------------------------------------------------------------------------------


----------------------
SHARK INTEGRAL PACKAGE
----------------------

Number of atoms                             ...     25
Number of basis functions                   ...    242
Number of shells                            ...    114
Maximum angular momentum                    ...      2
Integral batch strategy                     ... SHARK/LIBINT Hybrid
RI-J (if used) integral strategy            ... SPLIT-RIJ (Revised 2003 algorithm where possible)
Printlevel                                  ...      1
Contraction scheme used                     ... SEGMENTED contraction
Prescreening option                         ... SCHWARTZ
   Thresh                                   ... 1.000e-12
   Tcut                                     ... 1.000e-14
   Tpresel                                  ... 1.000e-14 
Coulomb Range Separation                    ... NOT USED
Exchange Range Separation                   ... NOT USED
Multipole approximations                    ... NOT USED
Finite Nucleus Model                        ... NOT USED
CABS basis                                  ... NOT available
Auxiliary Coulomb fitting basis             ... AVAILABLE
   # of basis functions in Aux-J            ...    769
   # of shells in Aux-J                     ...    255
   Maximum angular momentum in Aux-J        ...      4
Auxiliary J/K fitting basis                 ... NOT available
Auxiliary Correlation fitting basis         ... AVAILABLE
   # of basis functions in Aux-C            ...    792
   # of shells in Aux-C                     ...    280
   Maximum angular momentum in Aux-C        ...      3
Auxiliary 'external' fitting basis          ... NOT available

Checking pre-screening integrals            ... done (  0.0 sec) Dimension = 114
Check shell pair data                       ... done (  0.0 sec)
Shell pair information
Shell pair cut-off parameter TPreSel        ...   1.0e-14
Total number of shell pairs                 ...      6555
Shell pairs after pre-screening             ...      5536
Total number of primitive shell pairs       ...     23641
Primitive shell pairs kept                  ...     14034
          la=0 lb=0:   1727 shell pairs
          la=1 lb=0:   2024 shell pairs
          la=1 lb=1:    631 shell pairs
          la=2 lb=0:    679 shell pairs
          la=2 lb=1:    403 shell pairs
          la=2 lb=2:     72 shell pairs

Calculating one electron integrals          ... done (  0.0 sec)
Calculating RI/J V-Matrix + Cholesky decomp.... done (  0.0 sec)
Calculating RI/C V-Matrix + Cholesky decomp.... done (  0.0 sec)
Calculating Nuclear repulsion               ... done (  0.0 sec) ENN=    742.330603203567 Eh

Diagonalization of the overlap matrix:
Smallest eigenvalue                        ... 2.669e-04
Time for diagonalization                   ...    0.007 sec
Threshold for overlap eigenvalues          ... 1.000e-07
Number of eigenvalues below threshold      ... 0
Time for construction of square roots      ...    0.004 sec
Total time needed                          ...    0.013 sec

-------------------
DFT GRID GENERATION
-------------------

General Integration Accuracy     IntAcc      ... 4.388
Radial Grid Type                 RadialGrid  ... OptM3 with GC (2021)
Angular Grid (max. ang.)         AngularGrid ... 4 (Lebedev-302)
Angular grid pruning method      GridPruning ... 4 (adaptive)
Weight generation scheme         WeightScheme... mBecke (2022)
Basis function cutoff            BFCut       ... 1.0000e-12
Integration weight cutoff        WCut        ... 1.0000e-14
Partially contracted basis set               ... off
Rotationally invariant grid construction     ... off
Angular grids for H and He will be reduced by one unit

Total number of grid points                  ...   116706
Total number of batches                      ...     1836
Average number of points per batch           ...       63
Average number of grid points per atom       ...     4668

--------------------
COSX GRID GENERATION
--------------------

GRIDX 1
-------
General Integration Accuracy     IntAcc      ... 3.816
Radial Grid Type                 RadialGrid  ... OptM3 with GC (2021)
Angular Grid (max. ang.)         AngularGrid ... 1 (Lebedev-50)
Angular grid pruning method      GridPruning ... 4 (adaptive)
Weight generation scheme         WeightScheme... mBecke (2022)
Basis function cutoff            BFCut       ... 1.0000e-12
Integration weight cutoff        WCut        ... 1.0000e-14
Partially contracted basis set               ... on
Rotationally invariant grid construction     ... off
Angular grids for H and He will be reduced by one unit

Total number of grid points                  ...    14880
Total number of batches                      ...      132
Average number of points per batch           ...      112
Average number of grid points per atom       ...      595
UseSFitting                                  ... on

GRIDX 2
-------
General Integration Accuracy     IntAcc      ... 4.020
Radial Grid Type                 RadialGrid  ... OptM3 with GC (2021)
Angular Grid (max. ang.)         AngularGrid ... 2 (Lebedev-110)
Angular grid pruning method      GridPruning ... 4 (adaptive)
Weight generation scheme         WeightScheme... mBecke (2022)
Basis function cutoff            BFCut       ... 1.0000e-12
Integration weight cutoff        WCut        ... 1.0000e-14
Partially contracted basis set               ... on
Rotationally invariant grid construction     ... off
Angular grids for H and He will be reduced by one unit

Total number of grid points                  ...    32277
Total number of batches                      ...      266
Average number of points per batch           ...      121
Average number of grid points per atom       ...     1291
UseSFitting                                  ... on

GRIDX 3
-------
General Integration Accuracy     IntAcc      ... 4.338
Radial Grid Type                 RadialGrid  ... OptM3 with GC (2021)
Angular Grid (max. ang.)         AngularGrid ... 3 (Lebedev-194)
Angular grid pruning method      GridPruning ... 4 (adaptive)
Weight generation scheme         WeightScheme... mBecke (2022)
Basis function cutoff            BFCut       ... 1.0000e-12
Integration weight cutoff        WCut        ... 1.0000e-14
Partially contracted basis set               ... on
Rotationally invariant grid construction     ... off
Angular grids for H and He will be reduced by one unit

Total number of grid points                  ...    70752
Total number of batches                      ...      568
Average number of points per batch           ...      124
Average number of grid points per atom       ...     2830
UseSFitting                                  ... on
Initializing property integral containers    ... done (  0.0 sec)

SHARK setup successfully completed in   1.4 seconds

Maximum memory used throughout the entire STARTUP-calculation: 31.6 MB


           ************************************************************
           *        Program running with 8 parallel MPI-processes     *
           *              working on a common directory               *
           ************************************************************
Occupation numbers will be reassigned to an Aufbau configuration
             **** ENERGY FILE WAS UPDATED (calc.en.tmp) ****
Finished Guess after   0.2 sec
Maximum memory used throughout the entire GUESS-calculation: 13.3 MB


           ************************************************************
           *        Program running with 8 parallel MPI-processes     *
           *              working on a common directory               *
           ************************************************************
--------------------
CPCM SOLVATION MODEL
--------------------
CPCM parameters:
  Epsilon                                         ...      16.7000
  Refrac                                          ...       1.2750
  Rsolv                                           ...       1.3000
  Surface type                                    ... GAUSSIAN VDW
  Discretization scheme                           ... Constant charge density
    Threshold for H atoms                         ...       5.0000 (charges/Ang^2)
    Threshold for non-H atoms                     ...       5.0000 (charges/Ang^2)
  Epsilon function type                           ...         CPCM
Solvent:                                          ... CUSTOM
Radii:
  Scheme                                          ... Element-dependent radii
  Radius for C  used is    3.8550 Bohr (=   2.0400 Ang.)
  Radius for O  used is    3.4469 Bohr (=   1.8240 Ang.)
  Radius for H  used is    2.4944 Bohr (=   1.3200 Ang.)
Calculating surface                               ...        done! (  0.0s)
Cavity surface points                             ...         2246
Cavity Volume                                     ...    1497.9582
Cavity Surface-area                               ...     806.4448
Calculating surface distance matrix               ...        done! (  0.1s)
Performing Cholesky decomposition & store         ...        done! (  0.1s)
Overall time for CPCM initialization              ...                 0.2s

----------------------------------------D-I-I-S--------------------------------------------
Iteration    Energy (Eh)           Delta-E    RMSDP     MaxDP     DIISErr   Damp  Time(sec)
-------------------------------------------------------------------------------------------
               ***  Starting incremental Fock matrix formation  ***
    1    -575.1863706828938803     0.00e+00  1.43e-04  2.66e-03  1.17e-02  0.700   1.7
    2    -575.1868108395248100    -4.40e-04  1.23e-04  2.14e-03  9.49e-03  0.700   1.0
                               ***Turning on AO-DIIS***
    3    -575.1871574173025010    -3.47e-04  1.01e-04  1.93e-03  7.39e-03  0.700   1.0
    4    -575.1874178176684609    -2.60e-04  2.59e-04  5.02e-03  5.48e-03  0.000   0.9
                              *** Initializing SOSCF ***
---------------------------------------S-O-S-C-F--------------------------------------
Iteration    Energy (Eh)           Delta-E    RMSDP     MaxDP     MaxGrad    Time(sec)
--------------------------------------------------------------------------------------
    5    -575.1881181125510238    -7.00e-04  2.01e-05  5.12e-04  5.10e-04     1.0
               *** Restarting incremental Fock matrix formation ***
    6    -575.1881192527565645    -1.14e-06  1.24e-05  3.27e-04  7.62e-05     1.6
    7    -575.1881197621097499    -5.09e-07  8.22e-06  1.95e-04  5.30e-05     1.3
    8    -575.1881199532796245    -1.91e-07  2.45e-06  4.31e-05  1.10e-05     1.3
    9    -575.1881199684988815    -1.52e-08  9.36e-07  2.04e-05  5.85e-06     1.2
   10    -575.1881199676103051     8.89e-10  3.54e-07  9.71e-06  2.87e-06     1.1
                 **** Energy Check signals convergence ****

               *****************************************************
               *                     SUCCESS                       *
               *           SCF CONVERGED AFTER  10 CYCLES          *
               *****************************************************

Recomputing exchange energy using gridx3       ... done (    2.310 sec)
Old exchange energy                            :    -41.177530909 Eh
New exchange energy                            :    -41.177383466 Eh
Exchange energy change after final integration :      0.000147443 Eh
Total energy after final integration           :   -575.187972525 Eh
             **** ENERGY FILE WAS UPDATED (calc.en.tmp) ****

----------------
TOTAL SCF ENERGY
----------------

Total Energy       :       -575.18797252452202 Eh          -15651.66045 eV

Components:
Nuclear Repulsion  :        742.33060320356719 Eh           20199.84265 eV
Electronic Energy  :      -1317.50758136348259 Eh          -35851.20393 eV
One Electron Energy:      -2253.78582150578177 Eh          -61328.63009 eV
Two Electron Energy:        936.27824014229918 Eh           25477.42616 eV
CPCM Dielectric    :         -0.01114180769502 Eh              -0.30318 eV

Virial components:
Potential Energy   :      -1145.51726253186871 Eh          -31171.10942 eV
Kinetic Energy     :        570.32929000734680 Eh           15519.44897 eV
Virial Ratio       :          2.00851908292683

DFT components:
N(Alpha)           :       47.000039125919 electrons
N(Beta)            :       47.000039125919 electrons
N(Total)           :       94.000078251838 electrons
E(X)               :      -36.589630255868 Eh       
E(C)               :       -2.327644977407 Eh       
E(XC)              :      -38.917275233275 Eh       

CPCM Solvation Model Properties:
Surface-charge          :         -0.02344513680196
Corrected charge        :          0.00000000000000
Outlying charge corr.   :          0.00003282057777 Eh               0.00089 eV
Free-energy (cav+disp)  :  This term is not implemented in the current solvation scheme

---------------
SCF CONVERGENCE
---------------

  Last Energy change         ...   -8.8858e-10  Tolerance :   1.0000e-09
  Last MAX-Density change    ...    9.7090e-06  Tolerance :   1.0000e-08
  Last RMS-Density change    ...    3.5359e-07  Tolerance :   1.0000e-09
  Last DIIS Error            ...    5.1038e-04  Tolerance :   1.0000e-08
  Last Orbital Gradient      ...    2.8716e-06  Tolerance :   2.0000e-06
  Last Orbital Rotation      ...    9.4157e-06  Tolerance :   2.0000e-06


Total SCF time: 0 days 0 hours 0 min 14 sec 
Finished LeanSCF after  15.0 sec

Maximum memory used throughout the entire LEANSCF-calculation: 27.7 MB


           ************************************************************
           *        Program running with 8 parallel MPI-processes     *
           *              working on a common directory               *
           ************************************************************

------------------------------------------------------------------------------
                                ORCA  MP2 
------------------------------------------------------------------------------

Freezing NCore=26 chemical core electrons

----------------------
RI-MP2 ENERGY+GRADIENT
----------------------
Dimension of the orbital basis            ...  242
Dimension of the AuxC basis               ...  792
Memory devoted to MP2                     ... 8000 MB   
Data format for matrix containers         ... DOUBLE
Compression type for matrix containers    ... UNCOMPRESSED
Overall scaling of the MP2 energy         ...   2.700e-01

-----------------------
SHARK RI TRANSFORMATION
-----------------------

Number of basis functions                ...    242
Number of aux functions                  ...    792
Number of operators                      ...      1
Generation of IJK                        ... YES
Generation of IAK                        ... YES
Generation of ABK                        ... NO
Orbital Range Operator  0:    0-  46 to   47- 241

Aux basis identifier                     ...   AUXC
Contraction scheme used                  ... SEGMENTED
Do orthogonalization                     ... YES
All operator combinations                ... NO
Transpose (ia|K)                         ... NO
Integral generator used                  ... LIBINT
Starting integral generation + trafo... 
Half trafo (segmented) done. Total time =  0.3 sec. integrals=  0.2 sec trafo=  0.1 sec
Integral generation and half transformation done (  0.3 sec)

Reading or making V^(-1/2)          ... done (  0.0 sec)
Sorting IJK integrals               ... done (  0.1 sec)
Sorting IAK integrals               ... done (  0.2 sec)

SHARK RI integral transformation done. Total time =  0.5 sec.

Opening buffers                              ... done
Frozen core precalculation                   ... done

Starting loop over batches of integrals:

Operator 0  - window                       ... ( 13- 46)x( 47-241)
Operator 0  - Memory available             ...  8000 MB
Operator 0  - Memory needed per MO         ...   1.2 MB
Operator 0  - Number of orbitals per batch ... 5
Operator 0  - Number of batches            ... 1

OPERATOR  0   PASS   0:  MOs    13 ...   17 +   18 ...   22 +   23 ...   27 +   28 ...   32
                            +   33 ...   37 +   38 ...   42 +   43 ...   46
  Reading integrals       ... ok
  Internal MO  15
Closing buffer GIPV ( 0.05 GB; CompressionRatio= 1.00)
Time spent in pair loops =     2.367 sec
Deleting buffers (Ka|jb) ...done

-----------------------------------------------
 RI-MP2 CORRELATION ENERGY:     -0.600138119 Eh
-----------------------------------------------


---------------------
MP2 DENSITY FORMATION
---------------------

Completing the external part of the density      ... done
Storing the unrelaxed density                    ... done

Re-sorting 3-index density container for op 0    ... done
Computing external part of the Lagrangian        ... done
Calculating the xc-kernel                        ... done
Calculating G(D)                                 ... done
Completing the Lagrangian                        ... done
Solving the Z-vector equations                   ... Using XC Grid                  ... (calc.grid_cpscf.tmp) 
Recalculating density on grid  ... (calc.grho_cpscf0.tmp) done
Calculating the xc-kernel      ... (calc.fxc_cpscf0.tmp) done

-------------------
SHARK CP-SCF DRIVER
-------------------

Dimension of the orbital basis          ...    242
Dimension of the CPSCF-problem          ...   9165
Number of operators                     ...      1
Max. number of iterations               ...    128
Convergence Tolerance                   ... 3.0e-05
Number of perturbations                 ...      1
Perturbation type                       ... REAL

----------------------------
POPLE LINEAR EQUATION SOLVER
----------------------------

  ITERATION   0:   ||err||_max =   5.1257e-02 (   1.0 sec)
  ITERATION   1:   ||err||_max =   1.2248e-02 (   1.0 sec)
  ITERATION   2:   ||err||_max =   5.2078e-03 (   1.0 sec)
  ITERATION   3:   ||err||_max =   1.4096e-03 (   1.0 sec)
  ITERATION   4:   ||err||_max =   6.1677e-04 (   1.0 sec)
  ITERATION   5:   ||err||_max =   2.4747e-04 (   1.0 sec)
  ITERATION   6:   ||err||_max =   7.5235e-05 (   1.0 sec)
  ITERATION   7:   ||err||_max =   3.0081e-05 (   1.0 sec)
  ITERATION   8:   ||err||_max =   8.7317e-06 (   1.0 sec)
done
Finalizing the relaxed density                   ... done
Transforming P to the AO basis                   ... done
Storing the relaxed density                      ... done

------------------------------------
ENERGY WEIGHTED DENSITY FINALIZATION
------------------------------------

Gathering the parts of the W-matrix              ... done
Forming the Z-density                            ... done
Transforming Z to the AO basis                   ... done
Calculating G(Z)                                 ... done
Finalizing the W-matrix                          ... done
Transforming W to the AO basis and storing       ... done

----------------------------------
MP2 DERIVATIVE INTEGRAL GENERATION
----------------------------------

Input SCF Electron Density              ... calc.scfp
Input Correlated Electron Density       ... calc.pmp2re
Input Energy Weighted Density           ... calc.wmp2.tmp

Nuclear repulsion gradient              ... done (  0.0 sec)
HCore & Overlap gradient  (SHARK)       ... done (  0.1 sec)
Two-electron RIJ gradient terms         ... done (  0.6 sec)

-----------------------------------------------------------
MP2 COSX Grid Generation
-----------------------------------------------------------

General Integration Accuracy     IntAcc      ... 4.871
Radial Grid Type                 RadialGrid  ... OptM3 with GC (2021)
Angular Grid (max. ang.)         AngularGrid ... 4 (Lebedev-302)
Angular grid pruning method      GridPruning ... 4 (adaptive)
Weight generation scheme         WeightScheme... mBecke (2022)
Basis function cutoff            BFCut       ... 1.0000e-12
Integration weight cutoff        WCut        ... 1.0000e-14
Partially contracted basis set               ... on
Rotationally invariant grid construction     ... off
Angular grids for H and He will be reduced by one unit

Total number of grid points                  ...   134318
Total number of batches                      ...     1062
Average number of points per batch           ...      126
Average number of grid points per atom       ...     5373
UseSFitting                                  ... on
Two-electron COSX gradient terms        ... 
Integration Timings:
Total Time                  =     6.7 sec
Basis fcn evaluation        =     0.1 sec
Density evaluation          =     0.2 sec
A evaluation                =     4.9 sec
A derivative evaluation     =     0.0 sec
S-fit derivative evaluation =     0.0 sec
anal. over. der. evaluation =     0.0 sec
num. over. der. evaluation  =     0.4 sec
K(P) evaluation             =     0.1 sec
finalize                    =     0.0 sec

done (  7.7 sec)
CPCM gradient                           ... done (  0.6 sec)
DFT XC gradient                         ... Exchange-correlation gradient    ... done
done (  0.9 sec)
Empirical dispersion gradient           ... 
-------------------
DISPERSION GRADIENT
-------------------

   1   C   :   -0.000131013   -0.000040846   -0.000128477
   2   O   :   -0.000092755   -0.000099352   -0.000111201
   3   C   :   -0.000021308   -0.000047365   -0.000032416
   4   C   :   -0.000052796    0.000066889   -0.000028128
   5   C   :   -0.000056488    0.000045488   -0.000036593
   6   C   :    0.000049851   -0.000178244   -0.000005806
   7   C   :    0.000004341   -0.000119730   -0.000028248
   8   C   :   -0.000063131   -0.000056631   -0.000070246
   9   C   :    0.000237582    0.000090763    0.000235332
  10   C   :    0.000085164    0.000188715    0.000128932
  11   C   :    0.000013305    0.000023423    0.000020366
  12   C   :   -0.000021073    0.000030509   -0.000009822
  13   O   :    0.000101630   -0.000033296    0.000082757
  14   H   :   -0.000066299   -0.000034505   -0.000069154
  15   H   :   -0.000063331    0.000003201   -0.000102318
  16   H   :   -0.000108098   -0.000011425   -0.000052345
  17   H   :   -0.000066185    0.000091001   -0.000033483
  18   H   :   -0.000071947    0.000112165   -0.000032047
  19   H   :    0.000033392   -0.000127768   -0.000006135
  20   H   :    0.000051351   -0.000130159    0.000010160
  21   H   :    0.000069833   -0.000047121    0.000097397
  22   H   :    0.000122423   -0.000025913    0.000034782
  23   H   :    0.000007691    0.000073600    0.000088216
  24   H   :    0.000058300    0.000092270    0.000032629
  25   H   :   -0.000020439    0.000134331    0.000015848

Difference to translation invariance:
           :   -0.0000000000    0.0000000000    0.0000000000

Difference to rotation invariance:
           :    0.0000000000   -0.0000000000    0.0000000000

Norm of the Dispersion gradient    ...    0.0007308496
RMS gradient                       ...    0.0000843912
MAX gradient                       ...    0.0002375818
done (  0.0 sec)

-------
TIMINGS
-------

Total time                :   26.946 sec
Integral trafo            :    0.480 sec (  1.8%)
FC preparation            :    0.156 sec (  0.6%)
I/O of integrals          :    0.138 sec (  0.5%)
K(i,j) operators          :    0.314 sec (  1.2%)
T(i,j) pair energies      :    0.050 sec (  0.2%)
V**(-1/2)                 :    0.195 sec (  0.7%)
Gamma(ia|P)               :    0.301 sec (  1.1%)
Gamma-Trafo               :    0.084 sec (  0.3%)
D(virtual)                :    0.013 sec (  0.0%)
D(internal)               :    0.460 sec (  1.7%)
W(virtual)                :    0.025 sec (  0.1%)
W(internal)               :    0.662 sec (  2.5%)
L(virtual)                :    0.291 sec (  1.1%)
L(internal)               :    0.038 sec (  0.1%)
XC kernel                 :    0.023 sec (  0.1%)
G(D)                      :    1.812 sec (  6.7%)
G(Z)                      :    1.832 sec (  6.8%)
Z-vector solution         :    9.170 sec ( 34.0%)
3-index derivative        :    0.352 sec (  1.3%)
2-index derivative        :    0.031 sec (  0.1%)
Fock matrix gradient      :    9.914 sec ( 36.8%)


---------------------------------------
MP2 TOTAL ENERGY:     -575.788110643 Eh
---------------------------------------

The final MP2 gradient
  0:   0.00314124  -0.00200784   0.00222634
  1:  -0.00080224   0.00461156   0.00062555
  2:   0.00063064  -0.00387205  -0.00057203
  3:   0.00027759  -0.00034720   0.00011251
  4:   0.00066725   0.00078632   0.00072916
  5:  -0.00209478  -0.00052573  -0.00196388
  6:   0.00109273   0.00217372   0.00162573
  7:  -0.00157519   0.00183055  -0.00078823
  8:   0.00163148  -0.00769296   0.00003898
  9:  -0.00255045   0.00252827  -0.00089583
 10:   0.00300716   0.00545338   0.00278979
 11:  -0.00261721  -0.00796361  -0.00363547
 12:   0.00156975   0.00345254   0.00057484
 13:  -0.00022775   0.00098903   0.00000869
 14:  -0.00073031  -0.00011556  -0.00029871
 15:  -0.00036170  -0.00000858  -0.00062344
 16:  -0.00041124   0.00002206  -0.00035447
 17:  -0.00054176   0.00027302  -0.00042727
 18:   0.00080802  -0.00037928   0.00061731
 19:  -0.00000671  -0.00094570  -0.00022125
 20:   0.00046251   0.00172784   0.00019094
 21:  -0.00013223   0.00075630   0.00103049
 22:  -0.00094732  -0.00068585  -0.00091465
 23:  -0.00051711  -0.00070426  -0.00035100
 24:   0.00020844   0.00066979   0.00047897

-----------------------------------
NORM OF THE MP2 GRADIENT:  0.017787
-----------------------------------

Maximum memory used throughout the entire MP2-calculation: 69.4 MB


-------------------------------------------------------------------------------
                          DFT DISPERSION CORRECTION                            
                                                                               
                              DFTD3 V3.1  Rev 1                                
                          USING Becke-Johnson damping                          
-------------------------------------------------------------------------------
-------------------------   ----------------
Dispersion correction           -0.020587234
-------------------------   ----------------


-------------------------   --------------------
FINAL SINGLE POINT ENERGY      -575.808697877478
-------------------------   --------------------

------------------------------------------------------------------------------
                         ORCA GEOMETRY RELAXATION STEP
------------------------------------------------------------------------------

Reading the OPT-File                    .... done
Getting information on internals        .... done
Copying old internal coords+grads       .... done
Making the new internal coordinates     .... (2022 redundants) done
Validating the new internal coordinates .... (2022 redundants) done
Calculating the B-matrix                .... done
Calculating the G,G- and P matrices     .... done
Transforming gradient to internals      .... done
Projecting the internal gradient        .... done
Number of atoms                         ....  25
Number of internal coordinates          .... 123
Current Energy                          ....  -575.808697877 Eh
Current gradient norm                   ....     0.017787040 Eh/bohr
Maximum allowed component of the step   ....  0.300
Current trust radius                    ....  0.300
Updating the Hessian (BFGS)             .... done
Forming the augmented Hessian           .... done
Diagonalizing the augmented Hessian     .... done
Last element of RFO vector              ....  0.998362183
Lowest eigenvalues of augmented Hessian:
 -0.000416808  0.012939336  0.016022422  0.020386963  0.023662345
Length of the computed step             ....  0.057303574
The final length of the internal step   ....  0.057303574
Converting the step to Cartesian space:
 Initial RMS(Int)=    0.0051668893
Transforming coordinates:
 Iter   0:  RMS(Cart)=    0.0091748136 RMS(Int)=    0.5665450804
done
Storing new coordinates                 .... done
The predicted energy change is          ....    -0.000209088
Previously predicted energy change      ....    -0.001955660
Actually observed energy change         ....    -0.002241121
Ratio of predicted to observed change   ....     1.145966629
New trust radius                        ....     0.450000000

                                .--------------------.
          ----------------------|Geometry convergence|-------------------------
          Item                value                   Tolerance       Converged
          ---------------------------------------------------------------------
          Energy change      -0.0022411214            0.0000010000      NO
          RMS gradient        0.0009847346            0.0000300000      NO
          MAX gradient        0.0036096839            0.0001000000      NO
          RMS step            0.0051668893            0.0006000000      NO
          MAX step            0.0173402308            0.0010000000      NO
          ........................................................
          Max(Bonds)      0.0070      Max(Angles)    0.57
          Max(Dihed)        0.99      Max(Improp)    0.00
          ---------------------------------------------------------------------

The optimization has not yet converged - more geometry cycles are needed


    ---------------------------------------------------------------------------
                         Redundant Internal Coordinates
                            (Angstroem and degrees)

        Definition                    Value    dE/dq     Step     New-Value
    ----------------------------------------------------------------------------
     1. B(O   1,C   0)                1.4121 -0.002518  0.0046    1.4167   
     2. B(C   2,O   1)                1.3502 -0.003610  0.0034    1.3536   
     3. B(C   3,C   2)                1.4072  0.000138 -0.0002    1.4070   
     4. B(C   4,C   3)                1.3956 -0.000293  0.0001    1.3957   
     5. B(C   5,C   2)                1.4033 -0.001218  0.0016    1.4049   
     6. B(C   6,C   5)                1.3937  0.001059 -0.0012    1.3925   
     7. B(C   7,C   4)                1.4045 -0.000485  0.0003    1.4048   
     8. B(C   7,C   6)                1.4084 -0.000163  0.0004    1.4088   
     9. B(C   8,C   7)                1.4650 -0.001497  0.0010    1.4659   
    10. B(C   9,C   8)                1.3529  0.003588 -0.0018    1.3511   
    11. B(C  10,C   9)                1.5118  0.001245 -0.0007    1.5110   
    12. B(C  11,C  10)                1.5522  0.003013 -0.0041    1.5481   
    13. B(O  12,C  11)                1.4367 -0.003050  0.0070    1.4437   
    14. B(O  12,C   8)                1.3684 -0.001450  0.0027    1.3711   
    15. B(H  13,C   0)                1.0943 -0.000574  0.0004    1.0947   
    16. B(H  14,C   0)                1.1009 -0.000184 -0.0001    1.1008   
    17. B(H  15,C   0)                1.1011 -0.000140 -0.0002    1.1008   
    18. B(H  16,C   3)                1.0894  0.000468 -0.0006    1.0888   
    19. B(H  17,C   4)                1.0921  0.000269  0.0000    1.0921   
    20. B(H  18,C   5)                1.0913  0.000350 -0.0003    1.0911   
    21. B(H  19,C   6)                1.0900  0.000385 -0.0004    1.0896   
    22. B(H  20,C  11)                1.0973 -0.000502  0.0003    1.0976   
    23. B(H  21,C  11)                1.0996 -0.000499  0.0003    1.1000   
    24. B(H  22,C  10)                1.1020 -0.000586  0.0007    1.1026   
    25. B(H  23,C  10)                1.0995 -0.000769  0.0010    1.1004   
    26. B(H  24,C   9)                1.0879  0.000217 -0.0001    1.0879   
    27. A(H  13,C   0,H  15)          108.87 -0.000849    0.22    109.10   
    28. A(O   1,C   0,H  14)          111.82  0.000792   -0.10    111.71   
    29. A(H  14,C   0,H  15)          108.78 -0.000576    0.01    108.80   
    30. A(O   1,C   0,H  13)          106.70  0.000819   -0.29    106.41   
    31. A(O   1,C   0,H  15)          111.77  0.000673   -0.07    111.69   
    32. A(H  13,C   0,H  14)          108.81 -0.000927    0.24    109.05   
    33. A(C   0,O   1,C   2)          118.92 -0.000225   -0.36    118.55   
    34. A(C   3,C   2,C   5)          119.29  0.000683   -0.10    119.19   
    35. A(O   1,C   2,C   5)          116.97  0.002259   -0.43    116.55   
    36. A(O   1,C   2,C   3)          123.73 -0.002942    0.53    124.26   
    37. A(C   2,C   3,H  16)          120.77 -0.000628    0.10    120.87   
    38. A(C   4,C   3,H  16)          119.14 -0.000062    0.03    119.17   
    39. A(C   2,C   3,C   4)          120.09  0.000691   -0.13    119.96   
    40. A(C   7,C   4,H  17)          120.44  0.001341   -0.30    120.14   
    41. A(C   3,C   4,H  17)          118.44 -0.000083    0.05    118.49   
    42. A(C   3,C   4,C   7)          121.12 -0.001258    0.25    121.37   
    43. A(C   2,C   5,H  18)          119.29  0.001640   -0.34    118.95   
    44. A(C   2,C   5,C   6)          120.15 -0.001161    0.17    120.31   
    45. A(C   6,C   5,H  18)          120.56 -0.000479    0.17    120.74   
    46. A(C   5,C   6,H  19)          119.21 -0.001038    0.24    119.45   
    47. A(C   5,C   6,C   7)          121.15  0.000238   -0.03    121.12   
    48. A(C   7,C   6,H  19)          119.64  0.000800   -0.22    119.43   
    49. A(C   6,C   7,C   8)          120.06 -0.001722    0.36    120.43   
    50. A(C   4,C   7,C   8)          121.73  0.000915   -0.20    121.53   
    51. A(C   4,C   7,C   6)          118.20  0.000807   -0.17    118.04   
    52. A(C   7,C   8,O  12)          115.97  0.001410   -0.54    115.43   
    53. A(C   7,C   8,C   9)          130.42 -0.001748    0.53    130.95   
    54. A(C   9,C   8,O  12)          113.61  0.000338    0.01    113.62   
    55. A(C   8,C   9,C  10)          109.21 -0.000856    0.03    109.24   
    56. A(C  10,C   9,H  24)          124.65 -0.000414    0.17    124.81   
    57. A(C   8,C   9,H  24)          126.08  0.001275   -0.20    125.89   
    58. A(C   9,C  10,C  11)          101.14 -0.001253    0.23    101.37   
    59. A(H  22,C  10,H  23)          107.62  0.000507   -0.53    107.09   
    60. A(C  11,C  10,H  23)          111.75  0.000522   -0.13    111.62   
    61. A(C   9,C  10,H  23)          113.13  0.000201   -0.05    113.08   
    62. A(C  11,C  10,H  22)          111.96  0.000285   -0.01    111.95   
    63. A(C   9,C  10,H  22)          111.26 -0.000336    0.57    111.83   
    64. A(H  20,C  11,H  21)          108.30 -0.000543    0.12    108.41   
    65. A(O  12,C  11,H  21)          108.54  0.001631   -0.25    108.29   
    66. A(C  10,C  11,H  21)          111.53 -0.001228    0.31    111.85   
    67. A(O  12,C  11,H  20)          108.83  0.000701   -0.57    108.27   
    68. A(C  10,C  11,O  12)          107.08  0.001248   -0.15    106.94   
    69. A(C  10,C  11,H  20)          112.45 -0.001624    0.49    112.93   
    70. A(C   8,O  12,C  11)          108.33  0.000594   -0.23    108.10   
    71. D(C   2,O   1,C   0,H  14)     60.90  0.000117    0.08     60.98   
    72. D(C   2,O   1,C   0,H  13)    179.76 -0.000054    0.13    179.89   
    73. D(C   2,O   1,C   0,H  15)    -61.32 -0.000197    0.17    -61.15   
    74. D(C   5,C   2,O   1,C   0)    179.72 -0.000089    0.23    179.95   
    75. D(C   3,C   2,O   1,C   0)     -0.27 -0.000083    0.22     -0.05   
    76. D(C   4,C   3,C   2,C   5)      0.05  0.000006   -0.02      0.02   
    77. D(C   4,C   3,C   2,O   1)   -179.97  0.000001   -0.01   -179.98   
    78. D(H  16,C   3,C   2,C   5)   -179.86  0.000003   -0.00   -179.86   
    79. D(H  16,C   3,C   2,O   1)      0.12 -0.000003    0.01      0.13   
    80. D(H  17,C   4,C   3,H  16)      0.03 -0.000006    0.02      0.05   
    81. D(H  17,C   4,C   3,C   2)   -179.88 -0.000009    0.04   -179.84   
    82. D(C   7,C   4,C   3,H  16)    179.99 -0.000004    0.01    180.00   
    83. D(C   7,C   4,C   3,C   2)      0.09 -0.000007    0.03      0.11   
    84. D(C   6,C   5,C   2,C   3)     -0.12 -0.000001    0.00     -0.11   
    85. D(C   6,C   5,C   2,O   1)    179.90  0.000005   -0.01    179.89   
    86. D(H  18,C   5,C   2,C   3)    179.94 -0.000004    0.01    179.95   
    87. D(H  18,C   5,C   2,O   1)     -0.04  0.000002   -0.00     -0.04   
    88. D(H  19,C   6,C   5,C   2)   -179.91 -0.000015    0.04   -179.87   
    89. D(C   7,C   6,C   5,H  18)    179.99  0.000002    0.01    180.00   
    90. D(C   7,C   6,C   5,C   2)      0.05 -0.000002    0.02      0.07   
    91. D(H  19,C   6,C   5,H  18)      0.03 -0.000011    0.03      0.06   
    92. D(C   8,C   7,C   6,H  19)      0.04  0.000018   -0.06     -0.02   
    93. D(C   8,C   7,C   6,C   5)   -179.93  0.000006   -0.03   -179.96   
    94. D(C   4,C   7,C   6,H  19)   -179.96  0.000015   -0.04   -179.99   
    95. D(C   4,C   7,C   6,C   5)      0.08  0.000002   -0.01      0.07   
    96. D(C   8,C   7,C   4,H  17)     -0.18  0.000002    0.00     -0.17   
    97. D(C   8,C   7,C   4,C   3)    179.86  0.000000    0.01    179.87   
    98. D(C   6,C   7,C   4,H  17)    179.82  0.000005   -0.02    179.80   
    99. D(C   6,C   7,C   4,C   3)     -0.15  0.000004   -0.01     -0.16   
   100. D(C   9,C   8,C   7,C   6)    178.66  0.000081   -0.37    178.29   
   101. D(C   9,C   8,C   7,C   4)     -1.34  0.000085   -0.39     -1.74   
   102. D(O  12,C   8,C   7,C   6)     -1.57  0.000076   -0.45     -2.02   
   103. D(O  12,C   8,C   7,C   4)    178.43  0.000080   -0.47    177.95   
   104. D(H  24,C   9,C   8,O  12)   -179.08 -0.000013    0.04   -179.04   
   105. D(H  24,C   9,C   8,C   7)      0.70 -0.000016   -0.04      0.66   
   106. D(C  10,C   9,C   8,O  12)     -1.77  0.000063   -0.00     -1.78   
   107. D(C  10,C   9,C   8,C   7)    178.00  0.000060   -0.08    177.92   
   108. D(H  23,C  10,C   9,C   8)    125.44 -0.000515    0.46    125.90   
   109. D(H  22,C  10,C   9,H  24)     64.08  0.000171    0.11     64.20   
   110. D(H  22,C  10,C   9,C   8)   -113.27  0.000040    0.16   -113.10   
   111. D(C  11,C  10,C   9,H  24)   -176.86 -0.000341    0.45   -176.41   
   112. D(C  11,C  10,C   9,C   8)      5.79 -0.000472    0.50      6.29   
   113. D(H  20,C  11,C  10,H  23)    112.17 -0.000074   -0.28    111.89   
   114. D(H  20,C  11,C  10,H  22)     -8.64 -0.001297    0.51     -8.13   
   115. D(H  20,C  11,C  10,C   9)   -127.19 -0.000323   -0.27   -127.46   
   116. D(O  12,C  11,C  10,H  23)   -128.34  0.000645   -0.78   -129.12   
   117. D(O  12,C  11,C  10,H  22)    110.85 -0.000577    0.00    110.86   
   118. D(O  12,C  11,C  10,C   9)     -7.70  0.000397   -0.78     -8.47   
   119. D(C   8,O  12,C  11,H  21)   -113.36 -0.000481    0.64   -112.72   
   120. D(C   8,O  12,C  11,H  20)    128.98 -0.001139    0.99    129.97   
   121. D(C   8,O  12,C  11,C  10)      7.18 -0.000328    0.82      8.00   
   122. D(C  11,O  12,C   8,C   9)     -3.58  0.000175   -0.54     -4.11   
   123. D(C  11,O  12,C   8,C   7)    176.62  0.000185   -0.47    176.15   
    ----------------------------------------------------------------------------

Geometry step timings:
Preparation and reading OPT file:      0.001 s (12.385 %)
Internal coordinates            :      0.000 s ( 0.600 %)
B/P matrices and projection     :      0.002 s (31.404 %)
Hessian update/contruction      :      0.001 s ( 8.910 %)
Making the step                 :      0.001 s (22.848 %)
Converting the step to Cartesian:      0.000 s ( 2.735 %)
Storing new data                :      0.000 s ( 0.618 %)
Checking convergence            :      0.000 s ( 0.282 %)
Final printing                  :      0.001 s (20.183 %)
Total time                      :      0.006 s

Time for energy+gradient        :     44.307 s
Time for complete geometry iter :     44.509 s

         *************************************************************
         *                GEOMETRY OPTIMIZATION CYCLE   4            *
         *************************************************************
---------------------------------
CARTESIAN COORDINATES (ANGSTROEM)
---------------------------------
  C      1.121640    0.420129   -0.169585
  O      2.138108   -0.259523    0.545897
  C      2.893532    0.443635    1.421735
  C      2.739477    1.819113    1.674408
  C      3.570130    2.455438    2.598066
  C      3.888141   -0.272166    2.108926
  C      4.711980    0.374287    3.026783
  C      4.570004    1.751078    3.289232
  C      5.446243    2.416428    4.257959
  C      5.518036    3.708791    4.645396
  C      6.572733    3.848959    5.718305
  C      7.183086    2.426379    5.733503
  O      6.348809    1.601880    4.891856
  H      0.643805   -0.326328   -0.812155
  H      1.534056    1.224143   -0.798231
  H      0.366363    0.850119    0.506089
  H      1.976164    2.399813    1.158995
  H      3.427839    3.523256    2.777518
  H      4.003610   -1.338784    1.910460
  H      5.480228   -0.194039    3.550318
  H      7.206032    1.981500    6.736688
  H      8.204318    2.414560    5.324940
  H      6.133039    4.119053    6.692734
  H      7.329457    4.612237    5.482281
  H      4.888381    4.518866    4.283793

----------------------------
CARTESIAN COORDINATES (A.U.)
----------------------------
  NO LB      ZA    FRAG     MASS         X           Y           Z
   0 C     6.0000    0    12.011    2.119592    0.793928   -0.320469
   1 O     8.0000    0    15.999    4.040439   -0.490428    1.031597
   2 C     6.0000    0    12.011    5.467984    0.838349    2.686690
   3 C     6.0000    0    12.011    5.176862    3.437626    3.164173
   4 C     6.0000    0    12.011    6.746567    4.640106    4.909633
   5 C     6.0000    0    12.011    7.347522   -0.514319    3.985293
   6 C     6.0000    0    12.011    8.904352    0.707299    5.719791
   7 C     6.0000    0    12.011    8.636056    3.309058    6.215747
   8 C     6.0000    0    12.011   10.291908    4.566388    8.046377
   9 C     6.0000    0    12.011   10.427576    7.008599    8.778525
  10 C     6.0000    0    12.011   12.420666    7.273479   10.806030
  11 C     6.0000    0    12.011   13.574066    4.585192   10.834750
  12 O     8.0000    0    15.999   11.997509    3.027115    9.244267
  13 H     1.0000    0     1.008    1.216616   -0.616671   -1.534751
  14 H     1.0000    0     1.008    2.898946    2.313295   -1.508438
  15 H     1.0000    0     1.008    0.692327    1.606492    0.956370
  16 H     1.0000    0     1.008    3.734409    4.534989    2.190182
  17 H     1.0000    0     1.008    6.477677    6.657988    5.248748
  18 H     1.0000    0     1.008    7.565726   -2.529936    3.610245
  19 H     1.0000    0     1.008   10.356130   -0.366680    6.709128
  20 H     1.0000    0     1.008   13.617428    3.744492   12.730495
  21 H     1.0000    0     1.008   15.503915    4.562858   10.062679
  22 H     1.0000    0     1.008   11.589763    7.783883   12.647434
  23 H     1.0000    0     1.008   13.850667    8.715864   10.360010
  24 H     1.0000    0     1.008    9.237702    8.539418    8.095195

--------------------------------
INTERNAL COORDINATES (ANGSTROEM)
--------------------------------
 C      0   0   0     0.000000000000     0.00000000     0.00000000
 O      1   0   0     1.416704040163     0.00000000     0.00000000
 C      2   1   0     1.353584007326   118.55426821     0.00000000
 C      3   2   1     1.406953076939   124.26019145   359.95415337
 C      4   3   2     1.395721041274   119.95994617   180.01861794
 C      3   2   1     1.404937340387   116.54591767   179.94839438
 C      6   3   2     1.392505767894   120.31219093   179.89128496
 C      5   4   3     1.404841944596   121.37151595     0.11366022
 C      8   5   4     1.465919337958   121.53290481   179.86838928
 C      9   8   5     1.351096565820   130.95064862   358.26494773
 C     10   9   8     1.511015695171   109.23451693   177.92289969
 C     11  10   9     1.548061822197   101.35737968     6.29675461
 O      9   8   5     1.371108113225   115.42667697   177.95145457
 H      1   2   3     1.094723865910   106.40912242   179.89442443
 H      1   2   3     1.100782260989   111.71632659    60.98049515
 H      1   2   3     1.100849174550   111.69510801   298.85367793
 H      4   3   2     1.088810997876   120.87402581     0.13113398
 H      5   4   3     1.092100481925   118.48799396   180.15647391
 H      6   3   2     1.091052993651   118.94881374   359.95973132
 H      7   6   3     1.089627122462   119.45171537   180.12864470
 H     12  11  10     1.097644658944   112.93369692   232.53626450
 H     12  11  10     1.099990046135   111.85550278   109.91751465
 H     11  10   9     1.102630540095   111.83163703   246.88909039
 H     11  10   9     1.100422787798   113.08162270   125.90264941
 H     10   9   8     1.087861465472   125.88816000     0.65610418

---------------------------
INTERNAL COORDINATES (A.U.)
---------------------------
 C      0   0   0     0.000000000000     0.00000000     0.00000000
 O      1   0   0     2.677182648728     0.00000000     0.00000000
 C      2   1   0     2.557903073101   118.55426821     0.00000000
 C      3   2   1     2.658755998693   124.26019145   359.95415337
 C      4   3   2     2.637530527360   119.95994617   180.01861794
 C      3   2   1     2.654946808651   116.54591767   179.94839438
 C      6   3   2     2.631454541226   120.31219093   179.89128496
 C      5   4   3     2.654766536732   121.37151595     0.11366022
 C      8   5   4     2.770186083160   121.53290481   179.86838928
 C      9   8   5     2.553202489881   130.95064862   358.26494773
 C     10   9   8     2.855405847931   109.23451693   177.92289969
 C     11  10   9     2.925412882331   101.35737968     6.29675461
 O      9   8   5     2.591018833992   115.42667697   177.95145457
 H      1   2   3     2.068728298838   106.40912242   179.89442443
 H      1   2   3     2.080177006348   111.71632659    60.98049515
 H      1   2   3     2.080303454653   111.69510801   298.85367793
 H      4   3   2     2.057554597587   120.87402581     0.13113398
 H      5   4   3     2.063770821562   118.48799396   180.15647391
 H      6   3   2     2.061791355595   118.94881374   359.95973132
 H      7   6   3     2.059096849545   119.45171537   180.12864470
 H     12  11  10     2.074247797765   112.93369692   232.53626450
 H     12  11  10     2.078679937235   111.85550278   109.91751465
 H     11  10   9     2.083669747677   111.83163703   246.88909039
 H     11  10   9     2.079497700465   113.08162270   125.90264941
 H     10   9   8     2.055760241389   125.88816000     0.65610418


           ************************************************************
           *        Program running with 8 parallel MPI-processes     *
           *              working on a common directory               *
           ************************************************************
------------------------------------------------------------------------------
                   ___                                                        
                  /   \      - P O W E R E D   B Y -                         
                 /     \                                                     
                 |  |  |   _    _      __       _____    __    __             
                 |  |  |  | |  | |    /  \     |  _  \  |  |  /  |          
                  \  \/   | |  | |   /    \    | | | |  |  | /  /          
                 / \  \   | |__| |  /  /\  \   | |_| |  |  |/  /          
                |  |  |   |  __  | /  /__\  \  |    /   |      \           
                |  |  |   | |  | | |   __   |  |    \   |  |\   \          
                \     /   | |  | | |  |  |  |  | |\  \  |  | \   \       
                 \___/    |_|  |_| |__|  |__|  |_| \__\ |__|  \__/        
                                                                              
                      - O R C A' S   B I G   F R I E N D -                    
                                      &                                       
                       - I N T E G R A L  F E E D E R -                       
                                                                              
 v1 FN, 2020, v2 2021, v3 2022-2024                                           
------------------------------------------------------------------------------


----------------------
SHARK INTEGRAL PACKAGE
----------------------

Number of atoms                             ...     25
Number of basis functions                   ...    242
Number of shells                            ...    114
Maximum angular momentum                    ...      2
Integral batch strategy                     ... SHARK/LIBINT Hybrid
RI-J (if used) integral strategy            ... SPLIT-RIJ (Revised 2003 algorithm where possible)
Printlevel                                  ...      1
Contraction scheme used                     ... SEGMENTED contraction
Prescreening option                         ... SCHWARTZ
   Thresh                                   ... 1.000e-12
   Tcut                                     ... 1.000e-14
   Tpresel                                  ... 1.000e-14 
Coulomb Range Separation                    ... NOT USED
Exchange Range Separation                   ... NOT USED
Multipole approximations                    ... NOT USED
Finite Nucleus Model                        ... NOT USED
CABS basis                                  ... NOT available
Auxiliary Coulomb fitting basis             ... AVAILABLE
   # of basis functions in Aux-J            ...    769
   # of shells in Aux-J                     ...    255
   Maximum angular momentum in Aux-J        ...      4
Auxiliary J/K fitting basis                 ... NOT available
Auxiliary Correlation fitting basis         ... AVAILABLE
   # of basis functions in Aux-C            ...    792
   # of shells in Aux-C                     ...    280
   Maximum angular momentum in Aux-C        ...      3
Auxiliary 'external' fitting basis          ... NOT available

Checking pre-screening integrals            ... done (  0.0 sec) Dimension = 114
Check shell pair data                       ... done (  0.0 sec)
Shell pair information
Shell pair cut-off parameter TPreSel        ...   1.0e-14
Total number of shell pairs                 ...      6555
Shell pairs after pre-screening             ...      5535
Total number of primitive shell pairs       ...     23641
Primitive shell pairs kept                  ...     14031
          la=0 lb=0:   1726 shell pairs
          la=1 lb=0:   2024 shell pairs
          la=1 lb=1:    631 shell pairs
          la=2 lb=0:    679 shell pairs
          la=2 lb=1:    403 shell pairs
          la=2 lb=2:     72 shell pairs

Calculating one electron integrals          ... done (  0.0 sec)
Calculating RI/J V-Matrix + Cholesky decomp.... done (  0.0 sec)
Calculating RI/C V-Matrix + Cholesky decomp.... done (  0.0 sec)
Calculating Nuclear repulsion               ... done (  0.0 sec) ENN=    741.855149434745 Eh

Diagonalization of the overlap matrix:
Smallest eigenvalue                        ... 2.670e-04
Time for diagonalization                   ...    0.007 sec
Threshold for overlap eigenvalues          ... 1.000e-07
Number of eigenvalues below threshold      ... 0
Time for construction of square roots      ...    0.003 sec
Total time needed                          ...    0.012 sec

-------------------
DFT GRID GENERATION
-------------------

General Integration Accuracy     IntAcc      ... 4.388
Radial Grid Type                 RadialGrid  ... OptM3 with GC (2021)
Angular Grid (max. ang.)         AngularGrid ... 4 (Lebedev-302)
Angular grid pruning method      GridPruning ... 4 (adaptive)
Weight generation scheme         WeightScheme... mBecke (2022)
Basis function cutoff            BFCut       ... 1.0000e-12
Integration weight cutoff        WCut        ... 1.0000e-14
Partially contracted basis set               ... off
Rotationally invariant grid construction     ... off
Angular grids for H and He will be reduced by one unit

Total number of grid points                  ...   116715
Total number of batches                      ...     1835
Average number of points per batch           ...       63
Average number of grid points per atom       ...     4669

--------------------
COSX GRID GENERATION
--------------------

GRIDX 1
-------
General Integration Accuracy     IntAcc      ... 3.816
Radial Grid Type                 RadialGrid  ... OptM3 with GC (2021)
Angular Grid (max. ang.)         AngularGrid ... 1 (Lebedev-50)
Angular grid pruning method      GridPruning ... 4 (adaptive)
Weight generation scheme         WeightScheme... mBecke (2022)
Basis function cutoff            BFCut       ... 1.0000e-12
Integration weight cutoff        WCut        ... 1.0000e-14
Partially contracted basis set               ... on
Rotationally invariant grid construction     ... off
Angular grids for H and He will be reduced by one unit

Total number of grid points                  ...    14882
Total number of batches                      ...      133
Average number of points per batch           ...      111
Average number of grid points per atom       ...      595
UseSFitting                                  ... on

GRIDX 2
-------
General Integration Accuracy     IntAcc      ... 4.020
Radial Grid Type                 RadialGrid  ... OptM3 with GC (2021)
Angular Grid (max. ang.)         AngularGrid ... 2 (Lebedev-110)
Angular grid pruning method      GridPruning ... 4 (adaptive)
Weight generation scheme         WeightScheme... mBecke (2022)
Basis function cutoff            BFCut       ... 1.0000e-12
Integration weight cutoff        WCut        ... 1.0000e-14
Partially contracted basis set               ... on
Rotationally invariant grid construction     ... off
Angular grids for H and He will be reduced by one unit

Total number of grid points                  ...    32278
Total number of batches                      ...      265
Average number of points per batch           ...      121
Average number of grid points per atom       ...     1291
UseSFitting                                  ... on

GRIDX 3
-------
General Integration Accuracy     IntAcc      ... 4.338
Radial Grid Type                 RadialGrid  ... OptM3 with GC (2021)
Angular Grid (max. ang.)         AngularGrid ... 3 (Lebedev-194)
Angular grid pruning method      GridPruning ... 4 (adaptive)
Weight generation scheme         WeightScheme... mBecke (2022)
Basis function cutoff            BFCut       ... 1.0000e-12
Integration weight cutoff        WCut        ... 1.0000e-14
Partially contracted basis set               ... on
Rotationally invariant grid construction     ... off
Angular grids for H and He will be reduced by one unit

Total number of grid points                  ...    70755
Total number of batches                      ...      567
Average number of points per batch           ...      124
Average number of grid points per atom       ...     2830
UseSFitting                                  ... on
Initializing property integral containers    ... done (  0.0 sec)

SHARK setup successfully completed in   1.4 seconds

Maximum memory used throughout the entire STARTUP-calculation: 31.6 MB


           ************************************************************
           *        Program running with 8 parallel MPI-processes     *
           *              working on a common directory               *
           ************************************************************
Occupation numbers will be reassigned to an Aufbau configuration
             **** ENERGY FILE WAS UPDATED (calc.en.tmp) ****
Finished Guess after   0.2 sec
Maximum memory used throughout the entire GUESS-calculation: 13.3 MB


           ************************************************************
           *        Program running with 8 parallel MPI-processes     *
           *              working on a common directory               *
           ************************************************************
--------------------
CPCM SOLVATION MODEL
--------------------
CPCM parameters:
  Epsilon                                         ...      16.7000
  Refrac                                          ...       1.2750
  Rsolv                                           ...       1.3000
  Surface type                                    ... GAUSSIAN VDW
  Discretization scheme                           ... Constant charge density
    Threshold for H atoms                         ...       5.0000 (charges/Ang^2)
    Threshold for non-H atoms                     ...       5.0000 (charges/Ang^2)
  Epsilon function type                           ...         CPCM
Solvent:                                          ... CUSTOM
Radii:
  Scheme                                          ... Element-dependent radii
  Radius for C  used is    3.8550 Bohr (=   2.0400 Ang.)
  Radius for O  used is    3.4469 Bohr (=   1.8240 Ang.)
  Radius for H  used is    2.4944 Bohr (=   1.3200 Ang.)
Calculating surface                               ...        done! (  0.0s)
Cavity surface points                             ...         2250
Cavity Volume                                     ...    1499.0697
Cavity Surface-area                               ...     807.2192
Calculating surface distance matrix               ...        done! (  0.1s)
Performing Cholesky decomposition & store         ...        done! (  0.1s)
Overall time for CPCM initialization              ...                 0.2s

----------------------------------------D-I-I-S--------------------------------------------
Iteration    Energy (Eh)           Delta-E    RMSDP     MaxDP     DIISErr   Damp  Time(sec)
-------------------------------------------------------------------------------------------
               ***  Starting incremental Fock matrix formation  ***
    1    -575.1880047007765597     0.00e+00  4.87e-05  7.73e-04  3.77e-03  0.700   1.6
                              *** Initializing SOSCF ***
---------------------------------------S-O-S-C-F--------------------------------------
Iteration    Energy (Eh)           Delta-E    RMSDP     MaxDP     MaxGrad    Time(sec)
--------------------------------------------------------------------------------------
    2    -575.1880545715699782    -4.99e-05  1.42e-04  2.19e-03  3.06e-03     1.0
               *** Restarting incremental Fock matrix formation ***
    3    -575.1881933212290505    -1.39e-04  4.15e-05  1.09e-03  2.29e-04     1.6
    4    -575.1882007554962684    -7.43e-06  2.56e-05  7.58e-04  2.28e-04     1.4
    5    -575.1882030165478454    -2.26e-06  8.08e-06  1.69e-04  5.19e-05     1.3
    6    -575.1882033021892084    -2.86e-07  1.89e-06  5.67e-05  1.37e-05     1.3
    7    -575.1882033047460254    -2.56e-09  8.78e-07  2.53e-05  1.01e-05     1.2
    8    -575.1882033138439283    -9.10e-09  2.76e-07  8.35e-06  2.23e-06     1.1
    9    -575.1882033137991357     4.48e-11  1.23e-07  3.44e-06  1.23e-06     1.0
                 **** Energy Check signals convergence ****

               *****************************************************
               *                     SUCCESS                       *
               *           SCF CONVERGED AFTER   9 CYCLES          *
               *****************************************************

Recomputing exchange energy using gridx3       ... done (    2.293 sec)
Old exchange energy                            :    -41.173735474 Eh
New exchange energy                            :    -41.173591196 Eh
Exchange energy change after final integration :      0.000144278 Eh
Total energy after final integration           :   -575.188059036 Eh
             **** ENERGY FILE WAS UPDATED (calc.en.tmp) ****

----------------
TOTAL SCF ENERGY
----------------

Total Energy       :       -575.18805903560383 Eh          -15651.66280 eV

Components:
Nuclear Repulsion  :        741.85514943474493 Eh           20186.90490 eV
Electronic Energy  :      -1317.03210026109332 Eh          -35838.26543 eV
One Electron Energy:      -2252.86309726825084 Eh          -61303.52149 eV
Two Electron Energy:        935.83099700715752 Eh           25465.25606 eV
CPCM Dielectric    :         -0.01125248745080 Eh              -0.30620 eV

Virial components:
Potential Energy   :      -1145.49492783605774 Eh          -31170.50166 eV
Kinetic Energy     :        570.30686880045380 Eh           15518.83886 eV
Virial Ratio       :          2.00855888382586

DFT components:
N(Alpha)           :       47.000038608521 electrons
N(Beta)            :       47.000038608521 electrons
N(Total)           :       94.000077217042 electrons
E(X)               :      -36.586766760462 Eh       
E(C)               :       -2.327318069266 Eh       
E(XC)              :      -38.914084829728 Eh       

CPCM Solvation Model Properties:
Surface-charge          :         -0.02342585996617
Corrected charge        :         -0.00000000000000
Outlying charge corr.   :          0.00003275484149 Eh               0.00089 eV
Free-energy (cav+disp)  :  This term is not implemented in the current solvation scheme

---------------
SCF CONVERGENCE
---------------

  Last Energy change         ...   -4.4793e-11  Tolerance :   1.0000e-09
  Last MAX-Density change    ...    3.4406e-06  Tolerance :   1.0000e-08
  Last RMS-Density change    ...    1.2334e-07  Tolerance :   1.0000e-09
  Last DIIS Error            ...    3.0562e-03  Tolerance :   1.0000e-08
  Last Orbital Gradient      ...    1.2338e-06  Tolerance :   2.0000e-06
  Last Orbital Rotation      ...    3.5630e-06  Tolerance :   2.0000e-06


Total SCF time: 0 days 0 hours 0 min 14 sec 
Finished LeanSCF after  14.4 sec

Maximum memory used throughout the entire LEANSCF-calculation: 27.8 MB


           ************************************************************
           *        Program running with 8 parallel MPI-processes     *
           *              working on a common directory               *
           ************************************************************

------------------------------------------------------------------------------
                                ORCA  MP2 
------------------------------------------------------------------------------

Freezing NCore=26 chemical core electrons

----------------------
RI-MP2 ENERGY+GRADIENT
----------------------
Dimension of the orbital basis            ...  242
Dimension of the AuxC basis               ...  792
Memory devoted to MP2                     ... 8000 MB   
Data format for matrix containers         ... DOUBLE
Compression type for matrix containers    ... UNCOMPRESSED
Overall scaling of the MP2 energy         ...   2.700e-01

-----------------------
SHARK RI TRANSFORMATION
-----------------------

Number of basis functions                ...    242
Number of aux functions                  ...    792
Number of operators                      ...      1
Generation of IJK                        ... YES
Generation of IAK                        ... YES
Generation of ABK                        ... NO
Orbital Range Operator  0:    0-  46 to   47- 241

Aux basis identifier                     ...   AUXC
Contraction scheme used                  ... SEGMENTED
Do orthogonalization                     ... YES
All operator combinations                ... NO
Transpose (ia|K)                         ... NO
Integral generator used                  ... LIBINT
Starting integral generation + trafo... 
Half trafo (segmented) done. Total time =  0.3 sec. integrals=  0.2 sec trafo=  0.1 sec
Integral generation and half transformation done (  0.3 sec)

Reading or making V^(-1/2)          ... done (  0.0 sec)
Sorting IJK integrals               ... done (  0.1 sec)
Sorting IAK integrals               ... done (  0.2 sec)

SHARK RI integral transformation done. Total time =  0.5 sec.

Opening buffers                              ... done
Frozen core precalculation                   ... done

Starting loop over batches of integrals:

Operator 0  - window                       ... ( 13- 46)x( 47-241)
Operator 0  - Memory available             ...  8000 MB
Operator 0  - Memory needed per MO         ...   1.2 MB
Operator 0  - Number of orbitals per batch ... 5
Operator 0  - Number of batches            ... 1

OPERATOR  0   PASS   0:  MOs    13 ...   17 +   18 ...   22 +   23 ...   27 +   28 ...   32
                            +   33 ...   37 +   38 ...   42 +   43 ...   46
  Reading integrals       ... ok
  Internal MO  15
Closing buffer GIPV ( 0.05 GB; CompressionRatio= 1.00)
Time spent in pair loops =     2.298 sec
Deleting buffers (Ka|jb) ...done

-----------------------------------------------
 RI-MP2 CORRELATION ENERGY:     -0.600347138 Eh
-----------------------------------------------


---------------------
MP2 DENSITY FORMATION
---------------------

Completing the external part of the density      ... done
Storing the unrelaxed density                    ... done

Re-sorting 3-index density container for op 0    ... done
Computing external part of the Lagrangian        ... done
Calculating the xc-kernel                        ... done
Calculating G(D)                                 ... done
Completing the Lagrangian                        ... done
Solving the Z-vector equations                   ... Using XC Grid                  ... (calc.grid_cpscf.tmp) 
Recalculating density on grid  ... (calc.grho_cpscf0.tmp) done
Calculating the xc-kernel      ... (calc.fxc_cpscf0.tmp) done

-------------------
SHARK CP-SCF DRIVER
-------------------

Dimension of the orbital basis          ...    242
Dimension of the CPSCF-problem          ...   9165
Number of operators                     ...      1
Max. number of iterations               ...    128
Convergence Tolerance                   ... 3.0e-05
Number of perturbations                 ...      1
Perturbation type                       ... REAL

----------------------------
POPLE LINEAR EQUATION SOLVER
----------------------------

  ITERATION   0:   ||err||_max =   5.1583e-02 (   1.0 sec)
  ITERATION   1:   ||err||_max =   1.2345e-02 (   1.0 sec)
  ITERATION   2:   ||err||_max =   5.2248e-03 (   1.0 sec)
  ITERATION   3:   ||err||_max =   1.4189e-03 (   1.0 sec)
  ITERATION   4:   ||err||_max =   6.1580e-04 (   1.0 sec)
  ITERATION   5:   ||err||_max =   2.4943e-04 (   1.0 sec)
  ITERATION   6:   ||err||_max =   7.5950e-05 (   1.0 sec)
  ITERATION   7:   ||err||_max =   3.0270e-05 (   1.0 sec)
  ITERATION   8:   ||err||_max =   8.8313e-06 (   1.1 sec)
done
Finalizing the relaxed density                   ... done
Transforming P to the AO basis                   ... done
Storing the relaxed density                      ... done

------------------------------------
ENERGY WEIGHTED DENSITY FINALIZATION
------------------------------------

Gathering the parts of the W-matrix              ... done
Forming the Z-density                            ... done
Transforming Z to the AO basis                   ... done
Calculating G(Z)                                 ... done
Finalizing the W-matrix                          ... done
Transforming W to the AO basis and storing       ... done

----------------------------------
MP2 DERIVATIVE INTEGRAL GENERATION
----------------------------------

Input SCF Electron Density              ... calc.scfp
Input Correlated Electron Density       ... calc.pmp2re
Input Energy Weighted Density           ... calc.wmp2.tmp

Nuclear repulsion gradient              ... done (  0.0 sec)
HCore & Overlap gradient  (SHARK)       ... done (  0.1 sec)
Two-electron RIJ gradient terms         ... done (  0.6 sec)

-----------------------------------------------------------
MP2 COSX Grid Generation
-----------------------------------------------------------

General Integration Accuracy     IntAcc      ... 4.871
Radial Grid Type                 RadialGrid  ... OptM3 with GC (2021)
Angular Grid (max. ang.)         AngularGrid ... 4 (Lebedev-302)
Angular grid pruning method      GridPruning ... 4 (adaptive)
Weight generation scheme         WeightScheme... mBecke (2022)
Basis function cutoff            BFCut       ... 1.0000e-12
Integration weight cutoff        WCut        ... 1.0000e-14
Partially contracted basis set               ... on
Rotationally invariant grid construction     ... off
Angular grids for H and He will be reduced by one unit

Total number of grid points                  ...   134331
Total number of batches                      ...     1062
Average number of points per batch           ...      126
Average number of grid points per atom       ...     5373
UseSFitting                                  ... on
Two-electron COSX gradient terms        ... 
Integration Timings:
Total Time                  =     6.8 sec
Basis fcn evaluation        =     0.1 sec
Density evaluation          =     0.2 sec
A evaluation                =     5.4 sec
A derivative evaluation     =     0.0 sec
S-fit derivative evaluation =     0.0 sec
anal. over. der. evaluation =     0.0 sec
num. over. der. evaluation  =     0.4 sec
K(P) evaluation             =     0.1 sec
finalize                    =     0.0 sec

done (  7.6 sec)
CPCM gradient                           ... done (  0.6 sec)
DFT XC gradient                         ... Exchange-correlation gradient    ... done
done (  0.9 sec)
Empirical dispersion gradient           ... 
-------------------
DISPERSION GRADIENT
-------------------

   1   C   :   -0.000131963   -0.000041589   -0.000129833
   2   O   :   -0.000092156   -0.000100400   -0.000110922
   3   C   :   -0.000021772   -0.000046931   -0.000032600
   4   C   :   -0.000054079    0.000069298   -0.000027973
   5   C   :   -0.000057471    0.000043295   -0.000037579
   6   C   :    0.000049686   -0.000177214   -0.000005724
   7   C   :    0.000004272   -0.000122021   -0.000028970
   8   C   :   -0.000061962   -0.000057993   -0.000069146
   9   C   :    0.000231449    0.000092969    0.000230884
  10   C   :    0.000085591    0.000190196    0.000129044
  11   C   :    0.000013627    0.000024587    0.000021029
  12   C   :   -0.000014604    0.000030519   -0.000004139
  13   O   :    0.000100668   -0.000033344    0.000082902
  14   H   :   -0.000065950   -0.000034575   -0.000068901
  15   H   :   -0.000063102    0.000002799   -0.000102708
  16   H   :   -0.000107925   -0.000011549   -0.000052600
  17   H   :   -0.000066475    0.000092017   -0.000033108
  18   H   :   -0.000072000    0.000111725   -0.000031863
  19   H   :    0.000033363   -0.000127726   -0.000006271
  20   H   :    0.000051663   -0.000130285    0.000010160
  21   H   :    0.000070109   -0.000047533    0.000097077
  22   H   :    0.000122668   -0.000026044    0.000034443
  23   H   :    0.000008142    0.000073327    0.000088552
  24   H   :    0.000058218    0.000091852    0.000032932
  25   H   :   -0.000019995    0.000134622    0.000015316

Difference to translation invariance:
           :   -0.0000000000   -0.0000000000    0.0000000000

Difference to rotation invariance:
           :    0.0000000000   -0.0000000000   -0.0000000000

Norm of the Dispersion gradient    ...    0.0007288724
RMS gradient                       ...    0.0000841629
MAX gradient                       ...    0.0002314485
done (  0.0 sec)

-------
TIMINGS
-------

Total time                :   26.632 sec
Integral trafo            :    0.470 sec (  1.8%)
FC preparation            :    0.150 sec (  0.6%)
I/O of integrals          :    0.138 sec (  0.5%)
K(i,j) operators          :    0.302 sec (  1.1%)
T(i,j) pair energies      :    0.046 sec (  0.2%)
V**(-1/2)                 :    0.182 sec (  0.7%)
Gamma(ia|P)               :    0.288 sec (  1.1%)
Gamma-Trafo               :    0.082 sec (  0.3%)
D(virtual)                :    0.013 sec (  0.0%)
D(internal)               :    0.431 sec (  1.6%)
W(virtual)                :    0.025 sec (  0.1%)
W(internal)               :    0.631 sec (  2.4%)
L(virtual)                :    0.217 sec (  0.8%)
L(internal)               :    0.038 sec (  0.1%)
XC kernel                 :    0.023 sec (  0.1%)
G(D)                      :    1.778 sec (  6.7%)
G(Z)                      :    1.862 sec (  7.0%)
Z-vector solution         :    9.045 sec ( 34.0%)
3-index derivative        :    0.370 sec (  1.4%)
2-index derivative        :    0.033 sec (  0.1%)
Fock matrix gradient      :    9.879 sec ( 37.1%)


---------------------------------------
MP2 TOTAL ENERGY:     -575.788406174 Eh
---------------------------------------

The final MP2 gradient
  0:   0.00130133  -0.00023521   0.00110464
  1:  -0.00007622   0.00027377   0.00000063
  2:  -0.00003996  -0.00101436  -0.00030767
  3:   0.00046636   0.00058357   0.00057931
  4:   0.00020353   0.00013622   0.00012877
  5:  -0.00085002  -0.00072323  -0.00092278
  6:   0.00018692   0.00119487   0.00055846
  7:  -0.00000803   0.00031743   0.00023110
  8:  -0.00005983  -0.00238533  -0.00030339
  9:  -0.00158888   0.00130775  -0.00097298
 10:   0.00144676   0.00297706   0.00178780
 11:  -0.00078984  -0.00332224  -0.00158978
 12:   0.00057610   0.00002583  -0.00041407
 13:  -0.00008145   0.00032941  -0.00002411
 14:  -0.00069105   0.00001438  -0.00016799
 15:  -0.00023551   0.00016423  -0.00058298
 16:  -0.00005782  -0.00018324  -0.00008187
 17:  -0.00024207   0.00020338  -0.00019746
 18:   0.00046575  -0.00017456   0.00037869
 19:  -0.00005385  -0.00040958  -0.00014498
 20:   0.00015878   0.00075267   0.00019277
 21:   0.00010908   0.00035152   0.00081232
 22:  -0.00002995  -0.00026478  -0.00027828
 23:  -0.00021136  -0.00026185  -0.00007892
 24:   0.00007753   0.00036644   0.00030011

-----------------------------------
NORM OF THE MP2 GRADIENT:  0.007260
-----------------------------------

Maximum memory used throughout the entire MP2-calculation: 69.5 MB


-------------------------------------------------------------------------------
                          DFT DISPERSION CORRECTION                            
                                                                               
                              DFTD3 V3.1  Rev 1                                
                          USING Becke-Johnson damping                          
-------------------------------------------------------------------------------
-------------------------   ----------------
Dispersion correction           -0.020576025
-------------------------   ----------------


-------------------------   --------------------
FINAL SINGLE POINT ENERGY      -575.808982199287
-------------------------   --------------------

------------------------------------------------------------------------------
                         ORCA GEOMETRY RELAXATION STEP
------------------------------------------------------------------------------

Reading the OPT-File                    .... done
Getting information on internals        .... done
Copying old internal coords+grads       .... done
Making the new internal coordinates     .... (2022 redundants) done
Validating the new internal coordinates .... (2022 redundants) done
Calculating the B-matrix                .... done
Calculating the G,G- and P matrices     .... done
Transforming gradient to internals      .... done
Projecting the internal gradient        .... done
Number of atoms                         ....  25
Number of internal coordinates          .... 123
Current Energy                          ....  -575.808982199 Eh
Current gradient norm                   ....     0.007260456 Eh/bohr
Maximum allowed component of the step   ....  0.300
Current trust radius                    ....  0.450
Updating the Hessian (BFGS)             .... done
Forming the augmented Hessian           .... done
Diagonalizing the augmented Hessian     .... done
Last element of RFO vector              ....  0.998282212
Lowest eigenvalues of augmented Hessian:
 -0.000140092  0.012641888  0.015096398  0.020387302  0.023662429
Length of the computed step             ....  0.058689424
The final length of the internal step   ....  0.058689424
Converting the step to Cartesian space:
 Initial RMS(Int)=    0.0052918471
Transforming coordinates:
 Iter   0:  RMS(Cart)=    0.0074889733 RMS(Int)=    1.1329461131
done
Storing new coordinates                 .... done
The predicted energy change is          ....    -0.000070287
Previously predicted energy change      ....    -0.000209088
Actually observed energy change         ....    -0.000284322
Ratio of predicted to observed change   ....     1.359816786
New trust radius                        ....     0.450000000

                                .--------------------.
          ----------------------|Geometry convergence|-------------------------
          Item                value                   Tolerance       Converged
          ---------------------------------------------------------------------
          Energy change      -0.0002843218            0.0000010000      NO
          RMS gradient        0.0004560680            0.0000300000      NO
          MAX gradient        0.0020890077            0.0001000000      NO
          RMS step            0.0052918471            0.0006000000      NO
          MAX step            0.0194325218            0.0010000000      NO
          ........................................................
          Max(Bonds)      0.0040      Max(Angles)    0.39
          Max(Dihed)        1.11      Max(Improp)    0.00
          ---------------------------------------------------------------------

The optimization has not yet converged - more geometry cycles are needed


    ---------------------------------------------------------------------------
                         Redundant Internal Coordinates
                            (Angstroem and degrees)

        Definition                    Value    dE/dq     Step     New-Value
    ----------------------------------------------------------------------------
     1. B(O   1,C   0)                1.4167 -0.000246  0.0018    1.4185   
     2. B(C   2,O   1)                1.3536 -0.000620  0.0012    1.3548   
     3. B(C   3,C   2)                1.4070  0.000630 -0.0009    1.4060   
     4. B(C   4,C   3)                1.3957 -0.000252  0.0003    1.3960   
     5. B(C   5,C   2)                1.4049 -0.000258  0.0007    1.4057   
     6. B(C   6,C   5)                1.3925  0.000594 -0.0010    1.3915   
     7. B(C   7,C   4)                1.4048 -0.000219  0.0003    1.4051   
     8. B(C   7,C   6)                1.4088 -0.000048  0.0002    1.4090   
     9. B(C   8,C   7)                1.4659 -0.000753  0.0011    1.4670   
    10. B(C   9,C   8)                1.3511  0.002089 -0.0020    1.3491   
    11. B(C  10,C   9)                1.5110  0.001510 -0.0025    1.5085   
    12. B(C  11,C  10)                1.5481  0.001782 -0.0040    1.5441   
    13. B(O  12,C  11)                1.4437 -0.000436  0.0032    1.4468   
    14. B(O  12,C   8)                1.3711 -0.000026  0.0010    1.3721   
    15. B(H  13,C   0)                1.0947 -0.000175  0.0002    1.0949   
    16. B(H  14,C   0)                1.1008 -0.000151  0.0001    1.1009   
    17. B(H  15,C   0)                1.1008 -0.000133  0.0001    1.1009   
    18. B(H  16,C   3)                1.0888 -0.000019  0.0001    1.0889   
    19. B(H  17,C   4)                1.0921  0.000197 -0.0002    1.0919   
    20. B(H  18,C   5)                1.0911  0.000152 -0.0002    1.0908   
    21. B(H  19,C   6)                1.0896  0.000107 -0.0002    1.0895   
    22. B(H  20,C  11)                1.0976 -0.000125  0.0001    1.0977   
    23. B(H  21,C  11)                1.1000 -0.000203  0.0003    1.1003   
    24. B(H  22,C  10)                1.1026 -0.000298  0.0006    1.1033   
    25. B(H  23,C  10)                1.1004 -0.000312  0.0007    1.1011   
    26. B(H  24,C   9)                1.0879  0.000126 -0.0001    1.0877   
    27. A(H  13,C   0,H  15)          109.10 -0.000480    0.19    109.28   
    28. A(O   1,C   0,H  14)          111.72  0.000828   -0.22    111.50   
    29. A(H  14,C   0,H  15)          108.80 -0.000653    0.13    108.93   
    30. A(O   1,C   0,H  13)          106.41  0.000076   -0.11    106.30   
    31. A(O   1,C   0,H  15)          111.70  0.000738   -0.19    111.51   
    32. A(H  13,C   0,H  14)          109.05 -0.000548    0.21    109.26   
    33. A(C   0,O   1,C   2)          118.55 -0.000445   -0.11    118.44   
    34. A(C   3,C   2,C   5)          119.19 -0.000070    0.00    119.19   
    35. A(O   1,C   2,C   5)          116.55  0.000601   -0.21    116.33   
    36. A(O   1,C   2,C   3)          124.26 -0.000530    0.21    124.47   
    37. A(C   2,C   3,H  16)          120.87 -0.000488    0.12    121.00   
    38. A(C   4,C   3,H  16)          119.17 -0.000062    0.02    119.19   
    39. A(C   2,C   3,C   4)          119.96  0.000550   -0.14    119.82   
    40. A(C   7,C   4,H  17)          120.14  0.000553   -0.20    119.94   
    41. A(C   3,C   4,H  17)          118.49 -0.000094    0.04    118.53   
    42. A(C   3,C   4,C   7)          121.37 -0.000459    0.16    121.53   
    43. A(C   2,C   5,H  18)          118.95  0.000927   -0.29    118.66   
    44. A(C   2,C   5,C   6)          120.31 -0.000605    0.14    120.45   
    45. A(C   6,C   5,H  18)          120.74 -0.000322    0.14    120.88   
    46. A(C   5,C   6,H  19)          119.45 -0.000683    0.21    119.67   
    47. A(C   5,C   6,C   7)          121.12  0.000489   -0.10    121.02   
    48. A(C   7,C   6,H  19)          119.43  0.000194   -0.11    119.31   
    49. A(C   6,C   7,C   8)          120.43 -0.000499    0.19    120.62   
    50. A(C   4,C   7,C   8)          121.53  0.000405   -0.14    121.39   
    51. A(C   4,C   7,C   6)          118.04  0.000095   -0.05    117.99   
    52. A(C   7,C   8,O  12)          115.43 -0.000414   -0.11    115.32   
    53. A(C   7,C   8,C   9)          130.95  0.000015    0.18    131.13   
    54. A(C   9,C   8,O  12)          113.62  0.000399   -0.08    113.55   
    55. A(C   8,C   9,C  10)          109.23 -0.000434    0.03    109.26   
    56. A(C  10,C   9,H  24)          124.82 -0.000251    0.14    124.95   
    57. A(C   8,C   9,H  24)          125.89  0.000685   -0.17    125.72   
    58. A(C   9,C  10,C  11)          101.36 -0.000680    0.19    101.54   
    59. A(H  22,C  10,H  23)          107.09  0.000091   -0.28    106.81   
    60. A(C  11,C  10,H  23)          111.62  0.000271   -0.10    111.52   
    61. A(C   9,C  10,H  23)          113.08  0.000153   -0.07    113.01   
    62. A(C  11,C  10,H  22)          111.94  0.000007    0.06    112.00   
    63. A(C   9,C  10,H  22)          111.83  0.000142    0.24    112.07   
    64. A(H  20,C  11,H  21)          108.40 -0.000555    0.19    108.59   
    65. A(O  12,C  11,H  21)          108.29  0.001189   -0.32    107.97   
    66. A(C  10,C  11,H  21)          111.86 -0.000671    0.22    112.08   
    67. A(O  12,C  11,H  20)          108.27  0.000261   -0.36    107.91   
    68. A(C  10,C  11,O  12)          106.93  0.000828   -0.19    106.74   
    69. A(C  10,C  11,H  20)          112.93 -0.000905    0.39    113.33   
    70. A(C   8,O  12,C  11)          108.10 -0.000072   -0.09    108.01   
    71. D(C   2,O   1,C   0,H  14)     60.98  0.000141   -0.02     60.96   
    72. D(C   2,O   1,C   0,H  13)    179.89 -0.000016    0.05    179.94   
    73. D(C   2,O   1,C   0,H  15)    -61.15 -0.000140    0.10    -61.05   
    74. D(C   5,C   2,O   1,C   0)    179.95 -0.000017    0.10    180.05   
    75. D(C   3,C   2,O   1,C   0)     -0.05 -0.000022    0.12      0.07   
    76. D(C   4,C   3,C   2,C   5)      0.02  0.000008   -0.04     -0.01   
    77. D(C   4,C   3,C   2,O   1)   -179.98  0.000013   -0.05   -180.04   
    78. D(H  16,C   3,C   2,C   5)   -179.86  0.000005   -0.01   -179.88   
    79. D(H  16,C   3,C   2,O   1)      0.13  0.000010   -0.03      0.10   
    80. D(H  17,C   4,C   3,H  16)      0.05 -0.000010    0.04      0.09   
    81. D(H  17,C   4,C   3,C   2)   -179.84 -0.000013    0.06   -179.78   
    82. D(C   7,C   4,C   3,H  16)   -180.00 -0.000005    0.02   -179.98   
    83. D(C   7,C   4,C   3,C   2)      0.11 -0.000008    0.04      0.15   
    84. D(C   6,C   5,C   2,C   3)     -0.11 -0.000006    0.02     -0.09   
    85. D(C   6,C   5,C   2,O   1)    179.89 -0.000010    0.04    179.93   
    86. D(H  18,C   5,C   2,C   3)    179.95 -0.000002    0.01    179.96   
    87. D(H  18,C   5,C   2,O   1)     -0.04 -0.000007    0.03     -0.01   
    88. D(H  19,C   6,C   5,C   2)   -179.87 -0.000004    0.02   -179.85   
    89. D(C   7,C   6,C   5,H  18)    180.00  0.000002    0.00    180.00   
    90. D(C   7,C   6,C   5,C   2)      0.07  0.000005   -0.01      0.06   
    91. D(H  19,C   6,C   5,H  18)      0.06 -0.000006    0.03      0.09   
    92. D(C   8,C   7,C   6,H  19)     -0.02  0.000003   -0.02     -0.04   
    93. D(C   8,C   7,C   6,C   5)   -179.96 -0.000005    0.00   -179.96   
    94. D(C   4,C   7,C   6,H  19)   -179.99  0.000004   -0.02   -180.01   
    95. D(C   4,C   7,C   6,C   5)      0.07 -0.000004    0.01      0.07   
    96. D(C   8,C   7,C   4,H  17)     -0.18  0.000013   -0.04     -0.22   
    97. D(C   8,C   7,C   4,C   3)    179.87  0.000008   -0.02    179.85   
    98. D(C   6,C   7,C   4,H  17)    179.80  0.000011   -0.05    179.75   
    99. D(C   6,C   7,C   4,C   3)     -0.16  0.000006   -0.02     -0.18   
   100. D(C   9,C   8,C   7,C   6)    178.29  0.000103   -0.63    177.66   
   101. D(C   9,C   8,C   7,C   4)     -1.74  0.000102   -0.63     -2.37   
   102. D(O  12,C   8,C   7,C   6)     -2.02  0.000070   -0.65     -2.67   
   103. D(O  12,C   8,C   7,C   4)    177.95  0.000069   -0.65    177.30   
   104. D(H  24,C   9,C   8,O  12)   -179.03  0.000041   -0.01   -179.05   
   105. D(H  24,C   9,C   8,C   7)      0.66  0.000006   -0.03      0.62   
   106. D(C  10,C   9,C   8,O  12)     -1.77  0.000031   -0.03     -1.79   
   107. D(C  10,C   9,C   8,C   7)    177.92 -0.000004   -0.05    177.88   
   108. D(H  23,C  10,C   9,C   8)    125.90 -0.000257    0.57    126.47   
   109. D(H  22,C  10,C   9,H  24)     64.19  0.000099    0.31     64.50   
   110. D(H  22,C  10,C   9,C   8)   -113.11  0.000077    0.33   -112.78   
   111. D(C  11,C  10,C   9,H  24)   -176.40 -0.000218    0.58   -175.82   
   112. D(C  11,C  10,C   9,C   8)      6.30 -0.000240    0.61      6.90   
   113. D(H  20,C  11,C  10,H  23)    111.89 -0.000051   -0.56    111.33   
   114. D(H  20,C  11,C  10,H  22)     -8.13 -0.000360   -0.17     -8.31   
   115. D(H  20,C  11,C  10,C   9)   -127.46 -0.000138   -0.58   -128.05   
   116. D(O  12,C  11,C  10,H  23)   -129.12  0.000284   -0.89   -130.02   
   117. D(O  12,C  11,C  10,H  22)    110.85 -0.000026   -0.50    110.35   
   118. D(O  12,C  11,C  10,C   9)     -8.48  0.000196   -0.91     -9.39   
   119. D(C   8,O  12,C  11,H  21)   -112.70 -0.000497    0.96   -111.74   
   120. D(C   8,O  12,C  11,H  20)    129.96 -0.000626    1.11    131.07   
   121. D(C   8,O  12,C  11,C  10)      7.99 -0.000171    0.95      8.95   
   122. D(C  11,O  12,C   8,C   9)     -4.10  0.000114   -0.61     -4.72   
   123. D(C  11,O  12,C   8,C   7)    176.16  0.000142   -0.60    175.56   
    ----------------------------------------------------------------------------

Geometry step timings:
Preparation and reading OPT file:      0.001 s (14.636 %)
Internal coordinates            :      0.000 s ( 0.549 %)
B/P matrices and projection     :      0.002 s (29.062 %)
Hessian update/contruction      :      0.001 s ( 9.166 %)
Making the step                 :      0.001 s (21.172 %)
Converting the step to Cartesian:      0.000 s ( 2.646 %)
Storing new data                :      0.000 s ( 0.726 %)
Checking convergence            :      0.000 s ( 0.258 %)
Final printing                  :      0.001 s (21.720 %)
Total time                      :      0.006 s

Time for energy+gradient        :     43.354 s
Time for complete geometry iter :     43.577 s

         *************************************************************
         *                GEOMETRY OPTIMIZATION CYCLE   5            *
         *************************************************************
---------------------------------
CARTESIAN COORDINATES (ANGSTROEM)
---------------------------------
  C      1.120820    0.418438   -0.172576
  O      2.138577   -0.260562    0.545200
  C      2.892057    0.446847    1.421194
  C      2.737085    1.820914    1.675750
  C      3.568872    2.453482    2.601390
  C      3.887982   -0.269521    2.107354
  C      4.712355    0.372723    3.026116
  C      4.569856    1.749100    3.291489
  C      5.444431    2.417563    4.261223
  C      5.522912    3.709248    4.642664
  C      6.570883    3.847412    5.718932
  C      7.183954    2.430385    5.736608
  O      6.339469    1.600728    4.904870
  H      0.644787   -0.330860   -0.813511
  H      1.536866    1.221621   -0.800144
  H      0.367339    0.848678    0.505095
  H      1.973910    2.403764    1.162387
  H      3.427803    3.520468    2.785469
  H      4.000250   -1.335275    1.903625
  H      5.481724   -0.194445    3.548932
  H      7.215407    1.982787    6.738452
  H      8.199291    2.413647    5.312960
  H      6.131041    4.119582    6.693449
  H      7.328216    4.612239    5.486699
  H      4.899327    4.519861    4.272283

----------------------------
CARTESIAN COORDINATES (A.U.)
----------------------------
  NO LB      ZA    FRAG     MASS         X           Y           Z
   0 C     6.0000    0    12.011    2.118042    0.790734   -0.326122
   1 O     8.0000    0    15.999    4.041325   -0.492390    1.030279
   2 C     6.0000    0    12.011    5.465195    0.844419    2.685668
   3 C     6.0000    0    12.011    5.172342    3.441029    3.166708
   4 C     6.0000    0    12.011    6.744191    4.636409    4.915914
   5 C     6.0000    0    12.011    7.347220   -0.509321    3.982323
   6 C     6.0000    0    12.011    8.905061    0.704344    5.718530
   7 C     6.0000    0    12.011    8.635776    3.305321    6.220013
   8 C     6.0000    0    12.011   10.288484    4.568531    8.052545
   9 C     6.0000    0    12.011   10.436791    7.009463    8.773364
  10 C     6.0000    0    12.011   12.417169    7.270555   10.807216
  11 C     6.0000    0    12.011   13.575706    4.592761   10.840618
  12 O     8.0000    0    15.999   11.979860    3.024937    9.268861
  13 H     1.0000    0     1.008    1.218471   -0.625235   -1.537313
  14 H     1.0000    0     1.008    2.904257    2.308528   -1.512053
  15 H     1.0000    0     1.008    0.694171    1.603769    0.954490
  16 H     1.0000    0     1.008    3.730150    4.542455    2.196592
  17 H     1.0000    0     1.008    6.477608    6.652720    5.263773
  18 H     1.0000    0     1.008    7.559376   -2.523304    3.597330
  19 H     1.0000    0     1.008   10.358957   -0.367448    6.706509
  20 H     1.0000    0     1.008   13.635142    3.746924   12.733828
  21 H     1.0000    0     1.008   15.494415    4.561131   10.040040
  22 H     1.0000    0     1.008   11.585988    7.784882   12.648785
  23 H     1.0000    0     1.008   13.848322    8.715869   10.368359
  24 H     1.0000    0     1.008    9.258387    8.541300    8.073446

--------------------------------
INTERNAL COORDINATES (ANGSTROEM)
--------------------------------
 C      0   0   0     0.000000000000     0.00000000     0.00000000
 O      1   0   0     1.418475673862     0.00000000     0.00000000
 C      2   1   0     1.354815371270   118.44255054     0.00000000
 C      3   2   1     1.406013295503   124.47474312     0.07198048
 C      4   3   2     1.396001746710   119.81531834   179.96379309
 C      3   2   1     1.405655138068   116.33120901   180.04738769
 C      6   3   2     1.391471013263   120.45376876   179.92937054
 C      5   4   3     1.405118833221   121.53128364     0.15137529
 C      8   5   4     1.467006817537   121.39443453   179.85015248
 C      9   8   5     1.349113608880   131.13560943   357.63310335
 C     10   9   8     1.508537221408   109.25775428   177.88546017
 C     11  10   9     1.544064841913   101.53360226     6.90582247
 O      9   8   5     1.372075956587   115.32252647   177.29919374
 H      1   2   3     1.094921343296   106.29427964   179.94463562
 H      1   2   3     1.100926060301   111.50149003    60.96205916
 H      1   2   3     1.100943483584   111.50889828   298.95493284
 H      4   3   2     1.088894787296   120.99743275     0.09728554
 H      5   4   3     1.091899543228   118.52833019   180.21633026
 H      6   3   2     1.090844385114   118.66340665     0.00000000
 H      7   6   3     1.089469769592   119.66658548   180.14775104
 H     12  11  10     1.097736038758   113.32977777   231.95181614
 H     12  11  10     1.100302794105   112.08260380   108.61308224
 H     11  10   9     1.103276825387   112.07549566   247.21638128
 H     11  10   9     1.101111493168   113.01345347   126.46867102
 H     10   9   8     1.087719489133   125.72489363     0.62635259

---------------------------
INTERNAL COORDINATES (A.U.)
---------------------------
 C      0   0   0     0.000000000000     0.00000000     0.00000000
 O      1   0   0     2.680530551228     0.00000000     0.00000000
 C      2   1   0     2.560230013727   118.44255054     0.00000000
 C      3   2   1     2.656980069153   124.47474312     0.07198048
 C      4   3   2     2.638060983757   119.81531834   179.96379309
 C      3   2   1     2.656303249687   116.33120901   180.04738769
 C      6   3   2     2.629499138356   120.45376876   179.92937054
 C      5   4   3     2.655289780404   121.53128364     0.15137529
 C      8   5   4     2.772241121741   121.39443453   179.85015248
 C      9   8   5     2.549455244330   131.13560943   357.63310335
 C     10   9   8     2.850722211288   109.25775428   177.88546017
 C     11  10   9     2.917859684233   101.53360226     6.90582247
 O      9   8   5     2.592847792888   115.32252647   177.29919374
 H      1   2   3     2.069101477014   106.29427964   179.94463562
 H      1   2   3     2.080448747665   111.50149003    60.96205916
 H      1   2   3     2.080481672899   111.50889828   298.95493284
 H      4   3   2     2.057712936643   120.99743275     0.09728554
 H      5   4   3     2.063391102454   118.52833019   180.21633026
 H      6   3   2     2.061397142591   118.66340665     0.00000000
 H      7   6   3     2.058799495716   119.66658548   180.14775104
 H     12  11  10     2.074420480588   113.32977777   231.95181614
 H     12  11  10     2.079270945247   112.08260380   108.61308224
 H     11  10   9     2.084891049884   112.07549566   247.21638128
 H     11  10   9     2.080799165001   113.01345347   126.46867102
 H     10   9   8     2.055491944990   125.72489363     0.62635259


           ************************************************************
           *        Program running with 8 parallel MPI-processes     *
           *              working on a common directory               *
           ************************************************************
------------------------------------------------------------------------------
                   ___                                                        
                  /   \      - P O W E R E D   B Y -                         
                 /     \                                                     
                 |  |  |   _    _      __       _____    __    __             
                 |  |  |  | |  | |    /  \     |  _  \  |  |  /  |          
                  \  \/   | |  | |   /    \    | | | |  |  | /  /          
                 / \  \   | |__| |  /  /\  \   | |_| |  |  |/  /          
                |  |  |   |  __  | /  /__\  \  |    /   |      \           
                |  |  |   | |  | | |   __   |  |    \   |  |\   \          
                \     /   | |  | | |  |  |  |  | |\  \  |  | \   \       
                 \___/    |_|  |_| |__|  |__|  |_| \__\ |__|  \__/        
                                                                              
                      - O R C A' S   B I G   F R I E N D -                    
                                      &                                       
                       - I N T E G R A L  F E E D E R -                       
                                                                              
 v1 FN, 2020, v2 2021, v3 2022-2024                                           
------------------------------------------------------------------------------


----------------------
SHARK INTEGRAL PACKAGE
----------------------

Number of atoms                             ...     25
Number of basis functions                   ...    242
Number of shells                            ...    114
Maximum angular momentum                    ...      2
Integral batch strategy                     ... SHARK/LIBINT Hybrid
RI-J (if used) integral strategy            ... SPLIT-RIJ (Revised 2003 algorithm where possible)
Printlevel                                  ...      1
Contraction scheme used                     ... SEGMENTED contraction
Prescreening option                         ... SCHWARTZ
   Thresh                                   ... 1.000e-12
   Tcut                                     ... 1.000e-14
   Tpresel                                  ... 1.000e-14 
Coulomb Range Separation                    ... NOT USED
Exchange Range Separation                   ... NOT USED
Multipole approximations                    ... NOT USED
Finite Nucleus Model                        ... NOT USED
CABS basis                                  ... NOT available
Auxiliary Coulomb fitting basis             ... AVAILABLE
   # of basis functions in Aux-J            ...    769
   # of shells in Aux-J                     ...    255
   Maximum angular momentum in Aux-J        ...      4
Auxiliary J/K fitting basis                 ... NOT available
Auxiliary Correlation fitting basis         ... AVAILABLE
   # of basis functions in Aux-C            ...    792
   # of shells in Aux-C                     ...    280
   Maximum angular momentum in Aux-C        ...      3
Auxiliary 'external' fitting basis          ... NOT available

Checking pre-screening integrals            ... done (  0.0 sec) Dimension = 114
Check shell pair data                       ... done (  0.0 sec)
Shell pair information
Shell pair cut-off parameter TPreSel        ...   1.0e-14
Total number of shell pairs                 ...      6555
Shell pairs after pre-screening             ...      5533
Total number of primitive shell pairs       ...     23641
Primitive shell pairs kept                  ...     14026
          la=0 lb=0:   1725 shell pairs
          la=1 lb=0:   2024 shell pairs
          la=1 lb=1:    630 shell pairs
          la=2 lb=0:    679 shell pairs
          la=2 lb=1:    403 shell pairs
          la=2 lb=2:     72 shell pairs

Calculating one electron integrals          ... done (  0.0 sec)
Calculating RI/J V-Matrix + Cholesky decomp.... done (  0.0 sec)
Calculating RI/C V-Matrix + Cholesky decomp.... done (  0.0 sec)
Calculating Nuclear repulsion               ... done (  0.0 sec) ENN=    741.787614527491 Eh

Diagonalization of the overlap matrix:
Smallest eigenvalue                        ... 2.668e-04
Time for diagonalization                   ...    0.007 sec
Threshold for overlap eigenvalues          ... 1.000e-07
Number of eigenvalues below threshold      ... 0
Time for construction of square roots      ...    0.004 sec
Total time needed                          ...    0.013 sec

-------------------
DFT GRID GENERATION
-------------------

General Integration Accuracy     IntAcc      ... 4.388
Radial Grid Type                 RadialGrid  ... OptM3 with GC (2021)
Angular Grid (max. ang.)         AngularGrid ... 4 (Lebedev-302)
Angular grid pruning method      GridPruning ... 4 (adaptive)
Weight generation scheme         WeightScheme... mBecke (2022)
Basis function cutoff            BFCut       ... 1.0000e-12
Integration weight cutoff        WCut        ... 1.0000e-14
Partially contracted basis set               ... off
Rotationally invariant grid construction     ... off
Angular grids for H and He will be reduced by one unit

Total number of grid points                  ...   116714
Total number of batches                      ...     1835
Average number of points per batch           ...       63
Average number of grid points per atom       ...     4669

--------------------
COSX GRID GENERATION
--------------------

GRIDX 1
-------
General Integration Accuracy     IntAcc      ... 3.816
Radial Grid Type                 RadialGrid  ... OptM3 with GC (2021)
Angular Grid (max. ang.)         AngularGrid ... 1 (Lebedev-50)
Angular grid pruning method      GridPruning ... 4 (adaptive)
Weight generation scheme         WeightScheme... mBecke (2022)
Basis function cutoff            BFCut       ... 1.0000e-12
Integration weight cutoff        WCut        ... 1.0000e-14
Partially contracted basis set               ... on
Rotationally invariant grid construction     ... off
Angular grids for H and He will be reduced by one unit

Total number of grid points                  ...    14883
Total number of batches                      ...      132
Average number of points per batch           ...      112
Average number of grid points per atom       ...      595
UseSFitting                                  ... on

GRIDX 2
-------
General Integration Accuracy     IntAcc      ... 4.020
Radial Grid Type                 RadialGrid  ... OptM3 with GC (2021)
Angular Grid (max. ang.)         AngularGrid ... 2 (Lebedev-110)
Angular grid pruning method      GridPruning ... 4 (adaptive)
Weight generation scheme         WeightScheme... mBecke (2022)
Basis function cutoff            BFCut       ... 1.0000e-12
Integration weight cutoff        WCut        ... 1.0000e-14
Partially contracted basis set               ... on
Rotationally invariant grid construction     ... off
Angular grids for H and He will be reduced by one unit

Total number of grid points                  ...    32274
Total number of batches                      ...      265
Average number of points per batch           ...      121
Average number of grid points per atom       ...     1291
UseSFitting                                  ... on

GRIDX 3
-------
General Integration Accuracy     IntAcc      ... 4.338
Radial Grid Type                 RadialGrid  ... OptM3 with GC (2021)
Angular Grid (max. ang.)         AngularGrid ... 3 (Lebedev-194)
Angular grid pruning method      GridPruning ... 4 (adaptive)
Weight generation scheme         WeightScheme... mBecke (2022)
Basis function cutoff            BFCut       ... 1.0000e-12
Integration weight cutoff        WCut        ... 1.0000e-14
Partially contracted basis set               ... on
Rotationally invariant grid construction     ... off
Angular grids for H and He will be reduced by one unit

Total number of grid points                  ...    70754
Total number of batches                      ...      566
Average number of points per batch           ...      125
Average number of grid points per atom       ...     2830
UseSFitting                                  ... on
Initializing property integral containers    ... done (  0.0 sec)

SHARK setup successfully completed in   1.4 seconds

Maximum memory used throughout the entire STARTUP-calculation: 31.5 MB


           ************************************************************
           *        Program running with 8 parallel MPI-processes     *
           *              working on a common directory               *
           ************************************************************
Occupation numbers will be reassigned to an Aufbau configuration
             **** ENERGY FILE WAS UPDATED (calc.en.tmp) ****
Finished Guess after   0.2 sec
Maximum memory used throughout the entire GUESS-calculation: 13.3 MB


           ************************************************************
           *        Program running with 8 parallel MPI-processes     *
           *              working on a common directory               *
           ************************************************************
--------------------
CPCM SOLVATION MODEL
--------------------
CPCM parameters:
  Epsilon                                         ...      16.7000
  Refrac                                          ...       1.2750
  Rsolv                                           ...       1.3000
  Surface type                                    ... GAUSSIAN VDW
  Discretization scheme                           ... Constant charge density
    Threshold for H atoms                         ...       5.0000 (charges/Ang^2)
    Threshold for non-H atoms                     ...       5.0000 (charges/Ang^2)
  Epsilon function type                           ...         CPCM
Solvent:                                          ... CUSTOM
Radii:
  Scheme                                          ... Element-dependent radii
  Radius for C  used is    3.8550 Bohr (=   2.0400 Ang.)
  Radius for O  used is    3.4469 Bohr (=   1.8240 Ang.)
  Radius for H  used is    2.4944 Bohr (=   1.3200 Ang.)
Calculating surface                               ...        done! (  0.0s)
Cavity surface points                             ...         2245
Cavity Volume                                     ...    1499.1506
Cavity Surface-area                               ...     807.3377
Calculating surface distance matrix               ...        done! (  0.1s)
Performing Cholesky decomposition & store         ...        done! (  0.2s)
Overall time for CPCM initialization              ...                 0.2s

----------------------------------------D-I-I-S--------------------------------------------
Iteration    Energy (Eh)           Delta-E    RMSDP     MaxDP     DIISErr   Damp  Time(sec)
-------------------------------------------------------------------------------------------
               ***  Starting incremental Fock matrix formation  ***
    1    -575.1880862659004379     0.00e+00  4.41e-05  7.95e-04  4.56e-03  0.700   1.7
    2    -575.1881299283163571    -4.37e-05  3.98e-05  7.46e-04  3.70e-03  0.700   1.0
                               ***Turning on AO-DIIS***
                              *** Initializing SOSCF ***
---------------------------------------S-O-S-C-F--------------------------------------
Iteration    Energy (Eh)           Delta-E    RMSDP     MaxDP     MaxGrad    Time(sec)
--------------------------------------------------------------------------------------
    3    -575.1881652421257058    -3.53e-05  1.13e-04  2.22e-03  2.89e-03     1.0
               *** Restarting incremental Fock matrix formation ***
    4    -575.1882658323027044    -1.01e-04  2.35e-05  5.84e-04  1.21e-04     1.8
    5    -575.1882675612339426    -1.73e-06  1.27e-05  3.62e-04  1.26e-04     1.5
    6    -575.1882683793692195    -8.18e-07  3.13e-06  5.32e-05  1.73e-05     1.3
    7    -575.1882684147965392    -3.54e-08  1.04e-06  3.44e-05  8.16e-06     1.3
    8    -575.1882684186343795    -3.84e-09  4.63e-07  8.67e-06  4.20e-06     1.2
    9    -575.1882684192960369    -6.62e-10  1.42e-07  4.26e-06  9.31e-07     1.1
                 **** Energy Check signals convergence ****

               *****************************************************
               *                     SUCCESS                       *
               *           SCF CONVERGED AFTER   9 CYCLES          *
               *****************************************************

Recomputing exchange energy using gridx3       ... done (    2.322 sec)
Old exchange energy                            :    -41.173763500 Eh
New exchange energy                            :    -41.173620489 Eh
Exchange energy change after final integration :      0.000143011 Eh
Total energy after final integration           :   -575.188125408 Eh
             **** ENERGY FILE WAS UPDATED (calc.en.tmp) ****

----------------
TOTAL SCF ENERGY
----------------

Total Energy       :       -575.18812540836200 Eh          -15651.66461 eV

Components:
Nuclear Repulsion  :        741.78761452749131 Eh           20185.06718 eV
Electronic Energy  :      -1316.96458001605879 Eh          -35836.42811 eV
One Electron Energy:      -2252.73988912213963 Eh          -61300.16882 eV
Two Electron Energy:        935.77530910608095 Eh           25463.74071 eV
CPCM Dielectric    :         -0.01130293072885 Eh              -0.30757 eV

Virial components:
Potential Energy   :      -1145.49802516796512 Eh          -31170.58595 eV
Kinetic Energy     :        570.30989975960313 Eh           15518.92134 eV
Virial Ratio       :          2.00855364013638

DFT components:
N(Alpha)           :       47.000039275603 electrons
N(Beta)            :       47.000039275603 electrons
N(Total)           :       94.000078551206 electrons
E(X)               :      -36.586811452241 Eh       
E(C)               :       -2.327306287567 Eh       
E(XC)              :      -38.914117739808 Eh       

CPCM Solvation Model Properties:
Surface-charge          :         -0.02341785796110
Corrected charge        :         -0.00000000000000
Outlying charge corr.   :          0.00003273039508 Eh               0.00089 eV
Free-energy (cav+disp)  :  This term is not implemented in the current solvation scheme

---------------
SCF CONVERGENCE
---------------

  Last Energy change         ...    6.6166e-10  Tolerance :   1.0000e-09
  Last MAX-Density change    ...    4.2620e-06  Tolerance :   1.0000e-08
  Last RMS-Density change    ...    1.4202e-07  Tolerance :   1.0000e-09
  Last DIIS Error            ...    2.8909e-03  Tolerance :   1.0000e-08
  Last Orbital Gradient      ...    9.3130e-07  Tolerance :   2.0000e-06
  Last Orbital Rotation      ...    3.7411e-06  Tolerance :   2.0000e-06


Total SCF time: 0 days 0 hours 0 min 14 sec 
Finished LeanSCF after  14.8 sec

Maximum memory used throughout the entire LEANSCF-calculation: 28.0 MB


           ************************************************************
           *        Program running with 8 parallel MPI-processes     *
           *              working on a common directory               *
           ************************************************************

------------------------------------------------------------------------------
                                ORCA  MP2 
------------------------------------------------------------------------------

Freezing NCore=26 chemical core electrons

----------------------
RI-MP2 ENERGY+GRADIENT
----------------------
Dimension of the orbital basis            ...  242
Dimension of the AuxC basis               ...  792
Memory devoted to MP2                     ... 8000 MB   
Data format for matrix containers         ... DOUBLE
Compression type for matrix containers    ... UNCOMPRESSED
Overall scaling of the MP2 energy         ...   2.700e-01

-----------------------
SHARK RI TRANSFORMATION
-----------------------

Number of basis functions                ...    242
Number of aux functions                  ...    792
Number of operators                      ...      1
Generation of IJK                        ... YES
Generation of IAK                        ... YES
Generation of ABK                        ... NO
Orbital Range Operator  0:    0-  46 to   47- 241

Aux basis identifier                     ...   AUXC
Contraction scheme used                  ... SEGMENTED
Do orthogonalization                     ... YES
All operator combinations                ... NO
Transpose (ia|K)                         ... NO
Integral generator used                  ... LIBINT
Starting integral generation + trafo... 
Half trafo (segmented) done. Total time =  0.3 sec. integrals=  0.2 sec trafo=  0.1 sec
Integral generation and half transformation done (  0.3 sec)

Reading or making V^(-1/2)          ... done (  0.0 sec)
Sorting IJK integrals               ... done (  0.1 sec)
Sorting IAK integrals               ... done (  0.2 sec)

SHARK RI integral transformation done. Total time =  0.5 sec.

Opening buffers                              ... done
Frozen core precalculation                   ... done

Starting loop over batches of integrals:

Operator 0  - window                       ... ( 13- 46)x( 47-241)
Operator 0  - Memory available             ...  8000 MB
Operator 0  - Memory needed per MO         ...   1.2 MB
Operator 0  - Number of orbitals per batch ... 5
Operator 0  - Number of batches            ... 1

OPERATOR  0   PASS   0:  MOs    13 ...   17 +   18 ...   22 +   23 ...   27 +   28 ...   32
                            +   33 ...   37 +   38 ...   42 +   43 ...   46
  Reading integrals       ... ok
  Internal MO  15
Closing buffer GIPV ( 0.05 GB; CompressionRatio= 1.00)
Time spent in pair loops =     2.370 sec
Deleting buffers (Ka|jb) ...done

-----------------------------------------------
 RI-MP2 CORRELATION ENERGY:     -0.600372313 Eh
-----------------------------------------------


---------------------
MP2 DENSITY FORMATION
---------------------

Completing the external part of the density      ... done
Storing the unrelaxed density                    ... done

Re-sorting 3-index density container for op 0    ... done
Computing external part of the Lagrangian        ... done
Calculating the xc-kernel                        ... done
Calculating G(D)                                 ... done
Completing the Lagrangian                        ... done
Solving the Z-vector equations                   ... Using XC Grid                  ... (calc.grid_cpscf.tmp) 
Recalculating density on grid  ... (calc.grho_cpscf0.tmp) done
Calculating the xc-kernel      ... (calc.fxc_cpscf0.tmp) done

-------------------
SHARK CP-SCF DRIVER
-------------------

Dimension of the orbital basis          ...    242
Dimension of the CPSCF-problem          ...   9165
Number of operators                     ...      1
Max. number of iterations               ...    128
Convergence Tolerance                   ... 3.0e-05
Number of perturbations                 ...      1
Perturbation type                       ... REAL

----------------------------
POPLE LINEAR EQUATION SOLVER
----------------------------

  ITERATION   0:   ||err||_max =   5.1684e-02 (   1.0 sec)
  ITERATION   1:   ||err||_max =   1.2373e-02 (   1.0 sec)
  ITERATION   2:   ||err||_max =   5.2195e-03 (   1.0 sec)
  ITERATION   3:   ||err||_max =   1.4176e-03 (   1.2 sec)
  ITERATION   4:   ||err||_max =   6.1173e-04 (   1.0 sec)
  ITERATION   5:   ||err||_max =   2.4885e-04 (   1.0 sec)
  ITERATION   6:   ||err||_max =   7.5669e-05 (   1.0 sec)
  ITERATION   7:   ||err||_max =   3.0255e-05 (   1.0 sec)
  ITERATION   8:   ||err||_max =   8.8476e-06 (   1.0 sec)
done
Finalizing the relaxed density                   ... done
Transforming P to the AO basis                   ... done
Storing the relaxed density                      ... done

------------------------------------
ENERGY WEIGHTED DENSITY FINALIZATION
------------------------------------

Gathering the parts of the W-matrix              ... done
Forming the Z-density                            ... done
Transforming Z to the AO basis                   ... done
Calculating G(Z)                                 ... done
Finalizing the W-matrix                          ... done
Transforming W to the AO basis and storing       ... done

----------------------------------
MP2 DERIVATIVE INTEGRAL GENERATION
----------------------------------

Input SCF Electron Density              ... calc.scfp
Input Correlated Electron Density       ... calc.pmp2re
Input Energy Weighted Density           ... calc.wmp2.tmp

Nuclear repulsion gradient              ... done (  0.0 sec)
HCore & Overlap gradient  (SHARK)       ... done (  0.1 sec)
Two-electron RIJ gradient terms         ... done (  0.7 sec)

-----------------------------------------------------------
MP2 COSX Grid Generation
-----------------------------------------------------------

General Integration Accuracy     IntAcc      ... 4.871
Radial Grid Type                 RadialGrid  ... OptM3 with GC (2021)
Angular Grid (max. ang.)         AngularGrid ... 4 (Lebedev-302)
Angular grid pruning method      GridPruning ... 4 (adaptive)
Weight generation scheme         WeightScheme... mBecke (2022)
Basis function cutoff            BFCut       ... 1.0000e-12
Integration weight cutoff        WCut        ... 1.0000e-14
Partially contracted basis set               ... on
Rotationally invariant grid construction     ... off
Angular grids for H and He will be reduced by one unit

Total number of grid points                  ...   134325
Total number of batches                      ...     1061
Average number of points per batch           ...      126
Average number of grid points per atom       ...     5373
UseSFitting                                  ... on
Two-electron COSX gradient terms        ... 
Integration Timings:
Total Time                  =     6.5 sec
Basis fcn evaluation        =     0.1 sec
Density evaluation          =     0.2 sec
A evaluation                =     5.3 sec
A derivative evaluation     =     0.0 sec
S-fit derivative evaluation =     0.0 sec
anal. over. der. evaluation =     0.0 sec
num. over. der. evaluation  =     0.4 sec
K(P) evaluation             =     0.1 sec
finalize                    =     0.0 sec

done (  7.4 sec)
CPCM gradient                           ... done (  0.6 sec)
DFT XC gradient                         ... Exchange-correlation gradient    ... done
done (  0.9 sec)
Empirical dispersion gradient           ... 
-------------------
DISPERSION GRADIENT
-------------------

   1   C   :   -0.000132325   -0.000041775   -0.000130394
   2   O   :   -0.000091785   -0.000100651   -0.000110817
   3   C   :   -0.000021861   -0.000045784   -0.000032396
   4   C   :   -0.000055294    0.000070262   -0.000028319
   5   C   :   -0.000058049    0.000041228   -0.000037956
   6   C   :    0.000049853   -0.000175650   -0.000005564
   7   C   :    0.000004588   -0.000123795   -0.000029210
   8   C   :   -0.000061521   -0.000059200   -0.000068496
   9   C   :    0.000230892    0.000096426    0.000231805
  10   C   :    0.000086992    0.000189265    0.000129119
  11   C   :    0.000012438    0.000023084    0.000019620
  12   C   :   -0.000013812    0.000030720   -0.000003200
  13   O   :    0.000099817   -0.000032483    0.000083887
  14   H   :   -0.000065814   -0.000034596   -0.000068835
  15   H   :   -0.000062985    0.000002675   -0.000102861
  16   H   :   -0.000107853   -0.000011642   -0.000052686
  17   H   :   -0.000066573    0.000092456   -0.000032788
  18   H   :   -0.000072106    0.000111542   -0.000031422
  19   H   :    0.000033401   -0.000127672   -0.000006543
  20   H   :    0.000051938   -0.000130456    0.000010088
  21   H   :    0.000070312   -0.000047548    0.000096812
  22   H   :    0.000122849   -0.000025941    0.000034165
  23   H   :    0.000008135    0.000073335    0.000088563
  24   H   :    0.000057970    0.000091619    0.000032997
  25   H   :   -0.000019208    0.000134580    0.000014430

Difference to translation invariance:
           :    0.0000000000    0.0000000000    0.0000000000

Difference to rotation invariance:
           :    0.0000000000    0.0000000000   -0.0000000000

Norm of the Dispersion gradient    ...    0.0007293172
RMS gradient                       ...    0.0000842143
MAX gradient                       ...    0.0002318053
done (  0.0 sec)

-------
TIMINGS
-------

Total time                :   27.177 sec
Integral trafo            :    0.488 sec (  1.8%)
FC preparation            :    0.160 sec (  0.6%)
I/O of integrals          :    0.144 sec (  0.5%)
K(i,j) operators          :    0.312 sec (  1.1%)
T(i,j) pair energies      :    0.050 sec (  0.2%)
V**(-1/2)                 :    0.197 sec (  0.7%)
Gamma(ia|P)               :    0.297 sec (  1.1%)
Gamma-Trafo               :    0.083 sec (  0.3%)
D(virtual)                :    0.013 sec (  0.0%)
D(internal)               :    0.452 sec (  1.7%)
W(virtual)                :    0.025 sec (  0.1%)
W(internal)               :    0.650 sec (  2.4%)
L(virtual)                :    0.305 sec (  1.1%)
L(internal)               :    0.038 sec (  0.1%)
XC kernel                 :    0.024 sec (  0.1%)
G(D)                      :    1.857 sec (  6.8%)
G(Z)                      :    1.868 sec (  6.9%)
Z-vector solution         :    9.490 sec ( 34.9%)
3-index derivative        :    0.379 sec (  1.4%)
2-index derivative        :    0.032 sec (  0.1%)
Fock matrix gradient      :    9.673 sec ( 35.6%)


---------------------------------------
MP2 TOTAL ENERGY:     -575.788497721 Eh
---------------------------------------

The final MP2 gradient
  0:   0.00015055   0.00022525   0.00023363
  1:   0.00007426  -0.00095676  -0.00021625
  2:  -0.00020559   0.00058061  -0.00001428
  3:   0.00039649   0.00029157   0.00046714
  4:  -0.00011476  -0.00010987  -0.00022268
  5:  -0.00014378  -0.00033377  -0.00021148
  6:  -0.00027291   0.00032302  -0.00006574
  7:   0.00049427  -0.00052743   0.00041482
  8:  -0.00049713   0.00098416   0.00003445
  9:  -0.00039930  -0.00028177  -0.00040254
 10:  -0.00003036   0.00037749   0.00029860
 11:   0.00010711  -0.00020676  -0.00011851
 12:   0.00040943  -0.00049903  -0.00051238
 13:   0.00000487  -0.00005137  -0.00001996
 14:  -0.00023254   0.00009999  -0.00005748
 15:  -0.00009048   0.00015164  -0.00018063
 16:  -0.00005718  -0.00010832  -0.00007698
 17:  -0.00002364   0.00003208  -0.00006394
 18:   0.00019567   0.00001194   0.00019115
 19:  -0.00005303  -0.00007903  -0.00006710
 20:  -0.00017422   0.00010502   0.00014431
 21:   0.00011966  -0.00009436   0.00033060
 22:   0.00030813   0.00001061   0.00007857
 23:   0.00001045   0.00000576  -0.00009321
 24:  -0.00000268   0.00006940   0.00014169

-----------------------------------
NORM OF THE MP2 GRADIENT:  0.002498
-----------------------------------

Maximum memory used throughout the entire MP2-calculation: 69.7 MB


-------------------------------------------------------------------------------
                          DFT DISPERSION CORRECTION                            
                                                                               
                              DFTD3 V3.1  Rev 1                                
                          USING Becke-Johnson damping                          
-------------------------------------------------------------------------------
-------------------------   ----------------
Dispersion correction           -0.020575043
-------------------------   ----------------


-------------------------   --------------------
FINAL SINGLE POINT ENERGY      -575.809072764036
-------------------------   --------------------

------------------------------------------------------------------------------
                         ORCA GEOMETRY RELAXATION STEP
------------------------------------------------------------------------------

Reading the OPT-File                    .... done
Getting information on internals        .... done
Copying old internal coords+grads       .... done
Making the new internal coordinates     .... (2022 redundants) done
Validating the new internal coordinates .... (2022 redundants) done
Calculating the B-matrix                .... done
Calculating the G,G- and P matrices     .... done
Transforming gradient to internals      .... done
Projecting the internal gradient        .... done
Number of atoms                         ....  25
Number of internal coordinates          .... 123
Current Energy                          ....  -575.809072764 Eh
Current gradient norm                   ....     0.002498379 Eh/bohr
Maximum allowed component of the step   ....  0.300
Current trust radius                    ....  0.450
Updating the Hessian (BFGS)             .... done
Forming the augmented Hessian           .... done
Diagonalizing the augmented Hessian     .... done
Last element of RFO vector              ....  0.998209764
Lowest eigenvalues of augmented Hessian:
 -0.000044570  0.009539074  0.013743393  0.020387374  0.023657720
Length of the computed step             ....  0.059917527
The final length of the internal step   ....  0.059917527
Converting the step to Cartesian space:
 Initial RMS(Int)=    0.0054025815
Transforming coordinates:
 Iter   0:  RMS(Cart)=    0.0077320117 RMS(Int)=    0.5665439701
done
Storing new coordinates                 .... done
The predicted energy change is          ....    -0.000022365
Previously predicted energy change      ....    -0.000070287
Actually observed energy change         ....    -0.000090565
Ratio of predicted to observed change   ....     1.288495329
New trust radius                        ....     0.450000000

                                .--------------------.
          ----------------------|Geometry convergence|-------------------------
          Item                value                   Tolerance       Converged
          ---------------------------------------------------------------------
          Energy change      -0.0000905647            0.0000010000      NO
          RMS gradient        0.0001694482            0.0000300000      NO
          MAX gradient        0.0005648254            0.0001000000      NO
          RMS step            0.0054025815            0.0006000000      NO
          MAX step            0.0180428731            0.0010000000      NO
          ........................................................
          Max(Bonds)      0.0018      Max(Angles)    0.21
          Max(Dihed)        1.03      Max(Improp)    0.00
          ---------------------------------------------------------------------

The optimization has not yet converged - more geometry cycles are needed


    ---------------------------------------------------------------------------
                         Redundant Internal Coordinates
                            (Angstroem and degrees)

        Definition                    Value    dE/dq     Step     New-Value
    ----------------------------------------------------------------------------
     1. B(O   1,C   0)                1.4185  0.000336  0.0003    1.4188   
     2. B(C   2,O   1)                1.3548  0.000484  0.0000    1.3548   
     3. B(C   3,C   2)                1.4060  0.000127 -0.0004    1.4056   
     4. B(C   4,C   3)                1.3960 -0.000157  0.0003    1.3963   
     5. B(C   5,C   2)                1.4057  0.000097  0.0002    1.4058   
     6. B(C   6,C   5)                1.3915  0.000067 -0.0004    1.3911   
     7. B(C   7,C   4)                1.4051  0.000122 -0.0001    1.4051   
     8. B(C   7,C   6)                1.4090 -0.000082  0.0002    1.4091   
     9. B(C   8,C   7)                1.4670  0.000060  0.0003    1.4673   
    10. B(C   9,C   8)                1.3491 -0.000057 -0.0006    1.3486   
    11. B(C  10,C   9)                1.5085  0.000512 -0.0015    1.5071   
    12. B(C  11,C  10)                1.5441  0.000262 -0.0018    1.5423   
    13. B(O  12,C  11)                1.4468  0.000193  0.0009    1.4477   
    14. B(O  12,C   8)                1.3721  0.000421 -0.0001    1.3720   
    15. B(H  13,C   0)                1.0949  0.000044 -0.0000    1.0949   
    16. B(H  14,C   0)                1.1009  0.000019 -0.0000    1.1009   
    17. B(H  15,C   0)                1.1009  0.000009 -0.0000    1.1009   
    18. B(H  16,C   3)                1.0889  0.000018 -0.0001    1.0888   
    19. B(H  17,C   4)                1.0919  0.000023 -0.0001    1.0918   
    20. B(H  18,C   5)                1.0908 -0.000026 -0.0000    1.0908   
    21. B(H  19,C   6)                1.0895 -0.000028 -0.0000    1.0895   
    22. B(H  20,C  11)                1.0977  0.000084 -0.0001    1.0976   
    23. B(H  21,C  11)                1.1003 -0.000014  0.0001    1.1004   
    24. B(H  22,C  10)                1.1033 -0.000050  0.0003    1.1036   
    25. B(H  23,C  10)                1.1011  0.000029  0.0002    1.1013   
    26. B(H  24,C   9)                1.0877  0.000003 -0.0000    1.0877   
    27. A(H  13,C   0,H  15)          109.28 -0.000080    0.08    109.36   
    28. A(O   1,C   0,H  14)          111.50  0.000323   -0.14    111.37   
    29. A(H  14,C   0,H  15)          108.93 -0.000291    0.10    109.03   
    30. A(O   1,C   0,H  13)          106.29 -0.000159   -0.01    106.28   
    31. A(O   1,C   0,H  15)          111.51  0.000305   -0.12    111.38   
    32. A(H  13,C   0,H  14)          109.26 -0.000106    0.10    109.36   
    33. A(C   0,O   1,C   2)          118.44 -0.000349    0.02    118.47   
    34. A(C   3,C   2,C   5)          119.19 -0.000203    0.03    119.22   
    35. A(O   1,C   2,C   5)          116.33 -0.000155   -0.05    116.28   
    36. A(O   1,C   2,C   3)          124.47  0.000358    0.02    124.50   
    37. A(C   2,C   3,H  16)          121.00 -0.000242    0.09    121.08   
    38. A(C   4,C   3,H  16)          119.19  0.000052   -0.01    119.18   
    39. A(C   2,C   3,C   4)          119.82  0.000190   -0.08    119.74   
    40. A(C   7,C   4,H  17)          119.94  0.000030   -0.08    119.86   
    41. A(C   3,C   4,H  17)          118.53 -0.000094    0.03    118.56   
    42. A(C   3,C   4,C   7)          121.53  0.000064    0.04    121.58   
    43. A(C   2,C   5,H  18)          118.66  0.000320   -0.16    118.50   
    44. A(C   2,C   5,C   6)          120.45 -0.000080    0.06    120.51   
    45. A(C   6,C   5,H  18)          120.88 -0.000240    0.10    120.98   
    46. A(C   5,C   6,H  19)          119.67 -0.000262    0.12    119.79   
    47. A(C   5,C   6,C   7)          121.02  0.000290   -0.08    120.94   
    48. A(C   7,C   6,H  19)          119.31 -0.000027   -0.04    119.28   
    49. A(C   6,C   7,C   8)          120.62  0.000288    0.02    120.63   
    50. A(C   4,C   7,C   8)          121.39 -0.000027   -0.04    121.35   
    51. A(C   4,C   7,C   6)          117.99 -0.000261    0.03    118.01   
    52. A(C   7,C   8,O  12)          115.32 -0.000565    0.05    115.38   
    53. A(C   7,C   8,C   9)          131.14  0.000443   -0.00    131.14   
    54. A(C   9,C   8,O  12)          113.54  0.000122   -0.05    113.49   
    55. A(C   8,C   9,C  10)          109.26 -0.000043    0.01    109.26   
    56. A(C  10,C   9,H  24)          124.96 -0.000113    0.07    125.03   
    57. A(C   8,C   9,H  24)          125.72  0.000155   -0.08    125.64   
    58. A(C   9,C  10,C  11)          101.53 -0.000033    0.04    101.58   
    59. A(H  22,C  10,H  23)          106.81 -0.000033   -0.08    106.72   
    60. A(C  11,C  10,H  23)          111.52  0.000030   -0.04    111.48   
    61. A(C   9,C  10,H  23)          113.01  0.000009   -0.02    112.99   
    62. A(C  11,C  10,H  22)          112.00 -0.000143    0.08    112.08   
    63. A(C   9,C  10,H  22)          112.08  0.000171    0.02    112.10   
    64. A(H  20,C  11,H  21)          108.59 -0.000249    0.12    108.71   
    65. A(O  12,C  11,H  21)          107.97  0.000351   -0.18    107.79   
    66. A(C  10,C  11,H  21)          112.08  0.000009    0.05    112.13   
    67. A(O  12,C  11,H  20)          107.91  0.000115   -0.13    107.78   
    68. A(C  10,C  11,O  12)          106.73  0.000062   -0.09    106.64   
    69. A(C  10,C  11,H  20)          113.33 -0.000244    0.21    113.54   
    70. A(C   8,O  12,C  11)          108.00 -0.000085   -0.05    107.96   
    71. D(C   2,O   1,C   0,H  14)     60.96  0.000049   -0.04     60.93   
    72. D(C   2,O   1,C   0,H  13)    179.94  0.000002   -0.00    179.94   
    73. D(C   2,O   1,C   0,H  15)    -61.05 -0.000023    0.02    -61.03   
    74. D(C   5,C   2,O   1,C   0)   -179.95  0.000004    0.03   -179.92   
    75. D(C   3,C   2,O   1,C   0)      0.07  0.000004    0.04      0.11   
    76. D(C   4,C   3,C   2,C   5)     -0.01  0.000003   -0.02     -0.03   
    77. D(C   4,C   3,C   2,O   1)    179.96  0.000003   -0.02    179.94   
    78. D(H  16,C   3,C   2,C   5)   -179.88 -0.000003    0.01   -179.87   
    79. D(H  16,C   3,C   2,O   1)      0.10 -0.000002   -0.00      0.10   
    80. D(H  17,C   4,C   3,H  16)      0.09 -0.000010    0.04      0.13   
    81. D(H  17,C   4,C   3,C   2)   -179.78 -0.000015    0.07   -179.72   
    82. D(C   7,C   4,C   3,H  16)   -179.98 -0.000003    0.01   -179.97   
    83. D(C   7,C   4,C   3,C   2)      0.15 -0.000008    0.04      0.19   
    84. D(C   6,C   5,C   2,C   3)     -0.09 -0.000000    0.00     -0.09   
    85. D(C   6,C   5,C   2,O   1)    179.93 -0.000001    0.01    179.94   
    86. D(H  18,C   5,C   2,C   3)    179.96 -0.000001    0.01    179.97   
    87. D(H  18,C   5,C   2,O   1)     -0.01 -0.000002    0.01     -0.00   
    88. D(H  19,C   6,C   5,C   2)   -179.85 -0.000002    0.01   -179.84   
    89. D(C   7,C   6,C   5,H  18)   -180.00  0.000004   -0.01   -180.01   
    90. D(C   7,C   6,C   5,C   2)      0.06  0.000003   -0.01      0.05   
    91. D(H  19,C   6,C   5,H  18)      0.09 -0.000001    0.01      0.10   
    92. D(C   8,C   7,C   6,H  19)     -0.04 -0.000005    0.01     -0.04   
    93. D(C   8,C   7,C   6,C   5)   -179.96 -0.000010    0.03   -179.93   
    94. D(C   4,C   7,C   6,H  19)    179.99 -0.000003    0.00    179.99   
    95. D(C   4,C   7,C   6,C   5)      0.07 -0.000008    0.03      0.10   
    96. D(C   8,C   7,C   4,H  17)     -0.22  0.000020   -0.07     -0.29   
    97. D(C   8,C   7,C   4,C   3)    179.85  0.000013   -0.04    179.81   
    98. D(C   6,C   7,C   4,H  17)    179.75  0.000018   -0.07    179.68   
    99. D(C   6,C   7,C   4,C   3)     -0.18  0.000011   -0.04     -0.22   
   100. D(C   9,C   8,C   7,C   6)    177.67  0.000108   -0.75    176.92   
   101. D(C   9,C   8,C   7,C   4)     -2.37  0.000106   -0.74     -3.11   
   102. D(O  12,C   8,C   7,C   6)     -2.67  0.000082   -0.74     -3.40   
   103. D(O  12,C   8,C   7,C   4)    177.30  0.000080   -0.73    176.57   
   104. D(H  24,C   9,C   8,O  12)   -179.04  0.000044   -0.03   -179.07   
   105. D(H  24,C   9,C   8,C   7)      0.63  0.000016   -0.02      0.61   
   106. D(C  10,C   9,C   8,O  12)     -1.79  0.000016   -0.10     -1.89   
   107. D(C  10,C   9,C   8,C   7)    177.89 -0.000012   -0.09    177.80   
   108. D(H  23,C  10,C   9,C   8)    126.47 -0.000065    0.61    127.08   
   109. D(H  22,C  10,C   9,H  24)     64.50  0.000005    0.43     64.93   
   110. D(H  22,C  10,C   9,C   8)   -112.78  0.000024    0.50   -112.28   
   111. D(C  11,C  10,C   9,H  24)   -175.81 -0.000103    0.56   -175.25   
   112. D(C  11,C  10,C   9,C   8)      6.91 -0.000084    0.64      7.54   
   113. D(H  20,C  11,C  10,H  23)    111.33  0.000066   -0.79    110.54   
   114. D(H  20,C  11,C  10,H  22)     -8.30  0.000186   -0.72     -9.02   
   115. D(H  20,C  11,C  10,C   9)   -128.05  0.000071   -0.81   -128.85   
   116. D(O  12,C  11,C  10,H  23)   -130.02  0.000108   -0.90   -130.92   
   117. D(O  12,C  11,C  10,H  22)    110.34  0.000228   -0.82    109.52   
   118. D(O  12,C  11,C  10,C   9)     -9.40  0.000113   -0.91    -10.31   
   119. D(C   8,O  12,C  11,H  21)   -111.74 -0.000351    1.00   -110.73   
   120. D(C   8,O  12,C  11,H  20)    131.07 -0.000305    1.03    132.10   
   121. D(C   8,O  12,C  11,C  10)      8.94 -0.000115    0.92      9.86   
   122. D(C  11,O  12,C   8,C   9)     -4.71  0.000067   -0.54     -5.25   
   123. D(C  11,O  12,C   8,C   7)    175.57  0.000088   -0.55    175.01   
    ----------------------------------------------------------------------------

Geometry step timings:
Preparation and reading OPT file:      0.001 s (16.803 %)
Internal coordinates            :      0.000 s ( 0.621 %)
B/P matrices and projection     :      0.002 s (27.097 %)
Hessian update/contruction      :      0.001 s ( 8.795 %)
Making the step                 :      0.001 s (20.012 %)
Converting the step to Cartesian:      0.000 s ( 2.604 %)
Storing new data                :      0.000 s ( 0.666 %)
Checking convergence            :      0.000 s ( 0.257 %)
Final printing                  :      0.002 s (23.130 %)
Total time                      :      0.007 s

Time for energy+gradient        :     44.339 s
Time for complete geometry iter :     44.557 s

         *************************************************************
         *                GEOMETRY OPTIMIZATION CYCLE   6            *
         *************************************************************
---------------------------------
CARTESIAN COORDINATES (ANGSTROEM)
---------------------------------
  C      1.121015    0.418503   -0.173412
  O      2.139976   -0.259323    0.544341
  C      2.892256    0.448374    1.421140
  C      2.735242    1.821423    1.677786
  C      3.566973    2.452209    2.605097
  C      3.889286   -0.268199    2.105811
  C      4.713502    0.371793    3.025661
  C      4.569109    1.747706    3.293289
  C      5.443205    2.416397    4.263700
  C      5.528629    3.709392    4.637218
  C      6.569227    3.846628    5.718686
  C      7.182821    2.431807    5.738744
  O      6.329605    1.598652    4.917946
  H      0.646622   -0.331333   -0.814924
  H      1.538169    1.222642   -0.799006
  H      0.367971    0.846376    0.506238
  H      1.971574    2.405196    1.166334
  H      3.425139    3.518322    2.793030
  H      4.000542   -1.333245    1.897976
  H      5.484106   -0.194467    3.547611
  H      7.223305    1.985685    6.740791
  H      8.192843    2.411628    5.302356
  H      6.124174    4.119686    6.690947
  H      7.327739    4.611992    5.491265
  H      4.912184    4.520979    4.257285

----------------------------
CARTESIAN COORDINATES (A.U.)
----------------------------
  NO LB      ZA    FRAG     MASS         X           Y           Z
   0 C     6.0000    0    12.011    2.118411    0.790857   -0.327701
   1 O     8.0000    0    15.999    4.043969   -0.490050    1.028656
   2 C     6.0000    0    12.011    5.465572    0.847304    2.685566
   3 C     6.0000    0    12.011    5.168858    3.441991    3.170556
   4 C     6.0000    0    12.011    6.740601    4.634003    4.922919
   5 C     6.0000    0    12.011    7.349685   -0.506823    3.979405
   6 C     6.0000    0    12.011    8.907229    0.702587    5.717672
   7 C     6.0000    0    12.011    8.634365    3.302686    6.223414
   8 C     6.0000    0    12.011   10.286167    4.566328    8.057224
   9 C     6.0000    0    12.011   10.447595    7.009735    8.763073
  10 C     6.0000    0    12.011   12.414040    7.269073   10.806751
  11 C     6.0000    0    12.011   13.573564    4.595450   10.844654
  12 O     8.0000    0    15.999   11.961219    3.021014    9.293571
  13 H     1.0000    0     1.008    1.221938   -0.626130   -1.539983
  14 H     1.0000    0     1.008    2.906718    2.310458   -1.509902
  15 H     1.0000    0     1.008    0.695365    1.599419    0.956650
  16 H     1.0000    0     1.008    3.725736    4.545162    2.204052
  17 H     1.0000    0     1.008    6.472575    6.648666    5.278062
  18 H     1.0000    0     1.008    7.559928   -2.519467    3.586656
  19 H     1.0000    0     1.008   10.363459   -0.367489    6.704013
  20 H     1.0000    0     1.008   13.650068    3.752401   12.738248
  21 H     1.0000    0     1.008   15.482230    4.557316   10.020001
  22 H     1.0000    0     1.008   11.573012    7.785078   12.644058
  23 H     1.0000    0     1.008   13.847420    8.715403   10.376987
  24 H     1.0000    0     1.008    9.282682    8.543412    8.045102

--------------------------------
INTERNAL COORDINATES (ANGSTROEM)
--------------------------------
 C      0   0   0     0.000000000000     0.00000000     0.00000000
 O      1   0   0     1.418767215050     0.00000000     0.00000000
 C      2   1   0     1.354819849270   118.46579222     0.00000000
 C      3   2   1     1.405626212612   124.49866709     0.10757268
 C      4   3   2     1.396270658571   119.73669421   179.93961142
 C      3   2   1     1.405815970782   116.27858223   180.07682918
 C      6   3   2     1.391060014053   120.51472535   179.93972121
 C      5   4   3     1.405065981102   121.57610523     0.18789668
 C      8   5   4     1.467272094550   121.35370006   179.80586315
 C      9   8   5     1.348573472326   131.13784954   356.88976984
 C     10   9   8     1.507066620074   109.25673794   177.80236571
 C     11  10   9     1.542276405946   101.56638666     7.54370710
 O      9   8   5     1.372023875714   115.37997828   176.56554744
 H      1   2   3     1.094916689427   106.28386227   179.94305289
 H      1   2   3     1.100919560906   111.36479818    60.92665464
 H      1   2   3     1.100941876388   111.38403565   298.97306187
 H      4   3   2     1.088834915577   121.08437928     0.09677178
 H      5   4   3     1.091803190927   118.55939386   180.28266659
 H      6   3   2     1.090823171157   118.50377645     0.00000000
 H      7   6   3     1.089454454075   119.78675638   180.16200193
 H     12  11  10     1.097616586035   113.54089937   231.14257638
 H     12  11  10     1.100448233831   112.13697993   107.43825360
 H     11  10   9     1.103596376269   112.10327390   247.72124992
 H     11  10   9     1.101292062369   112.99582024   127.07629291
 H     10   9   8     1.087670727082   125.64548255     0.61380977

---------------------------
INTERNAL COORDINATES (A.U.)
---------------------------
 C      0   0   0     0.000000000000     0.00000000     0.00000000
 O      1   0   0     2.681081484230     0.00000000     0.00000000
 C      2   1   0     2.560238475920   118.46579222     0.00000000
 C      3   2   1     2.656248588498   124.49866709     0.10757268
 C      4   3   2     2.638569153530   119.73669421   179.93961142
 C      3   2   1     2.656607179471   116.27858223   180.07682918
 C      6   3   2     2.628722462408   120.51472535   179.93972121
 C      5   4   3     2.655189904372   121.57610523     0.18789668
 C      8   5   4     2.772742422644   121.35370006   179.80586315
 C      9   8   5     2.548434534167   131.13784954   356.88976984
 C     10   9   8     2.847943177514   109.25673794   177.80236571
 C     11  10   9     2.914480030046   101.56638666     7.54370710
 O      9   8   5     2.592749374301   115.37997828   176.56554744
 H      1   2   3     2.069092682476   106.28386227   179.94305289
 H      1   2   3     2.080436465589   111.36479818    60.92665464
 H      1   2   3     2.080478635739   111.38403565   298.97306187
 H      4   3   2     2.057599795492   121.08437928     0.09677178
 H      5   4   3     2.063209022993   118.55939386   180.28266659
 H      6   3   2     2.061357054023   118.50377645     0.00000000
 H      7   6   3     2.058770553582   119.78675638   180.16200193
 H     12  11  10     2.074194747655   113.54089937   231.14257638
 H     12  11  10     2.079545786497   112.13697993   107.43825360
 H     11  10   9     2.085494913536   112.10327390   247.72124992
 H     11  10   9     2.081140391339   112.99582024   127.07629291
 H     10   9   8     2.055399798068   125.64548255     0.61380977


           ************************************************************
           *        Program running with 8 parallel MPI-processes     *
           *              working on a common directory               *
           ************************************************************
------------------------------------------------------------------------------
                   ___                                                        
                  /   \      - P O W E R E D   B Y -                         
                 /     \                                                     
                 |  |  |   _    _      __       _____    __    __             
                 |  |  |  | |  | |    /  \     |  _  \  |  |  /  |          
                  \  \/   | |  | |   /    \    | | | |  |  | /  /          
                 / \  \   | |__| |  /  /\  \   | |_| |  |  |/  /          
                |  |  |   |  __  | /  /__\  \  |    /   |      \           
                |  |  |   | |  | | |   __   |  |    \   |  |\   \          
                \     /   | |  | | |  |  |  |  | |\  \  |  | \   \       
                 \___/    |_|  |_| |__|  |__|  |_| \__\ |__|  \__/        
                                                                              
                      - O R C A' S   B I G   F R I E N D -                    
                                      &                                       
                       - I N T E G R A L  F E E D E R -                       
                                                                              
 v1 FN, 2020, v2 2021, v3 2022-2024                                           
------------------------------------------------------------------------------


----------------------
SHARK INTEGRAL PACKAGE
----------------------

Number of atoms                             ...     25
Number of basis functions                   ...    242
Number of shells                            ...    114
Maximum angular momentum                    ...      2
Integral batch strategy                     ... SHARK/LIBINT Hybrid
RI-J (if used) integral strategy            ... SPLIT-RIJ (Revised 2003 algorithm where possible)
Printlevel                                  ...      1
Contraction scheme used                     ... SEGMENTED contraction
Prescreening option                         ... SCHWARTZ
   Thresh                                   ... 1.000e-12
   Tcut                                     ... 1.000e-14
   Tpresel                                  ... 1.000e-14 
Coulomb Range Separation                    ... NOT USED
Exchange Range Separation                   ... NOT USED
Multipole approximations                    ... NOT USED
Finite Nucleus Model                        ... NOT USED
CABS basis                                  ... NOT available
Auxiliary Coulomb fitting basis             ... AVAILABLE
   # of basis functions in Aux-J            ...    769
   # of shells in Aux-J                     ...    255
   Maximum angular momentum in Aux-J        ...      4
Auxiliary J/K fitting basis                 ... NOT available
Auxiliary Correlation fitting basis         ... AVAILABLE
   # of basis functions in Aux-C            ...    792
   # of shells in Aux-C                     ...    280
   Maximum angular momentum in Aux-C        ...      3
Auxiliary 'external' fitting basis          ... NOT available

Checking pre-screening integrals            ... done (  0.0 sec) Dimension = 114
Check shell pair data                       ... done (  0.0 sec)
Shell pair information
Shell pair cut-off parameter TPreSel        ...   1.0e-14
Total number of shell pairs                 ...      6555
Shell pairs after pre-screening             ...      5535
Total number of primitive shell pairs       ...     23641
Primitive shell pairs kept                  ...     14028
          la=0 lb=0:   1725 shell pairs
          la=1 lb=0:   2026 shell pairs
          la=1 lb=1:    630 shell pairs
          la=2 lb=0:    679 shell pairs
          la=2 lb=1:    403 shell pairs
          la=2 lb=2:     72 shell pairs

Calculating one electron integrals          ... done (  0.0 sec)
Calculating RI/J V-Matrix + Cholesky decomp.... done (  0.0 sec)
Calculating RI/C V-Matrix + Cholesky decomp.... done (  0.0 sec)
Calculating Nuclear repulsion               ... done (  0.0 sec) ENN=    741.858659814147 Eh

Diagonalization of the overlap matrix:
Smallest eigenvalue                        ... 2.669e-04
Time for diagonalization                   ...    0.007 sec
Threshold for overlap eigenvalues          ... 1.000e-07
Number of eigenvalues below threshold      ... 0
Time for construction of square roots      ...    0.004 sec
Total time needed                          ...    0.013 sec

-------------------
DFT GRID GENERATION
-------------------

General Integration Accuracy     IntAcc      ... 4.388
Radial Grid Type                 RadialGrid  ... OptM3 with GC (2021)
Angular Grid (max. ang.)         AngularGrid ... 4 (Lebedev-302)
Angular grid pruning method      GridPruning ... 4 (adaptive)
Weight generation scheme         WeightScheme... mBecke (2022)
Basis function cutoff            BFCut       ... 1.0000e-12
Integration weight cutoff        WCut        ... 1.0000e-14
Partially contracted basis set               ... off
Rotationally invariant grid construction     ... off
Angular grids for H and He will be reduced by one unit

Total number of grid points                  ...   116718
Total number of batches                      ...     1835
Average number of points per batch           ...       63
Average number of grid points per atom       ...     4669

--------------------
COSX GRID GENERATION
--------------------

GRIDX 1
-------
General Integration Accuracy     IntAcc      ... 3.816
Radial Grid Type                 RadialGrid  ... OptM3 with GC (2021)
Angular Grid (max. ang.)         AngularGrid ... 1 (Lebedev-50)
Angular grid pruning method      GridPruning ... 4 (adaptive)
Weight generation scheme         WeightScheme... mBecke (2022)
Basis function cutoff            BFCut       ... 1.0000e-12
Integration weight cutoff        WCut        ... 1.0000e-14
Partially contracted basis set               ... on
Rotationally invariant grid construction     ... off
Angular grids for H and He will be reduced by one unit

Total number of grid points                  ...    14883
Total number of batches                      ...      132
Average number of points per batch           ...      112
Average number of grid points per atom       ...      595
UseSFitting                                  ... on

GRIDX 2
-------
General Integration Accuracy     IntAcc      ... 4.020
Radial Grid Type                 RadialGrid  ... OptM3 with GC (2021)
Angular Grid (max. ang.)         AngularGrid ... 2 (Lebedev-110)
Angular grid pruning method      GridPruning ... 4 (adaptive)
Weight generation scheme         WeightScheme... mBecke (2022)
Basis function cutoff            BFCut       ... 1.0000e-12
Integration weight cutoff        WCut        ... 1.0000e-14
Partially contracted basis set               ... on
Rotationally invariant grid construction     ... off
Angular grids for H and He will be reduced by one unit

Total number of grid points                  ...    32274
Total number of batches                      ...      265
Average number of points per batch           ...      121
Average number of grid points per atom       ...     1291
UseSFitting                                  ... on

GRIDX 3
-------
General Integration Accuracy     IntAcc      ... 4.338
Radial Grid Type                 RadialGrid  ... OptM3 with GC (2021)
Angular Grid (max. ang.)         AngularGrid ... 3 (Lebedev-194)
Angular grid pruning method      GridPruning ... 4 (adaptive)
Weight generation scheme         WeightScheme... mBecke (2022)
Basis function cutoff            BFCut       ... 1.0000e-12
Integration weight cutoff        WCut        ... 1.0000e-14
Partially contracted basis set               ... on
Rotationally invariant grid construction     ... off
Angular grids for H and He will be reduced by one unit

Total number of grid points                  ...    70747
Total number of batches                      ...      566
Average number of points per batch           ...      124
Average number of grid points per atom       ...     2830
UseSFitting                                  ... on
Initializing property integral containers    ... done (  0.0 sec)

SHARK setup successfully completed in   1.5 seconds

Maximum memory used throughout the entire STARTUP-calculation: 31.5 MB


           ************************************************************
           *        Program running with 8 parallel MPI-processes     *
           *              working on a common directory               *
           ************************************************************
Occupation numbers will be reassigned to an Aufbau configuration
             **** ENERGY FILE WAS UPDATED (calc.en.tmp) ****
Finished Guess after   0.2 sec
Maximum memory used throughout the entire GUESS-calculation: 13.3 MB


           ************************************************************
           *        Program running with 8 parallel MPI-processes     *
           *              working on a common directory               *
           ************************************************************
--------------------
CPCM SOLVATION MODEL
--------------------
CPCM parameters:
  Epsilon                                         ...      16.7000
  Refrac                                          ...       1.2750
  Rsolv                                           ...       1.3000
  Surface type                                    ... GAUSSIAN VDW
  Discretization scheme                           ... Constant charge density
    Threshold for H atoms                         ...       5.0000 (charges/Ang^2)
    Threshold for non-H atoms                     ...       5.0000 (charges/Ang^2)
  Epsilon function type                           ...         CPCM
Solvent:                                          ... CUSTOM
Radii:
  Scheme                                          ... Element-dependent radii
  Radius for C  used is    3.8550 Bohr (=   2.0400 Ang.)
  Radius for O  used is    3.4469 Bohr (=   1.8240 Ang.)
  Radius for H  used is    2.4944 Bohr (=   1.3200 Ang.)
Calculating surface                               ...        done! (  0.0s)
Cavity surface points                             ...         2245
Cavity Volume                                     ...    1498.7653
Cavity Surface-area                               ...     807.1951
Calculating surface distance matrix               ...        done! (  0.1s)
Performing Cholesky decomposition & store         ...        done! (  0.2s)
Overall time for CPCM initialization              ...                 0.3s

----------------------------------------D-I-I-S--------------------------------------------
Iteration    Energy (Eh)           Delta-E    RMSDP     MaxDP     DIISErr   Damp  Time(sec)
-------------------------------------------------------------------------------------------
               ***  Starting incremental Fock matrix formation  ***
    1    -575.1881244800678132     0.00e+00  4.24e-05  9.21e-04  4.30e-03  0.700   1.7
    2    -575.1881668341274008    -4.24e-05  3.89e-05  8.76e-04  3.49e-03  0.700   1.0
                               ***Turning on AO-DIIS***
                              *** Initializing SOSCF ***
---------------------------------------S-O-S-C-F--------------------------------------
Iteration    Energy (Eh)           Delta-E    RMSDP     MaxDP     MaxGrad    Time(sec)
--------------------------------------------------------------------------------------
    3    -575.1882016876473926    -3.49e-05  1.13e-04  2.51e-03  2.73e-03     1.0
               *** Restarting incremental Fock matrix formation ***
    4    -575.1883038040733709    -1.02e-04  1.97e-05  4.05e-04  1.42e-04     1.7
    5    -575.1883057438345759    -1.94e-06  1.25e-05  2.59e-04  4.19e-05     1.4
    6    -575.1883058434001441    -9.96e-08  4.68e-06  1.37e-04  4.67e-05     1.3
    7    -575.1883060131991670    -1.70e-07  6.78e-07  2.36e-05  3.76e-06     1.3
    8    -575.1883060141143460    -9.15e-10  2.76e-07  1.01e-05  3.09e-06     1.1
                 **** Energy Check signals convergence ****

               *****************************************************
               *                     SUCCESS                       *
               *           SCF CONVERGED AFTER   8 CYCLES          *
               *****************************************************

Recomputing exchange energy using gridx3       ... done (    2.302 sec)
Old exchange energy                            :    -41.174451969 Eh
New exchange energy                            :    -41.174309424 Eh
Exchange energy change after final integration :      0.000142545 Eh
Total energy after final integration           :   -575.188163469 Eh
             **** ENERGY FILE WAS UPDATED (calc.en.tmp) ****

----------------
TOTAL SCF ENERGY
----------------

Total Energy       :       -575.18816346905680 Eh          -15651.66564 eV

Components:
Nuclear Repulsion  :        741.85865981414725 Eh           20187.00042 eV
Electronic Energy  :      -1317.03565308303632 Eh          -35838.36211 eV
One Electron Energy:      -2252.88411569686969 Eh          -61304.09343 eV
Two Electron Energy:        935.84846261383336 Eh           25465.73132 eV
CPCM Dielectric    :         -0.01131274522521 Eh              -0.30784 eV

Virial components:
Potential Energy   :      -1145.50404347486301 Eh          -31170.74971 eV
Kinetic Energy     :        570.31588000580621 Eh           15519.08407 eV
Virial Ratio       :          2.00854313133136

DFT components:
N(Alpha)           :       47.000039180988 electrons
N(Beta)            :       47.000039180988 electrons
N(Total)           :       94.000078361975 electrons
E(X)               :      -36.587347391384 Eh       
E(C)               :       -2.327362435023 Eh       
E(XC)              :      -38.914709826407 Eh       

CPCM Solvation Model Properties:
Surface-charge          :         -0.02341688501162
Corrected charge        :          0.00000000000000
Outlying charge corr.   :          0.00003272907008 Eh               0.00089 eV
Free-energy (cav+disp)  :  This term is not implemented in the current solvation scheme

---------------
SCF CONVERGENCE
---------------

  Last Energy change         ...    9.1518e-10  Tolerance :   1.0000e-09
  Last MAX-Density change    ...    1.0074e-05  Tolerance :   1.0000e-08
  Last RMS-Density change    ...    2.7621e-07  Tolerance :   1.0000e-09
  Last DIIS Error            ...    2.7287e-03  Tolerance :   1.0000e-08
  Last Orbital Gradient      ...    3.0912e-06  Tolerance :   2.0000e-06
  Last Orbital Rotation      ...    5.2321e-06  Tolerance :   2.0000e-06


Total SCF time: 0 days 0 hours 0 min 13 sec 
Finished LeanSCF after  13.4 sec

Maximum memory used throughout the entire LEANSCF-calculation: 28.1 MB


           ************************************************************
           *        Program running with 8 parallel MPI-processes     *
           *              working on a common directory               *
           ************************************************************

------------------------------------------------------------------------------
                                ORCA  MP2 
------------------------------------------------------------------------------

Freezing NCore=26 chemical core electrons

----------------------
RI-MP2 ENERGY+GRADIENT
----------------------
Dimension of the orbital basis            ...  242
Dimension of the AuxC basis               ...  792
Memory devoted to MP2                     ... 8000 MB   
Data format for matrix containers         ... DOUBLE
Compression type for matrix containers    ... UNCOMPRESSED
Overall scaling of the MP2 energy         ...   2.700e-01

-----------------------
SHARK RI TRANSFORMATION
-----------------------

Number of basis functions                ...    242
Number of aux functions                  ...    792
Number of operators                      ...      1
Generation of IJK                        ... YES
Generation of IAK                        ... YES
Generation of ABK                        ... NO
Orbital Range Operator  0:    0-  46 to   47- 241

Aux basis identifier                     ...   AUXC
Contraction scheme used                  ... SEGMENTED
Do orthogonalization                     ... YES
All operator combinations                ... NO
Transpose (ia|K)                         ... NO
Integral generator used                  ... LIBINT
Starting integral generation + trafo... 
Half trafo (segmented) done. Total time =  0.3 sec. integrals=  0.2 sec trafo=  0.1 sec
Integral generation and half transformation done (  0.3 sec)

Reading or making V^(-1/2)          ... done (  0.0 sec)
Sorting IJK integrals               ... done (  0.1 sec)
Sorting IAK integrals               ... done (  0.2 sec)

SHARK RI integral transformation done. Total time =  0.5 sec.

Opening buffers                              ... done
Frozen core precalculation                   ... done

Starting loop over batches of integrals:

Operator 0  - window                       ... ( 13- 46)x( 47-241)
Operator 0  - Memory available             ...  8000 MB
Operator 0  - Memory needed per MO         ...   1.2 MB
Operator 0  - Number of orbitals per batch ... 5
Operator 0  - Number of batches            ... 1

OPERATOR  0   PASS   0:  MOs    13 ...   17 +   18 ...   22 +   23 ...   27 +   28 ...   32
                            +   33 ...   37 +   38 ...   42 +   43 ...   46
  Reading integrals       ... ok
  Internal MO  15
Closing buffer GIPV ( 0.05 GB; CompressionRatio= 1.00)
Time spent in pair loops =     2.348 sec
Deleting buffers (Ka|jb) ...done

-----------------------------------------------
 RI-MP2 CORRELATION ENERGY:     -0.600367687 Eh
-----------------------------------------------


---------------------
MP2 DENSITY FORMATION
---------------------

Completing the external part of the density      ... done
Storing the unrelaxed density                    ... done

Re-sorting 3-index density container for op 0    ... done
Computing external part of the Lagrangian        ... done
Calculating the xc-kernel                        ... done
Calculating G(D)                                 ... done
Completing the Lagrangian                        ... done
Solving the Z-vector equations                   ... Using XC Grid                  ... (calc.grid_cpscf.tmp) 
Recalculating density on grid  ... (calc.grho_cpscf0.tmp) done
Calculating the xc-kernel      ... (calc.fxc_cpscf0.tmp) done

-------------------
SHARK CP-SCF DRIVER
-------------------

Dimension of the orbital basis          ...    242
Dimension of the CPSCF-problem          ...   9165
Number of operators                     ...      1
Max. number of iterations               ...    128
Convergence Tolerance                   ... 3.0e-05
Number of perturbations                 ...      1
Perturbation type                       ... REAL

----------------------------
POPLE LINEAR EQUATION SOLVER
----------------------------

  ITERATION   0:   ||err||_max =   5.1696e-02 (   1.0 sec)
  ITERATION   1:   ||err||_max =   1.2375e-02 (   1.0 sec)
  ITERATION   2:   ||err||_max =   5.2175e-03 (   1.4 sec)
  ITERATION   3:   ||err||_max =   1.4163e-03 (   1.1 sec)
  ITERATION   4:   ||err||_max =   6.1014e-04 (   1.0 sec)
  ITERATION   5:   ||err||_max =   2.4846e-04 (   1.0 sec)
  ITERATION   6:   ||err||_max =   7.5517e-05 (   1.0 sec)
  ITERATION   7:   ||err||_max =   3.0243e-05 (   1.0 sec)
  ITERATION   8:   ||err||_max =   8.8564e-06 (   1.1 sec)
done
Finalizing the relaxed density                   ... done
Transforming P to the AO basis                   ... done
Storing the relaxed density                      ... done

------------------------------------
ENERGY WEIGHTED DENSITY FINALIZATION
------------------------------------

Gathering the parts of the W-matrix              ... done
Forming the Z-density                            ... done
Transforming Z to the AO basis                   ... done
Calculating G(Z)                                 ... done
Finalizing the W-matrix                          ... done
Transforming W to the AO basis and storing       ... done

----------------------------------
MP2 DERIVATIVE INTEGRAL GENERATION
----------------------------------

Input SCF Electron Density              ... calc.scfp
Input Correlated Electron Density       ... calc.pmp2re
Input Energy Weighted Density           ... calc.wmp2.tmp

Nuclear repulsion gradient              ... done (  0.0 sec)
HCore & Overlap gradient  (SHARK)       ... done (  0.1 sec)
Two-electron RIJ gradient terms         ... done (  0.6 sec)

-----------------------------------------------------------
MP2 COSX Grid Generation
-----------------------------------------------------------

General Integration Accuracy     IntAcc      ... 4.871
Radial Grid Type                 RadialGrid  ... OptM3 with GC (2021)
Angular Grid (max. ang.)         AngularGrid ... 4 (Lebedev-302)
Angular grid pruning method      GridPruning ... 4 (adaptive)
Weight generation scheme         WeightScheme... mBecke (2022)
Basis function cutoff            BFCut       ... 1.0000e-12
Integration weight cutoff        WCut        ... 1.0000e-14
Partially contracted basis set               ... on
Rotationally invariant grid construction     ... off
Angular grids for H and He will be reduced by one unit

Total number of grid points                  ...   134311
Total number of batches                      ...     1060
Average number of points per batch           ...      126
Average number of grid points per atom       ...     5372
UseSFitting                                  ... on
Two-electron COSX gradient terms        ... 
Integration Timings:
Total Time                  =     6.5 sec
Basis fcn evaluation        =     0.1 sec
Density evaluation          =     0.2 sec
A evaluation                =     5.2 sec
A derivative evaluation     =     0.0 sec
S-fit derivative evaluation =     0.0 sec
anal. over. der. evaluation =     0.0 sec
num. over. der. evaluation  =     0.4 sec
K(P) evaluation             =     0.1 sec
finalize                    =     0.0 sec

done (  7.4 sec)
CPCM gradient                           ... done (  0.6 sec)
DFT XC gradient                         ... Exchange-correlation gradient    ... done
done (  0.9 sec)
Empirical dispersion gradient           ... 
-------------------
DISPERSION GRADIENT
-------------------

   1   C   :   -0.000132444   -0.000041784   -0.000130640
   2   O   :   -0.000091594   -0.000100612   -0.000110910
   3   C   :   -0.000021768   -0.000045216   -0.000032225
   4   C   :   -0.000055970    0.000070507   -0.000028325
   5   C   :   -0.000058454    0.000040550   -0.000037599
   6   C   :    0.000050170   -0.000174918   -0.000005634
   7   C   :    0.000005061   -0.000124352   -0.000028965
   8   C   :   -0.000061770   -0.000059837   -0.000068303
   9   C   :    0.000232376    0.000098062    0.000233942
  10   C   :    0.000088452    0.000188272    0.000128923
  11   C   :    0.000011488    0.000021730    0.000018465
  12   C   :   -0.000015507    0.000031039   -0.000004418
  13   O   :    0.000099055   -0.000032003    0.000084900
  14   H   :   -0.000065750   -0.000034589   -0.000068877
  15   H   :   -0.000062948    0.000002704   -0.000102903
  16   H   :   -0.000107834   -0.000011747   -0.000052704
  17   H   :   -0.000066747    0.000092598   -0.000032554
  18   H   :   -0.000072394    0.000111437   -0.000030946
  19   H   :    0.000033516   -0.000127604   -0.000006826
  20   H   :    0.000052122   -0.000130529    0.000009926
  21   H   :    0.000070437   -0.000047465    0.000096645
  22   H   :    0.000122985   -0.000025843    0.000034026
  23   H   :    0.000007948    0.000073469    0.000088545
  24   H   :    0.000057809    0.000091479    0.000033078
  25   H   :   -0.000018240    0.000134653    0.000013379

Difference to translation invariance:
           :   -0.0000000000   -0.0000000000   -0.0000000000

Difference to rotation invariance:
           :   -0.0000000000    0.0000000000   -0.0000000000

Norm of the Dispersion gradient    ...    0.0007305611
RMS gradient                       ...    0.0000843579
MAX gradient                       ...    0.0002339424
done (  0.0 sec)

-------
TIMINGS
-------

Total time                :   27.478 sec
Integral trafo            :    0.486 sec (  1.8%)
FC preparation            :    0.152 sec (  0.6%)
I/O of integrals          :    0.140 sec (  0.5%)
K(i,j) operators          :    0.311 sec (  1.1%)
T(i,j) pair energies      :    0.049 sec (  0.2%)
V**(-1/2)                 :    0.193 sec (  0.7%)
Gamma(ia|P)               :    0.296 sec (  1.1%)
Gamma-Trafo               :    0.084 sec (  0.3%)
D(virtual)                :    0.013 sec (  0.0%)
D(internal)               :    0.452 sec (  1.6%)
W(virtual)                :    0.025 sec (  0.1%)
W(internal)               :    0.626 sec (  2.3%)
L(virtual)                :    0.307 sec (  1.1%)
L(internal)               :    0.037 sec (  0.1%)
XC kernel                 :    0.023 sec (  0.1%)
G(D)                      :    1.847 sec (  6.7%)
G(Z)                      :    1.890 sec (  6.9%)
Z-vector solution         :    9.838 sec ( 35.8%)
3-index derivative        :    0.362 sec (  1.3%)
2-index derivative        :    0.032 sec (  0.1%)
Fock matrix gradient      :    9.672 sec ( 35.2%)


---------------------------------------
MP2 TOTAL ENERGY:     -575.788531156 Eh
---------------------------------------

The final MP2 gradient
  0:  -0.00032612   0.00021568  -0.00020514
  1:   0.00005909  -0.00076003  -0.00018317
  2:  -0.00013640   0.00079095   0.00012474
  3:   0.00010834   0.00005958   0.00015997
  4:  -0.00010888  -0.00012453  -0.00022686
  5:   0.00008718   0.00000067   0.00007286
  6:  -0.00029011  -0.00011207  -0.00018180
  7:   0.00040215  -0.00056347   0.00028197
  8:  -0.00044478   0.00159719   0.00018524
  9:   0.00022124  -0.00073833   0.00014137
 10:  -0.00068565  -0.00073370  -0.00040186
 11:   0.00041958   0.00091831   0.00046993
 12:   0.00039767  -0.00026117  -0.00052821
 13:   0.00003290  -0.00014047  -0.00000027
 14:   0.00006141   0.00005364   0.00003416
 15:   0.00003280   0.00005480   0.00006087
 16:   0.00000143  -0.00005734  -0.00002716
 17:   0.00006860  -0.00003873  -0.00000934
 18:   0.00004202   0.00006022   0.00006200
 19:  -0.00002036   0.00004428  -0.00000757
 20:  -0.00033729  -0.00012937   0.00008127
 21:   0.00003479  -0.00034140   0.00005705
 22:   0.00034188   0.00016598   0.00014834
 23:   0.00004872   0.00011014  -0.00015509
 24:  -0.00003734  -0.00005402   0.00006266

-----------------------------------
NORM OF THE MP2 GRADIENT:  0.003022
-----------------------------------

Maximum memory used throughout the entire MP2-calculation: 69.8 MB


-------------------------------------------------------------------------------
                          DFT DISPERSION CORRECTION                            
                                                                               
                              DFTD3 V3.1  Rev 1                                
                          USING Becke-Johnson damping                          
-------------------------------------------------------------------------------
-------------------------   ----------------
Dispersion correction           -0.020577714
-------------------------   ----------------


-------------------------   --------------------
FINAL SINGLE POINT ENERGY      -575.809108870068
-------------------------   --------------------

------------------------------------------------------------------------------
                         ORCA GEOMETRY RELAXATION STEP
------------------------------------------------------------------------------

Reading the OPT-File                    .... done
Getting information on internals        .... done
Copying old internal coords+grads       .... done
Making the new internal coordinates     .... (2022 redundants) done
Validating the new internal coordinates .... (2022 redundants) done
Calculating the B-matrix                .... done
Calculating the G,G- and P matrices     .... done
Transforming gradient to internals      .... done
Projecting the internal gradient        .... done
Number of atoms                         ....  25
Number of internal coordinates          .... 123
Current Energy                          ....  -575.809108870 Eh
Current gradient norm                   ....     0.003022082 Eh/bohr
Maximum allowed component of the step   ....  0.300
Current trust radius                    ....  0.450
Updating the Hessian (BFGS)             .... done
Forming the augmented Hessian           .... done
Diagonalizing the augmented Hessian     .... done
Last element of RFO vector              ....  0.984075967
Lowest eigenvalues of augmented Hessian:
 -0.000099060  0.002778801  0.013523132  0.020387018  0.023638312
Length of the computed step             ....  0.180624668
The final length of the internal step   ....  0.180624668
Converting the step to Cartesian space:
 Initial RMS(Int)=    0.0162863778
Transforming coordinates:
 Iter   0:  RMS(Cart)=    0.0231365829 RMS(Int)=    0.5667123790
done
Storing new coordinates                 .... done
The predicted energy change is          ....    -0.000051146
Previously predicted energy change      ....    -0.000022365
Actually observed energy change         ....    -0.000036106
Ratio of predicted to observed change   ....     1.614386598
New trust radius                        ....     0.300000000

                                .--------------------.
          ----------------------|Geometry convergence|-------------------------
          Item                value                   Tolerance       Converged
          ---------------------------------------------------------------------
          Energy change      -0.0000361060            0.0000010000      NO
          RMS gradient        0.0001643450            0.0000300000      NO
          MAX gradient        0.0007939249            0.0001000000      NO
          RMS step            0.0162863778            0.0006000000      NO
          MAX step            0.0514816364            0.0010000000      NO
          ........................................................
          Max(Bonds)      0.0031      Max(Angles)    0.43
          Max(Dihed)        2.95      Max(Improp)    0.00
          ---------------------------------------------------------------------

The optimization has not yet converged - more geometry cycles are needed


    ---------------------------------------------------------------------------
                         Redundant Internal Coordinates
                            (Angstroem and degrees)

        Definition                    Value    dE/dq     Step     New-Value
    ----------------------------------------------------------------------------
     1. B(O   1,C   0)                1.4188  0.000287  0.0003    1.4190   
     2. B(C   2,O   1)                1.3548  0.000568 -0.0005    1.3543   
     3. B(C   3,C   2)                1.4056 -0.000132 -0.0005    1.4051   
     4. B(C   4,C   3)                1.3963 -0.000034  0.0006    1.3968   
     5. B(C   5,C   2)                1.4058  0.000136  0.0002    1.4060   
     6. B(C   6,C   5)                1.3911 -0.000136 -0.0006    1.3904   
     7. B(C   7,C   4)                1.4051  0.000169 -0.0003    1.4048   
     8. B(C   7,C   6)                1.4091 -0.000076  0.0004    1.4096   
     9. B(C   8,C   7)                1.4673  0.000257  0.0002    1.4675   
    10. B(C   9,C   8)                1.3486 -0.000794 -0.0003    1.3483   
    11. B(C  10,C   9)                1.5071 -0.000238 -0.0021    1.5049   
    12. B(C  11,C  10)                1.5423 -0.000324 -0.0031    1.5392   
    13. B(O  12,C  11)                1.4477  0.000213  0.0014    1.4491   
    14. B(O  12,C   8)                1.3720  0.000317 -0.0004    1.3716   
    15. B(H  13,C   0)                1.0949  0.000082 -0.0001    1.0948   
    16. B(H  14,C   0)                1.1009  0.000044 -0.0001    1.1009   
    17. B(H  15,C   0)                1.1009  0.000035 -0.0000    1.1009   
    18. B(H  16,C   3)                1.0888 -0.000020 -0.0001    1.0887   
    19. B(H  17,C   4)                1.0918 -0.000049 -0.0001    1.0917   
    20. B(H  18,C   5)                1.0908 -0.000066  0.0000    1.0909   
    21. B(H  19,C   6)                1.0895 -0.000041 -0.0000    1.0894   
    22. B(H  20,C  11)                1.0976  0.000114 -0.0004    1.0972   
    23. B(H  21,C  11)                1.1004  0.000018  0.0004    1.1008   
    24. B(H  22,C  10)                1.1036  0.000034  0.0006    1.1042   
    25. B(H  23,C  10)                1.1013  0.000141  0.0001    1.1014   
    26. B(H  24,C   9)                1.0877 -0.000043 -0.0000    1.0876   
    27. A(H  13,C   0,H  15)          109.36  0.000111    0.11    109.47   
    28. A(O   1,C   0,H  14)          111.36 -0.000057   -0.24    111.13   
    29. A(H  14,C   0,H  15)          109.03  0.000007    0.20    109.23   
    30. A(O   1,C   0,H  13)          106.28 -0.000130    0.00    106.29   
    31. A(O   1,C   0,H  15)          111.38 -0.000040   -0.22    111.17   
    32. A(H  13,C   0,H  14)          109.36  0.000114    0.14    109.50   
    33. A(C   0,O   1,C   2)          118.47 -0.000095    0.07    118.54   
    34. A(C   3,C   2,C   5)          119.22 -0.000129    0.07    119.29   
    35. A(O   1,C   2,C   5)          116.28 -0.000319   -0.05    116.23   
    36. A(O   1,C   2,C   3)          124.50  0.000448   -0.02    124.48   
    37. A(C   2,C   3,H  16)          121.08 -0.000039    0.18    121.26   
    38. A(C   4,C   3,H  16)          119.18  0.000084   -0.04    119.14   
    39. A(C   2,C   3,C   4)          119.74 -0.000045   -0.14    119.60   
    40. A(C   7,C   4,H  17)          119.86 -0.000152   -0.12    119.75   
    41. A(C   3,C   4,H  17)          118.56 -0.000055    0.07    118.63   
    42. A(C   3,C   4,C   7)          121.58  0.000207    0.05    121.62   
    43. A(C   2,C   5,H  18)          118.50 -0.000003   -0.32    118.19   
    44. A(C   2,C   5,C   6)          120.51  0.000148    0.09    120.60   
    45. A(C   6,C   5,H  18)          120.98 -0.000145    0.23    121.21   
    46. A(C   5,C   6,H  19)          119.79  0.000000    0.23    120.02   
    47. A(C   5,C   6,C   7)          120.94  0.000053   -0.16    120.78   
    48. A(C   7,C   6,H  19)          119.28 -0.000054   -0.07    119.21   
    49. A(C   6,C   7,C   8)          120.63  0.000418   -0.05    120.58   
    50. A(C   4,C   7,C   8)          121.35 -0.000183   -0.04    121.32   
    51. A(C   4,C   7,C   6)          118.01 -0.000234    0.09    118.10   
    52. A(C   7,C   8,O  12)          115.38 -0.000309    0.17    115.55   
    53. A(C   7,C   8,C   9)          131.14  0.000351   -0.06    131.08   
    54. A(C   9,C   8,O  12)          113.48 -0.000043   -0.12    113.37   
    55. A(C   8,C   9,C  10)          109.26  0.000132   -0.03    109.22   
    56. A(C  10,C   9,H  24)          125.03 -0.000054    0.16    125.20   
    57. A(C   8,C   9,H  24)          125.65 -0.000079   -0.14    125.50   
    58. A(C   9,C  10,C  11)          101.57  0.000215   -0.03    101.53   
    59. A(H  22,C  10,H  23)          106.72 -0.000065   -0.10    106.62   
    60. A(C  11,C  10,H  23)          111.48 -0.000026   -0.07    111.41   
    61. A(C   9,C  10,H  23)          113.00 -0.000086    0.04    113.03   
    62. A(C  11,C  10,H  22)          112.08 -0.000123    0.20    112.29   
    63. A(C   9,C  10,H  22)          112.10  0.000090   -0.04    112.07   
    64. A(H  20,C  11,H  21)          108.71 -0.000039    0.23    108.94   
    65. A(O  12,C  11,H  21)          107.79 -0.000182   -0.31    107.49   
    66. A(C  10,C  11,H  21)          112.14  0.000353   -0.03    112.11   
    67. A(O  12,C  11,H  20)          107.78  0.000064   -0.19    107.60   
    68. A(C  10,C  11,O  12)          106.62 -0.000262   -0.20    106.43   
    69. A(C  10,C  11,H  20)          113.54  0.000040    0.43    113.97   
    70. A(C   8,O  12,C  11)          107.95 -0.000023   -0.15    107.79   
    71. D(C   2,O   1,C   0,H  14)     60.93 -0.000018   -0.08     60.84   
    72. D(C   2,O   1,C   0,H  13)    179.94  0.000009   -0.03    179.91   
    73. D(C   2,O   1,C   0,H  15)    -61.03  0.000042   -0.01    -61.04   
    74. D(C   5,C   2,O   1,C   0)   -179.92  0.000009    0.03   -179.89   
    75. D(C   3,C   2,O   1,C   0)      0.11  0.000005    0.07      0.18   
    76. D(C   4,C   3,C   2,C   5)     -0.03 -0.000001   -0.03     -0.05   
    77. D(C   4,C   3,C   2,O   1)    179.94  0.000003   -0.06    179.88   
    78. D(H  16,C   3,C   2,C   5)   -179.87 -0.000012    0.07   -179.80   
    79. D(H  16,C   3,C   2,O   1)      0.10 -0.000007    0.03      0.13   
    80. D(H  17,C   4,C   3,H  16)      0.13 -0.000008    0.11      0.24   
    81. D(H  17,C   4,C   3,C   2)   -179.72 -0.000018    0.21   -179.51   
    82. D(C   7,C   4,C   3,H  16)   -179.97  0.000001    0.01   -179.95   
    83. D(C   7,C   4,C   3,C   2)      0.19 -0.000008    0.11      0.30   
    84. D(C   6,C   5,C   2,C   3)     -0.09  0.000006   -0.02     -0.11   
    85. D(C   6,C   5,C   2,O   1)    179.94  0.000002    0.01    179.95   
    86. D(H  18,C   5,C   2,C   3)    179.97  0.000004   -0.01    179.96   
    87. D(H  18,C   5,C   2,O   1)     -0.00 -0.000000    0.03      0.03   
    88. D(H  19,C   6,C   5,C   2)   -179.84 -0.000003    0.04   -179.79   
    89. D(C   7,C   6,C   5,H  18)    179.99  0.000002   -0.02    179.97   
    90. D(C   7,C   6,C   5,C   2)      0.05 -0.000001   -0.01      0.04   
    91. D(H  19,C   6,C   5,H  18)      0.10 -0.000000    0.03      0.13   
    92. D(C   8,C   7,C   6,H  19)     -0.04 -0.000008    0.05      0.01   
    93. D(C   8,C   7,C   6,C   5)   -179.93 -0.000010    0.10   -179.82   
    94. D(C   4,C   7,C   6,H  19)    179.99 -0.000007    0.04    180.03   
    95. D(C   4,C   7,C   6,C   5)      0.10 -0.000009    0.09      0.19   
    96. D(C   8,C   7,C   4,H  17)     -0.29  0.000024   -0.25     -0.54   
    97. D(C   8,C   7,C   4,C   3)    179.81  0.000015   -0.15    179.65   
    98. D(C   6,C   7,C   4,H  17)    179.68  0.000023   -0.24    179.44   
    99. D(C   6,C   7,C   4,C   3)     -0.22  0.000014   -0.14     -0.36   
   100. D(C   9,C   8,C   7,C   6)    176.92  0.000108   -2.30    174.62   
   101. D(C   9,C   8,C   7,C   4)     -3.11  0.000107   -2.29     -5.40   
   102. D(O  12,C   8,C   7,C   6)     -3.41  0.000097   -2.28     -5.68   
   103. D(O  12,C   8,C   7,C   4)    176.57  0.000096   -2.26    174.30   
   104. D(H  24,C   9,C   8,O  12)   -179.07  0.000022   -0.04   -179.11   
   105. D(H  24,C   9,C   8,C   7)      0.61  0.000010   -0.01      0.60   
   106. D(C  10,C   9,C   8,O  12)     -1.88  0.000013   -0.39     -2.26   
   107. D(C  10,C   9,C   8,C   7)    177.80  0.000002   -0.36    177.44   
   108. D(H  23,C  10,C   9,C   8)    127.08  0.000027    1.85    128.92   
   109. D(H  22,C  10,C   9,H  24)     64.93 -0.000064    1.36     66.29   
   110. D(H  22,C  10,C   9,C   8)   -112.28 -0.000055    1.71   -110.56   
   111. D(C  11,C  10,C   9,H  24)   -175.25 -0.000041    1.58   -173.67   
   112. D(C  11,C  10,C   9,C   8)      7.54 -0.000031    1.93      9.47   
   113. D(H  20,C  11,C  10,H  23)    110.54  0.000155   -2.57    107.97   
   114. D(H  20,C  11,C  10,H  22)     -9.02  0.000340   -2.54    -11.56   
   115. D(H  20,C  11,C  10,C   9)   -128.86  0.000165   -2.58   -131.44   
   116. D(O  12,C  11,C  10,H  23)   -130.92  0.000084   -2.69   -133.61   
   117. D(O  12,C  11,C  10,H  22)    109.52  0.000269   -2.66    106.86   
   118. D(O  12,C  11,C  10,C   9)    -10.32  0.000095   -2.70    -13.02   
   119. D(C   8,O  12,C  11,H  21)   -110.73 -0.000281    2.95   -107.78   
   120. D(C   8,O  12,C  11,H  20)    132.10 -0.000172    2.93    135.02   
   121. D(C   8,O  12,C  11,C  10)      9.85 -0.000106    2.64     12.49   
   122. D(C  11,O  12,C   8,C   9)     -5.24  0.000047   -1.48     -6.72   
   123. D(C  11,O  12,C   8,C   7)    175.02  0.000055   -1.50    173.52   
    ----------------------------------------------------------------------------

Geometry step timings:
Preparation and reading OPT file:      0.001 s (18.818 %)
Internal coordinates            :      0.000 s ( 0.542 %)
B/P matrices and projection     :      0.002 s (26.534 %)
Hessian update/contruction      :      0.001 s ( 8.078 %)
Making the step                 :      0.001 s (19.871 %)
Converting the step to Cartesian:      0.000 s ( 2.632 %)
Storing new data                :      0.000 s ( 0.632 %)
Checking convergence            :      0.000 s ( 0.241 %)
Final printing                  :      0.002 s (22.578 %)
Total time                      :      0.007 s

Time for energy+gradient        :     43.295 s
Time for complete geometry iter :     43.508 s

         *************************************************************
         *                GEOMETRY OPTIMIZATION CYCLE   7            *
         *************************************************************
---------------------------------
CARTESIAN COORDINATES (ANGSTROEM)
---------------------------------
  C      1.122088    0.419117   -0.173994
  O      2.144742   -0.256012    0.541597
  C      2.894029    0.450896    1.420864
  C      2.730035    1.821420    1.683955
  C      3.560259    2.449355    2.615380
  C      3.894582   -0.265306    2.101186
  C      4.717500    0.371018    3.023799
  C      4.566509    1.745461    3.297550
  C      5.439937    2.413535    4.269287
  C      5.547326    3.711393    4.618787
  C      6.565743    3.845177    5.718647
  C      7.177388    2.432990    5.743952
  O      6.299151    1.592989    4.954783
  H      0.651928   -0.330738   -0.818462
  H      1.539076    1.227375   -0.794270
  H      0.368889    0.839051    0.510361
  H      1.963540    2.406082    1.178004
  H      3.413666    3.512847    2.813520
  H      4.005640   -1.328451    1.883552
  H      5.491933   -0.192469    3.543020
  H      7.243719    1.993652    6.747166
  H      8.172715    2.404028    5.274631
  H      6.101954    4.118297    6.682802
  H      7.329277    4.610560    5.508366
  H      4.953589    4.526557    4.211427

----------------------------
CARTESIAN COORDINATES (A.U.)
----------------------------
  NO LB      ZA    FRAG     MASS         X           Y           Z
   0 C     6.0000    0    12.011    2.120438    0.792016   -0.328801
   1 O     8.0000    0    15.999    4.052974   -0.483792    1.023471
   2 C     6.0000    0    12.011    5.468921    0.852070    2.685044
   3 C     6.0000    0    12.011    5.159018    3.441985    3.182214
   4 C     6.0000    0    12.011    6.727914    4.628609    4.942352
   5 C     6.0000    0    12.011    7.359693   -0.501356    3.970666
   6 C     6.0000    0    12.011    8.914784    0.701122    5.714151
   7 C     6.0000    0    12.011    8.629451    3.298444    6.231466
   8 C     6.0000    0    12.011   10.279991    4.560920    8.067784
   9 C     6.0000    0    12.011   10.482927    7.013516    8.728243
  10 C     6.0000    0    12.011   12.407456    7.266332   10.806677
  11 C     6.0000    0    12.011   13.563298    4.597685   10.854495
  12 O     8.0000    0    15.999   11.903670    3.010312    9.363183
  13 H     1.0000    0     1.008    1.231966   -0.625003   -1.546670
  14 H     1.0000    0     1.008    2.908432    2.319403   -1.500953
  15 H     1.0000    0     1.008    0.697099    1.585577    0.964442
  16 H     1.0000    0     1.008    3.710553    4.546836    2.226104
  17 H     1.0000    0     1.008    6.450894    6.638318    5.316783
  18 H     1.0000    0     1.008    7.569563   -2.510409    3.559397
  19 H     1.0000    0     1.008   10.378249   -0.363714    6.695338
  20 H     1.0000    0     1.008   13.688645    3.767456   12.750296
  21 H     1.0000    0     1.008   15.444194    4.542954    9.967607
  22 H     1.0000    0     1.008   11.531022    7.782454   12.628666
  23 H     1.0000    0     1.008   13.850326    8.712696   10.409303
  24 H     1.0000    0     1.008    9.360927    8.553953    7.958444

--------------------------------
INTERNAL COORDINATES (ANGSTROEM)
--------------------------------
 C      0   0   0     0.000000000000     0.00000000     0.00000000
 O      1   0   0     1.419045714460     0.00000000     0.00000000
 C      2   1   0     1.354348511093   118.53935359     0.00000000
 C      3   2   1     1.405149967212   124.47722276     0.17830704
 C      4   3   2     1.396826968620   119.60041875   179.87719887
 C      3   2   1     1.406019334614   116.22896591   180.11111251
 C      6   3   2     1.390437829363   120.60490046   179.95112298
 C      5   4   3     1.404763690055   121.62168164     0.29659760
 C      8   5   4     1.467471660970   121.31826960   179.65288515
 C      9   8   5     1.348376115385   131.08972598   354.60292393
 C     10   9   8     1.504913086149   109.20202996   177.44753949
 C     11  10   9     1.539163016986   101.50039538     9.47057408
 O      9   8   5     1.371659248851   115.55787570   174.30049572
 H      1   2   3     1.094838500043   106.28796910   179.91000607
 H      1   2   3     1.100864916354   111.12867314    60.84561934
 H      1   2   3     1.100905982858   111.16501904   298.95895749
 H      4   3   2     1.088729082328   121.26089649     0.13077120
 H      5   4   3     1.091679737284   118.62999767   180.49161546
 H      6   3   2     1.090860060786   118.18733297     0.02481674
 H      7   6   3     1.089428450111   120.01678188   180.20539765
 H     12  11  10     1.097204081548   113.98132836   228.56363913
 H     12  11  10     1.100807408680   112.11337143   104.21306825
 H     11  10   9     1.104214475864   112.07973555   249.44079624
 H     11  10   9     1.101369095686   113.04088877   128.91532149
 H     10   9   8     1.087638477763   125.50991151     0.60100417

---------------------------
INTERNAL COORDINATES (A.U.)
---------------------------
 C      0   0   0     0.000000000000     0.00000000     0.00000000
 O      1   0   0     2.681607771844     0.00000000     0.00000000
 C      2   1   0     2.559347775849   118.53935359     0.00000000
 C      3   2   1     2.655348615119   124.47722276     0.17830704
 C      4   3   2     2.639620427167   119.60041875   179.87719887
 C      3   2   1     2.656991481418   116.22896591   180.11111251
 C      6   3   2     2.627546703740   120.60490046   179.95112298
 C      5   4   3     2.654618657080   121.62168164     0.29659760
 C      8   5   4     2.773119548524   121.31826960   179.65288515
 C      9   8   5     2.548061583599   131.08972598   354.60292393
 C     10   9   8     2.843873588177   109.20202996   177.44753949
 C     11  10   9     2.908596577564   101.50039538     9.47057408
 O      9   8   5     2.592060329389   115.55787570   174.30049572
 H      1   2   3     2.068944925955   106.28796910   179.91000607
 H      1   2   3     2.080333202351   111.12867314    60.84561934
 H      1   2   3     2.080410806796   111.16501904   298.95895749
 H      4   3   2     2.057399799636   121.26089649     0.13077120
 H      5   4   3     2.062975729418   118.62999767   180.49161546
 H      6   3   2     2.061426765318   118.18733297     0.02481674
 H      7   6   3     2.058721413211   120.01678188   180.20539765
 H     12  11  10     2.073415227146   113.98132836   228.56363913
 H     12  11  10     2.080224528597   112.11337143   104.21306825
 H     11  10   9     2.086662952494   112.07973555   249.44079624
 H     11  10   9     2.081285963212   113.04088877   128.91532149
 H     10   9   8     2.055338855686   125.50991151     0.60100417


           ************************************************************
           *        Program running with 8 parallel MPI-processes     *
           *              working on a common directory               *
           ************************************************************
------------------------------------------------------------------------------
                   ___                                                        
                  /   \      - P O W E R E D   B Y -                         
                 /     \                                                     
                 |  |  |   _    _      __       _____    __    __             
                 |  |  |  | |  | |    /  \     |  _  \  |  |  /  |          
                  \  \/   | |  | |   /    \    | | | |  |  | /  /          
                 / \  \   | |__| |  /  /\  \   | |_| |  |  |/  /          
                |  |  |   |  __  | /  /__\  \  |    /   |      \           
                |  |  |   | |  | | |   __   |  |    \   |  |\   \          
                \     /   | |  | | |  |  |  |  | |\  \  |  | \   \       
                 \___/    |_|  |_| |__|  |__|  |_| \__\ |__|  \__/        
                                                                              
                      - O R C A' S   B I G   F R I E N D -                    
                                      &                                       
                       - I N T E G R A L  F E E D E R -                       
                                                                              
 v1 FN, 2020, v2 2021, v3 2022-2024                                           
------------------------------------------------------------------------------


----------------------
SHARK INTEGRAL PACKAGE
----------------------

Number of atoms                             ...     25
Number of basis functions                   ...    242
Number of shells                            ...    114
Maximum angular momentum                    ...      2
Integral batch strategy                     ... SHARK/LIBINT Hybrid
RI-J (if used) integral strategy            ... SPLIT-RIJ (Revised 2003 algorithm where possible)
Printlevel                                  ...      1
Contraction scheme used                     ... SEGMENTED contraction
Prescreening option                         ... SCHWARTZ
   Thresh                                   ... 1.000e-12
   Tcut                                     ... 1.000e-14
   Tpresel                                  ... 1.000e-14 
Coulomb Range Separation                    ... NOT USED
Exchange Range Separation                   ... NOT USED
Multipole approximations                    ... NOT USED
Finite Nucleus Model                        ... NOT USED
CABS basis                                  ... NOT available
Auxiliary Coulomb fitting basis             ... AVAILABLE
   # of basis functions in Aux-J            ...    769
   # of shells in Aux-J                     ...    255
   Maximum angular momentum in Aux-J        ...      4
Auxiliary J/K fitting basis                 ... NOT available
Auxiliary Correlation fitting basis         ... AVAILABLE
   # of basis functions in Aux-C            ...    792
   # of shells in Aux-C                     ...    280
   Maximum angular momentum in Aux-C        ...      3
Auxiliary 'external' fitting basis          ... NOT available

Checking pre-screening integrals            ... done (  0.0 sec) Dimension = 114
Check shell pair data                       ... done (  0.0 sec)
Shell pair information
Shell pair cut-off parameter TPreSel        ...   1.0e-14
Total number of shell pairs                 ...      6555
Shell pairs after pre-screening             ...      5536
Total number of primitive shell pairs       ...     23641
Primitive shell pairs kept                  ...     14030
          la=0 lb=0:   1725 shell pairs
          la=1 lb=0:   2027 shell pairs
          la=1 lb=1:    630 shell pairs
          la=2 lb=0:    679 shell pairs
          la=2 lb=1:    403 shell pairs
          la=2 lb=2:     72 shell pairs

Calculating one electron integrals          ... done (  0.0 sec)
Calculating RI/J V-Matrix + Cholesky decomp.... done (  0.0 sec)
Calculating RI/C V-Matrix + Cholesky decomp.... done (  0.0 sec)
Calculating Nuclear repulsion               ... done (  0.0 sec) ENN=    742.054809510568 Eh

Diagonalization of the overlap matrix:
Smallest eigenvalue                        ... 2.671e-04
Time for diagonalization                   ...    0.007 sec
Threshold for overlap eigenvalues          ... 1.000e-07
Number of eigenvalues below threshold      ... 0
Time for construction of square roots      ...    0.003 sec
Total time needed                          ...    0.012 sec

-------------------
DFT GRID GENERATION
-------------------

General Integration Accuracy     IntAcc      ... 4.388
Radial Grid Type                 RadialGrid  ... OptM3 with GC (2021)
Angular Grid (max. ang.)         AngularGrid ... 4 (Lebedev-302)
Angular grid pruning method      GridPruning ... 4 (adaptive)
Weight generation scheme         WeightScheme... mBecke (2022)
Basis function cutoff            BFCut       ... 1.0000e-12
Integration weight cutoff        WCut        ... 1.0000e-14
Partially contracted basis set               ... off
Rotationally invariant grid construction     ... off
Angular grids for H and He will be reduced by one unit

Total number of grid points                  ...   116707
Total number of batches                      ...     1835
Average number of points per batch           ...       63
Average number of grid points per atom       ...     4668

--------------------
COSX GRID GENERATION
--------------------

GRIDX 1
-------
General Integration Accuracy     IntAcc      ... 3.816
Radial Grid Type                 RadialGrid  ... OptM3 with GC (2021)
Angular Grid (max. ang.)         AngularGrid ... 1 (Lebedev-50)
Angular grid pruning method      GridPruning ... 4 (adaptive)
Weight generation scheme         WeightScheme... mBecke (2022)
Basis function cutoff            BFCut       ... 1.0000e-12
Integration weight cutoff        WCut        ... 1.0000e-14
Partially contracted basis set               ... on
Rotationally invariant grid construction     ... off
Angular grids for H and He will be reduced by one unit

Total number of grid points                  ...    14888
Total number of batches                      ...      133
Average number of points per batch           ...      111
Average number of grid points per atom       ...      596
UseSFitting                                  ... on

GRIDX 2
-------
General Integration Accuracy     IntAcc      ... 4.020
Radial Grid Type                 RadialGrid  ... OptM3 with GC (2021)
Angular Grid (max. ang.)         AngularGrid ... 2 (Lebedev-110)
Angular grid pruning method      GridPruning ... 4 (adaptive)
Weight generation scheme         WeightScheme... mBecke (2022)
Basis function cutoff            BFCut       ... 1.0000e-12
Integration weight cutoff        WCut        ... 1.0000e-14
Partially contracted basis set               ... on
Rotationally invariant grid construction     ... off
Angular grids for H and He will be reduced by one unit

Total number of grid points                  ...    32281
Total number of batches                      ...      266
Average number of points per batch           ...      121
Average number of grid points per atom       ...     1291
UseSFitting                                  ... on

GRIDX 3
-------
General Integration Accuracy     IntAcc      ... 4.338
Radial Grid Type                 RadialGrid  ... OptM3 with GC (2021)
Angular Grid (max. ang.)         AngularGrid ... 3 (Lebedev-194)
Angular grid pruning method      GridPruning ... 4 (adaptive)
Weight generation scheme         WeightScheme... mBecke (2022)
Basis function cutoff            BFCut       ... 1.0000e-12
Integration weight cutoff        WCut        ... 1.0000e-14
Partially contracted basis set               ... on
Rotationally invariant grid construction     ... off
Angular grids for H and He will be reduced by one unit

Total number of grid points                  ...    70747
Total number of batches                      ...      565
Average number of points per batch           ...      125
Average number of grid points per atom       ...     2830
UseSFitting                                  ... on
Initializing property integral containers    ... done (  0.0 sec)

SHARK setup successfully completed in   1.4 seconds

Maximum memory used throughout the entire STARTUP-calculation: 31.5 MB


           ************************************************************
           *        Program running with 8 parallel MPI-processes     *
           *              working on a common directory               *
           ************************************************************
Occupation numbers will be reassigned to an Aufbau configuration
             **** ENERGY FILE WAS UPDATED (calc.en.tmp) ****
Finished Guess after   0.2 sec
Maximum memory used throughout the entire GUESS-calculation: 13.3 MB


           ************************************************************
           *        Program running with 8 parallel MPI-processes     *
           *              working on a common directory               *
           ************************************************************
--------------------
CPCM SOLVATION MODEL
--------------------
CPCM parameters:
  Epsilon                                         ...      16.7000
  Refrac                                          ...       1.2750
  Rsolv                                           ...       1.3000
  Surface type                                    ... GAUSSIAN VDW
  Discretization scheme                           ... Constant charge density
    Threshold for H atoms                         ...       5.0000 (charges/Ang^2)
    Threshold for non-H atoms                     ...       5.0000 (charges/Ang^2)
  Epsilon function type                           ...         CPCM
Solvent:                                          ... CUSTOM
Radii:
  Scheme                                          ... Element-dependent radii
  Radius for C  used is    3.8550 Bohr (=   2.0400 Ang.)
  Radius for O  used is    3.4469 Bohr (=   1.8240 Ang.)
  Radius for H  used is    2.4944 Bohr (=   1.3200 Ang.)
Calculating surface                               ...        done! (  0.0s)
Cavity surface points                             ...         2240
Cavity Volume                                     ...    1497.1144
Cavity Surface-area                               ...     806.6744
Calculating surface distance matrix               ...        done! (  0.1s)
Performing Cholesky decomposition & store         ...        done! (  0.1s)
Overall time for CPCM initialization              ...                 0.2s

----------------------------------------D-I-I-S--------------------------------------------
Iteration    Energy (Eh)           Delta-E    RMSDP     MaxDP     DIISErr   Damp  Time(sec)
-------------------------------------------------------------------------------------------
               ***  Starting incremental Fock matrix formation  ***
    1    -575.1867250766709958     0.00e+00  1.25e-04  2.78e-03  1.20e-02  0.700   1.7
    2    -575.1871001846262743    -3.75e-04  1.15e-04  2.63e-03  9.76e-03  0.700   1.0
                               ***Turning on AO-DIIS***
    3    -575.1874102407533655    -3.10e-04  1.00e-04  2.25e-03  7.63e-03  0.700   1.0
    4    -575.1876519119499562    -2.42e-04  2.62e-04  5.79e-03  5.64e-03  0.000   1.0
                              *** Initializing SOSCF ***
---------------------------------------S-O-S-C-F--------------------------------------
Iteration    Energy (Eh)           Delta-E    RMSDP     MaxDP     MaxGrad    Time(sec)
--------------------------------------------------------------------------------------
    5    -575.1883265901159348    -6.75e-04  2.35e-05  4.91e-04  5.19e-04     1.0
               *** Restarting incremental Fock matrix formation ***
    6    -575.1883352169480759    -8.63e-06  1.53e-05  2.97e-04  1.16e-04     1.7
    7    -575.1883361193187056    -9.02e-07  7.34e-06  1.28e-04  3.70e-05     1.3
    8    -575.1883362059653564    -8.66e-08  1.71e-06  6.72e-05  1.29e-05     1.3
    9    -575.1883362124696077    -6.50e-09  9.49e-07  2.82e-05  9.07e-06     1.2
[truncated: 629,426 more chars]
