# Supplementary material for: Bro̷nsted Acid-Catalyzed Reduction of Furans
Source: J Am Chem Soc. 2025 Feb 19;147(9):7932–8. doi: 10.1021/jacs.4c18485 (PMC11887439; doi:10.1021/jacs.4c18485)
Supplement: Supplementary file 2 — ja4c18485_si_002.zip [file ja4c18485_si_002.zip › AllCoordinates/2-(p-OMe-Ph)-Furan/IM/calc.xyz]

25
Coordinates from ORCA-job calc E -575.809411838433
  C           1.12589014541594      0.42011093902304     -0.17066822308679
  O           2.15597765961083     -0.25284892780830      0.53438596256220
  C           2.90000554621757      0.45074953628805      1.42009364823431
  C           2.72061742692723      1.81683177800148      1.69919762645691
  C           3.54250682772600      2.44614746944119      2.63655228117589
  C           3.90896549401898     -0.26160776085629      2.09176027506517
  C           4.72523107005525      0.37733719448916      3.01933595216482
  C           4.55970559566586      1.74702455397245      3.30697101485297
  C           5.43153633841322      2.41502553550317      4.27833875249535
  C           5.60009314857679      3.72319047682868      4.56757364849684
  C           6.56269794207702      3.84364757362004      5.72396040658887
  C           7.15750488927607      2.42660334457595      5.74852865681621
  O           6.21800028106207      1.58619289613746      5.04084652754200
  H           0.66293326514369     -0.32550746366728     -0.82510086708091
  H           1.52879518656843      1.24160588091461     -0.78276878143670
  H           0.36600773575018      0.82336076673678      0.51628810273049
  H           1.94321839951008      2.39480068249817      1.20208932689690
  H           3.37857726627928      3.50420337689580      2.85106288613877
  H           4.03560610390407     -1.32151059699955      1.86671448473241
  H           5.50673590529852     -0.18401524511879      3.53072460004840
  H           7.29682274972328      2.00966194350586      6.75308356667753
  H           8.11749662408240      2.39100169885131      5.20826601844100
  H           6.03841981664386      4.09262993498208      6.66391894706334
  H           7.34251751711412      4.60507290678201      5.57587024362820
  H           5.06935074713916      4.54911450950287      4.09888445119576
