# Supplementary material for: Bro̷nsted Acid-Catalyzed Reduction of Furans
Source: J Am Chem Soc. 2025 Feb 19;147(9):7932–8. doi: 10.1021/jacs.4c18485 (PMC11887439; doi:10.1021/jacs.4c18485)
Supplement: Supplementary file 2 — ja4c18485_si_002.zip [file ja4c18485_si_002.zip › AllCoordinates/2-(p-OMe-Ph)-Furan/IM/SP/calc.mpi8.out]

! Job execution by suborca V 10.00 !
Job started from head1.mpi-muelheim.mpg.de, running /hsnfs/software/orca/orca_stable_directory/orca_stable_20240818/orca on xe31th18.mpi-muelheim.mpg.de in /usr/scratch/frank/calc__9295254 (/bin/ksh)
Job execution start: Sun Aug 18 10:40:17 CEST 2024
Shared library path: /hsnfs/software/openmpi-4.1.0/lib:/hsnfs/software/orca/orca_stable_directory/orca_stable_20240818:/hsnfs/software/themis/llvm-14.0.1/lib::/hsnfs/software/cfour-2.1/lib:/hsnfs/software/orca/orca_stable:/usr/users/openmpi-2.0.4/lib:/opt/intel/lib/intel64:/opt/intel/mkl/lib/intel64
SLURM Job ID is: 9295254
SLURM_JOB_NODELIST: xe31th18
Maxcore enforced by SLURM: 9600 MB per core
Expanded nodelist (1 nodes):
xe31th18

                                 *****************
                                 * O   R   C   A *
                                 *****************

                                            #,                                       
                                            ###                                      
                                            ####                                     
                                            #####                                    
                                            ######                                   
                                           ########,                                 
                                     ,,################,,,,,                         
                               ,,#################################,,                 
                          ,,##########################################,,             
                       ,#########################################, ''#####,          
                    ,#############################################,,   '####,        
                  ,##################################################,,,,####,       
                ,###########''''           ''''###############################       
              ,#####''   ,,,,##########,,,,          '''####'''          '####       
            ,##' ,,,,###########################,,,                        '##       
           ' ,,###''''                  '''############,,,                           
         ,,##''                                '''############,,,,        ,,,,,,###''
      ,#''                                            '''#######################'''  
     '                                                          ''''####''''         
             ,#######,   #######,   ,#######,      ##                                
            ,#'     '#,  ##    ##  ,#'     '#,    #''#        ,####,   ,####,        
            ##       ##  ##   ,#'  ##            #'  '#       #'       #'  '#        
            ##       ##  #######   ##           ,######,      #####,   #    #        
            '#,     ,#'  ##    ##  '#,     ,#' ,#      #,     #,   #   #,  ,#        
             '#######'   ##     ##  '#######'  #'      '#     '####' # '####'        


                #########################################################
                #                        -***-                          #
                #          Department of theory and spectroscopy        #
                #                                                       #
                #                      Frank Neese                      #
                #                                                       #
                #     Directorship, Architecture, Infrastructure        #
                #                    SHARK, DRIVERS                     #
                #        Core code/Algorithms in most modules           #
                #                                                       #
                #        Max Planck Institute fuer Kohlenforschung      #
                #                Kaiser Wilhelm Platz 1                 #
                #                 D-45470 Muelheim/Ruhr                 #
                #                      Germany                          #
                #                                                       #
                #                  All rights reserved                  #
                #                        -***-                          #
                #########################################################


                         Program Version 6.0.x  -   STABLE   -
                                (GIT: $c601ac21$)
                ($2024-08-14 11:52:48 +0200 $)

                         (BUILD: $Sun 18 Aug 2024 01:04:00 AM CEST$)


 With contributions from (in alphabetic order):
   Daniel Aravena         : Magnetic Suceptibility
   Michael Atanasov       : Ab Initio Ligand Field Theory (pilot matlab implementation)
   Alexander A. Auer      : GIAO ZORA, VPT2 properties, NMR spectrum
   Ute Becker             : All parallelization in ORCA, NUMFREQ, NUMCALC
   Giovanni Bistoni       : ED, misc. LED, open-shell LED, HFLD
   Martin Brehm           : Molecular dynamics
   Dmytro Bykov           : pre 5.0 version of the SCF Hessian
   Marcos Casanova-Páez   : Triplet and SCS-CIS(D). UHF-(DLPNO)-IP/EA/STEOM-CCSD. UHF-CVS-IP/STEOM-CCSD
   Vijay G. Chilkuri      : MRCI spin determinant printing, contributions to CSF-ICE
   Pauline Colinet        : FMM embedding
   Dipayan Datta          : RHF DLPNO-CCSD density
   Achintya Kumar Dutta   : EOM-CC, STEOM-CC
   Nicolas Foglia         : Exact transition moments, OPA infrastructure, MCD improvements
   Dmitry Ganyushin       : Spin-Orbit,Spin-Spin,Magnetic field MRCI
   Miquel Garcia          : C-PCM and meta-GGA Hessian, CCSD/C-PCM, Gaussian charge scheme
   Tiago L. C. Gouveia    : GS-ROHF, GS-ROCIS
   Yang Guo               : DLPNO-NEVPT2, F12-NEVPT2, CIM, IAO-localization
   Andreas Hansen         : Spin unrestricted coupled pair/coupled cluster methods
   Ingolf Harden          : AUTO-CI MPn and infrastructure 
   Benjamin Helmich-Paris : MC-RPA, TRAH-(SCF,CASSCF), AVAS, COSX integrals, SCF dyn. polar.
   Lee Huntington         : MR-EOM, pCC
   Robert Izsak           : Overlap fitted RIJCOSX, COSX-SCS-MP3, EOM
   Riya Kayal             : Wick's Theorem for AUTO-CI, AUTO-CI UHF-CCSDT
   Emily Kempfer          : AUTO-CI, RHF CISDT and CCSDT
   Christian Kollmar      : KDIIS, OOCD, Brueckner-CCSD(T), CCSD density, CASPT2, CASPT2-K, improved NEVPT2
   Axel Koslowski         : Symmetry handling
   Simone Kossmann        : Meta GGA functionals, TD-DFT gradient, OOMP2, (MP2 Hessian; deprecated post 5.0)
   Lucas Lang             : DCDCAS
   Marvin Lechner         : AUTO-CI (C++ implementation), FIC-MRCC
   Spencer Leger          : CASSCF response
   Dagmar Lenk            : GEPOL surface, SMD, ORCA-2-JSON
   Dimitrios Liakos       : Extrapolation schemes; Compound Job, initial MDCI parallelization
   Dimitrios Manganas     : Further ROCIS development; embedding schemes. LFT, Crystal Embedding
   Dimitrios Pantazis     : SARC Basis sets
   Anastasios Papadopoulos: AUTO-CI, single reference methods and gradients
   Taras Petrenko         : pre 6.0 DFT Hessian and TD-DFT gradient, (ASA, deprecated), ECA, 1-Electron XAS/XES, NRVS
   Peter Pinski           : DLPNO-MP2, DLPNO-MP2 Gradient
   Christoph Reimann      : Effective Core Potentials
   Marius Retegan         : Local ZFS, SOC
   Christoph Riplinger    : Optimizer, TS searches, QM/MM, DLPNO-CCSD(T), (RO)-DLPNO pert. Triples
   Michael Roemelt        : Original ROCIS implementation
   Masaaki Saitow         : Open-shell DLPNO-CCSD energy and density
   Barbara Sandhoefer     : DKH picture change effects
   Kantharuban Sivalingam : CASSCF convergence/infrastructure, NEVPT2 and variants, FIC-MRCI
   Bernardo de Souza      : ESD, SOC TD-DFT
   Georgi Stoychev        : AutoAux, RI-MP2 NMR, DLPNO-MP2 response, X2C
   Van Anh Tran           : RI-MP2 g-tensors
   Willem Van den Heuvel  : Paramagnetic NMR
   Zikuan Wang            : NOTCH, Electric field optimization 
   Frank Wennmohs         : Technical directorship and infrastructure
   Hang Xu                : AUTO-CI-Response properties 


 We gratefully acknowledge several colleagues who have allowed us to
 interface, adapt or use parts of their codes:
   Stefan Grimme, W. Hujo, H. Kruse, P. Pracht,  : VdW corrections, initial TS optimization,
                  C. Bannwarth, S. Ehlert,         DFT functionals, gCP, sTDA/sTD-DF
                  L. Wittmann, M. Mueller
   Ed Valeev, F. Pavosevic, A. Kumar             : LibInt (2-el integral package), F12 methods
   Garnet Chan, S. Sharma, J. Yang, R. Olivares  : DMRG
   Ulf Ekstrom                                   : XCFun DFT Library
   Mihaly Kallay                                 : mrcc  (arbitrary order and MRCC methods)
   Frank Weinhold                                : gennbo (NPA and NBO analysis)
   Simon Mueller                                 : openCOSMO-RS
   Christopher J. Cramer and Donald G. Truhlar   : smd solvation model
   Lars Goerigk                                  : TD-DFT with DH, B97 family of functionals
   V. Asgeirsson, H. Jonsson                     : NEB implementation
   FAccTs GmbH                                   : IRC, NEB, NEB-TS, DLPNO-Multilevel, CI-OPT
                                                   MM, QMMM, 2- and 3-layer-ONIOM, Crystal-QMMM,
                                                   LR-CPCM, SF, NACMEs, symmetry and pop. for TD-DFT,
                                                   nearIR, NL-DFT gradient (VV10), updates on ESD,
                                                   ML-optimized integration grids, MBIS, APM,
                                                   GOAT, DOCKER, SOLVATOR, interface openCOSMO-RS
   S Lehtola, MJT Oliveira, MAL Marques          : LibXC Library
   Liviu Ungur et al                             : ANISO software


 Your calculation uses the libint2 library for the computation of 2-el integrals
 For citations please refer to: http://libint.valeyev.net

 Your ORCA version has been built with support for libXC version: 6.2.2
 For citations please refer to: https://libxc.gitlab.io

 This ORCA versions uses:
   CBLAS   interface :  Fast vector & matrix operations
   LAPACKE interface :  Fast linear algebra routines
   SCALAPACK package :  Parallel linear algebra routines
   Shared memory     :  Shared parallel matrices
   BLAS/LAPACK       :  OpenBLAS 0.3.26  USE64BITINT DYNAMIC_ARCH NO_AFFINITY Haswell SINGLE_THREADED
        Core in use  :  Haswell
   Copyright (c) 2011-2014, The OpenBLAS Project


NOTE: MaxCore=8000 MB was set to SCF,MP2,MDCI,CIPSI,MRCI and CIS
      => If you want to overwrite this, your respective input block should be placed after the MaxCore statement


***************************************
The coordinates will be read from file: calc.xyz
***************************************


================================================================================

----- Orbital basis set information -----
Your calculation utilizes the basis: def2-TZVPP
   F. Weigend and R. Ahlrichs, Phys. Chem. Chem. Phys. 7, 3297 (2005).

----- AuxC basis set information -----
Your calculation utilizes the auxiliary basis: def2-TZVPP/C
  H-La, Hf-Rn : A. Hellweg, C. Hattig, S. Hofener and W. Klopper, Theor. Chem. Acc. 117, 587 (2007).
        Ce-Lu : J. Chmela and M. E. Harding, Mol. Phys. (2018).

================================================================================
                                        WARNINGS
                       Please study these warnings very carefully!
================================================================================

WARNING: Old DensityContainer found on disk!
         Will remove this file - 
         If you want to keep old densities, please start your calculation with a different basename. 


WARNING: Post HF methods need fully converged wavefunctions
  ===> : Setting SCFConvForced true
         You can overwrite this default with %scf ConvForced false 


WARNING: MDCI localization with Augmented Hessian Foster-Boys
  ===> : Switching off randomization!

================================================================================
                                       INPUT FILE
================================================================================
NAME = calc.inp
|  1> ! DLPNO-CCSD(T) def2-TZVPP def2-TZVPP/C
|  2> 
|  3> %cpcm
|  4> epsilon 16.7                    # Dielectric constant
|  5> refrac 1.275
|  6> SURFACETYPE VDW_GAUSSIAN
|  7> end
|  8> 
|  9> 
| 10> %PAL NPROCS 8 END
| 11> 
| 12> %maxcore 8000
| 13> 
| 14> * xyzfile 0 1 calc.xyz 
| 15> 
| 16>                          ****END OF INPUT****
================================================================================

                       ****************************
                       * Single Point Calculation *
                       ****************************

---------------------------------
CARTESIAN COORDINATES (ANGSTROEM)
---------------------------------
  C      1.125890    0.420111   -0.170668
  O      2.155978   -0.252849    0.534386
  C      2.900006    0.450750    1.420094
  C      2.720617    1.816832    1.699198
  C      3.542507    2.446147    2.636552
  C      3.908965   -0.261608    2.091760
  C      4.725231    0.377337    3.019336
  C      4.559706    1.747025    3.306971
  C      5.431536    2.415026    4.278339
  C      5.600093    3.723190    4.567574
  C      6.562698    3.843648    5.723960
  C      7.157505    2.426603    5.748529
  O      6.218000    1.586193    5.040847
  H      0.662933   -0.325507   -0.825101
  H      1.528795    1.241606   -0.782769
  H      0.366008    0.823361    0.516288
  H      1.943218    2.394801    1.202089
  H      3.378577    3.504203    2.851063
  H      4.035606   -1.321511    1.866714
  H      5.506736   -0.184015    3.530725
  H      7.296823    2.009662    6.753084
  H      8.117497    2.391002    5.208266
  H      6.038420    4.092630    6.663919
  H      7.342518    4.605073    5.575870
  H      5.069351    4.549115    4.098884

----------------------------
CARTESIAN COORDINATES (A.U.)
----------------------------
  NO LB      ZA    FRAG     MASS         X           Y           Z
   0 C     6.0000    0    12.011    2.127624    0.793895   -0.322516
   1 O     8.0000    0    15.999    4.074207   -0.477815    1.009843
   2 C     6.0000    0    12.011    5.480216    0.851793    2.683588
   3 C     6.0000    0    12.011    5.141222    3.433314    3.211018
   4 C     6.0000    0    12.011    6.694368    4.622549    4.982362
   5 C     6.0000    0    12.011    7.386874   -0.494367    3.952854
   6 C     6.0000    0    12.011    8.929393    0.713064    5.705718
   7 C     6.0000    0    12.011    8.616595    3.301398    6.249270
   8 C     6.0000    0    12.011   10.264116    4.563737    8.084889
   9 C     6.0000    0    12.011   10.582642    7.035810    8.631463
  10 C     6.0000    0    12.011   12.401702    7.263441   10.816718
  11 C     6.0000    0    12.011   13.525724    4.585616   10.863145
  12 O     8.0000    0    15.999   11.750318    2.997470    9.525819
  13 H     1.0000    0     1.008    1.252762   -0.615120   -1.559215
  14 H     1.0000    0     1.008    2.889004    2.346295   -1.479219
  15 H     1.0000    0     1.008    0.691654    1.555926    0.975643
  16 H     1.0000    0     1.008    3.672151    4.525517    2.271620
  17 H     1.0000    0     1.008    6.384586    6.621985    5.387728
  18 H     1.0000    0     1.008    7.626190   -2.497293    3.527579
  19 H     1.0000    0     1.008   10.406223   -0.347738    6.672103
  20 H     1.0000    0     1.008   13.788997    3.797711   12.761479
  21 H     1.0000    0     1.008   15.339846    4.518338    9.842196
  22 H     1.0000    0     1.008   11.410960    7.733950   12.592982
  23 H     1.0000    0     1.008   13.875347    8.702327   10.536868
  24 H     1.0000    0     1.008    9.579685    8.596581    7.745769

--------------------------------
INTERNAL COORDINATES (ANGSTROEM)
--------------------------------
 C      0   0   0     0.000000000000     0.00000000     0.00000000
 O      1   0   0     1.418117299086     0.00000000     0.00000000
 C      2   1   0     1.353922597192   118.54202403     0.00000000
 C      3   2   1     1.405795084330   124.38486549     0.24045751
 C      4   3   2     1.396486367768   119.74058915   179.77971236
 C      3   2   1     1.405912213711   116.33347161   180.06912910
 C      6   3   2     1.391020051376   120.46176637   179.93456976
 C      5   4   3     1.404609363096   121.48580914     0.49165318
 C      8   5   4     1.466243307592   121.33531220   179.23277529
 C      9   8   5     1.350319864710   131.10869253   348.88311185
 C     10   9   8     1.509419833886   108.72450018   176.21450472
 C     11  10   9     1.537014394995   100.68830899    14.50669373
 O      9   8   5     1.373647401691   115.67615253   168.58326894
 H      1   2   3     1.094786719387   106.32999918   179.76562534
 H      1   2   3     1.100842180002   111.39022713    60.76759525
 H      1   2   3     1.100881780052   111.40539033   298.76954627
 H      4   3   2     1.088813098693   121.08398139     0.31652852
 H      5   4   3     1.091956960717   118.69560827   180.89694233
 H      6   3   2     1.090906720982   118.49241584     0.04511825
 H      7   6   3     1.089671839659   119.81319538   180.25700033
 H     12  11  10     1.096530968597   114.47962154   220.92851033
 H     12  11  10     1.102150319375   111.03995661    96.93704369
 H     11  10   9     1.104708933108   111.54229249   255.30370006
 H     11  10   9     1.099917180499   113.84326573   133.88935755
 H     10   9   8     1.087891340208   125.61362199     0.74128454

---------------------------
INTERNAL COORDINATES (A.U.)
---------------------------
 C      0   0   0     0.000000000000     0.00000000     0.00000000
 O      1   0   0     2.679853321049     0.00000000     0.00000000
 C      2   1   0     2.558542915219   118.54202403     0.00000000
 C      3   2   1     2.656567709797   124.38486549     0.24045751
 C      4   3   2     2.638976784835   119.74058915   179.77971236
 C      3   2   1     2.656789052248   116.33347161   180.06912910
 C      6   3   2     2.628646943894   120.46176637   179.93456976
 C      5   4   3     2.654327021393   121.48580914     0.49165318
 C      8   5   4     2.770798297043   121.33531220   179.23277529
 C      9   8   5     2.551734737496   131.10869253   348.88311185
 C     10   9   8     2.852390107153   108.72450018   176.21450472
 C     11  10   9     2.904536270436   100.68830899    14.50669373
 O      9   8   5     2.595817393768   115.67615253   168.58326894
 H      1   2   3     2.068847074696   106.32999918   179.76562534
 H      1   2   3     2.080290236873   111.39022713    60.76759525
 H      1   2   3     2.080365070122   111.40539033   298.76954627
 H      4   3   2     2.057558567556   121.08398139     0.31652852
 H      5   4   3     2.063499605783   118.69560827   180.89694233
 H      6   3   2     2.061514940309   118.49241584     0.04511825
 H      7   6   3     2.059181352802   119.81319538   180.25700033
 H     12  11  10     2.072143228012   114.47962154   220.92851033
 H     12  11  10     2.082762262033   111.03995661    96.93704369
 H     11  10   9     2.087597341270   111.54229249   255.30370006
 H     11  10   9     2.078542241139   113.84326573   133.88935755
 H     10   9   8     2.055816696457   125.61362199     0.74128454

---------------------
BASIS SET INFORMATION
---------------------
There are 3 groups of distinct atoms

 Group   1 Type C   : 11s6p2d1f contracted to 5s3p2d1f pattern {62111/411/11/1}
 Group   2 Type O   : 11s6p2d1f contracted to 5s3p2d1f pattern {62111/411/11/1}
 Group   3 Type H   : 5s2p1d contracted to 3s2p1d pattern {311/11/1}

Atom   0C    basis set group =>   1
Atom   1O    basis set group =>   2
Atom   2C    basis set group =>   1
Atom   3C    basis set group =>   1
Atom   4C    basis set group =>   1
Atom   5C    basis set group =>   1
Atom   6C    basis set group =>   1
Atom   7C    basis set group =>   1
Atom   8C    basis set group =>   1
Atom   9C    basis set group =>   1
Atom  10C    basis set group =>   1
Atom  11C    basis set group =>   1
Atom  12O    basis set group =>   2
Atom  13H    basis set group =>   3
Atom  14H    basis set group =>   3
Atom  15H    basis set group =>   3
Atom  16H    basis set group =>   3
Atom  17H    basis set group =>   3
Atom  18H    basis set group =>   3
Atom  19H    basis set group =>   3
Atom  20H    basis set group =>   3
Atom  21H    basis set group =>   3
Atom  22H    basis set group =>   3
Atom  23H    basis set group =>   3
Atom  24H    basis set group =>   3
---------------------------------
AUXILIARY/C BASIS SET INFORMATION
---------------------------------
There are 3 groups of distinct atoms

 Group   1 Type C   : 8s6p5d3f1g contracted to 8s6p4d3f1g pattern {11111111/111111/2111/111/1}
 Group   2 Type O   : 8s6p5d3f1g contracted to 8s6p4d3f1g pattern {11111111/111111/2111/111/1}
 Group   3 Type H   : 4s3p2d1f contracted to 4s3p2d1f pattern {1111/111/11/1}

Atom   0C    basis set group =>   1
Atom   1O    basis set group =>   2
Atom   2C    basis set group =>   1
Atom   3C    basis set group =>   1
Atom   4C    basis set group =>   1
Atom   5C    basis set group =>   1
Atom   6C    basis set group =>   1
Atom   7C    basis set group =>   1
Atom   8C    basis set group =>   1
Atom   9C    basis set group =>   1
Atom  10C    basis set group =>   1
Atom  11C    basis set group =>   1
Atom  12O    basis set group =>   2
Atom  13H    basis set group =>   3
Atom  14H    basis set group =>   3
Atom  15H    basis set group =>   3
Atom  16H    basis set group =>   3
Atom  17H    basis set group =>   3
Atom  18H    basis set group =>   3
Atom  19H    basis set group =>   3
Atom  20H    basis set group =>   3
Atom  21H    basis set group =>   3
Atom  22H    basis set group =>   3
Atom  23H    basis set group =>   3
Atom  24H    basis set group =>   3

Checking for AutoStart:
The File: calc.gbw exists
Trying to determine its content:
     ... Fine, the file contains calculation information
     ... Fine, the calculation information was read
     ... Fine, the file contains a basis set
     ... Fine, the basis set was read
     ... Fine, the file contains a geometry
     ... Fine, the geometry was read
     ... Fine, the file contains a set of orbitals
     ... Fine, the orbitals can be read
     => possible old guess file was deleted
     => GBW file was renamed to GES file
     => GES file is set as startup file
     => Guess is set to MORead
     ... now leaving AutoStart


           ************************************************************
           *        Program running with 8 parallel MPI-processes     *
           *              working on a common directory               *
           ************************************************************
------------------------------------------------------------------------------
                             ORCA STARTUP CALCULATIONS
------------------------------------------------------------------------------
------------------------------------------------------------------------------
                   ___                                                        
                  /   \      - P O W E R E D   B Y -                         
                 /     \                                                     
                 |  |  |   _    _      __       _____    __    __             
                 |  |  |  | |  | |    /  \     |  _  \  |  |  /  |          
                  \  \/   | |  | |   /    \    | | | |  |  | /  /          
                 / \  \   | |__| |  /  /\  \   | |_| |  |  |/  /          
                |  |  |   |  __  | /  /__\  \  |    /   |      \           
                |  |  |   | |  | | |   __   |  |    \   |  |\   \          
                \     /   | |  | | |  |  |  |  | |\  \  |  | \   \       
                 \___/    |_|  |_| |__|  |__|  |_| \__\ |__|  \__/        
                                                                              
                      - O R C A' S   B I G   F R I E N D -                    
                                      &                                       
                       - I N T E G R A L  F E E D E R -                       
                                                                              
 v1 FN, 2020, v2 2021, v3 2022-2024                                           
------------------------------------------------------------------------------


----------------------
SHARK INTEGRAL PACKAGE
----------------------

Number of atoms                             ...     25
Number of basis functions                   ...    571
Number of shells                            ...    215
Maximum angular momentum                    ...      3
Integral batch strategy                     ... SHARK/LIBINT Hybrid
RI-J (if used) integral strategy            ... SPLIT-RIJ (Revised 2003 algorithm where possible)
Printlevel                                  ...      1
Contraction scheme used                     ... SEGMENTED contraction
Prescreening option                         ... SCHWARTZ
   Thresh                                   ... 1.000e-10
   Tcut                                     ... 1.000e-11
   Tpresel                                  ... 1.000e-11 
Coulomb Range Separation                    ... NOT USED
Exchange Range Separation                   ... NOT USED
Multipole approximations                    ... NOT USED
Finite Nucleus Model                        ... NOT USED
CABS basis                                  ... NOT available
Auxiliary Coulomb fitting basis             ... NOT available
Auxiliary J/K fitting basis                 ... NOT available
Auxiliary Correlation fitting basis         ... AVAILABLE
   # of basis functions in Aux-C            ...   1348
   # of shells in Aux-C                     ...    406
   Maximum angular momentum in Aux-C        ...      4
Auxiliary 'external' fitting basis          ... NOT available

Checking pre-screening integrals            ... done (  0.0 sec) Dimension = 215
Check shell pair data                       ... done (  0.0 sec)
Shell pair information
Shell pair cut-off parameter TPreSel        ...   1.0e-11
Total number of shell pairs                 ...     23220
Shell pairs after pre-screening             ...     17243
Total number of primitive shell pairs       ...     63868
Primitive shell pairs kept                  ...     34650
          la=0 lb=0:   3806 shell pairs
          la=1 lb=0:   4864 shell pairs
          la=1 lb=1:   1590 shell pairs
          la=2 lb=0:   2722 shell pairs
          la=2 lb=1:   1754 shell pairs
          la=2 lb=2:    499 shell pairs
          la=3 lb=0:    969 shell pairs
          la=3 lb=1:    620 shell pairs
          la=3 lb=2:    348 shell pairs
          la=3 lb=3:     71 shell pairs

Calculating one electron integrals          ... done (  0.0 sec)
Calculating RI/C V-Matrix + Cholesky decomp.... done (  0.3 sec)
Calculating Nuclear repulsion               ... done (  0.0 sec) ENN=    742.341275596430 Eh

Diagonalization of the overlap matrix:
Smallest eigenvalue                        ... 8.575e-06
Time for diagonalization                   ...    0.072 sec
Threshold for overlap eigenvalues          ... 1.000e-07
Number of eigenvalues below threshold      ... 0
Time for construction of square roots      ...    0.065 sec
Total time needed                          ...    0.140 sec

-------------------
DFT GRID GENERATION
-------------------

General Integration Accuracy     IntAcc      ... 4.388
Radial Grid Type                 RadialGrid  ... OptM3 with GC (2021)
Angular Grid (max. ang.)         AngularGrid ... 4 (Lebedev-302)
Angular grid pruning method      GridPruning ... 4 (adaptive)
Weight generation scheme         WeightScheme... mBecke (2022)
Basis function cutoff            BFCut       ... 1.0000e-10
Integration weight cutoff        WCut        ... 1.0000e-14
Partially contracted basis set               ... off
Rotationally invariant grid construction     ... off
Angular grids for H and He will be reduced by one unit

Total number of grid points                  ...   116687
Total number of batches                      ...     1834
Average number of points per batch           ...       63
Average number of grid points per atom       ...     4667
Initializing property integral containers    ... done (  0.0 sec)

SHARK setup successfully completed in   1.9 seconds

Maximum memory used throughout the entire STARTUP-calculation: 46.2 MB


           ************************************************************
           *        Program running with 8 parallel MPI-processes     *
           *              working on a common directory               *
           ************************************************************
-------------------------------------------------------------------------------
                                 ORCA GUESS
                   Start orbitals & Density for SCF / CASSCF
-------------------------------------------------------------------------------

------------
SCF SETTINGS
------------
Hamiltonian:
 Ab initio Hamiltonian  Method          .... Hartree-Fock(GTOs)


General Settings:
 Integral files         IntName         .... calc
 Hartree-Fock type      HFTyp           .... RHF
 Total Charge           Charge          ....    0
 Multiplicity           Mult            ....    1
 Number of Electrons    NEL             ....   94
 Basis Dimension        Dim             ....  571
 Nuclear Repulsion      ENuc            ....    742.3412755964 Eh

Convergence Acceleration:
 AO-DIIS                CNVDIIS         .... on
   Start iteration      DIISMaxIt       ....    12
   Startup error        DIISStart       ....  0.200000
   # of expansion vecs  DIISMaxEq       ....     5
   Bias factor          DIISBfac        ....   1.050
   Max. coefficient     DIISMaxC        ....  10.000
 MO-DIIS                CNVKDIIS        .... off
 Trust-Rad. Augm. Hess. CNVTRAH         .... auto
   Auto Start mean grad. ratio tolernc. ....  1.125000
   Auto Start start iteration           ....     1
   Auto Start num. interpolation iter.  ....    10
   Max. Number of Micro iterations      ....    24
   Max. Number of Macro iterations      .... Maxiter - #DIIS iter
   Number of Davidson start vectors     ....     2
   Converg. threshold    (grad. norm)   ....   5.000e-05
   Grad. Scal. Fac. for Micro threshold ....   0.100
   Minimum threshold for Micro iter.    ....   1.000e-02
   NR start threshold (gradient norm)   ....   1.000e-04
   Initial trust radius                 ....   0.400
   Minimum AH scaling param. (alpha)    ....   1.000
   Maximum AH scaling param. (alpha)    .... 1000.000
   Quad. conv. algorithm                .... NR
   White noise on init. David. guess    .... on
   Maximum white noise                  ....   0.010
   Pseudo random numbers                .... off
   Inactive MOs                         .... canonical
   Orbital update algorithm             .... Taylor
   Preconditioner                       .... Diag
   Full preconditioner red. dimension   ....   250
 SOSCF                  CNVSOSCF        .... on
   Start iteration      SOSCFMaxIt      ....   150
   Startup grad/error   SOSCFStart      ....  0.003300
   Hessian update       SOSCFHessUp     .... L-BFGS
 Level Shifting         CNVShift        .... on
   Level shift para.    LevelShift      ....    0.2500
   Turn off err/grad.   ShiftErr        ....    0.0010
 Zerner damping         CNVZerner       .... off
 Static damping         CNVDamp         .... on
   Fraction old density DampFac         ....    0.7000
   Max. Damping (<1)    DampMax         ....    0.9800
   Min. Damping (>=0)   DampMin         ....    0.0000
   Turn off err/grad.   DampErr         ....    0.1000

SCF Procedure:
 Maximum # iterations   MaxIter         ....   125
 SCF integral mode      SCFMode         .... Direct
   Integral package                     .... SHARK and LIBINT hybrid scheme
 Reset frequency        DirectResetFreq ....    20
 Integral Threshold     Thresh          ....  1.000e-10 Eh
 Primitive CutOff       TCut            ....  1.000e-11 Eh

Convergence Tolerance:
 Convergence Check Mode ConvCheckMode   .... Total+1el-Energy
 Convergence forced     ConvForced      .... 1
 Energy Change          TolE            ....  1.000e-06 Eh
 1-El. energy change                    ....  1.000e-03 Eh
 Orbital Gradient       TolG            ....  5.000e-05
 Orbital Rotation angle TolX            ....  5.000e-05
 DIIS Error             TolErr          ....  1.000e-06

---------------------
INITIAL GUESS: MOREAD
---------------------
Guess MOs are being read from file: calc.ges
Input Geometry matches current geometry (good)
Input basis set matches current basis set (good)
Occupation numbers will be reassigned to an Aufbau configuration
MOs were renormalized
MOs were reorthogonalized (Cholesky)
                      ------------------
                      INITIAL GUESS DONE (   0.2 sec)
                      ------------------
             **** ENERGY FILE WAS UPDATED (calc.en.tmp) ****
Finished Guess after   0.6 sec
Maximum memory used throughout the entire GUESS-calculation: 39.2 MB


           ************************************************************
           *        Program running with 8 parallel MPI-processes     *
           *              working on a common directory               *
           ************************************************************

-------------------------------------------------------------------------------------------
                                      ORCA LEAN-SCF
                              memory conserving SCF solver
-------------------------------------------------------------------------------------------

--------------------
CPCM SOLVATION MODEL
--------------------
CPCM parameters:
  Epsilon                                         ...      16.7000
  Refrac                                          ...       1.2750
  Rsolv                                           ...       1.3000
  Surface type                                    ... GAUSSIAN VDW
  Discretization scheme                           ... Constant charge density
    Threshold for H atoms                         ...       5.0000 (charges/Ang^2)
    Threshold for non-H atoms                     ...       5.0000 (charges/Ang^2)
  Epsilon function type                           ...         CPCM
Solvent:                                          ... CUSTOM
Radii:
  Scheme                                          ... Element-dependent radii
  Radius for C  used is    3.8550 Bohr (=   2.0400 Ang.)
  Radius for O  used is    3.4469 Bohr (=   1.8240 Ang.)
  Radius for H  used is    2.4944 Bohr (=   1.3200 Ang.)
Calculating surface                               ...        done! (  0.0s)
Cavity surface points                             ...         2244
Cavity Volume                                     ...    1494.4982
Cavity Surface-area                               ...     806.2186
Calculating surface distance matrix               ...        done! (  0.2s)
Performing Cholesky decomposition & store         ...        done! (  0.3s)
Overall time for CPCM initialization              ...                 0.5s

----------------------------------------D-I-I-S--------------------------------------------
Iteration    Energy (Eh)           Delta-E    RMSDP     MaxDP     DIISErr   Damp  Time(sec)
-------------------------------------------------------------------------------------------
               ***  Starting incremental Fock matrix formation  ***
                              *** Initializing SOSCF ***
---------------------------------------S-O-S-C-F--------------------------------------
Iteration    Energy (Eh)           Delta-E    RMSDP     MaxDP     MaxGrad    Time(sec)
--------------------------------------------------------------------------------------
    1    -573.4479175103006128     0.00e+00  3.59e-05  1.97e-03  8.85e-05    21.6
               *** Restarting incremental Fock matrix formation ***
    2    -573.4479257005018553    -8.19e-06  2.45e-05  1.32e-03  1.00e-04    21.4
    3    -573.4479275898770538    -1.89e-06  1.50e-05  8.00e-04  5.87e-05    14.6
    4    -573.4479279706199577    -3.81e-07  2.27e-06  1.88e-04  1.58e-05    13.9
                 **** Energy Check signals convergence ****

               *****************************************************
               *                     SUCCESS                       *
               *           SCF CONVERGED AFTER   4 CYCLES          *
               *****************************************************

             **** ENERGY FILE WAS UPDATED (calc.en.tmp) ****

----------------
TOTAL SCF ENERGY
----------------

Total Energy       :       -573.44792797061996 Eh          -15604.31143 eV

Components:
Nuclear Repulsion  :        742.34127559643002 Eh           20200.13306 eV
Electronic Energy  :      -1315.77656190274524 Eh          -35804.10049 eV
One Electron Energy:      -2253.91227264608142 Eh          -61332.07100 eV
Two Electron Energy:        938.13571074333618 Eh           25527.97051 eV
CPCM Dielectric    :         -0.01264166430467 Eh              -0.34400 eV

Virial components:
Potential Energy   :      -1145.94392733047903 Eh          -31182.71956 eV
Kinetic Energy     :        572.49599935985907 Eh           15578.40813 eV
Virial Ratio       :          2.00166276901817

CPCM Solvation Model Properties:
Surface-charge          :         -0.02880947416478
Corrected charge        :          0.00000000000000
Outlying charge corr.   :          0.00004955456962 Eh               0.00135 eV
Free-energy (cav+disp)  :  This term is not implemented in the current solvation scheme

---------------
SCF CONVERGENCE
---------------

  Last Energy change         ...    3.8074e-07  Tolerance :   1.0000e-06
  Last MAX-Density change    ...    1.8762e-04  Tolerance :   1.0000e-05
  Last RMS-Density change    ...    2.2711e-06  Tolerance :   1.0000e-06
  Last DIIS Error            ...    7.2134e-04  Tolerance :   1.0000e-06
  Last Orbital Gradient      ...    1.5802e-05  Tolerance :   5.0000e-05
  Last Orbital Rotation      ...    1.9997e-05  Tolerance :   5.0000e-05


----------------
ORBITAL ENERGIES
----------------

  NO   OCC          E(Eh)            E(eV) 
   0   2.0000     -20.589330      -560.2641 
   1   2.0000     -20.575266      -559.8815 
   2   2.0000     -11.308760      -307.7270 
   3   2.0000     -11.294240      -307.3319 
   4   2.0000     -11.278068      -306.8918 
   5   2.0000     -11.278004      -306.8901 
   6   2.0000     -11.247736      -306.0664 
   7   2.0000     -11.244857      -305.9881 
   8   2.0000     -11.242932      -305.9357 
   9   2.0000     -11.235388      -305.7305 
  10   2.0000     -11.232267      -305.6455 
  11   2.0000     -11.227692      -305.5210 
  12   2.0000     -11.213512      -305.1352 
  13   2.0000      -1.417380       -38.5689 
  14   2.0000      -1.406632       -38.2764 
  15   2.0000      -1.155259       -31.4362 
  16   2.0000      -1.065168       -28.9847 
  17   2.0000      -1.045742       -28.4561 
  18   2.0000      -1.021764       -27.8036 
  19   2.0000      -0.980507       -26.6810 
  20   2.0000      -0.933243       -25.3948 
  21   2.0000      -0.845851       -23.0168 
  22   2.0000      -0.830681       -22.6040 
  23   2.0000      -0.806956       -21.9584 
  24   2.0000      -0.750805       -20.4304 
  25   2.0000      -0.724208       -19.7067 
  26   2.0000      -0.696506       -18.9529 
  27   2.0000      -0.673157       -18.3175 
  28   2.0000      -0.661325       -17.9956 
  29   2.0000      -0.655119       -17.8267 
  30   2.0000      -0.629693       -17.1348 
  31   2.0000      -0.606761       -16.5108 
  32   2.0000      -0.589253       -16.0344 
  33   2.0000      -0.579605       -15.7719 
  34   2.0000      -0.569852       -15.5065 
  35   2.0000      -0.550133       -14.9699 
  36   2.0000      -0.531746       -14.4696 
  37   2.0000      -0.527137       -14.3441 
  38   2.0000      -0.519193       -14.1280 
  39   2.0000      -0.512044       -13.9334 
  40   2.0000      -0.500181       -13.6106 
  41   2.0000      -0.487874       -13.2757 
  42   2.0000      -0.479653       -13.0520 
  43   2.0000      -0.466407       -12.6916 
  44   2.0000      -0.357423        -9.7260 
  45   2.0000      -0.347269        -9.4497 
  46   2.0000      -0.283786        -7.7222 
  47   0.0000       0.098807         2.6887 
  48   0.0000       0.116616         3.1733 
  49   0.0000       0.152751         4.1566 
  50   0.0000       0.155695         4.2367 
  51   0.0000       0.176877         4.8131 
  52   0.0000       0.181043         4.9264 
  53   0.0000       0.191755         5.2179 
  54   0.0000       0.198826         5.4103 
  55   0.0000       0.206508         5.6194 
  56   0.0000       0.213167         5.8006 
  57   0.0000       0.217808         5.9269 
*Only the first 10 virtual orbitals were printed.

                    ********************************
                    * MULLIKEN POPULATION ANALYSIS *
                    ********************************

-----------------------
MULLIKEN ATOMIC CHARGES
-----------------------
   0 C :   -0.010561
   1 O :   -0.398016
   2 C :    0.332561
   3 C :   -0.174627
   4 C :   -0.185841
   5 C :   -0.205334
   6 C :   -0.164116
   7 C :    0.001065
   8 C :    0.287750
   9 C :   -0.254131
  10 C :   -0.032467
  11 C :    0.116680
  12 O :   -0.429299
  13 H :    0.096846
  14 H :    0.081931
  15 H :    0.082059
  16 H :    0.120661
  17 H :    0.123399
  18 H :    0.115308
  19 H :    0.134202
  20 H :    0.077793
  21 H :    0.052473
  22 H :    0.049246
  23 H :    0.067921
  24 H :    0.114498
Sum of atomic charges:   -0.0000000

--------------------------------
MULLIKEN REDUCED ORBITAL CHARGES
--------------------------------
  0 C s       :     3.131202  s :     3.131202
      pz      :     0.952174  p :     2.752806
      px      :     0.823156
      py      :     0.977476
      dz2     :     0.012468  d :     0.117066
      dxz     :     0.024531
      dyz     :     0.032771
      dx2y2   :     0.021779
      dxy     :     0.025517
      f0      :     0.000818  f :     0.009488
      f+1     :     0.001762
      f-1     :     0.000770
      f+2     :     0.001492
      f-2     :     0.002146
      f+3     :     0.001283
      f-3     :     0.001215

  1 O s       :     3.756972  s :     3.756972
      pz      :     1.525695  p :     4.596421
      px      :     1.465852
      py      :     1.604874
      dz2     :     0.006161  d :     0.042389
      dxz     :     0.007269
      dyz     :     0.011144
      dx2y2   :     0.005304
      dxy     :     0.012510
      f0      :     0.000297  f :     0.002234
      f+1     :     0.000411
      f-1     :     0.000191
      f+2     :     0.000345
      f-2     :     0.000627
      f+3     :     0.000151
      f-3     :     0.000212

  2 C s       :     2.996583  s :     2.996583
      pz      :     0.785582  p :     2.462705
      px      :     0.819825
      py      :     0.857298
      dz2     :     0.043687  d :     0.190909
      dxz     :     0.020440
      dyz     :     0.039383
      dx2y2   :     0.046776
      dxy     :     0.040623
      f0      :     0.001884  f :     0.017242
      f+1     :     0.002424
      f-1     :     0.002507
      f+2     :     0.003259
      f-2     :     0.002398
      f+3     :     0.002602
      f-3     :     0.002168

  3 C s       :     3.133490  s :     3.133490
      pz      :     0.991590  p :     2.935478
      px      :     1.016289
      py      :     0.927600
      dz2     :     0.018018  d :     0.097225
      dxz     :     0.015082
      dyz     :     0.017660
      dx2y2   :     0.023319
      dxy     :     0.023147
      f0      :     0.001052  f :     0.008434
      f+1     :     0.000992
      f-1     :     0.001079
      f+2     :     0.001616
      f-2     :     0.001247
      f+3     :     0.001272
      f-3     :     0.001176

  4 C s       :     3.165469  s :     3.165469
      pz      :     0.923262  p :     2.891353
      px      :     0.904031
      py      :     1.064060
      dz2     :     0.028791  d :     0.120279
      dxz     :     0.013010
      dyz     :     0.021933
      dx2y2   :     0.032927
      dxy     :     0.023618
      f0      :     0.000874  f :     0.008741
      f+1     :     0.001729
      f-1     :     0.001051
      f+2     :     0.001570
      f-2     :     0.001334
      f+3     :     0.001105
      f-3     :     0.001079

  5 C s       :     3.163818  s :     3.163818
      pz      :     0.973290  p :     2.934152
      px      :     0.946209
      py      :     1.014654
      dz2     :     0.019748  d :     0.098726
      dxz     :     0.010171
      dyz     :     0.022609
      dx2y2   :     0.022828
      dxy     :     0.023370
      f0      :     0.000881  f :     0.008637
      f+1     :     0.001720
      f-1     :     0.000903
      f+2     :     0.001627
      f-2     :     0.001441
      f+3     :     0.000979
      f-3     :     0.001086

  6 C s       :     3.124249  s :     3.124249
      pz      :     0.955018  p :     2.908449
      px      :     1.000952
      py      :     0.952479
      dz2     :     0.021226  d :     0.122761
      dxz     :     0.014205
      dyz     :     0.027630
      dx2y2   :     0.026557
      dxy     :     0.033143
      f0      :     0.001132  f :     0.008658
      f+1     :     0.000995
      f-1     :     0.001100
      f+2     :     0.001668
      f-2     :     0.001232
      f+3     :     0.001418
      f-3     :     0.001114

  7 C s       :     3.331665  s :     3.331665
      pz      :     0.843526  p :     2.509153
      px      :     0.844167
      py      :     0.821460
      dz2     :     0.020485  d :     0.147086
      dxz     :     0.017121
      dyz     :     0.034712
      dx2y2   :     0.036305
      dxy     :     0.038463
      f0      :     0.000924  f :     0.011032
      f+1     :     0.001657
      f-1     :     0.001292
      f+2     :     0.002138
      f-2     :     0.001785
      f+3     :     0.001742
      f-3     :     0.001494

  8 C s       :     3.076704  s :     3.076704
      pz      :     0.730669  p :     2.429197
      px      :     0.842145
      py      :     0.856383
      dz2     :     0.038605  d :     0.189069
      dxz     :     0.011600
      dyz     :     0.050714
      dx2y2   :     0.039091
      dxy     :     0.049060
      f0      :     0.001479  f :     0.017279
      f+1     :     0.002158
      f-1     :     0.002792
      f+2     :     0.003264
      f-2     :     0.002675
      f+3     :     0.002781
      f-3     :     0.002129

  9 C s       :     3.140570  s :     3.140570
      pz      :     1.035787  p :     3.003280
      px      :     1.016019
      py      :     0.951474
      dz2     :     0.017193  d :     0.101938
      dxz     :     0.011077
      dyz     :     0.028128
      dx2y2   :     0.016907
      dxy     :     0.028634
      f0      :     0.000985  f :     0.008343
      f+1     :     0.001149
      f-1     :     0.000850
      f+2     :     0.001571
      f-2     :     0.001166
      f+3     :     0.001602
      f-3     :     0.001021

 10 C s       :     3.043195  s :     3.043195
      pz      :     0.972652  p :     2.869420
      px      :     0.955585
      py      :     0.941183
      dz2     :     0.031306  d :     0.113278
      dxz     :     0.024858
      dyz     :     0.013544
      dx2y2   :     0.014119
      dxy     :     0.029452
      f0      :     0.000848  f :     0.006573
      f+1     :     0.001307
      f-1     :     0.000821
      f+2     :     0.000788
      f-2     :     0.000773
      f+3     :     0.001110
      f-3     :     0.000927

 11 C s       :     3.110878  s :     3.110878
      pz      :     0.935804  p :     2.623046
      px      :     0.861362
      py      :     0.825880
      dz2     :     0.028497  d :     0.138252
      dxz     :     0.022847
      dyz     :     0.027415
      dx2y2   :     0.034188
      dxy     :     0.025305
      f0      :     0.001114  f :     0.011144
      f+1     :     0.001339
      f-1     :     0.001716
      f+2     :     0.001489
      f-2     :     0.001911
      f+3     :     0.001771
      f-3     :     0.001806

 12 O s       :     3.773360  s :     3.773360
      pz      :     1.568720  p :     4.612428
      px      :     1.480247
      py      :     1.563460
      dz2     :     0.005060  d :     0.041452
      dxz     :     0.005605
      dyz     :     0.011500
      dx2y2   :     0.005650
      dxy     :     0.013637
      f0      :     0.000304  f :     0.002059
      f+1     :     0.000293
      f-1     :     0.000161
      f+2     :     0.000255
      f-2     :     0.000623
      f+3     :     0.000212
      f-3     :     0.000210

 13 H s       :     0.868014  s :     0.868014
      pz      :     0.011639  p :     0.033034
      px      :     0.008079
      py      :     0.013317
      dz2     :     0.000379  d :     0.002105
      dxz     :     0.000454
      dyz     :     0.000513
      dx2y2   :     0.000373
      dxy     :     0.000386

 14 H s       :     0.883231  s :     0.883231
      pz      :     0.011644  p :     0.032724
      px      :     0.007932
      py      :     0.013147
      dz2     :     0.000310  d :     0.002114
      dxz     :     0.000351
      dyz     :     0.000629
      dx2y2   :     0.000365
      dxy     :     0.000459

 15 H s       :     0.883100  s :     0.883100
      pz      :     0.012288  p :     0.032727
      px      :     0.012914
      py      :     0.007524
      dz2     :     0.000387  d :     0.002114
      dxz     :     0.000571
      dyz     :     0.000337
      dx2y2   :     0.000371
      dxy     :     0.000448

 16 H s       :     0.835542  s :     0.835542
      pz      :     0.012366  p :     0.041594
      px      :     0.016551
      py      :     0.012677
      dz2     :     0.000354  d :     0.002203
      dxz     :     0.000470
      dyz     :     0.000309
      dx2y2   :     0.000530
      dxy     :     0.000540

 17 H s       :     0.834533  s :     0.834533
      pz      :     0.008874  p :     0.039882
      px      :     0.009258
      py      :     0.021750
      dz2     :     0.000254  d :     0.002187
      dxz     :     0.000045
      dyz     :     0.000632
      dx2y2   :     0.000573
      dxy     :     0.000682

 18 H s       :     0.844317  s :     0.844317
      pz      :     0.009321  p :     0.038187
      px      :     0.008689
      py      :     0.020176
      dz2     :     0.000251  d :     0.002188
      dxz     :     0.000038
      dyz     :     0.000648
      dx2y2   :     0.000577
      dxy     :     0.000673

 19 H s       :     0.824581  s :     0.824581
      pz      :     0.011239  p :     0.039031
      px      :     0.015183
      py      :     0.012609
      dz2     :     0.000353  d :     0.002186
      dxz     :     0.000470
      dyz     :     0.000296
      dx2y2   :     0.000531
      dxy     :     0.000536

 20 H s       :     0.884731  s :     0.884731
      pz      :     0.018688  p :     0.035241
      px      :     0.006753
      py      :     0.009800
      dz2     :     0.000738  d :     0.002235
      dxz     :     0.000636
      dyz     :     0.000635
      dx2y2   :     0.000121
      dxy     :     0.000105

 21 H s       :     0.908872  s :     0.908872
      pz      :     0.009318  p :     0.036317
      px      :     0.020296
      py      :     0.006702
      dz2     :     0.000434  d :     0.002338
      dxz     :     0.000595
      dyz     :     0.000130
      dx2y2   :     0.000567
      dxy     :     0.000612

 22 H s       :     0.907602  s :     0.907602
      pz      :     0.020848  p :     0.040945
      px      :     0.010764
      py      :     0.009333
      dz2     :     0.000715  d :     0.002206
      dxz     :     0.000599
      dyz     :     0.000512
      dx2y2   :     0.000163
      dxy     :     0.000216

 23 H s       :     0.888257  s :     0.888257
      pz      :     0.008116  p :     0.041605
      px      :     0.015789
      py      :     0.017699
      dz2     :     0.000222  d :     0.002217
      dxz     :     0.000392
      dyz     :     0.000312
      dx2y2   :     0.000677
      dxy     :     0.000614

 24 H s       :     0.841721  s :     0.841721
      pz      :     0.011020  p :     0.041656
      px      :     0.013809
      py      :     0.016827
      dz2     :     0.000300  d :     0.002126
      dxz     :     0.000302
      dyz     :     0.000458
      dx2y2   :     0.000535
      dxy     :     0.000530


                     *******************************
                     * LOEWDIN POPULATION ANALYSIS *
                     *******************************

----------------------
LOEWDIN ATOMIC CHARGES
----------------------
   0 C :   -0.026459
   1 O :    0.215698
   2 C :   -0.182017
   3 C :   -0.031585
   4 C :    0.023812
   5 C :   -0.022934
   6 C :    0.015400
   7 C :   -0.099468
   8 C :   -0.183620
   9 C :   -0.046945
  10 C :   -0.024119
  11 C :   -0.028282
  12 O :    0.183861
  13 H :    0.012338
  14 H :    0.008381
  15 H :    0.008329
  16 H :    0.024300
  17 H :    0.034206
  18 H :    0.026188
  19 H :    0.029179
  20 H :    0.011570
  21 H :    0.012669
  22 H :    0.015931
  23 H :    0.018307
  24 H :    0.005259

-------------------------------
LOEWDIN REDUCED ORBITAL CHARGES
-------------------------------
  0 C s       :     2.723511  s :     2.723511
      pz      :     0.950924  p :     2.798839
      px      :     0.864790
      py      :     0.983125
      dz2     :     0.039975  d :     0.440011
      dxz     :     0.106266
      dyz     :     0.117251
      dx2y2   :     0.069395
      dxy     :     0.107125
      f0      :     0.008178  f :     0.064098
      f+1     :     0.011043
      f-1     :     0.005768
      f+2     :     0.007275
      f-2     :     0.011426
      f+3     :     0.010772
      f-3     :     0.009636

  1 O s       :     3.232772  s :     3.232772
      pz      :     1.465842  p :     4.439368
      px      :     1.418954
      py      :     1.554572
      dz2     :     0.017713  d :     0.106052
      dxz     :     0.023843
      dyz     :     0.022077
      dx2y2   :     0.018047
      dxy     :     0.024373
      f0      :     0.000663  f :     0.006109
      f+1     :     0.001002
      f-1     :     0.000725
      f+2     :     0.001126
      f-2     :     0.001002
      f+3     :     0.000901
      f-3     :     0.000691

  2 C s       :     2.704426  s :     2.704426
      pz      :     0.821779  p :     2.697183
      px      :     0.873362
      py      :     1.002042
      dz2     :     0.131780  d :     0.682542
      dxz     :     0.092893
      dyz     :     0.156918
      dx2y2   :     0.140748
      dxy     :     0.160204
      f0      :     0.011765  f :     0.097867
      f+1     :     0.011719
      f-1     :     0.014801
      f+2     :     0.017744
      f-2     :     0.013166
      f+3     :     0.017052
      f-3     :     0.011621

  3 C s       :     2.715289  s :     2.715289
      pz      :     0.952498  p :     2.897245
      px      :     0.958249
      py      :     0.986498
      dz2     :     0.055878  d :     0.378580
      dxz     :     0.049154
      dyz     :     0.090557
      dx2y2   :     0.086605
      dxy     :     0.096386
      f0      :     0.005364  f :     0.040471
      f+1     :     0.003443
      f-1     :     0.004872
      f+2     :     0.007974
      f-2     :     0.004788
      f+3     :     0.007632
      f-3     :     0.006398

  4 C s       :     2.714655  s :     2.714655
      pz      :     0.906889  p :     2.811648
      px      :     0.928315
      py      :     0.976444
      dz2     :     0.090473  d :     0.407972
      dxz     :     0.069301
      dyz     :     0.062959
      dx2y2   :     0.113239
      dxy     :     0.072000
      f0      :     0.004017  f :     0.041912
      f+1     :     0.005674
      f-1     :     0.005865
      f+2     :     0.007652
      f-2     :     0.005983
      f+3     :     0.006958
      f-3     :     0.005764

  5 C s       :     2.718397  s :     2.718397
      pz      :     0.949337  p :     2.884315
      px      :     0.956282
      py      :     0.978696
      dz2     :     0.072310  d :     0.379694
      dxz     :     0.066183
      dyz     :     0.066030
      dx2y2   :     0.104386
      dxy     :     0.070785
      f0      :     0.003946  f :     0.040528
      f+1     :     0.005394
      f-1     :     0.005088
      f+2     :     0.007649
      f-2     :     0.006454
      f+3     :     0.006306
      f-3     :     0.005691

  6 C s       :     2.715501  s :     2.715501
      pz      :     0.906976  p :     2.820110
      px      :     0.922878
      py      :     0.990256
      dz2     :     0.064129  d :     0.406948
      dxz     :     0.049368
      dyz     :     0.099908
      dx2y2   :     0.083256
      dxy     :     0.110287
      f0      :     0.005842  f :     0.042041
      f+1     :     0.003658
      f-1     :     0.004992
      f+2     :     0.008084
      f-2     :     0.004787
      f+3     :     0.008293
      f-3     :     0.006385

  7 C s       :     2.690539  s :     2.690539
      pz      :     0.921958  p :     2.863227
      px      :     0.945731
      py      :     0.995538
      dz2     :     0.074797  d :     0.492896
      dxz     :     0.070654
      dyz     :     0.110540
      dx2y2   :     0.112835
      dxy     :     0.124070
      f0      :     0.004885  f :     0.052805
      f+1     :     0.006146
      f-1     :     0.007239
      f+2     :     0.010088
      f-2     :     0.006167
      f+3     :     0.011484
      f-3     :     0.006796

  8 C s       :     2.709630  s :     2.709630
      pz      :     0.850058  p :     2.685570
      px      :     0.840503
      py      :     0.995009
      dz2     :     0.113004  d :     0.690114
      dxz     :     0.084445
      dyz     :     0.183438
      dx2y2   :     0.123612
      dxy     :     0.185615
      f0      :     0.010235  f :     0.098306
      f+1     :     0.010041
      f-1     :     0.016863
      f+2     :     0.016349
      f-2     :     0.015074
      f+3     :     0.016710
      f-3     :     0.013034

  9 C s       :     2.728037  s :     2.728037
      pz      :     0.948439  p :     2.912692
      px      :     0.943252
      py      :     1.021001
      dz2     :     0.066315  d :     0.364487
      dxz     :     0.046227
      dyz     :     0.090741
      dx2y2   :     0.071416
      dxy     :     0.089789
      f0      :     0.006482  f :     0.041729
      f+1     :     0.003910
      f-1     :     0.005855
      f+2     :     0.005917
      f-2     :     0.005433
      f+3     :     0.007095
      f-3     :     0.007038

 10 C s       :     2.693729  s :     2.693729
      pz      :     0.968251  p :     2.875976
      px      :     0.966420
      py      :     0.941306
      dz2     :     0.104915  d :     0.411453
      dxz     :     0.085310
      dyz     :     0.056519
      dx2y2   :     0.057550
      dxy     :     0.107158
      f0      :     0.005616  f :     0.042960
      f+1     :     0.006570
      f-1     :     0.006377
      f+2     :     0.006377
      f-2     :     0.005730
      f+3     :     0.005913
      f-3     :     0.006377

 11 C s       :     2.715422  s :     2.715422
      pz      :     0.954691  p :     2.722344
      px      :     0.882377
      py      :     0.885277
      dz2     :     0.094668  d :     0.517196
      dxz     :     0.090291
      dyz     :     0.102191
      dx2y2   :     0.120064
      dxy     :     0.109982
      f0      :     0.007236  f :     0.073319
      f+1     :     0.007350
      f-1     :     0.010196
      f+2     :     0.010340
      f-2     :     0.014384
      f+3     :     0.011896
      f-3     :     0.011918

 12 O s       :     3.261987  s :     3.261987
      pz      :     1.489689  p :     4.449432
      px      :     1.425914
      py      :     1.533829
      dz2     :     0.014067  d :     0.098261
      dxz     :     0.018613
      dyz     :     0.022839
      dx2y2   :     0.016251
      dxy     :     0.026490
      f0      :     0.000660  f :     0.006460
      f+1     :     0.000829
      f-1     :     0.000767
      f+2     :     0.001024
      f-2     :     0.001107
      f+3     :     0.001194
      f-3     :     0.000879

 13 H s       :     0.826011  s :     0.826011
      pz      :     0.047752  p :     0.134751
      px      :     0.036838
      py      :     0.050160
      dz2     :     0.005826  d :     0.026900
      dxz     :     0.004402
      dyz     :     0.006748
      dx2y2   :     0.004171
      dxy     :     0.005752

 14 H s       :     0.829118  s :     0.829118
      pz      :     0.046213  p :     0.135913
      px      :     0.032458
      py      :     0.057242
      dz2     :     0.005329  d :     0.026589
      dxz     :     0.003961
      dyz     :     0.006967
      dx2y2   :     0.005445
      dxy     :     0.004887

 15 H s       :     0.829185  s :     0.829185
      pz      :     0.046106  p :     0.135905
      px      :     0.049497
      py      :     0.040303
      dz2     :     0.004322  d :     0.026580
      dxz     :     0.006811
      dyz     :     0.005168
      dx2y2   :     0.005255
      dxy     :     0.005025

 16 H s       :     0.796501  s :     0.796501
      pz      :     0.047892  p :     0.151938
      px      :     0.059900
      py      :     0.044145
      dz2     :     0.004557  d :     0.027262
      dxz     :     0.005550
      dyz     :     0.004104
      dx2y2   :     0.006640
      dxy     :     0.006411

 17 H s       :     0.796731  s :     0.796731
      pz      :     0.034889  p :     0.142627
      px      :     0.034315
      py      :     0.073422
      dz2     :     0.002993  d :     0.026436
      dxz     :     0.000519
      dyz     :     0.007700
      dx2y2   :     0.007394
      dxy     :     0.007831

 18 H s       :     0.801449  s :     0.801449
      pz      :     0.037881  p :     0.145439
      px      :     0.035095
      py      :     0.072463
      dz2     :     0.003020  d :     0.026923
      dxz     :     0.000525
      dyz     :     0.008014
      dx2y2   :     0.007327
      dxy     :     0.008037

 19 H s       :     0.797528  s :     0.797528
      pz      :     0.045609  p :     0.146562
      px      :     0.058013
      py      :     0.042940
      dz2     :     0.004352  d :     0.026731
      dxz     :     0.005706
      dyz     :     0.003927
      dx2y2   :     0.006251
      dxy     :     0.006495

 20 H s       :     0.825382  s :     0.825382
      pz      :     0.067349  p :     0.136176
      px      :     0.031578
      py      :     0.037249
      dz2     :     0.009271  d :     0.026871
      dxz     :     0.007596
      dyz     :     0.007285
      dx2y2   :     0.001286
      dxy     :     0.001434

 21 H s       :     0.825179  s :     0.825179
      pz      :     0.041984  p :     0.135525
      px      :     0.061945
      py      :     0.031597
      dz2     :     0.004839  d :     0.026627
      dxz     :     0.007463
      dyz     :     0.001774
      dx2y2   :     0.006027
      dxy     :     0.006523

 22 H s       :     0.814928  s :     0.814928
      pz      :     0.061205  p :     0.142274
      px      :     0.044554
      py      :     0.036515
      dz2     :     0.008434  d :     0.026866
      dxz     :     0.007450
      dyz     :     0.006184
      dx2y2   :     0.002124
      dxy     :     0.002674

 23 H s       :     0.812111  s :     0.812111
      pz      :     0.037406  p :     0.142324
      px      :     0.053656
      py      :     0.051261
      dz2     :     0.002621  d :     0.027258
      dxz     :     0.005219
      dyz     :     0.003827
      dx2y2   :     0.008544
      dxy     :     0.007047

 24 H s       :     0.811685  s :     0.811685
      pz      :     0.048554  p :     0.156023
      px      :     0.053853
      py      :     0.053616
      dz2     :     0.003963  d :     0.027032
      dxz     :     0.003393
      dyz     :     0.006435
      dx2y2   :     0.006357
      dxy     :     0.006884


                      *****************************
                      * MAYER POPULATION ANALYSIS *
                      *****************************

  NA   - Mulliken gross atomic population
  ZA   - Total nuclear charge
  QA   - Mulliken gross atomic charge
  VA   - Mayer's total valence
  BVA  - Mayer's bonded valence
  FA   - Mayer's free valence

  ATOM       NA         ZA         QA         VA         BVA        FA
  0 C      6.0106     6.0000    -0.0106     3.8600     3.8600    -0.0000
  1 O      8.3980     8.0000    -0.3980     1.9143     1.9143    -0.0000
  2 C      5.6674     6.0000     0.3326     3.8994     3.8994    -0.0000
  3 C      6.1746     6.0000    -0.1746     3.8355     3.8355     0.0000
  4 C      6.1858     6.0000    -0.1858     3.9587     3.9587     0.0000
  5 C      6.2053     6.0000    -0.2053     3.9563     3.9563    -0.0000
  6 C      6.1641     6.0000    -0.1641     3.9868     3.9868    -0.0000
  7 C      5.9989     6.0000     0.0011     3.5574     3.5574    -0.0000
  8 C      5.7122     6.0000     0.2878     3.7369     3.7369     0.0000
  9 C      6.2541     6.0000    -0.2541     3.8628     3.8628    -0.0000
 10 C      6.0325     6.0000    -0.0325     3.9300     3.9300     0.0000
 11 C      5.8833     6.0000     0.1167     3.8896     3.8896     0.0000
 12 O      8.4293     8.0000    -0.4293     1.8829     1.8829    -0.0000
 13 H      0.9032     1.0000     0.0968     0.9966     0.9966     0.0000
 14 H      0.9181     1.0000     0.0819     0.9917     0.9917    -0.0000
 15 H      0.9179     1.0000     0.0821     0.9915     0.9915    -0.0000
 16 H      0.8793     1.0000     0.1207     1.0140     1.0140    -0.0000
 17 H      0.8766     1.0000     0.1234     1.0114     1.0114    -0.0000
 18 H      0.8847     1.0000     0.1153     1.0205     1.0205     0.0000
 19 H      0.8658     1.0000     0.1342     1.0205     1.0205    -0.0000
 20 H      0.9222     1.0000     0.0778     0.9969     0.9969    -0.0000
 21 H      0.9475     1.0000     0.0525     1.0094     1.0094     0.0000
 22 H      0.9508     1.0000     0.0492     1.0063     1.0063     0.0000
 23 H      0.9321     1.0000     0.0679     1.0079     1.0079     0.0000
 24 H      0.8855     1.0000     0.1145     1.0124     1.0124    -0.0000

  Mayer bond orders larger than 0.100000
B(  0-C ,  1-O ) :   0.8680 B(  0-C , 13-H ) :   1.0001 B(  0-C , 14-H ) :   0.9964 
B(  0-C , 15-H ) :   0.9966 B(  1-O ,  2-C ) :   1.0566 B(  2-C ,  3-C ) :   1.3800 
B(  2-C ,  5-C ) :   1.3983 B(  3-C ,  4-C ) :   1.4529 B(  3-C , 16-H ) :   0.9875 
B(  4-C ,  7-C ) :   1.3973 B(  4-C , 17-H ) :   0.9783 B(  5-C ,  6-C ) :   1.5194 
B(  5-C , 18-H ) :   0.9891 B(  6-C ,  7-C ) :   1.3766 B(  6-C , 19-H ) :   0.9657 
B(  7-C ,  8-C ) :   0.8954 B(  8-C ,  9-C ) :   1.8856 B(  8-C , 12-O ) :   1.0370 
B(  9-C , 10-C ) :   0.9755 B(  9-C , 24-H ) :   0.9775 B( 10-C , 11-C ) :   0.9674 
B( 10-C , 22-H ) :   0.9925 B( 10-C , 23-H ) :   1.0237 B( 11-C , 12-O ) :   0.8568 
B( 11-C , 20-H ) :   1.0091 B( 11-C , 21-H ) :   1.0149 

-------
TIMINGS
-------

Total SCF time: 0 days 0 hours 1 min 12 sec 

Total time                  ....      72.672 sec
Sum of individual times     ....      72.607 sec  ( 99.9%)

SCF preparation             ....       0.781 sec  (  1.1%)
Fock matrix formation       ....      70.471 sec  ( 97.0%)
  Startup                   ....       0.073 sec  (  0.1% of F)
  Coulomb+Exchange Fock     ....      68.049 sec  ( 96.6% of F)
  CPCM terms                ....       2.007 sec  (  2.8% of F)
Diagonalization             ....       0.000 sec  (  0.0%)
Density matrix formation    ....       0.233 sec  (  0.3%)
Total Energy calculation    ....       0.032 sec  (  0.0%)
Population analysis         ....       0.095 sec  (  0.1%)
Orbital Transformation      ....       0.208 sec  (  0.3%)
Orbital Orthonormalization  ....       0.000 sec  (  0.0%)
DIIS solution               ....       0.191 sec  (  0.3%)
SOSCF solution              ....       0.586 sec  (  0.8%)
Finished LeanSCF after  72.8 sec

Maximum memory used throughout the entire LEANSCF-calculation: 43.0 MB


           ************************************************************
           *        Program running with 8 parallel MPI-processes     *
           *              working on a common directory               *
           ************************************************************

------------------------------------------------------------------------------
                         ORCA PROPERTY INTEGRAL CALCULATIONS
------------------------------------------------------------------------------

GBWName                                   ... calc.gbw
Number of atoms                           ...     25
Number of basis functions                 ...    571
Max core memory                           ...   8000 MB

Dipole integrals                          ... YES
Quadrupole integrals                      ...  NO
Linear momentum integrals                 ... YES
Angular momentum integrals                ... YES
Higher moments length integrals           ...  NO
Higher moments velocity integrals         ...  NO
Kinetic energy integrals                  ...  NO
GIAO right hand sides                     ...  NO
GIAO dipole derivative integrals          ...  NO
SOC integrals                             ...  NO
EPR diamagnetic integrals (GIAO)          ...  NO
EPR gauge integrals                       ...  NO
Field gradient integrals                  ...  NO (   0 nuclei)
Spin-dipole/Fermi contact integrals       ...  NO (   0 nuclei)
Contact density integrals                 ...  NO (   0 nuclei)
Nucleus-orbit integrals                   ...  NO (   0 nuclei)
Geometric perturbations                   ...  NO (  25 nuclei)

Choice of electric origin   ... Center of mass
Position of electric origin ... (  8.2041,  2.9853,  5.7737) 
Choice of magnetic origin   ... GIAO
Position of magnetic origin ... (  0.0000,  0.0000,  0.0000) 

Calculating integrals                     ... Electric Dipole (Length)     done (  0.0 sec)
Calculating integrals                     ... Linear Momentum              done (  0.0 sec)
Calculating integrals                     ... Angular Momentum  (ElOri)    done (  0.0 sec)

Property integrals calculated in   0.1 sec

Maximum memory used throughout the entire PROPINT-calculation: 41.7 MB


           ************************************************************
           *        Program running with 8 parallel MPI-processes     *
           *              working on a common directory               *
           ************************************************************


--------------------------------------------------------------------------------
                             ORCA-MATRIX DRIVEN CI
--------------------------------------------------------------------------------


Wavefunction type
-----------------
Correlation treatment                      ...      CCSD     
Single excitations                         ... ON
Orbital optimization                       ... OFF
Calculation of Z vector                    ... OFF
Calculation of Brueckner orbitals          ... OFF
Perturbative triple excitations            ... ON
CPCM scheme                                ... PTES
Calculation of F12 correction              ... OFF
Frozen core treatment                      ... chemical core (26 el)
Reference Wavefunction                     ... RHF
  Internal Orbitals:    13 ...   46 ( 34 MO's/ 68 electrons)
  Virtual  Orbitals:    47 ...  570 (524 MO's              )
Number of AO's                             ...    571
Number of electrons                        ...     94
Number of correlated electrons             ...     68

Algorithmic settings
--------------------
Integral transformation                    ... All integrals via the RI transformation
K(C) Formation                             ... RI-DLPNO
   PNO-Integral Storage                    ... ON DISK
   PNO occupation number cut-off           ... 3.330e-07
   Singles PNO occupation number cut-off   ... 9.990e-09
   PNO Mulliken prescreening cut-off       ... 1.000e-03
   Domain cut-off (Mulliken population)    ... 1.000e-03
   PNO Normalization                       ...    1
Maximum number of iterations               ...        50
Convergence tolerance (max. residuum)      ... 2.500e-05
Level shift for amplitude update           ... 2.000e-01
Maximum number of DIIS vectors             ...         7
DIIS turned on at iteration                ...         0
Damping before turning on DIIS             ...     0.500
Damping after turning on DIIS              ...     0.000
Pair specific amplitude update             ... OFF
Natural orbital iterations                 ... OFF
Perturbative natural orbital generation    ... OFF
Printlevel                                 ... 2

Singles Fock matrix elements calculated using PNOs.

Memory handling:
----------------
Maximum memory for working arrays          ...   8000 MB
Data storage in matrix containers          ... UNCOMPRESSED
Data type for integral storage             ... DOUBLE
In-Core Storage of quantities:
   Amplitudes+Sigma Vector      ... NO
   J+K operators                ... NO
   DIIS vectors                 ... NO
   3-external integrals         ... NO
   4-external integrals         ... NO

Localization treatment:
-----------------------
Localization option                        ...    6
Localization threshhold                    ... -1.0e+00
Using relative localization threshhold     ... 1.0e-08
Neglect threshold for strong pairs         ... 1.000e-04 Eh
Prescreening threshold for very weak pairs ... 1.000e-06 Eh

Initializing the integral package          ... done
Localizing the valence orbitals
Localizing the valence orbitals
------------------------------------------------------------------------------
                           ORCA ORBITAL LOCALIZATION
------------------------------------------------------------------------------

Input orbitals are from                  ... calc.gbw
Output orbitals are to                   ... calc.loc
Max. number of iterations                ... 128
Localizations seeded randomly            ... off
Convergence tolerance                    ... 1.000e-06
Using relative localization threshhold   ... 1.000e-08
Threshold for strong local MOs           ... 9.500e-01
Threshold for bond MOs                   ... 8.500e-01
Operator                                 ... 0
Orbital range for localization           ... 13 to 46
Localization criterion                   ... FOSTER-BOYS (AUGMENTED HESSIAN)
Doing the dipole integrals     ... o.k.
Initial value of the localization sum :  1077.179303
ITERATION   0 : L= 1191.2174068863 DL=  1.14e+02 (AVERGE_DL)=    0.4508619283 
ITERATION   1 : L= 1198.2148587030 DL=  7.00e+00 (AVERGE_DL)=    0.1116833745 
ITERATION   2 : L= 1198.4099593096 DL=  1.95e-01 (AVERGE_DL)=    0.0186486707 
ITERATION   3 : L= 1198.5297335346 DL=  1.20e-01 (AVERGE_DL)=    0.0146116834 
ITERATION   4 : L= 1198.6162862112 DL=  8.66e-02 (AVERGE_DL)=    0.0124210646 
ITERATION   5 : L= 1198.6678022880 DL=  5.15e-02 (AVERGE_DL)=    0.0095827456 
ITERATION   6 : L= 1198.6995936308 DL=  3.18e-02 (AVERGE_DL)=    0.0075278855 
ITERATION   7 : L= 1198.7181661310 DL=  1.86e-02 (AVERGE_DL)=    0.0057537866 
ITERATION   8 : L= 1198.7279258086 DL=  9.76e-03 (AVERGE_DL)=    0.0041709627 
ITERATION   9 : L= 1198.7325745947 DL=  4.65e-03 (AVERGE_DL)=    0.0028786466 
ITERATION  10 : L= 1198.7346654283 DL=  2.09e-03 (AVERGE_DL)=    0.0019305378 
ITERATION  11 : L= 1198.7355855568 DL=  9.20e-04 (AVERGE_DL)=    0.0012806864 
ITERATION  12 : L= 1198.7359894978 DL=  4.04e-04 (AVERGE_DL)=    0.0008485502 
ITERATION  13 : L= 1198.7361676120 DL=  1.78e-04 (AVERGE_DL)=    0.0005634662 
ITERATION  14 : L= 1198.7362465731 DL=  7.90e-05 (AVERGE_DL)=    0.0003751674 
ITERATION  15 : L= 1198.7362817270 DL=  3.52e-05 (AVERGE_DL)=    0.0002503257 
ITERATION  16 : L= 1198.7362974260 DL=  1.57e-05 (AVERGE_DL)=    0.0001672841 
ITERATION  17 : L= 1198.7363044489 DL=  7.02e-06 (AVERGE_DL)=    0.0001118866 
ITERATION  18 : L= 1198.7363075966 DL=  3.15e-06 (AVERGE_DL)=    0.0000749055 
ITERATION  19 : L= 1198.7363090077 DL=  1.41e-06 (AVERGE_DL)=    0.0000501527 
ITERATION  20 : L= 1198.7363096405 DL=  6.33e-07 (AVERGE_DL)=    0.0000335842 
LOCALIZATION SUM CONVERGED

------------------------------------------------------
AUGMENTED HESSIAN OPTIMIZATION OF FOSTER-BOYS ORBITALS
------------------------------------------------------

Spin operator:           0
Orbital window:          13 to 46
Number of iterations:    128
Gradient tolerance:      1.000e-06
Number of pairs:         561
Davidson threshold:      2000
Diagonalization method:  LAPACK
Iter:    0   L: 1198.7363096405   Grad. norm: 6.296431e-03
   *** Likely close to a maximum now. ***
       Augmented Hessian eigenvalues:  1.11e-06 -5.86e-01 -8.84e-01 -8.87e-01 ... 
Iter:    1   L: 1198.7363101959   Grad. norm: 4.499098e-06
Iter:    2   L: 1198.7363101959   Grad. norm: 3.601609e-13
LOCALIZATION HAS CONVERGED.

Eigenvalues of the Hessian:
  0 -5.861e-01
  1 -8.844e-01
  2 -8.866e-01
  3 -2.114e+00
  4 -2.840e+00
  5 -3.100e+00
  6 -3.289e+00
  7 -4.953e+00
  8 -4.981e+00
  9 -5.137e+00
    ...


--------------------------------------------------------------------------------
                    LOCALIZED MOLECULAR ORBITAL COMPOSITIONS
--------------------------------------------------------------------------------

The Mulliken populations for each LMO on each atom are computed
The LMO`s will be ordered according to atom index and type
  (A) Strongly localized MO`s have populations of >=0.950 on one atom
  (B) Two center bond orbitals have populations of >=0.850 on two atoms
  (C) Other MO`s are considered to be `delocalized`

FOUND  -   4 strongly local MO`s
       -  30 two center bond MO`s
       -   0 significantly delocalized MO`s

Rather strongly localized orbitals:
MO  16:  12O  -   0.980944
MO  15:  12O  -   0.963094
MO  14:   1O  -   0.965276
MO  13:   1O  -   0.965228
Bond-like localized orbitals:
MO  46:  24H  -   0.441272  and   9C  -   0.555320
MO  45:  23H  -   0.470919  and  10C  -   0.563737
MO  44:  22H  -   0.480696  and  10C  -   0.537969
MO  43:  21H  -   0.481424  and  11C  -   0.553711
MO  42:  20H  -   0.471638  and  11C  -   0.558096
MO  41:  19H  -   0.424384  and   6C  -   0.576022
MO  40:  18H  -   0.437894  and   5C  -   0.575926
MO  39:  17H  -   0.435303  and   4C  -   0.568746
MO  38:  16H  -   0.436779  and   3C  -   0.575430
MO  37:  15H  -   0.471517  and   0C  -   0.556885
MO  36:  14H  -   0.471541  and   0C  -   0.556853
MO  35:  13H  -   0.461181  and   0C  -   0.559629
MO  34:  12O  -   0.683879  and  11C  -   0.321066
MO  33:  12O  -   0.665013  and   8C  -   0.367955
MO  32:  11C  -   0.516721  and  10C  -   0.504406
MO  31:  10C  -   0.452675  and   9C  -   0.561712
MO  30:   9C  -   0.565737  and   8C  -   0.444836
MO  29:   9C  -   0.492975  and   8C  -   0.555252
MO  28:   8C  -   0.525386  and   7C  -   0.532387
MO  27:   7C  -   0.518111  and   6C  -   0.537736
MO  26:   7C  -   0.521203  and   4C  -   0.423924
MO  25:   7C  -   0.503125  and   4C  -   0.441602
MO  24:   6C  -   0.433934  and   5C  -   0.509222
MO  23:   6C  -   0.432769  and   5C  -   0.509101
MO  22:   5C  -   0.494838  and   2C  -   0.543161
MO  21:   4C  -   0.543283  and   3C  -   0.488176
MO  20:   3C  -   0.528152  and   2C  -   0.388428
MO  19:   3C  -   0.532591  and   2C  -   0.392205
MO  18:   2C  -   0.378414  and   1O  -   0.665064
MO  17:   1O  -   0.681442  and   0C  -   0.326574
Localized MO's were stored in: calc.loc

Localizing the core orbitals
------------------------------------------------------------------------------
                           ORCA ORBITAL LOCALIZATION
------------------------------------------------------------------------------

Input orbitals are from                  ... calc.loc
Output orbitals are to                   ... calc.loc
Max. number of iterations                ... 128
Localizations seeded randomly            ... off
Convergence tolerance                    ... 1.000e-06
Using relative localization threshhold   ... 1.000e-08
Threshold for strong local MOs           ... 9.500e-01
Threshold for bond MOs                   ... 8.500e-01
Operator                                 ... 0
Orbital range for localization           ... 0 to 12
Localization criterion                   ... FOSTER-BOYS (AUGMENTED HESSIAN)
Doing the dipole integrals     ... o.k.
Initial value of the localization sum :   383.261919
ITERATION   0 : L=  383.2619246295 DL=  6.11e-06 (AVERGE_DL)=    0.0002798446 
ITERATION   1 : L=  383.2619246295 DL=  0.00e+00 (AVERGE_DL)=    0.0000000000 
LOCALIZATION SUM CONVERGED

------------------------------------------------------
AUGMENTED HESSIAN OPTIMIZATION OF FOSTER-BOYS ORBITALS
------------------------------------------------------

Spin operator:           0
Orbital window:          0 to 12
Number of iterations:    128
Gradient tolerance:      1.000e-06
Number of pairs:         78
Davidson threshold:      2000
Diagonalization method:  LAPACK
Iter:    0   L: 383.2619246295   Grad. norm: 1.819914e-03
   *** Likely close to a maximum now. ***
       Augmented Hessian eigenvalues:  4.61e-09 -2.60e+01 -2.62e+01 -2.69e+01 ... 
Iter:    1   L: 383.2619246318   Grad. norm: 4.591576e-14
LOCALIZATION HAS CONVERGED.

Eigenvalues of the Hessian:
  0 -2.605e+01
  1 -2.618e+01
  2 -2.694e+01
  3 -2.764e+01
  4 -2.786e+01
  5 -2.818e+01
  6 -2.823e+01
  7 -2.824e+01
  8 -2.837e+01
  9 -2.872e+01
    ...


--------------------------------------------------------------------------------
                    LOCALIZED MOLECULAR ORBITAL COMPOSITIONS
--------------------------------------------------------------------------------

The Mulliken populations for each LMO on each atom are computed
The LMO`s will be ordered according to atom index and type
  (A) Strongly localized MO`s have populations of >=0.950 on one atom
  (B) Two center bond orbitals have populations of >=0.850 on two atoms
  (C) Other MO`s are considered to be `delocalized`

FOUND  -  13 strongly local MO`s
       -   0 two center bond MO`s
       -   0 significantly delocalized MO`s

Rather strongly localized orbitals:
MO  12:  12O  -   0.999249
MO  11:  11C  -   1.001130
MO  10:  10C  -   1.001976
MO   9:   9C  -   1.001844
MO   8:   8C  -   0.999863
MO   7:   7C  -   1.000400
MO   6:   6C  -   1.000867
MO   5:   5C  -   1.001388
MO   4:   4C  -   1.000942
MO   3:   3C  -   1.001402
MO   2:   2C  -   1.001395
MO   1:   1O  -   0.999016
MO   0:   0C  -   1.000314
Localized MO's were stored in: calc.loc

Warning: reference  - re-canonicalizations have been set to INT 1 VIRT 1
Warning: internal orbitals are localized - no re-canonicalization of internal orbitals
Warning: UsePNO is turned on - no re-canonicalization of internal and virtual orbitals
Fock densities were made 
Making Fock matrix and reference energy:

--------------------------
CLOSED-SHELL FOCK OPERATOR
--------------------------

MDCI_FockCPCM: ediel   =  -0.012641664000
MDCI_FockCPCM: <VCPCM> =  -0.355942394168
Time needed for Fock operator              ...           27.994 sec
Reference energy                           ...   -573.447921453

--------------
DLPNO SETTINGS (2015 fully linear scaling implementation)
--------------

TCutMKN:           1.000e-03
TCutPAO:           1.000e-03
TCutPNO:           3.330e-07
TCutPNOSingles:    9.990e-09
TCutEN:            9.700e-01
TCutPAOExt:        1.000e-01
TCutPairs:         1.000e-04
TCutPre:           1.000e-06
TCutOSV:           1.000e-06
TCutDOij:          1.000e-05
TCutDO:            1.000e-02
TCutC:             1.000e-04
TCutCPAO:          1.000e-03
TCutCMO:           1.000e-03
TScaleDOMP2PreScr: 2.000e+00
TScaleMKNMP2PreScr:1.000e+01
TScalePNOMP2PreScr:1.000e+00
PAO overlap thresh 1.000e-08
Using PNOs for Singles Fock computation
Use new domains
Use fully linear algorithm
TCutTNO:           1.000e-09
TCutMP2Pairs:      1.000e-05
TCutDOStrong:      2.000e-02
TCutDOWeak:        4.000e-02
TCutMKNStrong:     1.000e-02
TCutMKNWeak:       1.000e-01
NTCutTNO:          1

--------------------------
Creating C-PCM containers                  ... ok
Mulliken population of the LMOs            ... ok
Performing proximity check                 ... 
 found 2 problematic atoms
   => In all likelyhood your results will be entirely fine!
   => In case you don't want to trust it, decrease TCutMKN to below 0.00084516.
   => but note that this is probably not necessary but will increase execution time
Calculating differential overlap integrals ... ok

--------------------------
ELECTRON PAIR PRESCREENING
--------------------------

Dipole-based pair screening          .... used

   TCutDOij = 1.000000e-05
   TCutPre  = 1.000000e-06
   .... Finished loop over pairs
Total time spent in the prescreening                  ...     0.000 sec
sum of pair energies estimated for screened out pairs ...       0.000000000000 Eh
Thresholds for map construction and integral transformation for crude MP2:
   TCutMKN                    ...     1.0e-02
   TCutDO                     ...     2.0e-02
   TCutPairs                  ...     1.0e-04
   TCutPNO_CrudeMP2           ...     3.3e-07
   TCutPNOSingles_CrudeMP2    ...     1.0e-08
--------------------------------
LOCAL RI TRANSFORMATION (IAVPAO)
--------------------------------

Orbital window:      13 to 46
Number of PAOs:     571
Basis functions:    571 (215 shells)
Aux. functions:    1348 (406 shells)
Use SHARK:           on
Have SHARK:         yes

Processing maps (0.0 sec)
Average map sizes:
   Aux shells -> MOs              34.0
   Aux shells -> PAOs            571.0
   MOs        -> AO shells       196.8
   PAOs       -> AO shells       212.2

Calculating integrals (2.7 sec, 199.677 MB)
Sorting integrals (0.3 sec, 199.662 MB)
Total time for the integral transformation: 3.0 sec
--------------------------------
INITIAL GUESS AND PNO GENERATION
--------------------------------

PNO truncation parameters                   .... 
    PAOOverlapThresh   =        1.000e-08

    TCutPairs          =        1.000e-04
    TCutPNO            =        3.330e-07
    TCutPNOSingles     =        9.990e-09
    TCutMP2Pairs       =        1.000e-05
    TCutMKN            =        1.000e-02
    TCutDO             =        2.000e-02

Pair selection                          .... not used
Type of local MP2 treatment                 .... semi-local MP2
Strategy for PNO selection                  .... occupation number selection
Pair density normalization                  .... MP2 norm
Spin component scaling                      .... not used

   .... Finished loop over pairs
Making pair pair interaction lists          ... done

                       ===========================
                        341 OF  595 PAIRS ARE KEPT CCSD PAIRS
                        133 OF  595 PAIRS ARE KEPT MP2 PAIRS FOR (T)
                        121 OF  595 PAIRS ARE SKIPPED
                       ===========================

Total time spent in the initial guess                 ...    10.327 sec
SL-MP2 correlation energy (all non-screened pairs)    ...      -2.133691613544 Eh

Initial PNO correlation energy                        ...      -2.121613306005 Eh
sum of pair energies prescreened and skipped MP2 pairs...      -0.000352429801 Eh
sum of pair energies of crude MP2 skipped pairs only  ...      -0.000352429801 Eh
sum of MP2 pair energies for pairs that were not kept ...      -0.005437680344 Eh
sum of PNO error estimates for the kept pairs         ...      -0.006640627196 Eh
                                                          --------------------
sum of all corrections                                         -0.012078307539
Initial total correlation energy                               -2.133691613544
Thresholds for map construction and integral transformation for fine MP2 and CCSD(T) calculation:
   TCutMKN   ...     1.0e-03
   TCutDO    ...     1.0e-02
   TCutPairs ...     1.0e-04
   TCutCMO   ...     1.0e-03
   TCutCPAO  ...     1.0e-03

Thresholds for map construction and integral transformation for strong Triples:
   TCutMKN   ...     1.0e-02
   TCutDO    ...     2.0e-02
   TCutCMO   ...     1.0e-03
   TCutCPAO  ...     1.0e-03

Thresholds for map construction and integral transformation for weak Triples:
   TCutMKN   ...     1.0e-01
   TCutDO    ...     4.0e-02
   TCutCMO   ...     1.0e-03
   TCutCPAO  ...     1.0e-03

--------------------------------
LOCAL RI TRANSFORMATION (IAVPAO)
--------------------------------

Orbital window:      13 to 46
Number of PAOs:     571
Basis functions:    571 (215 shells)
Aux. functions:    1348 (406 shells)
Use SHARK:           on
Have SHARK:         yes

Processing maps (0.0 sec)
Average map sizes:
   Aux shells -> MOs              32.9
   Aux shells -> PAOs            571.0
   MOs        -> AO shells       196.8
   PAOs       -> AO shells       212.2

Calculating integrals (2.6 sec, 193.378 MB)
Sorting integrals (0.3 sec, 193.363 MB)
Total time for the integral transformation: 2.9 sec
--------------------------------
INITIAL GUESS AND PNO GENERATION
--------------------------------

PNO truncation parameters                   .... 
    PAOOverlapThresh   =        1.000e-08

    TCutPairs          =        1.000e-04
    TCutPNO            =        3.330e-07
    TCutPNOSingles     =        9.990e-09
    TCutMP2Pairs       =        1.000e-05
    TCutMKN            =        1.000e-03
    TCutDO             =        1.000e-02

Pair selection                          .... not used
Type of local MP2 treatment                 .... semi-local MP2
Strategy for PNO selection                  .... occupation number selection
Pair density normalization                  .... MP2 norm
Spin component scaling                      .... not used

   .... Finished loop over pairs

 PNO Occupation Number Statistics: 
  | Av. % of trace(Dij) retained        ...  97.385479039082
  | sigma^2 in % of trace(Dij) retained ...   1.06e+01
  | Av. % of trace(Di) retained         ...  99.998962605998
  | sigma^2 in % of trace(Di) retained  ...   1.42e-07
 Distributions of % trace(Dij) recovered:
  |       >= 99.9  ...   101 ( 21.3 % of all pairs)
  |   [80.0, 90.0) ...    21 (  4.4 % of all pairs)
  |   [90.0, 99.0) ...   221 ( 46.6 % of all pairs)
  |   [99.0, 99.9) ...   131 ( 27.6 % of all pairs)
 Distributions of % trace(Di) recovered :
  |       >= 99.9  ...    34 (100.0 % of all I-pairs )

Making pair pair interaction lists          ... done

                       ===========================
                        341 OF  474 PAIRS ARE KEPT
                       ===========================

Total time spent in the initial guess                 ...    15.817 sec
SL-MP2 correlation energy (all non-screened pairs)    ...      -2.134892725675 Eh

Initial PNO correlation energy                        ...      -2.123102978767 Eh
sum of pair energies estimated for screened out pairs ...      -0.000352429801 Eh
sum of MP2 pair energies for pairs that were not kept ...      -0.005084994878 Eh
sum of PNO error estimates for the kept pairs         ...      -0.006704752030 Eh
                                                          --------------------
sum of all corrections                                         -0.012142176710
Initial total correlation energy                               -2.135245155476
Thresholds for map construction and integral transformation for fine MP2 and CCSD(T) calculation:
   TCutMKN   ...     1.0e-03
   TCutDO    ...     1.0e-02
   TCutPairs ...     1.0e-04
   TCutCMO   ...     1.0e-03
   TCutCPAO  ...     1.0e-03

Time for aux screen maps:            0.006
Time for maps after fine MP2:            0.023
-----------------------------
LOCAL RI TRANSFORMATION (IJV)
-----------------------------

Orbital window:      13 to 46
Basis functions:    571 (215 shells)
Aux. functions:    1348 (406 shells)
Use SHARK:           on

Processing maps (0.0 sec)
Average map sizes:
   Aux shells -> MOs(i)           29.0
   Aux shells -> MOs(j)           34.0
   MOs        -> AO shells       196.8

Calculating integrals (2.5 sec, 10.220 MB)
Sorting integrals (0.0 sec, 10.205 MB)
Total time for the integral transformation: 2.5 sec
--------------------------------
LOCAL RI TRANSFORMATION (VABPAO)
--------------------------------

Number of PAOs:     571
Basis functions:    571 (215 shells)
Aux. functions:    1348 (406 shells)
Use SHARK:           on

Processing maps (0.0 sec)
Average map sizes:
   Aux shells -> PAOs            564.9
   PAOs       -> AO shells       212.2

Calculating integrals (6.3 sec, 3290.675 MB)
Finished


-------------------------------------
Pair Pair Term precalculation with     
RI-(ij|mn) and (im|jn) transformation  
ON THE FLY                             
-------------------------------------

   IBatch   1 (of   2)              ... done (   87.223 sec)
   IBatch   2 (of   2)              ... done (   65.055 sec)
Total EXT                           ...         152.278 sec

IAVPA Available = YES
VABPAO Available= YES
IJV Available   = YES
IJK Available   = NO
PNO3i Available = YES
PNO3j Available = YES
PNO4 Available  = YES
---------------------
RI-PNO TRANSFORMATION
---------------------

Total Number of PNOs                   ... 12106
Average number of PNOs per pair        ...    35
Maximal number of PNOs per pair        ...    79
   #pairs with  1 -  5 PNOs   :    0
   #pairs with  6 - 10 PNOs   :    5
   #pairs with 11 - 15 PNOs   :   24
   #pairs with 16 - 20 PNOs   :   32
   #pairs with 21 - 25 PNOs   :   40
   #pairs with 26 - 30 PNOs   :   34
   #pairs with 31 - 35 PNOs   :   56
   #pairs with 36 - 40 PNOs   :   25
   #pairs with 41 - 45 PNOs   :   40
   #pairs with 46 - 50 PNOs   :   30
   #pairs with 51 - 55 PNOs   :   25
   #pairs with 56 - 60 PNOs   :    8
   #pairs with 61 - 65 PNOs   :    7
   #pairs with 66 - 70 PNOs   :    2
   #pairs with 71 - 75 PNOs   :   10
   #pairs with 76 - 80 PNOs   :    3

Generation of (ij|ab)[P] integrals            ... on
Generation of (ia|bc)[P],(ja|bc)[P] integrals ... on
Storage of 3 and 4 external integrals         ... on
Generation of ALL (ka|bc)[P] integrals        ... on
Keep RI integrals in memory                   ... off

Ibatch:  1 (of  1)
Starting 2-4 index PNO integral generation ... done

Timings:
Total PNO integral transformation time     ...         53.583 sec
Size of the 3-external file                ...       189 MB
Size of the 4-external file                ...      1269 MB
Size of the IKJL file                      ...         0 MB
Size of the all 3-external file            ...      3116 MB
Size of the 1-external file                ...         9 MB

Making pair/pair overlap matrices          ... done (    7.085 sec)
Size of the pair overlap file              ... 833 MB
Redoing the guess amplitudes               ... done (    0.006 sec)

-------------------------
FINAL STARTUP INFORMATION
-------------------------

E(0)                                       ...   -573.447921453
E(SL-MP2)                                  ...     -2.134892726
E(SL-MP2) including corrections            ...     -2.135245155
Initial E(tot)                             ...   -575.583166608
<T|T>                                      ...      0.609871201
Number of pairs included                   ... 341
Total number of pairs                      ... 595

------------------------------------------------
                  RHF COUPLED CLUSTER ITERATIONS
------------------------------------------------

Number of PNO amplitudes to be optimized   ...       508950
Number of non-PNO amplitudes               ...     93630416
Untruncated number of regular amplitudes   ...    163372720

Iter       E(tot)           E(Corr)          Delta-E          Residual     Time
  0   -575.583276256     -2.123212627      0.011680099      0.014505851   15.46
                           *** Turning on DIIS ***
  1   -575.654683723     -2.194620094     -0.071407467      0.010860476   16.23
  2   -575.708748094     -2.248684465     -0.054064371      0.004755286   16.23
  3   -575.718958502     -2.258894872     -0.010210407      0.002797961   16.28
  4   -575.722003077     -2.261939448     -0.003044576      0.001353515   16.30
  5   -575.722937811     -2.262874182     -0.000934734      0.000537954   16.43
  6   -575.723176444     -2.263112814     -0.000238633      0.000198474   16.35
  7   -575.723201122     -2.263137493     -0.000024678      0.000119819   16.38
  8   -575.723213417     -2.263149788     -0.000012295      0.000072613   16.36
  9   -575.723203904     -2.263140275      0.000009512      0.000038874   16.37
 10   -575.723208580     -2.263144951     -0.000004675      0.000013955   16.38
               --- The Coupled-Cluster iterations have converged ---

----------------------
COUPLED CLUSTER ENERGY
----------------------

E(0)                                       ...   -573.447921453
E(CORR)(strong-pairs)                      ...     -2.263156089
E(CORR)(weak-pairs)                        ...     -0.012142177
E(CORR)(corrected)                         ...     -2.275298266
C-PCM corr. term (included in E(CORR))     ...     -0.000011138
E(TOT)                                     ...   -575.723219718
Singles Norm <S|S>**1/2                    ...      0.091094717  
T1 diagnostic                              ...      0.011046857  

------------------
LARGEST AMPLITUDES
------------------
  30-> 47  30-> 47       0.053810
  34-> 47  34-> 47       0.052071
  29-> 47  29-> 47       0.051680
  17-> 47  17-> 47       0.049614
  33-> 48  33-> 48       0.042793
  18-> 48  18-> 48       0.041607
  43-> 50  43-> 50       0.041501
  30-> 47  29-> 47       0.040530
  42-> 50  42-> 50       0.037386
  23-> 47  23-> 47       0.036454
  27-> 51  27-> 51       0.036107
  24-> 47  24-> 47       0.035769
  39-> 51  39-> 51       0.035330
  38-> 51  38-> 51       0.035221
  26-> 47  26-> 47       0.034991
  32-> 48  32-> 48       0.034979


-------------------------------------------
DLPNO BASED TRIPLES CORRECTION
-------------------------------------------

Singles multiplier          ...  1.000000
TCutTNO                     ... 1.000e-09
TCutMP2Pairs                ... 1.000e-05
TCutDOStrong                ... 2.000e-02
TCutMKNStrong               ... 1.000e-02
TCutDOWeak                  ... 4.000e-02
TCutMKNWeak                 ... 1.000e-01

Fragment selection                          .... not used
Number of Triples that are to be computed   ...      3087

 . . . . . . . . .
10% done  
20% done  
30% done  
40% done  
50% done  
60% done  
70% done  
80% done  
90% done               (    336.889 sec)
Triples timings:
Total time for T0               ...   365.503 sec
Total time for Iterative (T)    ...     0.000 sec
Total time of overall (T)       ...   378.743 sec

Triples List generation         ...     0.000 sec
TNO generation                  ...    28.599 sec
Pair density generation         ...     0.006 sec
Look up tables                  ...     0.000 sec
Generating 3-index integrals    ...   228.267 sec
  Make 4-ind.int. from 3-ind.int...    32.259 sec
  Projecting amplitudes (D + S) ...    42.742 sec
  Downprojecting integrals      ...     0.004 sec
  Energy contr. (sum over a,b,c)...     9.344 sec
Fitting ET(->0)                 ...     0.000 sec

Everything after 3-index        ...   108.622 sec

Timing details:
 TNO integrals                  ...   257.659 sec
   Reading 3-index integrals    ...     1.180 sec
   Sorting integrals            ...    34.821 sec
       Sorting integrals 1      ...     0.002 sec
       Sorting integrals 2      ...    23.536 sec
       Sorting integrals 3      ...     0.891 sec
       Sorting integrals 4      ...     0.134 sec
       Sorting integrals 5      ...     0.265 sec
       Sorting integrals 6      ...     9.994 sec
   Calculating local VM**-1/2   ...     1.722 sec
   Orthogonal. integrals        ...     2.541 sec
   Multipl. 3-index integrals   ...   217.394 sec
   All concerning IRIab (w/TNO) ...    16.711 sec

 Calculate W0/W1                ...    24.247 sec
 W 3-ext contribution           ...    13.202 sec
 W 3-int contribution           ...     4.187 sec
 Sorting W                      ...     6.089 sec

 V exchange contribution        ...     3.621 sec

 Timings for Triples without generation
     of 3-index integrals       ...   108.618 sec
       0 weak pairs             ...    85.281 sec
       1 weak pair              ...    23.337 sec
       2 weak pairs             ...     0.000 sec
       3 weak pairs             ...     0.000 sec
  Extra time for extrapolation  ...     0.000 sec

Number of Triples   (0, 1, 2, 3 weak pairs; overall):   2039    1048       0       0  (  3087)
Number of Atoms     (0, 1, 2, 3 weak pairs; overall):   14.0    12.7     0.0     0.0  (    25)
Number of PAOs      (0, 1, 2, 3 weak pairs; overall):  348.3   331.2     0.0     0.0  (   571)
Number of AuxFcns   (0, 1, 2, 3 weak pairs; overall):  472.0   374.3     0.0     0.0  (  1348)
Number of TNOs      (0, 1, 2, 3 weak pairs         ):   95.0    68.5     0.0     0.0
Aver. Number of NTNO, Atoms, PAOs, AuxFcns / Triples:   3087    86.0    13.5   342.5   438.8

Triples Correction (T)                     ...     -0.104371485
Final correlation energy                   ...     -2.379669750
E(CCSD)                                    ...   -575.723219718
E(CCSD(T))                                 ...   -575.827591203


--------------------------------------------------------------------------------
                                    TIMINGS
--------------------------------------------------------------------------------


Total execution time                   ...      919.087 sec

Localization of occupied MO's          ...        0.470 sec (  0.1%)
Fock Matrix Formation                  ...       27.994 sec (  3.0%)
Global overlap, Fock, MKN matrices     ...       73.972 sec (  8.0%)
Differential overlap integrals         ...        1.249 sec (  0.1%)
Organizing maps                        ...        0.065 sec (  0.0%)
RI 3-index integral generations        ...       14.716 sec (  1.6%)
RI-PNO integral transformation         ...      215.357 sec ( 23.4%)
Initial Guess                          ...       26.250 sec (  2.9%)
DIIS Solver                            ...        0.430 sec (  0.0%)
State Vector Update                    ...        0.035 sec (  0.0%)
Sigma-vector construction              ...      178.306 sec ( 19.4%)
  <D|H|D>(0-ext)                       ...        7.768 sec (  4.4% of sigma)
  <D|H|D>(2-ext Fock)                  ...        0.022 sec (  0.0% of sigma)
  <D|H|D>(2-ext)                       ...       26.325 sec ( 14.8% of sigma)
  <D|H|D>(4-ext)                       ...       16.245 sec (  9.1% of sigma)
  <D|H|D>(4-ext-corr)                  ...       71.788 sec ( 40.3% of sigma)
  CCSD doubles correction              ...        0.365 sec (  0.2% of sigma)
  <S|H|S>                              ...        1.269 sec (  0.7% of sigma)
  <S|H|D>(1-ext)                       ...        0.930 sec (  0.5% of sigma)
  <D|H|S>(1-ext)                       ...        0.021 sec (  0.0% of sigma)
  <S|H|D>(3-ext)                       ...        0.440 sec (  0.2% of sigma)
  Fock-dressing                        ...       25.717 sec ( 14.4% of sigma)
  Singles amplitudes                   ...        1.454 sec (  0.8% of sigma)
  (ik|jl)-dressing                     ...        5.612 sec (  3.1% of sigma)
  (ij|ab),(ia|jb)-dressing             ...        4.583 sec (  2.6% of sigma)
  C-PCM terms                          ...        7.469 sec (  4.2% of sigma)
  Pair energies                        ...        0.011 sec (  0.0% of sigma)
Total Time for computing (T)           ...      378.751 sec ( 41.2% of ALL)
C-PCM correction to E(CORR)            ...        0.627 sec (  0.1%)


Maximum memory used throughout the entire MDCI-calculation: 7950.2 MB

-------------------------   --------------------
FINAL SINGLE POINT ENERGY      -575.827591202879
-------------------------   --------------------


           ************************************************************
           *        Program running with 8 parallel MPI-processes     *
           *              working on a common directory               *
           ************************************************************

------------------------------------------------------------------------------
                              ORCA PROPERTY CALCULATIONS
------------------------------------------------------------------------------

GBWName                                 ... calc.gbw
Number of atoms                         ...     25
Number of basis functions               ...    571
Max core memory                         ...   8000 MB

Electric properties:
Dipole moment                           ... YES
Quadrupole moment                       ...  NO
Static polarizability (Dipole/Dipole)   ...  NO
Static polarizability (Dipole/Quad.)    ...  NO
Static polarizability (Quad./Quad.)     ...  NO
Static polarizability (Velocity)        ...  NO

Atomic electric properties:
Dipole moment                           ...  NO
Quadrupole moment                       ...  NO
Static polarizability                   ...  NO

Choice of electric origin               ... Center of mass
Position of electric origin             ...     8.204056     2.985310     5.773659

General magnetic properties:
Magnetizability                         ...  NO

EPR properties:
g-Tensor (aka g-matrix)                 ...  NO
Zero-Field splitting spin-orbit         ...  NO
Zero-field splitting spin-spin          ...  NO
Hyperfine couplings                     ...  NO (   0 nuclei)
Quadrupole couplings                    ...  NO (   0 nuclei)
Contact density                         ...  NO (   0 nuclei)

NMR properties:
Chemical shifts                         ...  NO (   0 nuclei)
Spin-rotation constants                 ...  NO (   0 nuclei)
Spin-spin couplings                     ...  NO (   0 nuclei,    0 pairs)

Choice of magnetic origin               ... GIAO
Position of magnetic origin             ...     0.000000     0.000000     0.000000

Properties with geometric perturbations:
SCF Hessian                             ...  NO
IR spectrum                             ...  NO
VCD spectrum                            ...  NO
X-ray spectroscopy properties:
SCF XES/XAS/RIXS spectra                ...  NO


-------------
DIPOLE MOMENT
-------------

Method             : SCF
Type of density    : Electron Density
Multiplicity       :   1
Irrep              :   0
Energy             :  -573.4479279706199577 Eh
Relativity type    : 
Basis              : AO
                                X                 Y                 Z
Electronic contribution:      0.334831862      -3.483148314      -0.249595325
Nuclear contribution   :     -0.764781493       4.498122126      -0.012075992
                        -----------------------------------------
Total Dipole Moment    :     -0.429949631       1.014973812      -0.261671317
                        -----------------------------------------
Magnitude (a.u.)       :      1.132916768
Magnitude (Debye)      :      2.879645574


--------------------
Rotational spectrum 
--------------------
 
Rotational constants in cm-1:             0.100775             0.011844             0.010680 
Rotational constants in MHz :          3021.147127           355.069664           320.167013 

Dipole components along the rotational axes: 
x,y,z [a.u.] :    -0.067901     1.126576    -0.098576 
x,y,z [Debye]:    -0.172591     2.863528    -0.250561 

 

Dipole moment calculation done in   0.0 sec 

Maximum memory used throughout the entire PROP-calculation: 35.1 MB

--------------------------------
SUGGESTED CITATIONS FOR THIS RUN
--------------------------------

Below you find a list of papers that are relevant to this ORCA run
We neither can nor want to force you to cite these papers, but we appreciate if you do
You receive ORCA, which is the product of decades of hard work by many enthusiastic individuals, for free
The only thing we kindly ask in return is that you cite our papers,
We deeply appreciate it, if you show your appreciation for ORCA by not just citing the generic ORCA reference.

Please note that relegating all ORCA citations to the supporting information does *not* help us.
SI sections are not indexed - citations you put there will not count into any citation statistics
But we need these citations in order to attract the funding resources that allow us to do what we are doing

Therefore, if you are a happy ORCA user, please consider citing a few of the papers listed below in the main body of your paper

In addition to the list printed below, the program has created the file calc.bibtex that contains the list in bibtex format
You can import this file easily into all common literature databanks and citation aid programs


List of essential papers. We consider these as the minimum necessary citations

  1. Neese,F.
     Software update: the ORCA program system, version 5.0
     WIRES Comput. Molec. Sci., 2022 12(1)e1606
     doi.org/10.1002/wcms.1606

List of papers to cite with high priority. The work reported in these papers was absolutely
necessary for this run to complete.
Our perspective: the developers of density functionals and basis sets usually get cited in chemistry papers
Good! But without the algorithms to do something with them, the functionals or basis sets would not do anything.
Hence, in our opinion, the algorithm design and method developments papers are equally worthy of getting cited

  1. Neese,F.; Hansen,A.; Liakos,D.G.
     Efficient and accurate approximations to the local coupled cluster singles doubles method using a truncated pair natural orbital basis
     J. Chem. Phys., 2009 131 064103
     doi.org/10.1063/1.3173827
  2. Neese,F.; Wennmohs,F.; Hansen,A.
     Efficient and accurate local approximations to coupled-electron pair approaches: An attempt to revive the pair natural orbital method
     J. Chem. Phys., 2009 130 114108
     doi.org/10.1063/1.3086717
  3. Riplinger,C.; Neese,F.
     An efficient and near linear scaling pair natural orbital based local coupled cluster method
     J. Chem. Phys., 2013 138(3)Art. No. 034106
     doi.org/10.1063/1.4773581
  4. Riplinger,C.; Sandhoefer,B.; Hansen,A.; Neese,F.
     Natural triple excitations in local coupled cluster calculations with pair natural orbitals
     J. Chem. Phys., 2013 139(13)Art. No. 134101
     doi.org/10.1063/1.4821834
  5. Riplinger,C.; Pinski,P.; Becker,U.; Valeev,E.F.; Neese,F.
     Sparse maps-A systematic infrastructure for reduced-scaling electronic structure methods. II. Linear scaling domain based pair natural orbital coupled cluster theory
     J. Chem. Phys., 2016 144 
     doi.org/10.1063/1.4939030
  6. Bistoni,G.; Riplinger,C.; Minenkov,Y.; Cavallo,L.; Auer,A.A.; Neese,F.
     Treating Subvalence Correlation Effects in Domain Based Pair Natural Orbital Coupled Cluster Calculations: An Out-of-the-Box Approach
     J. Theo. Comp. Chem., 2017 13 3220-3227
     doi.org/10.1021/acs.jctc.7b00352
  7. Garcia-Rates,M.; Neese,F.
     Effect of the Solute Cavity on the Solvation Energy and its Derivatives within the Framework of the Gaussian Charge Scheme
     J. Comput. Chem., 2020 41 922-939
     doi.org/10.1002/jcc.26139
  8. Garcia-Rates,M.; Becker,U.; Neese,F.
     Implicit solvation in domain based pair natural orbital coupled cluster (DLPNO-CCSD) theory
     J. Comput. Chem., 2021 42 1959-1973
     doi.org/10.1002/jcc.26726
  9. Neese,F.
     The SHARK Integral Generation and Digestion System
     J. Comp. Chem., 2022  1-16
     doi.org/10.1002/jcc.26942

List of suggested additional citations. These are papers that are important in the 'surrounding' of 
of this run, or papers that preceded the highly important papers. If you like your results we are grateful for a citation.

  1. Neese,F.
     The ORCA program system
     WIRES Comput. Molec. Sci., 2012 2(1)73-78
     doi.org/10.1002/wcms.81
  2. Neese,F.
     Software update: the ORCA program system, version 4.0
     WIRES Comput. Molec. Sci., 2018 8(1)1-6
     doi.org/10.1002/wcms.1327
  3. Neese,F.; Wennmohs,F.; Becker,U.; Riplinger,C.
     The ORCA quantum chemistry program package
     J. Chem. Phys., 2020 152 Art. No. L224108
     doi.org/10.1063/5.0004608

List of optional additional citations

  1. Neese,F.
     Approximate second-order SCF convergence for spin unrestricted wavefunctions
     Chem. Phys. Lett., 2000 325(1-3)93-98
     doi.org/10.1016/s0009-2614(00)00662-x

Timings for individual modules:

Sum of individual times          ...      996.424 sec (=  16.607 min)
Startup calculation              ...        2.225 sec (=   0.037 min)   0.2 %
SCF iterations                   ...       73.617 sec (=   1.227 min)   7.4 %
Property integrals               ...        0.466 sec (=   0.008 min)   0.0 %
Property calculations            ...        0.379 sec (=   0.006 min)   0.0 %
MDCI module                      ...      919.737 sec (=  15.329 min)  92.3 %
                             ****ORCA TERMINATED NORMALLY****
TOTAL RUN TIME: 0 days 0 hours 16 minutes 36 seconds 879 msec
'calc.bibtex' -> '/hsnfs/users/frank/ThermodynamicMap/2OMe_Phenyl/IM/SP/calc.bibtex'
'calc.cpcm' -> '/hsnfs/users/frank/ThermodynamicMap/2OMe_Phenyl/IM/SP/calc.cpcm'
'calc.cpcm_corr' -> '/hsnfs/users/frank/ThermodynamicMap/2OMe_Phenyl/IM/SP/calc.cpcm_corr'
'calc.densities' -> '/hsnfs/users/frank/ThermodynamicMap/2OMe_Phenyl/IM/SP/calc.densities'
'calc.densitiesinfo' -> '/hsnfs/users/frank/ThermodynamicMap/2OMe_Phenyl/IM/SP/calc.densitiesinfo'
'calc.err' -> '/hsnfs/users/frank/ThermodynamicMap/2OMe_Phenyl/IM/SP/calc.err'
'calc.gbw' -> '/hsnfs/users/frank/ThermodynamicMap/2OMe_Phenyl/IM/SP/calc.gbw'
'calc.ges' -> '/hsnfs/users/frank/ThermodynamicMap/2OMe_Phenyl/IM/SP/calc.ges'
'calc.job' -> '/hsnfs/users/frank/ThermodynamicMap/2OMe_Phenyl/IM/SP/calc.job'
'calc.loc' -> '/hsnfs/users/frank/ThermodynamicMap/2OMe_Phenyl/IM/SP/calc.loc'
'calc.property.txt' -> '/hsnfs/users/frank/ThermodynamicMap/2OMe_Phenyl/IM/SP/calc.property.txt'
'calc.xyz' -> '/hsnfs/users/frank/ThermodynamicMap/2OMe_Phenyl/IM/SP/calc.xyz'
cp: cannot stat 'calc.asa.inp': No such file or directory
cp: missing destination file operand after '/hsnfs/users/frank/ThermodynamicMap/2OMe_Phenyl/IM/SP/'
Try 'cp --help' for more information.
cp: cannot stat 'calc.pc.tmp': No such file or directory
cp: cannot stat 'calc.QM2.pc.tmp': No such file or directory
