# Supplementary material for: Bro̷nsted Acid-Catalyzed Reduction of Furans
Source: J Am Chem Soc. 2025 Feb 19;147(9):7932–8. doi: 10.1021/jacs.4c18485 (PMC11887439; doi:10.1021/jacs.4c18485)
Supplement: Supplementary file 2 — ja4c18485_si_002.zip [file ja4c18485_si_002.zip › AllCoordinates/2-(p-OMe-Ph)-Furan/IM_2/calc.mpi8.out]

! Job execution by suborca V 10.01 !
Job started from head1.mpi-muelheim.mpg.de, running /hsnfs/software/orca/orca_stable_directory/orca_stable_20241020/orca on xe30th100.mpi-muelheim.mpg.de in /usr/scratch/frank/calc__9673907 (/bin/ksh)
Job execution start: Sun Oct 20 13:02:04 CEST 2024
Shared library path: /hsnfs/software/openmpi-4.1.0/lib:/hsnfs/software/orca/orca_stable_directory/orca_stable_20241020:/hsnfs/software/themis/llvm-14.0.1/lib::/hsnfs/software/cfour-2.1/lib:/hsnfs/software/orca/orca_stable:/usr/users/openmpi-2.0.4/lib:/opt/intel/lib/intel64:/opt/intel/mkl/lib/intel64
SLURM Job ID is: 9673907
SLURM_JOB_NODELIST: xe30th100
Maxcore enforced by SLURM: 9600 MB per core
Expanded nodelist (1 nodes):
xe30th100

                                 *****************
                                 * O   R   C   A *
                                 *****************

                                            #,                                       
                                            ###                                      
                                            ####                                     
                                            #####                                    
                                            ######                                   
                                           ########,                                 
                                     ,,################,,,,,                         
                               ,,#################################,,                 
                          ,,##########################################,,             
                       ,#########################################, ''#####,          
                    ,#############################################,,   '####,        
                  ,##################################################,,,,####,       
                ,###########''''           ''''###############################       
              ,#####''   ,,,,##########,,,,          '''####'''          '####       
            ,##' ,,,,###########################,,,                        '##       
           ' ,,###''''                  '''############,,,                           
         ,,##''                                '''############,,,,        ,,,,,,###''
      ,#''                                            '''#######################'''  
     '                                                          ''''####''''         
             ,#######,   #######,   ,#######,      ##                                
            ,#'     '#,  ##    ##  ,#'     '#,    #''#        ,####,   ,####,        
            ##       ##  ##   ,#'  ##            #'  '#       #'       #'  '#        
            ##       ##  #######   ##           ,######,      #####,   #    #        
            '#,     ,#'  ##    ##  '#,     ,#' ,#      #,     #,   #   #,  ,#        
             '#######'   ##     ##  '#######'  #'      '#     '####' # '####'        


                #########################################################
                #                        -***-                          #
                #          Department of theory and spectroscopy        #
                #                                                       #
                #                      Frank Neese                      #
                #                                                       #
                #     Directorship, Architecture, Infrastructure        #
                #                    SHARK, DRIVERS                     #
                #        Core code/Algorithms in most modules           #
                #                                                       #
                #        Max Planck Institute fuer Kohlenforschung      #
                #                Kaiser Wilhelm Platz 1                 #
                #                 D-45470 Muelheim/Ruhr                 #
                #                      Germany                          #
                #                                                       #
                #                  All rights reserved                  #
                #                        -***-                          #
                #########################################################


                         Program Version 6.0.x  -   STABLE   -
                                (GIT: $42ea5d1d$)
                ($2024-10-19 16:16:27 +0200 $)

                         (BUILD: $Sun 20 Oct 2024 01:10:22 AM CEST$)


 With contributions from (in alphabetic order):
[Max-Planck-Institut fuer Kohlenforschung]                               
  Daniel Aravena         : Magnetic Suceptibility                        
  Michael Atanasov       : Ab Initio Ligand Field Theory (pilot matlab implementation)
  Alexander A. Auer      : GIAO ZORA, VPT2 properties, NMR spectrum      
  Ute Becker             : All parallelization in ORCA, NUMFREQ, NUMCALC 
  Giovanni Bistoni       : ED, misc. LED, open-shell LED, HFLD           
  Martin Brehm           : Molecular dynamics                            
  Dmytro Bykov           : pre 5.0 version of the SCF Hessian            
  Marcos Casanova-Páez   : Triplet and SCS-CIS(D). UHF-(DLPNO)-IP/EA/STEOM-CCSD. UHF-CVS-IP/STEOM-CCSD   
  Vijay G. Chilkuri      : MRCI spin determinant printing, contributions to CSF-ICE 
  Pauline Colinet        : FMM embedding                                 
  Dipayan Datta          : RHF DLPNO-CCSD density                        
  Achintya Kumar Dutta   : EOM-CC, STEOM-CC                              
  Nicolas Foglia         : Exact transition moments, OPA infrastructure, MCD improvements    
  Dmitry Ganyushin       : Spin-Orbit,Spin-Spin,Magnetic field MRCI      
  Miquel Garcia-Rates    : C-PCM and meta-GGA Hessian, CCSD/C-PCM, Gaussian charge scheme 
  Tiago L. C. Gouveia    : GS-ROHF, GS-ROCIS                             
  Yang Guo               : DLPNO-NEVPT2, F12-NEVPT2, CIM, IAO-localization        
  Andreas Hansen         : Spin unrestricted coupled pair/coupled cluster methods 
  Ingolf Harden          : AUTO-CI MPn and infrastructure                
  Benjamin Helmich-Paris : MC-RPA, TRAH-(SCF,CASSCF), AVAS, COSX integrals, SCF dyn. polar. 
  Lee Huntington         : MR-EOM, pCC                                   
  Robert Izsak           : Overlap fitted RIJCOSX, COSX-SCS-MP3, EOM     
  Riya Kayal             : Wick's Theorem for AUTO-CI, AUTO-CI UHF-CCSDT 
  Emily Kempfer          : AUTO-CI, RHF CISDT and CCSDT                  
  Christian Kollmar      : KDIIS, OOCD, Brueckner-CCSD(T), CCSD density, CASPT2, CASPT2-K, improved NEVPT2 
  Axel Koslowski         : Symmetry handling                             
  Simone Kossmann        : meta-GGA functionals, TD-DFT gradient, OOMP2, (MP2 Hessian; deprecated post 5.0) 
  Lucas Lang             : DCDCAS                                        
  Marvin Lechner         : AUTO-CI (C++ implementation), FIC-MRCC        
  Spencer Leger          : CASSCF response                               
  Dagmar Lenk            : GEPOL surface, SMD, ORCA-2-JSON               
  Dimitrios Liakos       : Extrapolation schemes; Compound Job, initial MDCI parallelization 
  Dimitrios Manganas     : Further ROCIS development; embedding schemes. LFT, Crystal Embedding 
  Dimitrios Pantazis     : SARC Basis sets                               
  Anastasios Papadopoulos: AUTO-CI, single reference methods and gradients 
  Taras Petrenko         : pre 6.0 DFT Hessian and TD-DFT gradient, (ASA, deprecated), ECA, 1-Electron XAS/XES, NRVS 
  Peter Pinski           : DLPNO-MP2, DLPNO-MP2 Gradient                 
  Christoph Reimann      : Effective Core Potentials                     
  Marius Retegan         : Local ZFS, SOC                                
  Christoph Riplinger    : Optimizer, TS searches, QM/MM, DLPNO-CCSD(T), (RO)-DLPNO pert. Triples 
  Michael Roemelt        : Original ROCIS implementation                 
  Masaaki Saitow         : Open-shell DLPNO-CCSD energy and density      
  Barbara Sandhoefer     : DKH picture change effects                    
  Kantharuban Sivalingam : CASSCF convergence/infrastructure, NEVPT2 and variants, FIC-MRCI 
  Bernardo de Souza      : ESD, SOC TD-DFT                               
  Georgi L. Stoychev     : AutoAux, RI-MP2 NMR, DLPNO-MP2 response, X2C  
  Van Anh Tran           : RI-MP2 g-tensors                              
  Willem Van den Heuvel  : Paramagnetic NMR                              
  Zikuan Wang            : NOTCH, Electric field optimization            
  Frank Wennmohs         : Technical directorship and infrastructure     
  Hang Xu                : AUTO-CI-Response properties                   
                                                                         
[FACCTs GmbH]                                                            
  Markus Bursch, Miquel Garcia-Rates, Christoph Riplinger, Bernardo de Souza, Georgi L. Stoychev 
                                                                 
  APM, Basis sets (HGBS, AHGBS, def-TZVP (Ac-Lr), def2-XVPD (La-Lu)), CI-OPT, improved COSX, DLPNO-Multilevel,           
  DOCKER, DRACO, updates on ESD, GOAT, IRC, LR-CPCM, MBIS, meta-GGA TD-DFT gradient, ML-optimized integration grids, 
  MM, NACMEs, nearIR, NEB, NEB-TS, NL-DFT gradient (VV10), 2- and 3-layer-ONIOM, interface openCOSMO-RS, QMMM,   
  Crystal-QMMM, SF, symmetry and pop. for TD-DFT, r2SCAN hybrids, SOLVATOR                                   
                                                                         
[Other institutions]                                                     
  V. Asgeirsson          : NEB                                           
  Christoph Bannwarth    : sTDA-DFT, sTD-DFT, PBEh-3c, B97-3c, D3        
  Sebastian Ehlert       : rSCAN, r2SCAN, r2SCAN-3c, D4, dhf basis sets  
  Marvin Friede          : D4 for Fr, Ra, Ac-Lr                          
  Lars Goerigk           : TD-DFT with DH, B97 family of functionals     
  Stefan Grimme          : VdW corrections, initial TS optimization, DFT functionals, gCP, sTDA/sTD-DF 
  Waldemar Hujo          : DFT-NL                                        
  H. Jonsson             : NEB                                           
  Holger Kruse           : gCP                                           
  Marcel Mueller         : wB97X-3c, vDZP basis set                      
  Hagen Neugebauer       : wr2SCAN                                       
  Tobias Risthaus        : range-separated hybrid DFT                    
  Lukas Wittmann         : regularized MP2, r2SCAN double-hybrids, wr2SCAN        
                                                                         
We gratefully acknowledge several colleagues who have allowed us to      
interface, adapt or use parts of their codes:                            
  Ed Valeev, F. Pavosevic, A. Kumar             : LibInt (2-el integral package), F12 methods 
  Garnet Chan, S. Sharma, J. Yang, R. Olivares  : DMRG                   
  Ulf Ekstrom                                   : XCFun DFT Library      
  Mihaly Kallay                                 : mrcc  (arbitrary order and MRCC methods)
  Frank Weinhold                                : gennbo (NPA and NBO analysis)           
  Simon Mueller                                 : openCOSMO-RS                            
  Christopher J. Cramer and Donald G. Truhlar   : smd solvation model                     
  S Lehtola, MJT Oliveira, MAL Marques          : LibXC Library                           
  Liviu Ungur et al                             : ANISO software                          


 Your calculation uses the libint2 library for the computation of 2-el integrals
 For citations please refer to: http://libint.valeyev.net

 Your ORCA version has been built with support for libXC version: 6.2.2
 For citations please refer to: https://libxc.gitlab.io

 This ORCA versions uses:
   CBLAS   interface :  Fast vector & matrix operations
   LAPACKE interface :  Fast linear algebra routines
   SCALAPACK package :  Parallel linear algebra routines
   Shared memory     :  Shared parallel matrices
   BLAS/LAPACK       :  OpenBLAS 0.3.26  USE64BITINT DYNAMIC_ARCH NO_AFFINITY Haswell SINGLE_THREADED
        Core in use  :  Haswell
   Copyright (c) 2011-2014, The OpenBLAS Project


NOTE: MaxCore=8000 MB was set to SCF,MP2,MDCI,CIPSI,MRCI and CIS
      => If you want to overwrite this, your respective input block should be placed after the MaxCore statement
Your calculation utilizes the atom-pairwise dispersion correction
with the Becke-Johnson damping scheme (D3BJ)


================================================================================

----- Orbital basis set information -----
Your calculation utilizes the basis: def2-SVP
   F. Weigend and R. Ahlrichs, Phys. Chem. Chem. Phys. 7, 3297 (2005).

----- AuxJ basis set information -----
Your calculation utilizes the auxiliary basis: def2/J
   F. Weigend, Phys. Chem. Chem. Phys. 8, 1057 (2006).

----- AuxC basis set information -----
Your calculation utilizes the auxiliary basis: def2-SVP/C
  H-La, Hf-Rn : A. Hellweg, C. Hattig, S. Hofener and W. Klopper, Theor. Chem. Acc. 117, 587 (2007).
        Ce-Lu : J. Chmela and M. E. Harding, Mol. Phys. (2018).

================================================================================
                                        WARNINGS
                       Please study these warnings very carefully!
================================================================================


WARNING: The frozen-core approximation for MP2-gradient calculations is turned on by default.

WARNING: Geometry Optimization
  ===> : Switching off AutoStart
         For restart on a previous wavefunction, please use MOREAD

WARNING: The frozen-core approximation is turned on by default for 
         the MP2 part of double-hybrid DFT.

================================================================================
                                       INPUT FILE
================================================================================
NAME = calc.inp
|  1> ! RI-B2PLYP D3BJ  def2-SVP def2-SVP/C RIJCOSX def2/J  TightOpt NumFreq
|  2> 
|  3> %cpcm
|  4> epsilon 16.7                    # Dielectric constant
|  5> refrac 1.275   
|  6> SURFACETYPE VDW_GAUSSIAN
|  7> end
|  8> 
|  9> 
| 10> %maxcore 8000
| 11> 
| 12> %PAL NPROCS 8 END
| 13> 
| 14> * xyz 0 1
| 15> C        1.0797742962     -0.1116133834      0.0846279557                 
| 16> O        2.0554123622     -0.6115443501      0.9235573379                 
| 17> C        2.9872186616      0.1248468483      1.5827363285                 
| 18> C        3.0355437878      1.5299853776      1.5074893327                 
| 19> C        4.0280323354      2.2397138455      2.1870715244                 
| 20> C        3.9413278314     -0.5455580665      2.3578493403                 
| 21> C        4.9359854728      0.1642694465      3.0398008907                 
| 22> C        4.9931811224      1.5692040950      2.9586410565                 
| 23> C        6.0772195334      2.3764807665      3.6475736867                 
| 24> C        5.5072415672      3.3328565613      4.6243628475                 
| 25> C        6.0702013347      3.1079444421      5.8292012294                 
| 26> C        7.0282161561      1.9958574595      5.7001405761                 
| 27> O        6.9904922507      1.5501762187      4.3553332273                 
| 28> H        0.4820504644     -0.9533687522     -0.3209683622                 
| 29> H        1.5467419769      0.4298953448     -0.7662100615                 
| 30> H        0.4025031992      0.5687579576      0.6430775653                 
| 31> H        2.3158625870      2.0842065338      0.9201288252                 
| 32> H        4.0498366151      3.3191758981      2.1036446004                 
| 33> H        3.9173549061     -1.6264866525      2.4241467588                 
| 34> H        5.6611986057     -0.3920400517      3.6191857504                 
| 35> H        6.7306594757      1.1713401505      6.3809091716                 
| 36> H        8.0486516972      2.3572612001      5.9489825362                 
| 37> H        6.6360925913      2.9502294459      2.8776637411                 
| 38> H        4.7791183944      4.1069325455      4.4198049472                 
| 39> H        5.8565548817      3.6689208317      6.7294566178                 
| 40> *
| 41> 
| 42>                          ****END OF INPUT****
================================================================================

                       *****************************
                       * Geometry Optimization Run *
                       *****************************

Geometry optimization settings:
Update method            Update   .... BFGS
Choice of coordinates    CoordSys .... (2022) Redundant Internals
Initial Hessian          InHess   .... Almloef's Model
Max. no of cycles        MaxIter  .... 75

Convergence Tolerances:
Energy Change            TolE     ....  1.0000e-06 Eh
Max. Gradient            TolMAXG  ....  1.0000e-04 Eh/bohr
RMS Gradient             TolRMSG  ....  3.0000e-05 Eh/bohr
Max. Displacement        TolMAXD  ....  1.0000e-03 bohr
RMS Displacement         TolRMSD  ....  6.0000e-04 bohr
Strict Convergence                .... False

------------------------------------------------------------------------------
                        ORCA OPTIMIZATION COORDINATE SETUP
------------------------------------------------------------------------------

The optimization will be done in redundant internal coordinates (2022)
Making redundant internal coordinates   ...  (2022 redundants) done
Evaluating the initial hessian          ...  (Almloef) done
Evaluating the coordinates              ...  done
Calculating the B-matrix                .... done
Calculating the G-matrix                .... done
Diagonalizing the G-matrix              .... done
Small eigenvalue found = 1.132e-02
Small eigenvalue found = 2.376e-02
Small eigenvalue found = 2.757e-02
The first mode is                       ....   55
The number of degrees of freedom        ....   69

    -----------------------------------------------------------------
                    Redundant Internal Coordinates


    -----------------------------------------------------------------
         Definition                    Initial Value    Approx d2E/dq
    -----------------------------------------------------------------
      1. B(O   1,C   0)                  1.3804         0.579608   
      2. B(C   2,O   1)                  1.3583         0.628649   
      3. B(C   3,C   2)                  1.4080         0.584858   
      4. B(C   4,C   3)                  1.3966         0.609759   
      5. B(C   5,C   2)                  1.4002         0.601812   
      6. B(C   6,C   5)                  1.3994         0.603640   
      7. B(C   7,C   4)                  1.4059         0.589455   
      8. B(C   7,C   6)                  1.4084         0.583876   
      9. B(C   8,C   7)                  1.5171         0.391766   
     10. B(C   9,C   8)                  1.4811         0.447095   
     11. B(C  10,C   9)                  1.3488         0.727009   
     12. B(C  11,C  10)                  1.4735         0.459757   
     13. B(O  12,C  11)                  1.4172         0.506314   
     14. B(O  12,C   8)                  1.4205         0.500314   
     15. B(H  13,C   0)                  1.1092         0.335571   
     16. B(H  14,C   0)                  1.1114         0.332871   
     17. B(H  15,C   0)                  1.1106         0.333835   
     18. B(H  16,C   3)                  1.0817         0.371237   
     19. B(H  17,C   4)                  1.0829         0.369615   
     20. B(H  18,C   5)                  1.0832         0.369175   
     21. B(H  19,C   6)                  1.0822         0.370603   
     22. B(H  20,C  11)                  1.1099         0.334749   
     23. B(H  21,C  11)                  1.1108         0.333638   
     24. B(H  22,C   8)                  1.1110         0.333382   
     25. B(H  23,C   9)                  1.0822         0.370540   
     26. B(H  24,C  10)                  1.0820         0.370793   
     27. A(O   1,C   0,H  13)          109.1625         0.342693   
     28. A(H  13,C   0,H  14)          108.4350         0.284138   
     29. A(O   1,C   0,H  14)          110.1664         0.342230   
     30. A(H  14,C   0,H  15)          110.0404         0.283909   
     31. A(O   1,C   0,H  15)          110.3204         0.342396   
     32. A(H  13,C   0,H  15)          108.6719         0.284266   
     33. A(C   0,O   1,C   2)          125.6916         0.424324   
     34. A(O   1,C   2,C   5)          118.4582         0.429996   
     35. A(C   3,C   2,C   5)          118.9484         0.427252   
     36. A(O   1,C   2,C   3)          122.5915         0.427797   
     37. A(C   2,C   3,H  16)          121.1651         0.351248   
     38. A(C   4,C   3,H  16)          118.4664         0.353735   
     39. A(C   2,C   3,C   4)          120.3666         0.428257   
     40. A(C   7,C   4,H  17)          120.2575         0.351453   
     41. A(C   3,C   4,H  17)          118.9064         0.353472   
     42. A(C   3,C   4,C   7)          120.8337         0.428859   
     43. A(C   2,C   5,H  18)          119.7738         0.352617   
     44. A(C   2,C   5,C   6)          120.7465         0.429680   
     45. A(C   6,C   5,H  18)          119.4770         0.352798   
     46. A(C   5,C   6,H  19)          118.4558         0.353029   
     47. A(C   5,C   6,C   7)          120.4487         0.427355   
     48. A(C   7,C   6,H  19)          121.0927         0.351047   
     49. A(C   4,C   7,C   6)          118.6529         0.425539   
     50. A(C   6,C   7,C   8)          122.2530         0.395816   
     51. A(C   4,C   7,C   8)          119.0784         0.396477   
     52. A(C   7,C   8,O  12)          112.0948         0.382837   
     53. A(C   7,C   8,C   9)          111.5995         0.377829   
     54. A(O  12,C   8,H  22)          108.8008         0.334022   
     55. A(C   9,C   8,H  22)          108.4908         0.329845   
     56. A(C   7,C   8,H  22)          108.6364         0.322750   
     57. A(C   9,C   8,O  12)          107.1242         0.391756   
     58. A(C   8,C   9,C  10)          108.7130         0.421212   
     59. A(C  10,C   9,H  23)          124.6767         0.364368   
     60. A(C   8,C   9,H  23)          126.5928         0.335675   
     61. A(C   9,C  10,C  11)          108.6016         0.423318   
     62. A(C  11,C  10,H  24)          126.3370         0.337278   
     63. A(C   9,C  10,H  24)          125.0546         0.364411   
     64. A(H  20,C  11,H  21)          110.5236         0.284132   
     65. A(O  12,C  11,H  21)          109.8370         0.334727   
     66. A(C  10,C  11,H  21)          109.3966         0.331415   
     67. A(O  12,C  11,H  20)          109.9544         0.334911   
     68. A(C  10,C  11,O  12)          107.6467         0.394499   
     69. A(C  10,C  11,H  20)          109.4296         0.331597   
     70. A(C   8,O  12,C  11)          107.8768         0.397838   
     71. D(C   2,O   1,C   0,H  13)    178.8949         0.026942   
     72. D(C   2,O   1,C   0,H  14)     59.9304         0.026942   
     73. D(C   2,O   1,C   0,H  15)    -61.7575         0.026942   
     74. D(C   5,C   2,O   1,C   0)   -177.5906         0.029054   
     75. D(C   3,C   2,O   1,C   0)      1.8988         0.029054   
     76. D(C   4,C   3,C   2,C   5)      0.5582         0.023519   
     77. D(C   4,C   3,C   2,O   1)   -178.9288         0.023519   
     78. D(H  16,C   3,C   2,C   5)   -179.9425         0.023519   
     79. D(H  16,C   3,C   2,O   1)      0.5705         0.023519   
     80. D(H  17,C   4,C   3,H  16)     -0.2038         0.025677   
     81. D(H  17,C   4,C   3,C   2)    179.3088         0.025677   
     82. D(C   7,C   4,C   3,H  16)   -179.6326         0.025677   
     83. D(C   7,C   4,C   3,C   2)     -0.1200         0.025677   
     84. D(C   6,C   5,C   2,C   3)     -0.5314         0.024976   
     85. D(C   6,C   5,C   2,O   1)    178.9770         0.024976   
     86. D(H  18,C   5,C   2,C   3)   -179.9236         0.024976   
     87. D(H  18,C   5,C   2,O   1)     -0.4152         0.024976   
     88. D(H  19,C   6,C   5,H  18)      0.0650         0.025136   
     89. D(H  19,C   6,C   5,C   2)   -179.3291         0.025136   
     90. D(C   7,C   6,C   5,H  18)    179.4594         0.025136   
     91. D(C   7,C   6,C   5,C   2)      0.0654         0.025136   
     92. D(C   8,C   7,C   6,H  19)      1.2091         0.023437   
     93. D(C   8,C   7,C   6,C   5)   -178.1692         0.023437   
     94. D(C   4,C   7,C   6,H  19)    179.7528         0.023437   
     95. D(C   4,C   7,C   6,C   5)      0.3745         0.023437   
     96. D(C   8,C   7,C   4,H  17)     -1.1773         0.023909   
     97. D(C   8,C   7,C   4,C   3)    178.2438         0.023909   
     98. D(C   6,C   7,C   4,H  17)   -179.7680         0.023909   
     99. D(C   6,C   7,C   4,C   3)     -0.3469         0.023909   
    100. D(C   9,C   8,C   7,C   6)   -120.0739         0.011413   
    101. D(C   9,C   8,C   7,C   4)     61.3884         0.011413   
    102. D(H  22,C   8,C   7,C   4)    -58.1825         0.011413   
    103. D(O  12,C   8,C   7,C   6)      0.0919         0.011413   
    104. D(O  12,C   8,C   7,C   4)   -178.4458         0.011413   
    105. D(H  23,C   9,C   8,O  12)    179.8496         0.014743   
    106. D(H  23,C   9,C   8,C   7)    -57.1054         0.014743   
    107. D(C  10,C   9,C   8,H  22)   -115.9780         0.014743   
    108. D(C  10,C   9,C   8,O  12)      1.3201         0.014743   
    109. D(C  10,C   9,C   8,C   7)    124.3651         0.014743   
    110. D(H  24,C  10,C   9,H  23)      0.3652         0.037473   
    111. D(H  24,C  10,C   9,C   8)    178.9295         0.037473   
    112. D(C  11,C  10,C   9,H  23)   -178.7362         0.037473   
    113. D(C  11,C  10,C   9,C   8)     -0.1718         0.037473   
    114. D(H  21,C  11,C  10,C   9)    118.2675         0.015584   
    115. D(H  20,C  11,C  10,H  24)     60.4010         0.015584   
    116. D(H  20,C  11,C  10,C   9)   -120.5122         0.015584   
    117. D(O  12,C  11,C  10,H  24)    179.8707         0.015584   
    118. D(O  12,C  11,C  10,C   9)     -1.0426         0.015584   
    119. D(C   8,O  12,C  11,H  21)   -117.1722         0.020283   
    120. D(C   8,O  12,C  11,H  20)    120.9917         0.020283   
    121. D(C   8,O  12,C  11,C  10)      1.8567         0.020283   
    122. D(C  11,O  12,C   8,H  22)    115.1477         0.019790   
    123. D(C  11,O  12,C   8,C   9)     -1.9468         0.019790   
    124. D(C  11,O  12,C   8,C   7)   -124.6847         0.019790   
    -----------------------------------------------------------------

Number of atoms                         .... 25
Number of degrees of freedom            .... 124


         *************************************************************
         *                GEOMETRY OPTIMIZATION CYCLE   1            *
         *************************************************************
---------------------------------
CARTESIAN COORDINATES (ANGSTROEM)
---------------------------------
  C      1.079774   -0.111613    0.084628
  O      2.055412   -0.611544    0.923557
  C      2.987219    0.124847    1.582736
  C      3.035544    1.529985    1.507489
  C      4.028032    2.239714    2.187072
  C      3.941328   -0.545558    2.357849
  C      4.935985    0.164269    3.039801
  C      4.993181    1.569204    2.958641
  C      6.077220    2.376481    3.647574
  C      5.507242    3.332857    4.624363
  C      6.070201    3.107944    5.829201
  C      7.028216    1.995857    5.700141
  O      6.990492    1.550176    4.355333
  H      0.482050   -0.953369   -0.320968
  H      1.546742    0.429895   -0.766210
  H      0.402503    0.568758    0.643078
  H      2.315863    2.084207    0.920129
  H      4.049837    3.319176    2.103645
  H      3.917355   -1.626487    2.424147
  H      5.661199   -0.392040    3.619186
  H      6.730659    1.171340    6.380909
  H      8.048652    2.357261    5.948983
  H      6.636093    2.950229    2.877664
  H      4.779118    4.106933    4.419805
  H      5.856555    3.668921    6.729457

----------------------------
CARTESIAN COORDINATES (A.U.)
----------------------------
  NO LB      ZA    FRAG     MASS         X           Y           Z
   0 C     6.0000    0    12.011    2.040478   -0.210919    0.159924
   1 O     8.0000    0    15.999    3.884166   -1.155651    1.745270
   2 C     6.0000    0    12.011    5.645025    0.235926    2.990938
   3 C     6.0000    0    12.011    5.736346    2.891253    2.848742
   4 C     6.0000    0    12.011    7.611878    4.232446    4.132966
   5 C     6.0000    0    12.011    7.448030   -1.030955    4.455690
   6 C     6.0000    0    12.011    9.327661    0.310424    5.744391
   7 C     6.0000    0    12.011    9.435745    2.965366    5.591021
   8 C     6.0000    0    12.011   11.484281    4.490898    6.892915
   9 C     6.0000    0    12.011   10.407178    6.298186    8.738779
  10 C     6.0000    0    12.011   11.471018    5.873164   11.015594
  11 C     6.0000    0    12.011   13.281404    3.771624   10.771705
  12 O     8.0000    0    15.999   13.210116    2.929409    8.230387
  13 H     1.0000    0     1.008    0.910943   -1.801606   -0.606542
  14 H     1.0000    0     1.008    2.922919    0.812384   -1.447927
  15 H     1.0000    0     1.008    0.760621    1.074797    1.215240
  16 H     1.0000    0     1.008    4.376346    3.938580    1.738791
  17 H     1.0000    0     1.008    7.653082    6.272333    3.975312
  18 H     1.0000    0     1.008    7.402728   -3.073614    4.580973
  19 H     1.0000    0     1.008   10.698115   -0.740848    6.839270
  20 H     1.0000    0     1.008   12.719103    2.213512   12.058171
  21 H     1.0000    0     1.008   15.209747    4.454578   11.241948
  22 H     1.0000    0     1.008   12.540398    5.575126    5.437996
  23 H     1.0000    0     1.008    9.031225    7.760978    8.352221
  24 H     1.0000    0     1.008   11.067285    6.933256   12.716830

--------------------------------
INTERNAL COORDINATES (ANGSTROEM)
--------------------------------
 C      0   0   0     0.000000000000     0.00000000     0.00000000
 O      1   0   0     1.380435842628     0.00000000     0.00000000
 C      2   1   0     1.358326881988   125.69162026     0.00000000
 C      3   2   1     1.407981432663   122.59151766     1.89876976
 C      4   3   2     1.396631651704   120.36662058   181.07117948
 C      3   2   1     1.400202570611   118.45815272   182.40936681
 C      6   3   2     1.399377303982   120.74646109   178.97702878
 C      5   4   3     1.405850294103   120.83367414   359.88000934
 C      8   5   4     1.517057371963   119.07837033   178.24380969
 C      9   8   5     1.481096420727   111.59949792    61.38841021
 C     10   9   8     1.348756719237   108.71298976   124.36506882
 C     11  10   9     1.473494657989   108.60161839   359.82815653
 O     12  11  10     1.417237336097   107.64667776   358.95744776
 H      1   2   3     1.109204333340   109.16249702   178.89493380
 H      1   2   3     1.111402649380   110.16638385    59.93043861
 H      1   2   3     1.110615715245   110.32038790   298.24249772
 H      4   3   2     1.081709058174   121.16513773     0.57046731
 H      5   4   3     1.082900642379   118.90637359   179.30877969
 H      6   3   2     1.083225118283   119.77377271   359.58476496
 H      7   6   3     1.082174275044   118.45577050   180.67091093
 H     12  11  10     1.109871457201   109.42964109   239.48778579
 H     12  11  10     1.110776160334   109.39660763   118.26752211
 H      9   8   5     1.110985133246   108.63639911   301.81747832
 H     10   9   8     1.082220365110   126.59283975   302.89456441
 H     11  10   9     1.082034694874   125.05461468   178.92949491

---------------------------
INTERNAL COORDINATES (A.U.)
---------------------------
 C      0   0   0     0.000000000000     0.00000000     0.00000000
 O      1   0   0     2.608645688016     0.00000000     0.00000000
 C      2   1   0     2.566865807300   125.69162026     0.00000000
 C      3   2   1     2.660699309378   122.59151766     1.89876976
 C      4   3   2     2.639251331686   120.36662058   181.07117948
 C      3   2   1     2.645999390468   118.45815272   182.40936681
 C      6   3   2     2.644439862551   120.74646109   178.97702878
 C      5   4   3     2.656672041146   120.83367414   359.88000934
 C      8   5   4     2.866822962455   119.07837033   178.24380969
 C      9   8   5     2.798866613104   111.59949792    61.38841021
 C     10   9   8     2.548780820643   108.71298976   124.36506882
 C     11  10   9     2.784501363394   108.60161839   359.82815653
 O     12  11  10     2.678190431991   107.64667776   358.95744776
 H      1   2   3     2.096092416571   109.16249702   178.89493380
 H      1   2   3     2.100246631842   110.16638385    59.93043861
 H      1   2   3     2.098759541841   110.32038790   298.24249772
 H      4   3   2     2.044133876530   121.16513773     0.57046731
 H      5   4   3     2.046385644344   118.90637359   179.30877969
 H      6   3   2     2.046998814939   119.77377271   359.58476496
 H      7   6   3     2.045013009009   118.45577050   180.67091093
 H     12  11  10     2.097353097967   109.42964109   239.48778579
 H     12  11  10     2.099062739120   109.39660763   118.26752211
 H      9   8   5     2.099457640693   108.63639911   301.81747832
 H     10   9   8     2.045100106610   126.59283975   302.89456441
 H     11  10   9     2.044749240713   125.05461468   178.92949491

---------------------
BASIS SET INFORMATION
---------------------
There are 3 groups of distinct atoms

 Group   1 Type C   : 7s4p1d contracted to 3s2p1d pattern {511/31/1}
 Group   2 Type O   : 7s4p1d contracted to 3s2p1d pattern {511/31/1}
 Group   3 Type H   : 4s1p contracted to 2s1p pattern {31/1}

Atom   0C    basis set group =>   1
Atom   1O    basis set group =>   2
Atom   2C    basis set group =>   1
Atom   3C    basis set group =>   1
Atom   4C    basis set group =>   1
Atom   5C    basis set group =>   1
Atom   6C    basis set group =>   1
Atom   7C    basis set group =>   1
Atom   8C    basis set group =>   1
Atom   9C    basis set group =>   1
Atom  10C    basis set group =>   1
Atom  11C    basis set group =>   1
Atom  12O    basis set group =>   2
Atom  13H    basis set group =>   3
Atom  14H    basis set group =>   3
Atom  15H    basis set group =>   3
Atom  16H    basis set group =>   3
Atom  17H    basis set group =>   3
Atom  18H    basis set group =>   3
Atom  19H    basis set group =>   3
Atom  20H    basis set group =>   3
Atom  21H    basis set group =>   3
Atom  22H    basis set group =>   3
Atom  23H    basis set group =>   3
Atom  24H    basis set group =>   3
---------------------------------
AUXILIARY/J BASIS SET INFORMATION
---------------------------------
There are 3 groups of distinct atoms

 Group   1 Type C   : 12s5p4d2f1g contracted to 6s4p3d1f1g pattern {711111/2111/211/2/1}
 Group   2 Type O   : 12s5p4d2f1g contracted to 6s4p3d1f1g pattern {711111/2111/211/2/1}
 Group   3 Type H   : 5s2p1d contracted to 3s1p1d pattern {311/2/1}

Atom   0C    basis set group =>   1
Atom   1O    basis set group =>   2
Atom   2C    basis set group =>   1
Atom   3C    basis set group =>   1
Atom   4C    basis set group =>   1
Atom   5C    basis set group =>   1
Atom   6C    basis set group =>   1
Atom   7C    basis set group =>   1
Atom   8C    basis set group =>   1
Atom   9C    basis set group =>   1
Atom  10C    basis set group =>   1
Atom  11C    basis set group =>   1
Atom  12O    basis set group =>   2
Atom  13H    basis set group =>   3
Atom  14H    basis set group =>   3
Atom  15H    basis set group =>   3
Atom  16H    basis set group =>   3
Atom  17H    basis set group =>   3
Atom  18H    basis set group =>   3
Atom  19H    basis set group =>   3
Atom  20H    basis set group =>   3
Atom  21H    basis set group =>   3
Atom  22H    basis set group =>   3
Atom  23H    basis set group =>   3
Atom  24H    basis set group =>   3
---------------------------------
AUXILIARY/C BASIS SET INFORMATION
---------------------------------
There are 3 groups of distinct atoms

 Group   1 Type C   : 8s6p5d3f contracted to 6s5p4d1f pattern {311111/21111/2111/3}
 Group   2 Type O   : 8s6p5d3f contracted to 6s5p4d1f pattern {311111/21111/2111/3}
 Group   3 Type H   : 4s3p2d contracted to 3s2p1d pattern {211/21/2}

Atom   0C    basis set group =>   1
Atom   1O    basis set group =>   2
Atom   2C    basis set group =>   1
Atom   3C    basis set group =>   1
Atom   4C    basis set group =>   1
Atom   5C    basis set group =>   1
Atom   6C    basis set group =>   1
Atom   7C    basis set group =>   1
Atom   8C    basis set group =>   1
Atom   9C    basis set group =>   1
Atom  10C    basis set group =>   1
Atom  11C    basis set group =>   1
Atom  12O    basis set group =>   2
Atom  13H    basis set group =>   3
Atom  14H    basis set group =>   3
Atom  15H    basis set group =>   3
Atom  16H    basis set group =>   3
Atom  17H    basis set group =>   3
Atom  18H    basis set group =>   3
Atom  19H    basis set group =>   3
Atom  20H    basis set group =>   3
Atom  21H    basis set group =>   3
Atom  22H    basis set group =>   3
Atom  23H    basis set group =>   3
Atom  24H    basis set group =>   3


           ************************************************************
           *        Program running with 8 parallel MPI-processes     *
           *              working on a common directory               *
           ************************************************************
------------------------------------------------------------------------------
                             ORCA STARTUP CALCULATIONS
                           -- RI-GTO INTEGRALS CHOSEN --
------------------------------------------------------------------------------
------------------------------------------------------------------------------
                   ___                                                        
                  /   \      - P O W E R E D   B Y -                         
                 /     \                                                     
                 |  |  |   _    _      __       _____    __    __             
                 |  |  |  | |  | |    /  \     |  _  \  |  |  /  |          
                  \  \/   | |  | |   /    \    | | | |  |  | /  /          
                 / \  \   | |__| |  /  /\  \   | |_| |  |  |/  /          
                |  |  |   |  __  | /  /__\  \  |    /   |      \           
                |  |  |   | |  | | |   __   |  |    \   |  |\   \          
                \     /   | |  | | |  |  |  |  | |\  \  |  | \   \       
                 \___/    |_|  |_| |__|  |__|  |_| \__\ |__|  \__/        
                                                                              
                      - O R C A' S   B I G   F R I E N D -                    
                                      &                                       
                       - I N T E G R A L  F E E D E R -                       
                                                                              
 v1 FN, 2020, v2 2021, v3 2022-2024                                           
------------------------------------------------------------------------------


----------------------
SHARK INTEGRAL PACKAGE
----------------------

Number of atoms                             ...     25
Number of basis functions                   ...    242
Number of shells                            ...    114
Maximum angular momentum                    ...      2
Integral batch strategy                     ... SHARK/LIBINT Hybrid
RI-J (if used) integral strategy            ... SPLIT-RIJ (Revised 2003 algorithm where possible)
Printlevel                                  ...      1
Contraction scheme used                     ... SEGMENTED contraction
Prescreening option                         ... SCHWARTZ
   Thresh                                   ... 1.000e-12
   Tcut                                     ... 1.000e-14
   Tpresel                                  ... 1.000e-14 
Coulomb Range Separation                    ... NOT USED
Exchange Range Separation                   ... NOT USED
Multipole approximations                    ... NOT USED
Finite Nucleus Model                        ... NOT USED
CABS basis                                  ... NOT available
Auxiliary Coulomb fitting basis             ... AVAILABLE
   # of basis functions in Aux-J            ...    769
   # of shells in Aux-J                     ...    255
   Maximum angular momentum in Aux-J        ...      4
Auxiliary J/K fitting basis                 ... NOT available
Auxiliary Correlation fitting basis         ... AVAILABLE
   # of basis functions in Aux-C            ...    792
   # of shells in Aux-C                     ...    280
   Maximum angular momentum in Aux-C        ...      3
Auxiliary 'external' fitting basis          ... NOT available

Checking pre-screening integrals            ... done (  0.0 sec) Dimension = 114
Check shell pair data                       ... done (  0.0 sec)
Shell pair information
Shell pair cut-off parameter TPreSel        ...   1.0e-14
Total number of shell pairs                 ...      6555
Shell pairs after pre-screening             ...      5651
Total number of primitive shell pairs       ...     23641
Primitive shell pairs kept                  ...     14354
          la=0 lb=0:   1759 shell pairs
          la=1 lb=0:   2073 shell pairs
          la=1 lb=1:    643 shell pairs
          la=2 lb=0:    691 shell pairs
          la=2 lb=1:    411 shell pairs
          la=2 lb=2:     74 shell pairs

Calculating one electron integrals          ... done (  0.0 sec)
Calculating RI/J V-Matrix + Cholesky decomp.... done (  0.0 sec)
Calculating RI/C V-Matrix + Cholesky decomp.... done (  0.0 sec)
Calculating Nuclear repulsion               ... done (  0.0 sec) ENN=    750.124550810500 Eh

Diagonalization of the overlap matrix:
Smallest eigenvalue                        ... 2.653e-04
Time for diagonalization                   ...    0.009 sec
Threshold for overlap eigenvalues          ... 1.000e-07
Number of eigenvalues below threshold      ... 0
Time for construction of square roots      ...    0.004 sec
Total time needed                          ...    0.014 sec

-------------------
DFT GRID GENERATION
-------------------

General Integration Accuracy     IntAcc      ... 4.388
Radial Grid Type                 RadialGrid  ... OptM3 with GC (2021)
Angular Grid (max. ang.)         AngularGrid ... 4 (Lebedev-302)
Angular grid pruning method      GridPruning ... 4 (adaptive)
Weight generation scheme         WeightScheme... mBecke (2022)
Basis function cutoff            BFCut       ... 1.0000e-12
Integration weight cutoff        WCut        ... 1.0000e-14
Partially contracted basis set               ... off
Rotationally invariant grid construction     ... off
Angular grids for H and He will be reduced by one unit

Total number of grid points                  ...   116578
Total number of batches                      ...     1833
Average number of points per batch           ...       63
Average number of grid points per atom       ...     4663

--------------------
COSX GRID GENERATION
--------------------

GRIDX 1
-------
General Integration Accuracy     IntAcc      ... 3.816
Radial Grid Type                 RadialGrid  ... OptM3 with GC (2021)
Angular Grid (max. ang.)         AngularGrid ... 1 (Lebedev-50)
Angular grid pruning method      GridPruning ... 4 (adaptive)
Weight generation scheme         WeightScheme... mBecke (2022)
Basis function cutoff            BFCut       ... 1.0000e-12
Integration weight cutoff        WCut        ... 1.0000e-14
Partially contracted basis set               ... on
Rotationally invariant grid construction     ... off
Angular grids for H and He will be reduced by one unit

Total number of grid points                  ...    14828
Total number of batches                      ...      132
Average number of points per batch           ...      112
Average number of grid points per atom       ...      593
UseSFitting                                  ... on

GRIDX 2
-------
General Integration Accuracy     IntAcc      ... 4.020
Radial Grid Type                 RadialGrid  ... OptM3 with GC (2021)
Angular Grid (max. ang.)         AngularGrid ... 2 (Lebedev-110)
Angular grid pruning method      GridPruning ... 4 (adaptive)
Weight generation scheme         WeightScheme... mBecke (2022)
Basis function cutoff            BFCut       ... 1.0000e-12
Integration weight cutoff        WCut        ... 1.0000e-14
Partially contracted basis set               ... on
Rotationally invariant grid construction     ... off
Angular grids for H and He will be reduced by one unit

Total number of grid points                  ...    32173
Total number of batches                      ...      263
Average number of points per batch           ...      122
Average number of grid points per atom       ...     1287
UseSFitting                                  ... on

GRIDX 3
-------
General Integration Accuracy     IntAcc      ... 4.338
Radial Grid Type                 RadialGrid  ... OptM3 with GC (2021)
Angular Grid (max. ang.)         AngularGrid ... 3 (Lebedev-194)
Angular grid pruning method      GridPruning ... 4 (adaptive)
Weight generation scheme         WeightScheme... mBecke (2022)
Basis function cutoff            BFCut       ... 1.0000e-12
Integration weight cutoff        WCut        ... 1.0000e-14
Partially contracted basis set               ... on
Rotationally invariant grid construction     ... off
Angular grids for H and He will be reduced by one unit

Total number of grid points                  ...    70526
Total number of batches                      ...      565
Average number of points per batch           ...      124
Average number of grid points per atom       ...     2821
UseSFitting                                  ... on
Grids setup in   0.0 sec
Initializing property integral containers    ... done (  0.0 sec)

SHARK setup successfully completed in   1.5 seconds

Maximum memory used throughout the entire STARTUP-calculation: 32.1 MB


           ************************************************************
           *        Program running with 8 parallel MPI-processes     *
           *              working on a common directory               *
           ************************************************************
-------------------------------------------------------------------------------
                                 ORCA GUESS
                   Start orbitals & Density for SCF / CASSCF
-------------------------------------------------------------------------------

------------
SCF SETTINGS
------------
Hamiltonian:
 Density Functional     Method          .... DFT(GTOs)
 Exchange Functional    Exchange        .... B88
   X-Alpha parameter    XAlpha          ....  0.666667
   Becke's b parameter  XBeta           ....  0.004200
 Correlation Functional Correlation     .... LYP
 LDA part of GGA corr.  LDAOpt          .... VWN-3
 Gradients option       PostSCFGGA      .... off
 Hybrid DFT is turned on
   Fraction HF Exchange ScalHFX         ....  0.530000
   Scaling of DF-GGA-X  ScalDFX         ....  0.470000
   Scaling of DF-GGA-C  ScalDFC         ....  0.730000
   Scaling of DF-LDA-C  ScalLDAC        ....  0.730000
   Perturbative correction              ....  0.270000
   NL short-range parameter             ....  7.800000
 RI-approximation to the Coulomb term is turned on
   Number of AuxJ basis functions       .... 769
   RIJ-COSX (HFX calculated with COS-X)).... on


General Settings:
 Integral files         IntName         .... calc
 Hartree-Fock type      HFTyp           .... RHF
 Total Charge           Charge          ....    0
 Multiplicity           Mult            ....    1
 Number of Electrons    NEL             ....   94
 Basis Dimension        Dim             ....  242
 Nuclear Repulsion      ENuc            ....    750.1245508105 Eh

Convergence Acceleration:
 AO-DIIS                CNVDIIS         .... on
   Start iteration      DIISMaxIt       ....    12
   Startup error        DIISStart       ....  0.200000
   # of expansion vecs  DIISMaxEq       ....     5
   Bias factor          DIISBfac        ....   1.050
   Max. coefficient     DIISMaxC        ....  10.000
 MO-DIIS                CNVKDIIS        .... off
 Trust-Rad. Augm. Hess. CNVTRAH         .... auto
   Auto Start mean grad. ratio tolernc. ....  1.125000
   Auto Start start iteration           ....    50
   Auto Start num. interpolation iter.  ....    10
   Max. Number of Micro iterations      ....    24
   Max. Number of Macro iterations      .... Maxiter - #DIIS iter
   Number of Davidson start vectors     ....     2
   Converg. threshold    (grad. norm)   ....   2.000e-06
   Grad. Scal. Fac. for Micro threshold ....   0.100
   Minimum threshold for Micro iter.    ....   1.000e-02
   NR start threshold (gradient norm)   ....   1.000e-04
   Initial trust radius                 ....   0.400
   Minimum AH scaling param. (alpha)    ....   1.000
   Maximum AH scaling param. (alpha)    .... 1000.000
   Quad. conv. algorithm                .... NR
   White noise on init. David. guess    .... on
   Maximum white noise                  ....   0.010
   Pseudo random numbers                .... off
   Inactive MOs                         .... canonical
   Orbital update algorithm             .... Taylor
   Preconditioner                       .... Diag
   Full preconditioner red. dimension   ....   250
 SOSCF                  CNVSOSCF        .... on
   Start iteration      SOSCFMaxIt      ....   150
   Startup grad/error   SOSCFStart      ....  0.003300
   Hessian update       SOSCFHessUp     .... L-BFGS
 Level Shifting         CNVShift        .... on
   Level shift para.    LevelShift      ....    0.2500
   Turn off err/grad.   ShiftErr        ....    0.0010
 Zerner damping         CNVZerner       .... off
 Static damping         CNVDamp         .... on
   Fraction old density DampFac         ....    0.7000
   Max. Damping (<1)    DampMax         ....    0.9800
   Min. Damping (>=0)   DampMin         ....    0.0000
   Turn off err/grad.   DampErr         ....    0.1000

SCF Procedure:
 Maximum # iterations   MaxIter         ....   125
 SCF integral mode      SCFMode         .... Direct
   Integral package                     .... SHARK and LIBINT hybrid scheme
 Reset frequency        DirectResetFreq ....    20
 Integral Threshold     Thresh          ....  1.000e-12 Eh
 Primitive CutOff       TCut            ....  1.000e-14 Eh

Convergence Tolerance:
 Convergence Check Mode ConvCheckMode   .... Total+1el-Energy
 Convergence forced     ConvForced      .... 0
 Energy Change          TolE            ....  1.000e-09 Eh
 1-El. energy change                    ....  1.000e-06 Eh
 Orbital Gradient       TolG            ....  2.000e-06
 Orbital Rotation angle TolX            ....  2.000e-06
 DIIS Error             TolErr          ....  1.000e-08

------------------------------
INITIAL GUESS: MODEL POTENTIAL
------------------------------
Loading Hartree-Fock densities                     ... done
Calculating cut-offs                               ... done
Initializing the effective Hamiltonian             ... done
Setting up the integral package (SHARK)            ... done
Starting the Coulomb interaction                   ... done (   0.1 sec)
Making the grid                                    ... done (   0.2 sec)
Mapping shells                                     ... done
Starting the XC term evaluation                    ... done (   0.1 sec)
  promolecular density results
     # of electrons  =     93.992502107
     EX              =    -76.534702230
     EC              =     -1.058688677
     EX+EC           =    -77.593390908
Transforming the Hamiltonian                       ... done (   0.0 sec)
Diagonalizing the Hamiltonian                      ... done (   0.0 sec)
Back transforming the eigenvectors                 ... done (   0.0 sec)
Now organizing SCF variables                       ... done
                      ------------------
                      INITIAL GUESS DONE (   0.3 sec)
                      ------------------
             **** ENERGY FILE WAS UPDATED (calc.en.tmp) ****
Finished Guess after   0.4 sec
Maximum memory used throughout the entire GUESS-calculation: 18.5 MB


           ************************************************************
           *        Program running with 8 parallel MPI-processes     *
           *              working on a common directory               *
           ************************************************************

-------------------------------------------------------------------------------------------
                                      ORCA LEAN-SCF
                              memory conserving SCF solver
-------------------------------------------------------------------------------------------

--------------------
CPCM SOLVATION MODEL
--------------------
CPCM parameters:
  Epsilon                                         ...      16.7000
  Refrac                                          ...       1.2750
  Rsolv                                           ...       1.3000
  Surface type                                    ... GAUSSIAN VDW
  Discretization scheme                           ... Constant charge density
    Threshold for H atoms                         ...       5.0000 (charges/Ang^2)
    Threshold for non-H atoms                     ...       5.0000 (charges/Ang^2)
  Epsilon function type                           ...         CPCM
Solvent:                                          ... CUSTOM
Radii:
  Scheme                                          ... Element-dependent radii
  Radius for C  used is    3.8550 Bohr (=   2.0400 Ang.)
  Radius for O  used is    3.4469 Bohr (=   1.8240 Ang.)
  Radius for H  used is    2.4944 Bohr (=   1.3200 Ang.)
Calculating surface                               ...        done! (  0.0s)
Cavity surface points                             ...         2257
Cavity Volume                                     ...    1498.7796
Cavity Surface-area                               ...     808.1536
Calculating surface distance matrix               ...        done! (  0.1s)
Performing Cholesky decomposition & store         ...        done! (  0.2s)
Overall time for CPCM initialization              ...                 0.3s

----------------------------------------D-I-I-S--------------------------------------------
Iteration    Energy (Eh)           Delta-E    RMSDP     MaxDP     DIISErr   Damp  Time(sec)
-------------------------------------------------------------------------------------------
               ***  Starting incremental Fock matrix formation  ***
    1    -574.9034659078286040     0.00e+00  2.81e-03  5.11e-02  1.57e-01  0.700   1.8
    2    -575.0053079674364653    -1.02e-01  2.10e-03  3.61e-02  8.41e-02  0.700   1.1
                               ***Turning on AO-DIIS***
    3    -575.0608249845997761    -5.55e-02  1.28e-03  2.54e-02  4.17e-02  0.700   1.0
    4    -575.0945303218509252    -3.37e-02  2.94e-03  6.10e-02  2.85e-02  0.000   1.0
                              *** Initializing SOSCF ***
---------------------------------------S-O-S-C-F--------------------------------------
Iteration    Energy (Eh)           Delta-E    RMSDP     MaxDP     MaxGrad    Time(sec)
--------------------------------------------------------------------------------------
    5    -575.1668309252900144    -7.23e-02  1.60e-04  3.84e-03  3.30e-03     1.1
               *** Restarting incremental Fock matrix formation ***
    6    -575.1673643348203768    -5.33e-04  1.05e-04  2.10e-03  5.31e-04     1.7
    7    -575.1673792700776175    -1.49e-05  3.86e-05  1.04e-03  3.91e-04     1.4
    8    -575.1673885219893236    -9.25e-06  1.03e-05  1.60e-04  4.35e-05     1.4
    9    -575.1673886420371673    -1.20e-07  2.86e-06  8.54e-05  2.89e-05     1.3
   10    -575.1673886950650285    -5.30e-08  1.12e-06  2.72e-05  7.08e-06     1.2
   11    -575.1673886976579979    -2.59e-09  3.68e-07  1.10e-05  3.06e-06     1.2
   12    -575.1673886983217017    -6.64e-10  1.44e-07  3.87e-06  9.94e-07     1.1
                 **** Energy Check signals convergence ****

               *****************************************************
               *                     SUCCESS                       *
               *           SCF CONVERGED AFTER  12 CYCLES          *
               *****************************************************

Recomputing exchange energy using gridx3       ... done (    2.374 sec)
Old exchange energy                            :    -41.191902357 Eh
New exchange energy                            :    -41.191911757 Eh
Exchange energy change after final integration :     -0.000009400 Eh
Total energy after final integration           :   -575.167398098 Eh
             **** ENERGY FILE WAS UPDATED (calc.en.tmp) ****

----------------
TOTAL SCF ENERGY
----------------

Total Energy       :       -575.16739809837088 Eh          -15651.10059 eV

Components:
Nuclear Repulsion  :        750.12455081049984 Eh           20411.92675 eV
Electronic Energy  :      -1325.27991761987118 Eh          -36062.69995 eV
One Electron Energy:      -2269.44595933317623 Eh          -61754.76410 eV
Two Electron Energy:        944.16604171330505 Eh           25692.06415 eV
CPCM Dielectric    :         -0.01202188895042 Eh              -0.32713 eV

Virial components:
Potential Energy   :      -1145.59940860128700 Eh          -31173.34473 eV
Kinetic Energy     :        570.43201050291623 Eh           15522.24414 eV
Virial Ratio       :          2.00830140579116

DFT components:
N(Alpha)           :       46.999959119042 electrons
N(Beta)            :       46.999959119042 electrons
N(Total)           :       93.999918238084 electrons
E(X)               :      -36.598750558656 Eh       
E(C)               :       -2.328240621330 Eh       
E(XC)              :      -38.926991179986 Eh       

CPCM Solvation Model Properties:
Surface-charge          :         -0.02346005602018
Corrected charge        :         -0.00000000000000
Outlying charge corr.   :          0.00003306752106 Eh               0.00090 eV
Free-energy (cav+disp)  :  This term is not implemented in the current solvation scheme

---------------
SCF CONVERGENCE
---------------

  Last Energy change         ...    6.6370e-10  Tolerance :   1.0000e-09
  Last MAX-Density change    ...    3.8696e-06  Tolerance :   1.0000e-08
  Last RMS-Density change    ...    1.4438e-07  Tolerance :   1.0000e-09
  Last DIIS Error            ...    3.2986e-03  Tolerance :   1.0000e-08
  Last Orbital Gradient      ...    9.9433e-07  Tolerance :   2.0000e-06
  Last Orbital Rotation      ...    3.0703e-06  Tolerance :   2.0000e-06


----------------
ORBITAL ENERGIES
----------------

  NO   OCC          E(Eh)            E(eV) 
   0   2.0000     -19.749812      -537.4197 
   1   2.0000     -19.732344      -536.9444 
   2   2.0000     -10.693669      -290.9895 
   3   2.0000     -10.680706      -290.6368 
   4   2.0000     -10.677881      -290.5599 
   5   2.0000     -10.672777      -290.4210 
   6   2.0000     -10.631637      -289.3015 
   7   2.0000     -10.630443      -289.2690 
   8   2.0000     -10.629289      -289.2377 
   9   2.0000     -10.627182      -289.1803 
  10   2.0000     -10.626285      -289.1559 
  11   2.0000     -10.625343      -289.1303 
  12   2.0000     -10.625253      -289.1278 
  13   2.0000      -1.200966       -32.6800 
  14   2.0000      -1.181556       -32.1518 
  15   2.0000      -0.971271       -26.4296 
  16   2.0000      -0.907461       -24.6933 
  17   2.0000      -0.883323       -24.0364 
  18   2.0000      -0.852679       -23.2026 
  19   2.0000      -0.830313       -22.5940 
  20   2.0000      -0.777983       -21.1700 
  21   2.0000      -0.703542       -19.1444 
  22   2.0000      -0.698290       -19.0014 
  23   2.0000      -0.655579       -17.8392 
  24   2.0000      -0.646788       -17.6000 
  25   2.0000      -0.613747       -16.7009 
  26   2.0000      -0.592505       -16.1229 
  27   2.0000      -0.574329       -15.6283 
  28   2.0000      -0.558038       -15.1850 
  29   2.0000      -0.546922       -14.8825 
  30   2.0000      -0.526421       -14.3246 
  31   2.0000      -0.509756       -13.8712 
  32   2.0000      -0.501337       -13.6421 
  33   2.0000      -0.493174       -13.4199 
  34   2.0000      -0.482016       -13.1163 
  35   2.0000      -0.472882       -12.8678 
  36   2.0000      -0.449917       -12.2429 
  37   2.0000      -0.437441       -11.9034 
  38   2.0000      -0.424838       -11.5604 
  39   2.0000      -0.420671       -11.4470 
  40   2.0000      -0.408230       -11.1085 
  41   2.0000      -0.381308       -10.3759 
  42   2.0000      -0.374731       -10.1969 
  43   2.0000      -0.353056        -9.6072 
  44   2.0000      -0.295770        -8.0483 
  45   2.0000      -0.284690        -7.7468 
  46   2.0000      -0.257210        -6.9990 
  47   0.0000       0.041612         1.1323 
  48   0.0000       0.054511         1.4833 
  49   0.0000       0.079690         2.1685 
  50   0.0000       0.119497         3.2517 
  51   0.0000       0.126489         3.4419 
  52   0.0000       0.142871         3.8877 
  53   0.0000       0.145705         3.9648 
  54   0.0000       0.161937         4.4065 
  55   0.0000       0.174355         4.7444 
  56   0.0000       0.183203         4.9852 
  57   0.0000       0.184963         5.0331 
*Only the first 10 virtual orbitals were printed.

                    ********************************
                    * MULLIKEN POPULATION ANALYSIS *
                    ********************************

-----------------------
MULLIKEN ATOMIC CHARGES
-----------------------
   0 C :    0.178823
   1 O :   -0.428697
   2 C :    0.279573
   3 C :   -0.117462
   4 C :   -0.019086
   5 C :   -0.069531
   6 C :   -0.017640
   7 C :   -0.095944
   8 C :    0.338076
   9 C :   -0.103102
  10 C :   -0.159113
  11 C :    0.330493
  12 O :   -0.496616
  13 H :    0.054187
  14 H :    0.033246
  15 H :    0.034126
  16 H :    0.018459
  17 H :    0.019996
  18 H :    0.010914
  19 H :    0.014316
  20 H :    0.033540
  21 H :    0.034064
  22 H :    0.036164
  23 H :    0.046235
  24 H :    0.044981
Sum of atomic charges:   -0.0000000

--------------------------------
MULLIKEN REDUCED ORBITAL CHARGES
--------------------------------
  0 C s       :     3.026411  s :     3.026411
      pz      :     0.891226  p :     2.733990
      px      :     0.849431
      py      :     0.993334
      dz2     :     0.009021  d :     0.060776
      dxz     :     0.018313
      dyz     :     0.012120
      dx2y2   :     0.006680
      dxy     :     0.014642

  1 O s       :     3.723581  s :     3.723581
      pz      :     1.581404  p :     4.688406
      px      :     1.432500
      py      :     1.674502
      dz2     :     0.002527  d :     0.016711
      dxz     :     0.002918
      dyz     :     0.003789
      dx2y2   :     0.002193
      dxy     :     0.005284

  2 C s       :     2.948152  s :     2.948152
      pz      :     0.915473  p :     2.692506
      px      :     0.859402
      py      :     0.917630
      dz2     :     0.012609  d :     0.079769
      dxz     :     0.012227
      dyz     :     0.016052
      dx2y2   :     0.018651
      dxy     :     0.020230

  3 C s       :     3.235190  s :     3.235190
      pz      :     0.986700  p :     2.846125
      px      :     0.938617
      py      :     0.920808
      dz2     :     0.004440  d :     0.036147
      dxz     :     0.004973
      dyz     :     0.007493
      dx2y2   :     0.010145
      dxy     :     0.009095

  4 C s       :     3.207311  s :     3.207311
      pz      :     0.960533  p :     2.773356
      px      :     0.950758
      py      :     0.862065
      dz2     :     0.006966  d :     0.038419
      dxz     :     0.006479
      dyz     :     0.005822
      dx2y2   :     0.010706
      dxy     :     0.008447

  5 C s       :     3.237424  s :     3.237424
      pz      :     0.998529  p :     2.795923
      px      :     0.962348
      py      :     0.835046
      dz2     :     0.006186  d :     0.036184
      dxz     :     0.006182
      dyz     :     0.005792
      dx2y2   :     0.009631
      dxy     :     0.008392

  6 C s       :     3.225534  s :     3.225534
      pz      :     0.927485  p :     2.753728
      px      :     0.892472
      py      :     0.933771
      dz2     :     0.004453  d :     0.038379
      dxz     :     0.004960
      dyz     :     0.008676
      dx2y2   :     0.009787
      dxy     :     0.010503

  7 C s       :     3.072671  s :     3.072671
      pz      :     0.997816  p :     2.979194
      px      :     0.992506
      py      :     0.988872
      dz2     :     0.005948  d :     0.044079
      dxz     :     0.006038
      dyz     :     0.009464
      dx2y2   :     0.010476
      dxy     :     0.012152

  8 C s       :     2.923143  s :     2.923143
      pz      :     0.923528  p :     2.662126
      px      :     0.873942
      py      :     0.864657
      dz2     :     0.009104  d :     0.076655
      dxz     :     0.018350
      dyz     :     0.019435
      dx2y2   :     0.011684
      dxy     :     0.018082

  9 C s       :     3.223979  s :     3.223979
      pz      :     0.966255  p :     2.840870
      px      :     0.950312
      py      :     0.924304
      dz2     :     0.008453  d :     0.038253
      dxz     :     0.009900
      dyz     :     0.011056
      dx2y2   :     0.003283
      dxy     :     0.005560

 10 C s       :     3.241029  s :     3.241029
      pz      :     0.925407  p :     2.879355
      px      :     0.981496
      py      :     0.972451
      dz2     :     0.010877  d :     0.038730
      dxz     :     0.007248
      dyz     :     0.009176
      dx2y2   :     0.005300
      dxy     :     0.006128

 11 C s       :     2.918548  s :     2.918548
      pz      :     0.730894  p :     2.682399
      px      :     0.998929
      py      :     0.952576
      dz2     :     0.020913  d :     0.068560
      dxz     :     0.011275
      dyz     :     0.017583
      dx2y2   :     0.008512
      dxy     :     0.010277

 12 O s       :     3.788574  s :     3.788574
      pz      :     1.305328  p :     4.691640
      px      :     1.700889
      py      :     1.685423
      dz2     :     0.004068  d :     0.016402
      dxz     :     0.002509
      dyz     :     0.004524
      dx2y2   :     0.001842
      dxy     :     0.003458

 13 H s       :     0.923130  s :     0.923130
      pz      :     0.005229  p :     0.022684
      px      :     0.006835
      py      :     0.010620

 14 H s       :     0.943904  s :     0.943904
      pz      :     0.010981  p :     0.022850
      px      :     0.004825
      py      :     0.007045

 15 H s       :     0.943000  s :     0.943000
      pz      :     0.006117  p :     0.022874
      px      :     0.008028
      py      :     0.008728

 16 H s       :     0.956547  s :     0.956547
      pz      :     0.008286  p :     0.024994
      px      :     0.009884
      py      :     0.006824

 17 H s       :     0.955359  s :     0.955359
      pz      :     0.003987  p :     0.024645
      px      :     0.003490
      py      :     0.017168

 18 H s       :     0.964459  s :     0.964459
      pz      :     0.003980  p :     0.024626
      px      :     0.003492
      py      :     0.017154

 19 H s       :     0.960741  s :     0.960741
      pz      :     0.008096  p :     0.024943
      px      :     0.010262
      py      :     0.006585

 20 H s       :     0.944089  s :     0.944089
      pz      :     0.006907  p :     0.022371
      px      :     0.005015
      py      :     0.010450

 21 H s       :     0.943592  s :     0.943592
      pz      :     0.002638  p :     0.022344
      px      :     0.014362
      py      :     0.005343

 22 H s       :     0.942251  s :     0.942251
      pz      :     0.009110  p :     0.021585
      px      :     0.005840
      py      :     0.006635

 23 H s       :     0.928875  s :     0.928875
      pz      :     0.003417  p :     0.024890
      px      :     0.010394
      py      :     0.011079

 24 H s       :     0.930149  s :     0.930149
      pz      :     0.013211  p :     0.024871
      px      :     0.004196
      py      :     0.007464


                     *******************************
                     * LOEWDIN POPULATION ANALYSIS *
                     *******************************

----------------------
LOEWDIN ATOMIC CHARGES
----------------------
   0 C :    0.088455
   1 O :   -0.151355
   2 C :    0.063473
   3 C :   -0.073346
   4 C :   -0.017348
   5 C :   -0.059176
   6 C :   -0.018908
   7 C :   -0.060829
   8 C :    0.093026
   9 C :   -0.038898
  10 C :   -0.042473
  11 C :    0.101544
  12 O :   -0.214629
  13 H :    0.030717
  14 H :    0.014939
  15 H :    0.014845
  16 H :    0.034600
  17 H :    0.033536
  18 H :    0.033385
  19 H :    0.030487
  20 H :    0.020035
  21 H :    0.020107
  22 H :    0.024079
  23 H :    0.036641
  24 H :    0.037092

-------------------------------
LOEWDIN REDUCED ORBITAL CHARGES
-------------------------------
  0 C s       :     2.843594  s :     2.843594
      pz      :     0.961524  p :     2.930891
      px      :     0.923697
      py      :     1.045670
      dz2     :     0.020115  d :     0.137060
      dxz     :     0.039203
      dyz     :     0.029254
      dx2y2   :     0.013168
      dxy     :     0.035320

  1 O s       :     3.403834  s :     3.403834
      pz      :     1.585696  p :     4.716245
      px      :     1.455058
      py      :     1.675491
      dz2     :     0.004534  d :     0.031276
      dxz     :     0.006444
      dyz     :     0.006382
      dx2y2   :     0.004451
      dxy     :     0.009466

  2 C s       :     2.835531  s :     2.835531
      pz      :     0.951973  p :     2.922278
      px      :     0.929746
      py      :     1.040560
      dz2     :     0.026204  d :     0.178717
      dxz     :     0.026536
      dyz     :     0.035391
      dx2y2   :     0.043916
      dxy     :     0.046670

  3 C s       :     2.857889  s :     2.857889
      pz      :     1.037716  p :     3.125644
      px      :     1.045980
      py      :     1.041948
      dz2     :     0.009645  d :     0.089813
      dxz     :     0.011694
      dyz     :     0.018078
      dx2y2   :     0.026446
      dxy     :     0.023951

  4 C s       :     2.854922  s :     2.854922
      pz      :     0.998762  p :     3.067786
      px      :     1.024995
      py      :     1.044028
      dz2     :     0.015079  d :     0.094640
      dxz     :     0.016580
      dyz     :     0.013853
      dx2y2   :     0.027532
      dxy     :     0.021597

  5 C s       :     2.859637  s :     2.859637
      pz      :     1.029801  p :     3.109798
      px      :     1.038647
      py      :     1.041350
      dz2     :     0.013381  d :     0.089740
      dxz     :     0.015964
      dyz     :     0.013830
      dx2y2   :     0.024916
      dxy     :     0.021649

  6 C s       :     2.857909  s :     2.857909
      pz      :     0.996390  p :     3.067550
      px      :     1.021145
      py      :     1.050015
      dz2     :     0.009465  d :     0.093450
      dxz     :     0.011352
      dyz     :     0.020703
      dx2y2   :     0.025024
      dxy     :     0.026906

  7 C s       :     2.862626  s :     2.862626
      pz      :     1.003688  p :     3.092722
      px      :     1.024105
      py      :     1.064928
      dz2     :     0.012480  d :     0.105481
      dxz     :     0.014091
      dyz     :     0.021855
      dx2y2   :     0.027111
      dxy     :     0.029945

  8 C s       :     2.828738  s :     2.828738
      pz      :     0.992438  p :     2.907468
      px      :     0.954651
      py      :     0.960379
      dz2     :     0.016900  d :     0.170768
      dxz     :     0.042231
      dyz     :     0.046447
      dx2y2   :     0.023736
      dxy     :     0.041454

  9 C s       :     2.877679  s :     2.877679
      pz      :     1.056873  p :     3.069924
      px      :     1.009781
      py      :     1.003270
      dz2     :     0.021724  d :     0.091295
      dxz     :     0.024348
      dyz     :     0.026681
      dx2y2   :     0.006237
      dxy     :     0.012306

 10 C s       :     2.877323  s :     2.877323
      pz      :     1.064683  p :     3.073494
      px      :     1.002029
      py      :     1.006781
      dz2     :     0.028795  d :     0.091656
      dxz     :     0.017266
      dyz     :     0.021004
      dx2y2   :     0.010315
      dxy     :     0.014276

 11 C s       :     2.835319  s :     2.835319
      pz      :     0.824048  p :     2.910459
      px      :     1.057083
      py      :     1.029329
      dz2     :     0.045001  d :     0.152677
      dxz     :     0.023627
      dyz     :     0.039863
      dx2y2   :     0.019635
      dxy     :     0.024551

 12 O s       :     3.471685  s :     3.471685
      pz      :     1.333211  p :     4.714990
      px      :     1.691085
      py      :     1.690694
      dz2     :     0.007972  d :     0.027955
      dxz     :     0.004808
      dyz     :     0.007816
      dx2y2   :     0.002426
      dxy     :     0.004933

 13 H s       :     0.907803  s :     0.907803
      pz      :     0.014049  p :     0.061480
      px      :     0.018619
      py      :     0.028813

 14 H s       :     0.922255  s :     0.922255
      pz      :     0.030055  p :     0.062806
      px      :     0.013796
      py      :     0.018955

 15 H s       :     0.922229  s :     0.922229
      pz      :     0.016871  p :     0.062926
      px      :     0.022498
      py      :     0.023557

 16 H s       :     0.892942  s :     0.892942
      pz      :     0.024347  p :     0.072458
      px      :     0.027800
      py      :     0.020310

 17 H s       :     0.896488  s :     0.896488
      pz      :     0.013308  p :     0.069976
      px      :     0.012149
      py      :     0.044518

 18 H s       :     0.895646  s :     0.895646
      pz      :     0.013954  p :     0.070969
      px      :     0.012372
      py      :     0.044643

 19 H s       :     0.897973  s :     0.897973
      pz      :     0.023387  p :     0.071540
      px      :     0.028574
      py      :     0.019580

 20 H s       :     0.916590  s :     0.916590
      pz      :     0.020551  p :     0.063375
      px      :     0.014639
      py      :     0.028186

 21 H s       :     0.916578  s :     0.916578
      pz      :     0.009334  p :     0.063315
      px      :     0.038417
      py      :     0.015565

 22 H s       :     0.911245  s :     0.911245
      pz      :     0.027213  p :     0.064676
      px      :     0.017492
      py      :     0.019971

 23 H s       :     0.890442  s :     0.890442
      pz      :     0.012695  p :     0.072916
      px      :     0.029013
      py      :     0.031208

 24 H s       :     0.890601  s :     0.890601
      pz      :     0.034318  p :     0.072306
      px      :     0.014987
      py      :     0.023001


                      *****************************
                      * MAYER POPULATION ANALYSIS *
                      *****************************

  NA   - Mulliken gross atomic population
  ZA   - Total nuclear charge
  QA   - Mulliken gross atomic charge
  VA   - Mayer's total valence
  BVA  - Mayer's bonded valence
  FA   - Mayer's free valence

  ATOM       NA         ZA         QA         VA         BVA        FA
  0 C      5.8212     6.0000     0.1788     3.8863     3.8863     0.0000
  1 O      8.4287     8.0000    -0.4287     2.0563     2.0563     0.0000
  2 C      5.7204     6.0000     0.2796     3.7991     3.7991     0.0000
  3 C      6.1175     6.0000    -0.1175     3.8474     3.8474    -0.0000
  4 C      6.0191     6.0000    -0.0191     3.8652     3.8652    -0.0000
  5 C      6.0695     6.0000    -0.0695     3.8428     3.8428    -0.0000
  6 C      6.0176     6.0000    -0.0176     3.8826     3.8826    -0.0000
  7 C      6.0959     6.0000    -0.0959     3.7452     3.7452    -0.0000
  8 C      5.6619     6.0000     0.3381     3.8268     3.8268     0.0000
  9 C      6.1031     6.0000    -0.1031     3.9062     3.9062     0.0000
 10 C      6.1591     6.0000    -0.1591     3.9676     3.9676    -0.0000
 11 C      5.6695     6.0000     0.3305     3.8173     3.8173     0.0000
 12 O      8.4966     8.0000    -0.4966     1.9846     1.9846    -0.0000
 13 H      0.9458     1.0000     0.0542     0.9841     0.9841     0.0000
 14 H      0.9668     1.0000     0.0332     0.9838     0.9838    -0.0000
 15 H      0.9659     1.0000     0.0341     0.9828     0.9828    -0.0000
 16 H      0.9815     1.0000     0.0185     0.9974     0.9974    -0.0000
 17 H      0.9800     1.0000     0.0200     0.9889     0.9889     0.0000
 18 H      0.9891     1.0000     0.0109     0.9966     0.9966     0.0000
 19 H      0.9857     1.0000     0.0143     1.0075     1.0075    -0.0000
 20 H      0.9665     1.0000     0.0335     0.9744     0.9744    -0.0000
 21 H      0.9659     1.0000     0.0341     0.9742     0.9742     0.0000
 22 H      0.9638     1.0000     0.0362     0.9759     0.9759    -0.0000
 23 H      0.9538     1.0000     0.0462     0.9939     0.9939     0.0000
 24 H      0.9550     1.0000     0.0450     0.9906     0.9906    -0.0000

  Mayer bond orders larger than 0.100000
B(  0-C ,  1-O ) :   0.9214 B(  0-C , 13-H ) :   0.9815 B(  0-C , 14-H ) :   0.9749 
B(  0-C , 15-H ) :   0.9750 B(  1-O ,  2-C ) :   1.0544 B(  2-C ,  3-C ) :   1.3202 
B(  2-C ,  5-C ) :   1.3652 B(  3-C ,  4-C ) :   1.3901 B(  3-C , 16-H ) :   1.0026 
B(  4-C ,  7-C ) :   1.3823 B(  4-C , 17-H ) :   0.9993 B(  5-C ,  6-C ) :   1.3863 
B(  5-C , 18-H ) :   1.0044 B(  6-C ,  7-C ) :   1.4052 B(  6-C , 19-H ) :   1.0009 
B(  7-C ,  8-C ) :   0.9501 B(  8-C ,  9-C ) :   1.0112 B(  8-C , 12-O ) :   0.9836 
B(  8-C , 22-H ) :   0.9196 B(  9-C , 10-C ) :   1.9007 B(  9-C , 23-H ) :   0.9970 
B( 10-C , 11-C ) :   1.0209 B( 10-C , 24-H ) :   0.9937 B( 11-C , 12-O ) :   0.9352 
B( 11-C , 20-H ) :   0.9429 B( 11-C , 21-H ) :   0.9443 

-------
TIMINGS
-------

Total SCF time: 0 days 0 hours 0 min 18 sec 

Total time                  ....      18.254 sec
Sum of individual times     ....      18.229 sec  ( 99.9%)

SCF preparation             ....       0.439 sec  (  2.4%)
Fock matrix formation       ....      17.408 sec  ( 95.4%)
  Startup                   ....       0.016 sec  (  0.1% of F)
  Split-RI-J                ....       1.179 sec  (  6.8% of F)
  Chain of spheres X        ....      11.604 sec  ( 66.7% of F)
  XC integration            ....       1.992 sec  ( 11.4% of F)
    XC Preparation          ....       0.000 sec  (  0.0% of XC)
    Basis function eval.    ....       0.760 sec  ( 38.2% of XC)
    Density eval.           ....       0.476 sec  ( 23.9% of XC)
    XC-Functional eval.     ....       0.074 sec  (  3.7% of XC)
    XC-Potential eval.      ....       0.495 sec  ( 24.9% of XC)
  CPCM terms                ....       2.537 sec  ( 14.6% of F)
Diagonalization             ....       0.000 sec  (  0.0%)
Density matrix formation    ....       0.038 sec  (  0.2%)
Total Energy calculation    ....       0.029 sec  (  0.2%)
Population analysis         ....       0.023 sec  (  0.1%)
Orbital Transformation      ....       0.038 sec  (  0.2%)
Orbital Orthonormalization  ....       0.000 sec  (  0.0%)
DIIS solution               ....       0.143 sec  (  0.8%)
SOSCF solution              ....       0.108 sec  (  0.6%)
Finished LeanSCF after  18.4 sec

Maximum memory used throughout the entire LEANSCF-calculation: 28.5 MB


           ************************************************************
           *        Program running with 8 parallel MPI-processes     *
           *              working on a common directory               *
           ************************************************************

------------------------------------------------------------------------------
                                ORCA  MP2 
------------------------------------------------------------------------------

Freezing NCore=26 chemical core electrons

----------------------
RI-MP2 ENERGY+GRADIENT
----------------------
Dimension of the orbital basis            ...  242
Dimension of the AuxC basis               ...  792
Memory devoted to MP2                     ... 8000 MB   
Data format for matrix containers         ... DOUBLE
Compression type for matrix containers    ... UNCOMPRESSED
Overall scaling of the MP2 energy         ...   2.700e-01

-----------------------
SHARK RI TRANSFORMATION
-----------------------

Number of basis functions                ...    242
Number of aux functions                  ...    792
Number of operators                      ...      1
Generation of IJK                        ... YES
Generation of IAK                        ... YES
Generation of ABK                        ... NO
Orbital Range Operator  0:    0-  46 to   47- 241

Aux basis identifier                     ...   AUXC
Contraction scheme used                  ... SEGMENTED
Do orthogonalization                     ... YES
All operator combinations                ... NO
Transpose (ia|K)                         ... NO
Integral generator used                  ... LIBINT
Starting integral generation + trafo... 
Half trafo (segmented) done. Total time =  0.3 sec. integrals=  0.2 sec trafo=  0.1 sec
Integral generation and half transformation done (  0.3 sec)

Reading or making V^(-1/2)          ... done (  0.0 sec)
Sorting IJK integrals               ... done (  0.1 sec)
Sorting IAK integrals               ... done (  0.2 sec)

SHARK RI integral transformation done. Total time =  0.5 sec.

Opening buffers                              ... done
Frozen core precalculation                   ... done

Starting loop over batches of integrals:

Operator 0  - window                       ... ( 13- 46)x( 47-241)
Operator 0  - Memory available             ...  8000 MB
Operator 0  - Memory needed per MO         ...   1.2 MB
Operator 0  - Number of orbitals per batch ... 5
Operator 0  - Number of batches            ... 1

OPERATOR  0   PASS   0:  MOs    13 ...   17 +   18 ...   22 +   23 ...   27 +   28 ...   32
                            +   33 ...   37 +   38 ...   42 +   43 ...   46
  Reading integrals       ... ok
  Internal MO  15
Closing buffer GIPV ( 0.05 GB; CompressionRatio= 1.00)
Time spent in pair loops =     2.345 sec
Deleting buffers (Ka|jb) ...done

-----------------------------------------------
 RI-MP2 CORRELATION ENERGY:     -0.598679922 Eh
-----------------------------------------------


---------------------
MP2 DENSITY FORMATION
---------------------

Completing the external part of the density      ... done
Storing the unrelaxed density                    ... done

Re-sorting 3-index density container for op 0    ... done
Computing external part of the Lagrangian        ... done
Calculating the xc-kernel                        ... done
Calculating G(D)                                 ... done
Completing the Lagrangian                        ... done
Solving the Z-vector equations                   ... Using XC Grid                  ... (calc.grid_cpscf.tmp) 
Recalculating density on grid  ... (calc.grho_cpscf0.tmp) done
Calculating the xc-kernel      ... (calc.fxc_cpscf0.tmp) done

-------------------
SHARK CP-SCF DRIVER
-------------------

Dimension of the orbital basis          ...    242
Dimension of the CPSCF-problem          ...   9165
Number of operators                     ...      1
Max. number of iterations               ...    128
Convergence Tolerance                   ... 3.0e-05
Number of perturbations                 ...      1
Perturbation type                       ... REAL

----------------------------
POPLE LINEAR EQUATION SOLVER
----------------------------

  ITERATION   0:   ||err||_max =   4.6989e-02 (   1.0 sec)
  ITERATION   1:   ||err||_max =   1.0269e-02 (   1.0 sec)
  ITERATION   2:   ||err||_max =   3.7062e-03 (   1.0 sec)
  ITERATION   3:   ||err||_max =   9.9599e-04 (   1.0 sec)
  ITERATION   4:   ||err||_max =   3.6547e-04 (   1.0 sec)
  ITERATION   5:   ||err||_max =   1.3021e-04 (   1.0 sec)
  ITERATION   6:   ||err||_max =   3.9404e-05 (   1.0 sec)
  ITERATION   7:   ||err||_max =   1.6978e-05 (   1.0 sec)
done
Finalizing the relaxed density                   ... done
Transforming P to the AO basis                   ... done
Storing the relaxed density                      ... done

------------------------------------
ENERGY WEIGHTED DENSITY FINALIZATION
------------------------------------

Gathering the parts of the W-matrix              ... done
Forming the Z-density                            ... done
Transforming Z to the AO basis                   ... done
Calculating G(Z)                                 ... done
Finalizing the W-matrix                          ... done
Transforming W to the AO basis and storing       ... done

----------------------------------
MP2 DERIVATIVE INTEGRAL GENERATION
----------------------------------

Input SCF Electron Density              ... calc.scfp
Input Correlated Electron Density       ... calc.pmp2re
Input Energy Weighted Density           ... calc.wmp2.tmp

Nuclear repulsion gradient              ... done (  0.0 sec)
HCore & Overlap gradient  (SHARK)       ... done (  0.1 sec)
Two-electron RIJ gradient terms         ... done (  0.6 sec)

-----------------------------------------------------------
MP2 COSX Grid Generation
-----------------------------------------------------------

General Integration Accuracy     IntAcc      ... 4.871
Radial Grid Type                 RadialGrid  ... OptM3 with GC (2021)
Angular Grid (max. ang.)         AngularGrid ... 4 (Lebedev-302)
Angular grid pruning method      GridPruning ... 4 (adaptive)
Weight generation scheme         WeightScheme... mBecke (2022)
Basis function cutoff            BFCut       ... 1.0000e-12
Integration weight cutoff        WCut        ... 1.0000e-14
Partially contracted basis set               ... on
Rotationally invariant grid construction     ... off
Angular grids for H and He will be reduced by one unit

Total number of grid points                  ...   133824
Total number of batches                      ...     1058
Average number of points per batch           ...      126
Average number of grid points per atom       ...     5353
UseSFitting                                  ... on
Two-electron COSX gradient terms        ... 
Integration Timings:
Total Time                  =     6.9 sec
Basis fcn evaluation        =     0.1 sec
Density evaluation          =     0.2 sec
A evaluation                =     5.6 sec
A derivative evaluation     =     0.0 sec
S-fit derivative evaluation =     0.0 sec
anal. over. der. evaluation =     0.0 sec
num. over. der. evaluation  =     0.4 sec
K(P) evaluation             =     0.1 sec
finalize                    =     0.0 sec

done (  7.8 sec)
CPCM gradient                           ... done (  1.3 sec)
DFT XC gradient                         ... done (  0.8 sec)
Empirical dispersion gradient           ... done (  0.0 sec)

                *********************************************
                * UNRELAXED MP2 DENSITY POPULATION ANALYSIS *
                *********************************************

------------------------------------------------------------------------------
                           ORCA POPULATION ANALYSIS
------------------------------------------------------------------------------
Input electron density              ... calc.pmp2ur
BaseName (.gbw .S,...)              ... calc

                    ********************************
                    * MULLIKEN POPULATION ANALYSIS *
                    ********************************

-----------------------
MULLIKEN ATOMIC CHARGES
-----------------------
   0 C :    0.173903
   1 O :   -0.420324
   2 C :    0.274414
   3 C :   -0.118141
   4 C :   -0.020883
   5 C :   -0.070184
   6 C :   -0.019721
   7 C :   -0.095962
   8 C :    0.333267
   9 C :   -0.104371
  10 C :   -0.160213
  11 C :    0.325388
  12 O :   -0.487968
  13 H :    0.054929
  14 H :    0.033845
  15 H :    0.034725
  16 H :    0.019650
  17 H :    0.021196
  18 H :    0.012040
  19 H :    0.015255
  20 H :    0.034281
  21 H :    0.034783
  22 H :    0.036916
  23 H :    0.047232
  24 H :    0.045944
Sum of atomic charges:   -0.0000000

--------------------------------
MULLIKEN REDUCED ORBITAL CHARGES
--------------------------------
  0 C s       :     3.026913  s :     3.026913
      pz      :     0.891314  p :     2.733680
      px      :     0.849816
      py      :     0.992550
      dz2     :     0.010072  d :     0.065505
      dxz     :     0.019084
      dyz     :     0.013065
      dx2y2   :     0.007726
      dxy     :     0.015558
  1 O s       :     3.722913  s :     3.722913
      pz      :     1.576482  p :     4.674198
      px      :     1.428209
      py      :     1.669506
      dz2     :     0.003885  d :     0.023213
      dxz     :     0.004237
      dyz     :     0.005046
      dx2y2   :     0.003519
      dxy     :     0.006526
  2 C s       :     2.949075  s :     2.949075
      pz      :     0.915723  p :     2.691167
      px      :     0.859560
      py      :     0.915884
      dz2     :     0.013725  d :     0.085343
      dxz     :     0.013164
      dyz     :     0.017283
      dx2y2   :     0.019749
      dxy     :     0.021422
  3 C s       :     3.235044  s :     3.235044
      pz      :     0.984573  p :     2.840677
      px      :     0.936876
      py      :     0.919228
      dz2     :     0.005625  d :     0.042421
      dxz     :     0.006092
      dyz     :     0.008877
      dx2y2   :     0.011362
      dxy     :     0.010464
  4 C s       :     3.207156  s :     3.207156
      pz      :     0.959403  p :     2.769191
      px      :     0.948923
      py      :     0.860865
      dz2     :     0.008288  d :     0.044536
      dxz     :     0.007609
      dyz     :     0.006977
      dx2y2   :     0.012046
      dxy     :     0.009616
  5 C s       :     3.237213  s :     3.237213
      pz      :     0.996213  p :     2.790560
      px      :     0.960295
      py      :     0.834053
      dz2     :     0.007561  d :     0.042412
      dxz     :     0.007332
      dyz     :     0.006956
      dx2y2   :     0.010995
      dxy     :     0.009567
  6 C s       :     3.225186  s :     3.225186
      pz      :     0.926754  p :     2.750094
      px      :     0.891395
      py      :     0.931944
      dz2     :     0.005598  d :     0.044441
      dxz     :     0.006033
      dyz     :     0.009999
      dx2y2   :     0.010994
      dxy     :     0.011817
  7 C s       :     3.073045  s :     3.073045
      pz      :     0.994983  p :     2.972327
      px      :     0.990347
      py      :     0.986997
      dz2     :     0.007232  d :     0.050590
      dxz     :     0.007185
      dyz     :     0.010875
      dx2y2   :     0.011778
      dxy     :     0.013519
  8 C s       :     2.923228  s :     2.923228
      pz      :     0.922761  p :     2.661323
      px      :     0.874202
      py      :     0.864360
      dz2     :     0.010375  d :     0.082183
      dxz     :     0.019365
      dyz     :     0.020437
      dx2y2   :     0.012938
      dxy     :     0.019067
  9 C s       :     3.223924  s :     3.223924
      pz      :     0.964428  p :     2.836241
      px      :     0.948918
      py      :     0.922895
      dz2     :     0.009732  d :     0.044206
      dxz     :     0.011049
      dyz     :     0.012238
      dx2y2   :     0.004463
      dxy     :     0.006724
 10 C s       :     3.240773  s :     3.240773
      pz      :     0.923869  p :     2.874841
      px      :     0.979951
      py      :     0.971021
      dz2     :     0.012046  d :     0.044599
      dxz     :     0.008437
      dyz     :     0.010448
      dx2y2   :     0.006494
      dxy     :     0.007175
 11 C s       :     2.919092  s :     2.919092
      pz      :     0.732378  p :     2.681755
      px      :     0.997717
      py      :     0.951660
      dz2     :     0.021727  d :     0.073765
      dxz     :     0.012408
      dyz     :     0.018614
      dx2y2   :     0.009727
      dxy     :     0.011289
 12 O s       :     3.787701  s :     3.787701
      pz      :     1.301483  p :     4.677440
      px      :     1.695965
      py      :     1.679991
      dz2     :     0.005339  d :     0.022827
      dxz     :     0.003829
      dyz     :     0.005793
      dx2y2   :     0.003151
      dxy     :     0.004715
 13 H s       :     0.921181  s :     0.921181
      pz      :     0.005701  p :     0.023891
      px      :     0.007263
      py      :     0.010927
 14 H s       :     0.942015  s :     0.942015
      pz      :     0.011334  p :     0.024141
      px      :     0.005309
      py      :     0.007498
 15 H s       :     0.941111  s :     0.941111
      pz      :     0.006565  p :     0.024164
      px      :     0.008461
      py      :     0.009138
 16 H s       :     0.954153  s :     0.954153
      pz      :     0.008712  p :     0.026197
      px      :     0.010252
      py      :     0.007233
 17 H s       :     0.952950  s :     0.952950
      pz      :     0.004514  p :     0.025854
      px      :     0.004003
      py      :     0.017337
 18 H s       :     0.962158  s :     0.962158
      pz      :     0.004491  p :     0.025802
      px      :     0.003996
      py      :     0.017315
 19 H s       :     0.958617  s :     0.958617
      pz      :     0.008515  p :     0.026128
      px      :     0.010612
      py      :     0.007001
 20 H s       :     0.942063  s :     0.942063
      pz      :     0.007351  p :     0.023656
      px      :     0.005496
      py      :     0.010809
 21 H s       :     0.941587  s :     0.941587
      pz      :     0.003177  p :     0.023630
      px      :     0.014621
      py      :     0.005832
 22 H s       :     0.940201  s :     0.940201
      pz      :     0.009487  p :     0.022883
      px      :     0.006303
      py      :     0.007093
 23 H s       :     0.926706  s :     0.926706
      pz      :     0.003897  p :     0.026062
      px      :     0.010752
      py      :     0.011413
 24 H s       :     0.928028  s :     0.928028
      pz      :     0.013453  p :     0.026027
      px      :     0.004694
      py      :     0.007880


                     *******************************
                     * LOEWDIN POPULATION ANALYSIS *
                     *******************************

----------------------
LOEWDIN ATOMIC CHARGES
----------------------
   0 C :    0.086336
   1 O :   -0.143711
   2 C :    0.058515
   3 C :   -0.072602
   4 C :   -0.017947
   5 C :   -0.058421
   6 C :   -0.019552
   7 C :   -0.060800
   8 C :    0.089754
   9 C :   -0.038929
  10 C :   -0.042637
  11 C :    0.098799
  12 O :   -0.207018
  13 H :    0.030634
  14 H :    0.014682
  15 H :    0.014589
  16 H :    0.034457
  17 H :    0.033364
  18 H :    0.033218
  19 H :    0.030153
  20 H :    0.019854
  21 H :    0.019919
  22 H :    0.023858
  23 H :    0.036515
  24 H :    0.036970

-------------------------------
LOEWDIN REDUCED ORBITAL CHARGES
-------------------------------
  0 C s       :     2.843696  s :     2.843696
      pz      :     0.960578  p :     2.927549
      px      :     0.923052
      py      :     1.043918
      dz2     :     0.021167  d :     0.142420
      dxz     :     0.040148
      dyz     :     0.030408
      dx2y2   :     0.014220
      dxy     :     0.036476
  1 O s       :     3.403436  s :     3.403436
      pz      :     1.580642  p :     4.701873
      px      :     1.450651
      py      :     1.670580
      dz2     :     0.005923  d :     0.038403
      dxz     :     0.008019
      dyz     :     0.007743
      dx2y2   :     0.005836
      dxy     :     0.010882
  2 C s       :     2.836322  s :     2.836322
      pz      :     0.951921  p :     2.919697
      px      :     0.929521
      py      :     1.038255
      dz2     :     0.027452  d :     0.185466
      dxz     :     0.027885
      dyz     :     0.036770
      dx2y2   :     0.045269
      dxy     :     0.048090
  3 C s       :     2.858118  s :     2.858118
      pz      :     1.034845  p :     3.116844
      px      :     1.042999
      py      :     1.039000
      dz2     :     0.011039  d :     0.097640
      dxz     :     0.013242
      dyz     :     0.019683
      dx2y2   :     0.028031
      dxy     :     0.025644
  4 C s       :     2.855114  s :     2.855114
      pz      :     0.996921  p :     3.060579
      px      :     1.022508
      py      :     1.041149
      dz2     :     0.016580  d :     0.102254
      dxz     :     0.018295
      dyz     :     0.015195
      dx2y2   :     0.029113
      dxy     :     0.023071
  5 C s       :     2.859848  s :     2.859848
      pz      :     1.026941  p :     3.101092
      px      :     1.035675
      py      :     1.038476
      dz2     :     0.014963  d :     0.097481
      dxz     :     0.017708
      dyz     :     0.015168
      dx2y2   :     0.026529
      dxy     :     0.023113
  6 C s       :     2.858084  s :     2.858084
      pz      :     0.994695  p :     3.060475
      px      :     1.018891
      py      :     1.046889
      dz2     :     0.010812  d :     0.100992
      dxz     :     0.012843
      dyz     :     0.022217
      dx2y2   :     0.026600
      dxy     :     0.028520
  7 C s       :     2.863105  s :     2.863105
      pz      :     1.000953  p :     3.083956
      px      :     1.021244
      py      :     1.061759
      dz2     :     0.014038  d :     0.113739
      dxz     :     0.015747
      dyz     :     0.023482
      dx2y2   :     0.028865
      dxy     :     0.031608
  8 C s       :     2.829352  s :     2.829352
      pz      :     0.990686  p :     2.903466
      px      :     0.953677
      py      :     0.959102
      dz2     :     0.018258  d :     0.177428
      dxz     :     0.043531
      dyz     :     0.047784
      dx2y2   :     0.025080
      dxy     :     0.042775
  9 C s       :     2.877717  s :     2.877717
      pz      :     1.053851  p :     3.062442
      px      :     1.007596
      py      :     1.000995
      dz2     :     0.023456  d :     0.098770
      dxz     :     0.025835
      dyz     :     0.028072
      dx2y2   :     0.007521
      dxy     :     0.013885
 10 C s       :     2.877354  s :     2.877354
      pz      :     1.061679  p :     3.066340
      px      :     0.999998
      py      :     1.004663
      dz2     :     0.030373  d :     0.098944
      dxz     :     0.018777
      dyz     :     0.022497
      dx2y2   :     0.011580
      dxy     :     0.015717
 11 C s       :     2.835681  s :     2.835681
      pz      :     0.824563  p :     2.906779
      px      :     1.054851
      py      :     1.027364
      dz2     :     0.045980  d :     0.158742
      dxz     :     0.024811
      dyz     :     0.041082
      dx2y2   :     0.021012
      dxy     :     0.025856
 12 O s       :     3.471102  s :     3.471102
      pz      :     1.329380  p :     4.700939
      px      :     1.686175
      py      :     1.685383
      dz2     :     0.009431  d :     0.034977
      dxz     :     0.006227
      dyz     :     0.009222
      dx2y2   :     0.003776
      dxy     :     0.006321
 13 H s       :     0.905658  s :     0.905658
      pz      :     0.014718  p :     0.063707
      px      :     0.019373
      py      :     0.029616
 14 H s       :     0.920143  s :     0.920143
      pz      :     0.030988  p :     0.065175
      px      :     0.014482
      py      :     0.019704
 15 H s       :     0.920114  s :     0.920114
      pz      :     0.017577  p :     0.065297
      px      :     0.023343
      py      :     0.024377
 16 H s       :     0.890550  s :     0.890550
      pz      :     0.025151  p :     0.074993
      px      :     0.028696
      py      :     0.021146
 17 H s       :     0.894060  s :     0.894060
      pz      :     0.014033  p :     0.072576
      px      :     0.012885
      py      :     0.045658
 18 H s       :     0.893324  s :     0.893324
      pz      :     0.014622  p :     0.073458
      px      :     0.013070
      py      :     0.045765
 19 H s       :     0.895721  s :     0.895721
      pz      :     0.024207  p :     0.074127
      px      :     0.029476
      py      :     0.020444
 20 H s       :     0.914303  s :     0.914303
      pz      :     0.021468  p :     0.065844
      px      :     0.015295
      py      :     0.029082
 21 H s       :     0.914299  s :     0.914299
      pz      :     0.010079  p :     0.065782
      px      :     0.039452
      py      :     0.016251
 22 H s       :     0.908764  s :     0.908764
      pz      :     0.028177  p :     0.067378
      px      :     0.018343
      py      :     0.020858
 23 H s       :     0.888148  s :     0.888148
      pz      :     0.013401  p :     0.075337
      px      :     0.029852
      py      :     0.032084
 24 H s       :     0.888339  s :     0.888339
      pz      :     0.035248  p :     0.074691
      px      :     0.015670
      py      :     0.023774


                      *****************************
                      * MAYER POPULATION ANALYSIS *
                      *****************************

  NA   - Mulliken gross atomic population
  ZA   - Total nuclear charge
  QA   - Mulliken gross atomic charge
  VA   - Mayer's total valence
  BVA  - Mayer's bonded valence
  FA   - Mayer's free valence

  ATOM       NA         ZA         QA         VA         BVA        FA
  0 C      5.8261     6.0000     0.1739     3.9151     3.8187     0.0964
  1 O      8.4203     8.0000    -0.4203     2.1530     2.0051     0.1478
  2 C      5.7256     6.0000     0.2744     3.8214     3.6777     0.1436
  3 C      6.1181     6.0000    -0.1181     3.8776     3.7294     0.1482
  4 C      6.0209     6.0000    -0.0209     3.8905     3.7446     0.1458
  5 C      6.0702     6.0000    -0.0702     3.8717     3.7251     0.1465
  6 C      6.0197     6.0000    -0.0197     3.9080     3.7625     0.1455
  7 C      6.0960     6.0000    -0.0960     3.7752     3.6152     0.1600
  8 C      5.6667     6.0000     0.3333     3.8508     3.7357     0.1151
  9 C      6.1044     6.0000    -0.1044     3.9367     3.7922     0.1445
 10 C      6.1602     6.0000    -0.1602     3.9975     3.8548     0.1428
 11 C      5.6746     6.0000     0.3254     3.8441     3.7391     0.1050
 12 O      8.4880     8.0000    -0.4880     2.0818     1.9330     0.1488
 13 H      0.9451     1.0000     0.0549     0.9876     0.9681     0.0195
 14 H      0.9662     1.0000     0.0338     0.9878     0.9670     0.0208
 15 H      0.9653     1.0000     0.0347     0.9868     0.9661     0.0208
 16 H      0.9803     1.0000     0.0197     1.0014     0.9799     0.0215
 17 H      0.9788     1.0000     0.0212     0.9930     0.9715     0.0215
 18 H      0.9880     1.0000     0.0120     1.0007     0.9791     0.0217
 19 H      0.9847     1.0000     0.0153     1.0118     0.9900     0.0218
 20 H      0.9657     1.0000     0.0343     0.9785     0.9567     0.0218
 21 H      0.9652     1.0000     0.0348     0.9783     0.9563     0.0219
 22 H      0.9631     1.0000     0.0369     0.9802     0.9565     0.0237
 23 H      0.9528     1.0000     0.0472     0.9976     0.9769     0.0207
 24 H      0.9541     1.0000     0.0459     0.9942     0.9739     0.0203

  Mayer bond orders larger than 0.100000
B(  0-C ,  1-O ) :   0.9017 B(  0-C , 13-H ) :   0.9663 B(  0-C , 14-H ) :   0.9594 
B(  0-C , 15-H ) :   0.9595 B(  1-O ,  2-C ) :   1.0314 B(  2-C ,  3-C ) :   1.2788 
B(  2-C ,  5-C ) :   1.3236 B(  3-C ,  4-C ) :   1.3459 B(  3-C , 16-H ) :   0.9866 
B(  4-C ,  7-C ) :   1.3371 B(  4-C , 17-H ) :   0.9834 B(  5-C ,  6-C ) :   1.3424 
B(  5-C , 18-H ) :   0.9884 B(  6-C ,  7-C ) :   1.3601 B(  6-C , 19-H ) :   0.9850 
B(  7-C ,  8-C ) :   0.9267 B(  8-C ,  9-C ) :   0.9882 B(  8-C , 12-O ) :   0.9596 
B(  8-C , 22-H ) :   0.9032 B(  9-C , 10-C ) :   1.8299 B(  9-C , 23-H ) :   0.9815 
B( 10-C , 11-C ) :   0.9994 B( 10-C , 24-H ) :   0.9785 B( 11-C , 12-O ) :   0.9123 
B( 11-C , 20-H ) :   0.9272 B( 11-C , 21-H ) :   0.9285 


                *******************************************
                * RELAXED MP2 DENSITY POPULATION ANALYSIS *
                *******************************************

------------------------------------------------------------------------------
                           ORCA POPULATION ANALYSIS
------------------------------------------------------------------------------
Input electron density              ... calc.pmp2re
BaseName (.gbw .S,...)              ... calc

                    ********************************
                    * MULLIKEN POPULATION ANALYSIS *
                    ********************************

-----------------------
MULLIKEN ATOMIC CHARGES
-----------------------
   0 C :    0.158238
   1 O :   -0.368736
   2 C :    0.253531
   3 C :   -0.107117
   4 C :   -0.025762
   5 C :   -0.058944
   6 C :   -0.025008
   7 C :   -0.058594
   8 C :    0.290692
   9 C :   -0.089992
  10 C :   -0.148570
  11 C :    0.302685
  12 O :   -0.437283
  13 H :    0.054599
  14 H :    0.033166
  15 H :    0.034075
  16 H :    0.008598
  17 H :    0.009669
  18 H :    0.000932
  19 H :    0.001984
  20 H :    0.032341
  21 H :    0.032598
  22 H :    0.031831
  23 H :    0.037886
  24 H :    0.037178
Sum of atomic charges:   -0.0000000

--------------------------------
MULLIKEN REDUCED ORBITAL CHARGES
--------------------------------
  0 C s       :     3.026438  s :     3.026438
      pz      :     0.898416  p :     2.751470
      px      :     0.857089
      py      :     0.995966
      dz2     :     0.009998  d :     0.063853
      dxz     :     0.018307
      dyz     :     0.012752
      dx2y2   :     0.007611
      dxy     :     0.015185
  1 O s       :     3.714070  s :     3.714070
      pz      :     1.558991  p :     4.631597
      px      :     1.413708
      py      :     1.658898
      dz2     :     0.003957  d :     0.023069
      dxz     :     0.004191
      dyz     :     0.004960
      dx2y2   :     0.003614
      dxy     :     0.006347
  2 C s       :     2.950736  s :     2.950736
      pz      :     0.925641  p :     2.712724
      px      :     0.870047
      py      :     0.917036
      dz2     :     0.013409  d :     0.083009
      dxz     :     0.012709
      dyz     :     0.016858
      dx2y2   :     0.019131
      dxy     :     0.020901
  3 C s       :     3.240291  s :     3.240291
      pz      :     0.978150  p :     2.825886
      px      :     0.928389
      py      :     0.919346
      dz2     :     0.005407  d :     0.040940
      dxz     :     0.005896
      dyz     :     0.008629
      dx2y2   :     0.010865
      dxy     :     0.010143
  4 C s       :     3.215997  s :     3.215997
      pz      :     0.965640  p :     2.766723
      px      :     0.954674
      py      :     0.846409
      dz2     :     0.008098  d :     0.043043
      dxz     :     0.007309
      dyz     :     0.006640
      dx2y2   :     0.011869
      dxy     :     0.009126
  5 C s       :     3.241741  s :     3.241741
      pz      :     0.995679  p :     2.776262
      px      :     0.961417
      py      :     0.819166
      dz2     :     0.007457  d :     0.040941
      dxz     :     0.007018
      dyz     :     0.006595
      dx2y2   :     0.010815
      dxy     :     0.009056
  6 C s       :     3.232498  s :     3.232498
      pz      :     0.929052  p :     2.749596
      px      :     0.889878
      py      :     0.930667
      dz2     :     0.005364  d :     0.042914
      dxz     :     0.005821
      dyz     :     0.009715
      dx2y2   :     0.010512
      dxy     :     0.011502
  7 C s       :     3.074110  s :     3.074110
      pz      :     0.987328  p :     2.935709
      px      :     0.976878
      py      :     0.971503
      dz2     :     0.007028  d :     0.048775
      dxz     :     0.006860
      dyz     :     0.010590
      dx2y2   :     0.011286
      dxy     :     0.013011
  8 C s       :     2.928912  s :     2.928912
      pz      :     0.933230  p :     2.700193
      px      :     0.888118
      py      :     0.878844
      dz2     :     0.010524  d :     0.080203
      dxz     :     0.018713
      dyz     :     0.019692
      dx2y2   :     0.013087
      dxy     :     0.018187
  9 C s       :     3.225807  s :     3.225807
      pz      :     0.962759  p :     2.821779
      px      :     0.941906
      py      :     0.917113
      dz2     :     0.009401  d :     0.042406
      dxz     :     0.010506
      dyz     :     0.011591
      dx2y2   :     0.004336
      dxy     :     0.006572
 10 C s       :     3.241250  s :     3.241250
      pz      :     0.913838  p :     2.864534
      px      :     0.981625
      py      :     0.969070
      dz2     :     0.011615  d :     0.042787
      dxz     :     0.008000
      dyz     :     0.010048
      dx2y2   :     0.006339
      dxy     :     0.006785
 11 C s       :     2.918552  s :     2.918552
      pz      :     0.743836  p :     2.706685
      px      :     1.003700
      py      :     0.959149
      dz2     :     0.020842  d :     0.072078
      dxz     :     0.012497
      dyz     :     0.018359
      dx2y2   :     0.009669
      dxy     :     0.010712
 12 O s       :     3.779764  s :     3.779764
      pz      :     1.287966  p :     4.634966
      px      :     1.683533
      py      :     1.663467
      dz2     :     0.005222  d :     0.022553
      dxz     :     0.003835
      dyz     :     0.005677
      dx2y2   :     0.003204
      dxy     :     0.004615
 13 H s       :     0.922094  s :     0.922094
      pz      :     0.005661  p :     0.023307
      px      :     0.007095
      py      :     0.010551
 14 H s       :     0.943189  s :     0.943189
      pz      :     0.010972  p :     0.023645
      px      :     0.005255
      py      :     0.007417
 15 H s       :     0.942256  s :     0.942256
      pz      :     0.006441  p :     0.023669
      px      :     0.008285
      py      :     0.008943
 16 H s       :     0.965702  s :     0.965702
      pz      :     0.008570  p :     0.025700
      px      :     0.009990
      py      :     0.007139
 17 H s       :     0.965010  s :     0.965010
      pz      :     0.004666  p :     0.025321
      px      :     0.004173
      py      :     0.016482
 18 H s       :     0.973786  s :     0.973786
      pz      :     0.004620  p :     0.025281
      px      :     0.004155
      py      :     0.016506
 19 H s       :     0.972423  s :     0.972423
      pz      :     0.008377  p :     0.025593
      px      :     0.010309
      py      :     0.006907
 20 H s       :     0.944514  s :     0.944514
      pz      :     0.007152  p :     0.023145
      px      :     0.005530
      py      :     0.010463
 21 H s       :     0.944277  s :     0.944277
      pz      :     0.003261  p :     0.023125
      px      :     0.014028
      py      :     0.005836
 22 H s       :     0.945795  s :     0.945795
      pz      :     0.009201  p :     0.022374
      px      :     0.006209
      py      :     0.006964
 23 H s       :     0.936551  s :     0.936551
      pz      :     0.004095  p :     0.025562
      px      :     0.010456
      py      :     0.011011
 24 H s       :     0.937306  s :     0.937306
      pz      :     0.012991  p :     0.025517
      px      :     0.004794
      py      :     0.007732


                     *******************************
                     * LOEWDIN POPULATION ANALYSIS *
                     *******************************

----------------------
LOEWDIN ATOMIC CHARGES
----------------------
   0 C :    0.076939
   1 O :   -0.121535
   2 C :    0.049743
   3 C :   -0.071465
   4 C :   -0.021218
   5 C :   -0.056584
   6 C :   -0.023492
   7 C :   -0.058295
   8 C :    0.079465
   9 C :   -0.037987
  10 C :   -0.042413
  11 C :    0.088884
  12 O :   -0.188652
  13 H :    0.032160
  14 H :    0.015704
  15 H :    0.015584
  16 H :    0.033529
  17 H :    0.031805
  18 H :    0.032083
  19 H :    0.027896
  20 H :    0.020797
  21 H :    0.020694
  22 H :    0.024107
  23 H :    0.035879
  24 H :    0.036374

-------------------------------
LOEWDIN REDUCED ORBITAL CHARGES
-------------------------------
  0 C s       :     2.845301  s :     2.845301
      pz      :     0.964203  p :     2.937951
      px      :     0.926603
      py      :     1.047144
      dz2     :     0.020915  d :     0.139809
      dxz     :     0.039017
      dyz     :     0.029962
      dx2y2   :     0.013954
      dxy     :     0.035961
  1 O s       :     3.404941  s :     3.404941
      pz      :     1.569533  p :     4.677955
      px      :     1.443406
      py      :     1.665017
      dz2     :     0.006036  d :     0.038640
      dxz     :     0.008112
      dyz     :     0.007724
      dx2y2   :     0.005960
      dxy     :     0.010808
  2 C s       :     2.838311  s :     2.838311
      pz      :     0.957953  p :     2.928436
      px      :     0.933110
      py      :     1.037374
      dz2     :     0.027077  d :     0.183510
      dxz     :     0.027427
      dyz     :     0.036427
      dx2y2   :     0.044800
      dxy     :     0.047780
  3 C s       :     2.859955  s :     2.859955
      pz      :     1.033607  p :     3.115239
      px      :     1.042015
      py      :     1.039617
      dz2     :     0.010859  d :     0.096271
      dxz     :     0.013046
      dyz     :     0.019467
      dx2y2   :     0.027546
      dxy     :     0.025353
  4 C s       :     2.856400  s :     2.856400
      pz      :     1.000317  p :     3.063937
      px      :     1.023829
      py      :     1.039791
      dz2     :     0.016387  d :     0.100881
      dxz     :     0.018096
      dyz     :     0.014858
      dx2y2   :     0.028944
      dxy     :     0.022594
  5 C s       :     2.861724  s :     2.861724
      pz      :     1.025827  p :     3.098784
      px      :     1.035282
      py      :     1.037674
      dz2     :     0.014937  d :     0.096077
      dxz     :     0.017433
      dyz     :     0.014788
      dx2y2   :     0.026354
      dxy     :     0.022565
  6 C s       :     2.859279  s :     2.859279
      pz      :     0.998473  p :     3.064666
      px      :     1.020442
      py      :     1.045752
      dz2     :     0.010595  d :     0.099546
      dxz     :     0.012641
      dyz     :     0.021914
      dx2y2   :     0.026160
      dxy     :     0.028237
  7 C s       :     2.865113  s :     2.865113
      pz      :     1.000187  p :     3.080704
      px      :     1.020255
      py      :     1.060262
      dz2     :     0.013871  d :     0.112478
      dxz     :     0.015522
      dyz     :     0.023298
      dx2y2   :     0.028537
      dxy     :     0.031251
  8 C s       :     2.832315  s :     2.832315
      pz      :     0.993512  p :     2.912864
      px      :     0.957293
      py      :     0.962059
      dz2     :     0.018321  d :     0.175357
      dxz     :     0.042836
      dyz     :     0.047122
      dx2y2   :     0.025286
      dxy     :     0.041792
  9 C s       :     2.879059  s :     2.879059
      pz      :     1.052947  p :     3.061840
      px      :     1.008065
      py      :     1.000828
      dz2     :     0.023188  d :     0.097088
      dxz     :     0.025327
      dyz     :     0.027469
      dx2y2   :     0.007416
      dxy     :     0.013688
 10 C s       :     2.878439  s :     2.878439
      pz      :     1.060343  p :     3.066710
      px      :     1.001055
      py      :     1.005312
      dz2     :     0.029971  d :     0.097264
      dxz     :     0.018411
      dyz     :     0.022066
      dx2y2   :     0.011393
      dxy     :     0.015423
 11 C s       :     2.837940  s :     2.837940
      pz      :     0.829003  p :     2.916648
      px      :     1.057371
      py      :     1.030274
      dz2     :     0.044829  d :     0.156528
      dxz     :     0.024889
      dyz     :     0.040746
      dx2y2   :     0.020890
      dxy     :     0.025173
 12 O s       :     3.473015  s :     3.473015
      pz      :     1.324697  p :     4.680524
      px      :     1.679310
      py      :     1.676517
      dz2     :     0.009448  d :     0.035114
      dxz     :     0.006290
      dyz     :     0.009214
      dx2y2   :     0.003848
      dxy     :     0.006313
 13 H s       :     0.904262  s :     0.904262
      pz      :     0.014768  p :     0.063578
      px      :     0.019371
      py      :     0.029439
 14 H s       :     0.919044  s :     0.919044
      pz      :     0.030945  p :     0.065252
      px      :     0.014536
      py      :     0.019771
 15 H s       :     0.919039  s :     0.919039
      pz      :     0.017571  p :     0.065377
      px      :     0.023403
      py      :     0.024403
 16 H s       :     0.891656  s :     0.891656
      pz      :     0.025056  p :     0.074814
      px      :     0.028550
      py      :     0.021208
 17 H s       :     0.895802  s :     0.895802
      pz      :     0.014277  p :     0.072393
      px      :     0.013168
      py      :     0.044948
 18 H s       :     0.894666  s :     0.894666
      pz      :     0.014762  p :     0.073251
      px      :     0.013302
      py      :     0.045186
 19 H s       :     0.898101  s :     0.898101
      pz      :     0.024210  p :     0.074003
      px      :     0.029336
      py      :     0.020457
 20 H s       :     0.913255  s :     0.913255
      pz      :     0.021605  p :     0.065948
      px      :     0.015364
      py      :     0.028979
 21 H s       :     0.913397  s :     0.913397
      pz      :     0.010341  p :     0.065908
      px      :     0.039220
      py      :     0.016348
 22 H s       :     0.908229  s :     0.908229
      pz      :     0.028231  p :     0.067664
      px      :     0.018415
      py      :     0.021018
 23 H s       :     0.889119  s :     0.889119
      pz      :     0.013680  p :     0.075002
      px      :     0.029614
      py      :     0.031708
 24 H s       :     0.889177  s :     0.889177
      pz      :     0.034987  p :     0.074449
      px      :     0.015798
      py      :     0.023663


                      *****************************
                      * MAYER POPULATION ANALYSIS *
                      *****************************

  NA   - Mulliken gross atomic population
  ZA   - Total nuclear charge
  QA   - Mulliken gross atomic charge
  VA   - Mayer's total valence
  BVA  - Mayer's bonded valence
  FA   - Mayer's free valence

  ATOM       NA         ZA         QA         VA         BVA        FA
  0 C      5.8418     6.0000     0.1582     3.9304     3.8342     0.0962
  1 O      8.3687     8.0000    -0.3687     2.2263     2.0803     0.1460
  2 C      5.7465     6.0000     0.2535     3.8512     3.7092     0.1420
  3 C      6.1071     6.0000    -0.1071     3.8698     3.7227     0.1471
  4 C      6.0258     6.0000    -0.0258     3.8863     3.7411     0.1452
  5 C      6.0589     6.0000    -0.0589     3.8643     3.7187     0.1456
  6 C      6.0250     6.0000    -0.0250     3.9028     3.7581     0.1447
  7 C      6.0586     6.0000    -0.0586     3.7792     3.6207     0.1585
  8 C      5.7093     6.0000     0.2907     3.8817     3.7671     0.1146
  9 C      6.0900     6.0000    -0.0900     3.9402     3.7968     0.1434
 10 C      6.1486     6.0000    -0.1486     4.0006     3.8588     0.1418
 11 C      5.6973     6.0000     0.3027     3.8658     3.7610     0.1048
 12 O      8.4373     8.0000    -0.4373     2.1472     1.9999     0.1473
 13 H      0.9454     1.0000     0.0546     0.9871     0.9677     0.0194
 14 H      0.9668     1.0000     0.0332     0.9877     0.9670     0.0208
 15 H      0.9659     1.0000     0.0341     0.9867     0.9660     0.0207
 16 H      0.9914     1.0000     0.0086     1.0004     0.9790     0.0214
 17 H      0.9903     1.0000     0.0097     0.9913     0.9699     0.0214
 18 H      0.9991     1.0000     0.0009     1.0001     0.9785     0.0216
 19 H      0.9980     1.0000     0.0020     1.0122     0.9905     0.0217
 20 H      0.9677     1.0000     0.0323     0.9777     0.9560     0.0217
 21 H      0.9674     1.0000     0.0326     0.9774     0.9556     0.0218
 22 H      0.9682     1.0000     0.0318     0.9791     0.9555     0.0236
 23 H      0.9621     1.0000     0.0379     0.9972     0.9766     0.0207
 24 H      0.9628     1.0000     0.0372     0.9935     0.9732     0.0203

  Mayer bond orders larger than 0.100000
B(  0-C ,  1-O ) :   0.9222 B(  0-C , 13-H ) :   0.9634 B(  0-C , 14-H ) :   0.9551 
B(  0-C , 15-H ) :   0.9552 B(  1-O ,  2-C ) :   1.0636 B(  2-C ,  3-C ) :   1.2706 
B(  2-C ,  5-C ) :   1.3147 B(  3-C ,  4-C ) :   1.3394 B(  3-C , 16-H ) :   0.9813 
B(  4-C ,  7-C ) :   1.3324 B(  4-C , 17-H ) :   0.9785 B(  5-C ,  6-C ) :   1.3397 
B(  5-C , 18-H ) :   0.9829 B(  6-C ,  7-C ) :   1.3520 B(  6-C , 19-H ) :   0.9791 
B(  7-C ,  8-C ) :   0.9236 B(  8-C ,  9-C ) :   0.9867 B(  8-C , 12-O ) :   0.9892 
B(  8-C , 22-H ) :   0.8930 B(  9-C , 10-C ) :   1.8194 B(  9-C , 23-H ) :   0.9790 
B( 10-C , 11-C ) :   1.0022 B( 10-C , 24-H ) :   0.9755 B( 11-C , 12-O ) :   0.9352 
B( 11-C , 20-H ) :   0.9207 B( 11-C , 21-H ) :   0.9218 


-------
TIMINGS
-------

Total time                :   26.758 sec
Integral trafo            :    0.542 sec (  2.0%)
FC preparation            :    0.162 sec (  0.6%)
I/O of integrals          :    0.133 sec (  0.5%)
K(i,j) operators          :    0.305 sec (  1.1%)
T(i,j) pair energies      :    0.047 sec (  0.2%)
V**(-1/2)                 :    0.196 sec (  0.7%)
Gamma(ia|P)               :    0.297 sec (  1.1%)
Gamma-Trafo               :    0.082 sec (  0.3%)
D(virtual)                :    0.013 sec (  0.0%)
D(internal)               :    0.455 sec (  1.7%)
W(virtual)                :    0.025 sec (  0.1%)
W(internal)               :    0.642 sec (  2.4%)
L(virtual)                :    0.275 sec (  1.0%)
L(internal)               :    0.038 sec (  0.1%)
XC kernel                 :    0.021 sec (  0.1%)
G(D)                      :    1.829 sec (  6.8%)
G(Z)                      :    1.875 sec (  7.0%)
Z-vector solution         :    8.104 sec ( 30.3%)
3-index derivative        :    0.363 sec (  1.4%)
2-index derivative        :    0.032 sec (  0.1%)
Fock matrix gradient      :   10.630 sec ( 39.7%)


---------------------------------------
MP2 TOTAL ENERGY:     -575.766078020 Eh
---------------------------------------

The final MP2 gradient
  0:   0.00986240  -0.02045045   0.01088223
  1:  -0.01983555   0.03193882  -0.01974145
  2:   0.00987660  -0.01359730   0.00974515
  3:  -0.00244360   0.00160552  -0.00201349
  4:  -0.00230083   0.01303052  -0.00216018
  5:  -0.00232325  -0.00202263  -0.00202995
  6:   0.00829618  -0.00787467   0.00666413
  7:  -0.00076720   0.00466557   0.00379679
  8:   0.00219577   0.00248865   0.02630931
  9:  -0.00837431  -0.00310783  -0.03252914
 10:   0.01730164  -0.01213914   0.02427176
 11:  -0.01489958   0.01115694  -0.01978761
 12:   0.00771119  -0.00892403  -0.00263724
 13:  -0.00670497  -0.00394097  -0.00541741
 14:   0.00612404  -0.00022377  -0.00283402
 15:  -0.00109596   0.00072316   0.00631420
 16:   0.00518194  -0.00117875   0.00390208
 17:  -0.00058783  -0.00659606   0.00054397
 18:   0.00201428   0.00588125   0.00094681
 19:  -0.00508898  -0.00017568  -0.00364656
 20:  -0.00799884  -0.00012960   0.00063176
 21:   0.00097264   0.00726961  -0.00225373
 22:   0.00030358   0.00331924   0.00202761
 23:   0.00373326  -0.00174425   0.00587282
 24:  -0.00111306   0.00001164  -0.00689805

-----------------------------------
NORM OF THE MP2 GRADIENT:  0.087039
-----------------------------------

Maximum memory used throughout the entire MP2-calculation: 70.1 MB


-------------------------------------------------------------------------------
                          DFT DISPERSION CORRECTION                            
                                                                               
                              DFTD3 V3.1  Rev 1                                
                          USING Becke-Johnson damping                          
-------------------------------------------------------------------------------
The B2PLYP functional is recognized
Active option DFTDOPT                   ...         4   

molecular C6(AA) [au] = 6440.784925 


            DFT-D V3
 parameters
 s6 scaling factor         :     0.6400 
 a1 scaling factor         :     0.3065 
 s8 scaling factor         :     0.9147 
 a2 scaling factor         :     5.0570 
 ad hoc parameters k1-k3   :    16.0000     1.3333    -4.0000 

 Edisp/kcal,au: -13.211832083192  -0.021054392356 
 E6   /kcal   :  -7.476645056 
 E8   /kcal   :  -5.735187027 
 % E8         :  43.409475619 

-------------------------   ----------------
Dispersion correction           -0.021054392
-------------------------   ----------------


-------------------------   --------------------
FINAL SINGLE POINT ENERGY      -575.787132412471
-------------------------   --------------------

------------------------------------------------------------------------------
                         ORCA GEOMETRY RELAXATION STEP
------------------------------------------------------------------------------

Reading the OPT-File                    .... done
Getting information on internals        .... done
Copying old internal coords+grads       .... done
Making the new internal coordinates     .... (2022 redundants) done
Validating the new internal coordinates .... (2022 redundants) done
Calculating the B-matrix                .... done
Calculating the G,G- and P matrices     .... done
Transforming gradient to internals      .... done
Projecting the internal gradient        .... done
Number of atoms                         ....  25
Number of internal coordinates          .... 124
Current Energy                          ....  -575.787132412 Eh
Current gradient norm                   ....     0.087038935 Eh/bohr
Maximum allowed component of the step   ....  0.300
Current trust radius                    ....  0.300
Evaluating the initial hessian          ....  (Almloef) done
Projecting the Hessian                  .... done
Forming the augmented Hessian           .... done
Diagonalizing the augmented Hessian     .... done
Last element of RFO vector              ....  0.983050387
Lowest eigenvalues of augmented Hessian:
 -0.010174110  0.011485239  0.017936855  0.019444181  0.020452477
Length of the computed step             ....  0.186496628
The final length of the internal step   ....  0.186496628
Converting the step to Cartesian space:
 Initial RMS(Int)=    0.0167478916
Transforming coordinates:
 Iter   0:  RMS(Cart)=    0.0533556472 RMS(Int)=    0.9760419585
 Iter   5:  RMS(Cart)=    0.0000000059 RMS(Int)=    0.0000000021
done
Storing new coordinates                 .... done

                                .--------------------.
          ----------------------|Geometry convergence|-------------------------
          Item                value                   Tolerance       Converged
          ---------------------------------------------------------------------
          RMS gradient        0.0057200226            0.0000300000      NO
          MAX gradient        0.0312107849            0.0001000000      NO
          RMS step            0.0167478916            0.0006000000      NO
          MAX step            0.0718317483            0.0010000000      NO
          ........................................................
          Max(Bonds)      0.0191      Max(Angles)    4.12
          Max(Dihed)        3.24      Max(Improp)    0.00
          ---------------------------------------------------------------------

The optimization has not yet converged - more geometry cycles are needed


    ---------------------------------------------------------------------------
                         Redundant Internal Coordinates
                            (Angstroem and degrees)

        Definition                    Value    dE/dq     Step     New-Value
    ----------------------------------------------------------------------------
     1. B(O   1,C   0)                1.3804 -0.019868  0.0178    1.3983   
     2. B(C   2,O   1)                1.3583  0.008869 -0.0073    1.3510   
     3. B(C   3,C   2)                1.4080  0.002897 -0.0024    1.4055   
     4. B(C   4,C   3)                1.3966 -0.001258  0.0011    1.3978   
     5. B(C   5,C   2)                1.4002  0.000179 -0.0001    1.4001   
     6. B(C   6,C   5)                1.3994  0.001560 -0.0014    1.3980   
     7. B(C   7,C   4)                1.4059  0.002198 -0.0020    1.4038   
     8. B(C   7,C   6)                1.4084  0.006818 -0.0062    1.4022   
     9. B(C   8,C   7)                1.5171 -0.003340  0.0044    1.5215   
    10. B(C   9,C   8)                1.4811 -0.015613  0.0191    1.5002   
    11. B(C  10,C   9)                1.3488  0.006024 -0.0047    1.3440   
    12. B(C  11,C  10)                1.4735 -0.017622  0.0185    1.4920   
    13. B(O  12,C  11)                1.4172 -0.007779  0.0078    1.4250   
    14. B(O  12,C   8)                1.4205 -0.004460  0.0058    1.4262   
    15. B(H  13,C   0)                1.1092  0.008584 -0.0131    1.0961   
    16. B(H  14,C   0)                1.1114  0.004629 -0.0071    1.1043   
    17. B(H  15,C   0)                1.1106  0.004293 -0.0066    1.1040   
    18. B(H  16,C   3)                1.0817 -0.006170  0.0086    1.0903   
    19. B(H  17,C   4)                1.0829 -0.006629  0.0092    1.0921   
    20. B(H  18,C   5)                1.0832 -0.005856  0.0082    1.0914   
    21. B(H  19,C   6)                1.0822 -0.005273  0.0073    1.0895   
    22. B(H  20,C  11)                1.1099  0.002628 -0.0040    1.1058   
    23. B(H  21,C  11)                1.1108  0.002754 -0.0042    1.1065   
    24. B(H  22,C   8)                1.1110  0.000461 -0.0007    1.1103   
    25. B(H  23,C   9)                1.0822 -0.004870  0.0068    1.0890   
    26. B(H  24,C  10)                1.0820 -0.005514  0.0077    1.0897   
    27. A(O   1,C   0,H  13)          109.16  0.008382   -1.40    107.76   
    28. A(H  13,C   0,H  14)          108.44 -0.000227    0.02    108.45   
    29. A(O   1,C   0,H  14)          110.17 -0.006832    1.18    111.35   
    30. A(H  14,C   0,H  15)          110.04  0.005417   -0.88    109.16   
    31. A(O   1,C   0,H  15)          110.32 -0.006662    1.13    111.45   
    32. A(H  13,C   0,H  15)          108.67  0.000179   -0.10    108.57   
    33. A(C   0,O   1,C   2)          125.69  0.031211   -4.12    121.58   
    34. A(O   1,C   2,C   5)          118.46  0.005169   -0.69    117.77   
    35. A(C   3,C   2,C   5)          118.95 -0.001970    0.29    119.24   
    36. A(O   1,C   2,C   3)          122.59 -0.003201    0.40    122.99   
    37. A(C   2,C   3,H  16)          121.17  0.000803   -0.17    120.99   
    38. A(C   4,C   3,H  16)          118.47 -0.003947    0.58    119.04   
    39. A(C   2,C   3,C   4)          120.37  0.003143   -0.40    119.97   
    40. A(C   7,C   4,H  17)          120.26  0.001281   -0.18    120.07   
    41. A(C   3,C   4,H  17)          118.91  0.000572   -0.07    118.84   
    42. A(C   3,C   4,C   7)          120.83 -0.001855    0.26    121.09   
    43. A(C   2,C   5,H  18)          119.77  0.001200   -0.21    119.56   
    44. A(C   2,C   5,C   6)          120.75  0.002289   -0.32    120.43   
    45. A(C   6,C   5,H  18)          119.48 -0.003490    0.53    120.01   
    46. A(C   5,C   6,H  19)          118.46 -0.002140    0.38    118.84   
    47. A(C   5,C   6,C   7)          120.45 -0.002641    0.34    120.79   
    48. A(C   7,C   6,H  19)          121.09  0.004778   -0.71    120.38   
    49. A(C   4,C   7,C   6)          118.65  0.001029   -0.16    118.49   
    50. A(C   6,C   7,C   8)          122.25  0.003522   -0.48    121.77   
    51. A(C   4,C   7,C   8)          119.08 -0.004553    0.66    119.74   
    52. A(C   7,C   8,O  12)          112.09 -0.001563   -0.30    111.80   
    53. A(C   7,C   8,C   9)          111.60 -0.008384    1.29    112.89   
    54. A(O  12,C   8,H  22)          108.80 -0.001592    0.15    108.95   
    55. A(C   9,C   8,H  22)          108.49 -0.004016    1.19    109.68   
    56. A(C   7,C   8,H  22)          108.64  0.003827   -0.25    108.39   
    57. A(C   9,C   8,O  12)          107.12  0.011689   -2.06    105.07   
    58. A(C   8,C   9,C  10)          108.71 -0.004668    0.84    109.55   
    59. A(C  10,C   9,H  23)          124.68 -0.003064    0.47    125.14   
    60. A(C   8,C   9,H  23)          126.59  0.007699   -1.28    125.31   
    61. A(C   9,C  10,C  11)          108.60 -0.006435    0.81    109.42   
    62. A(C  11,C  10,H  24)          126.34  0.007532   -1.10    125.23   
    63. A(C   9,C  10,H  24)          125.05 -0.001109    0.30    125.35   
    64. A(H  20,C  11,H  21)          110.52  0.006871   -1.53    108.99   
    65. A(O  12,C  11,H  21)          109.84 -0.002484    0.29    110.12   
    66. A(C  10,C  11,H  21)          109.40 -0.007523    1.46    110.86   
    67. A(O  12,C  11,H  20)          109.95 -0.002623    0.24    110.20   
    68. A(C  10,C  11,O  12)          107.65  0.014617   -2.09    105.55   
    69. A(C  10,C  11,H  20)          109.43 -0.008779    1.64    111.07   
    70. A(C   8,O  12,C  11)          107.88 -0.015248    2.52    110.39   
    71. D(C   2,O   1,C   0,H  13)    178.89 -0.000187    0.03    178.92   
    72. D(C   2,O   1,C   0,H  14)     59.93 -0.000938    0.15     60.08   
    73. D(C   2,O   1,C   0,H  15)    -61.76  0.001188   -0.28    -62.03   
    74. D(C   5,C   2,O   1,C   0)   -177.59  0.000432   -0.68   -178.27   
    75. D(C   3,C   2,O   1,C   0)      1.90  0.000193   -0.24      1.66   
    76. D(C   4,C   3,C   2,C   5)      0.56  0.000243   -0.34      0.22   
    77. D(C   4,C   3,C   2,O   1)   -178.93  0.000449   -0.78   -179.71   
    78. D(H  16,C   3,C   2,C   5)   -179.94  0.000028    0.05   -179.89   
    79. D(H  16,C   3,C   2,O   1)      0.57  0.000234   -0.39      0.18   
    80. D(H  17,C   4,C   3,H  16)     -0.20  0.000061   -0.05     -0.26   
    81. D(H  17,C   4,C   3,C   2)    179.31 -0.000126    0.32    179.63   
    82. D(C   7,C   4,C   3,H  16)   -179.63  0.000321   -0.46   -180.09   
    83. D(C   7,C   4,C   3,C   2)     -0.12  0.000134   -0.08     -0.20   
    84. D(C   6,C   5,C   2,C   3)     -0.53 -0.000204    0.27     -0.26   
    85. D(C   6,C   5,C   2,O   1)    178.98 -0.000443    0.70    179.68   
    86. D(H  18,C   5,C   2,C   3)   -179.92  0.000012   -0.08   -180.01   
    87. D(H  18,C   5,C   2,O   1)     -0.42 -0.000227    0.34     -0.08   
    88. D(H  19,C   6,C   5,H  18)      0.06  0.000035   -0.10     -0.04   
    89. D(H  19,C   6,C   5,C   2)   -179.33  0.000222   -0.45   -179.78   
    90. D(C   7,C   6,C   5,H  18)    179.46 -0.000377    0.56    180.02   
    91. D(C   7,C   6,C   5,C   2)      0.07 -0.000190    0.21      0.27   
    92. D(C   8,C   7,C   6,H  19)      1.21  0.000254   -0.83      0.38   
    93. D(C   8,C   7,C   6,C   5)   -178.17  0.000720   -1.52   -179.69   
    94. D(C   4,C   7,C   6,H  19)    179.75  0.000109    0.06    179.82   
    95. D(C   4,C   7,C   6,C   5)      0.37  0.000576   -0.62     -0.25   
    96. D(C   8,C   7,C   4,H  17)     -1.18 -0.000303    1.00     -0.17   
    97. D(C   8,C   7,C   4,C   3)    178.24 -0.000571    1.41    179.65   
    98. D(C   6,C   7,C   4,H  17)   -179.77 -0.000280    0.15   -179.62   
    99. D(C   6,C   7,C   4,C   3)     -0.35 -0.000548    0.56      0.21   
   100. D(C   9,C   8,C   7,C   6)   -120.07 -0.005354    3.24   -116.83   
   101. D(C   9,C   8,C   7,C   4)     61.39 -0.005288    2.35     63.74   
   102. D(H  22,C   8,C   7,C   4)    -58.18  0.002343    0.25    -57.93   
   103. D(O  12,C   8,C   7,C   6)      0.09  0.002693    1.30      1.39   
   104. D(O  12,C   8,C   7,C   4)   -178.45  0.002759    0.41   -178.03   
   105. D(H  23,C   9,C   8,O  12)    179.85 -0.000282    0.56    180.41   
   106. D(H  23,C   9,C   8,C   7)    -57.11  0.000396   -0.39    -57.49   
   107. D(C  10,C   9,C   8,H  22)   -115.98 -0.001109   -0.23   -116.21   
   108. D(C  10,C   9,C   8,O  12)      1.32  0.001191   -0.54      0.78   
   109. D(C  10,C   9,C   8,C   7)    124.37  0.001870   -1.48    122.88   
   110. D(H  24,C  10,C   9,H  23)      0.37  0.000096   -0.08      0.28   
   111. D(H  24,C  10,C   9,C   8)    178.93 -0.001145    0.96    179.89   
   112. D(C  11,C  10,C   9,H  23)   -178.74  0.000750   -0.70   -179.44   
   113. D(C  11,C  10,C   9,C   8)     -0.17 -0.000492    0.34      0.17   
   114. D(H  21,C  11,C  10,C   9)    118.27  0.000904   -0.08    118.19   
   115. D(H  20,C  11,C  10,H  24)     60.40 -0.000072   -0.66     59.74   
   116. D(H  20,C  11,C  10,C   9)   -120.51 -0.000837   -0.02   -120.53   
   117. D(O  12,C  11,C  10,H  24)    179.87  0.000369   -0.67    179.20   
   118. D(O  12,C  11,C  10,C   9)     -1.04 -0.000396   -0.02     -1.07   
   119. D(C   8,O  12,C  11,H  21)   -117.17  0.002708   -0.96   -118.13   
   120. D(C   8,O  12,C  11,H  20)    120.99 -0.002535    0.61    121.60   
   121. D(C   8,O  12,C  11,C  10)      1.86  0.000865   -0.27      1.59   
   122. D(C  11,O  12,C   8,H  22)    115.15 -0.000365    0.84    115.98   
   123. D(C  11,O  12,C   8,C   9)     -1.95 -0.001120    0.46     -1.48   
   124. D(C  11,O  12,C   8,C   7)   -124.68  0.002370    0.44   -124.25   
    ----------------------------------------------------------------------------

Geometry step timings:
Preparation and reading OPT file:      0.000 s ( 6.806 %)
Internal coordinates            :      0.000 s ( 0.576 %)
B/P matrices and projection     :      0.002 s (32.428 %)
Hessian update/contruction      :      0.001 s (14.429 %)
Making the step                 :      0.001 s (25.009 %)
Converting the step to Cartesian:      0.000 s ( 3.254 %)
Storing new data                :      0.000 s ( 0.818 %)
Checking convergence            :      0.000 s ( 0.149 %)
Final printing                  :      0.001 s (16.475 %)
Total time                      :      0.005 s

Time for energy+gradient        :     47.854 s
Time for complete geometry iter :     48.063 s

         *************************************************************
         *                GEOMETRY OPTIMIZATION CYCLE   2            *
         *************************************************************
---------------------------------
CARTESIAN COORDINATES (ANGSTROEM)
---------------------------------
  C      1.095730   -0.091951    0.122235
  O      2.064819   -0.654819    0.958408
  C      2.992953    0.106504    1.578169
  C      3.036815    1.506480    1.461164
  C      4.029642    2.231855    2.125911
  C      3.948556   -0.543978    2.368113
  C      4.938652    0.189022    3.028968
  C      4.991092    1.585960    2.919142
  C      6.062806    2.405186    3.622791
  C      5.499307    3.347244    4.645251
  C      6.053438    3.094220    5.843252
  C      7.027656    1.971949    5.711658
  O      6.974345    1.577912    4.343217
  H      0.478944   -0.907965   -0.271535
  H      1.558211    0.438676   -0.728611
  H      0.443374    0.607325    0.673859
  H      2.305940    2.042359    0.855076
  H      4.050098    3.318383    2.017279
  H      3.919401   -1.630869    2.462763
  H      5.671362   -0.343972    3.634004
  H      6.748219    1.124243    6.364491
  H      8.050071    2.305215    5.972473
  H      6.624847    2.978461    2.855865
  H      4.759929    4.121946    4.447626
  H      5.830267    3.628059    6.766639

----------------------------
CARTESIAN COORDINATES (A.U.)
----------------------------
  NO LB      ZA    FRAG     MASS         X           Y           Z
   0 C     6.0000    0    12.011    2.070630   -0.173762    0.230991
   1 O     8.0000    0    15.999    3.901943   -1.237428    1.811128
   2 C     6.0000    0    12.011    5.655861    0.201263    2.982308
   3 C     6.0000    0    12.011    5.738748    2.846834    2.761200
   4 C     6.0000    0    12.011    7.614920    4.217594    4.017390
   5 C     6.0000    0    12.011    7.461689   -1.027970    4.475085
   6 C     6.0000    0    12.011    9.332699    0.357200    5.723921
   7 C     6.0000    0    12.011    9.431796    2.997029    5.516378
   8 C     6.0000    0    12.011   11.457042    4.545142    6.846082
   9 C     6.0000    0    12.011   10.392184    6.325375    8.778252
  10 C     6.0000    0    12.011   11.439339    5.847229   11.042146
  11 C     6.0000    0    12.011   13.280345    3.726443   10.793469
  12 O     8.0000    0    15.999   13.179601    2.981822    8.207491
  13 H     1.0000    0     1.008    0.905072   -1.715805   -0.513128
  14 H     1.0000    0     1.008    2.944592    0.828977   -1.376876
  15 H     1.0000    0     1.008    0.837856    1.147677    1.273409
  16 H     1.0000    0     1.008    4.357595    3.859499    1.615860
  17 H     1.0000    0     1.008    7.653576    6.270834    3.812106
  18 H     1.0000    0     1.008    7.406595   -3.081896    4.653948
  19 H     1.0000    0     1.008   10.717322   -0.650012    6.867272
  20 H     1.0000    0     1.008   12.752286    2.124511   12.027144
  21 H     1.0000    0     1.008   15.212430    4.356225   11.286338
  22 H     1.0000    0     1.008   12.519146    5.628475    5.396802
  23 H     1.0000    0     1.008    8.994962    7.789349    8.404796
  24 H     1.0000    0     1.008   11.017608    6.856038   12.787094

--------------------------------
INTERNAL COORDINATES (ANGSTROEM)
--------------------------------
 C      0   0   0     0.000000000000     0.00000000     0.00000000
 O      1   0   0     1.398262462282     0.00000000     0.00000000
 C      2   1   0     1.350980393293   121.57596425     0.00000000
 C      3   2   1     1.405541433335   122.99404847     1.66086705
 C      4   3   2     1.397770879746   119.96509515   180.29187403
 C      3   2   1     1.400112578274   117.76902619   181.73434665
 C      6   3   2     1.397966200061   120.43082195   179.67257605
 C      7   6   3     1.402228879070   120.78487868     0.27666126
 C      8   7   6     1.521454628409   121.77177199   180.31593103
 C      9   8   7     1.500143702982   112.87726519   243.17377433
 C     10   9   8     1.343982269377   109.53867542   122.87324495
 C     11  10   9     1.491949137727   109.40370827     0.17125375
 O     12  11  10     1.425039307161   105.56114350   358.93233471
 H      1   2   3     1.096065906463   107.76734367   178.92155575
 H      1   2   3     1.104261415525   111.34242932    60.09514960
 H      1   2   3     1.104012525712   111.45096609   297.95408016
 H      4   3   2     1.090268959462   120.99224900     0.18176760
 H      5   4   3     1.092136576932   118.83479898   179.63371038
 H      6   3   2     1.091393609758   119.56254924   359.92363431
 H      7   6   3     1.089502465904   118.83678684   180.21477607
 H     12  11  10     1.105839126900   111.07290784   239.48407762
 H     12  11  10     1.106537117693   110.85472292   118.16904975
 H      9   8   7     1.110274674023   108.36918286   121.49330390
 H     10   9   8     1.088989352849   125.31624494   302.49449727
 H     11  10   9     1.089693503160   125.35704231   179.90289089

---------------------------
INTERNAL COORDINATES (A.U.)
---------------------------
 C      0   0   0     0.000000000000     0.00000000     0.00000000
 O      1   0   0     2.642333117055     0.00000000     0.00000000
 C      2   1   0     2.552982955620   121.57596425     0.00000000
 C      3   2   1     2.656088378883   122.99404847     1.66086705
 C      4   3   2     2.641404160690   119.96509515   180.29187403
 C      3   2   1     2.645829329596   117.76902619   181.73434665
 C      6   3   2     2.641773262594   120.43082195   179.67257605
 C      7   6   3     2.649828558517   120.78487868     0.27666126
 C      8   7   6     2.875132572879   121.77177199   180.31593103
 C      9   8   7     2.834860760163   112.87726519   243.17377433
 C     10   9   8     2.539758417968   109.53867542   122.87324495
 C     11  10   9     2.819375276043   109.40370827     0.17125375
 O     12  11  10     2.692934020607   105.56114350   358.93233471
 H      1   2   3     2.071264387944   107.76734367   178.92155575
 H      1   2   3     2.086751655599   111.34242932    60.09514960
 H      1   2   3     2.086281322015   111.45096609   297.95408016
 H      4   3   2     2.060309745699   120.99224900     0.18176760
 H      5   4   3     2.063839031240   118.83479898   179.63371038
 H      6   3   2     2.062435026754   119.56254924   359.92363431
 H      7   6   3     2.058861282791   118.83678684   180.21477607
 H     12  11  10     2.089733098016   111.07290784   239.48407762
 H     12  11  10     2.091052109458   110.85472292   118.16904975
 H      9   8   7     2.098115067333   108.36918286   121.49330390
 H     10   9   8     2.057891639641   125.31624494   302.49449727
 H     11  10   9     2.059222290886   125.35704231   179.90289089


           ************************************************************
           *        Program running with 8 parallel MPI-processes     *
           *              working on a common directory               *
           ************************************************************
------------------------------------------------------------------------------
                   ___                                                        
                  /   \      - P O W E R E D   B Y -                         
                 /     \                                                     
                 |  |  |   _    _      __       _____    __    __             
                 |  |  |  | |  | |    /  \     |  _  \  |  |  /  |          
                  \  \/   | |  | |   /    \    | | | |  |  | /  /          
                 / \  \   | |__| |  /  /\  \   | |_| |  |  |/  /          
                |  |  |   |  __  | /  /__\  \  |    /   |      \           
                |  |  |   | |  | | |   __   |  |    \   |  |\   \          
                \     /   | |  | | |  |  |  |  | |\  \  |  | \   \       
                 \___/    |_|  |_| |__|  |__|  |_| \__\ |__|  \__/        
                                                                              
                      - O R C A' S   B I G   F R I E N D -                    
                                      &                                       
                       - I N T E G R A L  F E E D E R -                       
                                                                              
 v1 FN, 2020, v2 2021, v3 2022-2024                                           
------------------------------------------------------------------------------


----------------------
SHARK INTEGRAL PACKAGE
----------------------

Number of atoms                             ...     25
Number of basis functions                   ...    242
Number of shells                            ...    114
Maximum angular momentum                    ...      2
Integral batch strategy                     ... SHARK/LIBINT Hybrid
RI-J (if used) integral strategy            ... SPLIT-RIJ (Revised 2003 algorithm where possible)
Printlevel                                  ...      1
Contraction scheme used                     ... SEGMENTED contraction
Prescreening option                         ... SCHWARTZ
   Thresh                                   ... 1.000e-12
   Tcut                                     ... 1.000e-14
   Tpresel                                  ... 1.000e-14 
Coulomb Range Separation                    ... NOT USED
Exchange Range Separation                   ... NOT USED
Multipole approximations                    ... NOT USED
Finite Nucleus Model                        ... NOT USED
CABS basis                                  ... NOT available
Auxiliary Coulomb fitting basis             ... AVAILABLE
   # of basis functions in Aux-J            ...    769
   # of shells in Aux-J                     ...    255
   Maximum angular momentum in Aux-J        ...      4
Auxiliary J/K fitting basis                 ... NOT available
Auxiliary Correlation fitting basis         ... AVAILABLE
   # of basis functions in Aux-C            ...    792
   # of shells in Aux-C                     ...    280
   Maximum angular momentum in Aux-C        ...      3
Auxiliary 'external' fitting basis          ... NOT available

Checking pre-screening integrals            ... done (  0.0 sec) Dimension = 114
Check shell pair data                       ... done (  0.0 sec)
Shell pair information
Shell pair cut-off parameter TPreSel        ...   1.0e-14
Total number of shell pairs                 ...      6555
Shell pairs after pre-screening             ...      5648
Total number of primitive shell pairs       ...     23641
Primitive shell pairs kept                  ...     14367
          la=0 lb=0:   1760 shell pairs
          la=1 lb=0:   2072 shell pairs
          la=1 lb=1:    641 shell pairs
          la=2 lb=0:    691 shell pairs
          la=2 lb=1:    410 shell pairs
          la=2 lb=2:     74 shell pairs

Calculating one electron integrals          ... done (  0.0 sec)
Calculating RI/J V-Matrix + Cholesky decomp.... done (  0.0 sec)
Calculating RI/C V-Matrix + Cholesky decomp.... done (  0.0 sec)
Calculating Nuclear repulsion               ... done (  0.0 sec) ENN=    749.551529290489 Eh

Diagonalization of the overlap matrix:
Smallest eigenvalue                        ... 2.616e-04
Time for diagonalization                   ...    0.007 sec
Threshold for overlap eigenvalues          ... 1.000e-07
Number of eigenvalues below threshold      ... 0
Time for construction of square roots      ...    0.005 sec
Total time needed                          ...    0.016 sec

-------------------
DFT GRID GENERATION
-------------------

General Integration Accuracy     IntAcc      ... 4.388
Radial Grid Type                 RadialGrid  ... OptM3 with GC (2021)
Angular Grid (max. ang.)         AngularGrid ... 4 (Lebedev-302)
Angular grid pruning method      GridPruning ... 4 (adaptive)
Weight generation scheme         WeightScheme... mBecke (2022)
Basis function cutoff            BFCut       ... 1.0000e-12
Integration weight cutoff        WCut        ... 1.0000e-14
Partially contracted basis set               ... off
Rotationally invariant grid construction     ... off
Angular grids for H and He will be reduced by one unit

Total number of grid points                  ...   116594
Total number of batches                      ...     1835
Average number of points per batch           ...       63
Average number of grid points per atom       ...     4664

--------------------
COSX GRID GENERATION
--------------------

GRIDX 1
-------
General Integration Accuracy     IntAcc      ... 3.816
Radial Grid Type                 RadialGrid  ... OptM3 with GC (2021)
Angular Grid (max. ang.)         AngularGrid ... 1 (Lebedev-50)
Angular grid pruning method      GridPruning ... 4 (adaptive)
Weight generation scheme         WeightScheme... mBecke (2022)
Basis function cutoff            BFCut       ... 1.0000e-12
Integration weight cutoff        WCut        ... 1.0000e-14
Partially contracted basis set               ... on
Rotationally invariant grid construction     ... off
Angular grids for H and He will be reduced by one unit

Total number of grid points                  ...    14829
Total number of batches                      ...      131
Average number of points per batch           ...      113
Average number of grid points per atom       ...      593
UseSFitting                                  ... on

GRIDX 2
-------
General Integration Accuracy     IntAcc      ... 4.020
Radial Grid Type                 RadialGrid  ... OptM3 with GC (2021)
Angular Grid (max. ang.)         AngularGrid ... 2 (Lebedev-110)
Angular grid pruning method      GridPruning ... 4 (adaptive)
Weight generation scheme         WeightScheme... mBecke (2022)
Basis function cutoff            BFCut       ... 1.0000e-12
Integration weight cutoff        WCut        ... 1.0000e-14
Partially contracted basis set               ... on
Rotationally invariant grid construction     ... off
Angular grids for H and He will be reduced by one unit

Total number of grid points                  ...    32192
Total number of batches                      ...      264
Average number of points per batch           ...      121
Average number of grid points per atom       ...     1288
UseSFitting                                  ... on

GRIDX 3
-------
General Integration Accuracy     IntAcc      ... 4.338
Radial Grid Type                 RadialGrid  ... OptM3 with GC (2021)
Angular Grid (max. ang.)         AngularGrid ... 3 (Lebedev-194)
Angular grid pruning method      GridPruning ... 4 (adaptive)
Weight generation scheme         WeightScheme... mBecke (2022)
Basis function cutoff            BFCut       ... 1.0000e-12
Integration weight cutoff        WCut        ... 1.0000e-14
Partially contracted basis set               ... on
Rotationally invariant grid construction     ... off
Angular grids for H and He will be reduced by one unit

Total number of grid points                  ...    70559
Total number of batches                      ...      567
Average number of points per batch           ...      124
Average number of grid points per atom       ...     2822
UseSFitting                                  ... on
Grids setup in   0.0 sec
Initializing property integral containers    ... done (  0.0 sec)

SHARK setup successfully completed in   1.5 seconds

Maximum memory used throughout the entire STARTUP-calculation: 32.6 MB


           ************************************************************
           *        Program running with 8 parallel MPI-processes     *
           *              working on a common directory               *
           ************************************************************
Occupation numbers will be reassigned to an Aufbau configuration
             **** ENERGY FILE WAS UPDATED (calc.en.tmp) ****
Finished Guess after   0.2 sec
Maximum memory used throughout the entire GUESS-calculation: 14.3 MB


           ************************************************************
           *        Program running with 8 parallel MPI-processes     *
           *              working on a common directory               *
           ************************************************************
--------------------
CPCM SOLVATION MODEL
--------------------
CPCM parameters:
  Epsilon                                         ...      16.7000
  Refrac                                          ...       1.2750
  Rsolv                                           ...       1.3000
  Surface type                                    ... GAUSSIAN VDW
  Discretization scheme                           ... Constant charge density
    Threshold for H atoms                         ...       5.0000 (charges/Ang^2)
    Threshold for non-H atoms                     ...       5.0000 (charges/Ang^2)
  Epsilon function type                           ...         CPCM
Solvent:                                          ... CUSTOM
Radii:
  Scheme                                          ... Element-dependent radii
  Radius for C  used is    3.8550 Bohr (=   2.0400 Ang.)
  Radius for O  used is    3.4469 Bohr (=   1.8240 Ang.)
  Radius for H  used is    2.4944 Bohr (=   1.3200 Ang.)
Calculating surface                               ...        done! (  0.0s)
Cavity surface points                             ...         2257
Cavity Volume                                     ...    1502.6275
Cavity Surface-area                               ...     808.2143
Calculating surface distance matrix               ...        done! (  0.1s)
Performing Cholesky decomposition & store         ...        done! (  0.5s)
Overall time for CPCM initialization              ...                 0.6s

----------------------------------------D-I-I-S--------------------------------------------
Iteration    Energy (Eh)           Delta-E    RMSDP     MaxDP     DIISErr   Damp  Time(sec)
-------------------------------------------------------------------------------------------
               ***  Starting incremental Fock matrix formation  ***
    1    -575.1697776541830081     0.00e+00  2.00e-04  3.00e-03  1.85e-02  0.700   2.5
    2    -575.1708089276651208    -1.03e-03  1.70e-04  2.81e-03  1.50e-02  0.700   1.1
                               ***Turning on AO-DIIS***
    3    -575.1716370009421553    -8.28e-04  1.42e-04  2.54e-03  1.16e-02  0.700   1.0
    4    -575.1722698077223868    -6.33e-04  3.63e-04  6.59e-03  8.59e-03  0.000   1.0
                              *** Initializing SOSCF ***
---------------------------------------S-O-S-C-F--------------------------------------
Iteration    Energy (Eh)           Delta-E    RMSDP     MaxDP     MaxGrad    Time(sec)
--------------------------------------------------------------------------------------
    5    -575.1739862409258421    -1.72e-03  3.07e-05  5.14e-04  6.46e-04     1.0
               *** Restarting incremental Fock matrix formation ***
    6    -575.1740017171600812    -1.55e-05  1.85e-05  2.93e-04  1.60e-04     1.7
    7    -575.1740033482481067    -1.63e-06  1.16e-05  2.95e-04  5.94e-05     1.4
    8    -575.1740035636064476    -2.15e-07  3.83e-06  1.07e-04  3.00e-05     1.4
    9    -575.1740036373430485    -7.37e-08  1.05e-06  2.87e-05  1.20e-05     1.3
   10    -575.1740036377782417    -4.35e-10  4.34e-07  1.39e-05  4.03e-06     1.2
                 **** Energy Check signals convergence ****

               *****************************************************
               *                     SUCCESS                       *
               *           SCF CONVERGED AFTER  10 CYCLES          *
               *****************************************************

Recomputing exchange energy using gridx3       ... done (    2.388 sec)
Old exchange energy                            :    -41.179453596 Eh
New exchange energy                            :    -41.179493748 Eh
Exchange energy change after final integration :     -0.000040152 Eh
Total energy after final integration           :   -575.174043790 Eh
             **** ENERGY FILE WAS UPDATED (calc.en.tmp) ****

----------------
TOTAL SCF ENERGY
----------------

Total Energy       :       -575.17404378974038 Eh          -15651.28143 eV

Components:
Nuclear Repulsion  :        749.55152929048950 Eh           20396.33404 eV
Electronic Energy  :      -1324.71321389865716 Eh          -36047.27916 eV
One Electron Energy:      -2268.39194066343953 Eh          -61726.08280 eV
Two Electron Energy:        943.67872676478248 Eh           25678.80364 eV
CPCM Dielectric    :         -0.01231902961068 Eh              -0.33522 eV

Virial components:
Potential Energy   :      -1145.51489850521421 Eh          -31171.04509 eV
Kinetic Energy     :        570.34085471547394 Eh           15519.76367 eV
Virial Ratio       :          2.00847421157770

DFT components:
N(Alpha)           :       46.999970287411 electrons
N(Beta)            :       46.999970287411 electrons
N(Total)           :       93.999940574823 electrons
E(X)               :      -36.588389922760 Eh       
E(C)               :       -2.327374150670 Eh       
E(XC)              :      -38.915764073430 Eh       

CPCM Solvation Model Properties:
Surface-charge          :         -0.02328030873927
Corrected charge        :         -0.00000000000000
Outlying charge corr.   :          0.00003257181140 Eh               0.00089 eV
Free-energy (cav+disp)  :  This term is not implemented in the current solvation scheme

---------------
SCF CONVERGENCE
---------------

  Last Energy change         ...    4.3519e-10  Tolerance :   1.0000e-09
  Last MAX-Density change    ...    1.3921e-05  Tolerance :   1.0000e-08
  Last RMS-Density change    ...    4.3443e-07  Tolerance :   1.0000e-09
  Last DIIS Error            ...    6.4608e-04  Tolerance :   1.0000e-08
  Last Orbital Gradient      ...    4.0258e-06  Tolerance :   2.0000e-06
  Last Orbital Rotation      ...    9.6195e-06  Tolerance :   2.0000e-06


Total SCF time: 0 days 0 hours 0 min 16 sec 
Finished LeanSCF after  17.0 sec

Maximum memory used throughout the entire LEANSCF-calculation: 28.8 MB


           ************************************************************
           *        Program running with 8 parallel MPI-processes     *
           *              working on a common directory               *
           ************************************************************

------------------------------------------------------------------------------
                                ORCA  MP2 
------------------------------------------------------------------------------

Freezing NCore=26 chemical core electrons

----------------------
RI-MP2 ENERGY+GRADIENT
----------------------
Dimension of the orbital basis            ...  242
Dimension of the AuxC basis               ...  792
Memory devoted to MP2                     ... 8000 MB   
Data format for matrix containers         ... DOUBLE
Compression type for matrix containers    ... UNCOMPRESSED
Overall scaling of the MP2 energy         ...   2.700e-01

-----------------------
SHARK RI TRANSFORMATION
-----------------------

Number of basis functions                ...    242
Number of aux functions                  ...    792
Number of operators                      ...      1
Generation of IJK                        ... YES
Generation of IAK                        ... YES
Generation of ABK                        ... NO
Orbital Range Operator  0:    0-  46 to   47- 241

Aux basis identifier                     ...   AUXC
Contraction scheme used                  ... SEGMENTED
Do orthogonalization                     ... YES
All operator combinations                ... NO
Transpose (ia|K)                         ... NO
Integral generator used                  ... LIBINT
Starting integral generation + trafo... 
Half trafo (segmented) done. Total time =  0.3 sec. integrals=  0.2 sec trafo=  0.1 sec
Integral generation and half transformation done (  0.3 sec)

Reading or making V^(-1/2)          ... done (  0.0 sec)
Sorting IJK integrals               ... done (  0.1 sec)
Sorting IAK integrals               ... done (  0.2 sec)

SHARK RI integral transformation done. Total time =  0.5 sec.

Opening buffers                              ... done
Frozen core precalculation                   ... done

Starting loop over batches of integrals:

Operator 0  - window                       ... ( 13- 46)x( 47-241)
Operator 0  - Memory available             ...  8000 MB
Operator 0  - Memory needed per MO         ...   1.2 MB
Operator 0  - Number of orbitals per batch ... 5
Operator 0  - Number of batches            ... 1

OPERATOR  0   PASS   0:  MOs    13 ...   17 +   18 ...   22 +   23 ...   27 +   28 ...   32
                            +   33 ...   37 +   38 ...   42 +   43 ...   46
  Reading integrals       ... ok
  Internal MO  15
Closing buffer GIPV ( 0.05 GB; CompressionRatio= 1.00)
Time spent in pair loops =     2.224 sec
Deleting buffers (Ka|jb) ...done

-----------------------------------------------
 RI-MP2 CORRELATION ENERGY:     -0.598818560 Eh
-----------------------------------------------


---------------------
MP2 DENSITY FORMATION
---------------------

Completing the external part of the density      ... done
Storing the unrelaxed density                    ... done

Re-sorting 3-index density container for op 0    ... done
Computing external part of the Lagrangian        ... done
Calculating the xc-kernel                        ... done
Calculating G(D)                                 ... done
Completing the Lagrangian                        ... done
Solving the Z-vector equations                   ... Using XC Grid                  ... (calc.grid_cpscf.tmp) 
Recalculating density on grid  ... (calc.grho_cpscf0.tmp) done
Calculating the xc-kernel      ... (calc.fxc_cpscf0.tmp) done

-------------------
SHARK CP-SCF DRIVER
-------------------

Dimension of the orbital basis          ...    242
Dimension of the CPSCF-problem          ...   9165
Number of operators                     ...      1
Max. number of iterations               ...    128
Convergence Tolerance                   ... 3.0e-05
Number of perturbations                 ...      1
Perturbation type                       ... REAL

----------------------------
POPLE LINEAR EQUATION SOLVER
----------------------------

  ITERATION   0:   ||err||_max =   4.7213e-02 (   1.0 sec)
  ITERATION   1:   ||err||_max =   1.0287e-02 (   1.0 sec)
  ITERATION   2:   ||err||_max =   3.7625e-03 (   1.0 sec)
  ITERATION   3:   ||err||_max =   9.9691e-04 (   1.0 sec)
  ITERATION   4:   ||err||_max =   3.8295e-04 (   1.0 sec)
  ITERATION   5:   ||err||_max =   1.4505e-04 (   1.0 sec)
  ITERATION   6:   ||err||_max =   4.2837e-05 (   1.0 sec)
  ITERATION   7:   ||err||_max =   1.8929e-05 (   1.0 sec)
done
Finalizing the relaxed density                   ... done
Transforming P to the AO basis                   ... done
Storing the relaxed density                      ... done

------------------------------------
ENERGY WEIGHTED DENSITY FINALIZATION
------------------------------------

Gathering the parts of the W-matrix              ... done
Forming the Z-density                            ... done
Transforming Z to the AO basis                   ... done
Calculating G(Z)                                 ... done
Finalizing the W-matrix                          ... done
Transforming W to the AO basis and storing       ... done

----------------------------------
MP2 DERIVATIVE INTEGRAL GENERATION
----------------------------------

Input SCF Electron Density              ... calc.scfp
Input Correlated Electron Density       ... calc.pmp2re
Input Energy Weighted Density           ... calc.wmp2.tmp

Nuclear repulsion gradient              ... done (  0.0 sec)
HCore & Overlap gradient  (SHARK)       ... done (  0.1 sec)
Two-electron RIJ gradient terms         ... done (  0.6 sec)

-----------------------------------------------------------
MP2 COSX Grid Generation
-----------------------------------------------------------

General Integration Accuracy     IntAcc      ... 4.871
Radial Grid Type                 RadialGrid  ... OptM3 with GC (2021)
Angular Grid (max. ang.)         AngularGrid ... 4 (Lebedev-302)
Angular grid pruning method      GridPruning ... 4 (adaptive)
Weight generation scheme         WeightScheme... mBecke (2022)
Basis function cutoff            BFCut       ... 1.0000e-12
Integration weight cutoff        WCut        ... 1.0000e-14
Partially contracted basis set               ... on
Rotationally invariant grid construction     ... off
Angular grids for H and He will be reduced by one unit

Total number of grid points                  ...   133842
Total number of batches                      ...     1059
Average number of points per batch           ...      126
Average number of grid points per atom       ...     5354
UseSFitting                                  ... on
Two-electron COSX gradient terms        ... 
Integration Timings:
Total Time                  =     6.6 sec
Basis fcn evaluation        =     0.1 sec
Density evaluation          =     0.2 sec
A evaluation                =     5.3 sec
A derivative evaluation     =     0.0 sec
S-fit derivative evaluation =     0.0 sec
anal. over. der. evaluation =     0.0 sec
num. over. der. evaluation  =     0.4 sec
K(P) evaluation             =     0.1 sec
finalize                    =     0.0 sec

done (  7.4 sec)
CPCM gradient                           ... done (  1.3 sec)
DFT XC gradient                         ... done (  0.9 sec)
Empirical dispersion gradient           ... done (  0.0 sec)

-------
TIMINGS
-------

Total time                :   26.241 sec
Integral trafo            :    0.519 sec (  2.0%)
FC preparation            :    0.144 sec (  0.6%)
I/O of integrals          :    0.133 sec (  0.5%)
K(i,j) operators          :    0.297 sec (  1.1%)
T(i,j) pair energies      :    0.042 sec (  0.2%)
V**(-1/2)                 :    0.187 sec (  0.7%)
Gamma(ia|P)               :    0.283 sec (  1.1%)
Gamma-Trafo               :    0.083 sec (  0.3%)
D(virtual)                :    0.013 sec (  0.0%)
D(internal)               :    0.428 sec (  1.6%)
W(virtual)                :    0.025 sec (  0.1%)
W(internal)               :    0.638 sec (  2.4%)
L(virtual)                :    0.222 sec (  0.8%)
L(internal)               :    0.039 sec (  0.1%)
XC kernel                 :    0.020 sec (  0.1%)
G(D)                      :    1.852 sec (  7.1%)
G(Z)                      :    1.935 sec (  7.4%)
Z-vector solution         :    8.130 sec ( 31.0%)
3-index derivative        :    0.386 sec (  1.5%)
2-index derivative        :    0.031 sec (  0.1%)
Fock matrix gradient      :   10.310 sec ( 39.3%)


---------------------------------------
MP2 TOTAL ENERGY:     -575.772862350 Eh
---------------------------------------

The final MP2 gradient
  0:   0.00435576  -0.01066902   0.00508519
  1:  -0.00522895   0.01826520  -0.00641132
  2:   0.00373199  -0.00955741   0.00395776
  3:   0.00000563  -0.00238992   0.00021755
  4:  -0.00159179   0.00338377  -0.00105998
  5:  -0.00322345   0.00153522  -0.00262189
  6:   0.00345534   0.00079148   0.00137912
  7:  -0.00130803  -0.00074734   0.00052490
  8:   0.00089938   0.00012644   0.00820827
  9:  -0.00333922  -0.00072998  -0.01570058
 10:   0.00799983  -0.00596583   0.01098986
 11:  -0.00201768   0.00140499  -0.00544412
 12:   0.00163418  -0.00264627  -0.00024138
 13:  -0.00131523   0.00147577  -0.00143736
 14:   0.00126051  -0.00059807  -0.00108506
 15:  -0.00065957  -0.00021550   0.00145463
 16:  -0.00016087   0.00100567  -0.00016506
 17:  -0.00036058  -0.00044189  -0.00001319
 18:   0.00134474   0.00001678   0.00108376
 19:  -0.00120302  -0.00200672  -0.00049643
 20:  -0.00347354   0.00048579   0.00036150
 21:  -0.00016179   0.00339822  -0.00066537
 22:   0.00033737   0.00181508   0.00015225
 23:   0.00048219   0.00070771   0.00349556
 24:  -0.00143610   0.00156331  -0.00162287

-----------------------------------
NORM OF THE MP2 GRADIENT:  0.037431
-----------------------------------

Maximum memory used throughout the entire MP2-calculation: 70.3 MB


-------------------------------------------------------------------------------
                          DFT DISPERSION CORRECTION                            
                                                                               
                              DFTD3 V3.1  Rev 1                                
                          USING Becke-Johnson damping                          
-------------------------------------------------------------------------------
-------------------------   ----------------
Dispersion correction           -0.021043313
-------------------------   ----------------


-------------------------   --------------------
FINAL SINGLE POINT ENERGY      -575.793905662402
-------------------------   --------------------

------------------------------------------------------------------------------
                         ORCA GEOMETRY RELAXATION STEP
------------------------------------------------------------------------------

Reading the OPT-File                    .... done
Getting information on internals        .... done
Copying old internal coords+grads       .... done
Making the new internal coordinates     .... (2022 redundants) done
Validating the new internal coordinates .... (2022 redundants) done
Calculating the B-matrix                .... done
Calculating the G,G- and P matrices     .... done
Transforming gradient to internals      .... done
Projecting the internal gradient        .... done
Number of atoms                         ....  25
Number of internal coordinates          .... 124
Current Energy                          ....  -575.793905662 Eh
Current gradient norm                   ....     0.037431203 Eh/bohr
Maximum allowed component of the step   ....  0.300
Current trust radius                    ....  0.300
Updating the Hessian (BFGS)             .... done
Forming the augmented Hessian           .... done
Diagonalizing the augmented Hessian     .... done
Last element of RFO vector              ....  0.988391999
Lowest eigenvalues of augmented Hessian:
 -0.002464411  0.011473417  0.017931451  0.019416774  0.020442284
Length of the computed step             ....  0.153709423
The final length of the internal step   ....  0.153709423
Converting the step to Cartesian space:
 Initial RMS(Int)=    0.0138035137
Transforming coordinates:
 Iter   0:  RMS(Cart)=    0.0463971336 RMS(Int)=    1.4911770766
done
Storing new coordinates                 .... done
The predicted energy change is          ....    -0.001261318
Previously predicted energy change      ....    -0.005263988
Actually observed energy change         ....    -0.006773250
Ratio of predicted to observed change   ....     1.286714653
New trust radius                        ....     0.300000000

                                .--------------------.
          ----------------------|Geometry convergence|-------------------------
          Item                value                   Tolerance       Converged
          ---------------------------------------------------------------------
          Energy change      -0.0067732499            0.0000010000      NO
          RMS gradient        0.0021626925            0.0000300000      NO
          MAX gradient        0.0129550684            0.0001000000      NO
          RMS step            0.0138035137            0.0006000000      NO
          MAX step            0.0653333713            0.0010000000      NO
          ........................................................
          Max(Bonds)      0.0133      Max(Angles)    2.85
          Max(Dihed)        3.74      Max(Improp)    0.00
          ---------------------------------------------------------------------

The optimization has not yet converged - more geometry cycles are needed


    ---------------------------------------------------------------------------
                         Redundant Internal Coordinates
                            (Angstroem and degrees)

        Definition                    Value    dE/dq     Step     New-Value
    ----------------------------------------------------------------------------
     1. B(O   1,C   0)                1.3983 -0.008957  0.0133    1.4116   
     2. B(C   2,O   1)                1.3510 -0.002465  0.0025    1.3535   
     3. B(C   3,C   2)                1.4055 -0.000438  0.0005    1.4061   
     4. B(C   4,C   3)                1.3978 -0.000648  0.0009    1.3987   
     5. B(C   5,C   2)                1.4001 -0.001926  0.0026    1.4027   
     6. B(C   6,C   5)                1.3980  0.001116 -0.0016    1.3964   
     7. B(C   7,C   4)                1.4038  0.001700 -0.0025    1.4014   
     8. B(C   7,C   6)                1.4022  0.001392 -0.0024    1.3998   
     9. B(C   8,C   7)                1.5215  0.000524 -0.0007    1.5207   
    10. B(C   9,C   8)                1.5001 -0.004691  0.0099    1.5101   
    11. B(C  10,C   9)                1.3440  0.005848 -0.0069    1.3371   
    12. B(C  11,C  10)                1.4919 -0.005437  0.0097    1.5017   
    13. B(O  12,C  11)                1.4250 -0.001402  0.0027    1.4277   
    14. B(O  12,C   8)                1.4263 -0.000088  0.0012    1.4275   
    15. B(H  13,C   0)                1.0961  0.000158 -0.0012    1.0949   
    16. B(H  14,C   0)                1.1043  0.001074 -0.0030    1.1013   
    17. B(H  15,C   0)                1.1040  0.000982 -0.0027    1.1013   
    18. B(H  16,C   3)                1.0903  0.000693 -0.0009    1.0894   
    19. B(H  17,C   4)                1.0921 -0.000446  0.0015    1.0937   
    20. B(H  18,C   5)                1.0914  0.000042  0.0004    1.0918   
    21. B(H  19,C   6)                1.0895 -0.000102  0.0007    1.0902   
    22. B(H  20,C  11)                1.1058  0.000721 -0.0019    1.1039   
    23. B(H  21,C  11)                1.1065  0.000716 -0.0019    1.1046   
    24. B(H  22,C   8)                1.1103  0.001001 -0.0024    1.1079   
    25. B(H  23,C   9)                1.0890 -0.000458  0.0014    1.0904   
    26. B(H  24,C  10)                1.0897 -0.000314  0.0012    1.0909   
    27. A(O   1,C   0,H  13)          107.77  0.003922   -1.08    106.69   
    28. A(H  13,C   0,H  14)          108.46 -0.001216    0.35    108.81   
    29. A(O   1,C   0,H  14)          111.34 -0.001670    0.50    111.84   
    30. A(H  14,C   0,H  15)          109.15  0.001506   -0.47    108.68   
    31. A(O   1,C   0,H  15)          111.45 -0.001558    0.45    111.90   
    32. A(H  13,C   0,H  15)          108.58 -0.000969    0.24    108.81   
    33. A(C   0,O   1,C   2)          121.58  0.012955   -2.85    118.72   
    34. A(O   1,C   2,C   5)          117.77  0.004081   -0.87    116.90   
    35. A(C   3,C   2,C   5)          119.24  0.000280   -0.00    119.23   
    36. A(O   1,C   2,C   3)          122.99 -0.004361    0.87    123.86   
    37. A(C   2,C   3,H  16)          120.99  0.000235   -0.09    120.90   
    38. A(C   4,C   3,H  16)          119.04 -0.001335    0.33    119.37   
    39. A(C   2,C   3,C   4)          119.97  0.001100   -0.23    119.73   
    40. A(C   7,C   4,H  17)          120.07  0.000918   -0.21    119.87   
    41. A(C   3,C   4,H  17)          118.83  0.000267   -0.04    118.79   
    42. A(C   3,C   4,C   7)          121.09 -0.001185    0.25    121.34   
    43. A(C   2,C   5,H  18)          119.56  0.001587   -0.40    119.16   
    44. A(C   2,C   5,C   6)          120.43  0.000385   -0.09    120.34   
    45. A(C   6,C   5,H  18)          120.01 -0.001973    0.49    120.50   
    46. A(C   5,C   6,H  19)          118.84 -0.002037    0.54    119.37   
    47. A(C   5,C   6,C   7)          120.78 -0.000837    0.17    120.96   
    48. A(C   7,C   6,H  19)          120.38  0.002874   -0.71    119.67   
    49. A(C   4,C   7,C   6)          118.49  0.000257   -0.10    118.39   
    50. A(C   6,C   7,C   8)          121.77  0.000960   -0.22    121.56   
    51. A(C   4,C   7,C   8)          119.74 -0.001217    0.32    120.06   
    52. A(C   7,C   8,O  12)          111.81 -0.000378   -0.22    111.59   
    53. A(C   7,C   8,C   9)          112.88 -0.001621    0.40    113.27   
    54. A(O  12,C   8,H  22)          108.96 -0.000103   -0.03    108.93   
    55. A(C   9,C   8,H  22)          109.68 -0.001592    0.83    110.51   
    56. A(C   7,C   8,H  22)          108.37  0.000926   -0.09    108.28   
    57. A(C   9,C   8,O  12)          105.07  0.002762   -0.88    104.20   
    58. A(C   8,C   9,C  10)          109.54 -0.001393    0.40    109.94   
    59. A(C  10,C   9,H  23)          125.14 -0.002976    0.75    125.90   
    60. A(C   8,C   9,H  23)          125.32  0.004366   -1.14    124.18   
    61. A(C   9,C  10,C  11)          109.40 -0.001856    0.35    109.76   
    62. A(C  11,C  10,H  24)          125.24  0.003644   -0.88    124.36   
    63. A(C   9,C  10,H  24)          125.36 -0.001789    0.53    125.89   
    64. A(H  20,C  11,H  21)          108.98  0.002957   -1.22    107.76   
    65. A(O  12,C  11,H  21)          110.13 -0.000089   -0.06    110.07   
    66. A(C  10,C  11,H  21)          110.85 -0.003126    1.08    111.93   
    67. A(O  12,C  11,H  20)          110.21 -0.000127   -0.06    110.15   
    68. A(C  10,C  11,O  12)          105.56  0.003706   -0.89    104.67   
    69. A(C  10,C  11,H  20)          111.07 -0.003379    1.18    112.26   
    70. A(C   8,O  12,C  11)          110.40 -0.003226    1.03    111.43   
    71. D(C   2,O   1,C   0,H  13)    178.92 -0.000125    0.06    178.98   
    72. D(C   2,O   1,C   0,H  14)     60.10 -0.000111   -0.00     60.09   
    73. D(C   2,O   1,C   0,H  15)    -62.05  0.000239   -0.06    -62.10   
    74. D(C   5,C   2,O   1,C   0)   -178.27  0.000224   -0.58   -178.84   
    75. D(C   3,C   2,O   1,C   0)      1.66  0.000200   -0.49      1.17   
    76. D(C   4,C   3,C   2,C   5)      0.22  0.000073   -0.14      0.07   
    77. D(C   4,C   3,C   2,O   1)   -179.71  0.000096   -0.23   -179.94   
    78. D(H  16,C   3,C   2,C   5)   -179.89  0.000069   -0.14   -180.04   
    79. D(H  16,C   3,C   2,O   1)      0.18  0.000092   -0.23     -0.05   
    80. D(H  17,C   4,C   3,H  16)     -0.26  0.000016   -0.00     -0.26   
    81. D(H  17,C   4,C   3,C   2)    179.63  0.000014   -0.00    179.63   
    82. D(C   7,C   4,C   3,H  16)    179.91  0.000055   -0.05    179.86   
    83. D(C   7,C   4,C   3,C   2)     -0.20  0.000054   -0.05     -0.25   
    84. D(C   6,C   5,C   2,C   3)     -0.26 -0.000118    0.29      0.04   
    85. D(C   6,C   5,C   2,O   1)    179.67 -0.000146    0.38    180.05   
    86. D(H  18,C   5,C   2,C   3)    179.99 -0.000060    0.13    180.13   
    87. D(H  18,C   5,C   2,O   1)     -0.08 -0.000088    0.22      0.14   
    88. D(H  19,C   6,C   5,H  18)     -0.04 -0.000017    0.05      0.01   
    89. D(H  19,C   6,C   5,C   2)   -179.79  0.000032   -0.11   -179.90   
    90. D(C   7,C   6,C   5,H  18)   -179.98 -0.000009   -0.09   -180.07   
    91. D(C   7,C   6,C   5,C   2)      0.28  0.000040   -0.25      0.02   
    92. D(C   8,C   7,C   6,H  19)      0.38  0.000196   -0.86     -0.48   
    93. D(C   8,C   7,C   6,C   5)   -179.68  0.000185   -0.72   -180.40   
    94. D(C   4,C   7,C   6,H  19)    179.81  0.000094   -0.09    179.73   
    95. D(C   4,C   7,C   6,C   5)     -0.25  0.000082    0.05     -0.19   
    96. D(C   8,C   7,C   4,H  17)     -0.17 -0.000175    0.79      0.62   
    97. D(C   8,C   7,C   4,C   3)    179.66 -0.000217    0.84    180.50   
    98. D(C   6,C   7,C   4,H  17)   -179.62 -0.000087    0.04   -179.57   
    99. D(C   6,C   7,C   4,C   3)      0.21 -0.000129    0.10      0.31   
   100. D(C   9,C   8,C   7,C   6)   -116.83 -0.001912    3.74   -113.08   
   101. D(C   9,C   8,C   7,C   4)     63.75 -0.001816    2.97     66.72   
   102. D(H  22,C   8,C   7,C   4)    -57.93  0.000603    1.74    -56.20   
   103. D(O  12,C   8,C   7,C   6)      1.39  0.000262    2.74      4.13   
   104. D(O  12,C   8,C   7,C   4)   -178.04  0.000357    1.97   -176.07   
   105. D(H  23,C   9,C   8,O  12)   -179.59 -0.000180    0.21   -179.38   
   106. D(H  23,C   9,C   8,C   7)    -57.51  0.000252   -0.42    -57.92   
   107. D(C  10,C   9,C   8,H  22)   -116.19 -0.000364   -0.43   -116.62   
   108. D(C  10,C   9,C   8,O  12)      0.79  0.000233   -0.51      0.27   
   109. D(C  10,C   9,C   8,C   7)    122.87  0.000665   -1.14    121.73   
   110. D(H  24,C  10,C   9,H  23)      0.28  0.000008   -0.03      0.25   
   111. D(H  24,C  10,C   9,C   8)    179.90 -0.000371    0.65    180.55   
   112. D(C  11,C  10,C   9,H  23)   -179.45  0.000271   -0.44   -179.89   
   113. D(C  11,C  10,C   9,C   8)      0.17 -0.000107    0.25      0.42   
   114. D(H  21,C  11,C  10,C   9)    118.17  0.000347    0.12    118.28   
   115. D(H  20,C  11,C  10,H  24)     59.75 -0.000052   -0.36     59.39   
   116. D(H  20,C  11,C  10,C   9)   -120.52 -0.000333    0.06   -120.45   
   117. D(O  12,C  11,C  10,H  24)    179.20  0.000203   -0.31    178.89   
   118. D(O  12,C  11,C  10,C   9)     -1.07 -0.000078    0.12     -0.95   
   119. D(C   8,O  12,C  11,H  21)   -118.13  0.001804   -1.16   -119.29   
   120. D(C   8,O  12,C  11,H  20)    121.60 -0.001732    0.43    122.04   
   121. D(C   8,O  12,C  11,C  10)      1.58  0.000191   -0.42      1.16   
   122. D(C  11,O  12,C   8,H  22)    115.98 -0.000672    1.06    117.04   
   123. D(C  11,O  12,C   8,C   9)     -1.48 -0.000229    0.56     -0.92   
   124. D(C  11,O  12,C   8,C   7)   -124.26  0.000178    0.79   -123.47   
    ----------------------------------------------------------------------------

Geometry step timings:
Preparation and reading OPT file:      0.001 s ( 9.760 %)
Internal coordinates            :      0.000 s ( 0.618 %)
B/P matrices and projection     :      0.002 s (32.373 %)
Hessian update/contruction      :      0.001 s ( 9.741 %)
Making the step                 :      0.001 s (24.430 %)
Converting the step to Cartesian:      0.000 s ( 2.880 %)
Storing new data                :      0.000 s ( 0.831 %)
Checking convergence            :      0.000 s ( 0.309 %)
Final printing                  :      0.001 s (19.018 %)
Total time                      :      0.005 s

Time for energy+gradient        :     45.702 s
Time for complete geometry iter :     45.896 s

         *************************************************************
         *                GEOMETRY OPTIMIZATION CYCLE   3            *
         *************************************************************
---------------------------------
CARTESIAN COORDINATES (ANGSTROEM)
---------------------------------
  C      1.108712   -0.088106    0.140363
  O      2.067772   -0.685261    0.986638
  C      2.991784    0.104660    1.581812
  C      3.044390    1.501331    1.428247
  C      4.039177    2.234248    2.083688
  C      3.941592   -0.531344    2.394783
  C      4.927099    0.214913    3.044251
  C      4.989039    1.605915    2.900243
  C      6.050987    2.432694    3.608231
  C      5.485783    3.347985    4.668005
  C      6.039724    3.070163    5.852750
  C      7.032510    1.953954    5.699466
  O      6.974834    1.605976    4.315963
  H      0.480558   -0.898241   -0.244091
  H      1.578870    0.430807   -0.709651
  H      0.471884    0.628433    0.682471
  H      2.320743    2.023013    0.803000
  H      4.069475    3.319136    1.948613
  H      3.900925   -1.616169    2.511490
  H      5.658504   -0.295795    3.670957
  H      6.777632    1.079236    6.322773
  H      8.055567    2.272105    5.968281
  H      6.602439    3.016559    2.845059
  H      4.732829    4.113457    4.478059
  H      5.813643    3.567775    6.796805

----------------------------
CARTESIAN COORDINATES (A.U.)
----------------------------
  NO LB      ZA    FRAG     MASS         X           Y           Z
   0 C     6.0000    0    12.011    2.095163   -0.166496    0.265248
   1 O     8.0000    0    15.999    3.907522   -1.294957    1.864475
   2 C     6.0000    0    12.011    5.653653    0.197778    2.989191
   3 C     6.0000    0    12.011    5.753063    2.837105    2.698995
   4 C     6.0000    0    12.011    7.632938    4.222117    3.937600
   5 C     6.0000    0    12.011    7.448530   -1.004095    4.525485
   6 C     6.0000    0    12.011    9.310868    0.406127    5.752802
   7 C     6.0000    0    12.011    9.427917    3.034740    5.480665
   8 C     6.0000    0    12.011   11.434709    4.597126    6.818569
   9 C     6.0000    0    12.011   10.366628    6.326775    8.821252
  10 C     6.0000    0    12.011   11.413423    5.801767   11.060096
  11 C     6.0000    0    12.011   13.289518    3.692439   10.770430
  12 O     8.0000    0    15.999   13.180527    3.034854    8.155989
  13 H     1.0000    0     1.008    0.908122   -1.697430   -0.461265
  14 H     1.0000    0     1.008    2.983632    0.814108   -1.341046
  15 H     1.0000    0     1.008    0.891732    1.187566    1.289683
  16 H     1.0000    0     1.008    4.385569    3.822940    1.517451
  17 H     1.0000    0     1.008    7.690193    6.272259    3.682345
  18 H     1.0000    0     1.008    7.371679   -3.054117    4.746027
  19 H     1.0000    0     1.008   10.693023   -0.558972    6.937103
  20 H     1.0000    0     1.008   12.807869    2.039461   11.948309
  21 H     1.0000    0     1.008   15.222816    4.293657   11.278416
  22 H     1.0000    0     1.008   12.476801    5.700470    5.376383
  23 H     1.0000    0     1.008    8.943750    7.773308    8.462305
  24 H     1.0000    0     1.008   10.986193    6.742117   12.844100

--------------------------------
INTERNAL COORDINATES (ANGSTROEM)
--------------------------------
 C      0   0   0     0.000000000000     0.00000000     0.00000000
 O      1   0   0     1.411584284104     0.00000000     0.00000000
 C      2   1   0     1.353516477658   118.72193927     0.00000000
 C      3   2   1     1.406072633585   123.86381012     1.17127958
 C      4   3   2     1.398703876317   119.73067515   180.06022175
 C      3   2   1     1.402696977100   116.90407870   181.15745550
 C      6   3   2     1.396399649454   120.34024564   180.04935946
 C      7   6   3     1.399807783217   120.95958124     0.02510038
 C      8   7   6     1.520705841702   121.55150504   179.60670557
 C      9   8   7     1.510077817341   113.25950623   246.92009351
 C     10   9   8     1.337032562149   109.92868467   121.73361845
 C     11  10   9     1.501680022721   109.74945362     0.42303165
 O      9   8   7     1.427530026733   111.58542740     4.12708001
 H      1   2   3     1.094852508780   106.69634282   178.97967306
 H      1   2   3     1.101291816707   111.83941358    60.09769253
 H      1   2   3     1.101298881402   111.90123441   297.89343249
 H      4   3   2     1.089380070439   120.89783988   359.95167361
 H      5   4   3     1.093684463496   118.79066535   179.63347312
 H      6   3   2     1.091842334557   119.15872350     0.14220889
 H      7   6   3     1.090199996509   119.37323096   180.10574942
 H     12  11  10     1.103904641421   112.25355685   239.55762387
 H     12  11  10     1.104593790615   111.92448666   118.25647654
 H      9   8   7     1.107893507612   108.26473150   124.00564650
 H     10   9   8     1.090398042771   124.17408770   302.06009196
 H     11  10   9     1.090856948216   125.88788356   180.57371819

---------------------------
INTERNAL COORDINATES (A.U.)
---------------------------
 C      0   0   0     0.000000000000     0.00000000     0.00000000
 O      1   0   0     2.667507711905     0.00000000     0.00000000
 C      2   1   0     2.557775460523   118.72193927     0.00000000
 C      3   2   1     2.657092201877   123.86381012     1.17127958
 C      4   3   2     2.643167268694   119.73067515   180.06022175
 C      3   2   1     2.650713135598   116.90407870   181.15745550
 C      6   3   2     2.638812910971   120.34024564   180.04935946
 C      7   6   3     2.645253350411   120.95958124     0.02510038
 C      8   7   6     2.873717571071   121.55150504   179.60670557
 C      9   8   7     2.853633515683   113.25950623   246.92009351
 C     10   9   8     2.526625374597   109.92868467   121.73361845
 C     11  10   9     2.837763983722   109.74945362     0.42303165
 O      9   8   7     2.697640798475   111.58542740     4.12708001
 H      1   2   3     2.068971398632   106.69634282   178.97967306
 H      1   2   3     2.081139927104   111.83941358    60.09769253
 H      1   2   3     2.081153277444   111.90123441   297.89343249
 H      4   3   2     2.058629988882   120.89783988   359.95167361
 H      5   4   3     2.066764112933   118.79066535   179.63347312
 H      6   3   2     2.063282993734   119.15872350     0.14220889
 H      7   6   3     2.060179424604   119.37323096   180.10574942
 H     12  11  10     2.086077450250   112.25355685   239.55762387
 H     12  11  10     2.087379753493   111.92448666   118.25647654
 H      9   8   7     2.093615314936   108.26473150   124.00564650
 H     10   9   8     2.060553677802   124.17408770   302.06009196
 H     11  10   9     2.061420883414   125.88788356   180.57371819


           ************************************************************
           *        Program running with 8 parallel MPI-processes     *
           *              working on a common directory               *
           ************************************************************
------------------------------------------------------------------------------
                   ___                                                        
                  /   \      - P O W E R E D   B Y -                         
                 /     \                                                     
                 |  |  |   _    _      __       _____    __    __             
                 |  |  |  | |  | |    /  \     |  _  \  |  |  /  |          
                  \  \/   | |  | |   /    \    | | | |  |  | /  /          
                 / \  \   | |__| |  /  /\  \   | |_| |  |  |/  /          
                |  |  |   |  __  | /  /__\  \  |    /   |      \           
                |  |  |   | |  | | |   __   |  |    \   |  |\   \          
                \     /   | |  | | |  |  |  |  | |\  \  |  | \   \       
                 \___/    |_|  |_| |__|  |__|  |_| \__\ |__|  \__/        
                                                                              
                      - O R C A' S   B I G   F R I E N D -                    
                                      &                                       
                       - I N T E G R A L  F E E D E R -                       
                                                                              
 v1 FN, 2020, v2 2021, v3 2022-2024                                           
------------------------------------------------------------------------------


----------------------
SHARK INTEGRAL PACKAGE
----------------------

Number of atoms                             ...     25
Number of basis functions                   ...    242
Number of shells                            ...    114
Maximum angular momentum                    ...      2
Integral batch strategy                     ... SHARK/LIBINT Hybrid
RI-J (if used) integral strategy            ... SPLIT-RIJ (Revised 2003 algorithm where possible)
Printlevel                                  ...      1
Contraction scheme used                     ... SEGMENTED contraction
Prescreening option                         ... SCHWARTZ
   Thresh                                   ... 1.000e-12
   Tcut                                     ... 1.000e-14
   Tpresel                                  ... 1.000e-14 
Coulomb Range Separation                    ... NOT USED
Exchange Range Separation                   ... NOT USED
Multipole approximations                    ... NOT USED
Finite Nucleus Model                        ... NOT USED
CABS basis                                  ... NOT available
Auxiliary Coulomb fitting basis             ... AVAILABLE
   # of basis functions in Aux-J            ...    769
   # of shells in Aux-J                     ...    255
   Maximum angular momentum in Aux-J        ...      4
Auxiliary J/K fitting basis                 ... NOT available
Auxiliary Correlation fitting basis         ... AVAILABLE
   # of basis functions in Aux-C            ...    792
   # of shells in Aux-C                     ...    280
   Maximum angular momentum in Aux-C        ...      3
Auxiliary 'external' fitting basis          ... NOT available

Checking pre-screening integrals            ... done (  0.0 sec) Dimension = 114
Check shell pair data                       ... done (  0.0 sec)
Shell pair information
Shell pair cut-off parameter TPreSel        ...   1.0e-14
Total number of shell pairs                 ...      6555
Shell pairs after pre-screening             ...      5657
Total number of primitive shell pairs       ...     23641
Primitive shell pairs kept                  ...     14392
          la=0 lb=0:   1763 shell pairs
          la=1 lb=0:   2072 shell pairs
          la=1 lb=1:    642 shell pairs
          la=2 lb=0:    693 shell pairs
          la=2 lb=1:    413 shell pairs
          la=2 lb=2:     74 shell pairs

Calculating one electron integrals          ... done (  0.0 sec)
Calculating RI/J V-Matrix + Cholesky decomp.... done (  0.0 sec)
Calculating RI/C V-Matrix + Cholesky decomp.... done (  0.0 sec)
Calculating Nuclear repulsion               ... done (  0.0 sec) ENN=    749.648965849324 Eh

Diagonalization of the overlap matrix:
Smallest eigenvalue                        ... 2.606e-04
Time for diagonalization                   ...    0.007 sec
Threshold for overlap eigenvalues          ... 1.000e-07
Number of eigenvalues below threshold      ... 0
Time for construction of square roots      ...    0.003 sec
Total time needed                          ...    0.011 sec

-------------------
DFT GRID GENERATION
-------------------

General Integration Accuracy     IntAcc      ... 4.388
Radial Grid Type                 RadialGrid  ... OptM3 with GC (2021)
Angular Grid (max. ang.)         AngularGrid ... 4 (Lebedev-302)
Angular grid pruning method      GridPruning ... 4 (adaptive)
Weight generation scheme         WeightScheme... mBecke (2022)
Basis function cutoff            BFCut       ... 1.0000e-12
Integration weight cutoff        WCut        ... 1.0000e-14
Partially contracted basis set               ... off
Rotationally invariant grid construction     ... off
Angular grids for H and He will be reduced by one unit

Total number of grid points                  ...   116609
Total number of batches                      ...     1835
Average number of points per batch           ...       63
Average number of grid points per atom       ...     4664

--------------------
COSX GRID GENERATION
--------------------

GRIDX 1
-------
General Integration Accuracy     IntAcc      ... 3.816
Radial Grid Type                 RadialGrid  ... OptM3 with GC (2021)
Angular Grid (max. ang.)         AngularGrid ... 1 (Lebedev-50)
Angular grid pruning method      GridPruning ... 4 (adaptive)
Weight generation scheme         WeightScheme... mBecke (2022)
Basis function cutoff            BFCut       ... 1.0000e-12
Integration weight cutoff        WCut        ... 1.0000e-14
Partially contracted basis set               ... on
Rotationally invariant grid construction     ... off
Angular grids for H and He will be reduced by one unit

Total number of grid points                  ...    14833
Total number of batches                      ...      132
Average number of points per batch           ...      112
Average number of grid points per atom       ...      593
UseSFitting                                  ... on

GRIDX 2
-------
General Integration Accuracy     IntAcc      ... 4.020
Radial Grid Type                 RadialGrid  ... OptM3 with GC (2021)
Angular Grid (max. ang.)         AngularGrid ... 2 (Lebedev-110)
Angular grid pruning method      GridPruning ... 4 (adaptive)
Weight generation scheme         WeightScheme... mBecke (2022)
Basis function cutoff            BFCut       ... 1.0000e-12
Integration weight cutoff        WCut        ... 1.0000e-14
Partially contracted basis set               ... on
Rotationally invariant grid construction     ... off
Angular grids for H and He will be reduced by one unit

Total number of grid points                  ...    32204
Total number of batches                      ...      263
Average number of points per batch           ...      122
Average number of grid points per atom       ...     1288
UseSFitting                                  ... on

GRIDX 3
-------
General Integration Accuracy     IntAcc      ... 4.338
Radial Grid Type                 RadialGrid  ... OptM3 with GC (2021)
Angular Grid (max. ang.)         AngularGrid ... 3 (Lebedev-194)
Angular grid pruning method      GridPruning ... 4 (adaptive)
Weight generation scheme         WeightScheme... mBecke (2022)
Basis function cutoff            BFCut       ... 1.0000e-12
Integration weight cutoff        WCut        ... 1.0000e-14
Partially contracted basis set               ... on
Rotationally invariant grid construction     ... off
Angular grids for H and He will be reduced by one unit

Total number of grid points                  ...    70565
Total number of batches                      ...      565
Average number of points per batch           ...      124
Average number of grid points per atom       ...     2823
UseSFitting                                  ... on
Grids setup in   0.0 sec
Initializing property integral containers    ... done (  0.0 sec)

SHARK setup successfully completed in   1.4 seconds

Maximum memory used throughout the entire STARTUP-calculation: 32.6 MB


           ************************************************************
           *        Program running with 8 parallel MPI-processes     *
           *              working on a common directory               *
           ************************************************************
Occupation numbers will be reassigned to an Aufbau configuration
             **** ENERGY FILE WAS UPDATED (calc.en.tmp) ****
Finished Guess after   0.2 sec
Maximum memory used throughout the entire GUESS-calculation: 14.3 MB


           ************************************************************
           *        Program running with 8 parallel MPI-processes     *
           *              working on a common directory               *
           ************************************************************
--------------------
CPCM SOLVATION MODEL
--------------------
CPCM parameters:
  Epsilon                                         ...      16.7000
  Refrac                                          ...       1.2750
  Rsolv                                           ...       1.3000
  Surface type                                    ... GAUSSIAN VDW
  Discretization scheme                           ... Constant charge density
    Threshold for H atoms                         ...       5.0000 (charges/Ang^2)
    Threshold for non-H atoms                     ...       5.0000 (charges/Ang^2)
  Epsilon function type                           ...         CPCM
Solvent:                                          ... CUSTOM
Radii:
  Scheme                                          ... Element-dependent radii
  Radius for C  used is    3.8550 Bohr (=   2.0400 Ang.)
  Radius for O  used is    3.4469 Bohr (=   1.8240 Ang.)
  Radius for H  used is    2.4944 Bohr (=   1.3200 Ang.)
Calculating surface                               ...        done! (  0.0s)
Cavity surface points                             ...         2246
Cavity Volume                                     ...    1502.9735
Cavity Surface-area                               ...     807.2017
Calculating surface distance matrix               ...        done! (  0.1s)
Performing Cholesky decomposition & store         ...        done! (  0.1s)
Overall time for CPCM initialization              ...                 0.2s

----------------------------------------D-I-I-S--------------------------------------------
Iteration    Energy (Eh)           Delta-E    RMSDP     MaxDP     DIISErr   Damp  Time(sec)
-------------------------------------------------------------------------------------------
               ***  Starting incremental Fock matrix formation  ***
    1    -575.1720129456529094     0.00e+00  1.51e-04  2.43e-03  1.72e-02  0.700   1.9
    2    -575.1727848831820893    -7.72e-04  1.35e-04  2.29e-03  1.39e-02  0.700   1.0
                               ***Turning on AO-DIIS***
    3    -575.1734146205984644    -6.30e-04  1.18e-04  2.13e-03  1.09e-02  0.700   1.0
    4    -575.1739010959764755    -4.86e-04  3.07e-04  5.62e-03  8.02e-03  0.000   1.0
                              *** Initializing SOSCF ***
---------------------------------------S-O-S-C-F--------------------------------------
Iteration    Energy (Eh)           Delta-E    RMSDP     MaxDP     MaxGrad    Time(sec)
--------------------------------------------------------------------------------------
    5    -575.1752432451625054    -1.34e-03  2.67e-05  4.52e-04  6.05e-04     1.0
               *** Restarting incremental Fock matrix formation ***
    6    -575.1752522254156474    -8.98e-06  1.62e-05  2.67e-04  1.31e-04     1.7
    7    -575.1752537716841971    -1.55e-06  9.87e-06  2.30e-04  4.36e-05     1.4
    8    -575.1752539200591627    -1.48e-07  3.39e-06  1.31e-04  5.74e-05     1.3
    9    -575.1752540037974768    -8.37e-08  7.94e-07  1.91e-05  7.68e-06     1.3
   10    -575.1752540061469290    -2.35e-09  2.82e-07  9.88e-06  2.75e-06     1.2
   11    -575.1752540067817563    -6.35e-10  1.06e-07  1.87e-06  1.24e-06     1.6
                 **** Energy Check signals convergence ****

               *****************************************************
               *                     SUCCESS                       *
               *           SCF CONVERGED AFTER  11 CYCLES          *
               *****************************************************

Recomputing exchange energy using gridx3       ... done (    2.554 sec)
Old exchange energy                            :    -41.175767335 Eh
New exchange energy                            :    -41.175831122 Eh
Exchange energy change after final integration :     -0.000063788 Eh
Total energy after final integration           :   -575.175317794 Eh
             **** ENERGY FILE WAS UPDATED (calc.en.tmp) ****

----------------
TOTAL SCF ENERGY
----------------

Total Energy       :       -575.17531779433671 Eh          -15651.31609 eV

Components:
Nuclear Repulsion  :        749.64896584932410 Eh           20398.98543 eV
Electronic Energy  :      -1324.81173932160391 Eh          -36049.96017 eV
One Electron Energy:      -2268.61517121117731 Eh          -61732.15721 eV
Two Electron Energy:        943.80343188957329 Eh           25682.19704 eV
CPCM Dielectric    :         -0.01248053450185 Eh              -0.33961 eV

Virial components:
Potential Energy   :      -1145.49642201885854 Eh          -31170.54232 eV
Kinetic Energy     :        570.32110422452172 Eh           15519.22623 eV
Virial Ratio       :          2.00851136935642

DFT components:
N(Alpha)           :       46.999968251545 electrons
N(Beta)            :       46.999968251545 electrons
N(Total)           :       93.999936503089 electrons
E(X)               :      -36.585430394259 Eh       
E(C)               :       -2.327097963091 Eh       
E(XC)              :      -38.912528357350 Eh       

CPCM Solvation Model Properties:
Surface-charge          :         -0.02314532696158
Corrected charge        :          0.00000000000000
Outlying charge corr.   :          0.00003221173060 Eh               0.00088 eV
Free-energy (cav+disp)  :  This term is not implemented in the current solvation scheme

---------------
SCF CONVERGENCE
---------------

  Last Energy change         ...    6.3483e-10  Tolerance :   1.0000e-09
  Last MAX-Density change    ...    1.8741e-06  Tolerance :   1.0000e-08
  Last RMS-Density change    ...    1.0626e-07  Tolerance :   1.0000e-09
  Last DIIS Error            ...    6.0517e-04  Tolerance :   1.0000e-08
  Last Orbital Gradient      ...    1.2372e-06  Tolerance :   2.0000e-06
  Last Orbital Rotation      ...    4.8986e-06  Tolerance :   2.0000e-06


Total SCF time: 0 days 0 hours 0 min 17 sec 
Finished LeanSCF after  17.5 sec

Maximum memory used throughout the entire LEANSCF-calculation: 29.0 MB


           ************************************************************
           *        Program running with 8 parallel MPI-processes     *
           *              working on a common directory               *
           ************************************************************

------------------------------------------------------------------------------
                                ORCA  MP2 
------------------------------------------------------------------------------

Freezing NCore=26 chemical core electrons

----------------------
RI-MP2 ENERGY+GRADIENT
----------------------
Dimension of the orbital basis            ...  242
Dimension of the AuxC basis               ...  792
Memory devoted to MP2                     ... 8000 MB   
Data format for matrix containers         ... DOUBLE
Compression type for matrix containers    ... UNCOMPRESSED
Overall scaling of the MP2 energy         ...   2.700e-01

-----------------------
SHARK RI TRANSFORMATION
-----------------------

Number of basis functions                ...    242
Number of aux functions                  ...    792
Number of operators                      ...      1
Generation of IJK                        ... YES
Generation of IAK                        ... YES
Generation of ABK                        ... NO
Orbital Range Operator  0:    0-  46 to   47- 241

Aux basis identifier                     ...   AUXC
Contraction scheme used                  ... SEGMENTED
Do orthogonalization                     ... YES
All operator combinations                ... NO
Transpose (ia|K)                         ... NO
Integral generator used                  ... LIBINT
Starting integral generation + trafo... 
Half trafo (segmented) done. Total time =  0.2 sec. integrals=  0.1 sec trafo=  0.1 sec
Integral generation and half transformation done (  0.2 sec)

Reading or making V^(-1/2)          ... done (  0.0 sec)
Sorting IJK integrals               ... done (  0.1 sec)
Sorting IAK integrals               ... done (  0.2 sec)

SHARK RI integral transformation done. Total time =  0.4 sec.

Opening buffers                              ... done
Frozen core precalculation                   ... done

Starting loop over batches of integrals:

Operator 0  - window                       ... ( 13- 46)x( 47-241)
Operator 0  - Memory available             ...  8000 MB
Operator 0  - Memory needed per MO         ...   1.2 MB
Operator 0  - Number of orbitals per batch ... 5
Operator 0  - Number of batches            ... 1

OPERATOR  0   PASS   0:  MOs    13 ...   17 +   18 ...   22 +   23 ...   27 +   28 ...   32
                            +   33 ...   37 +   38 ...   42 +   43 ...   46
  Reading integrals       ... ok
  Internal MO  15
Closing buffer GIPV ( 0.05 GB; CompressionRatio= 1.00)
Time spent in pair loops =     2.246 sec
Deleting buffers (Ka|jb) ...done

-----------------------------------------------
 RI-MP2 CORRELATION ENERGY:     -0.598948030 Eh
-----------------------------------------------


---------------------
MP2 DENSITY FORMATION
---------------------

Completing the external part of the density      ... done
Storing the unrelaxed density                    ... done

Re-sorting 3-index density container for op 0    ... done
Computing external part of the Lagrangian        ... done
Calculating the xc-kernel                        ... done
Calculating G(D)                                 ... done
Completing the Lagrangian                        ... done
Solving the Z-vector equations                   ... Using XC Grid                  ... (calc.grid_cpscf.tmp) 
Recalculating density on grid  ... (calc.grho_cpscf0.tmp) done
Calculating the xc-kernel      ... (calc.fxc_cpscf0.tmp) done

-------------------
SHARK CP-SCF DRIVER
-------------------

Dimension of the orbital basis          ...    242
Dimension of the CPSCF-problem          ...   9165
Number of operators                     ...      1
Max. number of iterations               ...    128
Convergence Tolerance                   ... 3.0e-05
Number of perturbations                 ...      1
Perturbation type                       ... REAL

----------------------------
POPLE LINEAR EQUATION SOLVER
----------------------------

  ITERATION   0:   ||err||_max =   4.7458e-02 (   1.0 sec)
  ITERATION   1:   ||err||_max =   1.0338e-02 (   1.0 sec)
  ITERATION   2:   ||err||_max =   3.7863e-03 (   1.0 sec)
  ITERATION   3:   ||err||_max =   9.9146e-04 (   1.1 sec)
  ITERATION   4:   ||err||_max =   3.8282e-04 (   1.0 sec)
  ITERATION   5:   ||err||_max =   1.4620e-04 (   1.0 sec)
  ITERATION   6:   ||err||_max =   4.2800e-05 (   1.1 sec)
  ITERATION   7:   ||err||_max =   1.9128e-05 (   1.1 sec)
done
Finalizing the relaxed density                   ... done
Transforming P to the AO basis                   ... done
Storing the relaxed density                      ... done

------------------------------------
ENERGY WEIGHTED DENSITY FINALIZATION
------------------------------------

Gathering the parts of the W-matrix              ... done
Forming the Z-density                            ... done
Transforming Z to the AO basis                   ... done
Calculating G(Z)                                 ... done
Finalizing the W-matrix                          ... done
Transforming W to the AO basis and storing       ... done

----------------------------------
MP2 DERIVATIVE INTEGRAL GENERATION
----------------------------------

Input SCF Electron Density              ... calc.scfp
Input Correlated Electron Density       ... calc.pmp2re
Input Energy Weighted Density           ... calc.wmp2.tmp

Nuclear repulsion gradient              ... done (  0.0 sec)
HCore & Overlap gradient  (SHARK)       ... done (  0.1 sec)
Two-electron RIJ gradient terms         ... done (  0.6 sec)

-----------------------------------------------------------
MP2 COSX Grid Generation
-----------------------------------------------------------

General Integration Accuracy     IntAcc      ... 4.871
Radial Grid Type                 RadialGrid  ... OptM3 with GC (2021)
Angular Grid (max. ang.)         AngularGrid ... 4 (Lebedev-302)
Angular grid pruning method      GridPruning ... 4 (adaptive)
Weight generation scheme         WeightScheme... mBecke (2022)
Basis function cutoff            BFCut       ... 1.0000e-12
Integration weight cutoff        WCut        ... 1.0000e-14
Partially contracted basis set               ... on
Rotationally invariant grid construction     ... off
Angular grids for H and He will be reduced by one unit

Total number of grid points                  ...   133834
Total number of batches                      ...     1058
Average number of points per batch           ...      126
Average number of grid points per atom       ...     5353
UseSFitting                                  ... on
Two-electron COSX gradient terms        ... 
Integration Timings:
Total Time                  =     6.4 sec
Basis fcn evaluation        =     0.1 sec
Density evaluation          =     0.2 sec
A evaluation                =     5.0 sec
A derivative evaluation     =     0.0 sec
S-fit derivative evaluation =     0.0 sec
anal. over. der. evaluation =     0.0 sec
num. over. der. evaluation  =     0.4 sec
K(P) evaluation             =     0.1 sec
finalize                    =     0.0 sec

done (  7.3 sec)
CPCM gradient                           ... done (  1.3 sec)
DFT XC gradient                         ... done (  0.9 sec)
Empirical dispersion gradient           ... done (  0.0 sec)

-------
TIMINGS
-------

Total time                :   26.222 sec
Integral trafo            :    0.442 sec (  1.7%)
FC preparation            :    0.143 sec (  0.5%)
I/O of integrals          :    0.134 sec (  0.5%)
K(i,j) operators          :    0.290 sec (  1.1%)
T(i,j) pair energies      :    0.037 sec (  0.1%)
V**(-1/2)                 :    0.171 sec (  0.7%)
Gamma(ia|P)               :    0.280 sec (  1.1%)
Gamma-Trafo               :    0.082 sec (  0.3%)
D(virtual)                :    0.013 sec (  0.0%)
D(internal)               :    0.416 sec (  1.6%)
W(virtual)                :    0.025 sec (  0.1%)
W(internal)               :    0.600 sec (  2.3%)
L(virtual)                :    0.187 sec (  0.7%)
L(internal)               :    0.038 sec (  0.1%)
XC kernel                 :    0.020 sec (  0.1%)
G(D)                      :    1.790 sec (  6.8%)
G(Z)                      :    1.878 sec (  7.2%)
Z-vector solution         :    8.480 sec ( 32.3%)
3-index derivative        :    0.370 sec (  1.4%)
2-index derivative        :    0.032 sec (  0.1%)
Fock matrix gradient      :   10.179 sec ( 38.8%)


---------------------------------------
MP2 TOTAL ENERGY:     -575.774265824 Eh
---------------------------------------

The final MP2 gradient
  0:   0.00271679  -0.00147067   0.00238237
  1:   0.00011663   0.00432192  -0.00031980
  2:  -0.00019681  -0.00419399   0.00016478
  3:   0.00005475  -0.00015370   0.00009223
  4:  -0.00069555   0.00029727   0.00003411
  5:  -0.00199657  -0.00000706  -0.00160533
  6:   0.00147856   0.00332050  -0.00016080
  7:  -0.00030136  -0.00202152  -0.00046913
  8:   0.00028050  -0.00022512  -0.00042174
  9:   0.00019534  -0.00002629  -0.00273435
 10:   0.00078146  -0.00048646   0.00104468
 11:   0.00238404  -0.00215459   0.00045977
 12:  -0.00140924   0.00027675   0.00088339
 13:  -0.00000175   0.00090606  -0.00020853
 14:  -0.00074335  -0.00007100  -0.00017467
 15:  -0.00037576  -0.00015450  -0.00070207
 16:  -0.00043382   0.00006184  -0.00031571
 17:  -0.00009319   0.00040557  -0.00002383
 18:   0.00079163  -0.00034714   0.00067510
 19:  -0.00036688  -0.00120267   0.00002831
 20:  -0.00039632   0.00055109  -0.00015476
 21:  -0.00059248   0.00059247  -0.00006941
 22:   0.00000325   0.00008828  -0.00003541
 23:  -0.00022374   0.00070377   0.00192210
 24:  -0.00097999   0.00101679  -0.00036620

-----------------------------------
NORM OF THE MP2 GRADIENT:  0.010609
-----------------------------------

Maximum memory used throughout the entire MP2-calculation: 70.5 MB


-------------------------------------------------------------------------------
                          DFT DISPERSION CORRECTION                            
                                                                               
                              DFTD3 V3.1  Rev 1                                
                          USING Becke-Johnson damping                          
-------------------------------------------------------------------------------
-------------------------   ----------------
Dispersion correction           -0.021069922
-------------------------   ----------------


-------------------------   --------------------
FINAL SINGLE POINT ENERGY      -575.795335746287
-------------------------   --------------------

------------------------------------------------------------------------------
                         ORCA GEOMETRY RELAXATION STEP
------------------------------------------------------------------------------

Reading the OPT-File                    .... done
Getting information on internals        .... done
Copying old internal coords+grads       .... done
Making the new internal coordinates     .... (2022 redundants) done
Validating the new internal coordinates .... (2022 redundants) done
Calculating the B-matrix                .... done
Calculating the G,G- and P matrices     .... done
Transforming gradient to internals      .... done
Projecting the internal gradient        .... done
Number of atoms                         ....  25
Number of internal coordinates          .... 124
Current Energy                          ....  -575.795335746 Eh
Current gradient norm                   ....     0.010608860 Eh/bohr
Maximum allowed component of the step   ....  0.300
Current trust radius                    ....  0.300
Updating the Hessian (BFGS)             .... done
Forming the augmented Hessian           .... done
Diagonalizing the augmented Hessian     .... done
Last element of RFO vector              ....  0.992154179
Lowest eigenvalues of augmented Hessian:
 -0.000353236  0.010592080  0.017834550  0.019350859  0.020425977
Length of the computed step             ....  0.126008985
The final length of the internal step   ....  0.126008985
Converting the step to Cartesian space:
 Initial RMS(Int)=    0.0113159409
Transforming coordinates:
 Iter   0:  RMS(Cart)=    0.0433316214 RMS(Int)=    0.5642055388
done
Storing new coordinates                 .... done
The predicted energy change is          ....    -0.000179422
Previously predicted energy change      ....    -0.001261318
Actually observed energy change         ....    -0.001430084
Ratio of predicted to observed change   ....     1.133800868
New trust radius                        ....     0.450000000

                                .--------------------.
          ----------------------|Geometry convergence|-------------------------
          Item                value                   Tolerance       Converged
          ---------------------------------------------------------------------
          Energy change      -0.0014300839            0.0000010000      NO
          RMS gradient        0.0007369108            0.0000300000      NO
          MAX gradient        0.0036648566            0.0001000000      NO
          RMS step            0.0113159409            0.0006000000      NO
          MAX step            0.0587911817            0.0010000000      NO
          ........................................................
          Max(Bonds)      0.0045      Max(Angles)    0.55
          Max(Dihed)        3.37      Max(Improp)    0.00
          ---------------------------------------------------------------------

The optimization has not yet converged - more geometry cycles are needed


    ---------------------------------------------------------------------------
                         Redundant Internal Coordinates
                            (Angstroem and degrees)

        Definition                    Value    dE/dq     Step     New-Value
    ----------------------------------------------------------------------------
     1. B(O   1,C   0)                1.4116 -0.002205  0.0045    1.4160   
     2. B(C   2,O   1)                1.3535 -0.003665  0.0036    1.3571   
     3. B(C   3,C   2)                1.4061  0.000106 -0.0002    1.4059   
     4. B(C   4,C   3)                1.3987 -0.000220  0.0004    1.3991   
     5. B(C   5,C   2)                1.4027 -0.001253  0.0016    1.4043   
     6. B(C   6,C   5)                1.3964  0.000853 -0.0011    1.3953   
     7. B(C   7,C   4)                1.4014  0.000428 -0.0008    1.4006   
     8. B(C   7,C   6)                1.3998 -0.001233  0.0008    1.4006   
     9. B(C   8,C   7)                1.5207  0.000468 -0.0007    1.5201   
    10. B(C   9,C   8)                1.5101  0.000186  0.0015    1.5116   
    11. B(C  10,C   9)                1.3370  0.000570 -0.0014    1.3356   
    12. B(C  11,C  10)                1.5017  0.000649  0.0008    1.5025   
    13. B(O  12,C  11)                1.4278  0.000280  0.0003    1.4280   
    14. B(O  12,C   8)                1.4275  0.000492 -0.0002    1.4273   
    15. B(H  13,C   0)                1.0949 -0.000597  0.0005    1.0953   
    16. B(H  14,C   0)                1.1013 -0.000218 -0.0002    1.1011   
    17. B(H  15,C   0)                1.1013 -0.000229 -0.0001    1.1012   
    18. B(H  16,C   3)                1.0894  0.000496 -0.0006    1.0888   
    19. B(H  17,C   4)                1.0937  0.000401 -0.0002    1.0935   
    20. B(H  18,C   5)                1.0918  0.000389 -0.0003    1.0915   
    21. B(H  19,C   6)                1.0902  0.000336 -0.0002    1.0900   
    22. B(H  20,C  11)                1.1039 -0.000429  0.0004    1.1043   
    23. B(H  21,C  11)                1.1046 -0.000395  0.0004    1.1050   
    24. B(H  22,C   8)                1.1079  0.000070 -0.0004    1.1075   
    25. B(H  23,C   9)                1.0904  0.000312 -0.0001    1.0903   
    26. B(H  24,C  10)                1.0909  0.000352 -0.0002    1.0907   
    27. A(O   1,C   0,H  13)          106.70  0.000618   -0.29    106.41   
    28. A(H  13,C   0,H  14)          108.82 -0.000847    0.24    109.06   
    29. A(O   1,C   0,H  14)          111.84  0.000737   -0.07    111.77   
    30. A(H  14,C   0,H  15)          108.68 -0.000614    0.01    108.69   
    31. A(O   1,C   0,H  15)          111.90  0.000841   -0.10    111.80   
    32. A(H  13,C   0,H  15)          108.82 -0.000807    0.21    109.02   
    33. A(C   0,O   1,C   2)          118.72 -0.000171   -0.43    118.29   
    34. A(O   1,C   2,C   5)          116.90  0.002125   -0.45    116.45   
    35. A(C   3,C   2,C   5)          119.23  0.000284   -0.03    119.20   
    36. A(O   1,C   2,C   3)          123.86 -0.002410    0.49    124.35   
    37. A(C   2,C   3,H  16)          120.90 -0.000332    0.05    120.94   
    38. A(C   4,C   3,H  16)          119.37  0.000091    0.04    119.41   
    39. A(C   2,C   3,C   4)          119.73  0.000241   -0.08    119.65   
    40. A(C   7,C   4,H  17)          119.86  0.000343   -0.09    119.78   
    41. A(C   3,C   4,H  17)          118.79  0.000209   -0.04    118.75   
    42. A(C   3,C   4,C   7)          121.34 -0.000552    0.12    121.47   
    43. A(C   2,C   5,H  18)          119.16  0.001306   -0.30    118.86   
    44. A(C   2,C   5,C   6)          120.34 -0.000492    0.06    120.40   
    45. A(C   6,C   5,H  18)          120.50 -0.000814    0.23    120.73   
    46. A(C   5,C   6,H  19)          119.37 -0.001440    0.34    119.71   
    47. A(C   5,C   6,C   7)          120.96  0.000391   -0.03    120.93   
    48. A(C   7,C   6,H  19)          119.67  0.001050   -0.31    119.36   
    49. A(C   4,C   7,C   6)          118.39  0.000128   -0.04    118.35   
    50. A(C   6,C   7,C   8)          121.55 -0.000339    0.02    121.57   
    51. A(C   4,C   7,C   8)          120.06  0.000211    0.03    120.08   
    52. A(C   7,C   8,O  12)          111.59 -0.000262    0.05    111.63   
    53. A(C   7,C   8,C   9)          113.26  0.001140   -0.19    113.07   
    54. A(O  12,C   8,H  22)          108.94  0.000346   -0.06    108.88   
    55. A(C   9,C   8,H  22)          110.51 -0.000215    0.20    110.71   
    56. A(C   7,C   8,H  22)          108.26 -0.000328    0.02    108.29   
    57. A(C   9,C   8,O  12)          104.20 -0.000697   -0.02    104.18   
    58. A(C   8,C   9,C  10)          109.93  0.000185    0.03    109.96   
    59. A(C  10,C   9,H  23)          125.90 -0.002189    0.52    126.42   
    60. A(C   8,C   9,H  23)          124.17  0.002004   -0.55    123.62   
    61. A(C   9,C  10,C  11)          109.75  0.000357   -0.01    109.74   
    62. A(C  11,C  10,H  24)          124.36  0.001281   -0.37    123.99   
    63. A(C   9,C  10,H  24)          125.89 -0.001639    0.39    126.27   
    64. A(H  20,C  11,H  21)          107.74  0.000429   -0.39    107.35   
    65. A(O  12,C  11,H  21)          110.09  0.000540   -0.11    109.97   
    66. A(C  10,C  11,H  21)          111.92 -0.000402    0.30    112.22   
    67. A(O  12,C  11,H  20)          110.16  0.000532   -0.08    110.08   
    68. A(C  10,C  11,O  12)          104.68 -0.000940    0.02    104.70   
    69. A(C  10,C  11,H  20)          112.25 -0.000153    0.29    112.54   
    70. A(C   8,O  12,C  11)          111.43  0.001096    0.00    111.43   
    71. D(C   2,O   1,C   0,H  13)    178.98 -0.000085    0.14    179.12   
    72. D(C   2,O   1,C   0,H  14)     60.10  0.000143    0.07     60.17   
    73. D(C   2,O   1,C   0,H  15)    -62.11 -0.000206    0.15    -61.95   
    74. D(C   5,C   2,O   1,C   0)   -178.84  0.000062   -0.22   -179.06   
    75. D(C   3,C   2,O   1,C   0)      1.17  0.000096   -0.28      0.89   
    76. D(C   4,C   3,C   2,C   5)      0.07  0.000018   -0.07      0.01   
    77. D(C   4,C   3,C   2,O   1)   -179.94 -0.000017   -0.00   -179.94   
    78. D(H  16,C   3,C   2,C   5)    179.97  0.000025   -0.07    179.90   
    79. D(H  16,C   3,C   2,O   1)     -0.05 -0.000010   -0.01     -0.05   
    80. D(H  17,C   4,C   3,H  16)     -0.26  0.000001   -0.00     -0.26   
    81. D(H  17,C   4,C   3,C   2)    179.63  0.000007   -0.00    179.63   
    82. D(C   7,C   4,C   3,H  16)    179.86 -0.000018    0.03    179.89   
    83. D(C   7,C   4,C   3,C   2)     -0.25 -0.000011    0.03     -0.22   
    84. D(C   6,C   5,C   2,C   3)      0.04 -0.000018    0.08      0.12   
    85. D(C   6,C   5,C   2,O   1)   -179.95  0.000015    0.02   -179.93   
    86. D(H  18,C   5,C   2,C   3)   -179.87 -0.000030    0.09   -179.79   
    87. D(H  18,C   5,C   2,O   1)      0.14  0.000003    0.03      0.17   
    88. D(H  19,C   6,C   5,H  18)      0.01 -0.000012    0.03      0.04   
    89. D(H  19,C   6,C   5,C   2)   -179.89 -0.000026    0.04   -179.86   
    90. D(C   7,C   6,C   5,H  18)    179.93  0.000029   -0.07    179.87   
    91. D(C   7,C   6,C   5,C   2)      0.03  0.000015   -0.06     -0.04   
    92. D(C   8,C   7,C   6,H  19)     -0.47  0.000148   -0.54     -1.01   
    93. D(C   8,C   7,C   6,C   5)    179.61  0.000108   -0.44    179.16   
    94. D(C   4,C   7,C   6,H  19)    179.73  0.000029   -0.08    179.65   
    95. D(C   4,C   7,C   6,C   5)     -0.19 -0.000011    0.02     -0.17   
    96. D(C   8,C   7,C   4,H  17)      0.62 -0.000127    0.48      1.10   
    97. D(C   8,C   7,C   4,C   3)   -179.50 -0.000109    0.45   -179.05   
    98. D(C   6,C   7,C   4,H  17)   -179.58 -0.000011    0.03   -179.55   
    99. D(C   6,C   7,C   4,C   3)      0.31  0.000007   -0.01      0.30   
   100. D(C   9,C   8,C   7,C   6)   -113.08 -0.000382    3.37   -109.71   
   101. D(C   9,C   8,C   7,C   4)     66.72 -0.000261    2.90     69.62   
   102. D(H  22,C   8,C   7,C   4)    -56.20 -0.000514    2.74    -53.46   
   103. D(O  12,C   8,C   7,C   6)      4.13 -0.000691    3.24      7.37   
   104. D(O  12,C   8,C   7,C   4)   -176.08 -0.000570    2.77   -173.31   
   105. D(H  23,C   9,C   8,O  12)   -179.39  0.000052   -0.14   -179.53   
   106. D(H  23,C   9,C   8,C   7)    -57.94 -0.000089   -0.21    -58.15   
   107. D(C  10,C   9,C   8,H  22)   -116.60  0.000058   -0.41   -117.01   
   108. D(C  10,C   9,C   8,O  12)      0.28 -0.000021   -0.40     -0.12   
   109. D(C  10,C   9,C   8,C   7)    121.73 -0.000162   -0.47    121.26   
   110. D(H  24,C  10,C   9,H  23)      0.24 -0.000036    0.00      0.25   
   111. D(H  24,C  10,C   9,C   8)   -179.43  0.000021    0.25   -179.17   
   112. D(C  11,C  10,C   9,H  23)   -179.91 -0.000078   -0.08   -179.99   
   113. D(C  11,C  10,C   9,C   8)      0.42 -0.000021    0.17      0.59   
   114. D(H  21,C  11,C  10,C   9)    118.26 -0.000074    0.15    118.41   
   115. D(H  20,C  11,C  10,H  24)     59.41  0.000036   -0.02     59.39   
   116. D(H  20,C  11,C  10,C   9)   -120.44  0.000082    0.07   -120.38   
   117. D(O  12,C  11,C  10,H  24)    178.89  0.000014    0.04    178.93   
   118. D(O  12,C  11,C  10,C   9)     -0.96  0.000060    0.13     -0.83   
   119. D(C   8,O  12,C  11,H  21)   -119.29  0.000676   -0.68   -119.98   
   120. D(C   8,O  12,C  11,H  20)    122.03 -0.000515   -0.07    121.96   
   121. D(C   8,O  12,C  11,C  10)      1.15 -0.000063   -0.38      0.77   
   122. D(C  11,O  12,C   8,H  22)    117.05 -0.000404    0.67    117.71   
   123. D(C  11,O  12,C   8,C   9)     -0.92  0.000046    0.47     -0.44   
   124. D(C  11,O  12,C   8,C   7)   -123.48 -0.000748    0.69   -122.79   
    ----------------------------------------------------------------------------

Geometry step timings:
Preparation and reading OPT file:      0.001 s ( 8.901 %)
Internal coordinates            :      0.000 s ( 0.423 %)
B/P matrices and projection     :      0.004 s (47.259 %)
Hessian update/contruction      :      0.001 s ( 8.133 %)
Making the step                 :      0.001 s (17.162 %)
Converting the step to Cartesian:      0.000 s ( 2.152 %)
Storing new data                :      0.000 s ( 0.602 %)
Checking convergence            :      0.000 s ( 0.231 %)
Final printing                  :      0.001 s (15.126 %)
Total time                      :      0.008 s

Time for energy+gradient        :     46.037 s
Time for complete geometry iter :     46.259 s

         *************************************************************
         *                GEOMETRY OPTIMIZATION CYCLE   4            *
         *************************************************************
---------------------------------
CARTESIAN COORDINATES (ANGSTROEM)
---------------------------------
  C      1.111760   -0.098619    0.137150
  O      2.062601   -0.689262    1.004459
  C      2.986732    0.114600    1.588920
  C      3.056109    1.506879    1.406289
  C      4.052836    2.241516    2.057613
  C      3.923283   -0.514121    2.425313
  C      4.909274    0.234176    3.069331
  C      4.987512    1.621922    2.896689
  C      6.043888    2.453700    3.605757
  C      5.472291    3.337308    4.690885
  C      6.037260    3.041581    5.864445
  C      7.048551    1.945937    5.679023
  O      6.990827    1.631496    4.287267
  H      0.481214   -0.914491   -0.232309
  H      1.593446    0.399389   -0.718663
  H      0.479310    0.634383    0.661864
  H      2.345561    2.023207    0.762873
  H      4.097016    3.322770    1.900305
  H      3.866560   -1.595793    2.560395
  H      5.632004   -0.265700    3.714209
  H      6.816241    1.049164    6.280195
  H      8.069563    2.269311    5.950890
  H      6.576065    3.059872    2.846895
  H      4.704283    4.090657    4.513840
  H      5.812285    3.507559    6.824571

----------------------------
CARTESIAN COORDINATES (A.U.)
----------------------------
  NO LB      ZA    FRAG     MASS         X           Y           Z
   0 C     6.0000    0    12.011    2.100921   -0.186364    0.259176
   1 O     8.0000    0    15.999    3.897752   -1.302516    1.898152
   2 C     6.0000    0    12.011    5.644105    0.216563    3.002624
   3 C     6.0000    0    12.011    5.775210    2.847589    2.657501
   4 C     6.0000    0    12.011    7.658751    4.235852    3.888325
   5 C     6.0000    0    12.011    7.413931   -0.971547    4.583177
   6 C     6.0000    0    12.011    9.277183    0.442528    5.800195
   7 C     6.0000    0    12.011    9.425031    3.064989    5.473948
   8 C     6.0000    0    12.011   11.421293    4.636821    6.813894
   9 C     6.0000    0    12.011   10.341131    6.306599    8.864488
  10 C     6.0000    0    12.011   11.408769    5.747755   11.082195
  11 C     6.0000    0    12.011   13.319831    3.677289   10.731798
  12 O     8.0000    0    15.999   13.210748    3.083081    8.101761
  13 H     1.0000    0     1.008    0.909363   -1.728138   -0.439000
  14 H     1.0000    0     1.008    3.011176    0.754736   -1.358076
  15 H     1.0000    0     1.008    0.905764    1.198811    1.250742
  16 H     1.0000    0     1.008    4.432468    3.823307    1.441621
  17 H     1.0000    0     1.008    7.742239    6.279125    3.591057
  18 H     1.0000    0     1.008    7.306739   -3.015611    4.838446
  19 H     1.0000    0     1.008   10.642945   -0.502101    7.018838
  20 H     1.0000    0     1.008   12.880829    1.982633   11.867849
  21 H     1.0000    0     1.008   15.249264    4.288376   11.245552
  22 H     1.0000    0     1.008   12.426962    5.782321    5.379853
  23 H     1.0000    0     1.008    8.889807    7.730222    8.529921
  24 H     1.0000    0     1.008   10.983627    6.628327   12.896571

--------------------------------
INTERNAL COORDINATES (ANGSTROEM)
--------------------------------
 C      0   0   0     0.000000000000     0.00000000     0.00000000
 O      1   0   0     1.416044810230     0.00000000     0.00000000
 C      2   1   0     1.357131474713   118.29091728     0.00000000
 C      3   2   1     1.405918981135   124.34930573     0.89233652
 C      4   3   2     1.399063836647   119.64856923   180.05751594
 C      3   2   1     1.404269135158   116.45218252   180.94174519
 C      6   3   2     1.395307694800   120.40329529   180.07212917
 C      5   4   3     1.400558261330   121.47013293   359.77937872
 C      8   5   4     1.520053860173   120.07785459   180.95331640
 C      9   8   5     1.511617959047   113.07521557    69.61466633
 C     10   9   8     1.335622648671   109.96071808   121.27242623
 C     11  10   9     1.502506331487   109.73879171     0.59268078
 O      9   8   5     1.427294310703   111.62840413   186.69305515
 H      1   2   3     1.095323631259   106.40676539   179.12043980
 H      1   2   3     1.101112679178   111.77410530    60.16140038
 H      1   2   3     1.101186142467   111.80508145   298.04998277
 H      4   3   2     1.088786933748   120.94287741   359.94651905
 H      5   4   3     1.093529263477   118.75142267   179.62978469
 H      6   3   2     1.091549219065   118.86320225     0.16911388
 H      7   6   3     1.089992205618   119.71441731   180.14309928
 H     12  11  10     1.104345252132   112.54333324   239.61941084
 H     12  11  10     1.104964999092   112.21974222   118.40751983
 H      9   8   5     1.107487496764   108.28950391   306.54496954
 H     10   9   8     1.090282556163   123.62085593   301.84437679
 H     11  10   9     1.090684120871   126.27308413   180.83241789

---------------------------
INTERNAL COORDINATES (A.U.)
---------------------------
 C      0   0   0     0.000000000000     0.00000000     0.00000000
 O      1   0   0     2.675936884694     0.00000000     0.00000000
 C      2   1   0     2.564606814932   118.29091728     0.00000000
 C      3   2   1     2.656801840826   124.34930573     0.89233652
 C      4   3   2     2.643847495136   119.64856923   180.05751594
 C      3   2   1     2.653684083768   116.45218252   180.94174519
 C      6   3   2     2.636749415726   120.40329529   180.07212917
 C      5   4   3     2.646671548514   121.47013293   359.77937872
 C      8   5   4     2.872485504536   120.07785459   180.95331640
 C      9   8   5     2.856543961715   113.07521557    69.61466633
 C     10   9   8     2.523961024251   109.96071808   121.27242623
 C     11  10   9     2.839325480994   109.73879171     0.59268078
 O      9   8   5     2.697195359733   111.62840413   186.69305515
 H      1   2   3     2.069861691092   106.40676539   179.12043980
 H      1   2   3     2.080801406235   111.77410530    60.16140038
 H      1   2   3     2.080940231732   111.80508145   298.04998277
 H      4   3   2     2.057509122976   120.94287741   359.94651905
 H      5   4   3     2.066470827401   118.75142267   179.62978469
 H      6   3   2     2.062729085729   118.86320225     0.16911388
 H      7   6   3     2.059786756727   119.71441731   180.14309928
 H     12  11  10     2.086910083825   112.54333324   239.61941084
 H     12  11  10     2.088081235852   112.21974222   118.40751983
 H      9   8   5     2.092848065627   108.28950391   306.54496954
 H     10   9   8     2.060335439740   123.62085593   301.84437679
 H     11  10   9     2.061094287062   126.27308413   180.83241789


           ************************************************************
           *        Program running with 8 parallel MPI-processes     *
           *              working on a common directory               *
           ************************************************************
------------------------------------------------------------------------------
                   ___                                                        
                  /   \      - P O W E R E D   B Y -                         
                 /     \                                                     
                 |  |  |   _    _      __       _____    __    __             
                 |  |  |  | |  | |    /  \     |  _  \  |  |  /  |          
                  \  \/   | |  | |   /    \    | | | |  |  | /  /          
                 / \  \   | |__| |  /  /\  \   | |_| |  |  |/  /          
                |  |  |   |  __  | /  /__\  \  |    /   |      \           
                |  |  |   | |  | | |   __   |  |    \   |  |\   \          
                \     /   | |  | | |  |  |  |  | |\  \  |  | \   \       
                 \___/    |_|  |_| |__|  |__|  |_| \__\ |__|  \__/        
                                                                              
                      - O R C A' S   B I G   F R I E N D -                    
                                      &                                       
                       - I N T E G R A L  F E E D E R -                       
                                                                              
 v1 FN, 2020, v2 2021, v3 2022-2024                                           
------------------------------------------------------------------------------


----------------------
SHARK INTEGRAL PACKAGE
----------------------

Number of atoms                             ...     25
Number of basis functions                   ...    242
Number of shells                            ...    114
Maximum angular momentum                    ...      2
Integral batch strategy                     ... SHARK/LIBINT Hybrid
RI-J (if used) integral strategy            ... SPLIT-RIJ (Revised 2003 algorithm where possible)
Printlevel                                  ...      1
Contraction scheme used                     ... SEGMENTED contraction
Prescreening option                         ... SCHWARTZ
   Thresh                                   ... 1.000e-12
   Tcut                                     ... 1.000e-14
   Tpresel                                  ... 1.000e-14 
Coulomb Range Separation                    ... NOT USED
Exchange Range Separation                   ... NOT USED
Multipole approximations                    ... NOT USED
Finite Nucleus Model                        ... NOT USED
CABS basis                                  ... NOT available
Auxiliary Coulomb fitting basis             ... AVAILABLE
   # of basis functions in Aux-J            ...    769
   # of shells in Aux-J                     ...    255
   Maximum angular momentum in Aux-J        ...      4
Auxiliary J/K fitting basis                 ... NOT available
Auxiliary Correlation fitting basis         ... AVAILABLE
   # of basis functions in Aux-C            ...    792
   # of shells in Aux-C                     ...    280
   Maximum angular momentum in Aux-C        ...      3
Auxiliary 'external' fitting basis          ... NOT available

Checking pre-screening integrals            ... done (  0.0 sec) Dimension = 114
Check shell pair data                       ... done (  0.0 sec)
Shell pair information
Shell pair cut-off parameter TPreSel        ...   1.0e-14
Total number of shell pairs                 ...      6555
Shell pairs after pre-screening             ...      5659
Total number of primitive shell pairs       ...     23641
Primitive shell pairs kept                  ...     14399
          la=0 lb=0:   1763 shell pairs
          la=1 lb=0:   2072 shell pairs
          la=1 lb=1:    643 shell pairs
          la=2 lb=0:    693 shell pairs
          la=2 lb=1:    414 shell pairs
          la=2 lb=2:     74 shell pairs

Calculating one electron integrals          ... done (  0.0 sec)
Calculating RI/J V-Matrix + Cholesky decomp.... done (  0.0 sec)
Calculating RI/C V-Matrix + Cholesky decomp.... done (  0.0 sec)
Calculating Nuclear repulsion               ... done (  0.0 sec) ENN=    749.600786778503 Eh

Diagonalization of the overlap matrix:
Smallest eigenvalue                        ... 2.605e-04
Time for diagonalization                   ...    0.007 sec
Threshold for overlap eigenvalues          ... 1.000e-07
Number of eigenvalues below threshold      ... 0
Time for construction of square roots      ...    0.004 sec
Total time needed                          ...    0.011 sec

-------------------
DFT GRID GENERATION
-------------------

General Integration Accuracy     IntAcc      ... 4.388
Radial Grid Type                 RadialGrid  ... OptM3 with GC (2021)
Angular Grid (max. ang.)         AngularGrid ... 4 (Lebedev-302)
Angular grid pruning method      GridPruning ... 4 (adaptive)
Weight generation scheme         WeightScheme... mBecke (2022)
Basis function cutoff            BFCut       ... 1.0000e-12
Integration weight cutoff        WCut        ... 1.0000e-14
Partially contracted basis set               ... off
Rotationally invariant grid construction     ... off
Angular grids for H and He will be reduced by one unit

Total number of grid points                  ...   116598
Total number of batches                      ...     1835
Average number of points per batch           ...       63
Average number of grid points per atom       ...     4664

--------------------
COSX GRID GENERATION
--------------------

GRIDX 1
-------
General Integration Accuracy     IntAcc      ... 3.816
Radial Grid Type                 RadialGrid  ... OptM3 with GC (2021)
Angular Grid (max. ang.)         AngularGrid ... 1 (Lebedev-50)
Angular grid pruning method      GridPruning ... 4 (adaptive)
Weight generation scheme         WeightScheme... mBecke (2022)
Basis function cutoff            BFCut       ... 1.0000e-12
Integration weight cutoff        WCut        ... 1.0000e-14
Partially contracted basis set               ... on
Rotationally invariant grid construction     ... off
Angular grids for H and He will be reduced by one unit

Total number of grid points                  ...    14843
Total number of batches                      ...      131
Average number of points per batch           ...      113
Average number of grid points per atom       ...      594
UseSFitting                                  ... on

GRIDX 2
-------
General Integration Accuracy     IntAcc      ... 4.020
Radial Grid Type                 RadialGrid  ... OptM3 with GC (2021)
Angular Grid (max. ang.)         AngularGrid ... 2 (Lebedev-110)
Angular grid pruning method      GridPruning ... 4 (adaptive)
Weight generation scheme         WeightScheme... mBecke (2022)
Basis function cutoff            BFCut       ... 1.0000e-12
Integration weight cutoff        WCut        ... 1.0000e-14
Partially contracted basis set               ... on
Rotationally invariant grid construction     ... off
Angular grids for H and He will be reduced by one unit

Total number of grid points                  ...    32213
Total number of batches                      ...      265
Average number of points per batch           ...      121
Average number of grid points per atom       ...     1289
UseSFitting                                  ... on

GRIDX 3
-------
General Integration Accuracy     IntAcc      ... 4.338
Radial Grid Type                 RadialGrid  ... OptM3 with GC (2021)
Angular Grid (max. ang.)         AngularGrid ... 3 (Lebedev-194)
Angular grid pruning method      GridPruning ... 4 (adaptive)
Weight generation scheme         WeightScheme... mBecke (2022)
Basis function cutoff            BFCut       ... 1.0000e-12
Integration weight cutoff        WCut        ... 1.0000e-14
Partially contracted basis set               ... on
Rotationally invariant grid construction     ... off
Angular grids for H and He will be reduced by one unit

Total number of grid points                  ...    70582
Total number of batches                      ...      563
Average number of points per batch           ...      125
Average number of grid points per atom       ...     2823
UseSFitting                                  ... on
Grids setup in   0.0 sec
Initializing property integral containers    ... done (  0.0 sec)

SHARK setup successfully completed in   1.4 seconds

Maximum memory used throughout the entire STARTUP-calculation: 32.6 MB


           ************************************************************
           *        Program running with 8 parallel MPI-processes     *
           *              working on a common directory               *
           ************************************************************
Occupation numbers will be reassigned to an Aufbau configuration
             **** ENERGY FILE WAS UPDATED (calc.en.tmp) ****
Finished Guess after   0.2 sec
Maximum memory used throughout the entire GUESS-calculation: 14.3 MB


           ************************************************************
           *        Program running with 8 parallel MPI-processes     *
           *              working on a common directory               *
           ************************************************************
--------------------
CPCM SOLVATION MODEL
--------------------
CPCM parameters:
  Epsilon                                         ...      16.7000
  Refrac                                          ...       1.2750
  Rsolv                                           ...       1.3000
  Surface type                                    ... GAUSSIAN VDW
  Discretization scheme                           ... Constant charge density
    Threshold for H atoms                         ...       5.0000 (charges/Ang^2)
    Threshold for non-H atoms                     ...       5.0000 (charges/Ang^2)
  Epsilon function type                           ...         CPCM
Solvent:                                          ... CUSTOM
Radii:
  Scheme                                          ... Element-dependent radii
  Radius for C  used is    3.8550 Bohr (=   2.0400 Ang.)
  Radius for O  used is    3.4469 Bohr (=   1.8240 Ang.)
  Radius for H  used is    2.4944 Bohr (=   1.3200 Ang.)
Calculating surface                               ...        done! (  0.0s)
Cavity surface points                             ...         2246
Cavity Volume                                     ...    1501.6694
Cavity Surface-area                               ...     807.2616
Calculating surface distance matrix               ...        done! (  0.1s)
Performing Cholesky decomposition & store         ...        done! (  0.1s)
Overall time for CPCM initialization              ...                 0.2s

----------------------------------------D-I-I-S--------------------------------------------
Iteration    Energy (Eh)           Delta-E    RMSDP     MaxDP     DIISErr   Damp  Time(sec)
-------------------------------------------------------------------------------------------
               ***  Starting incremental Fock matrix formation  ***
    1    -575.1727766577313332     0.00e+00  1.25e-04  2.34e-03  1.28e-02  0.700   1.7
    2    -575.1733926708842546    -6.16e-04  1.15e-04  2.14e-03  1.03e-02  0.700   1.0
                               ***Turning on AO-DIIS***
    3    -575.1739005961677549    -5.08e-04  1.03e-04  1.81e-03  8.01e-03  0.700   1.0
    4    -575.1742960809582428    -3.95e-04  2.72e-04  4.69e-03  5.95e-03  0.000   1.0
                              *** Initializing SOSCF ***
---------------------------------------S-O-S-C-F--------------------------------------
Iteration    Energy (Eh)           Delta-E    RMSDP     MaxDP     MaxGrad    Time(sec)
--------------------------------------------------------------------------------------
    5    -575.1753986978313833    -1.10e-03  2.42e-05  3.91e-04  4.89e-04     1.0
               *** Restarting incremental Fock matrix formation ***
    6    -575.1754055999475668    -6.90e-06  1.46e-05  2.35e-04  1.31e-04     1.7
    7    -575.1754068999570109    -1.30e-06  7.58e-06  1.24e-04  3.99e-05     1.3
    8    -575.1754070258954243    -1.26e-07  2.52e-06  9.25e-05  3.60e-05     1.3
    9    -575.1754070605469451    -3.47e-08  9.34e-07  2.36e-05  1.16e-05     1.2
   10    -575.1754070672478747    -6.70e-09  2.37e-07  7.39e-06  2.30e-06     1.2
   11    -575.1754070671171348     1.31e-10  1.03e-07  2.94e-06  1.23e-06     1.0
                 **** Energy Check signals convergence ****

               *****************************************************
               *                     SUCCESS                       *
               *           SCF CONVERGED AFTER  11 CYCLES          *
               *****************************************************

Recomputing exchange energy using gridx3       ... done (    2.357 sec)
Old exchange energy                            :    -41.173619077 Eh
New exchange energy                            :    -41.173695326 Eh
Exchange energy change after final integration :     -0.000076249 Eh
Total energy after final integration           :   -575.175483316 Eh
             **** ENERGY FILE WAS UPDATED (calc.en.tmp) ****

----------------
TOTAL SCF ENERGY
----------------

Total Energy       :       -575.17548331586363 Eh          -15651.32060 eV

Components:
Nuclear Repulsion  :        749.60078677850322 Eh           20397.67441 eV
Electronic Energy  :      -1324.76363436160591 Eh          -36048.65117 eV
One Electron Energy:      -2268.52386792966445 Eh          -61729.67272 eV
Two Electron Energy:        943.76023356805842 Eh           25681.02155 eV
CPCM Dielectric    :         -0.01255948401422 Eh              -0.34176 eV

Virial components:
Potential Energy   :      -1145.48349457803579 Eh          -31170.19055 eV
Kinetic Energy     :        570.30801126217216 Eh           15518.86995 eV
Virial Ratio       :          2.00853481269344

DFT components:
N(Alpha)           :       46.999970587196 electrons
N(Beta)            :       46.999970587196 electrons
N(Total)           :       93.999941174391 electrons
E(X)               :      -36.583805387381 Eh       
E(C)               :       -2.326887322273 Eh       
E(XC)              :      -38.910692709654 Eh       

CPCM Solvation Model Properties:
Surface-charge          :         -0.02310974707080
Corrected charge        :          0.00000000000000
Outlying charge corr.   :          0.00003211170117 Eh               0.00087 eV
Free-energy (cav+disp)  :  This term is not implemented in the current solvation scheme

---------------
SCF CONVERGENCE
---------------

  Last Energy change         ...   -1.3074e-10  Tolerance :   1.0000e-09
  Last MAX-Density change    ...    2.9372e-06  Tolerance :   1.0000e-08
  Last RMS-Density change    ...    1.0268e-07  Tolerance :   1.0000e-09
  Last DIIS Error            ...    4.8941e-04  Tolerance :   1.0000e-08
  Last Orbital Gradient      ...    1.2253e-06  Tolerance :   2.0000e-06
  Last Orbital Rotation      ...    3.6363e-06  Tolerance :   2.0000e-06


Total SCF time: 0 days 0 hours 0 min 16 sec 
Finished LeanSCF after  16.2 sec

Maximum memory used throughout the entire LEANSCF-calculation: 29.1 MB


           ************************************************************
           *        Program running with 8 parallel MPI-processes     *
           *              working on a common directory               *
           ************************************************************

------------------------------------------------------------------------------
                                ORCA  MP2 
------------------------------------------------------------------------------

Freezing NCore=26 chemical core electrons

----------------------
RI-MP2 ENERGY+GRADIENT
----------------------
Dimension of the orbital basis            ...  242
Dimension of the AuxC basis               ...  792
Memory devoted to MP2                     ... 8000 MB   
Data format for matrix containers         ... DOUBLE
Compression type for matrix containers    ... UNCOMPRESSED
Overall scaling of the MP2 energy         ...   2.700e-01

-----------------------
SHARK RI TRANSFORMATION
-----------------------

Number of basis functions                ...    242
Number of aux functions                  ...    792
Number of operators                      ...      1
Generation of IJK                        ... YES
Generation of IAK                        ... YES
Generation of ABK                        ... NO
Orbital Range Operator  0:    0-  46 to   47- 241

Aux basis identifier                     ...   AUXC
Contraction scheme used                  ... SEGMENTED
Do orthogonalization                     ... YES
All operator combinations                ... NO
Transpose (ia|K)                         ... NO
Integral generator used                  ... LIBINT
Starting integral generation + trafo... 
Half trafo (segmented) done. Total time =  0.2 sec. integrals=  0.1 sec trafo=  0.1 sec
Integral generation and half transformation done (  0.2 sec)

Reading or making V^(-1/2)          ... done (  0.0 sec)
Sorting IJK integrals               ... done (  0.1 sec)
Sorting IAK integrals               ... done (  0.2 sec)

SHARK RI integral transformation done. Total time =  0.4 sec.

Opening buffers                              ... done
Frozen core precalculation                   ... done

Starting loop over batches of integrals:

Operator 0  - window                       ... ( 13- 46)x( 47-241)
Operator 0  - Memory available             ...  8000 MB
Operator 0  - Memory needed per MO         ...   1.2 MB
Operator 0  - Number of orbitals per batch ... 5
Operator 0  - Number of batches            ... 1

OPERATOR  0   PASS   0:  MOs    13 ...   17 +   18 ...   22 +   23 ...   27 +   28 ...   32
                            +   33 ...   37 +   38 ...   42 +   43 ...   46
  Reading integrals       ... ok
  Internal MO  15
Closing buffer GIPV ( 0.05 GB; CompressionRatio= 1.00)
Time spent in pair loops =     2.311 sec
Deleting buffers (Ka|jb) ...done

-----------------------------------------------
 RI-MP2 CORRELATION ENERGY:     -0.599044469 Eh
-----------------------------------------------


---------------------
MP2 DENSITY FORMATION
---------------------

Completing the external part of the density      ... done
Storing the unrelaxed density                    ... done

Re-sorting 3-index density container for op 0    ... done
Computing external part of the Lagrangian        ... done
Calculating the xc-kernel                        ... done
Calculating G(D)                                 ... done
Completing the Lagrangian                        ... done
Solving the Z-vector equations                   ... Using XC Grid                  ... (calc.grid_cpscf.tmp) 
Recalculating density on grid  ... (calc.grho_cpscf0.tmp) done
Calculating the xc-kernel      ... (calc.fxc_cpscf0.tmp) done

-------------------
SHARK CP-SCF DRIVER
-------------------

Dimension of the orbital basis          ...    242
Dimension of the CPSCF-problem          ...   9165
Number of operators                     ...      1
Max. number of iterations               ...    128
Convergence Tolerance                   ... 3.0e-05
Number of perturbations                 ...      1
Perturbation type                       ... REAL

----------------------------
POPLE LINEAR EQUATION SOLVER
----------------------------

  ITERATION   0:   ||err||_max =   4.7622e-02 (   1.0 sec)
  ITERATION   1:   ||err||_max =   1.0379e-02 (   1.0 sec)
  ITERATION   2:   ||err||_max =   3.7910e-03 (   1.0 sec)
  ITERATION   3:   ||err||_max =   9.8942e-04 (   1.0 sec)
  ITERATION   4:   ||err||_max =   3.7839e-04 (   1.0 sec)
  ITERATION   5:   ||err||_max =   1.4326e-04 (   1.3 sec)
  ITERATION   6:   ||err||_max =   4.1771e-05 (   1.4 sec)
  ITERATION   7:   ||err||_max =   1.8834e-05 (   1.1 sec)
done
Finalizing the relaxed density                   ... done
Transforming P to the AO basis                   ... done
Storing the relaxed density                      ... done

------------------------------------
ENERGY WEIGHTED DENSITY FINALIZATION
------------------------------------

Gathering the parts of the W-matrix              ... done
Forming the Z-density                            ... done
Transforming Z to the AO basis                   ... done
Calculating G(Z)                                 ... done
Finalizing the W-matrix                          ... done
Transforming W to the AO basis and storing       ... done

----------------------------------
MP2 DERIVATIVE INTEGRAL GENERATION
----------------------------------

Input SCF Electron Density              ... calc.scfp
Input Correlated Electron Density       ... calc.pmp2re
Input Energy Weighted Density           ... calc.wmp2.tmp

Nuclear repulsion gradient              ... done (  0.0 sec)
HCore & Overlap gradient  (SHARK)       ... done (  0.1 sec)
Two-electron RIJ gradient terms         ... done (  0.6 sec)

-----------------------------------------------------------
MP2 COSX Grid Generation
-----------------------------------------------------------

General Integration Accuracy     IntAcc      ... 4.871
Radial Grid Type                 RadialGrid  ... OptM3 with GC (2021)
Angular Grid (max. ang.)         AngularGrid ... 4 (Lebedev-302)
Angular grid pruning method      GridPruning ... 4 (adaptive)
Weight generation scheme         WeightScheme... mBecke (2022)
Basis function cutoff            BFCut       ... 1.0000e-12
Integration weight cutoff        WCut        ... 1.0000e-14
Partially contracted basis set               ... on
Rotationally invariant grid construction     ... off
Angular grids for H and He will be reduced by one unit

Total number of grid points                  ...   133851
Total number of batches                      ...     1059
Average number of points per batch           ...      126
Average number of grid points per atom       ...     5354
UseSFitting                                  ... on
Two-electron COSX gradient terms        ... 
Integration Timings:
Total Time                  =     6.5 sec
Basis fcn evaluation        =     0.1 sec
Density evaluation          =     0.2 sec
A evaluation                =     5.5 sec
A derivative evaluation     =     0.0 sec
S-fit derivative evaluation =     0.0 sec
anal. over. der. evaluation =     0.0 sec
num. over. der. evaluation  =     0.4 sec
K(P) evaluation             =     0.1 sec
finalize                    =     0.0 sec

done (  7.4 sec)
CPCM gradient                           ... done (  1.3 sec)
DFT XC gradient                         ... done (  0.8 sec)
Empirical dispersion gradient           ... done (  0.0 sec)

-------
TIMINGS
-------

Total time                :   27.521 sec
Integral trafo            :    0.446 sec (  1.6%)
FC preparation            :    0.143 sec (  0.5%)
I/O of integrals          :    0.143 sec (  0.5%)
K(i,j) operators          :    0.306 sec (  1.1%)
T(i,j) pair energies      :    0.045 sec (  0.2%)
V**(-1/2)                 :    0.171 sec (  0.6%)
Gamma(ia|P)               :    0.295 sec (  1.1%)
Gamma-Trafo               :    0.083 sec (  0.3%)
D(virtual)                :    0.013 sec (  0.0%)
D(internal)               :    0.447 sec (  1.6%)
W(virtual)                :    0.025 sec (  0.1%)
W(internal)               :    0.647 sec (  2.4%)
L(virtual)                :    0.283 sec (  1.0%)
L(internal)               :    0.038 sec (  0.1%)
XC kernel                 :    0.021 sec (  0.1%)
G(D)                      :    1.846 sec (  6.7%)
G(Z)                      :    2.148 sec (  7.8%)
Z-vector solution         :    8.796 sec ( 32.0%)
3-index derivative        :    0.425 sec (  1.5%)
2-index derivative        :    0.032 sec (  0.1%)
Fock matrix gradient      :   10.290 sec ( 37.4%)


---------------------------------------
MP2 TOTAL ENERGY:     -575.774527785 Eh
---------------------------------------

The final MP2 gradient
  0:   0.00128012   0.00028519   0.00087493
  1:   0.00012559  -0.00022569   0.00038008
  2:  -0.00028363  -0.00125355  -0.00022649
  3:   0.00046273   0.00088915   0.00014070
  4:  -0.00059669  -0.00013708   0.00023536
  5:  -0.00107215  -0.00039631  -0.00084318
  6:   0.00090036   0.00218537  -0.00049336
  7:   0.00019151  -0.00133350  -0.00022618
  8:  -0.00002199  -0.00020523  -0.00113966
  9:   0.00066055   0.00017891  -0.00011093
 10:  -0.00062077   0.00059913  -0.00064208
 11:   0.00172786  -0.00145004   0.00067265
 12:  -0.00130566   0.00038914   0.00083089
 13:   0.00003219   0.00023937  -0.00004361
 14:  -0.00068611   0.00013594  -0.00007325
 15:  -0.00027408   0.00000193  -0.00067211
 16:  -0.00013081  -0.00018040  -0.00003842
 17:  -0.00004764   0.00021199   0.00001387
 18:   0.00048230  -0.00014894   0.00040567
 19:  -0.00026310  -0.00054701   0.00005196
 20:   0.00027383   0.00013577  -0.00016692
 21:  -0.00020713  -0.00005459   0.00005662
 22:   0.00015982  -0.00024102  -0.00007274
 23:  -0.00015497   0.00039790   0.00119061
 24:  -0.00062795   0.00056072  -0.00017226

-----------------------------------
NORM OF THE MP2 GRADIENT:  0.005586
-----------------------------------

Maximum memory used throughout the entire MP2-calculation: 70.6 MB


-------------------------------------------------------------------------------
                          DFT DISPERSION CORRECTION                            
                                                                               
                              DFTD3 V3.1  Rev 1                                
                          USING Becke-Johnson damping                          
-------------------------------------------------------------------------------
-------------------------   ----------------
Dispersion correction           -0.021083674
-------------------------   ----------------


-------------------------   --------------------
FINAL SINGLE POINT ENERGY      -575.795611459726
-------------------------   --------------------

------------------------------------------------------------------------------
                         ORCA GEOMETRY RELAXATION STEP
------------------------------------------------------------------------------

Reading the OPT-File                    .... done
Getting information on internals        .... done
Copying old internal coords+grads       .... done
Making the new internal coordinates     .... (2022 redundants) done
Validating the new internal coordinates .... (2022 redundants) done
Calculating the B-matrix                .... done
Calculating the G,G- and P matrices     .... done
Transforming gradient to internals      .... done
Projecting the internal gradient        .... done
Number of atoms                         ....  25
Number of internal coordinates          .... 124
Current Energy                          ....  -575.795611460 Eh
Current gradient norm                   ....     0.005585889 Eh/bohr
Maximum allowed component of the step   ....  0.300
Current trust radius                    ....  0.450
Updating the Hessian (BFGS)             .... done
Forming the augmented Hessian           .... done
Diagonalizing the augmented Hessian     .... done
Last element of RFO vector              ....  0.962195883
Lowest eigenvalues of augmented Hessian:
 -0.000461551  0.004832499  0.017702846  0.019288869  0.020466687
Length of the computed step             ....  0.283059175
The final length of the internal step   ....  0.283059175
Converting the step to Cartesian space:
 Initial RMS(Int)=    0.0254194643
Transforming coordinates:
 Iter   0:  RMS(Cart)=    0.0982023481 RMS(Int)=    0.7981038226
 Iter   5:  RMS(Cart)=    0.0000000650 RMS(Int)=    0.0000000368
done
Storing new coordinates                 .... done
The predicted energy change is          ....    -0.000249266
Previously predicted energy change      ....    -0.000179422
Actually observed energy change         ....    -0.000275713
Ratio of predicted to observed change   ....     1.536673413
New trust radius                        ....     0.300000000

                                .--------------------.
          ----------------------|Geometry convergence|-------------------------
          Item                value                   Tolerance       Converged
          ---------------------------------------------------------------------
          Energy change      -0.0002757134            0.0000010000      NO
          RMS gradient        0.0004441792            0.0000300000      NO
          MAX gradient        0.0014449925            0.0001000000      NO
          RMS step            0.0254194643            0.0006000000      NO
          MAX step            0.1323361677            0.0010000000      NO
          ........................................................
          Max(Bonds)      0.0046      Max(Angles)    0.92
          Max(Dihed)        7.58      Max(Improp)    0.00
          ---------------------------------------------------------------------

The optimization has not yet converged - more geometry cycles are needed


    ---------------------------------------------------------------------------
                         Redundant Internal Coordinates
                            (Angstroem and degrees)

        Definition                    Value    dE/dq     Step     New-Value
    ----------------------------------------------------------------------------
     1. B(O   1,C   0)                1.4160 -0.000019  0.0046    1.4206   
     2. B(C   2,O   1)                1.3571 -0.000787  0.0038    1.3609   
     3. B(C   3,C   2)                1.4059  0.000697 -0.0015    1.4044   
     4. B(C   4,C   3)                1.3991 -0.000159  0.0006    1.3997   
     5. B(C   5,C   2)                1.4043 -0.000462  0.0021    1.4064   
     6. B(C   6,C   5)                1.3953  0.000595 -0.0020    1.3933   
     7. B(C   7,C   4)                1.4006  0.000152 -0.0011    1.3995   
     8. B(C   7,C   6)                1.4006 -0.001047  0.0022    1.4029   
     9. B(C   8,C   7)                1.5201  0.000302 -0.0012    1.5188   
    10. B(C   9,C   8)                1.5116  0.000793  0.0003    1.5120   
    11. B(C  10,C   9)                1.3356 -0.000638 -0.0006    1.3350   
    12. B(C  11,C  10)                1.5025  0.001278 -0.0012    1.5013   
    13. B(O  12,C  11)                1.4280  0.000215  0.0001    1.4281   
    14. B(O  12,C   8)                1.4273  0.000262 -0.0006    1.4267   
    15. B(H  13,C   0)                1.0953 -0.000182  0.0004    1.0957   
    16. B(H  14,C   0)                1.1011 -0.000184  0.0000    1.1012   
    17. B(H  15,C   0)                1.1012 -0.000160  0.0000    1.1012   
    18. B(H  16,C   3)                1.0888  0.000020 -0.0002    1.0885   
    19. B(H  17,C   4)                1.0935  0.000203 -0.0003    1.0932   
    20. B(H  18,C   5)                1.0915  0.000175 -0.0004    1.0911   
    21. B(H  19,C   6)                1.0900  0.000110 -0.0002    1.0898   
    22. B(H  20,C  11)                1.1043 -0.000255  0.0009    1.1052   
    23. B(H  21,C  11)                1.1050 -0.000194  0.0006    1.1056   
    24. B(H  22,C   8)                1.1075 -0.000008 -0.0005    1.1070   
    25. B(H  23,C   9)                1.0903  0.000189 -0.0003    1.0900   
    26. B(H  24,C  10)                1.0907  0.000219 -0.0004    1.0902   
    27. A(O   1,C   0,H  13)          106.41 -0.000125   -0.27    106.13   
    28. A(H  13,C   0,H  14)          109.06 -0.000438    0.38    109.44   
    29. A(O   1,C   0,H  14)          111.77  0.000815   -0.29    111.49   
    30. A(H  14,C   0,H  15)          108.70 -0.000700    0.18    108.88   
    31. A(O   1,C   0,H  15)          111.81  0.000867   -0.33    111.48   
    32. A(H  13,C   0,H  15)          109.02 -0.000462    0.35    109.37   
    33. A(C   0,O   1,C   2)          118.29 -0.000966   -0.36    117.93   
    34. A(O   1,C   2,C   5)          116.45  0.000517   -0.53    115.92   
    35. A(C   3,C   2,C   5)          119.20 -0.000237    0.05    119.25   
    36. A(O   1,C   2,C   3)          124.35 -0.000280    0.48    124.83   
    37. A(C   2,C   3,H  16)          120.94 -0.000325    0.13    121.07   
    38. A(C   4,C   3,H  16)          119.41  0.000136    0.02    119.43   
    39. A(C   2,C   3,C   4)          119.65  0.000189   -0.15    119.50   
    40. A(C   7,C   4,H  17)          119.78  0.000078   -0.10    119.67   
    41. A(C   3,C   4,H  17)          118.75  0.000047   -0.05    118.71   
    42. A(C   3,C   4,C   7)          121.47 -0.000125    0.15    121.62   
    43. A(C   2,C   5,H  18)          118.86  0.000767   -0.50    118.37   
    44. A(C   2,C   5,C   6)          120.40 -0.000245    0.10    120.50   
    45. A(C   6,C   5,H  18)          120.73 -0.000522    0.40    121.13   
    46. A(C   5,C   6,H  19)          119.71 -0.000859    0.56    120.28   
    47. A(C   5,C   6,C   7)          120.93  0.000507   -0.14    120.78   
    48. A(C   7,C   6,H  19)          119.36  0.000352   -0.42    118.94   
    49. A(C   4,C   7,C   6)          118.35 -0.000088   -0.00    118.35   
    50. A(C   6,C   7,C   8)          121.57 -0.000197    0.04    121.60   
    51. A(C   4,C   7,C   8)          120.08  0.000287   -0.03    120.05   
    52. A(C   7,C   8,O  12)          111.63 -0.000226    0.17    111.80   
    53. A(C   7,C   8,C   9)          113.08  0.001153   -0.55    112.52   
    54. A(O  12,C   8,H  22)          108.89  0.000157   -0.02    108.87   
    55. A(C   9,C   8,H  22)          110.71  0.000037    0.19    110.90   
    56. A(C   7,C   8,H  22)          108.29 -0.000347    0.08    108.37   
    57. A(C   9,C   8,O  12)          104.17 -0.000796    0.14    104.31   
    58. A(C   8,C   9,C  10)          109.96  0.000315   -0.03    109.93   
    59. A(C  10,C   9,H  23)          126.42 -0.001445    0.92    127.33   
    60. A(C   8,C   9,H  23)          123.62  0.001129   -0.89    122.73   
    61. A(C   9,C  10,C  11)          109.74  0.000437   -0.09    109.65   
    62. A(C  11,C  10,H  24)          123.99  0.000638   -0.58    123.41   
    63. A(C   9,C  10,H  24)          126.27 -0.001075    0.67    126.94   
    64. A(H  20,C  11,H  21)          107.34 -0.000158   -0.41    106.94   
    65. A(O  12,C  11,H  21)          109.97  0.000347   -0.19    109.78   
    66. A(C  10,C  11,H  21)          112.22  0.000158    0.27    112.49   
    67. A(O  12,C  11,H  20)          110.07  0.000253   -0.08    109.99   
    68. A(C  10,C  11,O  12)          104.69 -0.001063    0.23    104.92   
    69. A(C  10,C  11,H  20)          112.54  0.000476    0.19    112.73   
    70. A(C   8,O  12,C  11)          111.43  0.001108   -0.24    111.19   
    71. D(C   2,O   1,C   0,H  13)    179.12 -0.000056    0.35    179.47   
    72. D(C   2,O   1,C   0,H  14)     60.16  0.000098    0.22     60.38   
    73. D(C   2,O   1,C   0,H  15)    -61.95 -0.000210    0.42    -61.53   
    74. D(C   5,C   2,O   1,C   0)   -179.06  0.000025   -0.30   -179.36   
    75. D(C   3,C   2,O   1,C   0)      0.89  0.000053   -0.46      0.43   
    76. D(C   4,C   3,C   2,C   5)      0.01 -0.000006   -0.05     -0.04   
    77. D(C   4,C   3,C   2,O   1)   -179.94 -0.000035    0.11   -179.83   
    78. D(H  16,C   3,C   2,C   5)    179.90  0.000018   -0.15    179.75   
    79. D(H  16,C   3,C   2,O   1)     -0.05 -0.000012    0.01     -0.04   
    80. D(H  17,C   4,C   3,H  16)     -0.26 -0.000012    0.05     -0.21   
    81. D(H  17,C   4,C   3,C   2)    179.63  0.000011   -0.05    179.58   
    82. D(C   7,C   4,C   3,H  16)    179.89 -0.000026    0.10    179.99   
    83. D(C   7,C   4,C   3,C   2)     -0.22 -0.000003    0.01     -0.21   
    84. D(C   6,C   5,C   2,C   3)      0.12 -0.000002    0.10      0.22   
    85. D(C   6,C   5,C   2,O   1)   -179.93  0.000025   -0.05   -179.97   
    86. D(H  18,C   5,C   2,C   3)   -179.78 -0.000017    0.16   -179.63   
    87. D(H  18,C   5,C   2,O   1)      0.17  0.000010    0.01      0.18   
    88. D(H  19,C   6,C   5,H  18)      0.04 -0.000020    0.13      0.17   
    89. D(H  19,C   6,C   5,C   2)   -179.86 -0.000037    0.18   -179.68   
    90. D(C   7,C   6,C   5,H  18)    179.87  0.000034   -0.17    179.70   
    91. D(C   7,C   6,C   5,C   2)     -0.04  0.000018   -0.11     -0.15   
    92. D(C   8,C   7,C   6,H  19)     -1.01  0.000161   -1.21     -2.22   
    93. D(C   8,C   7,C   6,C   5)    179.17  0.000109   -0.91    178.25   
    94. D(C   4,C   7,C   6,H  19)    179.65  0.000026   -0.23    179.42   
    95. D(C   4,C   7,C   6,C   5)     -0.17 -0.000026    0.07     -0.11   
    96. D(C   8,C   7,C   4,H  17)      1.10 -0.000125    1.00      2.11   
    97. D(C   8,C   7,C   4,C   3)   -179.05 -0.000111    0.95   -178.10   
    98. D(C   6,C   7,C   4,H  17)   -179.55  0.000004    0.04   -179.51   
    99. D(C   6,C   7,C   4,C   3)      0.30  0.000018   -0.01      0.29   
   100. D(C   9,C   8,C   7,C   6)   -109.71 -0.000274    7.58   -102.13   
   101. D(C   9,C   8,C   7,C   4)     69.61 -0.000140    6.59     76.20   
   102. D(H  22,C   8,C   7,C   4)    -53.46 -0.000711    6.65    -46.81   
   103. D(O  12,C   8,C   7,C   6)      7.37 -0.000677    7.51     14.87   
   104. D(O  12,C   8,C   7,C   4)   -173.31 -0.000543    6.51   -166.80   
   105. D(H  23,C   9,C   8,O  12)   -179.54  0.000058   -0.35   -179.89   
   106. D(H  23,C   9,C   8,C   7)    -58.16 -0.000096   -0.37    -58.53   
   107. D(C  10,C   9,C   8,H  22)   -117.01  0.000160   -0.76   -117.77   
   108. D(C  10,C   9,C   8,O  12)     -0.11 -0.000079   -0.62     -0.73   
   109. D(C  10,C   9,C   8,C   7)    121.27 -0.000234   -0.64    120.64   
   110. D(H  24,C  10,C   9,H  23)      0.24 -0.000025    0.00      0.24   
   111. D(H  24,C  10,C   9,C   8)   -179.17  0.000099    0.29   -178.88   
   112. D(C  11,C  10,C   9,H  23)   -180.00 -0.000084   -0.12   -180.12   
   113. D(C  11,C  10,C   9,C   8)      0.59  0.000039    0.17      0.76   
   114. D(H  21,C  11,C  10,C   9)    118.41 -0.000129    0.40    118.80   
   115. D(H  20,C  11,C  10,H  24)     59.39  0.000065    0.10     59.49   
   116. D(H  20,C  11,C  10,C   9)   -120.38  0.000128    0.22   -120.16   
   117. D(O  12,C  11,C  10,H  24)    178.93 -0.000039    0.23    179.16   
   118. D(O  12,C  11,C  10,C   9)     -0.84  0.000024    0.35     -0.49   
   119. D(C   8,O  12,C  11,H  21)   -119.98  0.000175   -1.11   -121.09   
   120. D(C   8,O  12,C  11,H  20)    121.96  0.000004   -0.45    121.51   
   121. D(C   8,O  12,C  11,C  10)      0.77 -0.000072   -0.76      0.01   
   122. D(C  11,O  12,C   8,H  22)    117.72 -0.000215    1.14    118.86   
   123. D(C  11,O  12,C   8,C   9)     -0.44  0.000085    0.85      0.41   
   124. D(C  11,O  12,C   8,C   7)   -122.78 -0.000682    1.34   -121.45   
    ----------------------------------------------------------------------------

Geometry step timings:
Preparation and reading OPT file:      0.001 s (15.028 %)
Internal coordinates            :      0.000 s ( 0.523 %)
B/P matrices and projection     :      0.002 s (28.470 %)
Hessian update/contruction      :      0.000 s ( 7.421 %)
Making the step                 :      0.001 s (21.707 %)
Converting the step to Cartesian:      0.000 s ( 2.715 %)
Storing new data                :      0.000 s ( 0.590 %)
Checking convergence            :      0.000 s ( 0.270 %)
Final printing                  :      0.001 s (23.242 %)
Total time                      :      0.006 s

Time for energy+gradient        :     46.006 s
Time for complete geometry iter :     46.207 s

         *************************************************************
         *                GEOMETRY OPTIMIZATION CYCLE   5            *
         *************************************************************
---------------------------------
CARTESIAN COORDINATES (ANGSTROEM)
---------------------------------
  C      1.124322   -0.116756    0.126063
  O      2.049032   -0.687337    1.041225
  C      2.974721    0.133947    1.607452
  C      3.081335    1.512517    1.361552
  C      4.081094    2.251929    2.004121
  C      3.877464   -0.477348    2.495815
  C      4.864447    0.274499    3.129781
  C      4.980054    1.652502    2.893603
  C      6.023687    2.496810    3.604109
  C      5.439396    3.304099    4.741168
  C      6.038603    2.974961    5.887895
  C      7.089282    1.934514    5.628015
  O      7.025732    1.690970    4.222242
  H      0.485193   -0.939396   -0.213637
  H      1.637313    0.330294   -0.739696
  H      0.502631    0.653504    0.608664
  H      2.401022    2.015264    0.676464
  H      4.156658    3.322872    1.797950
  H      3.785546   -1.550276    2.671630
  H      5.565456   -0.203962    3.813412
  H      6.907375    0.995972    6.182588
  H      8.103130    2.279555    5.902529
  H      6.505511    3.157196    2.857606
  H      4.636362    4.027185    4.598733
  H      5.821107    3.373927    6.878926

----------------------------
CARTESIAN COORDINATES (A.U.)
----------------------------
  NO LB      ZA    FRAG     MASS         X           Y           Z
   0 C     6.0000    0    12.011    2.124661   -0.220637    0.238224
   1 O     8.0000    0    15.999    3.872109   -1.298879    1.967630
   2 C     6.0000    0    12.011    5.621409    0.253124    3.037644
   3 C     6.0000    0    12.011    5.822879    2.858242    2.572960
   4 C     6.0000    0    12.011    7.712150    4.255530    3.787239
   5 C     6.0000    0    12.011    7.327344   -0.902057    4.716406
   6 C     6.0000    0    12.011    9.192473    0.518728    5.914429
   7 C     6.0000    0    12.011    9.410939    3.122776    5.468117
   8 C     6.0000    0    12.011   11.383119    4.718288    6.810778
   9 C     6.0000    0    12.011   10.278968    6.243843    8.959509
  10 C     6.0000    0    12.011   11.411305    5.621861   11.126509
  11 C     6.0000    0    12.011   13.396801    3.655703   10.635408
  12 O     8.0000    0    15.999   13.276709    3.195470    7.978881
  13 H     1.0000    0     1.008    0.916882   -1.775201   -0.403715
  14 H     1.0000    0     1.008    3.094073    0.624164   -1.397823
  15 H     1.0000    0     1.008    0.949835    1.234944    1.150209
  16 H     1.0000    0     1.008    4.537274    3.808297    1.278331
  17 H     1.0000    0     1.008    7.854944    6.279318    3.397632
  18 H     1.0000    0     1.008    7.153646   -2.929597    5.048649
  19 H     1.0000    0     1.008   10.517187   -0.385432    7.206305
  20 H     1.0000    0     1.008   13.053046    1.882114   11.683399
  21 H     1.0000    0     1.008   15.312697    4.307735   11.154164
  22 H     1.0000    0     1.008   12.293635    5.966235    5.400092
  23 H     1.0000    0     1.008    8.761454    7.610277    8.690346
  24 H     1.0000    0     1.008   11.000298    6.375797   12.999286

--------------------------------
INTERNAL COORDINATES (ANGSTROEM)
--------------------------------
 C      0   0   0     0.000000000000     0.00000000     0.00000000
 O      1   0   0     1.420623820962     0.00000000     0.00000000
 C      2   1   0     1.360890381240   117.93083880     0.00000000
 C      3   2   1     1.404381133011   124.83287225     0.43198735
 C      4   3   2     1.399694265143   119.49840021   180.16841713
 C      3   2   1     1.406347660947   115.92124869   180.63843055
 C      6   3   2     1.393314116130   120.50238303   180.02799842
 C      5   4   3     1.399507636510   121.62220371   359.78650021
 C      8   5   4     1.518829903991   120.03917785   181.90233080
 C      9   8   5     1.511957656694   112.52443494    76.20219976
 C     10   9   8     1.335052233669   109.93033125   120.64089217
 C     11  10   9     1.501330214473   109.65007952     0.76007606
 O      9   8   5     1.426730696170   111.79535021   193.20368552
 H      1   2   3     1.095727401800   106.13196517   179.46726558
 H      1   2   3     1.101158934400   111.48783366    60.37824857
 H      1   2   3     1.101229050325   111.47459619   298.46937034
 H      4   3   2     1.088543280551   121.07220567   359.95882277
 H      5   4   3     1.093222011993   118.70460485   179.58346359
 H      6   3   2     1.091116125740   118.36798842     0.17916168
 H      7   6   3     1.089811241052   120.27612817   180.32853418
 H     12  11  10     1.105216470332   112.73455413   239.83028143
 H     12  11  10     1.105577004805   112.48881625   118.80732300
 H      9   8   5     1.107036540433   108.37448265   313.19276348
 H     10   9   8     1.089956181128   122.72852036   301.47338198
 H     11  10   9     1.090238585771   126.94309067   181.12287937

---------------------------
INTERNAL COORDINATES (A.U.)
---------------------------
 C      0   0   0     0.000000000000     0.00000000     0.00000000
 O      1   0   0     2.684589960943     0.00000000     0.00000000
 C      2   1   0     2.571710118832   117.93083880     0.00000000
 C      3   2   1     2.653895729037   124.83287225     0.43198735
 C      4   3   2     2.645038832341   119.49840021   180.16841713
 C      3   2   1     2.657611928270   115.92124869   180.63843055
 C      6   3   2     2.632982098011   120.50238303   180.02799842
 C      5   4   3     2.644686155334   121.62220371   359.78650021
 C      8   5   4     2.870172562553   120.03917785   181.90233080
 C      9   8   5     2.857185897236   112.52443494    76.20219976
 C     10   9   8     2.522883096114   109.93033125   120.64089217
 C     11  10   9     2.837102941936   109.65007952     0.76007606
 O      9   8   5     2.696130282620   111.79535021   193.20368552
 H      1   2   3     2.070624706835   106.13196517   179.46726558
 H      1   2   3     2.080888815937   111.48783366    60.37824857
 H      1   2   3     2.081021315833   111.47459619   298.46937034
 H      4   3   2     2.057048685162   121.07220567   359.95882277
 H      5   4   3     2.065890206241   118.70460485   179.58346359
 H      6   3   2     2.061910657953   118.36798842     0.17916168
 H      7   6   3     2.059444783257   120.27612817   180.32853418
 H     12  11  10     2.088556447626   112.73455413   239.83028143
 H     12  11  10     2.089237759042   112.48881625   118.80732300
 H      9   8   5     2.091995881663   108.37448265   313.19276348
 H     10   9   8     2.059718680307   122.72852036   301.47338198
 H     11  10   9     2.060252347741   126.94309067   181.12287937


           ************************************************************
           *        Program running with 8 parallel MPI-processes     *
           *              working on a common directory               *
           ************************************************************
------------------------------------------------------------------------------
                   ___                                                        
                  /   \      - P O W E R E D   B Y -                         
                 /     \                                                     
                 |  |  |   _    _      __       _____    __    __             
                 |  |  |  | |  | |    /  \     |  _  \  |  |  /  |          
                  \  \/   | |  | |   /    \    | | | |  |  | /  /          
                 / \  \   | |__| |  /  /\  \   | |_| |  |  |/  /          
                |  |  |   |  __  | /  /__\  \  |    /   |      \           
                |  |  |   | |  | | |   __   |  |    \   |  |\   \          
                \     /   | |  | | |  |  |  |  | |\  \  |  | \   \       
                 \___/    |_|  |_| |__|  |__|  |_| \__\ |__|  \__/        
                                                                              
                      - O R C A' S   B I G   F R I E N D -                    
                                      &                                       
                       - I N T E G R A L  F E E D E R -                       
                                                                              
 v1 FN, 2020, v2 2021, v3 2022-2024                                           
------------------------------------------------------------------------------


----------------------
SHARK INTEGRAL PACKAGE
----------------------

Number of atoms                             ...     25
Number of basis functions                   ...    242
Number of shells                            ...    114
Maximum angular momentum                    ...      2
Integral batch strategy                     ... SHARK/LIBINT Hybrid
RI-J (if used) integral strategy            ... SPLIT-RIJ (Revised 2003 algorithm where possible)
Printlevel                                  ...      1
Contraction scheme used                     ... SEGMENTED contraction
Prescreening option                         ... SCHWARTZ
   Thresh                                   ... 1.000e-12
   Tcut                                     ... 1.000e-14
   Tpresel                                  ... 1.000e-14 
Coulomb Range Separation                    ... NOT USED
Exchange Range Separation                   ... NOT USED
Multipole approximations                    ... NOT USED
Finite Nucleus Model                        ... NOT USED
CABS basis                                  ... NOT available
Auxiliary Coulomb fitting basis             ... AVAILABLE
   # of basis functions in Aux-J            ...    769
   # of shells in Aux-J                     ...    255
   Maximum angular momentum in Aux-J        ...      4
Auxiliary J/K fitting basis                 ... NOT available
Auxiliary Correlation fitting basis         ... AVAILABLE
   # of basis functions in Aux-C            ...    792
   # of shells in Aux-C                     ...    280
   Maximum angular momentum in Aux-C        ...      3
Auxiliary 'external' fitting basis          ... NOT available

Checking pre-screening integrals            ... done (  0.0 sec) Dimension = 114
Check shell pair data                       ... done (  0.0 sec)
Shell pair information
Shell pair cut-off parameter TPreSel        ...   1.0e-14
Total number of shell pairs                 ...      6555
Shell pairs after pre-screening             ...      5668
Total number of primitive shell pairs       ...     23641
Primitive shell pairs kept                  ...     14417
          la=0 lb=0:   1763 shell pairs
          la=1 lb=0:   2078 shell pairs
          la=1 lb=1:    646 shell pairs
          la=2 lb=0:    693 shell pairs
          la=2 lb=1:    414 shell pairs
          la=2 lb=2:     74 shell pairs

Calculating one electron integrals          ... done (  0.0 sec)
Calculating RI/J V-Matrix + Cholesky decomp.... done (  0.0 sec)
Calculating RI/C V-Matrix + Cholesky decomp.... done (  0.0 sec)
Calculating Nuclear repulsion               ... done (  0.0 sec) ENN=    749.878697469235 Eh

Diagonalization of the overlap matrix:
Smallest eigenvalue                        ... 2.604e-04
Time for diagonalization                   ...    0.007 sec
Threshold for overlap eigenvalues          ... 1.000e-07
Number of eigenvalues below threshold      ... 0
Time for construction of square roots      ...    0.003 sec
Total time needed                          ...    0.011 sec

-------------------
DFT GRID GENERATION
-------------------

General Integration Accuracy     IntAcc      ... 4.388
Radial Grid Type                 RadialGrid  ... OptM3 with GC (2021)
Angular Grid (max. ang.)         AngularGrid ... 4 (Lebedev-302)
Angular grid pruning method      GridPruning ... 4 (adaptive)
Weight generation scheme         WeightScheme... mBecke (2022)
Basis function cutoff            BFCut       ... 1.0000e-12
Integration weight cutoff        WCut        ... 1.0000e-14
Partially contracted basis set               ... off
Rotationally invariant grid construction     ... off
Angular grids for H and He will be reduced by one unit

Total number of grid points                  ...   116600
Total number of batches                      ...     1837
Average number of points per batch           ...       63
Average number of grid points per atom       ...     4664

--------------------
COSX GRID GENERATION
--------------------

GRIDX 1
-------
General Integration Accuracy     IntAcc      ... 3.816
Radial Grid Type                 RadialGrid  ... OptM3 with GC (2021)
Angular Grid (max. ang.)         AngularGrid ... 1 (Lebedev-50)
Angular grid pruning method      GridPruning ... 4 (adaptive)
Weight generation scheme         WeightScheme... mBecke (2022)
Basis function cutoff            BFCut       ... 1.0000e-12
Integration weight cutoff        WCut        ... 1.0000e-14
Partially contracted basis set               ... on
Rotationally invariant grid construction     ... off
Angular grids for H and He will be reduced by one unit

Total number of grid points                  ...    14859
Total number of batches                      ...      132
Average number of points per batch           ...      112
Average number of grid points per atom       ...      594
UseSFitting                                  ... on

GRIDX 2
-------
General Integration Accuracy     IntAcc      ... 4.020
Radial Grid Type                 RadialGrid  ... OptM3 with GC (2021)
Angular Grid (max. ang.)         AngularGrid ... 2 (Lebedev-110)
Angular grid pruning method      GridPruning ... 4 (adaptive)
Weight generation scheme         WeightScheme... mBecke (2022)
Basis function cutoff            BFCut       ... 1.0000e-12
Integration weight cutoff        WCut        ... 1.0000e-14
Partially contracted basis set               ... on
Rotationally invariant grid construction     ... off
Angular grids for H and He will be reduced by one unit

Total number of grid points                  ...    32230
Total number of batches                      ...      267
Average number of points per batch           ...      120
Average number of grid points per atom       ...     1289
UseSFitting                                  ... on

GRIDX 3
-------
General Integration Accuracy     IntAcc      ... 4.338
Radial Grid Type                 RadialGrid  ... OptM3 with GC (2021)
Angular Grid (max. ang.)         AngularGrid ... 3 (Lebedev-194)
Angular grid pruning method      GridPruning ... 4 (adaptive)
Weight generation scheme         WeightScheme... mBecke (2022)
Basis function cutoff            BFCut       ... 1.0000e-12
Integration weight cutoff        WCut        ... 1.0000e-14
Partially contracted basis set               ... on
Rotationally invariant grid construction     ... off
Angular grids for H and He will be reduced by one unit

Total number of grid points                  ...    70564
Total number of batches                      ...      564
Average number of points per batch           ...      125
Average number of grid points per atom       ...     2823
UseSFitting                                  ... on
Grids setup in   0.0 sec
Initializing property integral containers    ... done (  0.0 sec)

SHARK setup successfully completed in   1.4 seconds

Maximum memory used throughout the entire STARTUP-calculation: 32.6 MB


           ************************************************************
           *        Program running with 8 parallel MPI-processes     *
           *              working on a common directory               *
           ************************************************************
Occupation numbers will be reassigned to an Aufbau configuration
             **** ENERGY FILE WAS UPDATED (calc.en.tmp) ****
Finished Guess after   0.2 sec
Maximum memory used throughout the entire GUESS-calculation: 14.4 MB


           ************************************************************
           *        Program running with 8 parallel MPI-processes     *
           *              working on a common directory               *
           ************************************************************
--------------------
CPCM SOLVATION MODEL
--------------------
CPCM parameters:
  Epsilon                                         ...      16.7000
  Refrac                                          ...       1.2750
  Rsolv                                           ...       1.3000
  Surface type                                    ... GAUSSIAN VDW
  Discretization scheme                           ... Constant charge density
    Threshold for H atoms                         ...       5.0000 (charges/Ang^2)
    Threshold for non-H atoms                     ...       5.0000 (charges/Ang^2)
  Epsilon function type                           ...         CPCM
Solvent:                                          ... CUSTOM
Radii:
  Scheme                                          ... Element-dependent radii
  Radius for C  used is    3.8550 Bohr (=   2.0400 Ang.)
  Radius for O  used is    3.4469 Bohr (=   1.8240 Ang.)
  Radius for H  used is    2.4944 Bohr (=   1.3200 Ang.)
Calculating surface                               ...        done! (  0.0s)
Cavity surface points                             ...         2232
Cavity Volume                                     ...    1496.7353
Cavity Surface-area                               ...     806.0338
Calculating surface distance matrix               ...        done! (  0.1s)
Performing Cholesky decomposition & store         ...        done! (  0.1s)
Overall time for CPCM initialization              ...                 0.2s

----------------------------------------D-I-I-S--------------------------------------------
Iteration    Energy (Eh)           Delta-E    RMSDP     MaxDP     DIISErr   Damp  Time(sec)
-------------------------------------------------------------------------------------------
               ***  Starting incremental Fock matrix formation  ***
    1    -575.1620704395381836     0.00e+00  2.81e-04  5.31e-03  2.71e-02  0.700   1.7
    2    -575.1652221995971104    -3.15e-03  2.59e-04  4.84e-03  2.19e-02  0.700   1.0
                               ***Turning on AO-DIIS***
    3    -575.1678227505865379    -2.60e-03  2.32e-04  4.05e-03  1.70e-02  0.700   1.0
    4    -575.1698487553960604    -2.03e-03  6.12e-04  1.05e-02  1.25e-02  0.000   1.0
                              *** Initializing SOSCF ***
---------------------------------------S-O-S-C-F--------------------------------------
Iteration    Energy (Eh)           Delta-E    RMSDP     MaxDP     MaxGrad    Time(sec)
--------------------------------------------------------------------------------------
    5    -575.1754992425915134    -5.65e-03  5.46e-05  8.39e-04  1.06e-03     1.0
               *** Restarting incremental Fock matrix formation ***
    6    -575.1755307733180871    -3.15e-05  3.30e-05  5.03e-04  3.24e-04     1.7
    7    -575.1755374848271458    -6.71e-06  1.63e-05  2.80e-04  1.01e-04     1.4
    8    -575.1755381781752021    -6.93e-07  5.23e-06  1.85e-04  6.03e-05     1.3
    9    -575.1755382985413689    -1.20e-07  2.17e-06  5.68e-05  2.55e-05     1.2
   10    -575.1755383317035921    -3.32e-08  4.57e-07  1.28e-05  4.46e-06     1.2
   11    -575.1755383316981352     5.46e-12  2.02e-07  5.40e-06  2.70e-06     1.1
                 **** Energy Check signals convergence ****

               *****************************************************
               *                     SUCCESS                       *
               *           SCF CONVERGED AFTER  11 CYCLES          *
               *****************************************************

Recomputing exchange energy using gridx3       ... done (    2.370 sec)
Old exchange energy                            :    -41.172202366 Eh
New exchange energy                            :    -41.172281436 Eh
Exchange energy change after final integration :     -0.000079070 Eh
Total energy after final integration           :   -575.175617402 Eh
             **** ENERGY FILE WAS UPDATED (calc.en.tmp) ****

----------------
TOTAL SCF ENERGY
----------------

Total Energy       :       -575.17561740219799 Eh          -15651.32425 eV

Components:
Nuclear Repulsion  :        749.87869746923548 Eh           20405.23674 eV
Electronic Energy  :      -1325.04151398018189 Eh          -36056.21266 eV
One Electron Energy:      -2269.07670775283623 Eh          -61744.71626 eV
Two Electron Energy:        944.03519377265434 Eh           25688.50360 eV
CPCM Dielectric    :         -0.01272182075173 Eh              -0.34618 eV

Virial components:
Potential Energy   :      -1145.47642458372070 Eh          -31169.99817 eV
Kinetic Energy     :        570.30080718152271 Eh           15518.67392 eV
Virial Ratio       :          2.00854778769255

DFT components:
N(Alpha)           :       46.999994079492 electrons
N(Beta)            :       46.999994079492 electrons
N(Total)           :       93.999988158984 electrons
E(X)               :      -36.582765285387 Eh       
E(C)               :       -2.326731163762 Eh       
E(XC)              :      -38.909496449149 Eh       

CPCM Solvation Model Properties:
Surface-charge          :         -0.02300573316717
Corrected charge        :         -0.00000000000000
Outlying charge corr.   :          0.00003183037748 Eh               0.00087 eV
Free-energy (cav+disp)  :  This term is not implemented in the current solvation scheme

---------------
SCF CONVERGENCE
---------------

  Last Energy change         ...   -5.4570e-12  Tolerance :   1.0000e-09
  Last MAX-Density change    ...    5.3985e-06  Tolerance :   1.0000e-08
  Last RMS-Density change    ...    2.0193e-07  Tolerance :   1.0000e-09
  Last DIIS Error            ...    1.0561e-03  Tolerance :   1.0000e-08
  Last Orbital Gradient      ...    2.7036e-06  Tolerance :   2.0000e-06
  Last Orbital Rotation      ...    6.2509e-06  Tolerance :   2.0000e-06


Total SCF time: 0 days 0 hours 0 min 16 sec 
Finished LeanSCF after  16.6 sec

Maximum memory used throughout the entire LEANSCF-calculation: 29.3 MB


           ************************************************************
           *        Program running with 8 parallel MPI-processes     *
           *              working on a common directory               *
           ************************************************************

------------------------------------------------------------------------------
                                ORCA  MP2 
------------------------------------------------------------------------------

Freezing NCore=26 chemical core electrons

----------------------
RI-MP2 ENERGY+GRADIENT
----------------------
Dimension of the orbital basis            ...  242
Dimension of the AuxC basis               ...  792
Memory devoted to MP2                     ... 8000 MB   
Data format for matrix containers         ... DOUBLE
Compression type for matrix containers    ... UNCOMPRESSED
Overall scaling of the MP2 energy         ...   2.700e-01

-----------------------
SHARK RI TRANSFORMATION
-----------------------

Number of basis functions                ...    242
Number of aux functions                  ...    792
Number of operators                      ...      1
Generation of IJK                        ... YES
Generation of IAK                        ... YES
Generation of ABK                        ... NO
Orbital Range Operator  0:    0-  46 to   47- 241

Aux basis identifier                     ...   AUXC
Contraction scheme used                  ... SEGMENTED
Do orthogonalization                     ... YES
All operator combinations                ... NO
Transpose (ia|K)                         ... NO
Integral generator used                  ... LIBINT
Starting integral generation + trafo... 
Half trafo (segmented) done. Total time =  0.3 sec. integrals=  0.2 sec trafo=  0.1 sec
Integral generation and half transformation done (  0.3 sec)

Reading or making V^(-1/2)          ... done (  0.0 sec)
Sorting IJK integrals               ... done (  0.1 sec)
Sorting IAK integrals               ... done (  0.2 sec)

SHARK RI integral transformation done. Total time =  0.5 sec.

Opening buffers                              ... done
Frozen core precalculation                   ... done

Starting loop over batches of integrals:

Operator 0  - window                       ... ( 13- 46)x( 47-241)
Operator 0  - Memory available             ...  8000 MB
Operator 0  - Memory needed per MO         ...   1.2 MB
Operator 0  - Number of orbitals per batch ... 5
Operator 0  - Number of batches            ... 1

OPERATOR  0   PASS   0:  MOs    13 ...   17 +   18 ...   22 +   23 ...   27 +   28 ...   32
                            +   33 ...   37 +   38 ...   42 +   43 ...   46
  Reading integrals       ... ok
  Internal MO  15
Closing buffer GIPV ( 0.05 GB; CompressionRatio= 1.00)
Time spent in pair loops =     2.323 sec
Deleting buffers (Ka|jb) ...done

-----------------------------------------------
 RI-MP2 CORRELATION ENERGY:     -0.599173306 Eh
-----------------------------------------------


---------------------
MP2 DENSITY FORMATION
---------------------

Completing the external part of the density      ... done
Storing the unrelaxed density                    ... done

Re-sorting 3-index density container for op 0    ... done
Computing external part of the Lagrangian        ... done
Calculating the xc-kernel                        ... done
Calculating G(D)                                 ... done
Completing the Lagrangian                        ... done
Solving the Z-vector equations                   ... Using XC Grid                  ... (calc.grid_cpscf.tmp) 
Recalculating density on grid  ... (calc.grho_cpscf0.tmp) done
Calculating the xc-kernel      ... (calc.fxc_cpscf0.tmp) done

-------------------
SHARK CP-SCF DRIVER
-------------------

Dimension of the orbital basis          ...    242
Dimension of the CPSCF-problem          ...   9165
Number of operators                     ...      1
Max. number of iterations               ...    128
Convergence Tolerance                   ... 3.0e-05
Number of perturbations                 ...      1
Perturbation type                       ... REAL

----------------------------
POPLE LINEAR EQUATION SOLVER
----------------------------

  ITERATION   0:   ||err||_max =   4.7833e-02 (   1.0 sec)
  ITERATION   1:   ||err||_max =   1.0433e-02 (   1.0 sec)
  ITERATION   2:   ||err||_max =   3.8099e-03 (   1.0 sec)
  ITERATION   3:   ||err||_max =   9.9392e-04 (   1.0 sec)
  ITERATION   4:   ||err||_max =   3.7691e-04 (   1.0 sec)
  ITERATION   5:   ||err||_max =   1.4113e-04 (   1.0 sec)
  ITERATION   6:   ||err||_max =   4.0894e-05 (   1.0 sec)
  ITERATION   7:   ||err||_max =   1.8587e-05 (   1.0 sec)
done
Finalizing the relaxed density                   ... done
Transforming P to the AO basis                   ... done
Storing the relaxed density                      ... done

------------------------------------
ENERGY WEIGHTED DENSITY FINALIZATION
------------------------------------

Gathering the parts of the W-matrix              ... done
Forming the Z-density                            ... done
Transforming Z to the AO basis                   ... done
Calculating G(Z)                                 ... done
Finalizing the W-matrix                          ... done
Transforming W to the AO basis and storing       ... done

----------------------------------
MP2 DERIVATIVE INTEGRAL GENERATION
----------------------------------

Input SCF Electron Density              ... calc.scfp
Input Correlated Electron Density       ... calc.pmp2re
Input Energy Weighted Density           ... calc.wmp2.tmp

Nuclear repulsion gradient              ... done (  0.0 sec)
HCore & Overlap gradient  (SHARK)       ... done (  0.1 sec)
Two-electron RIJ gradient terms         ... done (  0.6 sec)

-----------------------------------------------------------
MP2 COSX Grid Generation
-----------------------------------------------------------

General Integration Accuracy     IntAcc      ... 4.871
Radial Grid Type                 RadialGrid  ... OptM3 with GC (2021)
Angular Grid (max. ang.)         AngularGrid ... 4 (Lebedev-302)
Angular grid pruning method      GridPruning ... 4 (adaptive)
Weight generation scheme         WeightScheme... mBecke (2022)
Basis function cutoff            BFCut       ... 1.0000e-12
Integration weight cutoff        WCut        ... 1.0000e-14
Partially contracted basis set               ... on
Rotationally invariant grid construction     ... off
Angular grids for H and He will be reduced by one unit

Total number of grid points                  ...   133860
Total number of batches                      ...     1059
Average number of points per batch           ...      126
Average number of grid points per atom       ...     5354
UseSFitting                                  ... on
Two-electron COSX gradient terms        ... 
Integration Timings:
Total Time                  =     6.2 sec
Basis fcn evaluation        =     0.1 sec
Density evaluation          =     0.2 sec
A evaluation                =     5.2 sec
A derivative evaluation     =     0.0 sec
S-fit derivative evaluation =     0.0 sec
anal. over. der. evaluation =     0.0 sec
num. over. der. evaluation  =     0.4 sec
K(P) evaluation             =     0.1 sec
finalize                    =     0.0 sec

done (  7.0 sec)
CPCM gradient                           ... done (  1.3 sec)
DFT XC gradient                         ... done (  0.8 sec)
Empirical dispersion gradient           ... done (  0.0 sec)

-------
TIMINGS
-------

Total time                :   25.408 sec
Integral trafo            :    0.516 sec (  2.0%)
FC preparation            :    0.151 sec (  0.6%)
I/O of integrals          :    0.131 sec (  0.5%)
K(i,j) operators          :    0.306 sec (  1.2%)
T(i,j) pair energies      :    0.046 sec (  0.2%)
V**(-1/2)                 :    0.187 sec (  0.7%)
Gamma(ia|P)               :    0.296 sec (  1.2%)
Gamma-Trafo               :    0.082 sec (  0.3%)
D(virtual)                :    0.013 sec (  0.0%)
D(internal)               :    0.449 sec (  1.8%)
W(virtual)                :    0.025 sec (  0.1%)
W(internal)               :    0.646 sec (  2.5%)
L(virtual)                :    0.254 sec (  1.0%)
L(internal)               :    0.038 sec (  0.1%)
XC kernel                 :    0.021 sec (  0.1%)
G(D)                      :    1.828 sec (  7.2%)
G(Z)                      :    1.850 sec (  7.3%)
Z-vector solution         :    7.840 sec ( 30.9%)
3-index derivative        :    0.331 sec (  1.3%)
2-index derivative        :    0.031 sec (  0.1%)
Fock matrix gradient      :    9.800 sec ( 38.6%)


---------------------------------------
MP2 TOTAL ENERGY:     -575.774790708 Eh
---------------------------------------

The final MP2 gradient
  0:  -0.00082382   0.00152716  -0.00127660
  1:  -0.00016536  -0.00413290   0.00106147
  2:   0.00007592   0.00245848  -0.00060641
  3:   0.00084057   0.00104947   0.00027777
  4:  -0.00056766  -0.00041697   0.00031948
  5:   0.00010873  -0.00036958   0.00014747
  6:  -0.00010339  -0.00045482  -0.00058040
  7:   0.00077661  -0.00019039   0.00051996
  8:  -0.00015841   0.00002903  -0.00071285
  9:   0.00047777   0.00016523   0.00143455
 10:  -0.00114396   0.00101501  -0.00118720
 11:  -0.00052713   0.00036747   0.00034660
 12:  -0.00029821   0.00024310   0.00027146
 13:   0.00008308  -0.00049243   0.00021315
 14:  -0.00007685   0.00029025   0.00005279
 15:   0.00003100   0.00017740  -0.00012400
 16:   0.00002813  -0.00022709   0.00012495
 17:  -0.00007608  -0.00008321   0.00004864
 18:  -0.00001438   0.00015206  -0.00006959
 19:  -0.00008186   0.00047498  -0.00002146
 20:   0.00081047  -0.00034069  -0.00016297
 21:   0.00031974  -0.00058058   0.00006919
 22:   0.00042362  -0.00042614  -0.00009133
 23:   0.00001778  -0.00005891  -0.00004558
 24:   0.00005989  -0.00014465  -0.00004273

-----------------------------------
NORM OF THE MP2 GRADIENT:  0.006572
-----------------------------------

Maximum memory used throughout the entire MP2-calculation: 70.8 MB


-------------------------------------------------------------------------------
                          DFT DISPERSION CORRECTION                            
                                                                               
                              DFTD3 V3.1  Rev 1                                
                          USING Becke-Johnson damping                          
-------------------------------------------------------------------------------
-------------------------   ----------------
Dispersion correction           -0.021125642
-------------------------   ----------------


-------------------------   --------------------
FINAL SINGLE POINT ENERGY      -575.795916349966
-------------------------   --------------------

------------------------------------------------------------------------------
                         ORCA GEOMETRY RELAXATION STEP
------------------------------------------------------------------------------

Reading the OPT-File                    .... done
Getting information on internals        .... done
Copying old internal coords+grads       .... done
Making the new internal coordinates     .... (2022 redundants) done
Validating the new internal coordinates .... (2022 redundants) done
Calculating the B-matrix                .... done
Calculating the G,G- and P matrices     .... done
Transforming gradient to internals      .... done
Projecting the internal gradient        .... done
Number of atoms                         ....  25
Number of internal coordinates          .... 124
Current Energy                          ....  -575.795916350 Eh
Current gradient norm                   ....     0.006571620 Eh/bohr
Maximum allowed component of the step   ....  0.300
Current trust radius                    ....  0.300
Updating the Hessian (BFGS)             .... done
Forming the augmented Hessian           .... done
Diagonalizing the augmented Hessian     .... done
Last element of RFO vector              ....  0.974926064
Lowest eigenvalues of augmented Hessian:
 -0.000202237  0.002857213  0.017806530  0.019294366  0.020472849
Length of the computed step             ....  0.228252211
The final length of the internal step   ....  0.228252211
Converting the step to Cartesian space:
 Initial RMS(Int)=    0.0204976537
Transforming coordinates:
 Iter   0:  RMS(Cart)=    0.0799953372 RMS(Int)=    0.7979686993
 Iter   5:  RMS(Cart)=    0.0000000181 RMS(Int)=    0.0000000094
done
Storing new coordinates                 .... done
The predicted energy change is          ....    -0.000106387
Previously predicted energy change      ....    -0.000249266
Actually observed energy change         ....    -0.000304890
Ratio of predicted to observed change   ....     1.223151801
New trust radius                        ....     0.450000000

                                .--------------------.
          ----------------------|Geometry convergence|-------------------------
          Item                value                   Tolerance       Converged
          ---------------------------------------------------------------------
          Energy change      -0.0003048902            0.0000010000      NO
          RMS gradient        0.0004317594            0.0000300000      NO
          MAX gradient        0.0022686239            0.0001000000      NO
          RMS step            0.0204976537            0.0006000000      NO
          MAX step            0.1068945049            0.0010000000      NO
          ........................................................
          Max(Bonds)      0.0014      Max(Angles)    0.47
          Max(Dihed)        6.12      Max(Improp)    0.00
          ---------------------------------------------------------------------

The optimization has not yet converged - more geometry cycles are needed


    ---------------------------------------------------------------------------
                         Redundant Internal Coordinates
                            (Angstroem and degrees)

        Definition                    Value    dE/dq     Step     New-Value
    ----------------------------------------------------------------------------
     1. B(O   1,C   0)                1.4206  0.001843  0.0005    1.4212   
     2. B(C   2,O   1)                1.3609  0.002269  0.0001    1.3610   
     3. B(C   3,C   2)                1.4044  0.000420 -0.0010    1.4034   
     4. B(C   4,C   3)                1.3997 -0.000254  0.0006    1.4003   
     5. B(C   5,C   2)                1.4063  0.000336  0.0008    1.4072   
     6. B(C   6,C   5)                1.3933  0.000058 -0.0011    1.3922   
     7. B(C   7,C   4)                1.3995  0.000079 -0.0007    1.3988   
     8. B(C   7,C   6)                1.4029 -0.000172  0.0013    1.4042   
     9. B(C   8,C   7)                1.5188  0.000076 -0.0008    1.5180   
    10. B(C   9,C   8)                1.5120  0.000589 -0.0006    1.5114   
    11. B(C  10,C   9)                1.3351 -0.001081  0.0005    1.3355   
    12. B(C  11,C  10)                1.5013  0.000738 -0.0014    1.4999   
    13. B(O  12,C  11)                1.4281 -0.000062  0.0001    1.4282   
    14. B(O  12,C   8)                1.4267 -0.000244 -0.0001    1.4267   
    15. B(H  13,C   0)                1.0957  0.000256 -0.0000    1.0957   
    16. B(H  14,C   0)                1.1012  0.000039 -0.0000    1.1011   
    17. B(H  15,C   0)                1.1012  0.000052 -0.0000    1.1012   
    18. B(H  16,C   3)                1.0885 -0.000202 -0.0000    1.0885   
    19. B(H  17,C   4)                1.0932 -0.000098 -0.0001    1.0931   
    20. B(H  18,C   5)                1.0911 -0.000158 -0.0000    1.0911   
    21. B(H  19,C   6)                1.0898 -0.000273  0.0003    1.0901   
    22. B(H  20,C  11)                1.1052  0.000076  0.0003    1.1056   
    23. B(H  21,C  11)                1.1056  0.000128  0.0001    1.1057   
    24. B(H  22,C   8)                1.1070 -0.000010 -0.0002    1.1068   
    25. B(H  23,C   9)                1.0900 -0.000047 -0.0002    1.0898   
    26. B(H  24,C  10)                1.0902 -0.000103 -0.0001    1.0901   
    27. A(O   1,C   0,H  13)          106.13 -0.000724   -0.01    106.13   
    28. A(H  13,C   0,H  14)          109.44  0.000301    0.12    109.56   
    29. A(O   1,C   0,H  14)          111.49  0.000252   -0.19    111.30   
    30. A(H  14,C   0,H  15)          108.88 -0.000265    0.15    109.04   
    31. A(O   1,C   0,H  15)          111.47  0.000210   -0.20    111.28   
    32. A(H  13,C   0,H  15)          109.37  0.000233    0.13    109.50   
    33. A(C   0,O   1,C   2)          117.93 -0.001366    0.06    117.99   
    34. A(O   1,C   2,C   5)          115.92 -0.001202   -0.11    115.82   
    35. A(C   3,C   2,C   5)          119.25 -0.000470    0.08    119.32   
    36. A(O   1,C   2,C   3)          124.83  0.001673    0.03    124.86   
    37. A(C   2,C   3,H  16)          121.07 -0.000189    0.10    121.17   
    38. A(C   4,C   3,H  16)          119.43  0.000147   -0.02    119.41   
    39. A(C   2,C   3,C   4)          119.50  0.000042   -0.08    119.42   
    40. A(C   7,C   4,H  17)          119.67 -0.000176   -0.03    119.64   
    41. A(C   3,C   4,H  17)          118.70 -0.000246    0.02    118.72   
    42. A(C   3,C   4,C   7)          121.62  0.000422    0.01    121.64   
    43. A(C   2,C   5,H  18)          118.37 -0.000145   -0.23    118.14   
    44. A(C   2,C   5,C   6)          120.50  0.000189    0.02    120.52   
    45. A(C   6,C   5,H  18)          121.13 -0.000044    0.21    121.34   
    46. A(C   5,C   6,H  19)          120.28  0.000283    0.23    120.50   
    47. A(C   5,C   6,C   7)          120.79  0.000209   -0.10    120.69   
    48. A(C   7,C   6,H  19)          118.94 -0.000492   -0.13    118.81   
    49. A(C   4,C   7,C   6)          118.35 -0.000391    0.06    118.41   
    50. A(C   6,C   7,C   8)          121.59  0.000612   -0.10    121.49   
    51. A(C   4,C   7,C   8)          120.04 -0.000219    0.03    120.07   
    52. A(C   7,C   8,O  12)          111.80  0.000049    0.07    111.87   
    53. A(C   7,C   8,C   9)          112.52  0.000226   -0.33    112.19   
    54. A(O  12,C   8,H  22)          108.87 -0.000258    0.10    108.97   
    55. A(C   9,C   8,H  22)          110.90  0.000237    0.02    110.92   
    56. A(C   7,C   8,H  22)          108.37 -0.000054    0.05    108.42   
    57. A(C   9,C   8,O  12)          104.31 -0.000214    0.10    104.41   
    58. A(C   8,C   9,C  10)          109.93  0.000163   -0.04    109.89   
    59. A(C  10,C   9,H  23)          127.34 -0.000023    0.47    127.81   
    60. A(C   8,C   9,H  23)          122.73 -0.000141   -0.44    122.29   
    61. A(C   9,C  10,C  11)          109.65  0.000111   -0.05    109.60   
    62. A(C  11,C  10,H  24)          123.41 -0.000169   -0.28    123.13   
    63. A(C   9,C  10,H  24)          126.94  0.000057    0.32    127.27   
    64. A(H  20,C  11,H  21)          106.94 -0.000608   -0.02    106.92   
    65. A(O  12,C  11,H  21)          109.78 -0.000122   -0.06    109.72   
    66. A(C  10,C  11,H  21)          112.49  0.000500    0.01    112.50   
    67. A(O  12,C  11,H  20)          109.99 -0.000280    0.02    110.01   
    68. A(C  10,C  11,O  12)          104.92 -0.000296    0.15    105.06   
    69. A(C  10,C  11,H  20)          112.73  0.000795   -0.12    112.62   
    70. A(C   8,O  12,C  11)          111.19  0.000234   -0.17    111.02   
    71. D(C   2,O   1,C   0,H  13)    179.47 -0.000015    0.29    179.75   
    72. D(C   2,O   1,C   0,H  14)     60.38 -0.000074    0.25     60.63   
    73. D(C   2,O   1,C   0,H  15)    -61.53 -0.000061    0.33    -61.20   
    74. D(C   5,C   2,O   1,C   0)   -179.36  0.000028   -0.25   -179.61   
    75. D(C   3,C   2,O   1,C   0)      0.43  0.000027   -0.33      0.10   
    76. D(C   4,C   3,C   2,C   5)     -0.04 -0.000001   -0.05     -0.10   
    77. D(C   4,C   3,C   2,O   1)   -179.83  0.000002    0.03   -179.80   
    78. D(H  16,C   3,C   2,C   5)    179.75  0.000021   -0.16    179.58   
    79. D(H  16,C   3,C   2,O   1)     -0.04  0.000024   -0.08     -0.12   
    80. D(H  17,C   4,C   3,H  16)     -0.21 -0.000014    0.05     -0.16   
    81. D(H  17,C   4,C   3,C   2)    179.58  0.000007   -0.05    179.53   
    82. D(C   7,C   4,C   3,H  16)    179.99 -0.000002    0.04    180.03   
    83. D(C   7,C   4,C   3,C   2)     -0.21  0.000019   -0.07     -0.28   
    84. D(C   6,C   5,C   2,C   3)      0.22 -0.000012    0.11      0.34   
    85. D(C   6,C   5,C   2,O   1)   -179.97 -0.000008    0.04   -179.93   
    86. D(H  18,C   5,C   2,C   3)   -179.63 -0.000005    0.11   -179.52   
    87. D(H  18,C   5,C   2,O   1)      0.18 -0.000002    0.03      0.21   
    88. D(H  19,C   6,C   5,H  18)      0.17 -0.000027    0.15      0.32   
    89. D(H  19,C   6,C   5,C   2)   -179.67 -0.000020    0.14   -179.53   
    90. D(C   7,C   6,C   5,H  18)    179.70 -0.000002   -0.05    179.65   
    91. D(C   7,C   6,C   5,C   2)     -0.15  0.000005   -0.05     -0.20   
    92. D(C   8,C   7,C   6,H  19)     -2.22  0.000132   -0.96     -3.17   
    93. D(C   8,C   7,C   6,C   5)    178.25  0.000103   -0.76    177.49   
    94. D(C   4,C   7,C   6,H  19)    179.42  0.000042   -0.26    179.16   
    95. D(C   4,C   7,C   6,C   5)     -0.11  0.000013   -0.07     -0.17   
    96. D(C   8,C   7,C   4,H  17)      2.11 -0.000115    0.79      2.90   
    97. D(C   8,C   7,C   4,C   3)   -178.10 -0.000128    0.81   -177.29   
    98. D(C   6,C   7,C   4,H  17)   -179.51 -0.000013    0.11   -179.39   
    99. D(C   6,C   7,C   4,C   3)      0.29 -0.000025    0.13      0.42   
   100. D(C   9,C   8,C   7,C   6)   -102.13 -0.000308    6.12    -96.00   
   101. D(C   9,C   8,C   7,C   4)     76.20 -0.000220    5.42     81.62   
   102. D(H  22,C   8,C   7,C   4)    -46.81 -0.000634    5.59    -41.22   
   103. D(O  12,C   8,C   7,C   6)     14.87 -0.000398    6.09     20.96   
   104. D(O  12,C   8,C   7,C   4)   -166.80 -0.000309    5.38   -161.41   
   105. D(H  23,C   9,C   8,O  12)   -179.90 -0.000011   -0.22   -180.12   
   106. D(H  23,C   9,C   8,C   7)    -58.53  0.000036   -0.24    -58.77   
   107. D(C  10,C   9,C   8,H  22)   -117.78  0.000212   -0.45   -118.23   
   108. D(C  10,C   9,C   8,O  12)     -0.73 -0.000096   -0.26     -0.99   
   109. D(C  10,C   9,C   8,C   7)    120.64 -0.000049   -0.29    120.35   
   110. D(H  24,C  10,C   9,H  23)      0.24  0.000005    0.01      0.25   
   111. D(H  24,C  10,C   9,C   8)   -178.88  0.000096    0.07   -178.80   
   112. D(C  11,C  10,C   9,H  23)    179.88 -0.000018   -0.04    179.84   
   113. D(C  11,C  10,C   9,C   8)      0.76  0.000073    0.02      0.78   
   114. D(H  21,C  11,C  10,C   9)    118.81 -0.000086    0.25    119.06   
   115. D(H  20,C  11,C  10,H  24)     59.48  0.000050    0.12     59.60   
   116. D(H  20,C  11,C  10,C   9)   -120.17  0.000071    0.17   -120.00   
   117. D(O  12,C  11,C  10,H  24)    179.16 -0.000044    0.18    179.34   
   118. D(O  12,C  11,C  10,C   9)     -0.49 -0.000023    0.23     -0.27   
   119. D(C   8,O  12,C  11,H  21)   -121.09 -0.000400   -0.47   -121.56   
   120. D(C   8,O  12,C  11,H  20)    121.51  0.000580   -0.44    121.06   
   121. D(C   8,O  12,C  11,C  10)      0.01 -0.000043   -0.40     -0.40   
   122. D(C  11,O  12,C   8,H  22)    118.85  0.000119    0.54    119.39   
   123. D(C  11,O  12,C   8,C   9)      0.41  0.000079    0.41      0.82   
   124. D(C  11,O  12,C   8,C   7)   -121.45 -0.000086    0.71   -120.74   
    ----------------------------------------------------------------------------

Geometry step timings:
Preparation and reading OPT file:      0.001 s (17.210 %)
Internal coordinates            :      0.000 s ( 0.493 %)
B/P matrices and projection     :      0.002 s (26.642 %)
Hessian update/contruction      :      0.001 s ( 8.176 %)
Making the step                 :      0.001 s (20.550 %)
Converting the step to Cartesian:      0.000 s ( 2.545 %)
Storing new data                :      0.000 s ( 0.541 %)
Checking convergence            :      0.000 s ( 0.254 %)
Final printing                  :      0.001 s (23.572 %)
Total time                      :      0.006 s

Time for energy+gradient        :     44.229 s
Time for complete geometry iter :     44.452 s

         *************************************************************
         *                GEOMETRY OPTIMIZATION CYCLE   6            *
         *************************************************************
---------------------------------
CARTESIAN COORDINATES (ANGSTROEM)
---------------------------------
  C      1.136762   -0.129319    0.116319
  O      2.037318   -0.679967    1.067873
  C      2.965603    0.146963    1.621704
  C      3.102417    1.511901    1.325555
  C      4.103236    2.256787    1.961476
  C      3.838975   -0.447458    2.551227
  C      4.825594    0.308689    3.178242
  C      4.970634    1.675844    2.892532
  C      6.002859    2.529862    3.606328
  C      5.413842    3.272807    4.783317
  C      6.045871    2.920161    5.905740
  C      7.124202    1.927988    5.585525
  O      7.047205    1.739383    4.171904
  H      0.488258   -0.953376   -0.201304
  H      1.674046    0.274178   -0.756039
  H      0.524050    0.669852    0.561894
  H      2.447661    2.000823    0.606471
  H      4.204610    3.317272    1.716505
  H      3.720496   -1.511600    2.760972
  H      5.506939   -0.153833    3.892513
  H      6.981184    0.962281    6.104398
  H      8.131029    2.294308    5.858844
  H      6.441228    3.234134    2.873650
  H      4.584125    3.971020    4.674991
  H      5.838330    3.268741    6.917572

----------------------------
CARTESIAN COORDINATES (A.U.)
----------------------------
  NO LB      ZA    FRAG     MASS         X           Y           Z
   0 C     6.0000    0    12.011    2.148168   -0.244377    0.219811
   1 O     8.0000    0    15.999    3.849973   -1.284951    2.017987
   2 C     6.0000    0    12.011    5.604178    0.277720    3.064576
   3 C     6.0000    0    12.011    5.862718    2.857080    2.504936
   4 C     6.0000    0    12.011    7.753992    4.264710    3.706653
   5 C     6.0000    0    12.011    7.254611   -0.845572    4.821121
   6 C     6.0000    0    12.011    9.119051    0.583337    6.006007
   7 C     6.0000    0    12.011    9.393136    3.166886    5.466093
   8 C     6.0000    0    12.011   11.343759    4.780747    6.814972
   9 C     6.0000    0    12.011   10.230679    6.184710    9.039160
  10 C     6.0000    0    12.011   11.425040    5.518305   11.160230
  11 C     6.0000    0    12.011   13.462790    3.643368   10.555112
  12 O     8.0000    0    15.999   13.317288    3.286958    7.883755
  13 H     1.0000    0     1.008    0.922673   -1.801619   -0.380410
  14 H     1.0000    0     1.008    3.163488    0.518122   -1.428707
  15 H     1.0000    0     1.008    0.990312    1.265837    1.061825
  16 H     1.0000    0     1.008    4.625409    3.781008    1.146064
  17 H     1.0000    0     1.008    7.945562    6.268735    3.243724
  18 H     1.0000    0     1.008    7.030718   -2.856511    5.217481
  19 H     1.0000    0     1.008   10.406607   -0.290702    7.355783
  20 H     1.0000    0     1.008   13.192525    1.818447   11.535641
  21 H     1.0000    0     1.008   15.365418    4.335614   11.071611
  22 H     1.0000    0     1.008   12.172157    6.111628    5.430411
  23 H     1.0000    0     1.008    8.662741    7.504141    8.834453
  24 H     1.0000    0     1.008   11.032846    6.177025   13.072316

--------------------------------
INTERNAL COORDINATES (ANGSTROEM)
--------------------------------
 C      0   0   0     0.000000000000     0.00000000     0.00000000
 O      1   0   0     1.421150692815     0.00000000     0.00000000
 C      2   1   0     1.360975660873   117.98648029     0.00000000
 C      3   2   1     1.403381341479   124.86026224     0.10485655
 C      4   3   2     1.400317929410   119.42033241   180.19905736
 C      3   2   1     1.407170003705   115.81565858   180.39243238
 C      6   3   2     1.392236685022   120.52430723   180.06527133
 C      5   4   3     1.398834728612   121.63638897   359.71838339
 C      8   5   4     1.518005209689   120.06476270   182.71295794
 C      9   8   5     1.511361032773   112.19349592    81.62508394
 C     10   9   8     1.335534047685   109.89275425   120.34796296
 C     11  10   9     1.499914428115   109.60102821     0.78231451
 O      9   8   5     1.426672069249   111.86706709   198.58812602
 H      1   2   3     1.095678399968   106.12573127   179.75373123
 H      1   2   3     1.101132937367   111.29934671    60.62913734
 H      1   2   3     1.101192964706   111.27566194   298.79647358
 H      4   3   2     1.088499704471   121.17356923   359.88217437
 H      5   4   3     1.093121514427   118.72254534   179.53032200
 H      6   3   2     1.091068153047   118.13730445     0.21395430
 H      7   6   3     1.090109768853   120.50288932   180.47430708
 H     12  11  10     1.105564678665   112.61942879   239.99652101
 H     12  11  10     1.105710398417   112.50183224   119.06415127
 H      9   8   5     1.106789701116   108.42330291   318.77853408
 H     10   9   8     1.089800950544   122.29297377   301.22999481
 H     11  10   9     1.090130672327   127.26752722   181.19692527

---------------------------
INTERNAL COORDINATES (A.U.)
---------------------------
 C      0   0   0     0.000000000000     0.00000000     0.00000000
 O      1   0   0     2.685585604452     0.00000000     0.00000000
 C      2   1   0     2.571871273983   117.98648029     0.00000000
 C      3   2   1     2.652006396850   124.86026224     0.10485655
 C      4   3   2     2.646217387004   119.42033241   180.19905736
 C      3   2   1     2.659165930872   115.81565858   180.39243238
 C      6   3   2     2.630946048289   120.52430723   180.06527133
 C      5   4   3     2.643414543694   121.63638897   359.71838339
 C      8   5   4     2.868614116178   120.06476270   182.71295794
 C      9   8   5     2.856058441421   112.19349592    81.62508394
 C     10   9   8     2.523793592651   109.89275425   120.34796296
 C     11  10   9     2.834427493455   109.60102821     0.78231451
 O      9   8   5     2.696019493794   111.86706709   198.58812602
 H      1   2   3     2.070532106793   106.12573127   179.75373123
 H      1   2   3     2.080839688663   111.29934671    60.62913734
 H      1   2   3     2.080953123895   111.27566194   298.79647358
 H      4   3   2     2.056966338304   121.17356923   359.88217437
 H      5   4   3     2.065700293364   118.72254534   179.53032200
 H      6   3   2     2.061820002702   118.13730445     0.21395430
 H      7   6   3     2.060008919044   120.50288932   180.47430708
 H     12  11  10     2.089214466013   112.61942879   239.99652101
 H     12  11  10     2.089489836438   112.50183224   119.06415127
 H      9   8   5     2.091529422953   108.42330291   318.77853408
 H     10   9   8     2.059425337015   122.29297377   301.22999481
 H     11  10   9     2.060048420886   127.26752722   181.19692527


           ************************************************************
           *        Program running with 8 parallel MPI-processes     *
           *              working on a common directory               *
           ************************************************************
------------------------------------------------------------------------------
                   ___                                                        
                  /   \      - P O W E R E D   B Y -                         
                 /     \                                                     
                 |  |  |   _    _      __       _____    __    __             
                 |  |  |  | |  | |    /  \     |  _  \  |  |  /  |          
                  \  \/   | |  | |   /    \    | | | |  |  | /  /          
                 / \  \   | |__| |  /  /\  \   | |_| |  |  |/  /          
                |  |  |   |  __  | /  /__\  \  |    /   |      \           
                |  |  |   | |  | | |   __   |  |    \   |  |\   \          
                \     /   | |  | | |  |  |  |  | |\  \  |  | \   \       
                 \___/    |_|  |_| |__|  |__|  |_| \__\ |__|  \__/        
                                                                              
                      - O R C A' S   B I G   F R I E N D -                    
                                      &                                       
                       - I N T E G R A L  F E E D E R -                       
                                                                              
 v1 FN, 2020, v2 2021, v3 2022-2024                                           
------------------------------------------------------------------------------


----------------------
SHARK INTEGRAL PACKAGE
----------------------

Number of atoms                             ...     25
Number of basis functions                   ...    242
Number of shells                            ...    114
Maximum angular momentum                    ...      2
Integral batch strategy                     ... SHARK/LIBINT Hybrid
RI-J (if used) integral strategy            ... SPLIT-RIJ (Revised 2003 algorithm where possible)
Printlevel                                  ...      1
Contraction scheme used                     ... SEGMENTED contraction
Prescreening option                         ... SCHWARTZ
   Thresh                                   ... 1.000e-12
   Tcut                                     ... 1.000e-14
   Tpresel                                  ... 1.000e-14 
Coulomb Range Separation                    ... NOT USED
Exchange Range Separation                   ... NOT USED
Multipole approximations                    ... NOT USED
Finite Nucleus Model                        ... NOT USED
CABS basis                                  ... NOT available
Auxiliary Coulomb fitting basis             ... AVAILABLE
   # of basis functions in Aux-J            ...    769
   # of shells in Aux-J                     ...    255
   Maximum angular momentum in Aux-J        ...      4
Auxiliary J/K fitting basis                 ... NOT available
Auxiliary Correlation fitting basis         ... AVAILABLE
   # of basis functions in Aux-C            ...    792
   # of shells in Aux-C                     ...    280
   Maximum angular momentum in Aux-C        ...      3
Auxiliary 'external' fitting basis          ... NOT available

Checking pre-screening integrals            ... done (  0.0 sec) Dimension = 114
Check shell pair data                       ... done (  0.0 sec)
Shell pair information
Shell pair cut-off parameter TPreSel        ...   1.0e-14
Total number of shell pairs                 ...      6555
Shell pairs after pre-screening             ...      5668
Total number of primitive shell pairs       ...     23641
Primitive shell pairs kept                  ...     14419
          la=0 lb=0:   1763 shell pairs
          la=1 lb=0:   2078 shell pairs
          la=1 lb=1:    646 shell pairs
          la=2 lb=0:    693 shell pairs
          la=2 lb=1:    414 shell pairs
          la=2 lb=2:     74 shell pairs

Calculating one electron integrals          ... done (  0.2 sec)
Calculating RI/J V-Matrix + Cholesky decomp.... done (  0.2 sec)
Calculating RI/C V-Matrix + Cholesky decomp.... done (  0.0 sec)
Calculating Nuclear repulsion               ... done (  0.0 sec) ENN=    750.223246297061 Eh

Diagonalization of the overlap matrix:
Smallest eigenvalue                        ... 2.606e-04
Time for diagonalization                   ...    0.007 sec
Threshold for overlap eigenvalues          ... 1.000e-07
Number of eigenvalues below threshold      ... 0
Time for construction of square roots      ...    0.003 sec
Total time needed                          ...    0.012 sec

-------------------
DFT GRID GENERATION
-------------------

General Integration Accuracy     IntAcc      ... 4.388
Radial Grid Type                 RadialGrid  ... OptM3 with GC (2021)
Angular Grid (max. ang.)         AngularGrid ... 4 (Lebedev-302)
Angular grid pruning method      GridPruning ... 4 (adaptive)
Weight generation scheme         WeightScheme... mBecke (2022)
Basis function cutoff            BFCut       ... 1.0000e-12
Integration weight cutoff        WCut        ... 1.0000e-14
Partially contracted basis set               ... off
Rotationally invariant grid construction     ... off
Angular grids for H and He will be reduced by one unit

Total number of grid points                  ...   116605
Total number of batches                      ...     1833
Average number of points per batch           ...       63
Average number of grid points per atom       ...     4664

--------------------
COSX GRID GENERATION
--------------------

GRIDX 1
-------
General Integration Accuracy     IntAcc      ... 3.816
Radial Grid Type                 RadialGrid  ... OptM3 with GC (2021)
Angular Grid (max. ang.)         AngularGrid ... 1 (Lebedev-50)
Angular grid pruning method      GridPruning ... 4 (adaptive)
Weight generation scheme         WeightScheme... mBecke (2022)
Basis function cutoff            BFCut       ... 1.0000e-12
Integration weight cutoff        WCut        ... 1.0000e-14
Partially contracted basis set               ... on
Rotationally invariant grid construction     ... off
Angular grids for H and He will be reduced by one unit

Total number of grid points                  ...    14875
Total number of batches                      ...      130
Average number of points per batch           ...      114
Average number of grid points per atom       ...      595
UseSFitting                                  ... on

GRIDX 2
-------
General Integration Accuracy     IntAcc      ... 4.020
Radial Grid Type                 RadialGrid  ... OptM3 with GC (2021)
Angular Grid (max. ang.)         AngularGrid ... 2 (Lebedev-110)
Angular grid pruning method      GridPruning ... 4 (adaptive)
Weight generation scheme         WeightScheme... mBecke (2022)
Basis function cutoff            BFCut       ... 1.0000e-12
Integration weight cutoff        WCut        ... 1.0000e-14
Partially contracted basis set               ... on
Rotationally invariant grid construction     ... off
Angular grids for H and He will be reduced by one unit

Total number of grid points                  ...    32214
Total number of batches                      ...      267
Average number of points per batch           ...      120
Average number of grid points per atom       ...     1289
UseSFitting                                  ... on

GRIDX 3
-------
General Integration Accuracy     IntAcc      ... 4.338
Radial Grid Type                 RadialGrid  ... OptM3 with GC (2021)
Angular Grid (max. ang.)         AngularGrid ... 3 (Lebedev-194)
Angular grid pruning method      GridPruning ... 4 (adaptive)
Weight generation scheme         WeightScheme... mBecke (2022)
Basis function cutoff            BFCut       ... 1.0000e-12
Integration weight cutoff        WCut        ... 1.0000e-14
Partially contracted basis set               ... on
Rotationally invariant grid construction     ... off
Angular grids for H and He will be reduced by one unit

Total number of grid points                  ...    70588
Total number of batches                      ...      565
Average number of points per batch           ...      124
Average number of grid points per atom       ...     2824
UseSFitting                                  ... on
Grids setup in   0.0 sec
Initializing property integral containers    ... done (  0.0 sec)

SHARK setup successfully completed in   2.8 seconds

Maximum memory used throughout the entire STARTUP-calculation: 32.6 MB


           ************************************************************
           *        Program running with 8 parallel MPI-processes     *
           *              working on a common directory               *
           ************************************************************
Occupation numbers will be reassigned to an Aufbau configuration
             **** ENERGY FILE WAS UPDATED (calc.en.tmp) ****
Finished Guess after   0.2 sec
Maximum memory used throughout the entire GUESS-calculation: 14.4 MB


           ************************************************************
           *        Program running with 8 parallel MPI-processes     *
           *              working on a common directory               *
           ************************************************************
--------------------
CPCM SOLVATION MODEL
--------------------
CPCM parameters:
  Epsilon                                         ...      16.7000
  Refrac                                          ...       1.2750
  Rsolv                                           ...       1.3000
  Surface type                                    ... GAUSSIAN VDW
  Discretization scheme                           ... Constant charge density
    Threshold for H atoms                         ...       5.0000 (charges/Ang^2)
    Threshold for non-H atoms                     ...       5.0000 (charges/Ang^2)
  Epsilon function type                           ...         CPCM
Solvent:                                          ... CUSTOM
Radii:
  Scheme                                          ... Element-dependent radii
  Radius for C  used is    3.8550 Bohr (=   2.0400 Ang.)
  Radius for O  used is    3.4469 Bohr (=   1.8240 Ang.)
  Radius for H  used is    2.4944 Bohr (=   1.3200 Ang.)
Calculating surface                               ...        done! (  0.0s)
Cavity surface points                             ...         2234
Cavity Volume                                     ...    1495.9567
Cavity Surface-area                               ...     804.9515
Calculating surface distance matrix               ...        done! (  0.1s)
Performing Cholesky decomposition & store         ...        done! (  0.2s)
Overall time for CPCM initialization              ...                 0.3s

----------------------------------------D-I-I-S--------------------------------------------
Iteration    Energy (Eh)           Delta-E    RMSDP     MaxDP     DIISErr   Damp  Time(sec)
-------------------------------------------------------------------------------------------
               ***  Starting incremental Fock matrix formation  ***
    1    -575.1668168566590111     0.00e+00  2.26e-04  3.84e-03  2.08e-02  0.700   1.7
    2    -575.1688818459991808    -2.06e-03  2.08e-04  3.50e-03  1.68e-02  0.700   1.0
                               ***Turning on AO-DIIS***
    3    -575.1705856326378807    -1.70e-03  1.87e-04  3.30e-03  1.30e-02  0.700   1.0
    4    -575.1719129849717547    -1.33e-03  4.92e-04  8.82e-03  9.63e-03  0.000   1.0
                              *** Initializing SOSCF ***
---------------------------------------S-O-S-C-F--------------------------------------
Iteration    Energy (Eh)           Delta-E    RMSDP     MaxDP     MaxGrad    Time(sec)
--------------------------------------------------------------------------------------
    5    -575.1756135018089253    -3.70e-03  4.39e-05  6.43e-04  8.41e-04     1.0
               *** Restarting incremental Fock matrix formation ***
    6    -575.1756340337416304    -2.05e-05  2.66e-05  3.92e-04  2.76e-04     1.7
    7    -575.1756384366973407    -4.40e-06  1.27e-05  2.13e-04  8.81e-05     1.4
    8    -575.1756389069911393    -4.70e-07  3.78e-06  1.56e-04  5.08e-05     1.3
    9    -575.1756389628075112    -5.58e-08  1.68e-06  5.94e-05  2.95e-05     1.2
   10    -575.1756389820517370    -1.92e-08  2.98e-07  9.17e-06  2.79e-06     1.2
   11    -575.1756389817923036     2.59e-10  1.33e-07  3.79e-06  2.20e-06     1.0
                 **** Energy Check signals convergence ****

               *****************************************************
               *                     SUCCESS                       *
               *           SCF CONVERGED AFTER  11 CYCLES          *
               *****************************************************

Recomputing exchange energy using gridx3       ... done (    2.346 sec)
Old exchange energy                            :    -41.172637290 Eh
New exchange energy                            :    -41.172704932 Eh
Exchange energy change after final integration :     -0.000067642 Eh
Total energy after final integration           :   -575.175706624 Eh
             **** ENERGY FILE WAS UPDATED (calc.en.tmp) ****

----------------
TOTAL SCF ENERGY
----------------

Total Energy       :       -575.17570662411219 Eh          -15651.32668 eV

Components:
Nuclear Repulsion  :        750.22324629706088 Eh           20414.61239 eV
Electronic Energy  :      -1325.38604919341833 Eh          -36065.58794 eV
One Electron Energy:      -2269.76102082463967 Eh          -61763.33736 eV
Two Electron Energy:        944.37497163122123 Eh           25697.74943 eV
CPCM Dielectric    :         -0.01283608543466 Eh              -0.34929 eV

Virial components:
Potential Energy   :      -1145.47981324905641 Eh          -31170.09038 eV
Kinetic Energy     :        570.30410662494432 Eh           15518.76370 eV
Virial Ratio       :          2.00854210927569

DFT components:
N(Alpha)           :       46.999998798038 electrons
N(Beta)            :       46.999998798038 electrons
N(Total)           :       93.999997596075 electrons
E(X)               :      -36.583101304298 Eh       
E(C)               :       -2.326746205042 Eh       
E(XC)              :      -38.909847509340 Eh       

CPCM Solvation Model Properties:
Surface-charge          :         -0.02295030011942
Corrected charge        :         -0.00000000000000
Outlying charge corr.   :          0.00003168507615 Eh               0.00086 eV
Free-energy (cav+disp)  :  This term is not implemented in the current solvation scheme

---------------
SCF CONVERGENCE
---------------

  Last Energy change         ...   -2.5943e-10  Tolerance :   1.0000e-09
  Last MAX-Density change    ...    3.7939e-06  Tolerance :   1.0000e-08
  Last RMS-Density change    ...    1.3281e-07  Tolerance :   1.0000e-09
  Last DIIS Error            ...    8.4136e-04  Tolerance :   1.0000e-08
  Last Orbital Gradient      ...    2.1963e-06  Tolerance :   2.0000e-06
  Last Orbital Rotation      ...    5.2764e-06  Tolerance :   2.0000e-06


Total SCF time: 0 days 0 hours 0 min 16 sec 
Finished LeanSCF after  16.5 sec

Maximum memory used throughout the entire LEANSCF-calculation: 29.4 MB


           ************************************************************
           *        Program running with 8 parallel MPI-processes     *
           *              working on a common directory               *
           ************************************************************

------------------------------------------------------------------------------
                                ORCA  MP2 
------------------------------------------------------------------------------

Freezing NCore=26 chemical core electrons

----------------------
RI-MP2 ENERGY+GRADIENT
----------------------
Dimension of the orbital basis            ...  242
Dimension of the AuxC basis               ...  792
Memory devoted to MP2                     ... 8000 MB   
Data format for matrix containers         ... DOUBLE
Compression type for matrix containers    ... UNCOMPRESSED
Overall scaling of the MP2 energy         ...   2.700e-01

-----------------------
SHARK RI TRANSFORMATION
-----------------------

Number of basis functions                ...    242
Number of aux functions                  ...    792
Number of operators                      ...      1
Generation of IJK                        ... YES
Generation of IAK                        ... YES
Generation of ABK                        ... NO
Orbital Range Operator  0:    0-  46 to   47- 241

Aux basis identifier                     ...   AUXC
Contraction scheme used                  ... SEGMENTED
Do orthogonalization                     ... YES
All operator combinations                ... NO
Transpose (ia|K)                         ... NO
Integral generator used                  ... LIBINT
Starting integral generation + trafo... 
Half trafo (segmented) done. Total time =  0.2 sec. integrals=  0.1 sec trafo=  0.1 sec
Integral generation and half transformation done (  0.2 sec)

Reading or making V^(-1/2)          ... done (  0.0 sec)
Sorting IJK integrals               ... done (  0.1 sec)
Sorting IAK integrals               ... done (  0.2 sec)

SHARK RI integral transformation done. Total time =  0.4 sec.

Opening buffers                              ... done
Frozen core precalculation                   ... done

Starting loop over batches of integrals:

Operator 0  - window                       ... ( 13- 46)x( 47-241)
Operator 0  - Memory available             ...  8000 MB
Operator 0  - Memory needed per MO         ...   1.2 MB
Operator 0  - Number of orbitals per batch ... 5
Operator 0  - Number of batches            ... 1

OPERATOR  0   PASS   0:  MOs    13 ...   17 +   18 ...   22 +   23 ...   27 +   28 ...   32
                            +   33 ...   37 +   38 ...   42 +   43 ...   46
  Reading integrals       ... ok
  Internal MO  15
Closing buffer GIPV ( 0.05 GB; CompressionRatio= 1.00)
Time spent in pair loops =     2.189 sec
Deleting buffers (Ka|jb) ...done

-----------------------------------------------
 RI-MP2 CORRELATION ENERGY:     -0.599204051 Eh
-----------------------------------------------


---------------------
MP2 DENSITY FORMATION
---------------------

Completing the external part of the density      ... done
Storing the unrelaxed density                    ... done

Re-sorting 3-index density container for op 0    ... done
Computing external part of the Lagrangian        ... done
Calculating the xc-kernel                        ... done
Calculating G(D)                                 ... done
Completing the Lagrangian                        ... done
Solving the Z-vector equations                   ... Using XC Grid                  ... (calc.grid_cpscf.tmp) 
Recalculating density on grid  ... (calc.grho_cpscf0.tmp) done
Calculating the xc-kernel      ... (calc.fxc_cpscf0.tmp) done

-------------------
SHARK CP-SCF DRIVER
-------------------

Dimension of the orbital basis          ...    242
Dimension of the CPSCF-problem          ...   9165
Number of operators                     ...      1
Max. number of iterations               ...    128
Convergence Tolerance                   ... 3.0e-05
Number of perturbations                 ...      1
Perturbation type                       ... REAL

----------------------------
POPLE LINEAR EQUATION SOLVER
----------------------------

  ITERATION   0:   ||err||_max =   4.7893e-02 (   0.9 sec)
  ITERATION   1:   ||err||_max =   1.0453e-02 (   1.0 sec)
  ITERATION   2:   ||err||_max =   3.8332e-03 (   1.0 sec)
  ITERATION   3:   ||err||_max =   1.0017e-03 (   1.0 sec)
  ITERATION   4:   ||err||_max =   3.8200e-04 (   1.0 sec)
  ITERATION   5:   ||err||_max =   1.4321e-04 (   1.0 sec)
  ITERATION   6:   ||err||_max =   4.1495e-05 (   1.0 sec)
  ITERATION   7:   ||err||_max =   1.8863e-05 (   1.0 sec)
done
Finalizing the relaxed density                   ... done
Transforming P to the AO basis                   ... done
Storing the relaxed density                      ... done

------------------------------------
ENERGY WEIGHTED DENSITY FINALIZATION
------------------------------------

Gathering the parts of the W-matrix              ... done
Forming the Z-density                            ... done
Transforming Z to the AO basis                   ... done
Calculating G(Z)                                 ... done
Finalizing the W-matrix                          ... done
Transforming W to the AO basis and storing       ... done

----------------------------------
MP2 DERIVATIVE INTEGRAL GENERATION
----------------------------------

Input SCF Electron Density              ... calc.scfp
Input Correlated Electron Density       ... calc.pmp2re
Input Energy Weighted Density           ... calc.wmp2.tmp

Nuclear repulsion gradient              ... done (  0.0 sec)
HCore & Overlap gradient  (SHARK)       ... done (  0.1 sec)
Two-electron RIJ gradient terms         ... done (  0.5 sec)

-----------------------------------------------------------
MP2 COSX Grid Generation
-----------------------------------------------------------

General Integration Accuracy     IntAcc      ... 4.871
Radial Grid Type                 RadialGrid  ... OptM3 with GC (2021)
Angular Grid (max. ang.)         AngularGrid ... 4 (Lebedev-302)
Angular grid pruning method      GridPruning ... 4 (adaptive)
Weight generation scheme         WeightScheme... mBecke (2022)
Basis function cutoff            BFCut       ... 1.0000e-12
Integration weight cutoff        WCut        ... 1.0000e-14
Partially contracted basis set               ... on
Rotationally invariant grid construction     ... off
Angular grids for H and He will be reduced by one unit

Total number of grid points                  ...   133818
Total number of batches                      ...     1057
Average number of points per batch           ...      126
Average number of grid points per atom       ...     5353
UseSFitting                                  ... on
Two-electron COSX gradient terms        ... 
Integration Timings:
Total Time                  =     6.2 sec
Basis fcn evaluation        =     0.1 sec
Density evaluation          =     0.2 sec
A evaluation                =     5.0 sec
A derivative evaluation     =     0.0 sec
S-fit derivative evaluation =     0.0 sec
anal. over. der. evaluation =     0.0 sec
num. over. der. evaluation  =     0.4 sec
K(P) evaluation             =     0.1 sec
finalize                    =     0.0 sec

done (  7.0 sec)
CPCM gradient                           ... done (  1.3 sec)
DFT XC gradient                         ... done (  0.9 sec)
Empirical dispersion gradient           ... done (  0.0 sec)

-------
TIMINGS
-------

Total time                :   25.233 sec
Integral trafo            :    0.448 sec (  1.8%)
FC preparation            :    0.143 sec (  0.6%)
I/O of integrals          :    0.132 sec (  0.5%)
K(i,j) operators          :    0.300 sec (  1.2%)
T(i,j) pair energies      :    0.043 sec (  0.2%)
V**(-1/2)                 :    0.169 sec (  0.7%)
Gamma(ia|P)               :    0.287 sec (  1.1%)
Gamma-Trafo               :    0.082 sec (  0.3%)
D(virtual)                :    0.013 sec (  0.1%)
D(internal)               :    0.421 sec (  1.7%)
W(virtual)                :    0.025 sec (  0.1%)
W(internal)               :    0.624 sec (  2.5%)
L(virtual)                :    0.204 sec (  0.8%)
L(internal)               :    0.038 sec (  0.1%)
XC kernel                 :    0.021 sec (  0.1%)
G(D)                      :    1.788 sec (  7.1%)
G(Z)                      :    1.876 sec (  7.4%)
Z-vector solution         :    7.926 sec ( 31.4%)
3-index derivative        :    0.367 sec (  1.5%)
2-index derivative        :    0.031 sec (  0.1%)
Fock matrix gradient      :    9.789 sec ( 38.8%)


---------------------------------------
MP2 TOTAL ENERGY:     -575.774910675 Eh
---------------------------------------

The final MP2 gradient
  0:  -0.00156186   0.00134063  -0.00195839
  1:  -0.00029628  -0.00382147   0.00106349
  2:   0.00042741   0.00293658  -0.00055643
  3:   0.00054432   0.00060042   0.00018031
  4:  -0.00034199  -0.00025634   0.00031072
  5:   0.00047769   0.00001008   0.00043403
  6:  -0.00058141  -0.00165409  -0.00041798
  7:   0.00071843   0.00006163   0.00089687
  8:   0.00004681   0.00022442  -0.00009381
  9:  -0.00002130   0.00003551   0.00113734
 10:  -0.00056530   0.00057454  -0.00075669
 11:  -0.00172409   0.00107926   0.00027596
 12:   0.00024841   0.00024605  -0.00026384
 13:   0.00009119  -0.00056367   0.00028620
 14:   0.00031767   0.00018272   0.00017191
 15:   0.00021673   0.00013938   0.00025937
 16:   0.00010226  -0.00012453   0.00017216
 17:  -0.00010200  -0.00014284   0.00001592
 18:  -0.00026003   0.00019120  -0.00028606
 19:   0.00020366   0.00083963  -0.00004560
 20:   0.00068985  -0.00037542  -0.00010603
 21:   0.00042217  -0.00052994   0.00000763
 22:   0.00041395  -0.00034612  -0.00007476
 23:   0.00008986  -0.00020562  -0.00068184
 24:   0.00042948  -0.00040795   0.00002022

-----------------------------------
NORM OF THE MP2 GRADIENT:  0.007066
-----------------------------------

Maximum memory used throughout the entire MP2-calculation: 70.9 MB


-------------------------------------------------------------------------------
                          DFT DISPERSION CORRECTION                            
                                                                               
                              DFTD3 V3.1  Rev 1                                
                          USING Becke-Johnson damping                          
-------------------------------------------------------------------------------
-------------------------   ----------------
Dispersion correction           -0.021158581
-------------------------   ----------------


-------------------------   --------------------
FINAL SINGLE POINT ENERGY      -575.796069256124
-------------------------   --------------------

------------------------------------------------------------------------------
                         ORCA GEOMETRY RELAXATION STEP
------------------------------------------------------------------------------

Reading the OPT-File                    .... done
Getting information on internals        .... done
Copying old internal coords+grads       .... done
Making the new internal coordinates     .... (2022 redundants) done
Validating the new internal coordinates .... (2022 redundants) done
Calculating the B-matrix                .... done
Calculating the G,G- and P matrices     .... done
Transforming gradient to internals      .... done
Projecting the internal gradient        .... done
Number of atoms                         ....  25
Number of internal coordinates          .... 124
Current Energy                          ....  -575.796069256 Eh
Current gradient norm                   ....     0.007066102 Eh/bohr
Maximum allowed component of the step   ....  0.300
Current trust radius                    ....  0.450
Updating the Hessian (BFGS)             .... done
Forming the augmented Hessian           .... done
Diagonalizing the augmented Hessian     .... done
Last element of RFO vector              ....  0.954050329
Lowest eigenvalues of augmented Hessian:
 -0.000240881  0.001609509  0.018036965  0.019364243  0.020463095
Length of the computed step             ....  0.314078198
The final length of the internal step   ....  0.314078198
Converting the step to Cartesian space:
 Initial RMS(Int)=    0.0282050548
Transforming coordinates:
 Iter   0:  RMS(Cart)=    0.1126793752 RMS(Int)=    0.5643589788
 Iter   5:  RMS(Cart)=    0.0000001155 RMS(Int)=    0.0000000557
done
Storing new coordinates                 .... done
The predicted energy change is          ....    -0.000132322
Previously predicted energy change      ....    -0.000106387
Actually observed energy change         ....    -0.000152906
Ratio of predicted to observed change   ....     1.437266057
New trust radius                        ....     0.450000000

                                .--------------------.
          ----------------------|Geometry convergence|-------------------------
          Item                value                   Tolerance       Converged
          ---------------------------------------------------------------------
          Energy change      -0.0001529062            0.0000010000      NO
          RMS gradient        0.0004666398            0.0000300000      NO
          MAX gradient        0.0025688931            0.0001000000      NO
          RMS step            0.0282050548            0.0006000000      NO
          MAX step            0.1457769228            0.0010000000      NO
          ........................................................
          Max(Bonds)      0.0020      Max(Angles)    0.32
          Max(Dihed)        8.35      Max(Improp)    0.00
          ---------------------------------------------------------------------

The optimization has not yet converged - more geometry cycles are needed


    ---------------------------------------------------------------------------
                         Redundant Internal Coordinates
                            (Angstroem and degrees)

        Definition                    Value    dE/dq     Step     New-Value
    ----------------------------------------------------------------------------
     1. B(O   1,C   0)                1.4212  0.001845 -0.0015    1.4196   
     2. B(C   2,O   1)                1.3610  0.002569 -0.0020    1.3589   
     3. B(C   3,C   2)                1.4034  0.000011 -0.0008    1.4026   
     4. B(C   4,C   3)                1.4003 -0.000248  0.0010    1.4013   
     5. B(C   5,C   2)                1.4072  0.000451  0.0005    1.4077   
     6. B(C   6,C   5)                1.3922 -0.000166 -0.0010    1.3913   
     7. B(C   7,C   4)                1.3988  0.000068 -0.0008    1.3980   
     8. B(C   7,C   6)                1.4042  0.000272  0.0012    1.4054   
     9. B(C   8,C   7)                1.5180 -0.000067 -0.0008    1.5172   
    10. B(C   9,C   8)                1.5114  0.000039 -0.0007    1.5107   
    11. B(C  10,C   9)                1.3355 -0.000573  0.0008    1.3364   
    12. B(C  11,C  10)                1.4999 -0.000134 -0.0011    1.4988   
    13. B(O  12,C  11)                1.4282 -0.000071  0.0000    1.4282   
    14. B(O  12,C   8)                1.4267 -0.000543  0.0007    1.4273   
    15. B(H  13,C   0)                1.0957  0.000288 -0.0002    1.0955   
    16. B(H  14,C   0)                1.1011  0.000085 -0.0000    1.1011   
    17. B(H  15,C   0)                1.1012  0.000084 -0.0000    1.1012   
    18. B(H  16,C   3)                1.0885 -0.000232  0.0001    1.0886   
    19. B(H  17,C   4)                1.0931 -0.000153 -0.0001    1.0931   
    20. B(H  18,C   5)                1.0911 -0.000212  0.0001    1.0912   
    21. B(H  19,C   6)                1.0901 -0.000258  0.0005    1.0907   
    22. B(H  20,C  11)                1.1056  0.000190  0.0001    1.1057   
    23. B(H  21,C  11)                1.1057  0.000211 -0.0002    1.1056   
    24. B(H  22,C   8)                1.1068 -0.000008 -0.0002    1.1065   
    25. B(H  23,C   9)                1.0898 -0.000134 -0.0001    1.0897   
    26. B(H  24,C  10)                1.0901 -0.000194  0.0001    1.0902   
    27. A(O   1,C   0,H  13)          106.13 -0.000639    0.13    106.25   
    28. A(H  13,C   0,H  14)          109.56  0.000574   -0.03    109.52   
    29. A(O   1,C   0,H  14)          111.30 -0.000269   -0.12    111.18   
    30. A(H  14,C   0,H  15)          109.03  0.000165    0.14    109.17   
    31. A(O   1,C   0,H  15)          111.28 -0.000324   -0.12    111.16   
    32. A(H  13,C   0,H  15)          109.50  0.000508    0.00    109.50   
    33. A(C   0,O   1,C   2)          117.99 -0.000900    0.27    118.25   
    34. A(O   1,C   2,C   5)          115.82 -0.001392    0.10    115.91   
    35. A(C   3,C   2,C   5)          119.32 -0.000297    0.10    119.43   
    36. A(O   1,C   2,C   3)          124.86  0.001689   -0.20    124.66   
    37. A(C   2,C   3,H  16)          121.17  0.000009    0.10    121.27   
    38. A(C   4,C   3,H  16)          119.41  0.000078   -0.05    119.36   
    39. A(C   2,C   3,C   4)          119.42 -0.000086   -0.05    119.37   
    40. A(C   7,C   4,H  17)          119.64 -0.000157   -0.02    119.62   
    41. A(C   3,C   4,H  17)          118.72 -0.000319    0.08    118.80   
    42. A(C   3,C   4,C   7)          121.64  0.000476   -0.06    121.57   
    43. A(C   2,C   5,H  18)          118.14 -0.000556   -0.13    118.01   
    44. A(C   2,C   5,C   6)          120.52  0.000340   -0.03    120.49   
    45. A(C   6,C   5,H  18)          121.34  0.000216    0.16    121.50   
    46. A(C   5,C   6,H  19)          120.50  0.000916    0.02    120.53   
    47. A(C   5,C   6,C   7)          120.69 -0.000134   -0.07    120.62   
    48. A(C   7,C   6,H  19)          118.81 -0.000782    0.04    118.85   
    49. A(C   4,C   7,C   6)          118.41 -0.000299    0.11    118.51   
    50. A(C   6,C   7,C   8)          121.49  0.000978   -0.31    121.17   
    51. A(C   4,C   7,C   8)          120.06 -0.000678    0.18    120.24   
    52. A(C   7,C   8,O  12)          111.87  0.000186    0.02    111.88   
    53. A(C   7,C   8,C   9)          112.19 -0.000514   -0.19    112.01   
    54. A(O  12,C   8,H  22)          108.97 -0.000353    0.20    109.17   
    55. A(C   9,C   8,H  22)          110.92  0.000227   -0.08    110.84   
    56. A(C   7,C   8,H  22)          108.42  0.000187    0.00    108.43   
    57. A(C   9,C   8,O  12)          104.41  0.000264    0.06    104.47   
    58. A(C   8,C   9,C  10)          109.89 -0.000043   -0.03    109.86   
    59. A(C  10,C   9,H  23)          127.81  0.000749    0.32    128.13   
    60. A(C   8,C   9,H  23)          122.29 -0.000706   -0.29    122.00   
    61. A(C   9,C  10,C  11)          109.60 -0.000127   -0.02    109.58   
    62. A(C  11,C  10,H  24)          123.13 -0.000514   -0.17    122.96   
    63. A(C   9,C  10,H  24)          127.27  0.000641    0.19    127.46   
    64. A(H  20,C  11,H  21)          106.93 -0.000523    0.20    107.13   
    65. A(O  12,C  11,H  21)          109.72 -0.000320    0.03    109.76   
    66. A(C  10,C  11,H  21)          112.50  0.000400   -0.10    112.40   
    67. A(O  12,C  11,H  20)          110.01 -0.000396    0.09    110.10   
    68. A(C  10,C  11,O  12)          105.06  0.000267    0.09    105.16   
    69. A(C  10,C  11,H  20)          112.62  0.000550   -0.32    112.30   
    70. A(C   8,O  12,C  11)          111.02 -0.000362   -0.12    110.90   
    71. D(C   2,O   1,C   0,H  13)    179.75 -0.000001    0.39    180.14   
    72. D(C   2,O   1,C   0,H  14)     60.63 -0.000157    0.41     61.04   
    73. D(C   2,O   1,C   0,H  15)    -61.20  0.000047    0.41    -60.79   
    74. D(C   5,C   2,O   1,C   0)   -179.61  0.000027   -0.34   -179.94   
    75. D(C   3,C   2,O   1,C   0)      0.10  0.000022   -0.43     -0.33   
    76. D(C   4,C   3,C   2,C   5)     -0.10 -0.000007   -0.03     -0.13   
    77. D(C   4,C   3,C   2,O   1)   -179.80  0.000001    0.07   -179.73   
    78. D(H  16,C   3,C   2,C   5)    179.59  0.000016   -0.24    179.35   
    79. D(H  16,C   3,C   2,O   1)     -0.12  0.000024   -0.14     -0.26   
    80. D(H  17,C   4,C   3,H  16)     -0.16 -0.000004    0.04     -0.12   
    81. D(H  17,C   4,C   3,C   2)    179.53  0.000018   -0.16    179.37   
    82. D(C   7,C   4,C   3,H  16)   -179.97 -0.000013    0.11   -179.86   
    83. D(C   7,C   4,C   3,C   2)     -0.28  0.000010   -0.10     -0.38   
    84. D(C   6,C   5,C   2,C   3)      0.34 -0.000002    0.13      0.47   
    85. D(C   6,C   5,C   2,O   1)   -179.93 -0.000001    0.04   -179.89   
    86. D(H  18,C   5,C   2,C   3)   -179.52  0.000002    0.12   -179.40   
    87. D(H  18,C   5,C   2,O   1)      0.21  0.000003    0.03      0.24   
    88. D(H  19,C   6,C   5,H  18)      0.32 -0.000005    0.15      0.47   
    89. D(H  19,C   6,C   5,C   2)   -179.53  0.000000    0.14   -179.39   
    90. D(C   7,C   6,C   5,H  18)    179.65  0.000004   -0.09    179.56   
    91. D(C   7,C   6,C   5,C   2)     -0.20  0.000009   -0.10     -0.30   
    92. D(C   8,C   7,C   6,H  19)     -3.17  0.000015   -0.94     -4.11   
    93. D(C   8,C   7,C   6,C   5)    177.50 -0.000005   -0.70    176.79   
    94. D(C   4,C   7,C   6,H  19)    179.16  0.000015   -0.26    178.90   
    95. D(C   4,C   7,C   6,C   5)     -0.17 -0.000005   -0.02     -0.20   
    96. D(C   8,C   7,C   4,H  17)      2.90 -0.000052    0.86      3.76   
    97. D(C   8,C   7,C   4,C   3)   -177.29 -0.000043    0.79   -176.49   
    98. D(C   6,C   7,C   4,H  17)   -179.39 -0.000012    0.19   -179.20   
    99. D(C   6,C   7,C   4,C   3)      0.42 -0.000003    0.13      0.54   
   100. D(C   9,C   8,C   7,C   6)    -96.00 -0.000335    8.35    -87.65   
   101. D(C   9,C   8,C   7,C   4)     81.63 -0.000325    7.67     89.29   
   102. D(H  22,C   8,C   7,C   4)    -41.22 -0.000405    7.89    -33.33   
   103. D(O  12,C   8,C   7,C   6)     20.96 -0.000215    8.32     29.28   
   104. D(O  12,C   8,C   7,C   4)   -161.41 -0.000206    7.63   -153.78   
   105. D(H  23,C   9,C   8,O  12)    179.89 -0.000040   -0.14    179.75   
   106. D(H  23,C   9,C   8,C   7)    -58.77  0.000071   -0.18    -58.95   
   107. D(C  10,C   9,C   8,H  22)   -118.23  0.000122   -0.33   -118.56   
   108. D(C  10,C   9,C   8,O  12)     -1.00 -0.000034   -0.10     -1.10   
   109. D(C  10,C   9,C   8,C   7)    120.35  0.000077   -0.14    120.21   
   110. D(H  24,C  10,C   9,H  23)      0.25  0.000019    0.01      0.26   
   111. D(H  24,C  10,C   9,C   8)   -178.80  0.000029   -0.01   -178.82   
   112. D(C  11,C  10,C   9,H  23)    179.84  0.000006    0.04    179.88   
   113. D(C  11,C  10,C   9,C   8)      0.78  0.000016    0.02      0.80   
   114. D(H  21,C  11,C  10,C   9)    119.06 -0.000002    0.11    119.18   
   115. D(H  20,C  11,C  10,H  24)     59.60  0.000004    0.11     59.72   
   116. D(H  20,C  11,C  10,C   9)   -120.00  0.000011    0.07   -119.93   
   117. D(O  12,C  11,C  10,H  24)    179.34 -0.000005    0.11    179.45   
   118. D(O  12,C  11,C  10,C   9)     -0.26  0.000002    0.06     -0.20   
   119. D(C   8,O  12,C  11,H  21)   -121.56 -0.000483   -0.09   -121.66   
   120. D(C   8,O  12,C  11,H  20)    121.07  0.000580   -0.42    120.65   
   121. D(C   8,O  12,C  11,C  10)     -0.40 -0.000022   -0.14     -0.53   
   122. D(C  11,O  12,C   8,H  22)    119.39  0.000266    0.18    119.58   
   123. D(C  11,O  12,C   8,C   9)      0.82  0.000031    0.15      0.97   
   124. D(C  11,O  12,C   8,C   7)   -120.74  0.000384    0.33   -120.41   
    ----------------------------------------------------------------------------

Geometry step timings:
Preparation and reading OPT file:      0.001 s (18.919 %)
Internal coordinates            :      0.000 s ( 0.484 %)
B/P matrices and projection     :      0.002 s (26.683 %)
Hessian update/contruction      :      0.000 s ( 7.015 %)
Making the step                 :      0.001 s (20.387 %)
Converting the step to Cartesian:      0.000 s ( 2.609 %)
Storing new data                :      0.000 s ( 0.547 %)
Checking convergence            :      0.000 s ( 0.344 %)
Final printing                  :      0.001 s (22.996 %)
Total time                      :      0.006 s

Time for energy+gradient        :     45.498 s
Time for complete geometry iter :     45.710 s

         *************************************************************
         *                GEOMETRY OPTIMIZATION CYCLE   7            *
         *************************************************************
---------------------------------
CARTESIAN COORDINATES (ANGSTROEM)
---------------------------------
  C      1.159284   -0.147027    0.095141
  O      2.020965   -0.667356    1.096176
  C      2.950185    0.161988    1.639708
  C      3.128874    1.505472    1.278517
  C      4.127716    2.259586    1.908771
  C      3.778823   -0.405071    2.626320
  C      4.761482    0.359227    3.247526
  C      4.948043    1.707319    2.896951
  C      5.966579    2.572024    3.615752
  C      5.385074    3.226910    4.846640
  C      6.069884    2.847113    5.929507
  C      7.178884    1.923930    5.524241
  O      7.065424    1.803972    4.105577
  H      0.498127   -0.969735   -0.198188
  H      1.729952    0.196910   -0.781469
  H      0.556430    0.688134    0.484512
  H      2.512113    1.971389    0.511996
  H      4.265770    3.302708    1.612773
  H      3.626266   -1.454794    2.882294
  H      5.410415   -0.082193    4.004869
  H      7.090561    0.928842    5.998025
  H      8.176100    2.322396    5.786998
  H      6.342917    3.332669    2.905665
  H      4.522283    3.890563    4.794678
  H      5.884321    3.132467    6.965227

----------------------------
CARTESIAN COORDINATES (A.U.)
----------------------------
  NO LB      ZA    FRAG     MASS         X           Y           Z
   0 C     6.0000    0    12.011    2.190730   -0.277841    0.179790
   1 O     8.0000    0    15.999    3.819071   -1.261120    2.071473
   2 C     6.0000    0    12.011    5.575042    0.306114    3.098598
   3 C     6.0000    0    12.011    5.912715    2.844929    2.416046
   4 C     6.0000    0    12.011    7.800252    4.269999    3.607055
   5 C     6.0000    0    12.011    7.140940   -0.765473    4.963026
   6 C     6.0000    0    12.011    8.997898    0.678840    6.136934
   7 C     6.0000    0    12.011    9.350446    3.226366    5.474445
   8 C     6.0000    0    12.011   11.275200    4.860421    6.832780
   9 C     6.0000    0    12.011   10.176316    6.097976    9.158823
  10 C     6.0000    0    12.011   11.470418    5.380263   11.205145
  11 C     6.0000    0    12.011   13.566125    3.635702   10.439302
  12 O     8.0000    0    15.999   13.351716    3.409014    7.758417
  13 H     1.0000    0     1.008    0.941324   -1.832533   -0.374521
  14 H     1.0000    0     1.008    3.269135    0.372106   -1.476762
  15 H     1.0000    0     1.008    1.051500    1.300385    0.915596
  16 H     1.0000    0     1.008    4.747206    3.725385    0.967532
  17 H     1.0000    0     1.008    8.061137    6.241214    3.047699
  18 H     1.0000    0     1.008    6.852649   -2.749163    5.446747
  19 H     1.0000    0     1.008   10.224203   -0.155323    7.568105
  20 H     1.0000    0     1.008   13.399218    1.755257   11.334625
  21 H     1.0000    0     1.008   15.450591    4.388693   10.935842
  22 H     1.0000    0     1.008   11.986376    6.297832    5.490911
  23 H     1.0000    0     1.008    8.545877    7.352098    9.060629
  24 H     1.0000    0     1.008   11.119756    5.919505   13.162371

--------------------------------
INTERNAL COORDINATES (ANGSTROEM)
--------------------------------
 C      0   0   0     0.000000000000     0.00000000     0.00000000
 O      1   0   0     1.419615549331     0.00000000     0.00000000
 C      2   1   0     1.358928795123   118.25492057     0.00000000
 C      3   2   1     1.402617542737   124.65808657   359.67340647
 C      4   3   2     1.401283159148   119.37076027   180.26449194
 C      3   2   1     1.407693643485   115.91237886   180.05547912
 C      6   3   2     1.391282249147   120.49125601   180.10478737
 C      5   4   3     1.398011143268   121.57308217   359.62290036
 C      8   5   4     1.517169473570   120.24293759   183.51370505
 C      9   8   5     1.510665452428   112.00510233    89.29150600
 C     10   9   8     1.336342375075   109.86372792   120.20128078
 C     11  10   9     1.498795740924   109.58023242     0.80462767
 O      9   8   5     1.427337725154   111.88439121   206.22204219
 H      1   2   3     1.095453577509   106.25353993   180.14368214
 H      1   2   3     1.101089958825   111.17955645    61.04554625
 H      1   2   3     1.101152754600   111.15894150   299.20485799
 H      4   3   2     1.088589327677   121.27204139   359.74184864
 H      5   4   3     1.093058775262   118.80334632   179.37082144
 H      6   3   2     1.091199440241   118.01034283     0.23992216
 H      7   6   3     1.090657602495   120.52736575   180.61471361
 H     12  11  10     1.105655588840   112.29520954   240.07043032
 H     12  11  10     1.105557320584   112.40502942   119.17759382
 H      9   8   5     1.106541859885   108.42594894   326.66762498
 H     10   9   8     1.089744478007   122.00001479   301.05241069
 H     11  10   9     1.090217861313   127.45972945   181.18123618

---------------------------
INTERNAL COORDINATES (A.U.)
---------------------------
 C      0   0   0     0.000000000000     0.00000000     0.00000000
 O      1   0   0     2.682684603692     0.00000000     0.00000000
 C      2   1   0     2.568003258283   118.25492057     0.00000000
 C      3   2   1     2.650563026407   124.65808657   359.67340647
 C      4   3   2     2.648041406867   119.37076027   180.26449194
 C      3   2   1     2.660155466649   115.91237886   180.05547912
 C      6   3   2     2.629142425874   120.49125601   180.10478737
 C      5   4   3     2.641858192947   121.57308217   359.62290036
 C      8   5   4     2.867034803793   120.24293759   183.51370505
 C      9   8   5     2.854743985066   112.00510233    89.29150600
 C     10   9   8     2.525321110046   109.86372792   120.20128078
 C     11  10   9     2.832313481034   109.58023242     0.80462767
 O      9   8   5     2.697277401156   111.88439121   206.22204219
 H      1   2   3     2.070107253916   106.25353993   180.14368214
 H      1   2   3     2.080758470990   111.17955645    61.04554625
 H      1   2   3     2.080877137808   111.15894150   299.20485799
 H      4   3   2     2.057135701619   121.27204139   359.74184864
 H      5   4   3     2.065581733525   118.80334632   179.37082144
 H      6   3   2     2.062068099543   118.01034283     0.23992216
 H      7   6   3     2.061044174594   120.52736575   180.61471361
 H     12  11  10     2.089386261346   112.29520954   240.07043032
 H     12  11  10     2.089200561255   112.40502942   119.17759382
 H      9   8   5     2.091061070903   108.42594894   326.66762498
 H     10   9   8     2.059318619387   122.00001479   301.05241069
 H     11  10   9     2.060213184190   127.45972945   181.18123618


           ************************************************************
           *        Program running with 8 parallel MPI-processes     *
           *              working on a common directory               *
           ************************************************************
------------------------------------------------------------------------------
                   ___                                                        
                  /   \      - P O W E R E D   B Y -                         
                 /     \                                                     
                 |  |  |   _    _      __       _____    __    __             
                 |  |  |  | |  | |    /  \     |  _  \  |  |  /  |          
                  \  \/   | |  | |   /    \    | | | |  |  | /  /          
                 / \  \   | |__| |  /  /\  \   | |_| |  |  |/  /          
                |  |  |   |  __  | /  /__\  \  |    /   |      \           
                |  |  |   | |  | | |   __   |  |    \   |  |\   \          
                \     /   | |  | | |  |  |  |  | |\  \  |  | \   \       
                 \___/    |_|  |_| |__|  |__|  |_| \__\ |__|  \__/        
                                                                              
                      - O R C A' S   B I G   F R I E N D -                    
                                      &                                       
                       - I N T E G R A L  F E E D E R -                       
                                                                              
 v1 FN, 2020, v2 2021, v3 2022-2024                                           
------------------------------------------------------------------------------


----------------------
SHARK INTEGRAL PACKAGE
----------------------

Number of atoms                             ...     25
Number of basis functions                   ...    242
Number of shells                            ...    114
Maximum angular momentum                    ...      2
Integral batch strategy                     ... SHARK/LIBINT Hybrid
RI-J (if used) integral strategy            ... SPLIT-RIJ (Revised 2003 algorithm where possible)
Printlevel                                  ...      1
Contraction scheme used                     ... SEGMENTED contraction
Prescreening option                         ... SCHWARTZ
   Thresh                                   ... 1.000e-12
   Tcut                                     ... 1.000e-14
   Tpresel                                  ... 1.000e-14 
Coulomb Range Separation                    ... NOT USED
Exchange Range Separation                   ... NOT USED
Multipole approximations                    ... NOT USED
Finite Nucleus Model                        ... NOT USED
CABS basis                                  ... NOT available
Auxiliary Coulomb fitting basis             ... AVAILABLE
   # of basis functions in Aux-J            ...    769
   # of shells in Aux-J                     ...    255
   Maximum angular momentum in Aux-J        ...      4
Auxiliary J/K fitting basis                 ... NOT available
Auxiliary Correlation fitting basis         ... AVAILABLE
   # of basis functions in Aux-C            ...    792
   # of shells in Aux-C                     ...    280
   Maximum angular momentum in Aux-C        ...      3
Auxiliary 'external' fitting basis          ... NOT available

Checking pre-screening integrals            ... done (  0.0 sec) Dimension = 114
Check shell pair data                       ... done (  0.0 sec)
Shell pair information
Shell pair cut-off parameter TPreSel        ...   1.0e-14
Total number of shell pairs                 ...      6555
Shell pairs after pre-screening             ...      5666
Total number of primitive shell pairs       ...     23641
Primitive shell pairs kept                  ...     14420
          la=0 lb=0:   1760 shell pairs
          la=1 lb=0:   2079 shell pairs
          la=1 lb=1:    645 shell pairs
          la=2 lb=0:    695 shell pairs
          la=2 lb=1:    412 shell pairs
          la=2 lb=2:     75 shell pairs

Calculating one electron integrals          ... done (  0.0 sec)
Calculating RI/J V-Matrix + Cholesky decomp.... done (  0.0 sec)
Calculating RI/C V-Matrix + Cholesky decomp.... done (  0.0 sec)
Calculating Nuclear repulsion               ... done (  0.0 sec) ENN=    750.574026430384 Eh

Diagonalization of the overlap matrix:
Smallest eigenvalue                        ... 2.614e-04
Time for diagonalization                   ...    0.007 sec
Threshold for overlap eigenvalues          ... 1.000e-07
Number of eigenvalues below threshold      ... 0
Time for construction of square roots      ...    0.003 sec
Total time needed                          ...    0.011 sec

-------------------
DFT GRID GENERATION
-------------------

General Integration Accuracy     IntAcc      ... 4.388
Radial Grid Type                 RadialGrid  ... OptM3 with GC (2021)
Angular Grid (max. ang.)         AngularGrid ... 4 (Lebedev-302)
Angular grid pruning method      GridPruning ... 4 (adaptive)
Weight generation scheme         WeightScheme... mBecke (2022)
Basis function cutoff            BFCut       ... 1.0000e-12
Integration weight cutoff        WCut        ... 1.0000e-14
Partially contracted basis set               ... off
Rotationally invariant grid construction     ... off
Angular grids for H and He will be reduced by one unit

Total number of grid points                  ...   116603
Total number of batches                      ...     1835
Average number of points per batch           ...       63
Average number of grid points per atom       ...     4664

--------------------
COSX GRID GENERATION
--------------------

GRIDX 1
-------
General Integration Accuracy     IntAcc      ... 3.816
Radial Grid Type                 RadialGrid  ... OptM3 with GC (2021)
Angular Grid (max. ang.)         AngularGrid ... 1 (Lebedev-50)
Angular grid pruning method      GridPruning ... 4 (adaptive)
Weight generation scheme         WeightScheme... mBecke (2022)
Basis function cutoff            BFCut       ... 1.0000e-12
Integration weight cutoff        WCut        ... 1.0000e-14
Partially contracted basis set               ... on
Rotationally invariant grid construction     ... off
Angular grids for H and He will be reduced by one unit

Total number of grid points                  ...    14877
Total number of batches                      ...      131
Average number of points per batch           ...      113
Average number of grid points per atom       ...      595
UseSFitting                                  ... on

GRIDX 2
-------
General Integration Accuracy     IntAcc      ... 4.020
Radial Grid Type                 RadialGrid  ... OptM3 with GC (2021)
Angular Grid (max. ang.)         AngularGrid ... 2 (Lebedev-110)
Angular grid pruning method      GridPruning ... 4 (adaptive)
Weight generation scheme         WeightScheme... mBecke (2022)
Basis function cutoff            BFCut       ... 1.0000e-12
Integration weight cutoff        WCut        ... 1.0000e-14
Partially contracted basis set               ... on
Rotationally invariant grid construction     ... off
Angular grids for H and He will be reduced by one unit

Total number of grid points                  ...    32221
Total number of batches                      ...      265
Average number of points per batch           ...      121
Average number of grid points per atom       ...     1289
UseSFitting                                  ... on

GRIDX 3
-------
General Integration Accuracy     IntAcc      ... 4.338
Radial Grid Type                 RadialGrid  ... OptM3 with GC (2021)
Angular Grid (max. ang.)         AngularGrid ... 3 (Lebedev-194)
Angular grid pruning method      GridPruning ... 4 (adaptive)
Weight generation scheme         WeightScheme... mBecke (2022)
Basis function cutoff            BFCut       ... 1.0000e-12
Integration weight cutoff        WCut        ... 1.0000e-14
Partially contracted basis set               ... on
Rotationally invariant grid construction     ... off
Angular grids for H and He will be reduced by one unit

Total number of grid points                  ...    70581
Total number of batches                      ...      563
Average number of points per batch           ...      125
Average number of grid points per atom       ...     2823
UseSFitting                                  ... on
Grids setup in   0.0 sec
Initializing property integral containers    ... done (  0.0 sec)

SHARK setup successfully completed in   1.4 seconds

Maximum memory used throughout the entire STARTUP-calculation: 32.7 MB


           ************************************************************
           *        Program running with 8 parallel MPI-processes     *
           *              working on a common directory               *
           ************************************************************
Occupation numbers will be reassigned to an Aufbau configuration
             **** ENERGY FILE WAS UPDATED (calc.en.tmp) ****
Finished Guess after   0.2 sec
Maximum memory used throughout the entire GUESS-calculation: 14.4 MB


           ************************************************************
           *        Program running with 8 parallel MPI-processes     *
           *              working on a common directory               *
           ************************************************************
--------------------
CPCM SOLVATION MODEL
--------------------
CPCM parameters:
  Epsilon                                         ...      16.7000
  Refrac                                          ...       1.2750
  Rsolv                                           ...       1.3000
  Surface type                                    ... GAUSSIAN VDW
  Discretization scheme                           ... Constant charge density
    Threshold for H atoms                         ...       5.0000 (charges/Ang^2)
    Threshold for non-H atoms                     ...       5.0000 (charges/Ang^2)
  Epsilon function type                           ...         CPCM
Solvent:                                          ... CUSTOM
Radii:
  Scheme                                          ... Element-dependent radii
  Radius for C  used is    3.8550 Bohr (=   2.0400 Ang.)
  Radius for O  used is    3.4469 Bohr (=   1.8240 Ang.)
  Radius for H  used is    2.4944 Bohr (=   1.3200 Ang.)
Calculating surface                               ...        done! (  0.0s)
Cavity surface points                             ...         2239
Cavity Volume                                     ...    1498.7391
Cavity Surface-area                               ...     806.4735
Calculating surface distance matrix               ...        done! (  0.1s)
Performing Cholesky decomposition & store         ...        done! (  0.1s)
Overall time for CPCM initialization              ...                 0.2s

----------------------------------------D-I-I-S--------------------------------------------
Iteration    Energy (Eh)           Delta-E    RMSDP     MaxDP     DIISErr   Damp  Time(sec)
-------------------------------------------------------------------------------------------
               ***  Starting incremental Fock matrix formation  ***
    1    -575.1589340373116102     0.00e+00  3.11e-04  5.41e-03  2.63e-02  0.700   1.8
    2    -575.1628931670707061    -3.96e-03  2.87e-04  5.17e-03  2.15e-02  0.700   1.0
                               ***Turning on AO-DIIS***
    3    -575.1661569259383668    -3.26e-03  2.57e-04  4.88e-03  1.69e-02  0.700   1.0
    4    -575.1686980725908143    -2.54e-03  6.77e-04  1.30e-02  1.26e-02  0.000   1.0
                              *** Initializing SOSCF ***
---------------------------------------S-O-S-C-F--------------------------------------
Iteration    Energy (Eh)           Delta-E    RMSDP     MaxDP     MaxGrad    Time(sec)
--------------------------------------------------------------------------------------
    5    -575.1757765048214424    -7.08e-03  6.03e-05  8.94e-04  1.13e-03     1.1
               *** Restarting incremental Fock matrix formation ***
    6    -575.1758168964965989    -4.04e-05  3.67e-05  5.10e-04  3.91e-04     1.7
    7    -575.1758253373864136    -8.44e-06  1.79e-05  3.06e-04  1.26e-04     1.4
    8    -575.1758262526739145    -9.15e-07  5.28e-06  2.21e-04  5.87e-05     2.6
    9    -575.1758263614547104    -1.09e-07  2.35e-06  8.00e-05  3.10e-05     2.1
   10    -575.1758263990477644    -3.76e-08  4.11e-07  1.34e-05  3.66e-06     1.3
   11    -575.1758263985313988     5.16e-10  1.81e-07  5.46e-06  3.10e-06     1.2
                 **** Energy Check signals convergence ****

               *****************************************************
               *                     SUCCESS                       *
               *           SCF CONVERGED AFTER  11 CYCLES          *
               *****************************************************

Recomputing exchange energy using gridx3       ... done (    2.355 sec)
Old exchange energy                            :    -41.173892526 Eh
New exchange energy                            :    -41.173942612 Eh
Exchange energy change after final integration :     -0.000050087 Eh
Total energy after final integration           :   -575.175876485 Eh
             **** ENERGY FILE WAS UPDATED (calc.en.tmp) ****

----------------
TOTAL SCF ENERGY
----------------

Total Energy       :       -575.17587648527160 Eh          -15651.33130 eV

Components:
Nuclear Repulsion  :        750.57402643038449 Eh           20424.15760 eV
Electronic Energy  :      -1325.73685992969877 Eh          -36075.13398 eV
One Electron Energy:      -2270.45880773233375 Eh          -61782.32511 eV
Two Electron Energy:        944.72194780263510 Eh           25707.19113 eV
CPCM Dielectric    :         -0.01299289921740 Eh              -0.35355 eV

Virial components:
Potential Energy   :      -1145.48781920166925 Eh          -31170.30823 eV
Kinetic Energy     :        570.31194271639765 Eh           15518.97693 eV
Virial Ratio       :          2.00852854973667

DFT components:
N(Alpha)           :       46.999969843039 electrons
N(Beta)            :       46.999969843039 electrons
N(Total)           :       93.999939686077 electrons
E(X)               :      -36.584030413690 Eh       
E(C)               :       -2.326818680180 Eh       
E(XC)              :      -38.910849093870 Eh       

CPCM Solvation Model Properties:
Surface-charge          :         -0.02294749665836
Corrected charge        :         -0.00000000000000
Outlying charge corr.   :          0.00003168174500 Eh               0.00086 eV
Free-energy (cav+disp)  :  This term is not implemented in the current solvation scheme

---------------
SCF CONVERGENCE
---------------

  Last Energy change         ...   -5.1637e-10  Tolerance :   1.0000e-09
  Last MAX-Density change    ...    5.4577e-06  Tolerance :   1.0000e-08
  Last RMS-Density change    ...    1.8135e-07  Tolerance :   1.0000e-09
  Last DIIS Error            ...    1.1336e-03  Tolerance :   1.0000e-08
  Last Orbital Gradient      ...    3.1004e-06  Tolerance :   2.0000e-06
  Last Orbital Rotation      ...    7.5642e-06  Tolerance :   2.0000e-06


Total SCF time: 0 days 0 hours 0 min 18 sec 
Finished LeanSCF after  19.1 sec

Maximum memory used throughout the entire LEANSCF-calculation: 29.6 MB


           ************************************************************
           *        Program running with 8 parallel MPI-processes     *
           *              working on a common directory               *
           ************************************************************

------------------------------------------------------------------------------
                                ORCA  MP2 
------------------------------------------------------------------------------

Freezing NCore=26 chemical core electrons

----------------------
RI-MP2 ENERGY+GRADIENT
----------------------
Dimension of the orbital basis            ...  242
Dimension of the AuxC basis               ...  792
Memory devoted to MP2                     ... 8000 MB   
Data format for matrix containers         ... DOUBLE
Compression type for matrix containers    ... UNCOMPRESSED
Overall scaling of the MP2 energy         ...   2.700e-01

-----------------------
SHARK RI TRANSFORMATION
-----------------------

Number of basis functions                ...    242
Number of aux functions                  ...    792
Number of operators                      ...      1
Generation of IJK                        ... YES
Generation of IAK                        ... YES
Generation of ABK                        ... NO
Orbital Range Operator  0:    0-  46 to   47- 241

Aux basis identifier                     ...   AUXC
Contraction scheme used                  ... SEGMENTED
Do orthogonalization                     ... YES
All operator combinations                ... NO
Transpose (ia|K)                         ... NO
Integral generator used                  ... LIBINT
Starting integral generation + trafo... 
Half trafo (segmented) done. Total time =  0.2 sec. integrals=  0.2 sec trafo=  0.1 sec
Integral generation and half transformation done (  0.2 sec)

Reading or making V^(-1/2)          ... done (  0.0 sec)
Sorting IJK integrals               ... done (  0.1 sec)
Sorting IAK integrals               ... done (  0.2 sec)

SHARK RI integral transformation done. Total time =  0.4 sec.

Opening buffers                              ... done
Frozen core precalculation                   ... done

Starting loop over batches of integrals:

Operator 0  - window                       ... ( 13- 46)x( 47-241)
Operator 0  - Memory available             ...  8000 MB
Operator 0  - Memory needed per MO         ...   1.2 MB
Operator 0  - Number of orbitals per batch ... 5
Operator 0  - Number of batches            ... 1

OPERATOR  0   PASS   0:  MOs    13 ...   17 +   18 ...   22 +   23 ...   27 +   28 ...   32
                            +   33 ...   37 +   38 ...   42 +   43 ...   46
  Reading integrals       ... ok
  Internal MO  15
Closing buffer GIPV ( 0.05 GB; CompressionRatio= 1.00)
Time spent in pair loops =     2.272 sec
Deleting buffers (Ka|jb) ...done

-----------------------------------------------
 RI-MP2 CORRELATION ENERGY:     -0.599182708 Eh
-----------------------------------------------


---------------------
MP2 DENSITY FORMATION
---------------------

Completing the external part of the density      ... done
Storing the unrelaxed density                    ... done

Re-sorting 3-index density container for op 0    ... done
Computing external part of the Lagrangian        ... done
Calculating the xc-kernel                        ... done
Calculating G(D)                                 ... done
Completing the Lagrangian                        ... done
Solving the Z-vector equations                   ... Using XC Grid                  ... (calc.grid_cpscf.tmp) 
Recalculating density on grid  ... (calc.grho_cpscf0.tmp) done
Calculating the xc-kernel      ... (calc.fxc_cpscf0.tmp) done

-------------------
SHARK CP-SCF DRIVER
-------------------

Dimension of the orbital basis          ...    242
Dimension of the CPSCF-problem          ...   9165
Number of operators                     ...      1
Max. number of iterations               ...    128
Convergence Tolerance                   ... 3.0e-05
Number of perturbations                 ...      1
Perturbation type                       ... REAL

----------------------------
POPLE LINEAR EQUATION SOLVER
----------------------------

  ITERATION   0:   ||err||_max =   4.7892e-02 (   1.0 sec)
  ITERATION   1:   ||err||_max =   1.0465e-02 (   1.0 sec)
  ITERATION   2:   ||err||_max =   3.8739e-03 (   1.0 sec)
  ITERATION   3:   ||err||_max =   1.0145e-03 (   1.0 sec)
  ITERATION   4:   ||err||_max =   3.9397e-04 (   1.0 sec)
  ITERATION   5:   ||err||_max =   1.4891e-04 (   1.0 sec)
  ITERATION   6:   ||err||_max =   4.3177e-05 (   1.0 sec)
  ITERATION   7:   ||err||_max =   1.9567e-05 (   1.0 sec)
done
Finalizing the relaxed density                   ... done
Transforming P to the AO basis                   ... done
Storing the relaxed density                      ... done

------------------------------------
ENERGY WEIGHTED DENSITY FINALIZATION
------------------------------------

Gathering the parts of the W-matrix              ... done
Forming the Z-density                            ... done
Transforming Z to the AO basis                   ... done
Calculating G(Z)                                 ... done
Finalizing the W-matrix                          ... done
Transforming W to the AO basis and storing       ... done

----------------------------------
MP2 DERIVATIVE INTEGRAL GENERATION
----------------------------------

Input SCF Electron Density              ... calc.scfp
[truncated: 742,022 more chars]
