# Supplementary material for: Bro̷nsted Acid-Catalyzed Reduction of Furans
Source: J Am Chem Soc. 2025 Feb 19;147(9):7932–8. doi: 10.1021/jacs.4c18485 (PMC11887439; doi:10.1021/jacs.4c18485)
Supplement: Supplementary file 2 — ja4c18485_si_002.zip [file ja4c18485_si_002.zip › AllCoordinates/2-(p-OMe-Ph)-Furan/IM_2/calc.xyz]

25
Coordinates from ORCA-job calc E -575.796633770916
  C           1.24841345863272     -0.20333988909487     -0.02958239610173
  O           1.96341321893262     -0.64516575200612      1.11157526699478
  C           2.87721655688519      0.19111651921020      1.66419726248595
  C           3.17292329242262      1.47502651117453      1.18361845317054
  C           4.14326870872303      2.24906254395531      1.83621315412544
  C           3.55954364919163     -0.29908970704889      2.79506681985894
  C           4.51275915508089      0.48576774332285      3.43383604811400
  C           4.81823781249495      1.77534152527871      2.96320444914514
  C           5.83436794680650      2.62995379365981      3.68955104313872
  C           5.36608171921712      3.10246025462559      5.04491222845562
  C           6.22623728105074      2.70859133829545      5.98904192752145
  C           7.36070590489694      1.95823014028730      5.35462162340375
  O           7.02169222845012      1.87941282397413      3.97114696569195
  H           0.57267087735452     -1.01996227860283     -0.30609781563254
  H           1.92550512003933      0.00895354358377     -0.87164367036760
  H           0.65716506082501      0.69923903679246      0.19037906536851
  H           2.66789164749978      1.87868507948050      0.30763742779855
  H           4.37471094527336      3.24461310266256      1.44903650079077
  H           3.31963666686019     -1.30221077366384      3.15156453446207
  H           5.03637333091517      0.09575188404307      4.30889352336832
  H           7.48320354292390      0.94167224138662      5.76813964596805
  H           8.32501161091045      2.48473005125627      5.48527732910700
  H           6.08554226410179      3.49357897721930      3.04361589785644
  H           4.45058460708300      3.67734115320162      5.18346496776371
  H           6.15331550002835      2.89768384960647      7.06053717151210
