# Supplementary material for: Bro̷nsted Acid-Catalyzed Reduction of Furans
Source: J Am Chem Soc. 2025 Feb 19;147(9):7932–8. doi: 10.1021/jacs.4c18485 (PMC11887439; doi:10.1021/jacs.4c18485)
Supplement: Supplementary file 2 — ja4c18485_si_002.zip [file ja4c18485_si_002.zip › AllCoordinates/2-(p-OMe-Ph)-Furan/IM_2/SP/calc.mpi8.out]

! Job execution by suborca V 10.01 !
Job started from head1.mpi-muelheim.mpg.de, running /hsnfs/software/orca/orca_stable_directory/orca_stable_20241022/orca on xe30th102.mpi-muelheim.mpg.de in /usr/scratch/frank/calc__9676701 (/bin/ksh)
Job execution start: Tue Oct 22 20:06:22 CEST 2024
Shared library path: /hsnfs/software/openmpi-4.1.0/lib:/hsnfs/software/orca/orca_stable_directory/orca_stable_20241022:/hsnfs/software/themis/llvm-14.0.1/lib::/hsnfs/software/cfour-2.1/lib:/hsnfs/software/orca/orca_stable:/usr/users/openmpi-2.0.4/lib:/opt/intel/lib/intel64:/opt/intel/mkl/lib/intel64
SLURM Job ID is: 9676701
SLURM_JOB_NODELIST: xe30th102
Maxcore enforced by SLURM: 9600 MB per core
Expanded nodelist (1 nodes):
xe30th102

                                 *****************
                                 * O   R   C   A *
                                 *****************

                                            #,                                       
                                            ###                                      
                                            ####                                     
                                            #####                                    
                                            ######                                   
                                           ########,                                 
                                     ,,################,,,,,                         
                               ,,#################################,,                 
                          ,,##########################################,,             
                       ,#########################################, ''#####,          
                    ,#############################################,,   '####,        
                  ,##################################################,,,,####,       
                ,###########''''           ''''###############################       
              ,#####''   ,,,,##########,,,,          '''####'''          '####       
            ,##' ,,,,###########################,,,                        '##       
           ' ,,###''''                  '''############,,,                           
         ,,##''                                '''############,,,,        ,,,,,,###''
      ,#''                                            '''#######################'''  
     '                                                          ''''####''''         
             ,#######,   #######,   ,#######,      ##                                
            ,#'     '#,  ##    ##  ,#'     '#,    #''#        ,####,   ,####,        
            ##       ##  ##   ,#'  ##            #'  '#       #'       #'  '#        
            ##       ##  #######   ##           ,######,      #####,   #    #        
            '#,     ,#'  ##    ##  '#,     ,#' ,#      #,     #,   #   #,  ,#        
             '#######'   ##     ##  '#######'  #'      '#     '####' # '####'        


                #########################################################
                #                        -***-                          #
                #          Department of theory and spectroscopy        #
                #                                                       #
                #                      Frank Neese                      #
                #                                                       #
                #     Directorship, Architecture, Infrastructure        #
                #                    SHARK, DRIVERS                     #
                #        Core code/Algorithms in most modules           #
                #                                                       #
                #        Max Planck Institute fuer Kohlenforschung      #
                #                Kaiser Wilhelm Platz 1                 #
                #                 D-45470 Muelheim/Ruhr                 #
                #                      Germany                          #
                #                                                       #
                #                  All rights reserved                  #
                #                        -***-                          #
                #########################################################


                         Program Version 6.0.x  -   STABLE   -
                                (GIT: $8a86357c$)
                ($2024-10-21 11:50:48 +0200 $)

                         (BUILD: $Tue 22 Oct 2024 01:08:49 AM CEST$)


 With contributions from (in alphabetic order):
[Max-Planck-Institut fuer Kohlenforschung]                               
  Daniel Aravena         : Magnetic Suceptibility                        
  Michael Atanasov       : Ab Initio Ligand Field Theory (pilot matlab implementation)
  Alexander A. Auer      : GIAO ZORA, VPT2 properties, NMR spectrum      
  Ute Becker             : All parallelization in ORCA, NUMFREQ, NUMCALC 
  Giovanni Bistoni       : ED, misc. LED, open-shell LED, HFLD           
  Martin Brehm           : Molecular dynamics                            
  Dmytro Bykov           : pre 5.0 version of the SCF Hessian            
  Marcos Casanova-Páez   : Triplet and SCS-CIS(D). UHF-(DLPNO)-IP/EA/STEOM-CCSD. UHF-CVS-IP/STEOM-CCSD   
  Vijay G. Chilkuri      : MRCI spin determinant printing, contributions to CSF-ICE 
  Pauline Colinet        : FMM embedding                                 
  Dipayan Datta          : RHF DLPNO-CCSD density                        
  Achintya Kumar Dutta   : EOM-CC, STEOM-CC                              
  Nicolas Foglia         : Exact transition moments, OPA infrastructure, MCD improvements    
  Dmitry Ganyushin       : Spin-Orbit,Spin-Spin,Magnetic field MRCI      
  Miquel Garcia-Rates    : C-PCM and meta-GGA Hessian, CCSD/C-PCM, Gaussian charge scheme 
  Tiago L. C. Gouveia    : GS-ROHF, GS-ROCIS                             
  Yang Guo               : DLPNO-NEVPT2, F12-NEVPT2, CIM, IAO-localization        
  Andreas Hansen         : Spin unrestricted coupled pair/coupled cluster methods 
  Ingolf Harden          : AUTO-CI MPn and infrastructure                
  Benjamin Helmich-Paris : MC-RPA, TRAH-(SCF,CASSCF), AVAS, COSX integrals, SCF dyn. polar. 
  Lee Huntington         : MR-EOM, pCC                                   
  Robert Izsak           : Overlap fitted RIJCOSX, COSX-SCS-MP3, EOM     
  Riya Kayal             : Wick's Theorem for AUTO-CI, AUTO-CI UHF-CCSDT 
  Emily Kempfer          : AUTO-CI, RHF CISDT and CCSDT                  
  Christian Kollmar      : KDIIS, OOCD, Brueckner-CCSD(T), CCSD density, CASPT2, CASPT2-K, improved NEVPT2 
  Axel Koslowski         : Symmetry handling                             
  Simone Kossmann        : meta-GGA functionals, TD-DFT gradient, OOMP2, (MP2 Hessian; deprecated post 5.0) 
  Lucas Lang             : DCDCAS                                        
  Marvin Lechner         : AUTO-CI (C++ implementation), FIC-MRCC        
  Spencer Leger          : CASSCF response                               
  Dagmar Lenk            : GEPOL surface, SMD, ORCA-2-JSON               
  Dimitrios Liakos       : Extrapolation schemes; Compound Job, initial MDCI parallelization 
  Dimitrios Manganas     : Further ROCIS development; embedding schemes. LFT, Crystal Embedding 
  Dimitrios Pantazis     : SARC Basis sets                               
  Anastasios Papadopoulos: AUTO-CI, single reference methods and gradients 
  Taras Petrenko         : pre 6.0 DFT Hessian and TD-DFT gradient, (ASA, deprecated), ECA, 1-Electron XAS/XES, NRVS 
  Peter Pinski           : DLPNO-MP2, DLPNO-MP2 Gradient                 
  Christoph Reimann      : Effective Core Potentials                     
  Marius Retegan         : Local ZFS, SOC                                
  Christoph Riplinger    : Optimizer, TS searches, QM/MM, DLPNO-CCSD(T), (RO)-DLPNO pert. Triples 
  Michael Roemelt        : Original ROCIS implementation                 
  Masaaki Saitow         : Open-shell DLPNO-CCSD energy and density      
  Barbara Sandhoefer     : DKH picture change effects                    
  Kantharuban Sivalingam : CASSCF convergence/infrastructure, NEVPT2 and variants, FIC-MRCI 
  Bernardo de Souza      : ESD, SOC TD-DFT                               
  Georgi L. Stoychev     : AutoAux, RI-MP2 NMR, DLPNO-MP2 response, X2C  
  Van Anh Tran           : RI-MP2 g-tensors                              
  Willem Van den Heuvel  : Paramagnetic NMR                              
  Zikuan Wang            : NOTCH, Electric field optimization            
  Frank Wennmohs         : Technical directorship and infrastructure     
  Hang Xu                : AUTO-CI-Response properties                   
                                                                         
[FACCTs GmbH]                                                            
  Markus Bursch, Miquel Garcia-Rates, Christoph Riplinger, Bernardo de Souza, Georgi L. Stoychev 
                                                                 
  APM, Basis sets (HGBS, AHGBS, def-TZVP (Ac-Lr), def2-XVPD (La-Lu)), CI-OPT, improved COSX, DLPNO-Multilevel,           
  DOCKER, DRACO, updates on ESD, GOAT, IRC, LR-CPCM, MBIS, meta-GGA TD-DFT gradient, ML-optimized integration grids, 
  MM, NACMEs, nearIR, NEB, NEB-TS, NL-DFT gradient (VV10), 2- and 3-layer-ONIOM, interface openCOSMO-RS, QMMM,   
  Crystal-QMMM, SF, symmetry and pop. for TD-DFT, r2SCAN hybrids, SOLVATOR                                   
                                                                         
[Other institutions]                                                     
  V. Asgeirsson          : NEB                                           
  Christoph Bannwarth    : sTDA-DFT, sTD-DFT, PBEh-3c, B97-3c, D3        
  Sebastian Ehlert       : rSCAN, r2SCAN, r2SCAN-3c, D4, dhf basis sets  
  Marvin Friede          : D4 for Fr, Ra, Ac-Lr                          
  Lars Goerigk           : TD-DFT with DH, B97 family of functionals     
  Stefan Grimme          : VdW corrections, initial TS optimization, DFT functionals, gCP, sTDA/sTD-DF 
  Waldemar Hujo          : DFT-NL                                        
  H. Jonsson             : NEB                                           
  Holger Kruse           : gCP                                           
  Marcel Mueller         : wB97X-3c, vDZP basis set                      
  Hagen Neugebauer       : wr2SCAN                                       
  Tobias Risthaus        : range-separated hybrid DFT                    
  Lukas Wittmann         : regularized MP2, r2SCAN double-hybrids, wr2SCAN        
                                                                         
We gratefully acknowledge several colleagues who have allowed us to      
interface, adapt or use parts of their codes:                            
  Ed Valeev, F. Pavosevic, A. Kumar             : LibInt (2-el integral package), F12 methods 
  Garnet Chan, S. Sharma, J. Yang, R. Olivares  : DMRG                   
  Ulf Ekstrom                                   : XCFun DFT Library      
  Mihaly Kallay                                 : mrcc  (arbitrary order and MRCC methods)
  Frank Weinhold                                : gennbo (NPA and NBO analysis)           
  Simon Mueller                                 : openCOSMO-RS                            
  Christopher J. Cramer and Donald G. Truhlar   : smd solvation model                     
  S Lehtola, MJT Oliveira, MAL Marques          : LibXC Library                           
  Liviu Ungur et al                             : ANISO software                          


 Your calculation uses the libint2 library for the computation of 2-el integrals
 For citations please refer to: http://libint.valeyev.net

 Your ORCA version has been built with support for libXC version: 6.2.2
 For citations please refer to: https://libxc.gitlab.io

 This ORCA versions uses:
   CBLAS   interface :  Fast vector & matrix operations
   LAPACKE interface :  Fast linear algebra routines
   SCALAPACK package :  Parallel linear algebra routines
   Shared memory     :  Shared parallel matrices
   BLAS/LAPACK       :  OpenBLAS 0.3.26  USE64BITINT DYNAMIC_ARCH NO_AFFINITY Haswell SINGLE_THREADED
        Core in use  :  Haswell
   Copyright (c) 2011-2014, The OpenBLAS Project


NOTE: MaxCore=8000 MB was set to SCF,MP2,MDCI,CIPSI,MRCI and CIS
      => If you want to overwrite this, your respective input block should be placed after the MaxCore statement


***************************************
The coordinates will be read from file: calc.xyz
***************************************


================================================================================

----- Orbital basis set information -----
Your calculation utilizes the basis: def2-TZVPP
   F. Weigend and R. Ahlrichs, Phys. Chem. Chem. Phys. 7, 3297 (2005).

----- AuxC basis set information -----
Your calculation utilizes the auxiliary basis: def2-TZVPP/C
  H-La, Hf-Rn : A. Hellweg, C. Hattig, S. Hofener and W. Klopper, Theor. Chem. Acc. 117, 587 (2007).
        Ce-Lu : J. Chmela and M. E. Harding, Mol. Phys. (2018).

================================================================================
                                        WARNINGS
                       Please study these warnings very carefully!
================================================================================


WARNING: Post HF methods need fully converged wavefunctions
  ===> : Setting SCFConvForced true
         You can overwrite this default with %scf ConvForced false 


WARNING: MDCI localization with Augmented Hessian Foster-Boys
  ===> : Switching off randomization!

================================================================================
                                       INPUT FILE
================================================================================
NAME = calc.inp
|  1> ! DLPNO-CCSD(T) def2-TZVPP def2-TZVPP/C
|  2> 
|  3> %cpcm
|  4> epsilon 16.7                    # Dielectric constant
|  5> refrac 1.275
|  6> SURFACETYPE VDW_GAUSSIAN
|  7> end
|  8> 
|  9> 
| 10> %PAL NPROCS 8 END
| 11> 
| 12> %maxcore 8000
| 13> 
| 14> * xyzfile 0 1 calc.xyz 
| 15> 
| 16>                          ****END OF INPUT****
================================================================================

                       ****************************
                       * Single Point Calculation *
                       ****************************

---------------------------------
CARTESIAN COORDINATES (ANGSTROEM)
---------------------------------
  C      1.248413   -0.203340   -0.029582
  O      1.963413   -0.645166    1.111575
  C      2.877217    0.191117    1.664197
  C      3.172923    1.475027    1.183618
  C      4.143269    2.249063    1.836213
  C      3.559544   -0.299090    2.795067
  C      4.512759    0.485768    3.433836
  C      4.818238    1.775342    2.963204
  C      5.834368    2.629954    3.689551
  C      5.366082    3.102460    5.044912
  C      6.226237    2.708591    5.989042
  C      7.360706    1.958230    5.354622
  O      7.021692    1.879413    3.971147
  H      0.572671   -1.019962   -0.306098
  H      1.925505    0.008954   -0.871644
  H      0.657165    0.699239    0.190379
  H      2.667892    1.878685    0.307637
  H      4.374711    3.244613    1.449037
  H      3.319637   -1.302211    3.151565
  H      5.036373    0.095752    4.308894
  H      7.483204    0.941672    5.768140
  H      8.325012    2.484730    5.485277
  H      6.085542    3.493579    3.043616
  H      4.450585    3.677341    5.183465
  H      6.153316    2.897684    7.060537

----------------------------
CARTESIAN COORDINATES (A.U.)
----------------------------
  NO LB      ZA    FRAG     MASS         X           Y           Z
   0 C     6.0000    0    12.011    2.359160   -0.384257   -0.055903
   1 O     8.0000    0    15.999    3.710313   -1.219187    2.100573
   2 C     6.0000    0    12.011    5.437151    0.361158    3.144877
   3 C     6.0000    0    12.011    5.995956    2.787396    2.236715
   4 C     6.0000    0    12.011    7.829643    4.250112    3.469940
   5 C     6.0000    0    12.011    6.726563   -0.565198    5.281911
   6 C     6.0000    0    12.011    8.527879    0.917968    6.489010
   7 C     6.0000    0    12.011    9.105150    3.354909    5.599645
   8 C     6.0000    0    12.011   11.025358    4.969892    6.972241
   9 C     6.0000    0    12.011   10.140425    5.862800    9.533502
  10 C     6.0000    0    12.011   11.765883    5.118496   11.317649
  11 C     6.0000    0    12.011   13.909718    3.700519   10.118768
  12 O     8.0000    0    15.999   13.269075    3.551576    7.504380
  13 H     1.0000    0     1.008    1.082191   -1.927449   -0.578441
  14 H     1.0000    0     1.008    3.638677    0.016920   -1.647168
  15 H     1.0000    0     1.008    1.241862    1.321370    0.359764
  16 H     1.0000    0     1.008    5.041585    3.550200    0.581350
  17 H     1.0000    0     1.008    8.267006    6.131430    2.738282
  18 H     1.0000    0     1.008    6.273204   -2.460822    5.955594
  19 H     1.0000    0     1.008    9.517366    0.180945    8.142629
  20 H     1.0000    0     1.008   14.141205    1.779503   10.900204
  21 H     1.0000    0     1.008   15.731992    4.695459   10.365672
  22 H     1.0000    0     1.008   11.500008    6.601907    5.751601
  23 H     1.0000    0     1.008    8.410386    6.949168    9.795329
  24 H     1.0000    0     1.008   11.628081    5.475829   13.342482

--------------------------------
INTERNAL COORDINATES (ANGSTROEM)
--------------------------------
 C      0   0   0     0.000000000000     0.00000000     0.00000000
 O      1   0   0     1.417277517782     0.00000000     0.00000000
 C      2   1   0     1.356390669204   118.40594441     0.00000000
 C      3   2   1     1.402434787386   124.53306725   359.87560410
 C      4   3   2     1.402348690837   119.45503635   180.23295352
 C      3   2   1     1.408807425077   116.02752276   180.06643236
 C      6   3   2     1.390196800830   120.29661859   180.16806815
 C      5   4   3     1.396461339828   121.51792055   359.51802161
 C      8   5   4     1.513427221154   121.35144860   181.88474089
 C      9   8   5     1.509820614930   113.53524881   109.44429065
 C     10   9   8     1.336555723665   110.01660044   122.90928927
 C     11  10   9     1.500849795364   109.58432013     0.98322942
 O     12  11  10     1.426584932873   104.94711102   356.09145104
 H      1   2   3     1.095427286695   106.38294165   180.12865870
 H      1   2   3     1.101176102684   111.44527353    61.11431184
 H      1   2   3     1.101184103544   111.44169584   299.15890507
 H      4   3   2     1.088733189975   121.15325698   359.74180858
 H      5   4   3     1.092974009155   118.97516709   179.39182282
 H      6   3   2     1.091282665021   118.39853944     0.11738727
 H      7   6   3     1.091791995127   119.69826501   180.05818574
 H     12  11  10     1.104261195608   112.69390559   236.64744484
 H     12  11  10     1.106416993874   111.77540629   115.72339076
 H      9   8   5     1.107325249083   108.22480840   346.40309321
 H     10   9   8     1.089871493087   122.66556173   303.02503538
 H     11  10   9     1.090493292907   126.86624737   180.18237862

---------------------------
INTERNAL COORDINATES (A.U.)
---------------------------
 C      0   0   0     0.000000000000     0.00000000     0.00000000
 O      1   0   0     2.678266364372     0.00000000     0.00000000
 C      2   1   0     2.563206895402   118.40594441     0.00000000
 C      3   2   1     2.650217668844   124.53306725   359.87560410
 C      4   3   2     2.650054969945   119.45503635   180.23295352
 C      3   2   1     2.662260208830   116.02752276   180.06643236
 C      6   3   2     2.627091225822   120.29661859   180.16806815
 C      5   4   3     2.638929488883   121.51792055   359.51802161
 C      8   5   4     2.859962971602   121.35144860   181.88474089
 C      9   8   5     2.853147473566   113.53524881   109.44429065
 C     10   9   8     2.525724280452   110.01660044   122.90928927
 C     11  10   9     2.836195081390   109.58432013     0.98322942
 O     12  11  10     2.695854829908   104.94711102   356.09145104
 H      1   2   3     2.070057571478   106.38294165   180.12865870
 H      1   2   3     2.080921259292   111.44527353    61.11431184
 H      1   2   3     2.080936378726   111.44169584   299.15890507
 H      4   3   2     2.057407561962   121.15325698   359.74180858
 H      5   4   3     2.065421548798   118.97516709   179.39182282
 H      6   3   2     2.062225371585   118.39853944     0.11738727
 H      7   6   3     2.063187865997   119.69826501   180.05818574
 H     12  11  10     2.086751240015   112.69390559   236.64744484
 H     12  11  10     2.090825108338   111.77540629   115.72339076
 H      9   8   5     2.092541461944   108.22480840   346.40309321
 H     10   9   8     2.059558643102   122.66556173   303.02503538
 H     11  10   9     2.060733674473   126.86624737   180.18237862

---------------------
BASIS SET INFORMATION
---------------------
There are 3 groups of distinct atoms

 Group   1 Type C   : 11s6p2d1f contracted to 5s3p2d1f pattern {62111/411/11/1}
 Group   2 Type O   : 11s6p2d1f contracted to 5s3p2d1f pattern {62111/411/11/1}
 Group   3 Type H   : 5s2p1d contracted to 3s2p1d pattern {311/11/1}

Atom   0C    basis set group =>   1
Atom   1O    basis set group =>   2
Atom   2C    basis set group =>   1
Atom   3C    basis set group =>   1
Atom   4C    basis set group =>   1
Atom   5C    basis set group =>   1
Atom   6C    basis set group =>   1
Atom   7C    basis set group =>   1
Atom   8C    basis set group =>   1
Atom   9C    basis set group =>   1
Atom  10C    basis set group =>   1
Atom  11C    basis set group =>   1
Atom  12O    basis set group =>   2
Atom  13H    basis set group =>   3
Atom  14H    basis set group =>   3
Atom  15H    basis set group =>   3
Atom  16H    basis set group =>   3
Atom  17H    basis set group =>   3
Atom  18H    basis set group =>   3
Atom  19H    basis set group =>   3
Atom  20H    basis set group =>   3
Atom  21H    basis set group =>   3
Atom  22H    basis set group =>   3
Atom  23H    basis set group =>   3
Atom  24H    basis set group =>   3
---------------------------------
AUXILIARY/C BASIS SET INFORMATION
---------------------------------
There are 3 groups of distinct atoms

 Group   1 Type C   : 8s6p5d3f1g contracted to 8s6p4d3f1g pattern {11111111/111111/2111/111/1}
 Group   2 Type O   : 8s6p5d3f1g contracted to 8s6p4d3f1g pattern {11111111/111111/2111/111/1}
 Group   3 Type H   : 4s3p2d1f contracted to 4s3p2d1f pattern {1111/111/11/1}

Atom   0C    basis set group =>   1
Atom   1O    basis set group =>   2
Atom   2C    basis set group =>   1
Atom   3C    basis set group =>   1
Atom   4C    basis set group =>   1
Atom   5C    basis set group =>   1
Atom   6C    basis set group =>   1
Atom   7C    basis set group =>   1
Atom   8C    basis set group =>   1
Atom   9C    basis set group =>   1
Atom  10C    basis set group =>   1
Atom  11C    basis set group =>   1
Atom  12O    basis set group =>   2
Atom  13H    basis set group =>   3
Atom  14H    basis set group =>   3
Atom  15H    basis set group =>   3
Atom  16H    basis set group =>   3
Atom  17H    basis set group =>   3
Atom  18H    basis set group =>   3
Atom  19H    basis set group =>   3
Atom  20H    basis set group =>   3
Atom  21H    basis set group =>   3
Atom  22H    basis set group =>   3
Atom  23H    basis set group =>   3
Atom  24H    basis set group =>   3


           ************************************************************
           *        Program running with 8 parallel MPI-processes     *
           *              working on a common directory               *
           ************************************************************
------------------------------------------------------------------------------
                             ORCA STARTUP CALCULATIONS
------------------------------------------------------------------------------
------------------------------------------------------------------------------
                   ___                                                        
                  /   \      - P O W E R E D   B Y -                         
                 /     \                                                     
                 |  |  |   _    _      __       _____    __    __             
                 |  |  |  | |  | |    /  \     |  _  \  |  |  /  |          
                  \  \/   | |  | |   /    \    | | | |  |  | /  /          
                 / \  \   | |__| |  /  /\  \   | |_| |  |  |/  /          
                |  |  |   |  __  | /  /__\  \  |    /   |      \           
                |  |  |   | |  | | |   __   |  |    \   |  |\   \          
                \     /   | |  | | |  |  |  |  | |\  \  |  | \   \       
                 \___/    |_|  |_| |__|  |__|  |_| \__\ |__|  \__/        
                                                                              
                      - O R C A' S   B I G   F R I E N D -                    
                                      &                                       
                       - I N T E G R A L  F E E D E R -                       
                                                                              
 v1 FN, 2020, v2 2021, v3 2022-2024                                           
------------------------------------------------------------------------------


----------------------
SHARK INTEGRAL PACKAGE
----------------------

Number of atoms                             ...     25
Number of basis functions                   ...    571
Number of shells                            ...    215
Maximum angular momentum                    ...      3
Integral batch strategy                     ... SHARK/LIBINT Hybrid
RI-J (if used) integral strategy            ... SPLIT-RIJ (Revised 2003 algorithm where possible)
Printlevel                                  ...      1
Contraction scheme used                     ... SEGMENTED contraction
Prescreening option                         ... SCHWARTZ
   Thresh                                   ... 1.000e-10
   Tcut                                     ... 1.000e-11
   Tpresel                                  ... 1.000e-11 
Coulomb Range Separation                    ... NOT USED
Exchange Range Separation                   ... NOT USED
Multipole approximations                    ... NOT USED
Finite Nucleus Model                        ... NOT USED
CABS basis                                  ... NOT available
Auxiliary Coulomb fitting basis             ... NOT available
Auxiliary J/K fitting basis                 ... NOT available
Auxiliary Correlation fitting basis         ... AVAILABLE
   # of basis functions in Aux-C            ...   1348
   # of shells in Aux-C                     ...    406
   Maximum angular momentum in Aux-C        ...      4
Auxiliary 'external' fitting basis          ... NOT available

Checking pre-screening integrals            ... done (  0.0 sec) Dimension = 215
Check shell pair data                       ... done (  0.0 sec)
Shell pair information
Shell pair cut-off parameter TPreSel        ...   1.0e-11
Total number of shell pairs                 ...     23220
Shell pairs after pre-screening             ...     17638
Total number of primitive shell pairs       ...     63868
Primitive shell pairs kept                  ...     35380
          la=0 lb=0:   3873 shell pairs
          la=1 lb=0:   4967 shell pairs
          la=1 lb=1:   1625 shell pairs
          la=2 lb=0:   2789 shell pairs
          la=2 lb=1:   1802 shell pairs
          la=2 lb=2:    524 shell pairs
          la=3 lb=0:    988 shell pairs
          la=3 lb=1:    642 shell pairs
          la=3 lb=2:    357 shell pairs
          la=3 lb=3:     71 shell pairs

Calculating one electron integrals          ... done (  0.0 sec)
Calculating RI/C V-Matrix + Cholesky decomp.... done (  0.1 sec)
Calculating Nuclear repulsion               ... done (  0.0 sec) ENN=    749.562578104025 Eh

Diagonalization of the overlap matrix:
Smallest eigenvalue                        ... 8.328e-06
Time for diagonalization                   ...    0.052 sec
Threshold for overlap eigenvalues          ... 1.000e-07
Number of eigenvalues below threshold      ... 0
Time for construction of square roots      ...    0.025 sec
Total time needed                          ...    0.081 sec

-------------------
DFT GRID GENERATION
-------------------

General Integration Accuracy     IntAcc      ... 4.388
Radial Grid Type                 RadialGrid  ... OptM3 with GC (2021)
Angular Grid (max. ang.)         AngularGrid ... 4 (Lebedev-302)
Angular grid pruning method      GridPruning ... 4 (adaptive)
Weight generation scheme         WeightScheme... mBecke (2022)
Basis function cutoff            BFCut       ... 1.0000e-10
Integration weight cutoff        WCut        ... 1.0000e-14
Partially contracted basis set               ... off
Rotationally invariant grid construction     ... off
Angular grids for H and He will be reduced by one unit

Total number of grid points                  ...   116623
Total number of batches                      ...     1837
Average number of points per batch           ...       63
Average number of grid points per atom       ...     4665
Initializing property integral containers    ... done (  0.0 sec)

SHARK setup successfully completed in   1.3 seconds

Maximum memory used throughout the entire STARTUP-calculation: 49.6 MB


           ************************************************************
           *        Program running with 8 parallel MPI-processes     *
           *              working on a common directory               *
           ************************************************************
-------------------------------------------------------------------------------
                                 ORCA GUESS
                   Start orbitals & Density for SCF / CASSCF
-------------------------------------------------------------------------------

------------
SCF SETTINGS
------------
Hamiltonian:
 Ab initio Hamiltonian  Method          .... Hartree-Fock(GTOs)


General Settings:
 Integral files         IntName         .... calc
 Hartree-Fock type      HFTyp           .... RHF
 Total Charge           Charge          ....    0
 Multiplicity           Mult            ....    1
 Number of Electrons    NEL             ....   94
 Basis Dimension        Dim             ....  571
 Nuclear Repulsion      ENuc            ....    749.5625781040 Eh

Convergence Acceleration:
 AO-DIIS                CNVDIIS         .... on
   Start iteration      DIISMaxIt       ....    12
   Startup error        DIISStart       ....  0.200000
   # of expansion vecs  DIISMaxEq       ....     5
   Bias factor          DIISBfac        ....   1.050
   Max. coefficient     DIISMaxC        ....  10.000
 MO-DIIS                CNVKDIIS        .... off
 Trust-Rad. Augm. Hess. CNVTRAH         .... auto
   Auto Start mean grad. ratio tolernc. ....  1.125000
   Auto Start start iteration           ....    50
   Auto Start num. interpolation iter.  ....    10
   Max. Number of Micro iterations      ....    24
   Max. Number of Macro iterations      .... Maxiter - #DIIS iter
   Number of Davidson start vectors     ....     2
   Converg. threshold    (grad. norm)   ....   5.000e-05
   Grad. Scal. Fac. for Micro threshold ....   0.100
   Minimum threshold for Micro iter.    ....   1.000e-02
   NR start threshold (gradient norm)   ....   1.000e-04
   Initial trust radius                 ....   0.400
   Minimum AH scaling param. (alpha)    ....   1.000
   Maximum AH scaling param. (alpha)    .... 1000.000
   Quad. conv. algorithm                .... NR
   White noise on init. David. guess    .... on
   Maximum white noise                  ....   0.010
   Pseudo random numbers                .... off
   Inactive MOs                         .... canonical
   Orbital update algorithm             .... Taylor
   Preconditioner                       .... Diag
   Full preconditioner red. dimension   ....   250
 SOSCF                  CNVSOSCF        .... on
   Start iteration      SOSCFMaxIt      ....   150
   Startup grad/error   SOSCFStart      ....  0.003300
   Hessian update       SOSCFHessUp     .... L-BFGS
 Level Shifting         CNVShift        .... on
   Level shift para.    LevelShift      ....    0.2500
   Turn off err/grad.   ShiftErr        ....    0.0010
 Zerner damping         CNVZerner       .... off
 Static damping         CNVDamp         .... on
   Fraction old density DampFac         ....    0.7000
   Max. Damping (<1)    DampMax         ....    0.9800
   Min. Damping (>=0)   DampMin         ....    0.0000
   Turn off err/grad.   DampErr         ....    0.1000

SCF Procedure:
 Maximum # iterations   MaxIter         ....   125
 SCF integral mode      SCFMode         .... Direct
   Integral package                     .... SHARK and LIBINT hybrid scheme
 Reset frequency        DirectResetFreq ....    20
 Integral Threshold     Thresh          ....  1.000e-10 Eh
 Primitive CutOff       TCut            ....  1.000e-11 Eh

Convergence Tolerance:
 Convergence Check Mode ConvCheckMode   .... Total+1el-Energy
 Convergence forced     ConvForced      .... 1
 Energy Change          TolE            ....  1.000e-06 Eh
 1-El. energy change                    ....  1.000e-03 Eh
 Orbital Gradient       TolG            ....  5.000e-05
 Orbital Rotation angle TolX            ....  5.000e-05
 DIIS Error             TolErr          ....  1.000e-06

------------------------------
INITIAL GUESS: MODEL POTENTIAL
------------------------------
Loading Hartree-Fock densities                     ... done
Calculating cut-offs                               ... done
Initializing the effective Hamiltonian             ... done
Setting up the integral package (SHARK)            ... done
Starting the Coulomb interaction                   ... done (   0.2 sec)
Making the grid                                    ... done (   0.2 sec)
Mapping shells                                     ... done
Starting the XC term evaluation                    ... done (   0.1 sec)
Transforming the Hamiltonian                       ... done (   0.0 sec)
Diagonalizing the Hamiltonian                      ... done (   0.1 sec)
Back transforming the eigenvectors                 ... done (   0.0 sec)
Now organizing SCF variables                       ... done
                      ------------------
                      INITIAL GUESS DONE (   0.6 sec)
                      ------------------
             **** ENERGY FILE WAS UPDATED (calc.en.tmp) ****
Finished Guess after   0.8 sec
Maximum memory used throughout the entire GUESS-calculation: 36.9 MB


           ************************************************************
           *        Program running with 8 parallel MPI-processes     *
           *              working on a common directory               *
           ************************************************************

-------------------------------------------------------------------------------------------
                                      ORCA LEAN-SCF
                              memory conserving SCF solver
-------------------------------------------------------------------------------------------

--------------------
CPCM SOLVATION MODEL
--------------------
CPCM parameters:
  Epsilon                                         ...      16.7000
  Refrac                                          ...       1.2750
  Rsolv                                           ...       1.3000
  Surface type                                    ... GAUSSIAN VDW
  Discretization scheme                           ... Constant charge density
    Threshold for H atoms                         ...       5.0000 (charges/Ang^2)
    Threshold for non-H atoms                     ...       5.0000 (charges/Ang^2)
  Epsilon function type                           ...         CPCM
Solvent:                                          ... CUSTOM
Radii:
  Scheme                                          ... Element-dependent radii
  Radius for C  used is    3.8550 Bohr (=   2.0400 Ang.)
  Radius for O  used is    3.4469 Bohr (=   1.8240 Ang.)
  Radius for H  used is    2.4944 Bohr (=   1.3200 Ang.)
Calculating surface                               ...        done! (  0.0s)
Cavity surface points                             ...         2250
Cavity Volume                                     ...    1500.4578
Cavity Surface-area                               ...     807.1766
Calculating surface distance matrix               ...        done! (  0.1s)
Performing Cholesky decomposition & store         ...        done! (  0.1s)
Overall time for CPCM initialization              ...                 0.2s

----------------------------------------D-I-I-S--------------------------------------------
Iteration    Energy (Eh)           Delta-E    RMSDP     MaxDP     DIISErr   Damp  Time(sec)
-------------------------------------------------------------------------------------------
               ***  Starting incremental Fock matrix formation  ***
    1    -572.9589903347905420     0.00e+00  9.06e-04  3.37e-02  3.00e-01  0.700  22.2
    2    -573.1173170665447287    -1.58e-01  8.02e-04  3.87e-02  2.20e-01  0.700  21.5
                               ***Turning on AO-DIIS***
    3    -573.2190386791869514    -1.02e-01  5.59e-04  2.74e-02  1.61e-01  0.700  21.1
    4    -573.2859538183072345    -6.69e-02  4.04e-04  1.97e-02  1.13e-01  0.700  19.3
    5    -573.3320358069884151    -4.61e-02  2.98e-04  1.46e-02  7.93e-02  0.700  20.0
    6    -573.3642810881817695    -3.22e-02  7.34e-04  3.65e-02  5.56e-02  0.000  18.5
                              *** Initializing SOSCF ***
---------------------------------------S-O-S-C-F--------------------------------------
Iteration    Energy (Eh)           Delta-E    RMSDP     MaxDP     MaxGrad    Time(sec)
--------------------------------------------------------------------------------------
    7    -573.4400378909886058    -7.58e-02  5.29e-05  2.96e-03  1.59e-03    19.6
               *** Restarting incremental Fock matrix formation ***
    8    -573.4401216807445962    -8.38e-05  3.46e-05  2.24e-03  6.69e-04    22.1
    9    -573.4401440749518315    -2.24e-05  2.66e-05  1.58e-03  2.81e-04    15.5
   10    -573.4401491690521198    -5.09e-06  4.09e-06  1.87e-04  9.07e-05    14.9
   11    -573.4401496500229314    -4.81e-07  2.14e-06  1.52e-04  4.99e-05    14.0
                 **** Energy Check signals convergence ****

               *****************************************************
               *                     SUCCESS                       *
               *           SCF CONVERGED AFTER  11 CYCLES          *
               *****************************************************

             **** ENERGY FILE WAS UPDATED (calc.en.tmp) ****

----------------
TOTAL SCF ENERGY
----------------

Total Energy       :       -573.44014965002293 Eh          -15604.09977 eV

Components:
Nuclear Repulsion  :        749.56257810402531 Eh           20396.63470 eV
Electronic Energy  :      -1322.98774579864471 Eh          -36000.32678 eV
One Electron Energy:      -2268.55259574365709 Eh          -61730.45445 eV
Two Electron Energy:        945.56484994501238 Eh           25730.12766 eV
CPCM Dielectric    :         -0.01498195540352 Eh              -0.40768 eV

Virial components:
Potential Energy   :      -1145.93141938032204 Eh          -31182.37920 eV
Kinetic Energy     :        572.49126973029900 Eh           15578.27943 eV
Virial Ratio       :          2.00165745744939

CPCM Solvation Model Properties:
Surface-charge          :         -0.02834939001911
Corrected charge        :         -0.00000000000000
Outlying charge corr.   :          0.00004827087333 Eh               0.00131 eV
Free-energy (cav+disp)  :  This term is not implemented in the current solvation scheme

---------------
SCF CONVERGENCE
---------------

  Last Energy change         ...    4.8097e-07  Tolerance :   1.0000e-06
  Last MAX-Density change    ...    1.5177e-04  Tolerance :   1.0000e-05
  Last RMS-Density change    ...    2.1425e-06  Tolerance :   1.0000e-06
  Last DIIS Error            ...    1.5894e-03  Tolerance :   1.0000e-06
  Last Orbital Gradient      ...    4.9949e-05  Tolerance :   5.0000e-05
  Last Orbital Rotation      ...    1.0794e-04  Tolerance :   5.0000e-05


----------------
ORBITAL ENERGIES
----------------

  NO   OCC          E(Eh)            E(eV) 
   0   2.0000     -20.586186      -560.1786 
   1   2.0000     -20.557619      -559.4013 
   2   2.0000     -11.303452      -307.5826 
   3   2.0000     -11.289722      -307.2090 
   4   2.0000     -11.278572      -306.9055 
   5   2.0000     -11.276872      -306.8593 
   6   2.0000     -11.240834      -305.8787 
   7   2.0000     -11.239451      -305.8410 
   8   2.0000     -11.233211      -305.6712 
   9   2.0000     -11.232318      -305.6469 
  10   2.0000     -11.231868      -305.6347 
  11   2.0000     -11.231092      -305.6136 
  12   2.0000     -11.231016      -305.6115 
  13   2.0000      -1.413894       -38.4740 
  14   2.0000      -1.382305       -37.6144 
  15   2.0000      -1.150412       -31.3043 
  16   2.0000      -1.071365       -29.1533 
  17   2.0000      -1.042817       -28.3765 
  18   2.0000      -1.017741       -27.6941 
  19   2.0000      -0.977325       -26.5944 
  20   2.0000      -0.930034       -25.3075 
  21   2.0000      -0.837562       -22.7912 
  22   2.0000      -0.835311       -22.7300 
  23   2.0000      -0.783555       -21.3216 
  24   2.0000      -0.761343       -20.7172 
  25   2.0000      -0.717336       -19.5197 
  26   2.0000      -0.695963       -18.9381 
  27   2.0000      -0.682598       -18.5744 
  28   2.0000      -0.654520       -17.8104 
  29   2.0000      -0.653084       -17.7713 
  30   2.0000      -0.627137       -17.0653 
  31   2.0000      -0.606908       -16.5148 
  32   2.0000      -0.590029       -16.0555 
  33   2.0000      -0.585463       -15.9313 
  34   2.0000      -0.574554       -15.6344 
  35   2.0000      -0.560603       -15.2548 
  36   2.0000      -0.532456       -14.4889 
  37   2.0000      -0.522763       -14.2251 
  38   2.0000      -0.518459       -14.1080 
  39   2.0000      -0.500080       -13.6079 
  40   2.0000      -0.495169       -13.4742 
  41   2.0000      -0.478608       -13.0236 
  42   2.0000      -0.466229       -12.6867 
  43   2.0000      -0.439994       -11.9728 
  44   2.0000      -0.354241        -9.6394 
  45   2.0000      -0.342374        -9.3165 
  46   2.0000      -0.309371        -8.4184 
  47   0.0000       0.113965         3.1012 
  48   0.0000       0.130675         3.5559 
  49   0.0000       0.152819         4.1584 
  50   0.0000       0.157435         4.2840 
  51   0.0000       0.161367         4.3910 
  52   0.0000       0.174332         4.7438 
  53   0.0000       0.185556         5.0492 
  54   0.0000       0.191234         5.2038 
  55   0.0000       0.196909         5.3582 
  56   0.0000       0.205498         5.5919 
  57   0.0000       0.215484         5.8636 
*Only the first 10 virtual orbitals were printed.

                    ********************************
                    * MULLIKEN POPULATION ANALYSIS *
                    ********************************

-----------------------
MULLIKEN ATOMIC CHARGES
-----------------------
   0 C :   -0.008459
   1 O :   -0.401196
   2 C :    0.323210
   3 C :   -0.174163
   4 C :   -0.218562
   5 C :   -0.232611
   6 C :   -0.132443
   7 C :    0.046503
   8 C :    0.317659
   9 C :   -0.240304
  10 C :   -0.164629
  11 C :    0.169665
  12 O :   -0.490286
  13 H :    0.095693
  14 H :    0.080187
  15 H :    0.080005
  16 H :    0.118937
  17 H :    0.121994
  18 H :    0.115417
  19 H :    0.123856
  20 H :    0.061195
  21 H :    0.066765
  22 H :    0.091350
  23 H :    0.126634
  24 H :    0.123583
Sum of atomic charges:   -0.0000000

--------------------------------
MULLIKEN REDUCED ORBITAL CHARGES
--------------------------------
  0 C s       :     3.130568  s :     3.130568
      pz      :     0.768999  p :     2.750927
      px      :     0.948469
      py      :     1.033458
      dz2     :     0.033379  d :     0.117442
      dxz     :     0.026631
      dyz     :     0.016534
      dx2y2   :     0.010303
      dxy     :     0.030594
      f0      :     0.002168  f :     0.009522
      f+1     :     0.002107
      f-1     :     0.001117
      f+2     :     0.001368
      f-2     :     0.001571
      f+3     :     0.000820
      f-3     :     0.000370

  1 O s       :     3.756701  s :     3.756701
      pz      :     1.475763  p :     4.599985
      px      :     1.513478
      py      :     1.610744
      dz2     :     0.008413  d :     0.042284
      dxz     :     0.007001
      dyz     :     0.009956
      dx2y2   :     0.005225
      dxy     :     0.011689
      f0      :     0.000262  f :     0.002226
      f+1     :     0.000507
      f-1     :     0.000216
      f+2     :     0.000248
      f-2     :     0.000514
      f+3     :     0.000235
      f-3     :     0.000245

  2 C s       :     3.002696  s :     3.002696
      pz      :     0.856445  p :     2.467824
      px      :     0.780540
      py      :     0.830838
      dz2     :     0.040613  d :     0.189062
      dxz     :     0.026961
      dyz     :     0.038004
      dx2y2   :     0.049857
      dxy     :     0.033628
      f0      :     0.001777  f :     0.017208
      f+1     :     0.002226
      f-1     :     0.002547
      f+2     :     0.002549
      f-2     :     0.002695
      f+3     :     0.002785
      f-3     :     0.002629

  3 C s       :     3.130258  s :     3.130258
      pz      :     1.019594  p :     2.938153
      px      :     0.993260
      py      :     0.925299
      dz2     :     0.013382  d :     0.097330
      dxz     :     0.017020
      dyz     :     0.025522
      dx2y2   :     0.025039
      dxy     :     0.016367
      f0      :     0.000523  f :     0.008422
      f+1     :     0.001110
      f-1     :     0.001315
      f+2     :     0.001215
      f-2     :     0.001425
      f+3     :     0.001445
      f-3     :     0.001389

  4 C s       :     3.152461  s :     3.152461
      pz      :     0.933583  p :     2.934449
      px      :     0.944259
      py      :     1.056607
      dz2     :     0.030312  d :     0.122862
      dxz     :     0.017056
      dyz     :     0.027087
      dx2y2   :     0.028510
      dxy     :     0.019898
      f0      :     0.001358  f :     0.008789
      f+1     :     0.001447
      f-1     :     0.000963
      f+2     :     0.001631
      f-2     :     0.001427
      f+3     :     0.001026
      f-3     :     0.000938

  5 C s       :     3.185627  s :     3.185627
      pz      :     0.943088  p :     2.939835
      px      :     0.967204
      py      :     1.029543
      dz2     :     0.024666  d :     0.098551
      dxz     :     0.011864
      dyz     :     0.021522
      dx2y2   :     0.019281
      dxy     :     0.021219
      f0      :     0.001200  f :     0.008598
      f+1     :     0.001559
      f-1     :     0.000933
      f+2     :     0.001559
      f-2     :     0.001452
      f+3     :     0.001010
      f-3     :     0.000884

  6 C s       :     3.087159  s :     3.087159
      pz      :     1.004627  p :     2.911123
      px      :     0.965910
      py      :     0.940585
      dz2     :     0.021048  d :     0.125414
      dxz     :     0.017494
      dyz     :     0.029560
      dx2y2   :     0.030209
      dxy     :     0.027103
      f0      :     0.000498  f :     0.008748
      f+1     :     0.001205
      f-1     :     0.001415
      f+2     :     0.001280
      f-2     :     0.001367
      f+3     :     0.001604
      f-3     :     0.001380

  7 C s       :     3.212746  s :     3.212746
      pz      :     0.877156  p :     2.575692
      px      :     0.858565
      py      :     0.839970
      dz2     :     0.032824  d :     0.154168
      dxz     :     0.026173
      dyz     :     0.035913
      dx2y2   :     0.027025
      dxy     :     0.032233
      f0      :     0.001420  f :     0.010891
      f+1     :     0.001328
      f-1     :     0.001678
      f+2     :     0.001735
      f-2     :     0.001959
      f+3     :     0.001459
      f-3     :     0.001313

  8 C s       :     2.987128  s :     2.987128
      pz      :     0.936311  p :     2.491549
      px      :     0.691724
      py      :     0.863514
      dz2     :     0.028853  d :     0.189864
      dxz     :     0.031458
      dyz     :     0.050641
      dx2y2   :     0.047560
      dxy     :     0.031353
      f0      :     0.001836  f :     0.013800
      f+1     :     0.001967
      f-1     :     0.001516
      f+2     :     0.001213
      f-2     :     0.002164
      f+3     :     0.003118
      f-3     :     0.001986

  9 C s       :     3.182841  s :     3.182841
      pz      :     0.928367  p :     2.937260
      px      :     1.015599
      py      :     0.993293
      dz2     :     0.032104  d :     0.111780
      dxz     :     0.027807
      dyz     :     0.023085
      dx2y2   :     0.012556
      dxy     :     0.016228
      f0      :     0.001443  f :     0.008423
      f+1     :     0.001551
      f-1     :     0.001180
      f+2     :     0.000989
      f-2     :     0.001432
      f+3     :     0.000842
      f-3     :     0.000988

 10 C s       :     3.132794  s :     3.132794
      pz      :     1.021943  p :     2.912104
      px      :     0.939464
      py      :     0.950696
      dz2     :     0.034709  d :     0.111285
      dxz     :     0.023972
      dyz     :     0.017709
      dx2y2   :     0.018827
      dxy     :     0.016068
      f0      :     0.001596  f :     0.008446
      f+1     :     0.001433
      f-1     :     0.001047
      f+2     :     0.000993
      f-2     :     0.001443
      f+3     :     0.001046
      f-3     :     0.000888

 11 C s       :     3.062060  s :     3.062060
      pz      :     0.637455  p :     2.603775
      px      :     0.969552
      py      :     0.996769
      dz2     :     0.034574  d :     0.152766
      dxz     :     0.029366
      dyz     :     0.036876
      dx2y2   :     0.027690
      dxy     :     0.024261
      f0      :     0.002901  f :     0.011733
      f+1     :     0.002754
      f-1     :     0.002504
      f+2     :     0.000728
      f-2     :     0.001020
      f+3     :     0.000751
      f-3     :     0.001075

 12 O s       :     3.782710  s :     3.782710
      pz      :     1.406684  p :     4.668119
      px      :     1.526250
      py      :     1.735185
      dz2     :     0.015149  d :     0.037477
      dxz     :     0.005156
      dyz     :     0.004826
      dx2y2   :     0.004346
      dxy     :     0.008000
      f0      :     0.000499  f :     0.001980
      f+1     :     0.000372
      f-1     :     0.000209
      f+2     :     0.000111
      f-2     :     0.000190
      f+3     :     0.000194
      f-3     :     0.000405

 13 H s       :     0.869249  s :     0.869249
      pz      :     0.006074  p :     0.032957
      px      :     0.011847
      py      :     0.015036
      dz2     :     0.000246  d :     0.002102
      dxz     :     0.000397
      dyz     :     0.000335
      dx2y2   :     0.000541
      dxy     :     0.000583

 14 H s       :     0.885018  s :     0.885018
      pz      :     0.013737  p :     0.032679
      px      :     0.012055
      py      :     0.006887
      dz2     :     0.000655  d :     0.002116
      dxz     :     0.000620
      dyz     :     0.000373
      dx2y2   :     0.000186
      dxy     :     0.000282

 15 H s       :     0.885212  s :     0.885212
      pz      :     0.006178  p :     0.032667
      px      :     0.011242
      py      :     0.015247
      dz2     :     0.000201  d :     0.002116
      dxz     :     0.000299
      dyz     :     0.000446
      dx2y2   :     0.000499
      dxy     :     0.000670

 16 H s       :     0.837270  s :     0.837270
      pz      :     0.018471  p :     0.041598
      px      :     0.012458
      py      :     0.010669
      dz2     :     0.000567  d :     0.002195
      dxz     :     0.000549
      dyz     :     0.000572
      dx2y2   :     0.000270
      dxy     :     0.000237

 17 H s       :     0.835805  s :     0.835805
      pz      :     0.010792  p :     0.040012
      px      :     0.009062
      py      :     0.020158
      dz2     :     0.000320  d :     0.002189
      dxz     :     0.000106
      dyz     :     0.000666
      dx2y2   :     0.000514
      dxy     :     0.000583

 18 H s       :     0.844308  s :     0.844308
      pz      :     0.009735  p :     0.038096
      px      :     0.009270
      py      :     0.019091
      dz2     :     0.000287  d :     0.002179
      dxz     :     0.000092
      dyz     :     0.000657
      dx2y2   :     0.000546
      dxy     :     0.000597

 19 H s       :     0.833853  s :     0.833853
      pz      :     0.017646  p :     0.040110
      px      :     0.011424
      py      :     0.011040
      dz2     :     0.000537  d :     0.002181
      dxz     :     0.000552
      dyz     :     0.000580
      dx2y2   :     0.000297
      dxy     :     0.000215

 20 H s       :     0.901937  s :     0.901937
      pz      :     0.005911  p :     0.034612
      px      :     0.007906
      py      :     0.020795
      dz2     :     0.000388  d :     0.002256
      dxz     :     0.000109
      dyz     :     0.000615
      dx2y2   :     0.000503
      dxy     :     0.000640

 21 H s       :     0.896035  s :     0.896035
      pz      :     0.004192  p :     0.034954
      px      :     0.020762
      py      :     0.010001
      dz2     :     0.000248  d :     0.002245
      dxz     :     0.000550
      dyz     :     0.000136
      dx2y2   :     0.000713
      dxy     :     0.000599

 22 H s       :     0.871334  s :     0.871334
      pz      :     0.015368  p :     0.034870
      px      :     0.005517
      py      :     0.013985
      dz2     :     0.000566  d :     0.002446
      dxz     :     0.000292
      dyz     :     0.000695
      dx2y2   :     0.000382
      dxy     :     0.000513

 23 H s       :     0.831816  s :     0.831816
      pz      :     0.008848  p :     0.039489
      px      :     0.017721
      py      :     0.012920
      dz2     :     0.000216  d :     0.002061
      dxz     :     0.000520
      dyz     :     0.000238
      dx2y2   :     0.000503
      dxy     :     0.000585

 24 H s       :     0.834938  s :     0.834938
      pz      :     0.021440  p :     0.039444
      px      :     0.008669
      py      :     0.009334
      dz2     :     0.000767  d :     0.002036
      dxz     :     0.000651
      dyz     :     0.000574
      dx2y2   :     0.000005
      dxy     :     0.000039


                     *******************************
                     * LOEWDIN POPULATION ANALYSIS *
                     *******************************

----------------------
LOEWDIN ATOMIC CHARGES
----------------------
   0 C :   -0.029503
   1 O :    0.211059
   2 C :   -0.188491
   3 C :   -0.035698
   4 C :    0.001110
   5 C :   -0.021365
   6 C :    0.009083
   7 C :   -0.091895
   8 C :   -0.137473
   9 C :   -0.003236
  10 C :   -0.010868
  11 C :   -0.084896
  12 O :    0.147825
  13 H :    0.011927
  14 H :    0.007720
  15 H :    0.007721
  16 H :    0.022094
  17 H :    0.030572
  18 H :    0.025323
  19 H :    0.032766
  20 H :    0.013935
  21 H :    0.014339
  22 H :    0.031093
  23 H :    0.019276
  24 H :    0.017582

-------------------------------
LOEWDIN REDUCED ORBITAL CHARGES
-------------------------------
  0 C s       :     2.723630  s :     2.723630
      pz      :     0.833088  p :     2.800022
      px      :     0.948618
      py      :     1.018317
      dz2     :     0.117434  d :     0.441590
      dxz     :     0.113301
      dyz     :     0.072037
      dx2y2   :     0.028490
      dxy     :     0.110329
      f0      :     0.013155  f :     0.064261
      f+1     :     0.012015
      f-1     :     0.010311
      f+2     :     0.010382
      f-2     :     0.009566
      f+3     :     0.005610
      f-3     :     0.003223

  1 O s       :     3.233653  s :     3.233653
      pz      :     1.427432  p :     4.443169
      px      :     1.458405
      py      :     1.557332
      dz2     :     0.022225  d :     0.106017
      dxz     :     0.023511
      dyz     :     0.021360
      dx2y2   :     0.015931
      dxy     :     0.022991
      f0      :     0.000863  f :     0.006101
      f+1     :     0.000894
      f-1     :     0.000922
      f+2     :     0.000821
      f-2     :     0.001048
      f+3     :     0.000868
      f-3     :     0.000685

  2 C s       :     2.704279  s :     2.704279
      pz      :     0.924835  p :     2.706498
      px      :     0.826541
      py      :     0.955122
      dz2     :     0.130266  d :     0.680300
      dxz     :     0.097957
      dyz     :     0.148385
      dx2y2   :     0.148438
      dxy     :     0.155255
      f0      :     0.009543  f :     0.097413
      f+1     :     0.012119
      f-1     :     0.015852
      f+2     :     0.014639
      f-2     :     0.012732
      f+3     :     0.018448
      f-3     :     0.014080

  3 C s       :     2.716089  s :     2.716089
      pz      :     0.960487  p :     2.900172
      px      :     0.955732
      py      :     0.983953
      dz2     :     0.061222  d :     0.379028
      dxz     :     0.058646
      dyz     :     0.087078
      dx2y2   :     0.088331
      dxy     :     0.083750
      f0      :     0.002888  f :     0.040410
      f+1     :     0.004861
      f-1     :     0.007591
      f+2     :     0.006255
      f-2     :     0.004893
      f+3     :     0.008509
      f-3     :     0.005413

  4 C s       :     2.716122  s :     2.716122
      pz      :     0.945281  p :     2.829663
      px      :     0.923042
      py      :     0.961339
      dz2     :     0.094361  d :     0.411063
      dxz     :     0.076243
      dyz     :     0.087654
      dx2y2   :     0.092783
      dxy     :     0.060023
      f0      :     0.005825  f :     0.042042
      f+1     :     0.006754
      f-1     :     0.006118
      f+2     :     0.007432
      f-2     :     0.005519
      f+3     :     0.005688
      f-3     :     0.004705

  5 C s       :     2.719324  s :     2.719324
      pz      :     0.956273  p :     2.880068
      px      :     0.949801
      py      :     0.973994
      dz2     :     0.086398  d :     0.381372
      dxz     :     0.072826
      dyz     :     0.076671
      dx2y2   :     0.082937
      dxy     :     0.062541
      f0      :     0.005323  f :     0.040601
      f+1     :     0.006796
      f-1     :     0.005941
      f+2     :     0.006809
      f-2     :     0.005773
      f+3     :     0.005659
      f-3     :     0.004300

  6 C s       :     2.715058  s :     2.715058
      pz      :     0.929297  p :     2.825490
      px      :     0.912952
      py      :     0.983241
      dz2     :     0.064889  d :     0.407992
      dxz     :     0.059724
      dyz     :     0.094640
      dx2y2   :     0.094513
      dxy     :     0.094226
      f0      :     0.002835  f :     0.042376
      f+1     :     0.005021
      f-1     :     0.008336
      f+2     :     0.006574
      f-2     :     0.005037
      f+3     :     0.009144
      f-3     :     0.005430

  7 C s       :     2.701826  s :     2.701826
      pz      :     0.953123  p :     2.846579
      px      :     0.914982
      py      :     0.978474
      dz2     :     0.102150  d :     0.490737
      dxz     :     0.077134
      dyz     :     0.121261
      dx2y2   :     0.085187
      dxy     :     0.105005
      f0      :     0.006209  f :     0.052753
      f+1     :     0.006917
      f-1     :     0.009804
      f+2     :     0.009343
      f-2     :     0.006189
      f+3     :     0.008142
      f-3     :     0.006149

  8 C s       :     2.688239  s :     2.688239
      pz      :     0.966065  p :     2.710331
      px      :     0.820288
      py      :     0.923979
      dz2     :     0.107683  d :     0.649675
      dxz     :     0.120028
      dyz     :     0.146052
      dx2y2   :     0.134530
      dxy     :     0.141382
      f0      :     0.013018  f :     0.089227
      f+1     :     0.013872
      f-1     :     0.009291
      f+2     :     0.008689
      f-2     :     0.011039
      f+3     :     0.018931
      f-3     :     0.014387

  9 C s       :     2.737608  s :     2.737608
      pz      :     0.980322  p :     2.837751
      px      :     0.971604
      py      :     0.885825
      dz2     :     0.121667  d :     0.385014
      dxz     :     0.092143
      dyz     :     0.081595
      dx2y2   :     0.032354
      dxy     :     0.057255
      f0      :     0.008359  f :     0.042864
      f+1     :     0.009977
      f-1     :     0.005372
      f+2     :     0.006943
      f-2     :     0.007753
      f+3     :     0.000823
      f-3     :     0.003638

 10 C s       :     2.739845  s :     2.739845
      pz      :     1.010567  p :     2.843135
      px      :     0.954166
      py      :     0.878402
      dz2     :     0.125251  d :     0.384700
      dxz     :     0.081875
      dyz     :     0.047373
      dx2y2   :     0.067483
      dxy     :     0.062717
      f0      :     0.007565  f :     0.043188
      f+1     :     0.009914
      f-1     :     0.003575
      f+2     :     0.007121
      f-2     :     0.007637
      f+3     :     0.003937
      f-3     :     0.003439

 11 C s       :     2.708512  s :     2.708512
      pz      :     0.755562  p :     2.743037
      px      :     0.978184
      py      :     1.009292
      dz2     :     0.156299  d :     0.555343
      dxz     :     0.105768
      dyz     :     0.122198
      dx2y2   :     0.089171
      dxy     :     0.081906
      f0      :     0.019583  f :     0.078004
      f+1     :     0.018436
      f-1     :     0.015922
      f+2     :     0.006752
      f-2     :     0.007044
      f+3     :     0.004084
      f-3     :     0.006183

 12 O s       :     3.276904  s :     3.276904
      pz      :     1.388450  p :     4.478533
      px      :     1.459145
      py      :     1.630938
      dz2     :     0.029133  d :     0.090850
      dxz     :     0.020365
      dyz     :     0.014408
      dx2y2   :     0.011853
      dxy     :     0.015090
      f0      :     0.001419  f :     0.005888
      f+1     :     0.001096
      f-1     :     0.001039
      f+2     :     0.000314
      f-2     :     0.000620
      f+3     :     0.000678
      f-3     :     0.000721

 13 H s       :     0.826675  s :     0.826675
      pz      :     0.030472  p :     0.134559
      px      :     0.048420
      py      :     0.055667
      dz2     :     0.002879  d :     0.026839
      dxz     :     0.003808
      dyz     :     0.005039
      dx2y2   :     0.007679
      dxy     :     0.007435

 14 H s       :     0.829883  s :     0.829883
      pz      :     0.052459  p :     0.135838
      px      :     0.045563
      py      :     0.037816
      dz2     :     0.007087  d :     0.026559
      dxz     :     0.007232
      dyz     :     0.005285
      dx2y2   :     0.002360
      dxy     :     0.004595

 15 H s       :     0.829888  s :     0.829888
      pz      :     0.027826  p :     0.135831
      px      :     0.045184
      py      :     0.062820
      dz2     :     0.002738  d :     0.026560
      dxz     :     0.003063
      dyz     :     0.004523
      dx2y2   :     0.008430
      dxy     :     0.007806

 16 H s       :     0.798245  s :     0.798245
      pz      :     0.064990  p :     0.152412
      px      :     0.048218
      py      :     0.039203
      dz2     :     0.007999  d :     0.027249
      dxz     :     0.006655
      dyz     :     0.006485
      dx2y2   :     0.003035
      dxy     :     0.003075

 17 H s       :     0.800334  s :     0.800334
      pz      :     0.038361  p :     0.142772
      px      :     0.035610
      py      :     0.068800
      dz2     :     0.003720  d :     0.026322
      dxz     :     0.001331
      dyz     :     0.007621
      dx2y2   :     0.006640
      dxy     :     0.007011

 18 H s       :     0.802674  s :     0.802674
      pz      :     0.038413  p :     0.145164
      px      :     0.037638
      py      :     0.069114
      dz2     :     0.003497  d :     0.026839
      dxz     :     0.001320
      dyz     :     0.007822
      dx2y2   :     0.006999
      dxy     :     0.007201

 19 H s       :     0.798174  s :     0.798174
      pz      :     0.061287  p :     0.142608
      px      :     0.044174
      py      :     0.037147
      dz2     :     0.007353  d :     0.026452
      dxz     :     0.006682
      dyz     :     0.006441
      dx2y2   :     0.003098
      dxy     :     0.002877

 20 H s       :     0.825257  s :     0.825257
      pz      :     0.030070  p :     0.134563
      px      :     0.036048
      py      :     0.068445
      dz2     :     0.003633  d :     0.026245
      dxz     :     0.001163
      dyz     :     0.006981
      dx2y2   :     0.006047
      dxy     :     0.008420

 21 H s       :     0.825013  s :     0.825013
      pz      :     0.024084  p :     0.134537
      px      :     0.064693
      py      :     0.045760
      dz2     :     0.002852  d :     0.026111
      dxz     :     0.005259
      dyz     :     0.001379
      dx2y2   :     0.008855
      dxy     :     0.007766

 22 H s       :     0.808319  s :     0.808319
      pz      :     0.048755  p :     0.133756
      px      :     0.026800
      py      :     0.058201
      dz2     :     0.006423  d :     0.026832
      dxz     :     0.002842
      dyz     :     0.007582
      dx2y2   :     0.004803
      dxy     :     0.005182

 23 H s       :     0.808154  s :     0.808154
      pz      :     0.033499  p :     0.146459
      px      :     0.064412
      py      :     0.048547
      dz2     :     0.002753  d :     0.026111
      dxz     :     0.006025
      dyz     :     0.002447
      dx2y2   :     0.007426
      dxy     :     0.007460

 24 H s       :     0.809994  s :     0.809994
      pz      :     0.073478  p :     0.146551
      px      :     0.034487
      py      :     0.038586
      dz2     :     0.009758  d :     0.025873
      dxz     :     0.007781
      dyz     :     0.007852
      dx2y2   :     0.000142
      dxy     :     0.000339


                      *****************************
                      * MAYER POPULATION ANALYSIS *
                      *****************************

  NA   - Mulliken gross atomic population
  ZA   - Total nuclear charge
  QA   - Mulliken gross atomic charge
  VA   - Mayer's total valence
  BVA  - Mayer's bonded valence
  FA   - Mayer's free valence

  ATOM       NA         ZA         QA         VA         BVA        FA
  0 C      6.0085     6.0000    -0.0085     3.8614     3.8614    -0.0000
  1 O      8.4012     8.0000    -0.4012     1.9046     1.9046     0.0000
  2 C      5.6768     6.0000     0.3232     3.8816     3.8816     0.0000
  3 C      6.1742     6.0000    -0.1742     3.8321     3.8321     0.0000
  4 C      6.2186     6.0000    -0.2186     3.9873     3.9873     0.0000
  5 C      6.2326     6.0000    -0.2326     3.9726     3.9726    -0.0000
  6 C      6.1324     6.0000    -0.1324     3.9805     3.9805    -0.0000
  7 C      5.9535     6.0000     0.0465     3.5798     3.5798    -0.0000
  8 C      5.6823     6.0000     0.3177     3.8397     3.8397    -0.0000
  9 C      6.2403     6.0000    -0.2403     3.9591     3.9591    -0.0000
 10 C      6.1646     6.0000    -0.1646     3.9608     3.9608    -0.0000
 11 C      5.8303     6.0000     0.1697     3.9446     3.9446    -0.0000
 12 O      8.4903     8.0000    -0.4903     1.8423     1.8423    -0.0000
 13 H      0.9043     1.0000     0.0957     0.9966     0.9966    -0.0000
 14 H      0.9198     1.0000     0.0802     0.9919     0.9919    -0.0000
 15 H      0.9200     1.0000     0.0800     0.9920     0.9920     0.0000
 16 H      0.8811     1.0000     0.1189     1.0137     1.0137    -0.0000
 17 H      0.8780     1.0000     0.1220     1.0099     1.0099     0.0000
 18 H      0.8846     1.0000     0.1154     1.0195     1.0195    -0.0000
 19 H      0.8761     1.0000     0.1239     1.0029     1.0029    -0.0000
 20 H      0.9388     1.0000     0.0612     0.9920     0.9920    -0.0000
 21 H      0.9332     1.0000     0.0668     0.9971     0.9971     0.0000
 22 H      0.9086     1.0000     0.0914     0.9967     0.9967    -0.0000
 23 H      0.8734     1.0000     0.1266     1.0120     1.0120    -0.0000
 24 H      0.8764     1.0000     0.1236     1.0056     1.0056    -0.0000

  Mayer bond orders larger than 0.100000
B(  0-C ,  1-O ) :   0.8718 B(  0-C , 13-H ) :   1.0003 B(  0-C , 14-H ) :   0.9967 
B(  0-C , 15-H ) :   0.9965 B(  1-O ,  2-C ) :   1.0459 B(  2-C ,  3-C ) :   1.4175 
B(  2-C ,  5-C ) :   1.3752 B(  3-C ,  4-C ) :   1.4109 B(  3-C , 16-H ) :   0.9872 
B(  4-C ,  7-C ) :   1.4529 B(  4-C , 17-H ) :   0.9680 B(  5-C ,  6-C ) :   1.5272 
B(  5-C , 18-H ) :   0.9866 B(  6-C ,  7-C ) :   1.3308 B(  6-C , 19-H ) :   0.9909 
B(  7-C ,  8-C ) :   0.8916 B(  8-C ,  9-C ) :   1.0000 B(  8-C , 12-O ) :   0.9414 
B(  8-C , 22-H ) :   1.0049 B(  9-C , 10-C ) :   1.9751 B(  9-C , 23-H ) :   0.9706 
B( 10-C , 11-C ) :   1.0134 B( 10-C , 24-H ) :   0.9731 B( 11-C , 12-O ) :   0.9125 
B( 11-C , 20-H ) :   0.9972 B( 11-C , 21-H ) :   1.0024 

-------
TIMINGS
-------

Total SCF time: 0 days 0 hours 3 min 29 sec 

Total time                  ....     209.669 sec
Sum of individual times     ....     209.753 sec  (100.0%)

SCF preparation             ....       0.423 sec  (  0.2%)
Fock matrix formation       ....     206.444 sec  ( 98.5%)
  Startup                   ....       0.040 sec  (  0.0% of F)
  Coulomb+Exchange Fock     ....     201.447 sec  ( 97.6% of F)
  CPCM terms                ....       4.832 sec  (  2.3% of F)
Diagonalization             ....       0.000 sec  (  0.0%)
Density matrix formation    ....       0.164 sec  (  0.1%)
Total Energy calculation    ....       0.115 sec  (  0.1%)
Population analysis         ....       0.130 sec  (  0.1%)
Orbital Transformation      ....       0.695 sec  (  0.3%)
Orbital Orthonormalization  ....       0.000 sec  (  0.0%)
DIIS solution               ....       1.324 sec  (  0.6%)
SOSCF solution              ....       0.447 sec  (  0.2%)
Finished LeanSCF after 209.8 sec

Maximum memory used throughout the entire LEANSCF-calculation: 46.1 MB


           ************************************************************
           *        Program running with 8 parallel MPI-processes     *
           *              working on a common directory               *
           ************************************************************

------------------------------------------------------------------------------
                         ORCA PROPERTY INTEGRAL CALCULATIONS
------------------------------------------------------------------------------

GBWName                                   ... calc.gbw
Number of atoms                           ...     25
Number of basis functions                 ...    571
Max core memory                           ...   8000 MB

Dipole integrals                          ... YES
Quadrupole integrals                      ...  NO
Linear momentum integrals                 ... YES
Angular momentum integrals                ... YES
Higher moments length integrals           ...  NO
Higher moments velocity integrals         ...  NO
Kinetic energy integrals                  ...  NO
GIAO right hand sides                     ...  NO
GIAO dipole derivative integrals          ...  NO
SOC integrals                             ...  NO
EPR diamagnetic integrals (GIAO)          ...  NO
EPR gauge integrals                       ...  NO
Field gradient integrals                  ...  NO (   0 nuclei)
Spin-dipole/Fermi contact integrals       ...  NO (   0 nuclei)
Contact density integrals                 ...  NO (   0 nuclei)
Nucleus-orbit integrals                   ...  NO (   0 nuclei)
Geometric perturbations                   ...  NO (  25 nuclei)

Choice of electric origin   ... Center of mass
Position of electric origin ... (  8.4204,  2.4669,  5.6176) 
Choice of magnetic origin   ... GIAO
Position of magnetic origin ... (  0.0000,  0.0000,  0.0000) 

Calculating integrals                     ... Electric Dipole (Length)     done (  0.0 sec)
Calculating integrals                     ... Linear Momentum              done (  0.1 sec)
Calculating integrals                     ... Angular Momentum  (ElOri)    done (  0.1 sec)

Property integrals calculated in   0.2 sec

Maximum memory used throughout the entire PROPINT-calculation: 44.9 MB


           ************************************************************
           *        Program running with 8 parallel MPI-processes     *
           *              working on a common directory               *
           ************************************************************


--------------------------------------------------------------------------------
                             ORCA-MATRIX DRIVEN CI
--------------------------------------------------------------------------------


Wavefunction type
-----------------
Correlation treatment                      ...      CCSD     
Single excitations                         ... ON
Orbital optimization                       ... OFF
Calculation of Z vector                    ... OFF
Calculation of Brueckner orbitals          ... OFF
Perturbative triple excitations            ... ON
CPCM scheme                                ... PTES
Calculation of F12 correction              ... OFF
Frozen core treatment                      ... chemical core (26 el)
Reference Wavefunction                     ... RHF
  Internal Orbitals:    13 ...   46 ( 34 MO's/ 68 electrons)
  Virtual  Orbitals:    47 ...  570 (524 MO's              )
Number of AO's                             ...    571
Number of electrons                        ...     94
Number of correlated electrons             ...     68

Algorithmic settings
--------------------
Integral transformation                    ... All integrals via the RI transformation
K(C) Formation                             ... RI-DLPNO
   PNO-Integral Storage                    ... ON DISK
   PNO occupation number cut-off           ... 3.330e-07
   Singles PNO occupation number cut-off   ... 9.990e-09
   PNO Mulliken prescreening cut-off       ... 1.000e-03
   Domain cut-off (Mulliken population)    ... 1.000e-03
   PNO Normalization                       ...    1
Maximum number of iterations               ...        50
Convergence tolerance (max. residuum)      ... 2.500e-05
Level shift for amplitude update           ... 2.000e-01
Maximum number of DIIS vectors             ...         7
DIIS turned on at iteration                ...         0
Damping before turning on DIIS             ...     0.500
Damping after turning on DIIS              ...     0.000
Pair specific amplitude update             ... OFF
Natural orbital iterations                 ... OFF
Perturbative natural orbital generation    ... OFF
Printlevel                                 ... 2

Singles Fock matrix elements calculated using PNOs.

Memory handling:
----------------
Maximum memory for working arrays          ...   8000 MB
Data storage in matrix containers          ... UNCOMPRESSED
Data type for integral storage             ... DOUBLE
In-Core Storage of quantities:
   Amplitudes+Sigma Vector      ... NO
   J+K operators                ... NO
   DIIS vectors                 ... NO
   3-external integrals         ... NO
   4-external integrals         ... NO

Localization treatment:
-----------------------
Localization option                        ...    6
Localization threshhold                    ... -1.0e+00
Using relative localization threshhold     ... 1.0e-08
Neglect threshold for strong pairs         ... 1.000e-04 Eh
Prescreening threshold for very weak pairs ... 1.000e-06 Eh

Initializing the integral package          ... done
Localizing the valence orbitals
Localizing the valence orbitals
------------------------------------------------------------------------------
                           ORCA ORBITAL LOCALIZATION
------------------------------------------------------------------------------

Input orbitals are from                  ... calc.gbw
Output orbitals are to                   ... calc.loc
Max. number of iterations                ... 128
Localizations seeded randomly            ... off
Convergence tolerance                    ... 1.000e-06
Using relative localization threshhold   ... 1.000e-08
Threshold for strong local MOs           ... 9.500e-01
Threshold for bond MOs                   ... 8.500e-01
Operator                                 ... 0
Orbital range for localization           ... 13 to 46
Localization criterion                   ... FOSTER-BOYS (AUGMENTED HESSIAN)
Doing the dipole integrals     ... o.k.
Initial value of the localization sum :  1040.861393
ITERATION   0 : L= 1109.1922179747 DL=  6.83e+01 (AVERGE_DL)=    0.3490011839 
ITERATION   1 : L= 1118.1146231099 DL=  8.92e+00 (AVERGE_DL)=    0.1261129077 
ITERATION   2 : L= 1118.8502807734 DL=  7.36e-01 (AVERGE_DL)=    0.0362123285 
ITERATION   3 : L= 1118.9350305494 DL=  8.47e-02 (AVERGE_DL)=    0.0122910178 
ITERATION   4 : L= 1118.9478839918 DL=  1.29e-02 (AVERGE_DL)=    0.0047866128 
ITERATION   5 : L= 1118.9498185402 DL=  1.93e-03 (AVERGE_DL)=    0.0018569849 
ITERATION   6 : L= 1118.9501165821 DL=  2.98e-04 (AVERGE_DL)=    0.0007288820 
ITERATION   7 : L= 1118.9501649606 DL=  4.84e-05 (AVERGE_DL)=    0.0002936601 
ITERATION   8 : L= 1118.9501733713 DL=  8.41e-06 (AVERGE_DL)=    0.0001224430 
ITERATION   9 : L= 1118.9501749562 DL=  1.58e-06 (AVERGE_DL)=    0.0000531520 
ITERATION  10 : L= 1118.9501752802 DL=  3.24e-07 (AVERGE_DL)=    0.0000240327 
LOCALIZATION SUM CONVERGED

------------------------------------------------------
AUGMENTED HESSIAN OPTIMIZATION OF FOSTER-BOYS ORBITALS
------------------------------------------------------

Spin operator:           0
Orbital window:          13 to 46
Number of iterations:    128
Gradient tolerance:      1.000e-06
Number of pairs:         561
Davidson threshold:      2000
Diagonalization method:  LAPACK
Iter:    0   L: 1118.9501752802   Grad. norm: 5.537156e-03
   *** Likely close to a maximum now. ***
       Augmented Hessian eigenvalues:  2.52e-07 -6.36e-01 -1.16e+00 -2.20e+00 ... 
Iter:    1   L: 1118.9501754061   Grad. norm: 1.502491e-07
LOCALIZATION HAS CONVERGED.

Eigenvalues of the Hessian:
  0 -6.359e-01
  1 -1.158e+00
  2 -2.200e+00
  3 -3.130e+00
  4 -3.133e+00
  5 -3.437e+00
  6 -3.630e+00
  7 -4.979e+00
  8 -4.999e+00
  9 -5.468e+00
    ...


--------------------------------------------------------------------------------
                    LOCALIZED MOLECULAR ORBITAL COMPOSITIONS
--------------------------------------------------------------------------------

The Mulliken populations for each LMO on each atom are computed
The LMO`s will be ordered according to atom index and type
  (A) Strongly localized MO`s have populations of >=0.950 on one atom
  (B) Two center bond orbitals have populations of >=0.850 on two atoms
  (C) Other MO`s are considered to be `delocalized`

FOUND  -   4 strongly local MO`s
       -  30 two center bond MO`s
       -   0 significantly delocalized MO`s

Rather strongly localized orbitals:
MO  16:  12O  -   0.970051
MO  15:  12O  -   0.988548
MO  14:   1O  -   0.966542
MO  13:   1O  -   0.966732
Bond-like localized orbitals:
MO  46:  24H  -   0.437932  and  10C  -   0.564569
MO  45:  23H  -   0.433640  and   9C  -   0.565254
MO  44:  22H  -   0.462282  and   8C  -   0.574649
MO  43:  21H  -   0.476647  and  11C  -   0.554981
MO  42:  20H  -   0.482011  and  11C  -   0.546382
MO  41:  19H  -   0.437559  and   6C  -   0.579849
MO  40:  18H  -   0.437954  and   5C  -   0.573348
MO  39:  17H  -   0.436466  and   4C  -   0.559877
MO  38:  16H  -   0.437989  and   3C  -   0.573770
MO  37:  15H  -   0.472645  and   0C  -   0.555938
MO  36:  14H  -   0.472567  and   0C  -   0.556095
MO  35:  13H  -   0.461896  and   0C  -   0.559068
MO  34:  12O  -   0.680423  and  11C  -   0.327304
MO  33:  12O  -   0.680358  and   8C  -   0.311351
MO  32:  11C  -   0.477008  and  10C  -   0.552796
MO  31:  10C  -   0.497563  and   9C  -   0.522334
MO  30:  10C  -   0.493977  and   9C  -   0.522725
MO  29:   9C  -   0.536758  and   8C  -   0.503730
MO  28:   8C  -   0.469345  and   7C  -   0.586081
MO  27:   7C  -   0.498750  and   6C  -   0.536610
MO  26:   7C  -   0.478208  and   4C  -   0.472533
MO  25:   7C  -   0.487435  and   4C  -   0.457074
MO  24:   6C  -   0.434054  and   5C  -   0.510975
MO  23:   6C  -   0.437715  and   5C  -   0.508967
MO  22:   5C  -   0.494625  and   2C  -   0.545368
MO  21:   4C  -   0.539566  and   3C  -   0.492895
MO  20:   3C  -   0.522590  and   2C  -   0.407122
MO  19:   3C  -   0.526807  and   2C  -   0.409288
MO  18:   2C  -   0.377463  and   1O  -   0.666447
MO  17:   1O  -   0.680512  and   0C  -   0.327920
Localized MO's were stored in: calc.loc

Localizing the core orbitals
------------------------------------------------------------------------------
                           ORCA ORBITAL LOCALIZATION
------------------------------------------------------------------------------

Input orbitals are from                  ... calc.loc
Output orbitals are to                   ... calc.loc
Max. number of iterations                ... 128
Localizations seeded randomly            ... off
Convergence tolerance                    ... 1.000e-06
Using relative localization threshhold   ... 1.000e-08
Threshold for strong local MOs           ... 9.500e-01
Threshold for bond MOs                   ... 8.500e-01
Operator                                 ... 0
Orbital range for localization           ... 0 to 12
Localization criterion                   ... FOSTER-BOYS (AUGMENTED HESSIAN)
Doing the dipole integrals     ... o.k.
Initial value of the localization sum :   362.381071
ITERATION   0 : L=  362.3810767696 DL=  5.47e-06 (AVERGE_DL)=    0.0002647849 
ITERATION   1 : L=  362.3810767696 DL=  0.00e+00 (AVERGE_DL)=    0.0000000000 
LOCALIZATION SUM CONVERGED

------------------------------------------------------
AUGMENTED HESSIAN OPTIMIZATION OF FOSTER-BOYS ORBITALS
------------------------------------------------------

Spin operator:           0
Orbital window:          0 to 12
Number of iterations:    128
Gradient tolerance:      1.000e-06
Number of pairs:         78
Davidson threshold:      2000
Diagonalization method:  LAPACK
Iter:    0   L: 362.3810767696   Grad. norm: 9.165031e-04
   *** Likely close to a maximum now. ***
       Augmented Hessian eigenvalues:  1.87e-09 -2.55e+01 -2.63e+01 -2.76e+01 ... 
Iter:    1   L: 362.3810767706   Grad. norm: 1.994271e-14
LOCALIZATION HAS CONVERGED.

Eigenvalues of the Hessian:
  0 -2.552e+01
  1 -2.627e+01
  2 -2.761e+01
  3 -2.786e+01
  4 -2.809e+01
  5 -2.810e+01
  6 -2.825e+01
  7 -2.835e+01
  8 -2.868e+01
  9 -2.906e+01
    ...


--------------------------------------------------------------------------------
                    LOCALIZED MOLECULAR ORBITAL COMPOSITIONS
--------------------------------------------------------------------------------

The Mulliken populations for each LMO on each atom are computed
The LMO`s will be ordered according to atom index and type
  (A) Strongly localized MO`s have populations of >=0.950 on one atom
  (B) Two center bond orbitals have populations of >=0.850 on two atoms
  (C) Other MO`s are considered to be `delocalized`

FOUND  -  13 strongly local MO`s
       -   0 two center bond MO`s
       -   0 significantly delocalized MO`s

Rather strongly localized orbitals:
MO  12:  12O  -   0.999358
MO  11:  11C  -   1.001194
MO  10:  10C  -   1.001537
MO   9:   9C  -   1.001402
MO   8:   8C  -   1.001513
MO   7:   7C  -   1.001414
MO   6:   6C  -   1.001041
MO   5:   5C  -   1.001381
MO   4:   4C  -   1.000918
MO   3:   3C  -   1.001468
MO   2:   2C  -   1.001363
MO   1:   1O  -   0.999023
MO   0:   0C  -   1.000318
Localized MO's were stored in: calc.loc

Warning: reference  - re-canonicalizations have been set to INT 1 VIRT 1
Warning: internal orbitals are localized - no re-canonicalization of internal orbitals
Warning: UsePNO is turned on - no re-canonicalization of internal and virtual orbitals
Fock densities were made 
Making Fock matrix and reference energy:

--------------------------
CLOSED-SHELL FOCK OPERATOR
--------------------------

MDCI_FockCPCM: ediel   =  -0.014981955000
MDCI_FockCPCM: <VCPCM> =  -0.332368743143
Time needed for Fock operator              ...           30.204 sec
Reference energy                           ...   -573.440149626

--------------
DLPNO SETTINGS (2015 fully linear scaling implementation)
--------------

TCutMKN:           1.000e-03
TCutPAO:           1.000e-03
TCutPNO:           3.330e-07
TCutPNOSingles:    9.990e-09
TCutEN:            9.700e-01
TCutPAOExt:        1.000e-01
TCutPairs:         1.000e-04
TCutPre:           1.000e-06
TCutOSV:           1.000e-06
TCutDOij:          1.000e-05
TCutDO:            1.000e-02
TCutC:             1.000e-04
TCutCPAO:          1.000e-03
TCutCMO:           1.000e-03
TScaleDOMP2PreScr: 2.000e+00
TScaleMKNMP2PreScr:1.000e+01
TScalePNOMP2PreScr:1.000e+00
PAO overlap thresh 1.000e-08
Using PNOs for Singles Fock computation
Use new domains
Use fully linear algorithm
TCutTNO:           1.000e-09
TCutMP2Pairs:      1.000e-05
TCutDOStrong:      2.000e-02
TCutDOWeak:        4.000e-02
TCutMKNStrong:     1.000e-02
TCutMKNWeak:       1.000e-01
NTCutTNO:          1

--------------------------
Creating C-PCM containers                  ... ok
Mulliken population of the LMOs            ... ok
Performing proximity check                 ... No problems found
Calculating differential overlap integrals ... ok

--------------------------
ELECTRON PAIR PRESCREENING
--------------------------

Dipole-based pair screening          .... used

   TCutDOij = 1.000000e-05
   TCutPre  = 1.000000e-06
   .... Finished loop over pairs
Total time spent in the prescreening                  ...     0.000 sec
sum of pair energies estimated for screened out pairs ...       0.000000000000 Eh
Thresholds for map construction and integral transformation for crude MP2:
   TCutMKN                    ...     1.0e-02
   TCutDO                     ...     2.0e-02
   TCutPairs                  ...     1.0e-04
   TCutPNO_CrudeMP2           ...     3.3e-07
   TCutPNOSingles_CrudeMP2    ...     1.0e-08
--------------------------------
LOCAL RI TRANSFORMATION (IAVPAO)
--------------------------------

Orbital window:      13 to 46
Number of PAOs:     571
Basis functions:    571 (215 shells)
Aux. functions:    1348 (406 shells)
Use SHARK:           on
Have SHARK:         yes

Processing maps (0.0 sec)
Average map sizes:
   Aux shells -> MOs              34.0
   Aux shells -> PAOs            571.0
   MOs        -> AO shells       195.9
   PAOs       -> AO shells       213.2

Calculating integrals (2.7 sec, 199.677 MB)
Sorting integrals (0.3 sec, 199.662 MB)
Total time for the integral transformation: 3.1 sec
--------------------------------
INITIAL GUESS AND PNO GENERATION
--------------------------------

PNO truncation parameters                   .... 
    PAOOverlapThresh   =        1.000e-08

    TCutPairs          =        1.000e-04
    TCutPNO            =        3.330e-07
    TCutPNOSingles     =        9.990e-09
    TCutMP2Pairs       =        1.000e-05
    TCutMKN            =        1.000e-02
    TCutDO             =        2.000e-02

Pair selection                          .... not used
Type of local MP2 treatment                 .... semi-local MP2
Strategy for PNO selection                  .... occupation number selection
Pair density normalization                  .... MP2 norm
Spin component scaling                      .... not used

   .... Finished loop over pairs
Making pair pair interaction lists          ... done

                       ===========================
                        346 OF  595 PAIRS ARE KEPT CCSD PAIRS
                        124 OF  595 PAIRS ARE KEPT MP2 PAIRS FOR (T)
                        125 OF  595 PAIRS ARE SKIPPED
                       ===========================

Total time spent in the initial guess                 ...     9.167 sec
SL-MP2 correlation energy (all non-screened pairs)    ...      -2.131500393077 Eh

Initial PNO correlation energy                        ...      -2.119439945221 Eh
sum of pair energies prescreened and skipped MP2 pairs...      -0.000400889564 Eh
sum of pair energies of crude MP2 skipped pairs only  ...      -0.000400889564 Eh
sum of MP2 pair energies for pairs that were not kept ...      -0.005438048816 Eh
sum of PNO error estimates for the kept pairs         ...      -0.006622399040 Eh
                                                          --------------------
sum of all corrections                                         -0.012060447856
Initial total correlation energy                               -2.131500393077
Thresholds for map construction and integral transformation for fine MP2 and CCSD(T) calculation:
   TCutMKN   ...     1.0e-03
   TCutDO    ...     1.0e-02
   TCutPairs ...     1.0e-04
   TCutCMO   ...     1.0e-03
   TCutCPAO  ...     1.0e-03

Thresholds for map construction and integral transformation for strong Triples:
   TCutMKN   ...     1.0e-02
   TCutDO    ...     2.0e-02
   TCutCMO   ...     1.0e-03
   TCutCPAO  ...     1.0e-03

Thresholds for map construction and integral transformation for weak Triples:
   TCutMKN   ...     1.0e-01
   TCutDO    ...     4.0e-02
   TCutCMO   ...     1.0e-03
   TCutCPAO  ...     1.0e-03

--------------------------------
LOCAL RI TRANSFORMATION (IAVPAO)
--------------------------------

Orbital window:      13 to 46
Number of PAOs:     571
Basis functions:    571 (215 shells)
Aux. functions:    1348 (406 shells)
Use SHARK:           on
Have SHARK:         yes

Processing maps (0.0 sec)
Average map sizes:
   Aux shells -> MOs              32.5
   Aux shells -> PAOs            571.0
   MOs        -> AO shells       195.9
   PAOs       -> AO shells       213.2

Calculating integrals (2.6 sec, 191.540 MB)
Sorting integrals (0.3 sec, 191.524 MB)
Total time for the integral transformation: 3.0 sec
--------------------------------
INITIAL GUESS AND PNO GENERATION
--------------------------------

PNO truncation parameters                   .... 
    PAOOverlapThresh   =        1.000e-08

    TCutPairs          =        1.000e-04
    TCutPNO            =        3.330e-07
    TCutPNOSingles     =        9.990e-09
    TCutMP2Pairs       =        1.000e-05
    TCutMKN            =        1.000e-03
    TCutDO             =        1.000e-02

Pair selection                          .... not used
Type of local MP2 treatment                 .... semi-local MP2
Strategy for PNO selection                  .... occupation number selection
Pair density normalization                  .... MP2 norm
Spin component scaling                      .... not used

   .... Finished loop over pairs

 PNO Occupation Number Statistics: 
  | Av. % of trace(Dij) retained        ...  97.626225864629
  | sigma^2 in % of trace(Dij) retained ...   9.04e+00
  | Av. % of trace(Di) retained         ...  99.998973527607
  | sigma^2 in % of trace(Di) retained  ...   1.49e-07
 Distributions of % trace(Dij) recovered:
  |       >= 99.9  ...   102 ( 21.7 % of all pairs)
  |   [70.0, 80.0) ...     2 (  0.4 % of all pairs)
  |   [80.0, 90.0) ...     8 (  1.7 % of all pairs)
  |   [90.0, 99.0) ...   232 ( 49.4 % of all pairs)
  |   [99.0, 99.9) ...   126 ( 26.8 % of all pairs)
 Distributions of % trace(Di) recovered :
  |       >= 99.9  ...    34 (100.0 % of all I-pairs )

Making pair pair interaction lists          ... done

                       ===========================
                        346 OF  470 PAIRS ARE KEPT
                       ===========================

Total time spent in the initial guess                 ...    13.744 sec
SL-MP2 correlation energy (all non-screened pairs)    ...      -2.132717756120 Eh

Initial PNO correlation energy                        ...      -2.121002583891 Eh
sum of pair energies estimated for screened out pairs ...      -0.000400889564 Eh
sum of MP2 pair energies for pairs that were not kept ...      -0.005036974705 Eh
sum of PNO error estimates for the kept pairs         ...      -0.006678197525 Eh
                                                          --------------------
sum of all corrections                                         -0.012116061793
Initial total correlation energy                               -2.133118645684
Thresholds for map construction and integral transformation for fine MP2 and CCSD(T) calculation:
   TCutMKN   ...     1.0e-03
   TCutDO    ...     1.0e-02
   TCutPairs ...     1.0e-04
   TCutCMO   ...     1.0e-03
   TCutCPAO  ...     1.0e-03

Time for aux screen maps:            0.004
Time for maps after fine MP2:            0.022
-----------------------------
LOCAL RI TRANSFORMATION (IJV)
-----------------------------

Orbital window:      13 to 46
Basis functions:    571 (215 shells)
Aux. functions:    1348 (406 shells)
Use SHARK:           on

Processing maps (0.0 sec)
Average map sizes:
   Aux shells -> MOs(i)           29.0
   Aux shells -> MOs(j)           34.0
   MOs        -> AO shells       195.9

Calculating integrals (2.7 sec, 10.223 MB)
Sorting integrals (0.0 sec, 10.208 MB)
Total time for the integral transformation: 2.7 sec
--------------------------------
LOCAL RI TRANSFORMATION (VABPAO)
--------------------------------

Number of PAOs:     571
Basis functions:    571 (215 shells)
Aux. functions:    1348 (406 shells)
Use SHARK:           on

Processing maps (0.0 sec)
Average map sizes:
   Aux shells -> PAOs            563.5
   PAOs       -> AO shells       213.2

Calculating integrals (8.3 sec, 3278.100 MB)
Finished


-------------------------------------
Pair Pair Term precalculation with     
RI-(ij|mn) and (im|jn) transformation  
ON THE FLY                             
-------------------------------------

   IBatch   1 (of   2)              ... done (   93.946 sec)
   IBatch   2 (of   2)              ... done (   51.508 sec)
Total EXT                           ...         145.454 sec

IAVPA Available = YES
VABPAO Available= YES
IJV Available   = YES
IJK Available   = NO
PNO3i Available = YES
PNO3j Available = YES
PNO4 Available  = YES
---------------------
RI-PNO TRANSFORMATION
---------------------

Total Number of PNOs                   ... 11976
Average number of PNOs per pair        ...    34
Maximal number of PNOs per pair        ...    79
   #pairs with  1 -  5 PNOs   :    0
   #pairs with  6 - 10 PNOs   :    3
   #pairs with 11 - 15 PNOs   :   37
   #pairs with 16 - 20 PNOs   :   36
   #pairs with 21 - 25 PNOs   :   38
   #pairs with 26 - 30 PNOs   :   23
   #pairs with 31 - 35 PNOs   :   59
   #pairs with 36 - 40 PNOs   :   29
   #pairs with 41 - 45 PNOs   :   39
   #pairs with 46 - 50 PNOs   :   28
   #pairs with 51 - 55 PNOs   :   22
   #pairs with 56 - 60 PNOs   :   10
   #pairs with 61 - 65 PNOs   :    7
   #pairs with 66 - 70 PNOs   :    1
   #pairs with 71 - 75 PNOs   :   11
   #pairs with 76 - 80 PNOs   :    3

Generation of (ij|ab)[P] integrals            ... on
Generation of (ia|bc)[P],(ja|bc)[P] integrals ... on
Storage of 3 and 4 external integrals         ... on
Generation of ALL (ka|bc)[P] integrals        ... on
Keep RI integrals in memory                   ... off

Ibatch:  1 (of  1)
Starting 2-4 index PNO integral generation ... done

Timings:
Total PNO integral transformation time     ...         60.647 sec
Size of the 3-external file                ...       184 MB
Size of the 4-external file                ...      1236 MB
Size of the IKJL file                      ...         0 MB
Size of the all 3-external file            ...      3028 MB
Size of the 1-external file                ...         8 MB

Making pair/pair overlap matrices          ... done (    7.305 sec)
Size of the pair overlap file              ... 814 MB
Redoing the guess amplitudes               ... done (    0.006 sec)

-------------------------
FINAL STARTUP INFORMATION
-------------------------

E(0)                                       ...   -573.440149626
E(SL-MP2)                                  ...     -2.132717756
E(SL-MP2) including corrections            ...     -2.133118646
Initial E(tot)                             ...   -575.573268272
<T|T>                                      ...      0.609306981
Number of pairs included                   ... 346
Total number of pairs                      ... 595

------------------------------------------------
                  RHF COUPLED CLUSTER ITERATIONS
------------------------------------------------

Number of PNO amplitudes to be optimized   ...       498168
Number of non-PNO amplitudes               ...     95003296
Untruncated number of regular amplitudes   ...    163372720

Iter       E(tot)           E(Corr)          Delta-E          Residual     Time
  0   -575.573376370     -2.121110682      0.011607074      0.016650899   16.44
                           *** Turning on DIIS ***
  1   -575.645890080     -2.193624392     -0.072513710      0.011230309   17.33
  2   -575.700125204     -2.247859517     -0.054235124      0.006329326   17.87
  3   -575.710427781     -2.258162093     -0.010302577      0.003393427   17.78
  4   -575.713523294     -2.261257606     -0.003095513      0.001713153   17.99
  5   -575.714452542     -2.262186854     -0.000929248      0.000651161   17.42
  6   -575.714679133     -2.262413445     -0.000226590      0.000125820   17.64
  7   -575.714697638     -2.262431951     -0.000018506      0.000071119   16.93
  8   -575.714707073     -2.262441385     -0.000009435      0.000042822   17.09
  9   -575.714699917     -2.262434229      0.000007156      0.000024986   17.01
               --- The Coupled-Cluster iterations have converged ---

----------------------
COUPLED CLUSTER ENERGY
----------------------

E(0)                                       ...   -573.440149626
E(CORR)(strong-pairs)                      ...     -2.262447262
E(CORR)(weak-pairs)                        ...     -0.012116062
E(CORR)(corrected)                         ...     -2.274563324
C-PCM corr. term (included in E(CORR))     ...     -0.000013033
E(TOT)                                     ...   -575.714712950
Singles Norm <S|S>**1/2                    ...      0.087234788  
T1 diagnostic                              ...      0.010578772  

------------------
LARGEST AMPLITUDES
------------------
  31-> 47  31-> 47       0.061582
  30-> 47  30-> 47       0.060478
  31-> 47  30-> 47       0.052025
  17-> 47  17-> 47       0.049498
  33-> 47  33-> 47       0.049261
  34-> 47  34-> 47       0.048302
  28-> 50  28-> 50       0.044109
  18-> 48  18-> 48       0.041869
  24-> 47  24-> 47       0.038692
  23-> 47  23-> 47       0.038624
  46-> 51  46-> 51       0.038345
  41-> 51  41-> 51       0.036455
  27-> 51  27-> 51       0.035322
  39-> 51  39-> 51       0.035305
  29-> 49  29-> 49       0.035080
  38-> 51  38-> 51       0.034717


-------------------------------------------
DLPNO BASED TRIPLES CORRECTION
-------------------------------------------

Singles multiplier          ...  1.000000
TCutTNO                     ... 1.000e-09
TCutMP2Pairs                ... 1.000e-05
TCutDOStrong                ... 2.000e-02
TCutMKNStrong               ... 1.000e-02
TCutDOWeak                  ... 4.000e-02
TCutMKNWeak                 ... 1.000e-01

Fragment selection                          .... not used
Number of Triples that are to be computed   ...      3124

 . . . . . . . . .
10% done  
20% done  
30% done  
40% done  
50% done  
60% done  
70% done  
80% done  
90% done               (    353.778 sec)
Triples timings:
Total time for T0               ...   380.350 sec
Total time for Iterative (T)    ...     0.000 sec
Total time of overall (T)       ...   385.013 sec

Triples List generation         ...     0.000 sec
TNO generation                  ...    26.554 sec
Pair density generation         ...     0.007 sec
Look up tables                  ...     0.000 sec
Generating 3-index integrals    ...   243.831 sec
  Make 4-ind.int. from 3-ind.int...    32.007 sec
  Projecting amplitudes (D + S) ...    44.692 sec
  Downprojecting integrals      ...     0.004 sec
  Energy contr. (sum over a,b,c)...     9.597 sec
Fitting ET(->0)                 ...     0.000 sec

Everything after 3-index        ...   109.947 sec

Timing details:
 TNO integrals                  ...   272.956 sec
   Reading 3-index integrals    ...     1.497 sec
   Sorting integrals            ...    36.640 sec
       Sorting integrals 1      ...     0.002 sec
       Sorting integrals 2      ...    24.477 sec
       Sorting integrals 3      ...     0.967 sec
       Sorting integrals 4      ...     0.116 sec
       Sorting integrals 5      ...     0.366 sec
       Sorting integrals 6      ...    10.711 sec
   Calculating local VM**-1/2   ...     1.773 sec
   Orthogonal. integrals        ...     2.539 sec
   Multipl. 3-index integrals   ...   230.507 sec
   All concerning IRIab (w/TNO) ...    15.733 sec

 Calculate W0/W1                ...    23.619 sec
 W 3-ext contribution           ...    12.601 sec
 W 3-int contribution           ...     4.029 sec
 Sorting W                      ...     6.227 sec

 V exchange contribution        ...     3.677 sec

 Timings for Triples without generation
     of 3-index integrals       ...   109.943 sec
       0 weak pairs             ...    88.491 sec
       1 weak pair              ...    21.452 sec
       2 weak pairs             ...     0.000 sec
       3 weak pairs             ...     0.000 sec
  Extra time for extrapolation  ...     0.000 sec

Number of Triples   (0, 1, 2, 3 weak pairs; overall):   2104    1020       0       0  (  3124)
Number of Atoms     (0, 1, 2, 3 weak pairs; overall):   14.1    12.8     0.0     0.0  (    25)
Number of PAOs      (0, 1, 2, 3 weak pairs; overall):  350.7   331.0     0.0     0.0  (   571)
Number of AuxFcns   (0, 1, 2, 3 weak pairs; overall):  458.4   371.6     0.0     0.0  (  1348)
Number of TNOs      (0, 1, 2, 3 weak pairs         ):   92.9    66.9     0.0     0.0
Aver. Number of NTNO, Atoms, PAOs, AuxFcns / Triples:   3124    84.4    13.7   344.3   430.1

Triples Correction (T)                     ...     -0.103836845
Final correlation energy                   ...     -2.378400169
E(CCSD)                                    ...   -575.714712950
E(CCSD(T))                                 ...   -575.818549795


--------------------------------------------------------------------------------
                                    TIMINGS
--------------------------------------------------------------------------------


Total execution time                   ...      938.892 sec

Localization of occupied MO's          ...        0.374 sec (  0.0%)
Fock Matrix Formation                  ...       30.204 sec (  3.2%)
Global overlap, Fock, MKN matrices     ...       81.016 sec (  8.6%)
Differential overlap integrals         ...        1.175 sec (  0.1%)
Organizing maps                        ...        0.053 sec (  0.0%)
RI 3-index integral generations        ...       17.099 sec (  1.8%)
RI-PNO integral transformation         ...      225.727 sec ( 24.0%)
Initial Guess                          ...       23.009 sec (  2.5%)
DIIS Solver                            ...        0.353 sec (  0.0%)
State Vector Update                    ...        0.029 sec (  0.0%)
Sigma-vector construction              ...      173.127 sec ( 18.4%)
  <D|H|D>(0-ext)                       ...        6.906 sec (  4.0% of sigma)
  <D|H|D>(2-ext Fock)                  ...        0.022 sec (  0.0% of sigma)
  <D|H|D>(2-ext)                       ...       25.191 sec ( 14.6% of sigma)
  <D|H|D>(4-ext)                       ...       14.408 sec (  8.3% of sigma)
  <D|H|D>(4-ext-corr)                  ...       67.567 sec ( 39.0% of sigma)
  CCSD doubles correction              ...        0.330 sec (  0.2% of sigma)
  <S|H|S>                              ...        1.073 sec (  0.6% of sigma)
  <S|H|D>(1-ext)                       ...        0.818 sec (  0.5% of sigma)
  <D|H|S>(1-ext)                       ...        0.018 sec (  0.0% of sigma)
  <S|H|D>(3-ext)                       ...        0.397 sec (  0.2% of sigma)
  Fock-dressing                        ...       24.477 sec ( 14.1% of sigma)
  Singles amplitudes                   ...        1.260 sec (  0.7% of sigma)
  (ik|jl)-dressing                     ...        4.982 sec (  2.9% of sigma)
  (ij|ab),(ia|jb)-dressing             ...        4.262 sec (  2.5% of sigma)
  C-PCM terms                          ...        7.162 sec (  4.1% of sigma)
  Pair energies                        ...        0.011 sec (  0.0% of sigma)
Total Time for computing (T)           ...      385.023 sec ( 41.0% of ALL)
C-PCM correction to E(CORR)            ...        0.681 sec (  0.1%)


Maximum memory used throughout the entire MDCI-calculation: 7986.6 MB

-------------------------   --------------------
FINAL SINGLE POINT ENERGY      -575.818549794519
-------------------------   --------------------


           ************************************************************
           *        Program running with 8 parallel MPI-processes     *
           *              working on a common directory               *
           ************************************************************

------------------------------------------------------------------------------
                              ORCA PROPERTY CALCULATIONS
------------------------------------------------------------------------------

GBWName                                 ... calc.gbw
Number of atoms                         ...     25
Number of basis functions               ...    571
Max core memory                         ...   8000 MB

Electric properties:
Dipole moment                           ... YES
Quadrupole moment                       ...  NO
Static polarizability (Dipole/Dipole)   ...  NO
Static polarizability (Dipole/Quad.)    ...  NO
Static polarizability (Quad./Quad.)     ...  NO
Static polarizability (Velocity)        ...  NO

Atomic electric properties:
Dipole moment                           ...  NO
Quadrupole moment                       ...  NO
Static polarizability                   ...  NO

Choice of electric origin               ... Center of mass
Position of electric origin             ...     8.420363     2.466921     5.617615

General magnetic properties:
Magnetizability                         ...  NO

EPR properties:
g-Tensor (aka g-matrix)                 ...  NO
Zero-Field splitting spin-orbit         ...  NO
Zero-field splitting spin-spin          ...  NO
Hyperfine couplings                     ...  NO (   0 nuclei)
Quadrupole couplings                    ...  NO (   0 nuclei)
Contact density                         ...  NO (   0 nuclei)

NMR properties:
Chemical shifts                         ...  NO (   0 nuclei)
Spin-rotation constants                 ...  NO (   0 nuclei)
Spin-spin couplings                     ...  NO (   0 nuclei,    0 pairs)

Choice of magnetic origin               ... GIAO
Position of magnetic origin             ...     0.000000     0.000000     0.000000

Properties with geometric perturbations:
SCF Hessian                             ...  NO
IR spectrum                             ...  NO
VCD spectrum                            ...  NO
X-ray spectroscopy properties:
SCF XES/XAS/RIXS spectra                ...  NO


-------------
DIPOLE MOMENT
-------------

Method             : SCF
Type of density    : Electron Density
Multiplicity       :   1
Irrep              :   0
Energy             :  -573.4401496500229314 Eh
Relativity type    : 
Basis              : AO
                                X                 Y                 Z
Electronic contribution:      1.636769402      -0.496066745       0.969587404
Nuclear contribution   :     -2.268137620       1.325748904      -0.858771050
                        -----------------------------------------
Total Dipole Moment    :     -0.631368218       0.829682159       0.110816354
                        -----------------------------------------
Magnitude (a.u.)       :      1.048464866
Magnitude (Debye)      :      2.664985900


--------------------
Rotational spectrum 
--------------------
 
Rotational constants in cm-1:             0.091330             0.012334             0.011790 
Rotational constants in MHz :          2738.006888           369.761219           353.456333 

Dipole components along the rotational axes: 
x,y,z [a.u.] :    -0.047418     0.713281     0.766981 
x,y,z [Debye]:    -0.120526     1.813016     1.949512 

 

Dipole moment calculation done in   0.0 sec 

Maximum memory used throughout the entire PROP-calculation: 38.3 MB

--------------------------------
SUGGESTED CITATIONS FOR THIS RUN
--------------------------------

Below you find a list of papers that are relevant to this ORCA run
We neither can nor want to force you to cite these papers, but we appreciate if you do
You receive ORCA, which is the product of decades of hard work by many enthusiastic individuals, for free
The only thing we kindly ask in return is that you cite our papers,
We deeply appreciate it, if you show your appreciation for ORCA by not just citing the generic ORCA reference.

Please note that relegating all ORCA citations to the supporting information does *not* help us.
SI sections are not indexed - citations you put there will not count into any citation statistics
But we need these citations in order to attract the funding resources that allow us to do what we are doing

Therefore, if you are a happy ORCA user, please consider citing a few of the papers listed below in the main body of your paper

In addition to the list printed below, the program has created the file calc.bibtex that contains the list in bibtex format
You can import this file easily into all common literature databanks and citation aid programs


List of essential papers. We consider these as the minimum necessary citations

  1. Neese,F.
     Software update: the ORCA program system, version 5.0
     WIRES Comput. Molec. Sci., 2022 12(1)e1606
     doi.org/10.1002/wcms.1606

List of papers to cite with high priority. The work reported in these papers was absolutely
necessary for this run to complete.
Our perspective: the developers of density functionals and basis sets usually get cited in chemistry papers
Good! But without the algorithms to do something with them, the functionals or basis sets would not do anything.
Hence, in our opinion, the algorithm design and method developments papers are equally worthy of getting cited

  1. Neese,F.; Hansen,A.; Liakos,D.G.
     Efficient and accurate approximations to the local coupled cluster singles doubles method using a truncated pair natural orbital basis
     J. Chem. Phys., 2009 131 064103
     doi.org/10.1063/1.3173827
  2. Neese,F.; Wennmohs,F.; Hansen,A.
     Efficient and accurate local approximations to coupled-electron pair approaches: An attempt to revive the pair natural orbital method
     J. Chem. Phys., 2009 130 114108
     doi.org/10.1063/1.3086717
  3. Riplinger,C.; Neese,F.
     An efficient and near linear scaling pair natural orbital based local coupled cluster method
     J. Chem. Phys., 2013 138(3)Art. No. 034106
     doi.org/10.1063/1.4773581
  4. Riplinger,C.; Sandhoefer,B.; Hansen,A.; Neese,F.
     Natural triple excitations in local coupled cluster calculations with pair natural orbitals
     J. Chem. Phys., 2013 139(13)Art. No. 134101
     doi.org/10.1063/1.4821834
  5. Riplinger,C.; Pinski,P.; Becker,U.; Valeev,E.F.; Neese,F.
     Sparse maps-A systematic infrastructure for reduced-scaling electronic structure methods. II. Linear scaling domain based pair natural orbital coupled cluster theory
     J. Chem. Phys., 2016 144 
     doi.org/10.1063/1.4939030
  6. Bistoni,G.; Riplinger,C.; Minenkov,Y.; Cavallo,L.; Auer,A.A.; Neese,F.
     Treating Subvalence Correlation Effects in Domain Based Pair Natural Orbital Coupled Cluster Calculations: An Out-of-the-Box Approach
     J. Theo. Comp. Chem., 2017 13 3220-3227
     doi.org/10.1021/acs.jctc.7b00352
  7. Garcia-Rates,M.; Neese,F.
     Effect of the Solute Cavity on the Solvation Energy and its Derivatives within the Framework of the Gaussian Charge Scheme
     J. Comput. Chem., 2020 41 922-939
     doi.org/10.1002/jcc.26139
  8. Garcia-Rates,M.; Becker,U.; Neese,F.
     Implicit solvation in domain based pair natural orbital coupled cluster (DLPNO-CCSD) theory
     J. Comput. Chem., 2021 42 1959-1973
     doi.org/10.1002/jcc.26726
  9. Neese,F.
     The SHARK Integral Generation and Digestion System
     J. Comp. Chem., 2022  1-16
     doi.org/10.1002/jcc.26942

List of suggested additional citations. These are papers that are important in the 'surrounding' of 
of this run, or papers that preceded the highly important papers. If you like your results we are grateful for a citation.

  1. Neese,F.
     The ORCA program system
     WIRES Comput. Molec. Sci., 2012 2(1)73-78
     doi.org/10.1002/wcms.81
  2. Neese,F.
     Software update: the ORCA program system, version 4.0
     WIRES Comput. Molec. Sci., 2018 8(1)1-6
     doi.org/10.1002/wcms.1327
  3. Neese,F.; Wennmohs,F.; Becker,U.; Riplinger,C.
     The ORCA quantum chemistry program package
     J. Chem. Phys., 2020 152 Art. No. L224108
     doi.org/10.1063/5.0004608

List of optional additional citations

  1. Neese,F.
     Approximate second-order SCF convergence for spin unrestricted wavefunctions
     Chem. Phys. Lett., 2000 325(1-3)93-98
     doi.org/10.1016/s0009-2614(00)00662-x

Timings for individual modules:

Sum of individual times          ...     1152.881 sec (=  19.215 min)
Startup calculation              ...        1.483 sec (=   0.025 min)   0.1 %
SCF iterations                   ...      210.823 sec (=   3.514 min)  18.3 %
Property integrals               ...        0.502 sec (=   0.008 min)   0.0 %
Property calculations            ...        0.315 sec (=   0.005 min)   0.0 %
MDCI module                      ...      939.759 sec (=  15.663 min)  81.5 %
                             ****ORCA TERMINATED NORMALLY****
TOTAL RUN TIME: 0 days 0 hours 19 minutes 13 seconds 111 msec
'calc.bibtex' -> '/hsnfs/users/frank/ThermodynamicMap/2OMe_Phenyl/IM_2/SP/calc.bibtex'
'calc.cpcm' -> '/hsnfs/users/frank/ThermodynamicMap/2OMe_Phenyl/IM_2/SP/calc.cpcm'
'calc.cpcm_corr' -> '/hsnfs/users/frank/ThermodynamicMap/2OMe_Phenyl/IM_2/SP/calc.cpcm_corr'
'calc.densities' -> '/hsnfs/users/frank/ThermodynamicMap/2OMe_Phenyl/IM_2/SP/calc.densities'
'calc.densitiesinfo' -> '/hsnfs/users/frank/ThermodynamicMap/2OMe_Phenyl/IM_2/SP/calc.densitiesinfo'
'calc.err' -> '/hsnfs/users/frank/ThermodynamicMap/2OMe_Phenyl/IM_2/SP/calc.err'
'calc.gbw' -> '/hsnfs/users/frank/ThermodynamicMap/2OMe_Phenyl/IM_2/SP/calc.gbw'
'calc.job' -> '/hsnfs/users/frank/ThermodynamicMap/2OMe_Phenyl/IM_2/SP/calc.job'
'calc.loc' -> '/hsnfs/users/frank/ThermodynamicMap/2OMe_Phenyl/IM_2/SP/calc.loc'
'calc.property.txt' -> '/hsnfs/users/frank/ThermodynamicMap/2OMe_Phenyl/IM_2/SP/calc.property.txt'
'calc.xyz' -> '/hsnfs/users/frank/ThermodynamicMap/2OMe_Phenyl/IM_2/SP/calc.xyz'
cp: cannot stat 'calc.asa.inp': No such file or directory
cp: missing destination file operand after '/hsnfs/users/frank/ThermodynamicMap/2OMe_Phenyl/IM_2/SP/'
Try 'cp --help' for more information.
cp: cannot stat 'calc.pc.tmp': No such file or directory
cp: cannot stat 'calc.QM2.pc.tmp': No such file or directory
