# Supplementary material for: Bro̷nsted Acid-Catalyzed Reduction of Furans
Source: J Am Chem Soc. 2025 Feb 19;147(9):7932–8. doi: 10.1021/jacs.4c18485 (PMC11887439; doi:10.1021/jacs.4c18485)
Supplement: Supplementary file 2 — ja4c18485_si_002.zip [file ja4c18485_si_002.zip › AllCoordinates/2-(p-OMe-Ph)-Furan/IM_3/calc.mpi8.out]

! Job execution by suborca V 10.01 !
Job started from head1.mpi-muelheim.mpg.de, running /hsnfs/software/orca/orca_stable_directory/orca_stable_20241020/orca on xe30th102.mpi-muelheim.mpg.de in /usr/scratch/frank/calc__9673909 (/bin/ksh)
Job execution start: Sun Oct 20 13:05:31 CEST 2024
Shared library path: /hsnfs/software/openmpi-4.1.0/lib:/hsnfs/software/orca/orca_stable_directory/orca_stable_20241020:/hsnfs/software/themis/llvm-14.0.1/lib::/hsnfs/software/cfour-2.1/lib:/hsnfs/software/orca/orca_stable:/usr/users/openmpi-2.0.4/lib:/opt/intel/lib/intel64:/opt/intel/mkl/lib/intel64
SLURM Job ID is: 9673909
SLURM_JOB_NODELIST: xe30th102
Maxcore enforced by SLURM: 9600 MB per core
Expanded nodelist (1 nodes):
xe30th102

                                 *****************
                                 * O   R   C   A *
                                 *****************

                                            #,                                       
                                            ###                                      
                                            ####                                     
                                            #####                                    
                                            ######                                   
                                           ########,                                 
                                     ,,################,,,,,                         
                               ,,#################################,,                 
                          ,,##########################################,,             
                       ,#########################################, ''#####,          
                    ,#############################################,,   '####,        
                  ,##################################################,,,,####,       
                ,###########''''           ''''###############################       
              ,#####''   ,,,,##########,,,,          '''####'''          '####       
            ,##' ,,,,###########################,,,                        '##       
           ' ,,###''''                  '''############,,,                           
         ,,##''                                '''############,,,,        ,,,,,,###''
      ,#''                                            '''#######################'''  
     '                                                          ''''####''''         
             ,#######,   #######,   ,#######,      ##                                
            ,#'     '#,  ##    ##  ,#'     '#,    #''#        ,####,   ,####,        
            ##       ##  ##   ,#'  ##            #'  '#       #'       #'  '#        
            ##       ##  #######   ##           ,######,      #####,   #    #        
            '#,     ,#'  ##    ##  '#,     ,#' ,#      #,     #,   #   #,  ,#        
             '#######'   ##     ##  '#######'  #'      '#     '####' # '####'        


                #########################################################
                #                        -***-                          #
                #          Department of theory and spectroscopy        #
                #                                                       #
                #                      Frank Neese                      #
                #                                                       #
                #     Directorship, Architecture, Infrastructure        #
                #                    SHARK, DRIVERS                     #
                #        Core code/Algorithms in most modules           #
                #                                                       #
                #        Max Planck Institute fuer Kohlenforschung      #
                #                Kaiser Wilhelm Platz 1                 #
                #                 D-45470 Muelheim/Ruhr                 #
                #                      Germany                          #
                #                                                       #
                #                  All rights reserved                  #
                #                        -***-                          #
                #########################################################


                         Program Version 6.0.x  -   STABLE   -
                                (GIT: $42ea5d1d$)
                ($2024-10-19 16:16:27 +0200 $)

                         (BUILD: $Sun 20 Oct 2024 01:10:22 AM CEST$)


 With contributions from (in alphabetic order):
[Max-Planck-Institut fuer Kohlenforschung]                               
  Daniel Aravena         : Magnetic Suceptibility                        
  Michael Atanasov       : Ab Initio Ligand Field Theory (pilot matlab implementation)
  Alexander A. Auer      : GIAO ZORA, VPT2 properties, NMR spectrum      
  Ute Becker             : All parallelization in ORCA, NUMFREQ, NUMCALC 
  Giovanni Bistoni       : ED, misc. LED, open-shell LED, HFLD           
  Martin Brehm           : Molecular dynamics                            
  Dmytro Bykov           : pre 5.0 version of the SCF Hessian            
  Marcos Casanova-Páez   : Triplet and SCS-CIS(D). UHF-(DLPNO)-IP/EA/STEOM-CCSD. UHF-CVS-IP/STEOM-CCSD   
  Vijay G. Chilkuri      : MRCI spin determinant printing, contributions to CSF-ICE 
  Pauline Colinet        : FMM embedding                                 
  Dipayan Datta          : RHF DLPNO-CCSD density                        
  Achintya Kumar Dutta   : EOM-CC, STEOM-CC                              
  Nicolas Foglia         : Exact transition moments, OPA infrastructure, MCD improvements    
  Dmitry Ganyushin       : Spin-Orbit,Spin-Spin,Magnetic field MRCI      
  Miquel Garcia-Rates    : C-PCM and meta-GGA Hessian, CCSD/C-PCM, Gaussian charge scheme 
  Tiago L. C. Gouveia    : GS-ROHF, GS-ROCIS                             
  Yang Guo               : DLPNO-NEVPT2, F12-NEVPT2, CIM, IAO-localization        
  Andreas Hansen         : Spin unrestricted coupled pair/coupled cluster methods 
  Ingolf Harden          : AUTO-CI MPn and infrastructure                
  Benjamin Helmich-Paris : MC-RPA, TRAH-(SCF,CASSCF), AVAS, COSX integrals, SCF dyn. polar. 
  Lee Huntington         : MR-EOM, pCC                                   
  Robert Izsak           : Overlap fitted RIJCOSX, COSX-SCS-MP3, EOM     
  Riya Kayal             : Wick's Theorem for AUTO-CI, AUTO-CI UHF-CCSDT 
  Emily Kempfer          : AUTO-CI, RHF CISDT and CCSDT                  
  Christian Kollmar      : KDIIS, OOCD, Brueckner-CCSD(T), CCSD density, CASPT2, CASPT2-K, improved NEVPT2 
  Axel Koslowski         : Symmetry handling                             
  Simone Kossmann        : meta-GGA functionals, TD-DFT gradient, OOMP2, (MP2 Hessian; deprecated post 5.0) 
  Lucas Lang             : DCDCAS                                        
  Marvin Lechner         : AUTO-CI (C++ implementation), FIC-MRCC        
  Spencer Leger          : CASSCF response                               
  Dagmar Lenk            : GEPOL surface, SMD, ORCA-2-JSON               
  Dimitrios Liakos       : Extrapolation schemes; Compound Job, initial MDCI parallelization 
  Dimitrios Manganas     : Further ROCIS development; embedding schemes. LFT, Crystal Embedding 
  Dimitrios Pantazis     : SARC Basis sets                               
  Anastasios Papadopoulos: AUTO-CI, single reference methods and gradients 
  Taras Petrenko         : pre 6.0 DFT Hessian and TD-DFT gradient, (ASA, deprecated), ECA, 1-Electron XAS/XES, NRVS 
  Peter Pinski           : DLPNO-MP2, DLPNO-MP2 Gradient                 
  Christoph Reimann      : Effective Core Potentials                     
  Marius Retegan         : Local ZFS, SOC                                
  Christoph Riplinger    : Optimizer, TS searches, QM/MM, DLPNO-CCSD(T), (RO)-DLPNO pert. Triples 
  Michael Roemelt        : Original ROCIS implementation                 
  Masaaki Saitow         : Open-shell DLPNO-CCSD energy and density      
  Barbara Sandhoefer     : DKH picture change effects                    
  Kantharuban Sivalingam : CASSCF convergence/infrastructure, NEVPT2 and variants, FIC-MRCI 
  Bernardo de Souza      : ESD, SOC TD-DFT                               
  Georgi L. Stoychev     : AutoAux, RI-MP2 NMR, DLPNO-MP2 response, X2C  
  Van Anh Tran           : RI-MP2 g-tensors                              
  Willem Van den Heuvel  : Paramagnetic NMR                              
  Zikuan Wang            : NOTCH, Electric field optimization            
  Frank Wennmohs         : Technical directorship and infrastructure     
  Hang Xu                : AUTO-CI-Response properties                   
                                                                         
[FACCTs GmbH]                                                            
  Markus Bursch, Miquel Garcia-Rates, Christoph Riplinger, Bernardo de Souza, Georgi L. Stoychev 
                                                                 
  APM, Basis sets (HGBS, AHGBS, def-TZVP (Ac-Lr), def2-XVPD (La-Lu)), CI-OPT, improved COSX, DLPNO-Multilevel,           
  DOCKER, DRACO, updates on ESD, GOAT, IRC, LR-CPCM, MBIS, meta-GGA TD-DFT gradient, ML-optimized integration grids, 
  MM, NACMEs, nearIR, NEB, NEB-TS, NL-DFT gradient (VV10), 2- and 3-layer-ONIOM, interface openCOSMO-RS, QMMM,   
  Crystal-QMMM, SF, symmetry and pop. for TD-DFT, r2SCAN hybrids, SOLVATOR                                   
                                                                         
[Other institutions]                                                     
  V. Asgeirsson          : NEB                                           
  Christoph Bannwarth    : sTDA-DFT, sTD-DFT, PBEh-3c, B97-3c, D3        
  Sebastian Ehlert       : rSCAN, r2SCAN, r2SCAN-3c, D4, dhf basis sets  
  Marvin Friede          : D4 for Fr, Ra, Ac-Lr                          
  Lars Goerigk           : TD-DFT with DH, B97 family of functionals     
  Stefan Grimme          : VdW corrections, initial TS optimization, DFT functionals, gCP, sTDA/sTD-DF 
  Waldemar Hujo          : DFT-NL                                        
  H. Jonsson             : NEB                                           
  Holger Kruse           : gCP                                           
  Marcel Mueller         : wB97X-3c, vDZP basis set                      
  Hagen Neugebauer       : wr2SCAN                                       
  Tobias Risthaus        : range-separated hybrid DFT                    
  Lukas Wittmann         : regularized MP2, r2SCAN double-hybrids, wr2SCAN        
                                                                         
We gratefully acknowledge several colleagues who have allowed us to      
interface, adapt or use parts of their codes:                            
  Ed Valeev, F. Pavosevic, A. Kumar             : LibInt (2-el integral package), F12 methods 
  Garnet Chan, S. Sharma, J. Yang, R. Olivares  : DMRG                   
  Ulf Ekstrom                                   : XCFun DFT Library      
  Mihaly Kallay                                 : mrcc  (arbitrary order and MRCC methods)
  Frank Weinhold                                : gennbo (NPA and NBO analysis)           
  Simon Mueller                                 : openCOSMO-RS                            
  Christopher J. Cramer and Donald G. Truhlar   : smd solvation model                     
  S Lehtola, MJT Oliveira, MAL Marques          : LibXC Library                           
  Liviu Ungur et al                             : ANISO software                          


 Your calculation uses the libint2 library for the computation of 2-el integrals
 For citations please refer to: http://libint.valeyev.net

 Your ORCA version has been built with support for libXC version: 6.2.2
 For citations please refer to: https://libxc.gitlab.io

 This ORCA versions uses:
   CBLAS   interface :  Fast vector & matrix operations
   LAPACKE interface :  Fast linear algebra routines
   SCALAPACK package :  Parallel linear algebra routines
   Shared memory     :  Shared parallel matrices
   BLAS/LAPACK       :  OpenBLAS 0.3.26  USE64BITINT DYNAMIC_ARCH NO_AFFINITY Haswell SINGLE_THREADED
        Core in use  :  Haswell
   Copyright (c) 2011-2014, The OpenBLAS Project


NOTE: MaxCore=8000 MB was set to SCF,MP2,MDCI,CIPSI,MRCI and CIS
      => If you want to overwrite this, your respective input block should be placed after the MaxCore statement
Your calculation utilizes the atom-pairwise dispersion correction
with the Becke-Johnson damping scheme (D3BJ)


================================================================================

----- Orbital basis set information -----
Your calculation utilizes the basis: def2-SVP
   F. Weigend and R. Ahlrichs, Phys. Chem. Chem. Phys. 7, 3297 (2005).

----- AuxJ basis set information -----
Your calculation utilizes the auxiliary basis: def2/J
   F. Weigend, Phys. Chem. Chem. Phys. 8, 1057 (2006).

----- AuxC basis set information -----
Your calculation utilizes the auxiliary basis: def2-SVP/C
  H-La, Hf-Rn : A. Hellweg, C. Hattig, S. Hofener and W. Klopper, Theor. Chem. Acc. 117, 587 (2007).
        Ce-Lu : J. Chmela and M. E. Harding, Mol. Phys. (2018).

================================================================================
                                        WARNINGS
                       Please study these warnings very carefully!
================================================================================


WARNING: The frozen-core approximation for MP2-gradient calculations is turned on by default.

WARNING: Geometry Optimization
  ===> : Switching off AutoStart
         For restart on a previous wavefunction, please use MOREAD

WARNING: The frozen-core approximation is turned on by default for 
         the MP2 part of double-hybrid DFT.

================================================================================
                                       INPUT FILE
================================================================================
NAME = calc.inp
|  1> ! RI-B2PLYP D3BJ  def2-SVP def2-SVP/C RIJCOSX def2/J  TightOpt NumFreq
|  2> 
|  3> %cpcm
|  4> epsilon 16.7                    # Dielectric constant
|  5> refrac 1.275   
|  6> SURFACETYPE VDW_GAUSSIAN
|  7> end
|  8> 
|  9> 
| 10> %maxcore 8000
| 11> 
| 12> %PAL NPROCS 8 END
| 13> 
| 14> * xyz 0 1
| 15> C        1.1892935812     -0.0526762595     -0.2499383903                 
| 16> O        2.2045427398     -0.6045252395      0.5035384019                 
| 17> C        2.9763220733      0.0588488059      1.4030141448                 
| 18> C        2.8304588890      1.4352964671      1.6619640090                 
| 19> C        3.6469316737      2.0690168311      2.6036498846                 
| 20> C        3.9521799213     -0.6618991355      2.0986278362                 
| 21> C        4.7696155560     -0.0300328680      3.0395344141                 
| 22> C        4.6275032500      1.3424658981      3.3069537788                 
| 23> C        5.5098004819      1.9802241004      4.3224518862                 
| 24> C        5.4790507106      3.2491020485      4.7022604784                 
| 25> C        6.5050547098      3.4735477571      5.7489764898                 
| 26> C        7.1612181285      2.0936035343      5.8551242164                 
| 27> O        6.4597260704      1.2928142911      4.9819996653                 
| 28> H        0.7408435964     -0.8420947522     -0.8871914762                 
| 29> H        1.5895639567      0.7485852525     -0.9068894470                 
| 30> H        0.3985018311      0.3572675647      0.4141123824                 
| 31> H        2.0878485013      2.0259484429      1.1424746229                 
| 32> H        3.5003769530      3.1259577557      2.7721685123                 
| 33> H        4.0770563030     -1.7211536375      1.9111165726                 
| 34> H        5.5125494834     -0.6204254968      3.5612933051                 
| 35> H        7.0899943510      1.6947175561      6.8895719272                 
| 36> H        8.2237439902      2.1332136715      5.5318594114                 
| 37> H        4.8072511445      4.0123997745      4.3369080034                 
| 38> H        5.9962194406      3.7605675550      6.6943197873                 
| 39> H        7.2336541273      4.2515637056      5.4362518295                 
| 40> *
| 41> 
| 42>                          ****END OF INPUT****
================================================================================

                       *****************************
                       * Geometry Optimization Run *
                       *****************************

Geometry optimization settings:
Update method            Update   .... BFGS
Choice of coordinates    CoordSys .... (2022) Redundant Internals
Initial Hessian          InHess   .... Almloef's Model
Max. no of cycles        MaxIter  .... 75

Convergence Tolerances:
Energy Change            TolE     ....  1.0000e-06 Eh
Max. Gradient            TolMAXG  ....  1.0000e-04 Eh/bohr
RMS Gradient             TolRMSG  ....  3.0000e-05 Eh/bohr
Max. Displacement        TolMAXD  ....  1.0000e-03 bohr
RMS Displacement         TolRMSD  ....  6.0000e-04 bohr
Strict Convergence                .... False

------------------------------------------------------------------------------
                        ORCA OPTIMIZATION COORDINATE SETUP
------------------------------------------------------------------------------

The optimization will be done in redundant internal coordinates (2022)
Making redundant internal coordinates   ...  (2022 redundants) done
Evaluating the initial hessian          ...  (Almloef) done
Evaluating the coordinates              ...  done
Calculating the B-matrix                .... done
Calculating the G-matrix                .... done
Diagonalizing the G-matrix              .... done
Small eigenvalue found = 8.579e-03
Small eigenvalue found = 2.514e-02
The first mode is                       ....   54
The number of degrees of freedom        ....   69

    -----------------------------------------------------------------
                    Redundant Internal Coordinates


    -----------------------------------------------------------------
         Definition                    Initial Value    Approx d2E/dq
    -----------------------------------------------------------------
      1. B(O   1,C   0)                  1.3795         0.581623   
      2. B(C   2,O   1)                  1.3582         0.628892   
      3. B(C   3,C   2)                  1.4082         0.584455   
      4. B(C   4,C   3)                  1.3982         0.606225   
      5. B(C   5,C   2)                  1.3984         0.605706   
      6. B(C   6,C   5)                  1.3974         0.608013   
      7. B(C   7,C   4)                  1.4086         0.583622   
      8. B(C   7,C   6)                  1.4055         0.590189   
      9. B(C   8,C   7)                  1.4888         0.434676   
     10. B(C   9,C   8)                  1.3249         0.793719   
     11. B(C  10,C   9)                  1.4828         0.444318   
     12. B(C  11,C  10)                  1.5317         0.371267   
     13. B(O  12,C  11)                  1.3768         0.587306   
     14. B(O  12,C   8)                  1.3453         0.659409   
     15. B(H  13,C   0)                  1.1092         0.335545   
     16. B(H  14,C   0)                  1.1108         0.333640   
     17. B(H  15,C   0)                  1.1110         0.333338   
     18. B(H  16,C   3)                  1.0818         0.371164   
     19. B(H  17,C   4)                  1.0803         0.373193   
     20. B(H  18,C   5)                  1.0829         0.369552   
     21. B(H  19,C   6)                  1.0829         0.369569   
     22. B(H  20,C  11)                  1.1110         0.333395   
     23. B(H  21,C  11)                  1.1113         0.332974   
     24. B(H  22,C   9)                  1.0805         0.372927   
     25. B(H  23,C  10)                  1.1113         0.333008   
     26. B(H  24,C  10)                  1.1108         0.333562   
     27. A(O   1,C   0,H  15)          110.1805         0.342509   
     28. A(H  14,C   0,H  15)          110.1098         0.283945   
     29. A(H  13,C   0,H  14)          108.6195         0.284237   
     30. A(O   1,C   0,H  13)          109.0646         0.342888   
     31. A(H  13,C   0,H  15)          108.5548         0.284197   
     32. A(O   1,C   0,H  14)          110.2676         0.342561   
     33. A(C   0,O   1,C   2)          125.7695         0.424617   
     34. A(O   1,C   2,C   5)          118.3077         0.430524   
     35. A(C   3,C   2,C   5)          118.9858         0.427693   
     36. A(O   1,C   2,C   3)          122.7063         0.427774   
     37. A(C   4,C   3,H  16)          118.4780         0.353375   
     38. A(C   2,C   3,H  16)          121.0983         0.351196   
     39. A(C   2,C   3,C   4)          120.4236         0.427759   
     40. A(C   7,C   4,H  17)          121.4143         0.351435   
     41. A(C   3,C   4,H  17)          117.9880         0.353701   
     42. A(C   3,C   4,C   7)          120.5977         0.427649   
     43. A(C   2,C   5,H  18)          119.8978         0.353063   
     44. A(C   2,C   5,C   6)          120.6688         0.430736   
     45. A(C   6,C   5,H  18)          119.4332         0.353291   
     46. A(C   5,C   6,H  19)          118.6332         0.353293   
     47. A(C   5,C   6,C   7)          120.6979         0.428734   
     48. A(C   7,C   6,H  19)          120.6685         0.351520   
     49. A(C   6,C   7,C   8)          119.2209         0.403885   
     50. A(C   4,C   7,C   8)          122.1531         0.403088   
     51. A(C   4,C   7,C   6)          118.6256         0.425601   
     52. A(C   7,C   8,O  12)          122.2745         0.409232   
     53. A(C   7,C   8,C   9)          126.3041         0.425725   
     54. A(C   9,C   8,O  12)          111.4209         0.455988   
     55. A(C   8,C   9,C  10)          109.3465         0.427401   
     56. A(C  10,C   9,H  22)          124.1934         0.335686   
     57. A(C   8,C   9,H  22)          126.4478         0.370303   
     58. A(C   9,C  10,C  11)          102.0621         0.373935   
     59. A(H  23,C  10,H  24)          111.0333         0.283891   
     60. A(C   9,C  10,H  24)          111.1697         0.329535   
     61. A(C  11,C  10,H  23)          111.7087         0.319866   
     62. A(C   9,C  10,H  23)          108.8303         0.329445   
     63. A(C  11,C  10,H  24)          111.6864         0.319952   
     64. A(H  20,C  11,H  21)          110.1780         0.283865   
     65. A(O  12,C  11,H  21)          108.8680         0.343005   
     66. A(C  10,C  11,H  21)          110.9353         0.319860   
     67. A(O  12,C  11,H  20)          110.4250         0.343078   
     68. A(C  10,C  11,O  12)          105.1758         0.390011   
     69. A(C  10,C  11,H  20)          111.1331         0.319926   
     70. A(C   8,O  12,C  11)          111.9292         0.428983   
     71. D(C   2,O   1,C   0,H  14)     61.0962         0.027142   
     72. D(C   2,O   1,C   0,H  13)   -179.7128         0.027142   
     73. D(C   2,O   1,C   0,H  15)    -60.6534         0.027142   
     74. D(C   5,C   2,O   1,C   0)    179.0312         0.029078   
     75. D(C   3,C   2,O   1,C   0)     -0.8440         0.029078   
     76. D(C   4,C   3,C   2,C   5)     -0.2017         0.023485   
     77. D(C   4,C   3,C   2,O   1)    179.6727         0.023485   
     78. D(H  16,C   3,C   2,C   5)    179.9020         0.023485   
     79. D(H  16,C   3,C   2,O   1)     -0.2236         0.023485   
     80. D(H  17,C   4,C   3,H  16)     -0.0220         0.025364   
     81. D(H  17,C   4,C   3,C   2)   -179.9210         0.025364   
     82. D(C   7,C   4,C   3,H  16)    179.9343         0.025364   
     83. D(C   7,C   4,C   3,C   2)      0.0354         0.025364   
     84. D(C   6,C   5,C   2,C   3)      0.1633         0.025318   
     85. D(C   6,C   5,C   2,O   1)   -179.7166         0.025318   
     86. D(H  18,C   5,C   2,C   3)    179.9957         0.025318   
     87. D(H  18,C   5,C   2,O   1)      0.1158         0.025318   
     88. D(H  19,C   6,C   5,C   2)    179.8157         0.025522   
     89. D(C   7,C   6,C   5,H  18)   -179.7909         0.025522   
     90. D(C   7,C   6,C   5,C   2)      0.0423         0.025522   
     91. D(H  19,C   6,C   5,H  18)     -0.0175         0.025522   
     92. D(C   8,C   7,C   6,H  19)     -0.1737         0.023971   
     93. D(C   8,C   7,C   6,C   5)    179.5951         0.023971   
     94. D(C   4,C   7,C   6,H  19)   -179.9766         0.023971   
     95. D(C   4,C   7,C   6,C   5)     -0.2077         0.023971   
     96. D(C   8,C   7,C   4,H  17)      0.3268         0.023415   
     97. D(C   8,C   7,C   4,C   3)   -179.6281         0.023415   
     98. D(C   6,C   7,C   4,H  17)   -179.8764         0.023415   
     99. D(C   6,C   7,C   4,C   3)      0.1687         0.023415   
    100. D(C   9,C   8,C   7,C   6)   -178.5463         0.012901   
    101. D(C   9,C   8,C   7,C   4)      1.2493         0.012901   
    102. D(O  12,C   8,C   7,C   6)      1.1618         0.012901   
    103. D(O  12,C   8,C   7,C   4)   -179.0426         0.012901   
    104. D(H  22,C   9,C   8,O  12)   -179.4400         0.045447   
    105. D(H  22,C   9,C   8,C   7)      0.2948         0.045447   
    106. D(C  10,C   9,C   8,O  12)     -0.6781         0.045447   
    107. D(C  10,C   9,C   8,C   7)    179.0568         0.045447   
    108. D(H  24,C  10,C   9,C   8)    121.1571         0.014563   
    109. D(H  23,C  10,C   9,H  22)     62.5493         0.014563   
    110. D(H  23,C  10,C   9,C   8)   -116.2467         0.014563   
    111. D(C  11,C  10,C   9,H  22)   -179.2541         0.014563   
    112. D(C  11,C  10,C   9,C   8)      1.9499         0.014563   
    113. D(H  20,C  11,C  10,H  24)    119.1681         0.011014   
    114. D(H  20,C  11,C  10,H  23)     -5.8657         0.011014   
    115. D(H  20,C  11,C  10,C   9)   -121.9902         0.011014   
    116. D(O  12,C  11,C  10,H  24)   -121.3265         0.011014   
    117. D(O  12,C  11,C  10,H  23)    113.6397         0.011014   
    118. D(O  12,C  11,C  10,C   9)     -2.4848         0.011014   
    119. D(C   8,O  12,C  11,H  21)   -116.6335         0.027711   
    120. D(C   8,O  12,C  11,H  20)    122.2856         0.027711   
    121. D(C   8,O  12,C  11,C  10)      2.3099         0.027711   
    122. D(C  11,O  12,C   8,C   9)     -1.1199         0.032212   
    123. D(C  11,O  12,C   8,C   7)    179.1328         0.032212   
    -----------------------------------------------------------------

Number of atoms                         .... 25
Number of degrees of freedom            .... 123


         *************************************************************
         *                GEOMETRY OPTIMIZATION CYCLE   1            *
         *************************************************************
---------------------------------
CARTESIAN COORDINATES (ANGSTROEM)
---------------------------------
  C      1.189294   -0.052676   -0.249938
  O      2.204543   -0.604525    0.503538
  C      2.976322    0.058849    1.403014
  C      2.830459    1.435296    1.661964
  C      3.646932    2.069017    2.603650
  C      3.952180   -0.661899    2.098628
  C      4.769616   -0.030033    3.039534
  C      4.627503    1.342466    3.306954
  C      5.509800    1.980224    4.322452
  C      5.479051    3.249102    4.702260
  C      6.505055    3.473548    5.748976
  C      7.161218    2.093604    5.855124
  O      6.459726    1.292814    4.982000
  H      0.740844   -0.842095   -0.887191
  H      1.589564    0.748585   -0.906889
  H      0.398502    0.357268    0.414112
  H      2.087849    2.025948    1.142475
  H      3.500377    3.125958    2.772169
  H      4.077056   -1.721154    1.911117
  H      5.512549   -0.620425    3.561293
  H      7.089994    1.694718    6.889572
  H      8.223744    2.133214    5.531859
  H      4.807251    4.012400    4.336908
  H      5.996219    3.760568    6.694320
  H      7.233654    4.251564    5.436252

----------------------------
CARTESIAN COORDINATES (A.U.)
----------------------------
  NO LB      ZA    FRAG     MASS         X           Y           Z
   0 C     6.0000    0    12.011    2.247439   -0.099544   -0.472315
   1 O     8.0000    0    15.999    4.165982   -1.142387    0.951550
   2 C     6.0000    0    12.011    5.624434    0.111208    2.651312
   3 C     6.0000    0    12.011    5.348792    2.712317    3.140657
   4 C     6.0000    0    12.011    6.891702    3.909875    4.920185
   5 C     6.0000    0    12.011    7.468538   -1.250808    3.965832
   6 C     6.0000    0    12.011    9.013267   -0.056754    5.743888
   7 C     6.0000    0    12.011    8.744714    2.536893    6.249237
   8 C     6.0000    0    12.011   10.412014    3.742081    8.168250
   9 C     6.0000    0    12.011   10.353905    6.139913    8.885985
  10 C     6.0000    0    12.011   12.292772    6.564054   10.863991
  11 C     6.0000    0    12.011   13.532741    3.956337   11.064581
  12 O     8.0000    0    15.999   12.207113    2.443065    9.414615
  13 H     1.0000    0     1.008    1.399992   -1.591328   -1.676549
  14 H     1.0000    0     1.008    3.003841    1.414621   -1.713773
  15 H     1.0000    0     1.008    0.753059    0.675138    0.782559
  16 H     1.0000    0     1.008    3.945462    3.828488    2.158964
  17 H     1.0000    0     1.008    6.614754    5.907204    5.238639
  18 H     1.0000    0     1.008    7.704520   -3.252509    3.611487
  19 H     1.0000    0     1.008   10.417209   -1.172434    6.729869
  20 H     1.0000    0     1.008   13.398148    3.202552   13.019404
  21 H     1.0000    0     1.008   15.540624    4.031190   10.453699
  22 H     1.0000    0     1.008    9.084388    7.582337    8.195568
  23 H     1.0000    0     1.008   11.331213    7.106443   12.650431
  24 H     1.0000    0     1.008   13.669625    8.034291   10.273027

--------------------------------
INTERNAL COORDINATES (ANGSTROEM)
--------------------------------
 C      0   0   0     0.000000000000     0.00000000     0.00000000
 O      1   0   0     1.379491002924     0.00000000     0.00000000
 C      2   1   0     1.358221291172   125.76953444     0.00000000
 C      3   2   1     1.408168762871   122.70634952   359.15601745
 C      4   3   2     1.398213716214   120.42357198   179.67268012
 C      3   2   1     1.398447189635   118.30772883   179.03120195
 C      6   3   2     1.397412317542   120.66882091   180.28337314
 C      7   6   3     1.405511254697   120.69790193     0.04228079
 C      8   7   6     1.488764701406   119.22090905   179.59510669
 C      9   8   7     1.324858997146   126.30407430   181.45373016
 C     10   9   8     1.482792801104   109.34648010   179.05679368
 C     11  10   9     1.531686596514   102.06207730     1.94990054
 O      9   8   7     1.345323062511   122.27451849     1.16180877
 H      1   2   3     1.109225153417   109.06459230   180.28715125
 H      1   2   3     1.110774988472   110.26761603    61.09615540
 H      1   2   3     1.111021583836   110.18054585   299.34661237
 H      4   3   2     1.081762065663   121.09834342   359.77637191
 H      5   4   3     1.080278173498   117.98800387   180.07898389
 H      6   3   2     1.082947221563   119.89780404     0.11579706
 H      7   6   3     1.082934262530   118.63324221   179.81572342
 H     12  11  10     1.110974759599   111.13307000   238.00976155
 H     12  11  10     1.111319172831   110.93532089   115.06544462
 H     10   9   8     1.080472353426   126.44784830     0.29484224
 H     11  10   9     1.111290981560   108.83031616   243.75325267
 H     11  10   9     1.110838710372   111.16966030   121.15710915

---------------------------
INTERNAL COORDINATES (A.U.)
---------------------------
 C      0   0   0     0.000000000000     0.00000000     0.00000000
 O      1   0   0     2.606860199735     0.00000000     0.00000000
 C      2   1   0     2.566666269576   125.76953444     0.00000000
 C      3   2   1     2.661053312169   122.70634952   359.15601745
 C      4   3   2     2.642241000337   120.42357198   179.67268012
 C      3   2   1     2.642682201162   118.30772883   179.03120195
 C      6   3   2     2.640726576322   120.66882091   180.28337314
 C      7   6   3     2.656031349521   120.69790193     0.04228079
 C      8   7   6     2.813357563506   119.22090905   179.59510669
 C      9   8   7     2.503620670667   126.30407430   181.45373016
 C     10   9   8     2.802072307436   109.34648010   179.05679368
 C     11  10   9     2.894468190410   102.06207730     1.94990054
 O      9   8   7     2.542292149795   122.27451849     1.16180877
 H      1   2   3     2.096131760815   109.06459230   180.28715125
 H      1   2   3     2.099060524621   110.26761603    61.09615540
 H      1   2   3     2.099526522325   110.18054585   299.34661237
 H      4   3   2     2.044234046168   121.09834342   359.77637191
 H      5   4   3     2.041429896363   117.98800387   180.07898389
 H      6   3   2     2.046473666245   119.89780404     0.11579706
 H      7   6   3     2.046449177221   118.63324221   179.81572342
 H     12  11  10     2.099438037340   111.13307000   238.00976155
 H     12  11  10     2.100088884027   110.93532089   115.06544462
 H     10   9   8     2.041796843248   126.44784830     0.29484224
 H     11  10   9     2.100035610245   108.83031616   243.75325267
 H     11  10   9     2.099180941562   111.16966030   121.15710915

---------------------
BASIS SET INFORMATION
---------------------
There are 3 groups of distinct atoms

 Group   1 Type C   : 7s4p1d contracted to 3s2p1d pattern {511/31/1}
 Group   2 Type O   : 7s4p1d contracted to 3s2p1d pattern {511/31/1}
 Group   3 Type H   : 4s1p contracted to 2s1p pattern {31/1}

Atom   0C    basis set group =>   1
Atom   1O    basis set group =>   2
Atom   2C    basis set group =>   1
Atom   3C    basis set group =>   1
Atom   4C    basis set group =>   1
Atom   5C    basis set group =>   1
Atom   6C    basis set group =>   1
Atom   7C    basis set group =>   1
Atom   8C    basis set group =>   1
Atom   9C    basis set group =>   1
Atom  10C    basis set group =>   1
Atom  11C    basis set group =>   1
Atom  12O    basis set group =>   2
Atom  13H    basis set group =>   3
Atom  14H    basis set group =>   3
Atom  15H    basis set group =>   3
Atom  16H    basis set group =>   3
Atom  17H    basis set group =>   3
Atom  18H    basis set group =>   3
Atom  19H    basis set group =>   3
Atom  20H    basis set group =>   3
Atom  21H    basis set group =>   3
Atom  22H    basis set group =>   3
Atom  23H    basis set group =>   3
Atom  24H    basis set group =>   3
---------------------------------
AUXILIARY/J BASIS SET INFORMATION
---------------------------------
There are 3 groups of distinct atoms

 Group   1 Type C   : 12s5p4d2f1g contracted to 6s4p3d1f1g pattern {711111/2111/211/2/1}
 Group   2 Type O   : 12s5p4d2f1g contracted to 6s4p3d1f1g pattern {711111/2111/211/2/1}
 Group   3 Type H   : 5s2p1d contracted to 3s1p1d pattern {311/2/1}

Atom   0C    basis set group =>   1
Atom   1O    basis set group =>   2
Atom   2C    basis set group =>   1
Atom   3C    basis set group =>   1
Atom   4C    basis set group =>   1
Atom   5C    basis set group =>   1
Atom   6C    basis set group =>   1
Atom   7C    basis set group =>   1
Atom   8C    basis set group =>   1
Atom   9C    basis set group =>   1
Atom  10C    basis set group =>   1
Atom  11C    basis set group =>   1
Atom  12O    basis set group =>   2
Atom  13H    basis set group =>   3
Atom  14H    basis set group =>   3
Atom  15H    basis set group =>   3
Atom  16H    basis set group =>   3
Atom  17H    basis set group =>   3
Atom  18H    basis set group =>   3
Atom  19H    basis set group =>   3
Atom  20H    basis set group =>   3
Atom  21H    basis set group =>   3
Atom  22H    basis set group =>   3
Atom  23H    basis set group =>   3
Atom  24H    basis set group =>   3
---------------------------------
AUXILIARY/C BASIS SET INFORMATION
---------------------------------
There are 3 groups of distinct atoms

 Group   1 Type C   : 8s6p5d3f contracted to 6s5p4d1f pattern {311111/21111/2111/3}
 Group   2 Type O   : 8s6p5d3f contracted to 6s5p4d1f pattern {311111/21111/2111/3}
 Group   3 Type H   : 4s3p2d contracted to 3s2p1d pattern {211/21/2}

Atom   0C    basis set group =>   1
Atom   1O    basis set group =>   2
Atom   2C    basis set group =>   1
Atom   3C    basis set group =>   1
Atom   4C    basis set group =>   1
Atom   5C    basis set group =>   1
Atom   6C    basis set group =>   1
Atom   7C    basis set group =>   1
Atom   8C    basis set group =>   1
Atom   9C    basis set group =>   1
Atom  10C    basis set group =>   1
Atom  11C    basis set group =>   1
Atom  12O    basis set group =>   2
Atom  13H    basis set group =>   3
Atom  14H    basis set group =>   3
Atom  15H    basis set group =>   3
Atom  16H    basis set group =>   3
Atom  17H    basis set group =>   3
Atom  18H    basis set group =>   3
Atom  19H    basis set group =>   3
Atom  20H    basis set group =>   3
Atom  21H    basis set group =>   3
Atom  22H    basis set group =>   3
Atom  23H    basis set group =>   3
Atom  24H    basis set group =>   3


           ************************************************************
           *        Program running with 8 parallel MPI-processes     *
           *              working on a common directory               *
           ************************************************************
------------------------------------------------------------------------------
                             ORCA STARTUP CALCULATIONS
                           -- RI-GTO INTEGRALS CHOSEN --
------------------------------------------------------------------------------
------------------------------------------------------------------------------
                   ___                                                        
                  /   \      - P O W E R E D   B Y -                         
                 /     \                                                     
                 |  |  |   _    _      __       _____    __    __             
                 |  |  |  | |  | |    /  \     |  _  \  |  |  /  |          
                  \  \/   | |  | |   /    \    | | | |  |  | /  /          
                 / \  \   | |__| |  /  /\  \   | |_| |  |  |/  /          
                |  |  |   |  __  | /  /__\  \  |    /   |      \           
                |  |  |   | |  | | |   __   |  |    \   |  |\   \          
                \     /   | |  | | |  |  |  |  | |\  \  |  | \   \       
                 \___/    |_|  |_| |__|  |__|  |_| \__\ |__|  \__/        
                                                                              
                      - O R C A' S   B I G   F R I E N D -                    
                                      &                                       
                       - I N T E G R A L  F E E D E R -                       
                                                                              
 v1 FN, 2020, v2 2021, v3 2022-2024                                           
------------------------------------------------------------------------------


----------------------
SHARK INTEGRAL PACKAGE
----------------------

Number of atoms                             ...     25
Number of basis functions                   ...    242
Number of shells                            ...    114
Maximum angular momentum                    ...      2
Integral batch strategy                     ... SHARK/LIBINT Hybrid
RI-J (if used) integral strategy            ... SPLIT-RIJ (Revised 2003 algorithm where possible)
Printlevel                                  ...      1
Contraction scheme used                     ... SEGMENTED contraction
Prescreening option                         ... SCHWARTZ
   Thresh                                   ... 1.000e-12
   Tcut                                     ... 1.000e-14
   Tpresel                                  ... 1.000e-14 
Coulomb Range Separation                    ... NOT USED
Exchange Range Separation                   ... NOT USED
Multipole approximations                    ... NOT USED
Finite Nucleus Model                        ... NOT USED
CABS basis                                  ... NOT available
Auxiliary Coulomb fitting basis             ... AVAILABLE
   # of basis functions in Aux-J            ...    769
   # of shells in Aux-J                     ...    255
   Maximum angular momentum in Aux-J        ...      4
Auxiliary J/K fitting basis                 ... NOT available
Auxiliary Correlation fitting basis         ... AVAILABLE
   # of basis functions in Aux-C            ...    792
   # of shells in Aux-C                     ...    280
   Maximum angular momentum in Aux-C        ...      3
Auxiliary 'external' fitting basis          ... NOT available

Checking pre-screening integrals            ... done (  0.0 sec) Dimension = 114
Check shell pair data                       ... done (  0.0 sec)
Shell pair information
Shell pair cut-off parameter TPreSel        ...   1.0e-14
Total number of shell pairs                 ...      6555
Shell pairs after pre-screening             ...      5520
Total number of primitive shell pairs       ...     23641
Primitive shell pairs kept                  ...     13980
          la=0 lb=0:   1721 shell pairs
          la=1 lb=0:   2018 shell pairs
          la=1 lb=1:    630 shell pairs
          la=2 lb=0:    678 shell pairs
          la=2 lb=1:    401 shell pairs
          la=2 lb=2:     72 shell pairs

Calculating one electron integrals          ... done (  0.0 sec)
Calculating RI/J V-Matrix + Cholesky decomp.... done (  0.0 sec)
Calculating RI/C V-Matrix + Cholesky decomp.... done (  0.0 sec)
Calculating Nuclear repulsion               ... done (  0.0 sec) ENN=    742.955887016562 Eh

Diagonalization of the overlap matrix:
Smallest eigenvalue                        ... 2.682e-04
Time for diagonalization                   ...    0.009 sec
Threshold for overlap eigenvalues          ... 1.000e-07
Number of eigenvalues below threshold      ... 0
Time for construction of square roots      ...    0.003 sec
Total time needed                          ...    0.014 sec

-------------------
DFT GRID GENERATION
-------------------

General Integration Accuracy     IntAcc      ... 4.388
Radial Grid Type                 RadialGrid  ... OptM3 with GC (2021)
Angular Grid (max. ang.)         AngularGrid ... 4 (Lebedev-302)
Angular grid pruning method      GridPruning ... 4 (adaptive)
Weight generation scheme         WeightScheme... mBecke (2022)
Basis function cutoff            BFCut       ... 1.0000e-12
Integration weight cutoff        WCut        ... 1.0000e-14
Partially contracted basis set               ... off
Rotationally invariant grid construction     ... off
Angular grids for H and He will be reduced by one unit

Total number of grid points                  ...   116696
Total number of batches                      ...     1837
Average number of points per batch           ...       63
Average number of grid points per atom       ...     4668

--------------------
COSX GRID GENERATION
--------------------

GRIDX 1
-------
General Integration Accuracy     IntAcc      ... 3.816
Radial Grid Type                 RadialGrid  ... OptM3 with GC (2021)
Angular Grid (max. ang.)         AngularGrid ... 1 (Lebedev-50)
Angular grid pruning method      GridPruning ... 4 (adaptive)
Weight generation scheme         WeightScheme... mBecke (2022)
Basis function cutoff            BFCut       ... 1.0000e-12
Integration weight cutoff        WCut        ... 1.0000e-14
Partially contracted basis set               ... on
Rotationally invariant grid construction     ... off
Angular grids for H and He will be reduced by one unit

Total number of grid points                  ...    14882
Total number of batches                      ...      132
Average number of points per batch           ...      112
Average number of grid points per atom       ...      595
UseSFitting                                  ... on

GRIDX 2
-------
General Integration Accuracy     IntAcc      ... 4.020
Radial Grid Type                 RadialGrid  ... OptM3 with GC (2021)
Angular Grid (max. ang.)         AngularGrid ... 2 (Lebedev-110)
Angular grid pruning method      GridPruning ... 4 (adaptive)
Weight generation scheme         WeightScheme... mBecke (2022)
Basis function cutoff            BFCut       ... 1.0000e-12
Integration weight cutoff        WCut        ... 1.0000e-14
Partially contracted basis set               ... on
Rotationally invariant grid construction     ... off
Angular grids for H and He will be reduced by one unit

Total number of grid points                  ...    32287
Total number of batches                      ...      265
Average number of points per batch           ...      121
Average number of grid points per atom       ...     1291
UseSFitting                                  ... on

GRIDX 3
-------
General Integration Accuracy     IntAcc      ... 4.338
Radial Grid Type                 RadialGrid  ... OptM3 with GC (2021)
Angular Grid (max. ang.)         AngularGrid ... 3 (Lebedev-194)
Angular grid pruning method      GridPruning ... 4 (adaptive)
Weight generation scheme         WeightScheme... mBecke (2022)
Basis function cutoff            BFCut       ... 1.0000e-12
Integration weight cutoff        WCut        ... 1.0000e-14
Partially contracted basis set               ... on
Rotationally invariant grid construction     ... off
Angular grids for H and He will be reduced by one unit

Total number of grid points                  ...    70772
Total number of batches                      ...      566
Average number of points per batch           ...      125
Average number of grid points per atom       ...     2831
UseSFitting                                  ... on
Grids setup in   0.0 sec
Initializing property integral containers    ... done (  0.2 sec)

SHARK setup successfully completed in   1.6 seconds

Maximum memory used throughout the entire STARTUP-calculation: 31.9 MB


           ************************************************************
           *        Program running with 8 parallel MPI-processes     *
           *              working on a common directory               *
           ************************************************************
-------------------------------------------------------------------------------
                                 ORCA GUESS
                   Start orbitals & Density for SCF / CASSCF
-------------------------------------------------------------------------------

------------
SCF SETTINGS
------------
Hamiltonian:
 Density Functional     Method          .... DFT(GTOs)
 Exchange Functional    Exchange        .... B88
   X-Alpha parameter    XAlpha          ....  0.666667
   Becke's b parameter  XBeta           ....  0.004200
 Correlation Functional Correlation     .... LYP
 LDA part of GGA corr.  LDAOpt          .... VWN-3
 Gradients option       PostSCFGGA      .... off
 Hybrid DFT is turned on
   Fraction HF Exchange ScalHFX         ....  0.530000
   Scaling of DF-GGA-X  ScalDFX         ....  0.470000
   Scaling of DF-GGA-C  ScalDFC         ....  0.730000
   Scaling of DF-LDA-C  ScalLDAC        ....  0.730000
   Perturbative correction              ....  0.270000
   NL short-range parameter             ....  7.800000
 RI-approximation to the Coulomb term is turned on
   Number of AuxJ basis functions       .... 769
   RIJ-COSX (HFX calculated with COS-X)).... on


General Settings:
 Integral files         IntName         .... calc
 Hartree-Fock type      HFTyp           .... RHF
 Total Charge           Charge          ....    0
 Multiplicity           Mult            ....    1
 Number of Electrons    NEL             ....   94
 Basis Dimension        Dim             ....  242
 Nuclear Repulsion      ENuc            ....    742.9558870166 Eh

Convergence Acceleration:
 AO-DIIS                CNVDIIS         .... on
   Start iteration      DIISMaxIt       ....    12
   Startup error        DIISStart       ....  0.200000
   # of expansion vecs  DIISMaxEq       ....     5
   Bias factor          DIISBfac        ....   1.050
   Max. coefficient     DIISMaxC        ....  10.000
 MO-DIIS                CNVKDIIS        .... off
 Trust-Rad. Augm. Hess. CNVTRAH         .... auto
   Auto Start mean grad. ratio tolernc. ....  1.125000
   Auto Start start iteration           ....    50
   Auto Start num. interpolation iter.  ....    10
   Max. Number of Micro iterations      ....    24
   Max. Number of Macro iterations      .... Maxiter - #DIIS iter
   Number of Davidson start vectors     ....     2
   Converg. threshold    (grad. norm)   ....   2.000e-06
   Grad. Scal. Fac. for Micro threshold ....   0.100
   Minimum threshold for Micro iter.    ....   1.000e-02
   NR start threshold (gradient norm)   ....   1.000e-04
   Initial trust radius                 ....   0.400
   Minimum AH scaling param. (alpha)    ....   1.000
   Maximum AH scaling param. (alpha)    .... 1000.000
   Quad. conv. algorithm                .... NR
   White noise on init. David. guess    .... on
   Maximum white noise                  ....   0.010
   Pseudo random numbers                .... off
   Inactive MOs                         .... canonical
   Orbital update algorithm             .... Taylor
   Preconditioner                       .... Diag
   Full preconditioner red. dimension   ....   250
 SOSCF                  CNVSOSCF        .... on
   Start iteration      SOSCFMaxIt      ....   150
   Startup grad/error   SOSCFStart      ....  0.003300
   Hessian update       SOSCFHessUp     .... L-BFGS
 Level Shifting         CNVShift        .... on
   Level shift para.    LevelShift      ....    0.2500
   Turn off err/grad.   ShiftErr        ....    0.0010
 Zerner damping         CNVZerner       .... off
 Static damping         CNVDamp         .... on
   Fraction old density DampFac         ....    0.7000
   Max. Damping (<1)    DampMax         ....    0.9800
   Min. Damping (>=0)   DampMin         ....    0.0000
   Turn off err/grad.   DampErr         ....    0.1000

SCF Procedure:
 Maximum # iterations   MaxIter         ....   125
 SCF integral mode      SCFMode         .... Direct
   Integral package                     .... SHARK and LIBINT hybrid scheme
 Reset frequency        DirectResetFreq ....    20
 Integral Threshold     Thresh          ....  1.000e-12 Eh
 Primitive CutOff       TCut            ....  1.000e-14 Eh

Convergence Tolerance:
 Convergence Check Mode ConvCheckMode   .... Total+1el-Energy
 Convergence forced     ConvForced      .... 0
 Energy Change          TolE            ....  1.000e-09 Eh
 1-El. energy change                    ....  1.000e-06 Eh
 Orbital Gradient       TolG            ....  2.000e-06
 Orbital Rotation angle TolX            ....  2.000e-06
 DIIS Error             TolErr          ....  1.000e-08

------------------------------
INITIAL GUESS: MODEL POTENTIAL
------------------------------
Loading Hartree-Fock densities                     ... done
Calculating cut-offs                               ... done
Initializing the effective Hamiltonian             ... done
Setting up the integral package (SHARK)            ... done
Starting the Coulomb interaction                   ... done (   0.1 sec)
Making the grid                                    ... done (   0.1 sec)
Mapping shells                                     ... done
Starting the XC term evaluation                    ... done (   0.0 sec)
  promolecular density results
     # of electrons  =     94.002992021
     EX              =    -76.570935775
     EC              =     -1.060145962
     EX+EC           =    -77.631081738
Transforming the Hamiltonian                       ... done (   0.0 sec)
Diagonalizing the Hamiltonian                      ... done (   0.0 sec)
Back transforming the eigenvectors                 ... done (   0.0 sec)
Now organizing SCF variables                       ... done
                      ------------------
                      INITIAL GUESS DONE (   0.3 sec)
                      ------------------
             **** ENERGY FILE WAS UPDATED (calc.en.tmp) ****
Finished Guess after   0.4 sec
Maximum memory used throughout the entire GUESS-calculation: 18.3 MB


           ************************************************************
           *        Program running with 8 parallel MPI-processes     *
           *              working on a common directory               *
           ************************************************************

-------------------------------------------------------------------------------------------
                                      ORCA LEAN-SCF
                              memory conserving SCF solver
-------------------------------------------------------------------------------------------

--------------------
CPCM SOLVATION MODEL
--------------------
CPCM parameters:
  Epsilon                                         ...      16.7000
  Refrac                                          ...       1.2750
  Rsolv                                           ...       1.3000
  Surface type                                    ... GAUSSIAN VDW
  Discretization scheme                           ... Constant charge density
    Threshold for H atoms                         ...       5.0000 (charges/Ang^2)
    Threshold for non-H atoms                     ...       5.0000 (charges/Ang^2)
  Epsilon function type                           ...         CPCM
Solvent:                                          ... CUSTOM
Radii:
  Scheme                                          ... Element-dependent radii
  Radius for C  used is    3.8550 Bohr (=   2.0400 Ang.)
  Radius for O  used is    3.4469 Bohr (=   1.8240 Ang.)
  Radius for H  used is    2.4944 Bohr (=   1.3200 Ang.)
Calculating surface                               ...        done! (  0.0s)
Cavity surface points                             ...         2262
Cavity Volume                                     ...    1495.6757
Cavity Surface-area                               ...     809.1984
Calculating surface distance matrix               ...        done! (  0.1s)
Performing Cholesky decomposition & store         ...        done! (  0.1s)
Overall time for CPCM initialization              ...                 0.2s

----------------------------------------D-I-I-S--------------------------------------------
Iteration    Energy (Eh)           Delta-E    RMSDP     MaxDP     DIISErr   Damp  Time(sec)
-------------------------------------------------------------------------------------------
               ***  Starting incremental Fock matrix formation  ***
    1    -574.9006156859911698     0.00e+00  3.06e-03  6.62e-02  1.44e-01  0.700   1.7
    2    -575.0084192874751352    -1.08e-01  2.27e-03  4.50e-02  8.06e-02  0.700   1.1
                               ***Turning on AO-DIIS***
    3    -575.0666046744079267    -5.82e-02  1.37e-03  3.07e-02  4.10e-02  0.700   1.4
    4    -575.1018493038598081    -3.52e-02  3.14e-03  7.32e-02  2.78e-02  0.000   1.6
    5    -575.1773645989612760    -7.55e-02  1.85e-04  3.94e-03  3.39e-03  0.000   1.6
                              *** Initializing SOSCF ***
---------------------------------------S-O-S-C-F--------------------------------------
Iteration    Energy (Eh)           Delta-E    RMSDP     MaxDP     MaxGrad    Time(sec)
--------------------------------------------------------------------------------------
    6    -575.1775286541414971    -1.64e-04  7.58e-05  1.78e-03  1.44e-03     3.1
               *** Restarting incremental Fock matrix formation ***
    7    -575.1776113495579921    -8.27e-05  6.29e-05  9.61e-04  4.83e-04     1.7
    8    -575.1776197004019195    -8.35e-06  3.64e-05  6.95e-04  1.90e-04     1.4
    9    -575.1776212207191747    -1.52e-06  1.49e-05  2.22e-04  1.10e-04     1.4
   10    -575.1776216814105283    -4.61e-07  4.03e-06  7.26e-05  1.89e-05     1.3
   11    -575.1776217106732929    -2.93e-08  1.46e-06  4.71e-05  1.91e-05     1.2
   12    -575.1776217196934340    -9.02e-09  5.32e-07  1.35e-05  2.79e-06     1.2
   13    -575.1776217188162263     8.77e-10  1.94e-07  3.43e-06  2.38e-06     1.1
                 **** Energy Check signals convergence ****

               *****************************************************
               *                     SUCCESS                       *
               *           SCF CONVERGED AFTER  13 CYCLES          *
               *****************************************************

Recomputing exchange energy using gridx3       ... done (    2.341 sec)
Old exchange energy                            :    -41.212867336 Eh
New exchange energy                            :    -41.212739221 Eh
Exchange energy change after final integration :      0.000128115 Eh
Total energy after final integration           :   -575.177493604 Eh
             **** ENERGY FILE WAS UPDATED (calc.en.tmp) ****

----------------
TOTAL SCF ENERGY
----------------

Total Energy       :       -575.17749360363803 Eh          -15651.37530 eV

Components:
Nuclear Repulsion  :        742.95588701656243 Eh           20216.85749 eV
Electronic Energy  :      -1318.12319129357275 Eh          -35867.95553 eV
One Electron Energy:      -2254.84271988464343 Eh          -61357.38976 eV
Two Electron Energy:        936.71952859107057 Eh           25489.43423 eV
CPCM Dielectric    :         -0.01031744180564 Eh              -0.28075 eV

Virial components:
Potential Energy   :      -1145.73950278654956 Eh          -31177.15689 eV
Kinetic Energy     :        570.56200918291142 Eh           15525.78159 eV
Virial Ratio       :          2.00808936512849

DFT components:
N(Alpha)           :       47.000036760931 electrons
N(Beta)            :       47.000036760931 electrons
N(Total)           :       94.000073521863 electrons
E(X)               :      -36.616802460789 Eh       
E(C)               :       -2.329763154954 Eh       
E(XC)              :      -38.946565615743 Eh       

CPCM Solvation Model Properties:
Surface-charge          :         -0.02401075340084
Corrected charge        :          0.00000000000000
Outlying charge corr.   :          0.00003437201976 Eh               0.00094 eV
Free-energy (cav+disp)  :  This term is not implemented in the current solvation scheme

---------------
SCF CONVERGENCE
---------------

  Last Energy change         ...   -8.7721e-10  Tolerance :   1.0000e-09
  Last MAX-Density change    ...    3.4332e-06  Tolerance :   1.0000e-08
  Last RMS-Density change    ...    1.9435e-07  Tolerance :   1.0000e-09
  Last DIIS Error            ...    1.4383e-03  Tolerance :   1.0000e-08
  Last Orbital Gradient      ...    2.3762e-06  Tolerance :   2.0000e-06
  Last Orbital Rotation      ...    5.1422e-06  Tolerance :   2.0000e-06


----------------
ORBITAL ENERGIES
----------------

  NO   OCC          E(Eh)            E(eV) 
   0   2.0000     -19.753336      -537.5156 
   1   2.0000     -19.744170      -537.2662 
   2   2.0000     -10.698855      -291.1306 
   3   2.0000     -10.678916      -290.5881 
   4   2.0000     -10.678738      -290.5832 
   5   2.0000     -10.671554      -290.3877 
   6   2.0000     -10.641345      -289.5657 
   7   2.0000     -10.639127      -289.5054 
   8   2.0000     -10.635597      -289.4093 
   9   2.0000     -10.631132      -289.2878 
  10   2.0000     -10.628234      -289.2089 
  11   2.0000     -10.620275      -288.9924 
  12   2.0000     -10.600095      -288.4433 
  13   2.0000      -1.220294       -33.2059 
  14   2.0000      -1.204382       -32.7729 
  15   2.0000      -0.977332       -26.5946 
  16   2.0000      -0.902040       -24.5458 
  17   2.0000      -0.884779       -24.0761 
  18   2.0000      -0.858043       -23.3485 
  19   2.0000      -0.836771       -22.7697 
  20   2.0000      -0.784196       -21.3391 
  21   2.0000      -0.714485       -19.4421 
  22   2.0000      -0.695173       -18.9166 
  23   2.0000      -0.675689       -18.3864 
  24   2.0000      -0.635213       -17.2850 
  25   2.0000      -0.618140       -16.8204 
  26   2.0000      -0.594606       -16.1801 
  27   2.0000      -0.571428       -15.5493 
  28   2.0000      -0.563732       -15.3399 
  29   2.0000      -0.549190       -14.9442 
  30   2.0000      -0.536998       -14.6125 
  31   2.0000      -0.514658       -14.0046 
  32   2.0000      -0.501445       -13.6450 
  33   2.0000      -0.488771       -13.3001 
  34   2.0000      -0.476468       -12.9654 
  35   2.0000      -0.462156       -12.5759 
  36   2.0000      -0.447816       -12.1857 
  37   2.0000      -0.439073       -11.9478 
  38   2.0000      -0.426120       -11.5953 
  39   2.0000      -0.420208       -11.4345 
  40   2.0000      -0.417086       -11.3495 
  41   2.0000      -0.396102       -10.7785 
  42   2.0000      -0.383955       -10.4479 
  43   2.0000      -0.377655       -10.2765 
  44   2.0000      -0.299888        -8.1604 
  45   2.0000      -0.289458        -7.8765 
  46   2.0000      -0.233408        -6.3514 
  47   0.0000       0.026415         0.7188 
  48   0.0000       0.042295         1.1509 
  49   0.0000       0.116419         3.1679 
  50   0.0000       0.122069         3.3217 
  51   0.0000       0.134764         3.6671 
  52   0.0000       0.137256         3.7349 
  53   0.0000       0.151370         4.1190 
  54   0.0000       0.162730         4.4281 
  55   0.0000       0.172887         4.7045 
  56   0.0000       0.181737         4.9453 
  57   0.0000       0.190266         5.1774 
*Only the first 10 virtual orbitals were printed.

                    ********************************
                    * MULLIKEN POPULATION ANALYSIS *
                    ********************************

-----------------------
MULLIKEN ATOMIC CHARGES
-----------------------
   0 C :    0.178189
   1 O :   -0.425694
   2 C :    0.288070
   3 C :   -0.114010
   4 C :   -0.019360
   5 C :   -0.070798
   6 C :   -0.024425
   7 C :   -0.007945
   8 C :    0.236226
   9 C :   -0.249641
  10 C :    0.003883
  11 C :    0.252172
  12 O :   -0.417001
  13 H :    0.055416
  14 H :    0.035509
  15 H :    0.035268
  16 H :    0.021703
  17 H :    0.021891
  18 H :    0.014317
  19 H :    0.020415
  20 H :    0.034494
  21 H :    0.031462
  22 H :    0.019655
  23 H :    0.039736
  24 H :    0.040467
Sum of atomic charges:    0.0000000

--------------------------------
MULLIKEN REDUCED ORBITAL CHARGES
--------------------------------
  0 C s       :     3.027033  s :     3.027033
      pz      :     0.920275  p :     2.734044
      px      :     0.831192
      py      :     0.982578
      dz2     :     0.005700  d :     0.060734
      dxz     :     0.018462
      dyz     :     0.014209
      dx2y2   :     0.009832
      dxy     :     0.012531

  1 O s       :     3.724407  s :     3.724407
      pz      :     1.523606  p :     4.684521
      px      :     1.476158
      py      :     1.684757
      dz2     :     0.002678  d :     0.016766
      dxz     :     0.002917
      dyz     :     0.004357
      dx2y2   :     0.002165
      dxy     :     0.004649

  2 C s       :     2.947820  s :     2.947820
      pz      :     0.859069  p :     2.684009
      px      :     0.891632
      py      :     0.933308
      dz2     :     0.016435  d :     0.080101
      dxz     :     0.013120
      dyz     :     0.017106
      dx2y2   :     0.015665
      dxy     :     0.017775

  3 C s       :     3.233335  s :     3.233335
      pz      :     0.978878  p :     2.844726
      px      :     0.950135
      py      :     0.915714
      dz2     :     0.005773  d :     0.035948
      dxz     :     0.005226
      dyz     :     0.008089
      dx2y2   :     0.008732
      dxy     :     0.008128

  4 C s       :     3.209981  s :     3.209981
      pz      :     0.947934  p :     2.770839
      px      :     0.955315
      py      :     0.867590
      dz2     :     0.007985  d :     0.038541
      dxz     :     0.006481
      dyz     :     0.007003
      dx2y2   :     0.009431
      dxy     :     0.007640

  5 C s       :     3.236808  s :     3.236808
      pz      :     0.975610  p :     2.797858
      px      :     0.975863
      py      :     0.846384
      dz2     :     0.006607  d :     0.036133
      dxz     :     0.006145
      dyz     :     0.007329
      dx2y2   :     0.008622
      dxy     :     0.007429

  6 C s       :     3.237156  s :     3.237156
      pz      :     0.920150  p :     2.748725
      px      :     0.901572
      py      :     0.927003
      dz2     :     0.006399  d :     0.038544
      dxz     :     0.005289
      dyz     :     0.008927
      dx2y2   :     0.008314
      dxy     :     0.009615

  7 C s       :     3.056736  s :     3.056736
      pz      :     0.987253  p :     2.906816
      px      :     0.983821
      py      :     0.935742
      dz2     :     0.007381  d :     0.044394
      dxz     :     0.006863
      dyz     :     0.009611
      dx2y2   :     0.009948
      dxy     :     0.010591

  8 C s       :     3.024012  s :     3.024012
      pz      :     0.916792  p :     2.656307
      px      :     0.867680
      py      :     0.871834
      dz2     :     0.012004  d :     0.083455
      dxz     :     0.013624
      dyz     :     0.019673
      dx2y2   :     0.017512
      dxy     :     0.020643

  9 C s       :     3.275484  s :     3.275484
      pz      :     1.019652  p :     2.936268
      px      :     0.986507
      py      :     0.930110
      dz2     :     0.006068  d :     0.037889
      dxz     :     0.006093
      dyz     :     0.008216
      dx2y2   :     0.008610
      dxy     :     0.008902

 10 C s       :     2.976970  s :     2.976970
      pz      :     0.990561  p :     2.978901
      px      :     0.957585
      py      :     1.030754
      dz2     :     0.009136  d :     0.040246
      dxz     :     0.009465
      dyz     :     0.005175
      dx2y2   :     0.005925
      dxy     :     0.010545

 11 C s       :     2.973740  s :     2.973740
      pz      :     0.890745  p :     2.705147
      px      :     0.939751
      py      :     0.874651
      dz2     :     0.015932  d :     0.068941
      dxz     :     0.011358
      dyz     :     0.015030
      dx2y2   :     0.013274
      dxy     :     0.013347

 12 O s       :     3.734772  s :     3.734772
      pz      :     1.541229  p :     4.663466
      px      :     1.488481
      py      :     1.633756
      dz2     :     0.002638  d :     0.018763
      dxz     :     0.002333
      dyz     :     0.005215
      dx2y2   :     0.003187
      dxy     :     0.005389

 13 H s       :     0.921879  s :     0.921879
      pz      :     0.007897  p :     0.022705
      px      :     0.005099
      py      :     0.009709

 14 H s       :     0.941592  s :     0.941592
      pz      :     0.008224  p :     0.022899
      px      :     0.004211
      py      :     0.010463

 15 H s       :     0.941849  s :     0.941849
      pz      :     0.007478  p :     0.022883
      px      :     0.009642
      py      :     0.005763

 16 H s       :     0.953258  s :     0.953258
      pz      :     0.007133  p :     0.025040
      px      :     0.010504
      py      :     0.007403

 17 H s       :     0.953285  s :     0.953285
      pz      :     0.004024  p :     0.024824
      px      :     0.003865
      py      :     0.016935

 18 H s       :     0.960964  s :     0.960964
      pz      :     0.004164  p :     0.024719
      px      :     0.003792
      py      :     0.016763

 19 H s       :     0.954880  s :     0.954880
      pz      :     0.007047  p :     0.024704
      px      :     0.010410
      py      :     0.007247

 20 H s       :     0.943533  s :     0.943533
      pz      :     0.014345  p :     0.021973
      px      :     0.003262
      py      :     0.004366

 21 H s       :     0.946761  s :     0.946761
      pz      :     0.003941  p :     0.021777
      px      :     0.014777
      py      :     0.003059

 22 H s       :     0.955152  s :     0.955152
      pz      :     0.005524  p :     0.025192
      px      :     0.009113
      py      :     0.010555

 23 H s       :     0.937335  s :     0.937335
      pz      :     0.012414  p :     0.022929
      px      :     0.006376
      py      :     0.004138

 24 H s       :     0.936688  s :     0.936688
      pz      :     0.004787  p :     0.022845
      px      :     0.008789
      py      :     0.009269


                     *******************************
                     * LOEWDIN POPULATION ANALYSIS *
                     *******************************

----------------------
LOEWDIN ATOMIC CHARGES
----------------------
   0 C :    0.088755
   1 O :   -0.147063
   2 C :    0.071776
   3 C :   -0.070983
   4 C :    0.001285
   5 C :   -0.057560
   6 C :   -0.008831
   7 C :   -0.065382
   8 C :    0.050156
   9 C :   -0.110571
  10 C :   -0.037352
  11 C :    0.099544
  12 O :   -0.144366
  13 H :    0.031506
  14 H :    0.015797
  15 H :    0.015841
  16 H :    0.037122
  17 H :    0.037000
  18 H :    0.035422
  19 H :    0.034324
  20 H :    0.019781
  21 H :    0.017966
  22 H :    0.027056
  23 H :    0.029175
  24 H :    0.029603

-------------------------------
LOEWDIN REDUCED ORBITAL CHARGES
-------------------------------
  0 C s       :     2.843564  s :     2.843564
      pz      :     0.982265  p :     2.930614
      px      :     0.910961
      py      :     1.037388
      dz2     :     0.011480  d :     0.137067
      dxz     :     0.040240
      dyz     :     0.034639
      dx2y2   :     0.021531
      dxy     :     0.029178

  1 O s       :     3.403788  s :     3.403788
      pz      :     1.534808  p :     4.711924
      px      :     1.492920
      py      :     1.684195
      dz2     :     0.004947  d :     0.031351
      dxz     :     0.006562
      dyz     :     0.007530
      dx2y2   :     0.004188
      dxy     :     0.008125

  2 C s       :     2.835716  s :     2.835716
      pz      :     0.913938  p :     2.913408
      px      :     0.951234
      py      :     1.048236
      dz2     :     0.033828  d :     0.179100
      dxz     :     0.028583
      dyz     :     0.039403
      dx2y2   :     0.037025
      dxy     :     0.040262

  3 C s       :     2.857800  s :     2.857800
      pz      :     1.042315  p :     3.123988
      px      :     1.041806
      py      :     1.039867
      dz2     :     0.012820  d :     0.089196
      dxz     :     0.012516
      dyz     :     0.020712
      dx2y2   :     0.022416
      dxy     :     0.020731

  4 C s       :     2.854960  s :     2.854960
      pz      :     1.001088  p :     3.050346
      px      :     1.006163
      py      :     1.043094
      dz2     :     0.017602  d :     0.093409
      dxz     :     0.016404
      dyz     :     0.017128
      dx2y2   :     0.023322
      dxy     :     0.018953

  5 C s       :     2.858405  s :     2.858405
      pz      :     1.035073  p :     3.109327
      px      :     1.033731
      py      :     1.040523
      dz2     :     0.014899  d :     0.089828
      dxz     :     0.016204
      dyz     :     0.017919
      dx2y2   :     0.021850
      dxy     :     0.018957

  6 C s       :     2.856712  s :     2.856712
      pz      :     1.003106  p :     3.058513
      px      :     1.008712
      py      :     1.046695
      dz2     :     0.013893  d :     0.093606
      dxz     :     0.012419
      dyz     :     0.022593
      dx2y2   :     0.021010
      dxy     :     0.023692

  7 C s       :     2.845994  s :     2.845994
      pz      :     1.019941  p :     3.111004
      px      :     1.030591
      py      :     1.060472
      dz2     :     0.016343  d :     0.108384
      dxz     :     0.016473
      dyz     :     0.023659
      dx2y2   :     0.025542
      dxy     :     0.026367

  8 C s       :     2.836989  s :     2.836989
      pz      :     0.967373  p :     2.926525
      px      :     0.923632
      py      :     1.035519
      dz2     :     0.025093  d :     0.186331
      dxz     :     0.028754
      dyz     :     0.044545
      dx2y2   :     0.041260
      dxy     :     0.046678

  9 C s       :     2.859234  s :     2.859234
      pz      :     1.050544  p :     3.159434
      px      :     1.046933
      py      :     1.061958
      dz2     :     0.013987  d :     0.091903
      dxz     :     0.013759
      dyz     :     0.019300
      dx2y2   :     0.023303
      dxy     :     0.021555

 10 C s       :     2.839246  s :     2.839246
      pz      :     1.043801  p :     3.102264
      px      :     1.032608
      py      :     1.025855
      dz2     :     0.022131  d :     0.095842
      dxz     :     0.022854
      dyz     :     0.011076
      dx2y2   :     0.013507
      dxy     :     0.026274

 11 C s       :     2.840074  s :     2.840074
      pz      :     0.961871  p :     2.907773
      px      :     0.991419
      py      :     0.954483
      dz2     :     0.038971  d :     0.152610
      dxz     :     0.021553
      dyz     :     0.031747
      dx2y2   :     0.031661
      dxy     :     0.028677

 12 O s       :     3.412014  s :     3.412014
      pz      :     1.546214  p :     4.697823
      px      :     1.501976
      py      :     1.649634
      dz2     :     0.004713  d :     0.034529
      dxz     :     0.005483
      dyz     :     0.009187
      dx2y2   :     0.005317
      dxy     :     0.009829

 13 H s       :     0.906968  s :     0.906968
      pz      :     0.020961  p :     0.061526
      px      :     0.014135
      py      :     0.026429

 14 H s       :     0.921257  s :     0.921257
      pz      :     0.022462  p :     0.062946
      px      :     0.012192
      py      :     0.028292

 15 H s       :     0.921260  s :     0.921260
      pz      :     0.020483  p :     0.062899
      px      :     0.026918
      py      :     0.015498

 16 H s       :     0.890386  s :     0.890386
      pz      :     0.021397  p :     0.072492
      px      :     0.029297
      py      :     0.021798

 17 H s       :     0.892158  s :     0.892158
      pz      :     0.013414  p :     0.070843
      px      :     0.013025
      py      :     0.044403

 18 H s       :     0.893507  s :     0.893507
      pz      :     0.014078  p :     0.071071
      px      :     0.013233
      py      :     0.043761

 19 H s       :     0.894790  s :     0.894790
      pz      :     0.020750  p :     0.070886
      px      :     0.028817
      py      :     0.021319

 20 H s       :     0.917745  s :     0.917745
      pz      :     0.038498  p :     0.062474
      px      :     0.010344
      py      :     0.013632

 21 H s       :     0.919725  s :     0.919725
      pz      :     0.011877  p :     0.062309
      px      :     0.040049
      py      :     0.010383

 22 H s       :     0.898353  s :     0.898353
      pz      :     0.019506  p :     0.074591
      px      :     0.027735
      py      :     0.027351

 23 H s       :     0.906222  s :     0.906222
      pz      :     0.032803  p :     0.064603
      px      :     0.018494
      py      :     0.013307

 24 H s       :     0.905941  s :     0.905941
      pz      :     0.014575  p :     0.064457
      px      :     0.024085
      py      :     0.025797


                      *****************************
                      * MAYER POPULATION ANALYSIS *
                      *****************************

  NA   - Mulliken gross atomic population
  ZA   - Total nuclear charge
  QA   - Mulliken gross atomic charge
  VA   - Mayer's total valence
  BVA  - Mayer's bonded valence
  FA   - Mayer's free valence

  ATOM       NA         ZA         QA         VA         BVA        FA
  0 C      5.8218     6.0000     0.1782     3.8841     3.8841    -0.0000
  1 O      8.4257     8.0000    -0.4257     2.0627     2.0627     0.0000
  2 C      5.7119     6.0000     0.2881     3.7994     3.7994     0.0000
  3 C      6.1140     6.0000    -0.1140     3.8480     3.8480     0.0000
  4 C      6.0194     6.0000    -0.0194     3.8786     3.8786    -0.0000
  5 C      6.0708     6.0000    -0.0708     3.8513     3.8513     0.0000
  6 C      6.0244     6.0000    -0.0244     3.8301     3.8301     0.0000
  7 C      6.0079     6.0000    -0.0079     3.7393     3.7393     0.0000
  8 C      5.7638     6.0000     0.2362     3.9213     3.9213     0.0000
  9 C      6.2496     6.0000    -0.2496     3.8963     3.8963     0.0000
 10 C      5.9961     6.0000     0.0039     3.9677     3.9677    -0.0000
 11 C      5.7478     6.0000     0.2522     3.9365     3.9365     0.0000
 12 O      8.4170     8.0000    -0.4170     2.0674     2.0674     0.0000
 13 H      0.9446     1.0000     0.0554     0.9842     0.9842    -0.0000
 14 H      0.9645     1.0000     0.0355     0.9829     0.9829     0.0000
 15 H      0.9647     1.0000     0.0353     0.9832     0.9832    -0.0000
 16 H      0.9783     1.0000     0.0217     0.9977     0.9977     0.0000
 17 H      0.9781     1.0000     0.0219     0.9883     0.9883     0.0000
 18 H      0.9857     1.0000     0.0143     0.9970     0.9970     0.0000
 19 H      0.9796     1.0000     0.0204     1.0020     1.0020     0.0000
 20 H      0.9655     1.0000     0.0345     0.9765     0.9765     0.0000
 21 H      0.9685     1.0000     0.0315     0.9763     0.9763     0.0000
 22 H      0.9803     1.0000     0.0197     0.9948     0.9948    -0.0000
 23 H      0.9603     1.0000     0.0397     0.9703     0.9703    -0.0000
 24 H      0.9595     1.0000     0.0405     0.9725     0.9725    -0.0000

  Mayer bond orders larger than 0.100000
B(  0-C ,  1-O ) :   0.9187 B(  0-C , 13-H ) :   0.9814 B(  0-C , 14-H ) :   0.9751 
B(  0-C , 15-H ) :   0.9752 B(  1-O ,  2-C ) :   1.0616 B(  2-C ,  3-C ) :   1.3036 
B(  2-C ,  5-C ) :   1.3648 B(  3-C ,  4-C ) :   1.4094 B(  3-C , 16-H ) :   1.0000 
B(  4-C ,  7-C ) :   1.3722 B(  4-C , 17-H ) :   0.9964 B(  5-C ,  6-C ) :   1.3912 
B(  5-C , 18-H ) :   1.0040 B(  6-C ,  7-C ) :   1.3438 B(  6-C , 19-H ) :   1.0067 
B(  7-C ,  8-C ) :   1.0224 B(  8-C ,  9-C ) :   1.8077 B(  8-C , 12-O ) :   1.0747 
B(  9-C , 10-C ) :   1.0050 B(  9-C , 22-H ) :   0.9921 B( 10-C , 11-C ) :   1.0882 
B( 10-C , 23-H ) :   0.9371 B( 10-C , 24-H ) :   0.9400 B( 11-C , 12-O ) :   0.9190 
B( 11-C , 20-H ) :   0.9630 B( 11-C , 21-H ) :   0.9628 

-------
TIMINGS
-------

Total SCF time: 0 days 0 hours 0 min 22 sec 

Total time                  ....      22.611 sec
Sum of individual times     ....      22.582 sec  ( 99.9%)

SCF preparation             ....       0.415 sec  (  1.8%)
Fock matrix formation       ....      19.351 sec  ( 85.6%)
  Startup                   ....       0.023 sec  (  0.1% of F)
  Split-RI-J                ....       1.376 sec  (  7.1% of F)
  Chain of spheres X        ....      12.614 sec  ( 65.2% of F)
  XC integration            ....       2.289 sec  ( 11.8% of F)
    XC Preparation          ....       0.000 sec  (  0.0% of XC)
    Basis function eval.    ....       0.820 sec  ( 35.8% of XC)
    Density eval.           ....       0.502 sec  ( 21.9% of XC)
    XC-Functional eval.     ....       0.080 sec  (  3.5% of XC)
    XC-Potential eval.      ....       0.525 sec  ( 23.0% of XC)
  CPCM terms                ....       2.814 sec  ( 14.5% of F)
Diagonalization             ....       0.000 sec  (  0.0%)
Density matrix formation    ....       0.051 sec  (  0.2%)
Total Energy calculation    ....       0.080 sec  (  0.4%)
Population analysis         ....       0.038 sec  (  0.2%)
Orbital Transformation      ....       0.039 sec  (  0.2%)
Orbital Orthonormalization  ....       0.000 sec  (  0.0%)
DIIS solution               ....       2.498 sec  ( 11.0%)
SOSCF solution              ....       0.108 sec  (  0.5%)
Finished LeanSCF after  22.7 sec

Maximum memory used throughout the entire LEANSCF-calculation: 28.1 MB


           ************************************************************
           *        Program running with 8 parallel MPI-processes     *
           *              working on a common directory               *
           ************************************************************

------------------------------------------------------------------------------
                                ORCA  MP2 
------------------------------------------------------------------------------

Freezing NCore=26 chemical core electrons

----------------------
RI-MP2 ENERGY+GRADIENT
----------------------
Dimension of the orbital basis            ...  242
Dimension of the AuxC basis               ...  792
Memory devoted to MP2                     ... 8000 MB   
Data format for matrix containers         ... DOUBLE
Compression type for matrix containers    ... UNCOMPRESSED
Overall scaling of the MP2 energy         ...   2.700e-01

-----------------------
SHARK RI TRANSFORMATION
-----------------------

Number of basis functions                ...    242
Number of aux functions                  ...    792
Number of operators                      ...      1
Generation of IJK                        ... YES
Generation of IAK                        ... YES
Generation of ABK                        ... NO
Orbital Range Operator  0:    0-  46 to   47- 241

Aux basis identifier                     ...   AUXC
Contraction scheme used                  ... SEGMENTED
Do orthogonalization                     ... YES
All operator combinations                ... NO
Transpose (ia|K)                         ... NO
Integral generator used                  ... LIBINT
Starting integral generation + trafo... 
Half trafo (segmented) done. Total time =  0.2 sec. integrals=  0.2 sec trafo=  0.1 sec
Integral generation and half transformation done (  0.2 sec)

Reading or making V^(-1/2)          ... done (  0.0 sec)
Sorting IJK integrals               ... done (  0.1 sec)
Sorting IAK integrals               ... done (  0.2 sec)

SHARK RI integral transformation done. Total time =  0.4 sec.

Opening buffers                              ... done
Frozen core precalculation                   ... done

Starting loop over batches of integrals:

Operator 0  - window                       ... ( 13- 46)x( 47-241)
Operator 0  - Memory available             ...  8000 MB
Operator 0  - Memory needed per MO         ...   1.2 MB
Operator 0  - Number of orbitals per batch ... 5
Operator 0  - Number of batches            ... 1

OPERATOR  0   PASS   0:  MOs    13 ...   17 +   18 ...   22 +   23 ...   27 +   28 ...   32
                            +   33 ...   37 +   38 ...   42 +   43 ...   46
  Reading integrals       ... ok
  Internal MO  15
Closing buffer GIPV ( 0.05 GB; CompressionRatio= 1.00)
Time spent in pair loops =     2.275 sec
Deleting buffers (Ka|jb) ...done

-----------------------------------------------
 RI-MP2 CORRELATION ENERGY:     -0.597416356 Eh
-----------------------------------------------


---------------------
MP2 DENSITY FORMATION
---------------------

Completing the external part of the density      ... done
Storing the unrelaxed density                    ... done

Re-sorting 3-index density container for op 0    ... done
Computing external part of the Lagrangian        ... done
Calculating the xc-kernel                        ... done
Calculating G(D)                                 ... done
Completing the Lagrangian                        ... done
Solving the Z-vector equations                   ... Using XC Grid                  ... (calc.grid_cpscf.tmp) 
Recalculating density on grid  ... (calc.grho_cpscf0.tmp) done
Calculating the xc-kernel      ... (calc.fxc_cpscf0.tmp) done

-------------------
SHARK CP-SCF DRIVER
-------------------

Dimension of the orbital basis          ...    242
Dimension of the CPSCF-problem          ...   9165
Number of operators                     ...      1
Max. number of iterations               ...    128
Convergence Tolerance                   ... 3.0e-05
Number of perturbations                 ...      1
Perturbation type                       ... REAL

----------------------------
POPLE LINEAR EQUATION SOLVER
----------------------------

  ITERATION   0:   ||err||_max =   4.8392e-02 (   1.0 sec)
  ITERATION   1:   ||err||_max =   1.1465e-02 (   1.0 sec)
  ITERATION   2:   ||err||_max =   4.5720e-03 (   1.0 sec)
  ITERATION   3:   ||err||_max =   1.1899e-03 (   1.0 sec)
  ITERATION   4:   ||err||_max =   4.8414e-04 (   1.0 sec)
  ITERATION   5:   ||err||_max =   1.8849e-04 (   1.0 sec)
  ITERATION   6:   ||err||_max =   4.9553e-05 (   1.0 sec)
  ITERATION   7:   ||err||_max =   2.4614e-05 (   1.0 sec)
done
Finalizing the relaxed density                   ... done
Transforming P to the AO basis                   ... done
Storing the relaxed density                      ... done

------------------------------------
ENERGY WEIGHTED DENSITY FINALIZATION
------------------------------------

Gathering the parts of the W-matrix              ... done
Forming the Z-density                            ... done
Transforming Z to the AO basis                   ... done
Calculating G(Z)                                 ... done
Finalizing the W-matrix                          ... done
Transforming W to the AO basis and storing       ... done

----------------------------------
MP2 DERIVATIVE INTEGRAL GENERATION
----------------------------------

Input SCF Electron Density              ... calc.scfp
Input Correlated Electron Density       ... calc.pmp2re
Input Energy Weighted Density           ... calc.wmp2.tmp

Nuclear repulsion gradient              ... done (  0.0 sec)
HCore & Overlap gradient  (SHARK)       ... done (  0.1 sec)
Two-electron RIJ gradient terms         ... done (  0.6 sec)

-----------------------------------------------------------
MP2 COSX Grid Generation
-----------------------------------------------------------

General Integration Accuracy     IntAcc      ... 4.871
Radial Grid Type                 RadialGrid  ... OptM3 with GC (2021)
Angular Grid (max. ang.)         AngularGrid ... 4 (Lebedev-302)
Angular grid pruning method      GridPruning ... 4 (adaptive)
Weight generation scheme         WeightScheme... mBecke (2022)
Basis function cutoff            BFCut       ... 1.0000e-12
Integration weight cutoff        WCut        ... 1.0000e-14
Partially contracted basis set               ... on
Rotationally invariant grid construction     ... off
Angular grids for H and He will be reduced by one unit

Total number of grid points                  ...   134322
Total number of batches                      ...     1062
Average number of points per batch           ...      126
Average number of grid points per atom       ...     5373
UseSFitting                                  ... on
Two-electron COSX gradient terms        ... 
Integration Timings:
Total Time                  =     6.4 sec
Basis fcn evaluation        =     0.1 sec
Density evaluation          =     0.2 sec
A evaluation                =     5.1 sec
A derivative evaluation     =     0.0 sec
S-fit derivative evaluation =     0.0 sec
anal. over. der. evaluation =     0.0 sec
num. over. der. evaluation  =     0.4 sec
K(P) evaluation             =     0.1 sec
finalize                    =     0.0 sec

done (  7.2 sec)
CPCM gradient                           ... done (  1.3 sec)
DFT XC gradient                         ... done (  0.8 sec)
Empirical dispersion gradient           ... done (  0.0 sec)

                *********************************************
                * UNRELAXED MP2 DENSITY POPULATION ANALYSIS *
                *********************************************

------------------------------------------------------------------------------
                           ORCA POPULATION ANALYSIS
------------------------------------------------------------------------------
Input electron density              ... calc.pmp2ur
BaseName (.gbw .S,...)              ... calc

                    ********************************
                    * MULLIKEN POPULATION ANALYSIS *
                    ********************************

-----------------------
MULLIKEN ATOMIC CHARGES
-----------------------
   0 C :    0.173296
   1 O :   -0.417245
   2 C :    0.282469
   3 C :   -0.114411
   4 C :   -0.021792
   5 C :   -0.071228
   6 C :   -0.026583
   7 C :   -0.007999
   8 C :    0.231068
   9 C :   -0.249718
  10 C :    0.002233
  11 C :    0.247363
  12 O :   -0.408665
  13 H :    0.056157
  14 H :    0.036110
  15 H :    0.035870
  16 H :    0.022901
  17 H :    0.023121
  18 H :    0.015450
  19 H :    0.021416
  20 H :    0.035317
  21 H :    0.032277
  22 H :    0.020704
  23 H :    0.040573
  24 H :    0.041315
Sum of atomic charges:    0.0000000

--------------------------------
MULLIKEN REDUCED ORBITAL CHARGES
--------------------------------
  0 C s       :     3.027532  s :     3.027532
      pz      :     0.920150  p :     2.733708
      px      :     0.831689
      py      :     0.981869
      dz2     :     0.006789  d :     0.065464
      dxz     :     0.019239
      dyz     :     0.015125
      dx2y2   :     0.010841
      dxy     :     0.013470
  1 O s       :     3.723739  s :     3.723739
      pz      :     1.518904  p :     4.670239
      px      :     1.471642
      py      :     1.679693
      dz2     :     0.004048  d :     0.023267
      dxz     :     0.004231
      dyz     :     0.005606
      dx2y2   :     0.003480
      dxy     :     0.005902
  2 C s       :     2.948693  s :     2.948693
      pz      :     0.859819  p :     2.683179
      px      :     0.891783
      py      :     0.931577
      dz2     :     0.017496  d :     0.085660
      dxz     :     0.014057
      dyz     :     0.018313
      dx2y2   :     0.016830
      dxy     :     0.018963
  3 C s       :     3.233219  s :     3.233219
      pz      :     0.976695  p :     2.838963
      px      :     0.948177
      py      :     0.914091
      dz2     :     0.007057  d :     0.042228
      dxz     :     0.006335
      dyz     :     0.009427
      dx2y2   :     0.009909
      dxy     :     0.009501
  4 C s       :     3.209646  s :     3.209646
      pz      :     0.946918  p :     2.767579
      px      :     0.954214
      py      :     0.866447
      dz2     :     0.009317  d :     0.044568
      dxz     :     0.007577
      dyz     :     0.008157
      dx2y2   :     0.010727
      dxy     :     0.008790
  5 C s       :     3.236630  s :     3.236630
      pz      :     0.973293  p :     2.792217
      px      :     0.973601
      py      :     0.845323
      dz2     :     0.008031  d :     0.042381
      dxz     :     0.007285
      dyz     :     0.008501
      dx2y2   :     0.009965
      dxy     :     0.008599
  6 C s       :     3.236553  s :     3.236553
      pz      :     0.919382  p :     2.745449
      px      :     0.900862
      py      :     0.925205
      dz2     :     0.007626  d :     0.044581
      dxz     :     0.006350
      dyz     :     0.010208
      dx2y2   :     0.009480
      dxy     :     0.010917
  7 C s       :     3.057211  s :     3.057211
      pz      :     0.984564  p :     2.899846
      px      :     0.981257
      py      :     0.934025
      dz2     :     0.008720  d :     0.050943
      dxz     :     0.008002
      dyz     :     0.010990
      dx2y2   :     0.011277
      dxy     :     0.011954
  8 C s       :     3.024482  s :     3.024482
      pz      :     0.916816  p :     2.655548
      px      :     0.868219
      py      :     0.870513
      dz2     :     0.013216  d :     0.088902
      dxz     :     0.014584
      dyz     :     0.020763
      dx2y2   :     0.018589
      dxy     :     0.021750
  9 C s       :     3.275584  s :     3.275584
      pz      :     1.017093  p :     2.930036
      px      :     0.984229
      py      :     0.928714
      dz2     :     0.007330  d :     0.044098
      dxz     :     0.007225
      dyz     :     0.009506
      dx2y2   :     0.009783
      dxy     :     0.010253
 10 C s       :     2.977417  s :     2.977417
      pz      :     0.989000  p :     2.974184
      px      :     0.956247
      py      :     1.028936
      dz2     :     0.010330  d :     0.046166
      dxz     :     0.010534
      dyz     :     0.006449
      dx2y2   :     0.007164
      dxy     :     0.011689
 11 C s       :     2.974131  s :     2.974131
      pz      :     0.890834  p :     2.704463
      px      :     0.939269
      py      :     0.874361
      dz2     :     0.016934  d :     0.074043
      dxz     :     0.012335
      dyz     :     0.016060
      dx2y2   :     0.014331
      dxy     :     0.014383
 12 O s       :     3.734060  s :     3.734060
      pz      :     1.536580  p :     4.649283
      px      :     1.484081
      py      :     1.628623
      dz2     :     0.004011  d :     0.025322
      dxz     :     0.003657
      dyz     :     0.006482
      dx2y2   :     0.004525
      dxy     :     0.006646
 13 H s       :     0.919933  s :     0.919933
      pz      :     0.008300  p :     0.023910
      px      :     0.005572
      py      :     0.010039
 14 H s       :     0.939704  s :     0.939704
      pz      :     0.008648  p :     0.024186
      px      :     0.004712
      py      :     0.010826
 15 H s       :     0.939960  s :     0.939960
      pz      :     0.007888  p :     0.024170
      px      :     0.010033
      py      :     0.006249
 16 H s       :     0.950868  s :     0.950868
      pz      :     0.007574  p :     0.026231
      px      :     0.010858
      py      :     0.007799
 17 H s       :     0.950861  s :     0.950861
      pz      :     0.004534  p :     0.026018
      px      :     0.004372
      py      :     0.017112
 18 H s       :     0.958665  s :     0.958665
      pz      :     0.004660  p :     0.025885
      px      :     0.004292
      py      :     0.016932
 19 H s       :     0.952705  s :     0.952705
      pz      :     0.007479  p :     0.025879
      px      :     0.010755
      py      :     0.007645
 20 H s       :     0.941441  s :     0.941441
      pz      :     0.014599  p :     0.023242
      px      :     0.003767
      py      :     0.004875
 21 H s       :     0.944663  s :     0.944663
      pz      :     0.004428  p :     0.023060
      px      :     0.015023
      py      :     0.003609
 22 H s       :     0.952874  s :     0.952874
      pz      :     0.006022  p :     0.026421
      px      :     0.009521
      py      :     0.010878
 23 H s       :     0.935199  s :     0.935199
      pz      :     0.012744  p :     0.024228
      px      :     0.006837
      py      :     0.004647
 24 H s       :     0.934552  s :     0.934552
      pz      :     0.005272  p :     0.024132
      px      :     0.009195
      py      :     0.009665


                     *******************************
                     * LOEWDIN POPULATION ANALYSIS *
                     *******************************

----------------------
LOEWDIN ATOMIC CHARGES
----------------------
   0 C :    0.086664
   1 O :   -0.139355
   2 C :    0.066371
   3 C :   -0.069940
   4 C :    0.000125
   5 C :   -0.056513
   6 C :   -0.009932
   7 C :   -0.064779
   8 C :    0.045008
   9 C :   -0.109528
  10 C :   -0.036963
  11 C :    0.097011
  12 O :   -0.136808
  13 H :    0.031426
  14 H :    0.015549
  15 H :    0.015593
  16 H :    0.037001
  17 H :    0.036803
  18 H :    0.035268
  19 H :    0.034037
  20 H :    0.019640
  21 H :    0.017807
  22 H :    0.026916
  23 H :    0.029086
  24 H :    0.029515

-------------------------------
LOEWDIN REDUCED ORBITAL CHARGES
-------------------------------
  0 C s       :     2.843661  s :     2.843661
      pz      :     0.981109  p :     2.927249
      px      :     0.910430
      py      :     1.035709
      dz2     :     0.012538  d :     0.142426
      dxz     :     0.041205
      dyz     :     0.035810
      dx2y2   :     0.022581
      dxy     :     0.030291
  1 O s       :     3.403386  s :     3.403386
      pz      :     1.529977  p :     4.697491
      px      :     1.488305
      py      :     1.679209
      dz2     :     0.006351  d :     0.038479
      dxz     :     0.008141
      dyz     :     0.008916
      dx2y2   :     0.005554
      dxy     :     0.009517
  2 C s       :     2.836483  s :     2.836483
      pz      :     0.914391  p :     2.911320
      px      :     0.951002
      py      :     1.045927
      dz2     :     0.034918  d :     0.185826
      dxz     :     0.029926
      dyz     :     0.040838
      dx2y2   :     0.038465
      dxy     :     0.041679
  3 C s       :     2.858029  s :     2.858029
      pz      :     1.039206  p :     3.114876
      px      :     1.038749
      py      :     1.036922
      dz2     :     0.014279  d :     0.097035
      dxz     :     0.014086
      dyz     :     0.022362
      dx2y2   :     0.023924
      dxy     :     0.022384
  4 C s       :     2.855114  s :     2.855114
      pz      :     0.999326  p :     3.043840
      px      :     1.004222
      py      :     1.040291
      dz2     :     0.019079  d :     0.100921
      dxz     :     0.018093
      dyz     :     0.018517
      dx2y2   :     0.024849
      dxy     :     0.020383
  5 C s       :     2.858614  s :     2.858614
      pz      :     1.031982  p :     3.100294
      px      :     1.030676
      py      :     1.037636
      dz2     :     0.016505  d :     0.097605
      dxz     :     0.017957
      dyz     :     0.019324
      dx2y2   :     0.023424
      dxy     :     0.020396
  6 C s       :     2.856831  s :     2.856831
      pz      :     1.001396  p :     3.051988
      px      :     1.006881
      py      :     1.043711
      dz2     :     0.015270  d :     0.101113
      dxz     :     0.013927
      dyz     :     0.024160
      dx2y2   :     0.022507
      dxy     :     0.025250
  7 C s       :     2.846520  s :     2.846520
      pz      :     1.016861  p :     3.101615
      px      :     1.027453
      py      :     1.057301
      dz2     :     0.017871  d :     0.116644
      dxz     :     0.018141
      dyz     :     0.025327
      dx2y2   :     0.027280
      dxy     :     0.028026
  8 C s       :     2.837620  s :     2.837620
      pz      :     0.967046  p :     2.924358
      px      :     0.923810
      py      :     1.033502
      dz2     :     0.026457  d :     0.193013
      dxz     :     0.030112
      dyz     :     0.045843
      dx2y2   :     0.042684
      dxy     :     0.047918
  9 C s       :     2.859390  s :     2.859390
      pz      :     1.047532  p :     3.150417
      px      :     1.043974
      py      :     1.058911
      dz2     :     0.015443  d :     0.099721
      dxz     :     0.015301
      dyz     :     0.020889
      dx2y2   :     0.024929
      dxy     :     0.023159
 10 C s       :     2.839352  s :     2.839352
      pz      :     1.041218  p :     3.094728
      px      :     1.030073
      py      :     1.023437
      dz2     :     0.023516  d :     0.102883
      dxz     :     0.024293
      dyz     :     0.012470
      dx2y2   :     0.014897
      dxy     :     0.027707
 11 C s       :     2.840331  s :     2.840331
      pz      :     0.960882  p :     2.904153
      px      :     0.989967
      py      :     0.953304
      dz2     :     0.040138  d :     0.158505
      dxz     :     0.022649
      dyz     :     0.032944
      dx2y2   :     0.032931
      dxy     :     0.029843
 12 O s       :     3.411597  s :     3.411597
      pz      :     1.541403  p :     4.683430
      px      :     1.497407
      py      :     1.644621
      dz2     :     0.006133  d :     0.041781
      dxz     :     0.007043
      dyz     :     0.010621
      dx2y2   :     0.006708
      dxy     :     0.011277
 13 H s       :     0.904825  s :     0.904825
      pz      :     0.021713  p :     0.063749
      px      :     0.014833
      py      :     0.027203
 14 H s       :     0.919140  s :     0.919140
      pz      :     0.023267  p :     0.065311
      px      :     0.012860
      py      :     0.029184
 15 H s       :     0.919144  s :     0.919144
      pz      :     0.021234  p :     0.065263
      px      :     0.027833
      py      :     0.016196
 16 H s       :     0.887998  s :     0.887998
      pz      :     0.022184  p :     0.075002
      px      :     0.030179
      py      :     0.022639
 17 H s       :     0.889757  s :     0.889757
      pz      :     0.014154  p :     0.073440
      px      :     0.013761
      py      :     0.045525
 18 H s       :     0.891190  s :     0.891190
      pz      :     0.014768  p :     0.073542
      px      :     0.013921
      py      :     0.044853
 19 H s       :     0.892523  s :     0.892523
      pz      :     0.021556  p :     0.073440
      px      :     0.029712
      py      :     0.022172
 20 H s       :     0.915449  s :     0.915449
      pz      :     0.039565  p :     0.064911
      px      :     0.010993
      py      :     0.014353
 21 H s       :     0.917423  s :     0.917423
      pz      :     0.012557  p :     0.064771
      px      :     0.041162
      py      :     0.011052
 22 H s       :     0.895995  s :     0.895995
      pz      :     0.020245  p :     0.077089
      px      :     0.028600
      py      :     0.028245
 23 H s       :     0.903813  s :     0.903813
      pz      :     0.033836  p :     0.067101
      px      :     0.019237
      py      :     0.014028
 24 H s       :     0.903544  s :     0.903544
      pz      :     0.015257  p :     0.066941
      px      :     0.024956
      py      :     0.026728


                      *****************************
                      * MAYER POPULATION ANALYSIS *
                      *****************************

  NA   - Mulliken gross atomic population
  ZA   - Total nuclear charge
  QA   - Mulliken gross atomic charge
  VA   - Mayer's total valence
  BVA  - Mayer's bonded valence
  FA   - Mayer's free valence

  ATOM       NA         ZA         QA         VA         BVA        FA
  0 C      5.8267     6.0000     0.1733     3.9130     3.8166     0.0964
  1 O      8.4172     8.0000    -0.4172     2.1595     2.0109     0.1486
  2 C      5.7175     6.0000     0.2825     3.8215     3.6774     0.1440
  3 C      6.1144     6.0000    -0.1144     3.8783     3.7302     0.1481
  4 C      6.0218     6.0000    -0.0218     3.9039     3.7575     0.1465
  5 C      6.0712     6.0000    -0.0712     3.8802     3.7340     0.1462
  6 C      6.0266     6.0000    -0.0266     3.8558     3.7104     0.1454
  7 C      6.0080     6.0000    -0.0080     3.7666     3.6121     0.1545
  8 C      5.7689     6.0000     0.2311     3.9401     3.8030     0.1370
  9 C      6.2497     6.0000    -0.2497     3.9302     3.7795     0.1506
 10 C      5.9978     6.0000     0.0022     3.9982     3.8875     0.1107
 11 C      5.7526     6.0000     0.2474     3.9635     3.8592     0.1042
 12 O      8.4087     8.0000    -0.4087     2.1630     2.0164     0.1466
 13 H      0.9438     1.0000     0.0562     0.9878     0.9683     0.0194
 14 H      0.9639     1.0000     0.0361     0.9869     0.9662     0.0208
 15 H      0.9641     1.0000     0.0359     0.9872     0.9664     0.0208
 16 H      0.9771     1.0000     0.0229     1.0016     0.9802     0.0214
 17 H      0.9769     1.0000     0.0231     0.9924     0.9710     0.0213
 18 H      0.9845     1.0000     0.0155     1.0011     0.9795     0.0215
 19 H      0.9786     1.0000     0.0214     1.0063     0.9847     0.0216
 20 H      0.9647     1.0000     0.0353     0.9804     0.9596     0.0208
 21 H      0.9677     1.0000     0.0323     0.9803     0.9593     0.0210
 22 H      0.9793     1.0000     0.0207     0.9990     0.9775     0.0215
 23 H      0.9594     1.0000     0.0406     0.9746     0.9524     0.0222
 24 H      0.9587     1.0000     0.0413     0.9767     0.9547     0.0220

  Mayer bond orders larger than 0.100000
B(  0-C ,  1-O ) :   0.8991 B(  0-C , 13-H ) :   0.9662 B(  0-C , 14-H ) :   0.9596 
B(  0-C , 15-H ) :   0.9597 B(  1-O ,  2-C ) :   1.0381 B(  2-C ,  3-C ) :   1.2630 
B(  2-C ,  5-C ) :   1.3234 B(  3-C ,  4-C ) :   1.3641 B(  3-C , 16-H ) :   0.9842 
B(  4-C ,  7-C ) :   1.3289 B(  4-C , 17-H ) :   0.9805 B(  5-C ,  6-C ) :   1.3470 
B(  5-C , 18-H ) :   0.9881 B(  6-C ,  7-C ) :   1.3009 B(  6-C , 19-H ) :   0.9908 
B(  7-C ,  8-C ) :   0.9973 B(  8-C ,  9-C ) :   1.7435 B(  8-C , 12-O ) :   1.0521 
B(  9-C , 10-C ) :   0.9823 B(  9-C , 22-H ) :   0.9763 B( 10-C , 11-C ) :   1.0651 
B( 10-C , 23-H ) :   0.9211 B( 10-C , 24-H ) :   0.9241 B( 11-C , 12-O ) :   0.8985 
B( 11-C , 20-H ) :   0.9472 B( 11-C , 21-H ) :   0.9470 


                *******************************************
                * RELAXED MP2 DENSITY POPULATION ANALYSIS *
                *******************************************

------------------------------------------------------------------------------
                           ORCA POPULATION ANALYSIS
------------------------------------------------------------------------------
Input electron density              ... calc.pmp2re
BaseName (.gbw .S,...)              ... calc

                    ********************************
                    * MULLIKEN POPULATION ANALYSIS *
                    ********************************

-----------------------
MULLIKEN ATOMIC CHARGES
-----------------------
   0 C :    0.157716
   1 O :   -0.365541
   2 C :    0.259310
   3 C :   -0.102625
   4 C :   -0.030172
   5 C :   -0.059041
   6 C :   -0.037222
   7 C :    0.027349
   8 C :    0.200791
   9 C :   -0.239727
  10 C :    0.006934
  11 C :    0.226002
  12 O :   -0.357934
  13 H :    0.055732
  14 H :    0.035402
  15 H :    0.035167
  16 H :    0.011774
  17 H :    0.010387
  18 H :    0.004166
  19 H :    0.007990
  20 H :    0.034328
  21 H :    0.031099
  22 H :    0.010616
  23 H :    0.038379
  24 H :    0.039118
Sum of atomic charges:    0.0000000

--------------------------------
MULLIKEN REDUCED ORBITAL CHARGES
--------------------------------
  0 C s       :     3.027022  s :     3.027022
      pz      :     0.926058  p :     2.751453
      px      :     0.839738
      py      :     0.985657
      dz2     :     0.006812  d :     0.063809
      dxz     :     0.018478
      dyz     :     0.014713
      dx2y2   :     0.010639
      dxy     :     0.013167
  1 O s       :     3.714938  s :     3.714938
      pz      :     1.503429  p :     4.627482
      px      :     1.455652
      py      :     1.668401
      dz2     :     0.004134  d :     0.023121
      dxz     :     0.004179
      dyz     :     0.005477
      dx2y2   :     0.003562
      dxy     :     0.005769
  2 C s       :     2.949948  s :     2.949948
      pz      :     0.874359  p :     2.707491
      px      :     0.901139
      py      :     0.931993
      dz2     :     0.017076  d :     0.083251
      dxz     :     0.013563
      dyz     :     0.017872
      dx2y2   :     0.016276
      dxy     :     0.018464
  3 C s       :     3.238744  s :     3.238744
      pz      :     0.970493  p :     2.823087
      px      :     0.938534
      py      :     0.914061
      dz2     :     0.006827  d :     0.040793
      dxz     :     0.006082
      dyz     :     0.009161
      dx2y2   :     0.009451
      dxy     :     0.009272
  4 C s       :     3.219233  s :     3.219233
      pz      :     0.954108  p :     2.767931
      px      :     0.961652
      py      :     0.852171
      dz2     :     0.009068  d :     0.043007
      dxz     :     0.007267
      dyz     :     0.007763
      dx2y2   :     0.010542
      dxy     :     0.008367
  5 C s       :     3.241495  s :     3.241495
      pz      :     0.971250  p :     2.776584
      px      :     0.973966
      py      :     0.831368
      dz2     :     0.007945  d :     0.040962
      dxz     :     0.006947
      dyz     :     0.008100
      dx2y2   :     0.009822
      dxy     :     0.008149
  6 C s       :     3.246353  s :     3.246353
      pz      :     0.923409  p :     2.747869
      px      :     0.899129
      py      :     0.925330
      dz2     :     0.007321  d :     0.043000
      dxz     :     0.006082
      dyz     :     0.009914
      dx2y2   :     0.009055
      dxy     :     0.010628
  7 C s       :     3.064585  s :     3.064585
      pz      :     0.975549  p :     2.858837
      px      :     0.967953
      py      :     0.915335
      dz2     :     0.008563  d :     0.049229
      dxz     :     0.007607
      dyz     :     0.010660
      dx2y2   :     0.010840
      dxy     :     0.011559
  8 C s       :     3.032058  s :     3.032058
      pz      :     0.926664  p :     2.680979
      px      :     0.881164
      py      :     0.873150
      dz2     :     0.013003  d :     0.086173
      dxz     :     0.014024
      dyz     :     0.020035
      dx2y2   :     0.018131
      dxy     :     0.020979
  9 C s       :     3.279550  s :     3.279550
      pz      :     1.015507  p :     2.917823
      px      :     0.976984
      py      :     0.925332
      dz2     :     0.007157  d :     0.042353
      dxz     :     0.006825
      dyz     :     0.009104
      dx2y2   :     0.009365
      dxy     :     0.009902
 10 C s       :     2.964020  s :     2.964020
      pz      :     0.992721  p :     2.984516
      px      :     0.960040
      py      :     1.031755
      dz2     :     0.010033  d :     0.044530
      dxz     :     0.009907
      dyz     :     0.006450
      dx2y2   :     0.006896
      dxy     :     0.011244
 11 C s       :     2.972719  s :     2.972719
      pz      :     0.898030  p :     2.729089
      px      :     0.945754
      py      :     0.885305
      dz2     :     0.016583  d :     0.072189
      dxz     :     0.011973
      dyz     :     0.015686
      dx2y2   :     0.014065
      dxy     :     0.013882
 12 O s       :     3.725266  s :     3.725266
      pz      :     1.520807  p :     4.607534
      px      :     1.470660
      py      :     1.616067
      dz2     :     0.004094  d :     0.025134
      dxz     :     0.003607
      dyz     :     0.006339
      dx2y2   :     0.004609
      dxy     :     0.006485
 13 H s       :     0.920944  s :     0.920944
      pz      :     0.008102  p :     0.023324
      px      :     0.005504
      py      :     0.009717
 14 H s       :     0.940909  s :     0.940909
      pz      :     0.008480  p :     0.023689
      px      :     0.004699
      py      :     0.010511
 15 H s       :     0.941160  s :     0.941160
      pz      :     0.007678  p :     0.023672
      px      :     0.009743
      py      :     0.006251
 16 H s       :     0.962510  s :     0.962510
      pz      :     0.007509  p :     0.025716
      px      :     0.010543
      py      :     0.007664
 17 H s       :     0.964150  s :     0.964150
      pz      :     0.004686  p :     0.025462
      px      :     0.004515
      py      :     0.016261
 18 H s       :     0.970486  s :     0.970486
      pz      :     0.004772  p :     0.025348
      px      :     0.004425
      py      :     0.016151
 19 H s       :     0.966709  s :     0.966709
      pz      :     0.007399  p :     0.025301
      px      :     0.010415
      py      :     0.007487
 20 H s       :     0.942970  s :     0.942970
      pz      :     0.013957  p :     0.022702
      px      :     0.003868
      py      :     0.004877
 21 H s       :     0.946362  s :     0.946362
      pz      :     0.004448  p :     0.022539
      px      :     0.014383
      py      :     0.003709
 22 H s       :     0.963401  s :     0.963401
      pz      :     0.006097  p :     0.025982
      px      :     0.009319
      py      :     0.010567
 23 H s       :     0.937782  s :     0.937782
      pz      :     0.012302  p :     0.023839
      px      :     0.006753
      py      :     0.004784
 24 H s       :     0.937151  s :     0.937151
      pz      :     0.005318  p :     0.023731
      px      :     0.008971
      py      :     0.009443


                     *******************************
                     * LOEWDIN POPULATION ANALYSIS *
                     *******************************

----------------------
LOEWDIN ATOMIC CHARGES
----------------------
   0 C :    0.077241
   1 O :   -0.117104
   2 C :    0.055496
   3 C :   -0.067786
   4 C :   -0.005789
   5 C :   -0.053653
   6 C :   -0.015930
   7 C :   -0.060345
   8 C :    0.034916
   9 C :   -0.108505
  10 C :   -0.041679
  11 C :    0.087775
  12 O :   -0.116128
  13 H :    0.032904
  14 H :    0.016546
  15 H :    0.016607
  16 H :    0.036026
  17 H :    0.034844
  18 H :    0.034042
  19 H :    0.031581
  20 H :    0.020854
  21 H :    0.018946
  22 H :    0.026472
  23 H :    0.031130
  24 H :    0.031538

-------------------------------
LOEWDIN REDUCED ORBITAL CHARGES
-------------------------------
  0 C s       :     2.845266  s :     2.845266
      pz      :     0.984549  p :     2.937683
      px      :     0.914163
      py      :     1.038971
      dz2     :     0.012417  d :     0.139810
      dxz     :     0.040097
      dyz     :     0.035249
      dx2y2   :     0.022202
      dxy     :     0.029845
  1 O s       :     3.404912  s :     3.404912
      pz      :     1.520702  p :     4.673470
      px      :     1.479698
      py      :     1.673070
      dz2     :     0.006491  d :     0.038722
      dxz     :     0.008224
      dyz     :     0.008864
      dx2y2   :     0.005662
      dxy     :     0.009479
  2 C s       :     2.838189  s :     2.838189
      pz      :     0.921154  p :     2.922502
      px      :     0.956248
      py      :     1.045100
      dz2     :     0.034419  d :     0.183813
      dxz     :     0.029452
      dyz     :     0.040549
      dx2y2   :     0.038049
      dxy     :     0.041345
  3 C s       :     2.860028  s :     2.860028
      pz      :     1.037435  p :     3.112036
      px      :     1.036906
      py      :     1.037695
      dz2     :     0.014104  d :     0.095723
      dxz     :     0.013821
      dyz     :     0.022169
      dx2y2   :     0.023456
      dxy     :     0.022173
  4 C s       :     2.856231  s :     2.856231
      pz      :     1.003461  p :     3.050091
      px      :     1.007722
      py      :     1.038908
      dz2     :     0.018824  d :     0.099467
      dxz     :     0.017864
      dyz     :     0.018144
      dx2y2   :     0.024658
      dxy     :     0.019978
  5 C s       :     2.860678  s :     2.860678
      pz      :     1.030337  p :     3.096709
      px      :     1.029577
      py      :     1.036794
      dz2     :     0.016542  d :     0.096267
      dxz     :     0.017630
      dyz     :     0.018903
      dx2y2   :     0.023309
      dxy     :     0.019883
  6 C s       :     2.857731  s :     2.857731
      pz      :     1.005574  p :     3.058561
      px      :     1.010159
      py      :     1.042828
      dz2     :     0.014965  d :     0.099639
      dxz     :     0.013676
      dyz     :     0.023920
      dx2y2   :     0.022114
      dxy     :     0.024965
  7 C s       :     2.848801  s :     2.848801
      pz      :     1.014287  p :     3.096156
      px      :     1.024974
      py      :     1.056895
      dz2     :     0.017811  d :     0.115388
      dxz     :     0.017734
      dyz     :     0.025128
      dx2y2   :     0.026974
      dxy     :     0.027740
  8 C s       :     2.839477  s :     2.839477
      pz      :     0.972957  p :     2.935103
      px      :     0.929244
      py      :     1.032902
      dz2     :     0.026126  d :     0.190504
      dxz     :     0.029490
      dyz     :     0.045260
      dx2y2   :     0.042374
      dxy     :     0.047254
  9 C s       :     2.860674  s :     2.860674
      pz      :     1.047240  p :     3.149775
      px      :     1.043331
      py      :     1.059204
      dz2     :     0.015220  d :     0.098056
      dxz     :     0.014975
      dyz     :     0.020540
      dx2y2   :     0.024537
      dxy     :     0.022785
 10 C s       :     2.840484  s :     2.840484
      pz      :     1.043287  p :     3.100350
      px      :     1.031996
      py      :     1.025067
      dz2     :     0.023181  d :     0.100845
      dxz     :     0.023455
      dyz     :     0.012425
      dx2y2   :     0.014639
      dxy     :     0.027146
 11 C s       :     2.842139  s :     2.842139
      pz      :     0.964587  p :     2.914036
      px      :     0.993004
      py      :     0.956445
      dz2     :     0.039694  d :     0.156049
      dxz     :     0.022093
      dyz     :     0.032411
      dx2y2   :     0.032640
      dxy     :     0.029211
 12 O s       :     3.413155  s :     3.413155
      pz      :     1.532239  p :     4.660996
      px      :     1.490255
      py      :     1.638503
      dz2     :     0.006249  d :     0.041977
      dxz     :     0.007082
      dyz     :     0.010601
      dx2y2   :     0.006818
      dxy     :     0.011227
 13 H s       :     0.903483  s :     0.903483
      pz      :     0.021663  p :     0.063613
      px      :     0.014891
      py      :     0.027059
 14 H s       :     0.918072  s :     0.918072
      pz      :     0.023270  p :     0.065383
      px      :     0.012943
      py      :     0.029170
 15 H s       :     0.918059  s :     0.918059
      pz      :     0.021180  p :     0.065333
      px      :     0.027861
      py      :     0.016293
 16 H s       :     0.889215  s :     0.889215
      pz      :     0.022173  p :     0.074759
      px      :     0.029931
      py      :     0.022655
 17 H s       :     0.891924  s :     0.891924
      pz      :     0.014449  p :     0.073232
      px      :     0.014038
      py      :     0.044745
 18 H s       :     0.892667  s :     0.892667
      pz      :     0.014905  p :     0.073290
      px      :     0.014105
      py      :     0.044280
 19 H s       :     0.895201  s :     0.895201
      pz      :     0.021619  p :     0.073218
      px      :     0.029493
      py      :     0.022106
 20 H s       :     0.914197  s :     0.914197
      pz      :     0.039358  p :     0.064949
      px      :     0.011107
      py      :     0.014484
 21 H s       :     0.916228  s :     0.916228
      pz      :     0.012628  p :     0.064826
      px      :     0.040972
      py      :     0.011225
 22 H s       :     0.896513  s :     0.896513
      pz      :     0.020388  p :     0.077015
      px      :     0.028488
      py      :     0.028139
 23 H s       :     0.901705  s :     0.901705
      pz      :     0.033711  p :     0.067165
      px      :     0.019263
      py      :     0.014190
 24 H s       :     0.901449  s :     0.901449
      pz      :     0.015346  p :     0.067013
      px      :     0.024927
      py      :     0.026739


                      *****************************
                      * MAYER POPULATION ANALYSIS *
                      *****************************

  NA   - Mulliken gross atomic population
  ZA   - Total nuclear charge
  QA   - Mulliken gross atomic charge
  VA   - Mayer's total valence
  BVA  - Mayer's bonded valence
  FA   - Mayer's free valence

  ATOM       NA         ZA         QA         VA         BVA        FA
  0 C      5.8423     6.0000     0.1577     3.9285     3.8323     0.0962
  1 O      8.3655     8.0000    -0.3655     2.2329     2.0862     0.1467
  2 C      5.7407     6.0000     0.2593     3.8518     3.7095     0.1423
  3 C      6.1026     6.0000    -0.1026     3.8709     3.7239     0.1470
  4 C      6.0302     6.0000    -0.0302     3.8940     3.7482     0.1458
  5 C      6.0590     6.0000    -0.0590     3.8716     3.7264     0.1453
  6 C      6.0372     6.0000    -0.0372     3.8504     3.7058     0.1446
  7 C      5.9727     6.0000     0.0273     3.7654     3.6125     0.1529
  8 C      5.7992     6.0000     0.2008     3.9599     3.8246     0.1353
  9 C      6.2397     6.0000    -0.2397     3.9310     3.7817     0.1493
 10 C      5.9931     6.0000     0.0069     4.0080     3.8977     0.1103
 11 C      5.7740     6.0000     0.2260     3.9899     3.8860     0.1039
 12 O      8.3579     8.0000    -0.3579     2.2349     2.0900     0.1449
 13 H      0.9443     1.0000     0.0557     0.9873     0.9678     0.0194
 14 H      0.9646     1.0000     0.0354     0.9868     0.9661     0.0207
 15 H      0.9648     1.0000     0.0352     0.9871     0.9664     0.0207
 16 H      0.9882     1.0000     0.0118     1.0006     0.9793     0.0214
 17 H      0.9896     1.0000     0.0104     0.9908     0.9696     0.0213
 18 H      0.9958     1.0000     0.0042     1.0004     0.9790     0.0215
 19 H      0.9920     1.0000     0.0080     1.0059     0.9844     0.0215
 20 H      0.9657     1.0000     0.0343     0.9793     0.9585     0.0208
 21 H      0.9689     1.0000     0.0311     0.9792     0.9583     0.0209
 22 H      0.9894     1.0000     0.0106     0.9984     0.9769     0.0214
 23 H      0.9616     1.0000     0.0384     0.9753     0.9531     0.0222
 24 H      0.9609     1.0000     0.0391     0.9774     0.9554     0.0220

  Mayer bond orders larger than 0.100000
B(  0-C ,  1-O ) :   0.9199 B(  0-C , 13-H ) :   0.9633 B(  0-C , 14-H ) :   0.9553 
B(  0-C , 15-H ) :   0.9553 B(  1-O ,  2-C ) :   1.0698 B(  2-C ,  3-C ) :   1.2556 
B(  2-C ,  5-C ) :   1.3144 B(  3-C ,  4-C ) :   1.3570 B(  3-C , 16-H ) :   0.9787 
B(  4-C ,  7-C ) :   1.3232 B(  4-C , 17-H ) :   0.9755 B(  5-C ,  6-C ) :   1.3438 
B(  5-C , 18-H ) :   0.9825 B(  6-C ,  7-C ) :   1.2912 B(  6-C , 19-H ) :   0.9862 
B(  7-C ,  8-C ) :   1.0023 B(  8-C ,  9-C ) :   1.7127 B(  8-C , 12-O ) :   1.0811 
B(  9-C , 10-C ) :   0.9885 B(  9-C , 22-H ) :   0.9736 B( 10-C , 11-C ) :   1.0696 
B( 10-C , 23-H ) :   0.9154 B( 10-C , 24-H ) :   0.9182 B( 11-C , 12-O ) :   0.9207 
B( 11-C , 20-H ) :   0.9419 B( 11-C , 21-H ) :   0.9416 


-------
TIMINGS
-------

Total time                :   25.734 sec
Integral trafo            :    0.469 sec (  1.8%)
FC preparation            :    0.143 sec (  0.6%)
I/O of integrals          :    0.136 sec (  0.5%)
K(i,j) operators          :    0.292 sec (  1.1%)
T(i,j) pair energies      :    0.038 sec (  0.1%)
V**(-1/2)                 :    0.176 sec (  0.7%)
Gamma(ia|P)               :    0.278 sec (  1.1%)
Gamma-Trafo               :    0.082 sec (  0.3%)
D(virtual)                :    0.012 sec (  0.0%)
D(internal)               :    0.407 sec (  1.6%)
W(virtual)                :    0.025 sec (  0.1%)
W(internal)               :    0.583 sec (  2.3%)
L(virtual)                :    0.204 sec (  0.8%)
L(internal)               :    0.037 sec (  0.1%)
XC kernel                 :    0.021 sec (  0.1%)
G(D)                      :    1.797 sec (  7.0%)
G(Z)                      :    1.839 sec (  7.1%)
Z-vector solution         :    7.967 sec ( 31.0%)
3-index derivative        :    0.373 sec (  1.4%)
2-index derivative        :    0.032 sec (  0.1%)
Fock matrix gradient      :   10.021 sec ( 38.9%)


---------------------------------------
MP2 TOTAL ENERGY:     -575.774909959 Eh
---------------------------------------

The final MP2 gradient
  0:   0.01428365  -0.02109845   0.00636165
  1:  -0.02630941   0.03178682  -0.01419944
  2:   0.01349247  -0.01222796   0.00847399
  3:  -0.00503861   0.00076784  -0.00462293
  4:  -0.00110616   0.01167433   0.00232881
  5:  -0.00386754   0.00001446  -0.00355075
  6:   0.00921186  -0.00132041   0.00803282
  7:  -0.01607472   0.00509485  -0.01326206
  8:   0.02341497  -0.00368647   0.02101293
  9:   0.00659686  -0.02443143   0.00128533
 10:  -0.00255597  -0.01873540  -0.01163806
 11:  -0.02021184  -0.02279343  -0.02138159
 12:   0.00912144   0.06270137   0.02432932
 13:  -0.00602871  -0.00364017  -0.00638449
 14:   0.00609745   0.00143898  -0.00213705
 15:  -0.00164435  -0.00118262   0.00639997
 16:   0.00450538  -0.00178124   0.00366188
 17:  -0.00046672  -0.00698152  -0.00233178
 18:   0.00114344   0.00572992   0.00274022
 19:  -0.00419113   0.00088425  -0.00352796
 20:  -0.00344794   0.00085256   0.00745607
 21:   0.00469206   0.00258092  -0.00542077
 22:   0.00293509  -0.00288368   0.00171410
 23:  -0.00921218  -0.00397114   0.00277326
 24:   0.00469858   0.00120128  -0.00807744

-----------------------------------
NORM OF THE MP2 GRADIENT:  0.112441
-----------------------------------

Maximum memory used throughout the entire MP2-calculation: 69.9 MB


-------------------------------------------------------------------------------
                          DFT DISPERSION CORRECTION                            
                                                                               
                              DFTD3 V3.1  Rev 1                                
                          USING Becke-Johnson damping                          
-------------------------------------------------------------------------------
The B2PLYP functional is recognized
Active option DFTDOPT                   ...         4   

molecular C6(AA) [au] = 6421.531401 


            DFT-D V3
 parameters
 s6 scaling factor         :     0.6400 
 a1 scaling factor         :     0.3065 
 s8 scaling factor         :     0.9147 
 a2 scaling factor         :     5.0570 
 ad hoc parameters k1-k3   :    16.0000     1.3333    -4.0000 

 Edisp/kcal,au: -12.868218602081  -0.020506809477 
 E6   /kcal   :  -7.275374604 
 E8   /kcal   :  -5.592843998 
 % E8         :  43.462457166 

-------------------------   ----------------
Dispersion correction           -0.020506809
-------------------------   ----------------


-------------------------   --------------------
FINAL SINGLE POINT ENERGY      -575.795416768703
-------------------------   --------------------

------------------------------------------------------------------------------
                         ORCA GEOMETRY RELAXATION STEP
------------------------------------------------------------------------------

Reading the OPT-File                    .... done
Getting information on internals        .... done
Copying old internal coords+grads       .... done
Making the new internal coordinates     .... (2022 redundants) done
Validating the new internal coordinates .... (2022 redundants) done
Calculating the B-matrix                .... done
Calculating the G,G- and P matrices     .... done
Transforming gradient to internals      .... done
Projecting the internal gradient        .... done
Number of atoms                         ....  25
Number of internal coordinates          .... 123
Current Energy                          ....  -575.795416769 Eh
Current gradient norm                   ....     0.112440608 Eh/bohr
Maximum allowed component of the step   ....  0.300
Current trust radius                    ....  0.300
Evaluating the initial hessian          ....  (Almloef) done
Projecting the Hessian                  .... done
Forming the augmented Hessian           .... done
Diagonalizing the augmented Hessian     .... done
Last element of RFO vector              ....  0.981617618
Lowest eigenvalues of augmented Hessian:
 -0.016719918  0.012900873  0.015969031  0.020384332  0.023769906
Length of the computed step             ....  0.194432326
The final length of the internal step   ....  0.194432326
Converting the step to Cartesian space:
 Initial RMS(Int)=    0.0175313725
Transforming coordinates:
 Iter   0:  RMS(Cart)=    0.0489328979 RMS(Int)=    1.1329450932
done
Storing new coordinates                 .... done

                                .--------------------.
          ----------------------|Geometry convergence|-------------------------
          Item                value                   Tolerance       Converged
          ---------------------------------------------------------------------
          RMS gradient        0.0081712576            0.0000300000      NO
          MAX gradient        0.0425089534            0.0001000000      NO
          RMS step            0.0175313725            0.0006000000      NO
          MAX step            0.0706940546            0.0010000000      NO
          ........................................................
          Max(Bonds)      0.0370      Max(Angles)    4.05
          Max(Dihed)        1.21      Max(Improp)    0.00
          ---------------------------------------------------------------------

The optimization has not yet converged - more geometry cycles are needed


    ---------------------------------------------------------------------------
                         Redundant Internal Coordinates
                            (Angstroem and degrees)

        Definition                    Value    dE/dq     Step     New-Value
    ----------------------------------------------------------------------------
     1. B(O   1,C   0)                1.3795 -0.021463  0.0190    1.3985   
     2. B(C   2,O   1)                1.3582  0.010768 -0.0088    1.3494   
     3. B(C   3,C   2)                1.4082  0.001064 -0.0009    1.4073   
     4. B(C   4,C   3)                1.3982  0.002086 -0.0018    1.3964   
     5. B(C   5,C   2)                1.3984 -0.001335  0.0012    1.3997   
     6. B(C   6,C   5)                1.3974  0.002184 -0.0018    1.3956   
     7. B(C   7,C   4)                1.4086  0.003463 -0.0031    1.4054   
     8. B(C   7,C   6)                1.4055 -0.001625  0.0014    1.4069   
     9. B(C   8,C   7)                1.4888  0.013779 -0.0162    1.4726   
    10. B(C   9,C   8)                1.3249 -0.033593  0.0231    1.3479   
    11. B(C  10,C   9)                1.4828 -0.018794  0.0207    1.5035   
    12. B(C  11,C  10)                1.5317 -0.017114  0.0203    1.5520   
    13. B(O  12,C  11)                1.3768 -0.042509  0.0370    1.4139   
    14. B(O  12,C   8)                1.3453 -0.016057  0.0141    1.3594   
    15. B(H  13,C   0)                1.1092  0.008699 -0.0131    1.0962   
    16. B(H  14,C   0)                1.1108  0.004497 -0.0068    1.1040   
    17. B(H  15,C   0)                1.1110  0.004558 -0.0069    1.1041   
    18. B(H  16,C   3)                1.0818 -0.005823  0.0079    1.0897   
    19. B(H  17,C   4)                1.0803 -0.007131  0.0097    1.0900   
    20. B(H  18,C   5)                1.0829 -0.005947  0.0081    1.0911   
    21. B(H  19,C   6)                1.0829 -0.005058  0.0069    1.0899   
    22. B(H  20,C  11)                1.1110  0.006854 -0.0104    1.1006   
    23. B(H  21,C  11)                1.1113  0.006154 -0.0093    1.1020   
    24. B(H  22,C   9)                1.0805 -0.004438  0.0060    1.0865   
    25. B(H  23,C  10)                1.1113  0.005552 -0.0084    1.1029   
    26. B(H  24,C  10)                1.1108  0.006197 -0.0094    1.1015   
    27. A(O   1,C   0,H  15)          110.18 -0.006805    1.15    111.33   
    28. A(H  14,C   0,H  15)          110.11  0.005468   -0.87    109.24   
    29. A(H  13,C   0,H  14)          108.62  0.000148   -0.08    108.54   
    30. A(O   1,C   0,H  13)          109.06  0.008115   -1.33    107.74   
    31. A(H  13,C   0,H  15)          108.55 -0.000001   -0.03    108.52   
    32. A(O   1,C   0,H  14)          110.27 -0.006672    1.12    111.39   
    33. A(C   0,O   1,C   2)          125.77  0.031200   -4.05    121.72   
    34. A(O   1,C   2,C   5)          118.31  0.004761   -0.62    117.69   
    35. A(C   3,C   2,C   5)          118.99 -0.002525    0.34    119.33   
    36. A(O   1,C   2,C   3)          122.71 -0.002236    0.28    122.98   
    37. A(C   4,C   3,H  16)          118.48 -0.002373    0.36    118.84   
    38. A(C   2,C   3,H  16)          121.10  0.001140   -0.19    120.91   
    39. A(C   2,C   3,C   4)          120.42  0.001233   -0.17    120.25   
    40. A(C   7,C   4,H  17)          121.41  0.002508   -0.37    121.05   
    41. A(C   3,C   4,H  17)          117.99 -0.001337    0.23    118.22   
    42. A(C   3,C   4,C   7)          120.60 -0.001171    0.14    120.74   
    43. A(C   2,C   5,H  18)          119.90  0.000736   -0.16    119.74   
    44. A(C   2,C   5,C   6)          120.67  0.003656   -0.47    120.20   
    45. A(C   6,C   5,H  18)          119.43 -0.004392    0.63    120.07   
    46. A(C   5,C   6,H  19)          118.63 -0.001358    0.22    118.86   
    47. A(C   5,C   6,C   7)          120.70 -0.001955    0.28    120.97   
    48. A(C   7,C   6,H  19)          120.67  0.003313   -0.50    120.17   
    49. A(C   6,C   7,C   8)          119.22 -0.002490    0.34    119.57   
    50. A(C   4,C   7,C   8)          122.15  0.001728   -0.23    121.92   
    51. A(C   4,C   7,C   6)          118.63  0.000762   -0.11    118.51   
    52. A(C   7,C   8,O  12)          122.27  0.026743   -3.68    118.60   
    53. A(C   7,C   8,C   9)          126.30 -0.017345    2.17    128.47   
    54. A(C   9,C   8,O  12)          111.42 -0.009397    1.51    112.93   
    55. A(C   8,C   9,C  10)          109.35  0.000080   -0.00    109.34   
    56. A(C  10,C   9,H  22)          124.19 -0.000416    0.06    124.25   
    57. A(C   8,C   9,H  22)          126.45  0.000331   -0.06    126.39   
    58. A(C   9,C  10,C  11)          102.06  0.003583   -0.80    101.27   
    59. A(H  23,C  10,H  24)          111.03  0.006152   -1.90    109.13   
    60. A(C   9,C  10,H  24)          111.17 -0.002430    0.78    111.95   
    61. A(C  11,C  10,H  23)          111.71 -0.000780    0.27    111.97   
    62. A(C   9,C  10,H  23)          108.83 -0.005224    1.54    110.37   
    63. A(C  11,C  10,H  24)          111.69 -0.001867    0.31    112.00   
    64. A(H  20,C  11,H  21)          110.18  0.005082   -1.38    108.79   
    65. A(O  12,C  11,H  21)          108.87 -0.000284    0.08    108.95   
    66. A(C  10,C  11,H  21)          110.94  0.001147    0.34    111.27   
    67. A(O  12,C  11,H  20)          110.43  0.005967   -0.85    109.58   
    68. A(C  10,C  11,O  12)          105.18 -0.012995    1.56    106.74   
    69. A(C  10,C  11,H  20)          111.13  0.000399    0.37    111.51   
    70. A(C   8,O  12,C  11)          111.93  0.018761   -2.29    109.64   
    71. D(C   2,O   1,C   0,H  14)     61.10 -0.001101    0.25     61.35   
    72. D(C   2,O   1,C   0,H  13)   -179.71  0.000063    0.01   -179.70   
    73. D(C   2,O   1,C   0,H  15)    -60.65  0.000952   -0.15    -60.80   
    74. D(C   5,C   2,O   1,C   0)    179.03 -0.000207    0.26    179.29   
    75. D(C   3,C   2,O   1,C   0)     -0.84 -0.000099    0.12     -0.72   
    76. D(C   4,C   3,C   2,C   5)     -0.20 -0.000049    0.07     -0.13   
    77. D(C   4,C   3,C   2,O   1)    179.67 -0.000149    0.21    179.88   
    78. D(H  16,C   3,C   2,C   5)    179.90  0.000032   -0.04    179.86   
    79. D(H  16,C   3,C   2,O   1)     -0.22 -0.000068    0.10     -0.12   
    80. D(H  17,C   4,C   3,H  16)     -0.02  0.000020   -0.02     -0.05   
    81. D(H  17,C   4,C   3,C   2)   -179.92  0.000096   -0.13   -180.05   
    82. D(C   7,C   4,C   3,H  16)    179.93 -0.000049    0.07    180.01   
    83. D(C   7,C   4,C   3,C   2)      0.04  0.000026   -0.03      0.00   
    84. D(C   6,C   5,C   2,C   3)      0.16  0.000035   -0.05      0.12   
    85. D(C   6,C   5,C   2,O   1)   -179.72  0.000140   -0.18   -179.90   
    86. D(H  18,C   5,C   2,C   3)    180.00 -0.000041    0.05    180.05   
    87. D(H  18,C   5,C   2,O   1)      0.12  0.000063   -0.08      0.03   
    88. D(H  19,C   6,C   5,C   2)    179.82 -0.000078    0.12    179.93   
    89. D(C   7,C   6,C   5,H  18)   -179.79  0.000076   -0.11   -179.90   
    90. D(C   7,C   6,C   5,C   2)      0.04  0.000008   -0.01      0.03   
    91. D(H  19,C   6,C   5,H  18)     -0.02 -0.000010    0.02      0.00   
    92. D(C   8,C   7,C   6,H  19)     -0.17  0.000008    0.00     -0.17   
    93. D(C   8,C   7,C   6,C   5)    179.60 -0.000091    0.14    179.73   
    94. D(C   4,C   7,C   6,H  19)   -179.98  0.000059   -0.08   -180.06   
    95. D(C   4,C   7,C   6,C   5)     -0.21 -0.000039    0.05     -0.16   
    96. D(C   8,C   7,C   4,H  17)      0.33  0.000014   -0.02      0.31   
    97. D(C   8,C   7,C   4,C   3)   -179.63  0.000087   -0.12   -179.75   
    98. D(C   6,C   7,C   4,H  17)   -179.88 -0.000049    0.07   -179.80   
    99. D(C   6,C   7,C   4,C   3)      0.17  0.000025   -0.03      0.14   
   100. D(C   9,C   8,C   7,C   6)   -178.55 -0.000018   -0.00   -178.55   
   101. D(C   9,C   8,C   7,C   4)      1.25 -0.000074    0.09      1.34   
   102. D(O  12,C   8,C   7,C   6)      1.16  0.000023    0.01      1.17   
   103. D(O  12,C   8,C   7,C   4)   -179.04 -0.000033    0.10   -178.94   
   104. D(H  22,C   9,C   8,O  12)   -179.44  0.000090   -0.03   -179.47   
   105. D(H  22,C   9,C   8,C   7)      0.29  0.000222   -0.03      0.26   
   106. D(C  10,C   9,C   8,O  12)     -0.68 -0.000133   -0.08     -0.76   
   107. D(C  10,C   9,C   8,C   7)    179.06 -0.000001   -0.08    178.97   
   108. D(H  24,C  10,C   9,C   8)    121.16 -0.001553    0.51    121.67   
   109. D(H  23,C  10,C   9,H  22)     62.55  0.000837   -0.37     62.18   
   110. D(H  23,C  10,C   9,C   8)   -116.25  0.001043   -0.32   -116.57   
   111. D(C  11,C  10,C   9,H  22)   -179.25 -0.000477    0.18   -179.07   
   112. D(C  11,C  10,C   9,C   8)      1.95 -0.000271    0.24      2.19   
   113. D(H  20,C  11,C  10,H  24)    119.17  0.002871   -1.06    118.10   
   114. D(H  20,C  11,C  10,H  23)     -5.87 -0.003228    1.01     -4.86   
   115. D(H  20,C  11,C  10,C   9)   -121.99  0.001208   -0.46   -122.45   
   116. D(O  12,C  11,C  10,H  24)   -121.33  0.002454   -0.95   -122.27   
   117. D(O  12,C  11,C  10,H  23)    113.64 -0.003644    1.12    114.76   
   118. D(O  12,C  11,C  10,C   9)     -2.48  0.000791   -0.34     -2.83   
   119. D(C   8,O  12,C  11,H  21)   -116.63  0.005202   -0.98   -117.62   
   120. D(C   8,O  12,C  11,H  20)    122.29 -0.004618    1.21    123.49   
   121. D(C   8,O  12,C  11,C  10)      2.31 -0.000624    0.29      2.60   
   122. D(C  11,O  12,C   8,C   9)     -1.12  0.000260   -0.12     -1.24   
   123. D(C  11,O  12,C   8,C   7)    179.13  0.000265   -0.14    179.00   
    ----------------------------------------------------------------------------

Geometry step timings:
Preparation and reading OPT file:      0.000 s ( 7.536 %)
Internal coordinates            :      0.000 s ( 0.631 %)
B/P matrices and projection     :      0.002 s (34.011 %)
Hessian update/contruction      :      0.001 s (12.310 %)
Making the step                 :      0.001 s (24.857 %)
Converting the step to Cartesian:      0.000 s ( 3.433 %)
Storing new data                :      0.000 s ( 0.690 %)
Checking convergence            :      0.000 s ( 0.138 %)
Final printing                  :      0.001 s (16.315 %)
Total time                      :      0.005 s

Time for energy+gradient        :     51.274 s
Time for complete geometry iter :     51.491 s

         *************************************************************
         *                GEOMETRY OPTIMIZATION CYCLE   2            *
         *************************************************************
---------------------------------
CARTESIAN COORDINATES (ANGSTROEM)
---------------------------------
  C      1.220095   -0.027596   -0.222683
  O      2.231831   -0.650361    0.515070
  C      2.982111    0.030890    1.406048
  C      2.819674    1.407130    1.650856
  C      3.626770    2.054973    2.588288
  C      3.961770   -0.679571    2.109299
  C      4.766081   -0.027288    3.044913
  C      4.610620    1.347514    3.300157
  C      5.472224    2.003205    4.298302
  C      5.460747    3.289763    4.700179
  C      6.509346    3.489993    5.758758
  C      7.145580    2.076027    5.826299
  O      6.416901    1.258645    4.931863
  H      0.759248   -0.787003   -0.864931
  H      1.624985    0.775266   -0.863195
  H      0.441641    0.392300    0.438227
  H      2.066610    1.985727    1.116460
  H      3.473101    3.121700    2.751027
  H      4.093999   -1.746686    1.924182
  H      5.521349   -0.601866    3.580854
  H      7.086677    1.655075    6.841524
  H      8.201518    2.097530    5.511736
  H      4.793134    4.070051    4.345319
  H      6.040081    3.777548    6.714514
  H      7.243209    4.259369    5.471088

----------------------------
CARTESIAN COORDINATES (A.U.)
----------------------------
  NO LB      ZA    FRAG     MASS         X           Y           Z
   0 C     6.0000    0    12.011    2.305645   -0.052149   -0.420810
   1 O     8.0000    0    15.999    4.217549   -1.229005    0.973340
   2 C     6.0000    0    12.011    5.635374    0.058374    2.657046
   3 C     6.0000    0    12.011    5.328411    2.659090    3.119667
   4 C     6.0000    0    12.011    6.853601    3.883335    4.891155
   5 C     6.0000    0    12.011    7.486661   -1.284203    3.985998
   6 C     6.0000    0    12.011    9.006588   -0.051567    5.754051
   7 C     6.0000    0    12.011    8.712808    2.546433    6.236393
   8 C     6.0000    0    12.011   10.341004    3.785509    8.122613
   9 C     6.0000    0    12.011   10.319316    6.216751    8.882051
  10 C     6.0000    0    12.011   12.300881    6.595130   10.882475
  11 C     6.0000    0    12.011   13.503189    3.923123   11.010110
  12 O     8.0000    0    15.999   12.126185    2.378494    9.319870
  13 H     1.0000    0     1.008    1.434771   -1.487221   -1.634484
  14 H     1.0000    0     1.008    3.070777    1.465040   -1.631201
  15 H     1.0000    0     1.008    0.834581    0.741339    0.828128
  16 H     1.0000    0     1.008    3.905327    3.752481    2.109805
  17 H     1.0000    0     1.008    6.563209    5.899158    5.198687
  18 H     1.0000    0     1.008    7.736537   -3.300757    3.636177
  19 H     1.0000    0     1.008   10.433837   -1.137363    6.766833
  20 H     1.0000    0     1.008   13.391880    3.127638   12.928607
  21 H     1.0000    0     1.008   15.498623    3.963758   10.415671
  22 H     1.0000    0     1.008    9.057711    7.691281    8.211462
  23 H     1.0000    0     1.008   11.414099    7.138532   12.688592
  24 H     1.0000    0     1.008   13.687682    8.049041   10.338858

--------------------------------
INTERNAL COORDINATES (ANGSTROEM)
--------------------------------
 C      0   0   0     0.000000000000     0.00000000     0.00000000
 O      1   0   0     1.398472806750     0.00000000     0.00000000
 C      2   1   0     1.349395094592   121.71906384     0.00000000
 C      3   2   1     1.407249922449   122.98474797   359.27668817
 C      4   3   2     1.396381517003   120.25102377   179.88411777
 C      3   2   1     1.399660348896   117.68810503   179.29353792
 C      6   3   2     1.395622288138   120.19666603   180.09927897
 C      5   4   3     1.405423877316   120.73814355     0.00000000
 C      8   5   4     1.472611771339   121.92233042   180.25404063
 C      9   8   5     1.347912468252   128.46924009     1.34004727
 C     10   9   8     1.503409936168   109.33641972   178.97310131
 C     11  10   9     1.551983701782   101.25840866     2.18556161
 O      9   8   5     1.359479213311   118.59309460   181.05545770
 H      1   2   3     1.096157835469   107.74224323   180.30019476
 H      1   2   3     1.103982534545   111.38254387    61.35780198
 H      1   2   3     1.104130641174   111.32402024   299.18518467
 H      4   3   2     1.089705927446   120.91221171   359.87935179
 H      5   4   3     1.089956724447   118.21634902   179.94966380
 H      6   3   2     1.091094075723   119.73688548     0.03197548
 H      7   6   3     1.089863657896   118.85805743   179.93311958
 H     12  11  10     1.100614652825   111.50980065   237.54618593
 H     12  11  10     1.102006454639   111.26066831   115.89303760
 H     10   9   8     1.086500005135   126.39375007     0.26359417
 H     11  10   9     1.102890540925   110.37356368   243.43535531
 H     11  10   9     1.101476064361   111.95231522   121.66153669

---------------------------
INTERNAL COORDINATES (A.U.)
---------------------------
 C      0   0   0     0.000000000000     0.00000000     0.00000000
 O      1   0   0     2.642730610495     0.00000000     0.00000000
 C      2   1   0     2.549987175236   121.71906384     0.00000000
 C      3   2   1     2.659316955411   122.98474797   359.27668817
 C      4   3   2     2.638778645606   120.25102377   179.88411777
 C      3   2   1     2.644974739923   117.68810503   179.29353792
 C      6   3   2     2.637343910978   120.19666603   180.09927897
 C      5   4   3     2.655866230201   120.73814355     0.00000000
 C      8   5   4     2.782832949419   121.92233042   180.25404063
 C      9   8   5     2.547185417495   128.46924009     1.34004727
 C     10   9   8     2.841033046374   109.33641972   178.97310131
 C     11  10   9     2.932824160676   101.25840866     2.18556161
 O      9   8   5     2.569043397916   118.59309460   181.05545770
 H      1   2   3     2.071438108588   107.74224323   180.30019476
 H      1   2   3     2.086224646922   111.38254387    61.35780198
 H      1   2   3     2.086504527890   111.32402024   299.18518467
 H      4   3   2     2.059245769384   120.91221171   359.87935179
 H      5   4   3     2.059719707030   118.21634902   179.94966380
 H      6   3   2     2.061868989460   119.73688548     0.03197548
 H      7   6   3     2.059543836737   118.85805743   179.93311958
 H     12  11  10     2.079860272821   111.50980065   237.54618593
 H     12  11  10     2.082490397082   111.26066831   115.89303760
 H     10   9   8     2.053187454208   126.39375007     0.26359417
 H     11  10   9     2.084161078040   110.37356368   243.43535531
 H     11  10   9     2.081488104712   111.95231522   121.66153669


           ************************************************************
           *        Program running with 8 parallel MPI-processes     *
           *              working on a common directory               *
           ************************************************************
------------------------------------------------------------------------------
                   ___                                                        
                  /   \      - P O W E R E D   B Y -                         
                 /     \                                                     
                 |  |  |   _    _      __       _____    __    __             
                 |  |  |  | |  | |    /  \     |  _  \  |  |  /  |          
                  \  \/   | |  | |   /    \    | | | |  |  | /  /          
                 / \  \   | |__| |  /  /\  \   | |_| |  |  |/  /          
                |  |  |   |  __  | /  /__\  \  |    /   |      \           
                |  |  |   | |  | | |   __   |  |    \   |  |\   \          
                \     /   | |  | | |  |  |  |  | |\  \  |  | \   \       
                 \___/    |_|  |_| |__|  |__|  |_| \__\ |__|  \__/        
                                                                              
                      - O R C A' S   B I G   F R I E N D -                    
                                      &                                       
                       - I N T E G R A L  F E E D E R -                       
                                                                              
 v1 FN, 2020, v2 2021, v3 2022-2024                                           
------------------------------------------------------------------------------


----------------------
SHARK INTEGRAL PACKAGE
----------------------

Number of atoms                             ...     25
Number of basis functions                   ...    242
Number of shells                            ...    114
Maximum angular momentum                    ...      2
Integral batch strategy                     ... SHARK/LIBINT Hybrid
RI-J (if used) integral strategy            ... SPLIT-RIJ (Revised 2003 algorithm where possible)
Printlevel                                  ...      1
Contraction scheme used                     ... SEGMENTED contraction
Prescreening option                         ... SCHWARTZ
   Thresh                                   ... 1.000e-12
   Tcut                                     ... 1.000e-14
   Tpresel                                  ... 1.000e-14 
Coulomb Range Separation                    ... NOT USED
Exchange Range Separation                   ... NOT USED
Multipole approximations                    ... NOT USED
Finite Nucleus Model                        ... NOT USED
CABS basis                                  ... NOT available
Auxiliary Coulomb fitting basis             ... AVAILABLE
   # of basis functions in Aux-J            ...    769
   # of shells in Aux-J                     ...    255
   Maximum angular momentum in Aux-J        ...      4
Auxiliary J/K fitting basis                 ... NOT available
Auxiliary Correlation fitting basis         ... AVAILABLE
   # of basis functions in Aux-C            ...    792
   # of shells in Aux-C                     ...    280
   Maximum angular momentum in Aux-C        ...      3
Auxiliary 'external' fitting basis          ... NOT available

Checking pre-screening integrals            ... done (  0.0 sec) Dimension = 114
Check shell pair data                       ... done (  0.0 sec)
Shell pair information
Shell pair cut-off parameter TPreSel        ...   1.0e-14
Total number of shell pairs                 ...      6555
Shell pairs after pre-screening             ...      5532
Total number of primitive shell pairs       ...     23641
Primitive shell pairs kept                  ...     14025
          la=0 lb=0:   1726 shell pairs
          la=1 lb=0:   2024 shell pairs
          la=1 lb=1:    630 shell pairs
          la=2 lb=0:    678 shell pairs
          la=2 lb=1:    402 shell pairs
          la=2 lb=2:     72 shell pairs

Calculating one electron integrals          ... done (  0.0 sec)
Calculating RI/J V-Matrix + Cholesky decomp.... done (  0.0 sec)
Calculating RI/C V-Matrix + Cholesky decomp.... done (  0.0 sec)
Calculating Nuclear repulsion               ... done (  0.0 sec) ENN=    742.495712473455 Eh

Diagonalization of the overlap matrix:
Smallest eigenvalue                        ... 2.667e-04
Time for diagonalization                   ...    0.006 sec
Threshold for overlap eigenvalues          ... 1.000e-07
Number of eigenvalues below threshold      ... 0
Time for construction of square roots      ...    0.003 sec
Total time needed                          ...    0.011 sec

-------------------
DFT GRID GENERATION
-------------------

General Integration Accuracy     IntAcc      ... 4.388
Radial Grid Type                 RadialGrid  ... OptM3 with GC (2021)
Angular Grid (max. ang.)         AngularGrid ... 4 (Lebedev-302)
Angular grid pruning method      GridPruning ... 4 (adaptive)
Weight generation scheme         WeightScheme... mBecke (2022)
Basis function cutoff            BFCut       ... 1.0000e-12
Integration weight cutoff        WCut        ... 1.0000e-14
Partially contracted basis set               ... off
Rotationally invariant grid construction     ... off
Angular grids for H and He will be reduced by one unit

Total number of grid points                  ...   116711
Total number of batches                      ...     1835
Average number of points per batch           ...       63
Average number of grid points per atom       ...     4668

--------------------
COSX GRID GENERATION
--------------------

GRIDX 1
-------
General Integration Accuracy     IntAcc      ... 3.816
Radial Grid Type                 RadialGrid  ... OptM3 with GC (2021)
Angular Grid (max. ang.)         AngularGrid ... 1 (Lebedev-50)
Angular grid pruning method      GridPruning ... 4 (adaptive)
Weight generation scheme         WeightScheme... mBecke (2022)
Basis function cutoff            BFCut       ... 1.0000e-12
Integration weight cutoff        WCut        ... 1.0000e-14
Partially contracted basis set               ... on
Rotationally invariant grid construction     ... off
Angular grids for H and He will be reduced by one unit

Total number of grid points                  ...    14875
Total number of batches                      ...      133
Average number of points per batch           ...      111
Average number of grid points per atom       ...      595
UseSFitting                                  ... on

GRIDX 2
-------
General Integration Accuracy     IntAcc      ... 4.020
Radial Grid Type                 RadialGrid  ... OptM3 with GC (2021)
Angular Grid (max. ang.)         AngularGrid ... 2 (Lebedev-110)
Angular grid pruning method      GridPruning ... 4 (adaptive)
Weight generation scheme         WeightScheme... mBecke (2022)
Basis function cutoff            BFCut       ... 1.0000e-12
Integration weight cutoff        WCut        ... 1.0000e-14
Partially contracted basis set               ... on
Rotationally invariant grid construction     ... off
Angular grids for H and He will be reduced by one unit

Total number of grid points                  ...    32291
Total number of batches                      ...      266
Average number of points per batch           ...      121
Average number of grid points per atom       ...     1292
UseSFitting                                  ... on

GRIDX 3
-------
General Integration Accuracy     IntAcc      ... 4.338
Radial Grid Type                 RadialGrid  ... OptM3 with GC (2021)
Angular Grid (max. ang.)         AngularGrid ... 3 (Lebedev-194)
Angular grid pruning method      GridPruning ... 4 (adaptive)
Weight generation scheme         WeightScheme... mBecke (2022)
Basis function cutoff            BFCut       ... 1.0000e-12
Integration weight cutoff        WCut        ... 1.0000e-14
Partially contracted basis set               ... on
Rotationally invariant grid construction     ... off
Angular grids for H and He will be reduced by one unit

Total number of grid points                  ...    70754
Total number of batches                      ...      566
Average number of points per batch           ...      125
Average number of grid points per atom       ...     2830
UseSFitting                                  ... on
Grids setup in   0.0 sec
Initializing property integral containers    ... done (  0.0 sec)

SHARK setup successfully completed in   1.4 seconds

Maximum memory used throughout the entire STARTUP-calculation: 32.4 MB


           ************************************************************
           *        Program running with 8 parallel MPI-processes     *
           *              working on a common directory               *
           ************************************************************
Occupation numbers will be reassigned to an Aufbau configuration
             **** ENERGY FILE WAS UPDATED (calc.en.tmp) ****
Finished Guess after   0.2 sec
Maximum memory used throughout the entire GUESS-calculation: 14.2 MB


           ************************************************************
           *        Program running with 8 parallel MPI-processes     *
           *              working on a common directory               *
           ************************************************************
--------------------
CPCM SOLVATION MODEL
--------------------
CPCM parameters:
  Epsilon                                         ...      16.7000
  Refrac                                          ...       1.2750
  Rsolv                                           ...       1.3000
  Surface type                                    ... GAUSSIAN VDW
  Discretization scheme                           ... Constant charge density
    Threshold for H atoms                         ...       5.0000 (charges/Ang^2)
    Threshold for non-H atoms                     ...       5.0000 (charges/Ang^2)
  Epsilon function type                           ...         CPCM
Solvent:                                          ... CUSTOM
Radii:
  Scheme                                          ... Element-dependent radii
  Radius for C  used is    3.8550 Bohr (=   2.0400 Ang.)
  Radius for O  used is    3.4469 Bohr (=   1.8240 Ang.)
  Radius for H  used is    2.4944 Bohr (=   1.3200 Ang.)
Calculating surface                               ...        done! (  0.0s)
Cavity surface points                             ...         2248
Cavity Volume                                     ...    1499.1717
Cavity Surface-area                               ...     808.4254
Calculating surface distance matrix               ...        done! (  0.1s)
Performing Cholesky decomposition & store         ...        done! (  0.1s)
Overall time for CPCM initialization              ...                 0.2s

----------------------------------------D-I-I-S--------------------------------------------
Iteration    Energy (Eh)           Delta-E    RMSDP     MaxDP     DIISErr   Damp  Time(sec)
-------------------------------------------------------------------------------------------
               ***  Starting incremental Fock matrix formation  ***
    1    -575.1825798151833169     0.00e+00  2.41e-04  4.59e-03  1.49e-02  0.700   1.7
    2    -575.1836784101408284    -1.10e-03  2.03e-04  3.58e-03  1.21e-02  0.700   1.0
                               ***Turning on AO-DIIS***
    3    -575.1845378798645925    -8.59e-04  1.65e-04  2.98e-03  9.39e-03  0.700   0.9
    4    -575.1851829884035396    -6.45e-04  4.16e-04  7.78e-03  6.97e-03  0.000   0.9
                              *** Initializing SOSCF ***
---------------------------------------S-O-S-C-F--------------------------------------
Iteration    Energy (Eh)           Delta-E    RMSDP     MaxDP     MaxGrad    Time(sec)
--------------------------------------------------------------------------------------
    5    -575.1868987272380309    -1.72e-03  3.30e-05  6.57e-04  6.54e-04     1.0
               *** Restarting incremental Fock matrix formation ***
    6    -575.1869094892094836    -1.08e-05  2.11e-05  3.65e-04  2.26e-04     1.6
    7    -575.1869109122835653    -1.42e-06  1.37e-05  3.12e-04  5.78e-05     1.3
    8    -575.1869113570869558    -4.45e-07  3.87e-06  7.12e-05  2.16e-05     1.3
    9    -575.1869113928257775    -3.57e-08  1.82e-06  3.79e-05  1.25e-05     1.2
   10    -575.1869113955378907    -2.71e-09  6.98e-07  1.95e-05  5.97e-06     1.2
   11    -575.1869113985562763    -3.02e-09  1.86e-07  5.48e-06  1.06e-06     1.2
   12    -575.1869113986460889    -8.98e-11  8.24e-08  2.29e-06  9.42e-07     2.0
                 **** Energy Check signals convergence ****

               *****************************************************
               *                     SUCCESS                       *
               *           SCF CONVERGED AFTER  12 CYCLES          *
               *****************************************************

Recomputing exchange energy using gridx3       ... done (    2.509 sec)
Old exchange energy                            :    -41.188902798 Eh
New exchange energy                            :    -41.188779318 Eh
Exchange energy change after final integration :      0.000123480 Eh
Total energy after final integration           :   -575.186787919 Eh
             **** ENERGY FILE WAS UPDATED (calc.en.tmp) ****

----------------
TOTAL SCF ENERGY
----------------

Total Energy       :       -575.18678791870616 Eh          -15651.62821 eV

Components:
Nuclear Repulsion  :        742.49571247345489 Eh           20204.33550 eV
Electronic Energy  :      -1317.67178195988163 Eh          -35855.67205 eV
One Electron Energy:      -2254.05300623816902 Eh          -61335.90056 eV
Two Electron Energy:        936.38122427828750 Eh           25480.22850 eV
CPCM Dielectric    :         -0.01084191221935 Eh              -0.29502 eV

Virial components:
Potential Energy   :      -1145.58080647955830 Eh          -31172.83854 eV
Kinetic Energy     :        570.39401856085203 Eh           15521.21033 eV
Virial Ratio       :          2.00840255893627

DFT components:
N(Alpha)           :       47.000052524009 electrons
N(Beta)            :       47.000052524009 electrons
N(Total)           :       94.000105048019 electrons
E(X)               :      -36.598200383525 Eh       
E(C)               :       -2.328308302691 Eh       
E(XC)              :      -38.926508686216 Eh       

CPCM Solvation Model Properties:
Surface-charge          :         -0.02360461908617
Corrected charge        :         -0.00000000000000
Outlying charge corr.   :          0.00003325268061 Eh               0.00090 eV
Free-energy (cav+disp)  :  This term is not implemented in the current solvation scheme

---------------
SCF CONVERGENCE
---------------

  Last Energy change         ...    8.9813e-11  Tolerance :   1.0000e-09
  Last MAX-Density change    ...    2.2879e-06  Tolerance :   1.0000e-08
  Last RMS-Density change    ...    8.2414e-08  Tolerance :   1.0000e-09
  Last DIIS Error            ...    6.5380e-04  Tolerance :   1.0000e-08
  Last Orbital Gradient      ...    9.4162e-07  Tolerance :   2.0000e-06
  Last Orbital Rotation      ...    1.4608e-06  Tolerance :   2.0000e-06


Total SCF time: 0 days 0 hours 0 min 18 sec 
Finished LeanSCF after  18.2 sec

Maximum memory used throughout the entire LEANSCF-calculation: 28.4 MB


           ************************************************************
           *        Program running with 8 parallel MPI-processes     *
           *              working on a common directory               *
           ************************************************************

------------------------------------------------------------------------------
                                ORCA  MP2 
------------------------------------------------------------------------------

Freezing NCore=26 chemical core electrons

----------------------
RI-MP2 ENERGY+GRADIENT
----------------------
Dimension of the orbital basis            ...  242
Dimension of the AuxC basis               ...  792
Memory devoted to MP2                     ... 8000 MB   
Data format for matrix containers         ... DOUBLE
Compression type for matrix containers    ... UNCOMPRESSED
Overall scaling of the MP2 energy         ...   2.700e-01

-----------------------
SHARK RI TRANSFORMATION
-----------------------

Number of basis functions                ...    242
Number of aux functions                  ...    792
Number of operators                      ...      1
Generation of IJK                        ... YES
Generation of IAK                        ... YES
Generation of ABK                        ... NO
Orbital Range Operator  0:    0-  46 to   47- 241

Aux basis identifier                     ...   AUXC
Contraction scheme used                  ... SEGMENTED
Do orthogonalization                     ... YES
All operator combinations                ... NO
Transpose (ia|K)                         ... NO
Integral generator used                  ... LIBINT
Starting integral generation + trafo... 
Half trafo (segmented) done. Total time =  0.3 sec. integrals=  0.2 sec trafo=  0.1 sec
Integral generation and half transformation done (  0.3 sec)

Reading or making V^(-1/2)          ... done (  0.0 sec)
Sorting IJK integrals               ... done (  0.1 sec)
Sorting IAK integrals               ... done (  0.2 sec)

SHARK RI integral transformation done. Total time =  0.5 sec.

Opening buffers                              ... done
Frozen core precalculation                   ... done

Starting loop over batches of integrals:

Operator 0  - window                       ... ( 13- 46)x( 47-241)
Operator 0  - Memory available             ...  8000 MB
Operator 0  - Memory needed per MO         ...   1.2 MB
Operator 0  - Number of orbitals per batch ... 5
Operator 0  - Number of batches            ... 1

OPERATOR  0   PASS   0:  MOs    13 ...   17 +   18 ...   22 +   23 ...   27 +   28 ...   32
                            +   33 ...   37 +   38 ...   42 +   43 ...   46
  Reading integrals       ... ok
  Internal MO  15
Closing buffer GIPV ( 0.05 GB; CompressionRatio= 1.00)
Time spent in pair loops =     2.383 sec
Deleting buffers (Ka|jb) ...done

-----------------------------------------------
 RI-MP2 CORRELATION ENERGY:     -0.599101061 Eh
-----------------------------------------------


---------------------
MP2 DENSITY FORMATION
---------------------

Completing the external part of the density      ... done
Storing the unrelaxed density                    ... done

Re-sorting 3-index density container for op 0    ... done
Computing external part of the Lagrangian        ... done
Calculating the xc-kernel                        ... done
Calculating G(D)                                 ... done
Completing the Lagrangian                        ... done
Solving the Z-vector equations                   ... Using XC Grid                  ... (calc.grid_cpscf.tmp) 
Recalculating density on grid  ... (calc.grho_cpscf0.tmp) done
Calculating the xc-kernel      ... (calc.fxc_cpscf0.tmp) done

-------------------
SHARK CP-SCF DRIVER
-------------------

Dimension of the orbital basis          ...    242
Dimension of the CPSCF-problem          ...   9165
Number of operators                     ...      1
Max. number of iterations               ...    128
Convergence Tolerance                   ... 3.0e-05
Number of perturbations                 ...      1
Perturbation type                       ... REAL

----------------------------
POPLE LINEAR EQUATION SOLVER
----------------------------

  ITERATION   0:   ||err||_max =   5.0118e-02 (   1.0 sec)
  ITERATION   1:   ||err||_max =   1.1916e-02 (   1.0 sec)
  ITERATION   2:   ||err||_max =   4.9802e-03 (   1.0 sec)
  ITERATION   3:   ||err||_max =   1.3283e-03 (   1.0 sec)
  ITERATION   4:   ||err||_max =   5.7518e-04 (   1.0 sec)
  ITERATION   5:   ||err||_max =   2.2605e-04 (   1.0 sec)
  ITERATION   6:   ||err||_max =   6.6343e-05 (   1.4 sec)
  ITERATION   7:   ||err||_max =   2.8508e-05 (   1.0 sec)
done
Finalizing the relaxed density                   ... done
Transforming P to the AO basis                   ... done
Storing the relaxed density                      ... done

------------------------------------
ENERGY WEIGHTED DENSITY FINALIZATION
------------------------------------

Gathering the parts of the W-matrix              ... done
Forming the Z-density                            ... done
Transforming Z to the AO basis                   ... done
Calculating G(Z)                                 ... done
Finalizing the W-matrix                          ... done
Transforming W to the AO basis and storing       ... done

----------------------------------
MP2 DERIVATIVE INTEGRAL GENERATION
----------------------------------

Input SCF Electron Density              ... calc.scfp
Input Correlated Electron Density       ... calc.pmp2re
Input Energy Weighted Density           ... calc.wmp2.tmp

Nuclear repulsion gradient              ... done (  0.0 sec)
HCore & Overlap gradient  (SHARK)       ... done (  0.1 sec)
Two-electron RIJ gradient terms         ... done (  0.6 sec)

-----------------------------------------------------------
MP2 COSX Grid Generation
-----------------------------------------------------------

General Integration Accuracy     IntAcc      ... 4.871
Radial Grid Type                 RadialGrid  ... OptM3 with GC (2021)
Angular Grid (max. ang.)         AngularGrid ... 4 (Lebedev-302)
Angular grid pruning method      GridPruning ... 4 (adaptive)
Weight generation scheme         WeightScheme... mBecke (2022)
Basis function cutoff            BFCut       ... 1.0000e-12
Integration weight cutoff        WCut        ... 1.0000e-14
Partially contracted basis set               ... on
Rotationally invariant grid construction     ... off
Angular grids for H and He will be reduced by one unit

Total number of grid points                  ...   134312
Total number of batches                      ...     1063
Average number of points per batch           ...      126
Average number of grid points per atom       ...     5372
UseSFitting                                  ... on
Two-electron COSX gradient terms        ... 
Integration Timings:
Total Time                  =     6.1 sec
Basis fcn evaluation        =     0.1 sec
Density evaluation          =     0.2 sec
A evaluation                =     4.7 sec
A derivative evaluation     =     0.0 sec
S-fit derivative evaluation =     0.0 sec
anal. over. der. evaluation =     0.0 sec
num. over. der. evaluation  =     0.4 sec
K(P) evaluation             =     0.1 sec
finalize                    =     0.0 sec

done (  6.9 sec)
CPCM gradient                           ... done (  1.3 sec)
DFT XC gradient                         ... done (  0.8 sec)
Empirical dispersion gradient           ... done (  0.0 sec)

-------
TIMINGS
-------

Total time                :   25.697 sec
Integral trafo            :    0.527 sec (  2.1%)
FC preparation            :    0.158 sec (  0.6%)
I/O of integrals          :    0.133 sec (  0.5%)
K(i,j) operators          :    0.302 sec (  1.2%)
T(i,j) pair energies      :    0.043 sec (  0.2%)
V**(-1/2)                 :    0.185 sec (  0.7%)
Gamma(ia|P)               :    0.291 sec (  1.1%)
Gamma-Trafo               :    0.083 sec (  0.3%)
D(virtual)                :    0.013 sec (  0.0%)
D(internal)               :    0.416 sec (  1.6%)
W(virtual)                :    0.025 sec (  0.1%)
W(internal)               :    0.613 sec (  2.4%)
L(virtual)                :    0.228 sec (  0.9%)
L(internal)               :    0.038 sec (  0.1%)
XC kernel                 :    0.020 sec (  0.1%)
G(D)                      :    1.785 sec (  6.9%)
G(Z)                      :    1.773 sec (  6.9%)
Z-vector solution         :    8.339 sec ( 32.4%)
3-index derivative        :    0.319 sec (  1.2%)
2-index derivative        :    0.031 sec (  0.1%)
Fock matrix gradient      :    9.669 sec ( 37.6%)


---------------------------------------
MP2 TOTAL ENERGY:     -575.785888979 Eh
---------------------------------------

The final MP2 gradient
  0:   0.00664544  -0.01114697   0.00264184
  1:  -0.00876236   0.01795346  -0.00264985
  2:   0.00614509  -0.00929927   0.00292812
  3:  -0.00051033  -0.00216165  -0.00119044
  4:   0.00090485   0.00327373   0.00177336
  5:  -0.00426130   0.00181291  -0.00340329
  6:   0.00333050   0.00247867   0.00374882
  7:  -0.00840253   0.00350634  -0.00654819
  8:   0.01045079  -0.01340913   0.00576934
  9:  -0.00045346  -0.00238258   0.00027390
 10:   0.00216353   0.00182012   0.00050432
 11:  -0.00770309  -0.01628273  -0.01018186
 12:   0.00472885   0.02256271   0.00955230
 13:  -0.00172195   0.00146042  -0.00106782
 14:   0.00135937   0.00002164  -0.00105540
 15:  -0.00087284  -0.00074486   0.00138224
 16:  -0.00014389   0.00084457   0.00008626
 17:  -0.00102328  -0.00048443  -0.00109085
 18:   0.00134189  -0.00004141   0.00124249
 19:  -0.00044443  -0.00151558  -0.00080417
 20:  -0.00050729   0.00211504   0.00179670
 21:   0.00093476   0.00176989  -0.00057064
 22:   0.00068483   0.00051447   0.00076375
 23:  -0.00394886  -0.00196391  -0.00065430
 24:   0.00008561  -0.00066517  -0.00321290

-----------------------------------
NORM OF THE MP2 GRADIENT:  0.048777
-----------------------------------

Maximum memory used throughout the entire MP2-calculation: 70.2 MB


-------------------------------------------------------------------------------
                          DFT DISPERSION CORRECTION                            
                                                                               
                              DFTD3 V3.1  Rev 1                                
                          USING Becke-Johnson damping                          
-------------------------------------------------------------------------------
-------------------------   ----------------
Dispersion correction           -0.020560513
-------------------------   ----------------


-------------------------   --------------------
FINAL SINGLE POINT ENERGY      -575.806449492195
-------------------------   --------------------

------------------------------------------------------------------------------
                         ORCA GEOMETRY RELAXATION STEP
------------------------------------------------------------------------------

Reading the OPT-File                    .... done
Getting information on internals        .... done
Copying old internal coords+grads       .... done
Making the new internal coordinates     .... (2022 redundants) done
Validating the new internal coordinates .... (2022 redundants) done
Calculating the B-matrix                .... done
Calculating the G,G- and P matrices     .... done
Transforming gradient to internals      .... done
Projecting the internal gradient        .... done
Number of atoms                         ....  25
Number of internal coordinates          .... 123
Current Energy                          ....  -575.806449492 Eh
Current gradient norm                   ....     0.048776850 Eh/bohr
Maximum allowed component of the step   ....  0.300
Current trust radius                    ....  0.300
Updating the Hessian (BFGS)             .... done
Forming the augmented Hessian           .... done
Diagonalizing the augmented Hessian     .... done
Last element of RFO vector              ....  0.992217898
Lowest eigenvalues of augmented Hessian:
 -0.003764015  0.012901500  0.015968525  0.020384228  0.023769913
Length of the computed step             ....  0.125490200
The final length of the internal step   ....  0.125490200
Converting the step to Cartesian space:
 Initial RMS(Int)=    0.0113150702
Transforming coordinates:
 Iter   0:  RMS(Cart)=    0.0311693700 RMS(Int)=    0.9809665621
done
Storing new coordinates                 .... done
The predicted energy change is          ....    -0.001911645
Previously predicted energy change      ....    -0.008675998
Actually observed energy change         ....    -0.011032723
Ratio of predicted to observed change   ....     1.271637358
New trust radius                        ....     0.300000000

                                .--------------------.
          ----------------------|Geometry convergence|-------------------------
          Item                value                   Tolerance       Converged
          ---------------------------------------------------------------------
          Energy change      -0.0110327235            0.0000010000      NO
          RMS gradient        0.0029057376            0.0000300000      NO
          MAX gradient        0.0157095189            0.0001000000      NO
          RMS step            0.0113150702            0.0006000000      NO
          MAX step            0.0486969147            0.0010000000      NO
          ........................................................
          Max(Bonds)      0.0233      Max(Angles)    2.79
          Max(Dihed)        1.45      Max(Improp)    0.00
          ---------------------------------------------------------------------

The optimization has not yet converged - more geometry cycles are needed


    ---------------------------------------------------------------------------
                         Redundant Internal Coordinates
                            (Angstroem and degrees)

        Definition                    Value    dE/dq     Step     New-Value
    ----------------------------------------------------------------------------
     1. B(O   1,C   0)                1.3985 -0.009552  0.0138    1.4123   
     2. B(C   2,O   1)                1.3494 -0.001439  0.0012    1.3506   
     3. B(C   3,C   2)                1.4072 -0.000244  0.0003    1.4076   
     4. B(C   4,C   3)                1.3964  0.000337 -0.0006    1.3958   
     5. B(C   5,C   2)                1.3997 -0.002773  0.0037    1.4033   
     6. B(C   6,C   5)                1.3956  0.001466 -0.0019    1.3937   
     7. B(C   7,C   4)                1.4054  0.000325 -0.0007    1.4047   
     8. B(C   7,C   6)                1.4069 -0.000913  0.0012    1.4081   
     9. B(C   8,C   7)                1.4726  0.003848 -0.0077    1.4649   
    10. B(C   9,C   8)                1.3479 -0.003279  0.0048    1.3527   
    11. B(C  10,C   9)                1.5034 -0.004850  0.0086    1.5120   
    12. B(C  11,C  10)                1.5520 -0.000616  0.0014    1.5534   
    13. B(O  12,C  11)                1.4139 -0.015710  0.0233    1.4372   
    14. B(O  12,C   8)                1.3595 -0.005928  0.0086    1.3680   
    15. B(H  13,C   0)                1.0962  0.000340 -0.0014    1.0947   
    16. B(H  14,C   0)                1.1040  0.001127 -0.0029    1.1011   
    17. B(H  15,C   0)                1.1041  0.001157 -0.0030    1.1011   
    18. B(H  16,C   3)                1.0897  0.000506 -0.0006    1.0891   
    19. B(H  17,C   4)                1.0900 -0.000494  0.0015    1.0915   
    20. B(H  18,C   5)                1.0911 -0.000006  0.0004    1.0915   
    21. B(H  19,C   6)                1.0899  0.000095  0.0002    1.0900   
    22. B(H  20,C  11)                1.1006  0.000875 -0.0025    1.0981   
    23. B(H  21,C  11)                1.1020  0.001092 -0.0030    1.0990   
    24. B(H  22,C   9)                1.0865 -0.000300  0.0009    1.0874   
    25. B(H  23,C  10)                1.1029  0.000602 -0.0018    1.1011   
    26. B(H  24,C  10)                1.1015  0.000429 -0.0014    1.1000   
    27. A(O   1,C   0,H  15)          111.32 -0.001637    0.46    111.78   
    28. A(H  14,C   0,H  15)          109.23  0.001496   -0.46    108.77   
    29. A(H  13,C   0,H  14)          108.55 -0.001093    0.28    108.83   
    30. A(O   1,C   0,H  13)          107.74  0.003969   -1.05    106.69   
    31. A(H  13,C   0,H  15)          108.53 -0.001168    0.32    108.85   
    32. A(O   1,C   0,H  14)          111.38 -0.001551    0.43    111.81   
    33. A(C   0,O   1,C   2)          121.72  0.013087   -2.79    118.93   
    34. A(O   1,C   2,C   5)          117.69  0.003676   -0.76    116.93   
    35. A(C   3,C   2,C   5)          119.33  0.000353   -0.04    119.29   
    36. A(O   1,C   2,C   3)          122.98 -0.004029    0.79    123.78   
    37. A(C   4,C   3,H  16)          118.84 -0.001105    0.27    119.10   
    38. A(C   2,C   3,H  16)          120.91  0.000325   -0.10    120.81   
    39. A(C   2,C   3,C   4)          120.25  0.000781   -0.17    120.08   
    40. A(C   7,C   4,H  17)          121.05  0.002437   -0.56    120.48   
    41. A(C   3,C   4,H  17)          118.22 -0.000642    0.20    118.41   
    42. A(C   3,C   4,C   7)          120.74 -0.001795    0.36    121.10   
    43. A(C   2,C   5,H  18)          119.74  0.001800   -0.44    119.30   
    44. A(C   2,C   5,C   6)          120.20  0.000171   -0.05    120.15   
    45. A(C   6,C   5,H  18)          120.07 -0.001970    0.49    120.55   
    46. A(C   5,C   6,H  19)          118.86 -0.001402    0.36    119.22   
    47. A(C   5,C   6,C   7)          120.97 -0.000843    0.18    121.16   
    48. A(C   7,C   6,H  19)          120.17  0.002246   -0.54    119.63   
    49. A(C   6,C   7,C   8)          119.57 -0.002239    0.49    120.05   
    50. A(C   4,C   7,C   8)          121.92  0.000905   -0.19    121.73   
    51. A(C   4,C   7,C   6)          118.51  0.001334   -0.29    118.22   
    52. A(C   7,C   8,O  12)          118.59  0.012199   -2.66    115.93   
    53. A(C   7,C   8,C   9)          128.47 -0.009220    1.95    130.41   
    54. A(C   9,C   8,O  12)          112.94 -0.002979    0.71    113.65   
    55. A(C   8,C   9,C  10)          109.34 -0.000707   -0.03    109.30   
    56. A(C  10,C   9,H  22)          124.26 -0.000780    0.29    124.54   
    57. A(C   8,C   9,H  22)          126.39  0.001488   -0.25    126.14   
    58. A(C   9,C  10,C  11)          101.26 -0.000361    0.04    101.30   
    59. A(H  23,C  10,H  24)          109.13  0.002512   -1.51    107.62   
    60. A(C   9,C  10,H  24)          111.95 -0.001063    0.60    112.55   
    61. A(C  11,C  10,H  23)          111.98  0.000412   -0.07    111.91   
    62. A(C   9,C  10,H  23)          110.37 -0.002093    1.29    111.66   
    63. A(C  11,C  10,H  24)          112.00  0.000261   -0.13    111.87   
    64. A(H  20,C  11,H  21)          108.79  0.000974   -0.47    108.32   
    65. A(O  12,C  11,H  21)          108.94  0.001674   -0.36    108.58   
    66. A(C  10,C  11,H  21)          111.26 -0.001174    0.56    111.82   
    67. A(O  12,C  11,H  20)          109.56  0.002287   -0.88    108.69   
    68. A(C  10,C  11,O  12)          106.73 -0.002049    0.44    107.17   
    69. A(C  10,C  11,H  20)          111.51 -0.001616    0.69    112.20   
    70. A(C   8,O  12,C  11)          109.65  0.006121   -1.18    108.47   
    71. D(C   2,O   1,C   0,H  14)     61.36 -0.000208    0.07     61.42   
    72. D(C   2,O   1,C   0,H  13)   -179.70  0.000032    0.02   -179.68   
    73. D(C   2,O   1,C   0,H  15)    -60.81  0.000125    0.03    -60.78   
    74. D(C   5,C   2,O   1,C   0)    179.29 -0.000122    0.27    179.56   
    75. D(C   3,C   2,O   1,C   0)     -0.72 -0.000091    0.21     -0.51   
    76. D(C   4,C   3,C   2,C   5)     -0.13 -0.000039    0.10     -0.03   
    77. D(C   4,C   3,C   2,O   1)    179.88 -0.000071    0.16    180.05   
    78. D(H  16,C   3,C   2,C   5)    179.86 -0.000007    0.03    179.89   
    79. D(H  16,C   3,C   2,O   1)     -0.12 -0.000038    0.09     -0.03   
    80. D(H  17,C   4,C   3,H  16)     -0.05  0.000003   -0.00     -0.05   
    81. D(H  17,C   4,C   3,C   2)    179.95  0.000035   -0.07    179.88   
    82. D(C   7,C   4,C   3,H  16)   -179.99 -0.000021    0.04   -179.95   
    83. D(C   7,C   4,C   3,C   2)      0.00  0.000011   -0.03     -0.02   
    84. D(C   6,C   5,C   2,C   3)      0.12  0.000031   -0.08      0.03   
    85. D(C   6,C   5,C   2,O   1)   -179.90  0.000060   -0.14   -180.04   
    86. D(H  18,C   5,C   2,C   3)   -179.95 -0.000003   -0.00   -179.96   
    87. D(H  18,C   5,C   2,O   1)      0.03  0.000025   -0.06     -0.03   
    88. D(H  19,C   6,C   5,C   2)    179.93 -0.000042    0.10    180.04   
    89. D(C   7,C   6,C   5,H  18)   -179.90  0.000037   -0.09   -179.99   
    90. D(C   7,C   6,C   5,C   2)      0.03  0.000005   -0.01      0.02   
    91. D(H  19,C   6,C   5,H  18)      0.00 -0.000010    0.03      0.03   
    92. D(C   8,C   7,C   6,H  19)     -0.17 -0.000009    0.04     -0.13   
    93. D(C   8,C   7,C   6,C   5)    179.73 -0.000060    0.16    179.89   
    94. D(C   4,C   7,C   6,H  19)    179.94  0.000015   -0.03    179.91   
    95. D(C   4,C   7,C   6,C   5)     -0.16 -0.000035    0.09     -0.07   
    96. D(C   8,C   7,C   4,H  17)      0.31  0.000032   -0.09      0.22   
    97. D(C   8,C   7,C   4,C   3)   -179.75  0.000055   -0.14   -179.89   
    98. D(C   6,C   7,C   4,H  17)   -179.80  0.000003   -0.02   -179.83   
    99. D(C   6,C   7,C   4,C   3)      0.14  0.000027   -0.07      0.07   
   100. D(C   9,C   8,C   7,C   6)   -178.55  0.000053   -0.18   -178.73   
   101. D(C   9,C   8,C   7,C   4)      1.34  0.000028   -0.11      1.23   
   102. D(O  12,C   8,C   7,C   6)      1.17  0.000020   -0.17      1.00   
   103. D(O  12,C   8,C   7,C   4)   -178.94 -0.000005   -0.10   -179.05   
   104. D(H  22,C   9,C   8,O  12)   -179.47  0.000004    0.03   -179.43   
   105. D(H  22,C   9,C   8,C   7)      0.26  0.000011    0.03      0.29   
   106. D(C  10,C   9,C   8,O  12)     -0.76  0.000038    0.01     -0.74   
   107. D(C  10,C   9,C   8,C   7)    178.97  0.000044    0.01    178.98   
   108. D(H  24,C  10,C   9,C   8)    121.66 -0.000740    0.42    122.08   
   109. D(H  23,C  10,C   9,H  22)     62.18  0.000336   -0.24     61.94   
   110. D(H  23,C  10,C   9,C   8)   -116.56  0.000268   -0.21   -116.78   
   111. D(C  11,C  10,C   9,H  22)   -179.07 -0.000284    0.25   -178.82   
   112. D(C  11,C  10,C   9,C   8)      2.19 -0.000352    0.28      2.46   
   113. D(H  20,C  11,C  10,H  24)    118.10  0.001214   -0.70    117.41   
   114. D(H  20,C  11,C  10,H  23)     -4.86 -0.002576    1.45     -3.42   
   115. D(H  20,C  11,C  10,C   9)   -122.45 -0.000120   -0.04   -122.49   
   116. D(O  12,C  11,C  10,H  24)   -122.27  0.001797   -1.11   -123.38   
   117. D(O  12,C  11,C  10,H  23)    114.76 -0.001994    1.04    115.80   
   118. D(O  12,C  11,C  10,C   9)     -2.83  0.000463   -0.45     -3.28   
   119. D(C   8,O  12,C  11,H  21)   -117.62  0.001290   -0.25   -117.87   
   120. D(C   8,O  12,C  11,H  20)    123.48 -0.002233    1.08    124.56   
   121. D(C   8,O  12,C  11,C  10)      2.61 -0.000363    0.47      3.08   
   122. D(C  11,O  12,C   8,C   9)     -1.24  0.000135   -0.31     -1.56   
   123. D(C  11,O  12,C   8,C   7)    179.00  0.000188   -0.32    178.67   
    ----------------------------------------------------------------------------

Geometry step timings:
Preparation and reading OPT file:      0.001 s ( 9.361 %)
Internal coordinates            :      0.000 s ( 0.598 %)
B/P matrices and projection     :      0.002 s (33.333 %)
Hessian update/contruction      :      0.000 s ( 9.268 %)
Making the step                 :      0.001 s (24.178 %)
Converting the step to Cartesian:      0.000 s ( 3.083 %)
Storing new data                :      0.000 s ( 0.747 %)
Checking convergence            :      0.000 s ( 0.299 %)
Final printing                  :      0.001 s (19.096 %)
Total time                      :      0.005 s

Time for energy+gradient        :     46.216 s
Time for complete geometry iter :     46.444 s

         *************************************************************
         *                GEOMETRY OPTIMIZATION CYCLE   3            *
         *************************************************************
---------------------------------
CARTESIAN COORDINATES (ANGSTROEM)
---------------------------------
  C      1.238292   -0.023940   -0.215102
  O      2.247687   -0.686111    0.517825
  C      2.980224    0.020152    1.405956
  C      2.806894    1.396490    1.644468
  C      3.608975    2.050745    2.580920
  C      3.965282   -0.681320    2.117952
  C      4.760523   -0.018100    3.050719
  C      4.597186    1.358148    3.299978
  C      5.444872    2.030468    4.287587
  C      5.454310    3.317394    4.704119
  C      6.517096    3.491265    5.765321
  C      7.137844    2.068037    5.809709
  O      6.382035    1.247093    4.903866
  H      0.774061   -0.775920   -0.861209
  H      1.650333    0.780007   -0.844553
  H      0.467261    0.402884    0.445056
  H      2.051164    1.965383    1.104743
  H      3.452620    3.118768    2.742792
  H      4.100266   -1.748485    1.932563
  H      5.521504   -0.577656    3.594736
  H      7.086516    1.624047    6.812722
  H      8.188294    2.070256    5.486578
  H      4.793655    4.108551    4.357543
  H      6.080770    3.779415    6.734333
  H      7.261637    4.254765    5.495531

----------------------------
CARTESIAN COORDINATES (A.U.)
----------------------------
  NO LB      ZA    FRAG     MASS         X           Y           Z
   0 C     6.0000    0    12.011    2.340033   -0.045240   -0.406483
   1 O     8.0000    0    15.999    4.247512   -1.296563    0.978547
   2 C     6.0000    0    12.011    5.631807    0.038082    2.656872
   3 C     6.0000    0    12.011    5.304261    2.638983    3.107595
   4 C     6.0000    0    12.011    6.819974    3.875347    4.877231
   5 C     6.0000    0    12.011    7.493296   -1.287508    4.002350
   6 C     6.0000    0    12.011    8.996084   -0.034205    5.765023
   7 C     6.0000    0    12.011    8.687423    2.566527    6.236055
   8 C     6.0000    0    12.011   10.289317    3.837028    8.102366
   9 C     6.0000    0    12.011   10.307152    6.268967    8.889497
  10 C     6.0000    0    12.011   12.315526    6.597534   10.894878
  11 C     6.0000    0    12.011   13.488570    3.908023   10.978760
  12 O     8.0000    0    15.999   12.060299    2.356665    9.266963
  13 H     1.0000    0     1.008    1.462763   -1.466277   -1.627449
  14 H     1.0000    0     1.008    3.118678    1.473999   -1.595974
  15 H     1.0000    0     1.008    0.882995    0.761341    0.841033
  16 H     1.0000    0     1.008    3.876139    3.714035    2.087663
  17 H     1.0000    0     1.008    6.524507    5.893618    5.183125
  18 H     1.0000    0     1.008    7.748380   -3.304157    3.652014
  19 H     1.0000    0     1.008   10.434130   -1.091613    6.793066
  20 H     1.0000    0     1.008   13.391575    3.069004   12.874179
  21 H     1.0000    0     1.008   15.473633    3.912216   10.368129
  22 H     1.0000    0     1.008    9.058696    7.764036    8.234564
  23 H     1.0000    0     1.008   11.490990    7.142059   12.726045
  24 H     1.0000    0     1.008   13.722505    8.040340   10.385048

--------------------------------
INTERNAL COORDINATES (ANGSTROEM)
--------------------------------
 C      0   0   0     0.000000000000     0.00000000     0.00000000
 O      1   0   0     1.412278030107     0.00000000     0.00000000
 C      2   1   0     1.350628251364   118.92893616     0.00000000
 C      3   2   1     1.407564022396   123.77625479   359.48616366
 C      4   3   2     1.395824232221   120.08256977   180.04707207
 C      3   2   1     1.403331632241   116.93316797   179.56197289
 C      6   3   2     1.393671968930   120.14768936   179.96063820
 C      5   4   3     1.404741912761   121.10165893     0.00000000
 C      8   5   4     1.464908515387   121.72845352   180.11401323
 C      9   8   5     1.352689071255   130.41158276     1.23013765
 C     10   9   8     1.511917531913   109.29585004   178.98826296
 C     11  10   9     1.553343695440   101.27972486     2.46310888
 O      9   8   5     1.368118722356   115.93048713   180.95172103
 H      1   2   3     1.094733090448   106.69702298   180.31750043
 H      1   2   3     1.101052837793   111.81214849    61.42984767
 H      1   2   3     1.101124820537   111.78202158   299.21209345
 H      4   3   2     1.089068228604   120.81398472   359.97179955
 H      5   4   3     1.091476827116   118.41360366   179.87710768
 H      6   3   2     1.091526860412   119.29712687   359.97104889
 H      7   6   3     1.090022865123   119.21604108   180.03787060
 H     12  11  10     1.098087453413   112.20266524   237.50001639
 H     12  11  10     1.099028836692   111.82079872   115.57549271
 H     10   9   8     1.087431807029   126.14257905     0.29453978
 H     11  10   9     1.101087847769   111.66888846   243.22128975
 H     11  10   9     1.100027805161   112.54756093   122.06986980

---------------------------
INTERNAL COORDINATES (A.U.)
---------------------------
 C      0   0   0     0.000000000000     0.00000000     0.00000000
 O      1   0   0     2.668818701855     0.00000000     0.00000000
 C      2   1   0     2.552317503815   118.92893616     0.00000000
 C      3   2   1     2.659910518290   123.77625479   359.48616366
 C      4   3   2     2.637725529988   120.08256977   180.04707207
 C      3   2   1     2.651912460003   116.93316797   179.56197289
 C      6   3   2     2.633658341800   120.14768936   179.96063820
 C      5   4   3     2.654577503960   121.10165893     0.00000000
 C      8   5   4     2.768275905331   121.72845352   180.11401323
 C      9   8   5     2.556211889019   130.41158276     1.23013765
 C     10   9   8     2.857110072389   109.29585004   178.98826296
 C     11  10   9     2.935394176234   101.27972486     2.46310888
 O      9   8   5     2.585369703942   115.93048713   180.95172103
 H      1   2   3     2.068745730689   106.69702298   180.31750043
 H      1   2   3     2.080688322406   111.81214849    61.42984767
 H      1   2   3     2.080824350077   111.78202158   299.21209345
 H      4   3   2     2.058040693216   120.81398472   359.97179955
 H      5   4   3     2.062592284771   118.41360366   179.87710768
 H      6   3   2     2.062686833998   119.29712687   359.97104889
 H      7   6   3     2.059844694795   119.21604108   180.03787060
 H     12  11  10     2.075084558046   112.20266524   237.50001639
 H     12  11  10     2.076863514630   111.82079872   115.57549271
 H     10   9   8     2.054948304599   126.14257905     0.29453978
 H     11  10   9     2.080754481671   111.66888846   243.22128975
 H     11  10   9     2.078751291452   112.54756093   122.06986980


           ************************************************************
           *        Program running with 8 parallel MPI-processes     *
           *              working on a common directory               *
           ************************************************************
------------------------------------------------------------------------------
                   ___                                                        
                  /   \      - P O W E R E D   B Y -                         
                 /     \                                                     
                 |  |  |   _    _      __       _____    __    __             
                 |  |  |  | |  | |    /  \     |  _  \  |  |  /  |          
                  \  \/   | |  | |   /    \    | | | |  |  | /  /          
                 / \  \   | |__| |  /  /\  \   | |_| |  |  |/  /          
                |  |  |   |  __  | /  /__\  \  |    /   |      \           
                |  |  |   | |  | | |   __   |  |    \   |  |\   \          
                \     /   | |  | | |  |  |  |  | |\  \  |  | \   \       
                 \___/    |_|  |_| |__|  |__|  |_| \__\ |__|  \__/        
                                                                              
                      - O R C A' S   B I G   F R I E N D -                    
                                      &                                       
                       - I N T E G R A L  F E E D E R -                       
                                                                              
 v1 FN, 2020, v2 2021, v3 2022-2024                                           
------------------------------------------------------------------------------


----------------------
SHARK INTEGRAL PACKAGE
----------------------

Number of atoms                             ...     25
Number of basis functions                   ...    242
Number of shells                            ...    114
Maximum angular momentum                    ...      2
Integral batch strategy                     ... SHARK/LIBINT Hybrid
RI-J (if used) integral strategy            ... SPLIT-RIJ (Revised 2003 algorithm where possible)
Printlevel                                  ...      1
Contraction scheme used                     ... SEGMENTED contraction
Prescreening option                         ... SCHWARTZ
   Thresh                                   ... 1.000e-12
   Tcut                                     ... 1.000e-14
   Tpresel                                  ... 1.000e-14 
Coulomb Range Separation                    ... NOT USED
Exchange Range Separation                   ... NOT USED
Multipole approximations                    ... NOT USED
Finite Nucleus Model                        ... NOT USED
CABS basis                                  ... NOT available
Auxiliary Coulomb fitting basis             ... AVAILABLE
   # of basis functions in Aux-J            ...    769
   # of shells in Aux-J                     ...    255
   Maximum angular momentum in Aux-J        ...      4
Auxiliary J/K fitting basis                 ... NOT available
Auxiliary Correlation fitting basis         ... AVAILABLE
   # of basis functions in Aux-C            ...    792
   # of shells in Aux-C                     ...    280
   Maximum angular momentum in Aux-C        ...      3
Auxiliary 'external' fitting basis          ... NOT available

Checking pre-screening integrals            ... done (  0.0 sec) Dimension = 114
Check shell pair data                       ... done (  0.0 sec)
Shell pair information
Shell pair cut-off parameter TPreSel        ...   1.0e-14
Total number of shell pairs                 ...      6555
Shell pairs after pre-screening             ...      5537
Total number of primitive shell pairs       ...     23641
Primitive shell pairs kept                  ...     14030
          la=0 lb=0:   1726 shell pairs
          la=1 lb=0:   2026 shell pairs
          la=1 lb=1:    632 shell pairs
          la=2 lb=0:    679 shell pairs
          la=2 lb=1:    402 shell pairs
          la=2 lb=2:     72 shell pairs

Calculating one electron integrals          ... done (  0.0 sec)
Calculating RI/J V-Matrix + Cholesky decomp.... done (  0.0 sec)
Calculating RI/C V-Matrix + Cholesky decomp.... done (  0.0 sec)
Calculating Nuclear repulsion               ... done (  0.0 sec) ENN=    742.207032947590 Eh

Diagonalization of the overlap matrix:
Smallest eigenvalue                        ... 2.671e-04
Time for diagonalization                   ...    0.006 sec
Threshold for overlap eigenvalues          ... 1.000e-07
Number of eigenvalues below threshold      ... 0
Time for construction of square roots      ...    0.003 sec
Total time needed                          ...    0.011 sec

-------------------
DFT GRID GENERATION
-------------------

General Integration Accuracy     IntAcc      ... 4.388
Radial Grid Type                 RadialGrid  ... OptM3 with GC (2021)
Angular Grid (max. ang.)         AngularGrid ... 4 (Lebedev-302)
Angular grid pruning method      GridPruning ... 4 (adaptive)
Weight generation scheme         WeightScheme... mBecke (2022)
Basis function cutoff            BFCut       ... 1.0000e-12
Integration weight cutoff        WCut        ... 1.0000e-14
Partially contracted basis set               ... off
Rotationally invariant grid construction     ... off
Angular grids for H and He will be reduced by one unit

Total number of grid points                  ...   116713
Total number of batches                      ...     1835
Average number of points per batch           ...       63
Average number of grid points per atom       ...     4669

--------------------
COSX GRID GENERATION
--------------------

GRIDX 1
-------
General Integration Accuracy     IntAcc      ... 3.816
Radial Grid Type                 RadialGrid  ... OptM3 with GC (2021)
Angular Grid (max. ang.)         AngularGrid ... 1 (Lebedev-50)
Angular grid pruning method      GridPruning ... 4 (adaptive)
Weight generation scheme         WeightScheme... mBecke (2022)
Basis function cutoff            BFCut       ... 1.0000e-12
Integration weight cutoff        WCut        ... 1.0000e-14
Partially contracted basis set               ... on
Rotationally invariant grid construction     ... off
Angular grids for H and He will be reduced by one unit

Total number of grid points                  ...    14878
Total number of batches                      ...      133
Average number of points per batch           ...      111
Average number of grid points per atom       ...      595
UseSFitting                                  ... on

GRIDX 2
-------
General Integration Accuracy     IntAcc      ... 4.020
Radial Grid Type                 RadialGrid  ... OptM3 with GC (2021)
Angular Grid (max. ang.)         AngularGrid ... 2 (Lebedev-110)
Angular grid pruning method      GridPruning ... 4 (adaptive)
Weight generation scheme         WeightScheme... mBecke (2022)
Basis function cutoff            BFCut       ... 1.0000e-12
Integration weight cutoff        WCut        ... 1.0000e-14
Partially contracted basis set               ... on
Rotationally invariant grid construction     ... off
Angular grids for H and He will be reduced by one unit

Total number of grid points                  ...    32276
Total number of batches                      ...      267
Average number of points per batch           ...      120
Average number of grid points per atom       ...     1291
UseSFitting                                  ... on

GRIDX 3
-------
General Integration Accuracy     IntAcc      ... 4.338
Radial Grid Type                 RadialGrid  ... OptM3 with GC (2021)
Angular Grid (max. ang.)         AngularGrid ... 3 (Lebedev-194)
Angular grid pruning method      GridPruning ... 4 (adaptive)
Weight generation scheme         WeightScheme... mBecke (2022)
Basis function cutoff            BFCut       ... 1.0000e-12
Integration weight cutoff        WCut        ... 1.0000e-14
Partially contracted basis set               ... on
Rotationally invariant grid construction     ... off
Angular grids for H and He will be reduced by one unit

Total number of grid points                  ...    70754
Total number of batches                      ...      566
Average number of points per batch           ...      125
Average number of grid points per atom       ...     2830
UseSFitting                                  ... on
Grids setup in   0.0 sec
Initializing property integral containers    ... done (  0.0 sec)

SHARK setup successfully completed in   1.4 seconds

Maximum memory used throughout the entire STARTUP-calculation: 32.4 MB


           ************************************************************
           *        Program running with 8 parallel MPI-processes     *
           *              working on a common directory               *
           ************************************************************
Occupation numbers will be reassigned to an Aufbau configuration
             **** ENERGY FILE WAS UPDATED (calc.en.tmp) ****
Finished Guess after   0.2 sec
Maximum memory used throughout the entire GUESS-calculation: 14.2 MB


           ************************************************************
           *        Program running with 8 parallel MPI-processes     *
           *              working on a common directory               *
           ************************************************************
--------------------
CPCM SOLVATION MODEL
--------------------
CPCM parameters:
  Epsilon                                         ...      16.7000
  Refrac                                          ...       1.2750
  Rsolv                                           ...       1.3000
  Surface type                                    ... GAUSSIAN VDW
  Discretization scheme                           ... Constant charge density
    Threshold for H atoms                         ...       5.0000 (charges/Ang^2)
    Threshold for non-H atoms                     ...       5.0000 (charges/Ang^2)
  Epsilon function type                           ...         CPCM
Solvent:                                          ... CUSTOM
Radii:
  Scheme                                          ... Element-dependent radii
  Radius for C  used is    3.8550 Bohr (=   2.0400 Ang.)
  Radius for O  used is    3.4469 Bohr (=   1.8240 Ang.)
  Radius for H  used is    2.4944 Bohr (=   1.3200 Ang.)
Calculating surface                               ...        done! (  0.0s)
Cavity surface points                             ...         2245
Cavity Volume                                     ...    1500.1484
Cavity Surface-area                               ...     807.9136
Calculating surface distance matrix               ...        done! (  0.1s)
Performing Cholesky decomposition & store         ...        done! (  0.2s)
Overall time for CPCM initialization              ...                 0.2s

----------------------------------------D-I-I-S--------------------------------------------
Iteration    Energy (Eh)           Delta-E    RMSDP     MaxDP     DIISErr   Damp  Time(sec)
-------------------------------------------------------------------------------------------
               ***  Starting incremental Fock matrix formation  ***
    1    -575.1862085400924798     0.00e+00  1.47e-04  3.01e-03  7.87e-03  0.700   1.6
    2    -575.1866774607495927    -4.69e-04  1.25e-04  2.38e-03  6.31e-03  0.700   0.9
                               ***Turning on AO-DIIS***
    3    -575.1870460558501463    -3.69e-04  1.03e-04  1.82e-03  4.91e-03  0.700   0.9
    4    -575.1873227815532346    -2.77e-04  2.61e-04  4.66e-03  3.64e-03  0.000   0.9
                              *** Initializing SOSCF ***
---------------------------------------S-O-S-C-F--------------------------------------
Iteration    Energy (Eh)           Delta-E    RMSDP     MaxDP     MaxGrad    Time(sec)
--------------------------------------------------------------------------------------
    5    -575.1880638738467724    -7.41e-04  1.97e-05  4.94e-04  4.96e-04     1.0
               *** Restarting incremental Fock matrix formation ***
    6    -575.1880651364971300    -1.26e-06  1.20e-05  3.22e-04  8.29e-05     1.6
    7    -575.1880656503816454    -5.14e-07  8.12e-06  1.91e-04  5.72e-05     1.3
    8    -575.1880658496398837    -1.99e-07  2.46e-06  4.03e-05  1.13e-05     1.2
    9    -575.1880658633157282    -1.37e-08  9.68e-07  2.04e-05  5.62e-06     1.2
   10    -575.1880658623396130     9.76e-10  3.58e-07  9.35e-06  2.90e-06     1.1
                 **** Energy Check signals convergence ****

               *****************************************************
               *                     SUCCESS                       *
               *           SCF CONVERGED AFTER  10 CYCLES          *
               *****************************************************

Recomputing exchange energy using gridx3       ... done (    2.279 sec)
Old exchange energy                            :    -41.177137914 Eh
New exchange energy                            :    -41.177013380 Eh
Exchange energy change after final integration :      0.000124535 Eh
Total energy after final integration           :   -575.187941328 Eh
             **** ENERGY FILE WAS UPDATED (calc.en.tmp) ****

----------------
TOTAL SCF ENERGY
----------------

Total Energy       :       -575.18794132772075 Eh          -15651.65960 eV

Components:
Nuclear Repulsion  :        742.20703294759039 Eh           20196.48014 eV
Electronic Energy  :      -1317.38394137174532 Eh          -35847.83951 eV
One Electron Energy:      -2253.54552378878043 Eh          -61322.09126 eV
Two Electron Energy:        936.16158241703511 Eh           25474.25174 eV
CPCM Dielectric    :         -0.01115743818478 Eh              -0.30361 eV

Virial components:
Potential Energy   :      -1145.51346720586935 Eh          -31171.00615 eV
Kinetic Energy     :        570.32552587814848 Eh           15519.34655 eV
Virial Ratio       :          2.00852568441871

DFT components:
N(Alpha)           :       47.000059452900 electrons
N(Beta)            :       47.000059452900 electrons
N(Total)           :       94.000118905800 electrons
E(X)               :      -36.589344308729 Eh       
E(C)               :       -2.327584684179 Eh       
E(XC)              :      -38.916928992909 Eh       

CPCM Solvation Model Properties:
Surface-charge          :         -0.02341844304793
Corrected charge        :         -0.00000000000000
Outlying charge corr.   :          0.00003274275124 Eh               0.00089 eV
Free-energy (cav+disp)  :  This term is not implemented in the current solvation scheme

---------------
SCF CONVERGENCE
---------------

  Last Energy change         ...   -9.7612e-10  Tolerance :   1.0000e-09
  Last MAX-Density change    ...    9.3519e-06  Tolerance :   1.0000e-08
  Last RMS-Density change    ...    3.5794e-07  Tolerance :   1.0000e-09
  Last DIIS Error            ...    4.9551e-04  Tolerance :   1.0000e-08
  Last Orbital Gradient      ...    2.8979e-06  Tolerance :   2.0000e-06
  Last Orbital Rotation      ...    9.4124e-06  Tolerance :   2.0000e-06


Total SCF time: 0 days 0 hours 0 min 14 sec 
Finished LeanSCF after  14.6 sec

Maximum memory used throughout the entire LEANSCF-calculation: 28.6 MB


           ************************************************************
           *        Program running with 8 parallel MPI-processes     *
           *              working on a common directory               *
           ************************************************************

------------------------------------------------------------------------------
                                ORCA  MP2 
------------------------------------------------------------------------------

Freezing NCore=26 chemical core electrons

----------------------
RI-MP2 ENERGY+GRADIENT
----------------------
Dimension of the orbital basis            ...  242
Dimension of the AuxC basis               ...  792
Memory devoted to MP2                     ... 8000 MB   
Data format for matrix containers         ... DOUBLE
Compression type for matrix containers    ... UNCOMPRESSED
Overall scaling of the MP2 energy         ...   2.700e-01

-----------------------
SHARK RI TRANSFORMATION
-----------------------

Number of basis functions                ...    242
Number of aux functions                  ...    792
Number of operators                      ...      1
Generation of IJK                        ... YES
Generation of IAK                        ... YES
Generation of ABK                        ... NO
Orbital Range Operator  0:    0-  46 to   47- 241

Aux basis identifier                     ...   AUXC
Contraction scheme used                  ... SEGMENTED
Do orthogonalization                     ... YES
All operator combinations                ... NO
Transpose (ia|K)                         ... NO
Integral generator used                  ... LIBINT
Starting integral generation + trafo... 
Half trafo (segmented) done. Total time =  0.2 sec. integrals=  0.1 sec trafo=  0.1 sec
Integral generation and half transformation done (  0.2 sec)

Reading or making V^(-1/2)          ... done (  0.0 sec)
Sorting IJK integrals               ... done (  0.1 sec)
Sorting IAK integrals               ... done (  0.2 sec)

SHARK RI integral transformation done. Total time =  0.4 sec.

Opening buffers                              ... done
Frozen core precalculation                   ... done

Starting loop over batches of integrals:

Operator 0  - window                       ... ( 13- 46)x( 47-241)
Operator 0  - Memory available             ...  8000 MB
Operator 0  - Memory needed per MO         ...   1.2 MB
Operator 0  - Number of orbitals per batch ... 5
Operator 0  - Number of batches            ... 1

OPERATOR  0   PASS   0:  MOs    13 ...   17 +   18 ...   22 +   23 ...   27 +   28 ...   32
                            +   33 ...   37 +   38 ...   42 +   43 ...   46
  Reading integrals       ... ok
  Internal MO  15
Closing buffer GIPV ( 0.05 GB; CompressionRatio= 1.00)
Time spent in pair loops =     2.247 sec
Deleting buffers (Ka|jb) ...done

-----------------------------------------------
 RI-MP2 CORRELATION ENERGY:     -0.600099424 Eh
-----------------------------------------------


---------------------
MP2 DENSITY FORMATION
---------------------

Completing the external part of the density      ... done
Storing the unrelaxed density                    ... done

Re-sorting 3-index density container for op 0    ... done
Computing external part of the Lagrangian        ... done
Calculating the xc-kernel                        ... done
Calculating G(D)                                 ... done
Completing the Lagrangian                        ... done
Solving the Z-vector equations                   ... Using XC Grid                  ... (calc.grid_cpscf.tmp) 
Recalculating density on grid  ... (calc.grho_cpscf0.tmp) done
Calculating the xc-kernel      ... (calc.fxc_cpscf0.tmp) done

-------------------
SHARK CP-SCF DRIVER
-------------------

Dimension of the orbital basis          ...    242
Dimension of the CPSCF-problem          ...   9165
Number of operators                     ...      1
Max. number of iterations               ...    128
Convergence Tolerance                   ... 3.0e-05
Number of perturbations                 ...      1
Perturbation type                       ... REAL

----------------------------
POPLE LINEAR EQUATION SOLVER
----------------------------

  ITERATION   0:   ||err||_max =   5.1261e-02 (   1.0 sec)
  ITERATION   1:   ||err||_max =   1.2248e-02 (   1.0 sec)
  ITERATION   2:   ||err||_max =   5.2038e-03 (   1.0 sec)
  ITERATION   3:   ||err||_max =   1.4111e-03 (   1.0 sec)
  ITERATION   4:   ||err||_max =   6.1732e-04 (   1.0 sec)
  ITERATION   5:   ||err||_max =   2.4784e-04 (   1.0 sec)
  ITERATION   6:   ||err||_max =   7.5448e-05 (   1.0 sec)
  ITERATION   7:   ||err||_max =   3.0053e-05 (   1.6 sec)
  ITERATION   8:   ||err||_max =   8.7129e-06 (   1.1 sec)
done
Finalizing the relaxed density                   ... done
Transforming P to the AO basis                   ... done
Storing the relaxed density                      ... done

------------------------------------
ENERGY WEIGHTED DENSITY FINALIZATION
------------------------------------

Gathering the parts of the W-matrix              ... done
Forming the Z-density                            ... done
Transforming Z to the AO basis                   ... done
Calculating G(Z)                                 ... done
Finalizing the W-matrix                          ... done
Transforming W to the AO basis and storing       ... done

----------------------------------
MP2 DERIVATIVE INTEGRAL GENERATION
----------------------------------

Input SCF Electron Density              ... calc.scfp
Input Correlated Electron Density       ... calc.pmp2re
Input Energy Weighted Density           ... calc.wmp2.tmp

Nuclear repulsion gradient              ... done (  0.0 sec)
HCore & Overlap gradient  (SHARK)       ... done (  0.1 sec)
Two-electron RIJ gradient terms         ... done (  0.5 sec)

-----------------------------------------------------------
MP2 COSX Grid Generation
-----------------------------------------------------------

General Integration Accuracy     IntAcc      ... 4.871
Radial Grid Type                 RadialGrid  ... OptM3 with GC (2021)
Angular Grid (max. ang.)         AngularGrid ... 4 (Lebedev-302)
Angular grid pruning method      GridPruning ... 4 (adaptive)
Weight generation scheme         WeightScheme... mBecke (2022)
Basis function cutoff            BFCut       ... 1.0000e-12
Integration weight cutoff        WCut        ... 1.0000e-14
Partially contracted basis set               ... on
Rotationally invariant grid construction     ... off
Angular grids for H and He will be reduced by one unit

Total number of grid points                  ...   134287
Total number of batches                      ...     1061
Average number of points per batch           ...      126
Average number of grid points per atom       ...     5371
UseSFitting                                  ... on
Two-electron COSX gradient terms        ... 
Integration Timings:
Total Time                  =     5.9 sec
Basis fcn evaluation        =     0.1 sec
Density evaluation          =     0.2 sec
A evaluation                =     5.0 sec
A derivative evaluation     =     0.0 sec
S-fit derivative evaluation =     0.0 sec
anal. over. der. evaluation =     0.0 sec
num. over. der. evaluation  =     0.4 sec
K(P) evaluation             =     0.1 sec
finalize                    =     0.0 sec

done (  6.7 sec)
CPCM gradient                           ... done (  1.3 sec)
DFT XC gradient                         ... done (  0.8 sec)
Empirical dispersion gradient           ... done (  0.0 sec)

-------
TIMINGS
-------

Total time                :   28.169 sec
Integral trafo            :    0.438 sec (  1.6%)
FC preparation            :    0.142 sec (  0.5%)
I/O of integrals          :    0.132 sec (  0.5%)
K(i,j) operators          :    0.300 sec (  1.1%)
T(i,j) pair energies      :    0.040 sec (  0.1%)
V**(-1/2)                 :    0.173 sec (  0.6%)
Gamma(ia|P)               :    0.288 sec (  1.0%)
Gamma-Trafo               :    0.083 sec (  0.3%)
D(virtual)                :    0.013 sec (  0.0%)
D(internal)               :    0.417 sec (  1.5%)
W(virtual)                :    0.025 sec (  0.1%)
W(internal)               :    0.609 sec (  2.2%)
L(virtual)                :    0.223 sec (  0.8%)
L(internal)               :    0.038 sec (  0.1%)
XC kernel                 :    0.021 sec (  0.1%)
G(D)                      :    2.036 sec (  7.2%)
G(Z)                      :    2.871 sec ( 10.2%)
Z-vector solution         :    9.871 sec ( 35.0%)
3-index derivative        :    0.319 sec (  1.1%)
2-index derivative        :    0.031 sec (  0.1%)
Fock matrix gradient      :    9.513 sec ( 33.8%)


---------------------------------------
MP2 TOTAL ENERGY:     -575.788040752 Eh
---------------------------------------

The final MP2 gradient
  0:   0.00313790  -0.00202187   0.00229227
  1:  -0.00087329   0.00451428   0.00045446
  2:   0.00079710  -0.00402201  -0.00035592
  3:   0.00012528  -0.00028538   0.00003686
  4:   0.00071125   0.00096723   0.00090970
  5:  -0.00206986  -0.00045265  -0.00203094
  6:   0.00090543   0.00236132   0.00159152
  7:  -0.00141397   0.00153448  -0.00072527
  8:   0.00198099  -0.00768033  -0.00039536
  9:  -0.00261017   0.00254532  -0.00115820
 10:   0.00265831   0.00526197   0.00341355
 11:  -0.00196799  -0.00776476  -0.00395226
 12:   0.00105119   0.00332569   0.00124800
 13:  -0.00029830   0.00095411   0.00002316
 14:  -0.00072325  -0.00011546  -0.00030695
 15:  -0.00034341   0.00000937  -0.00067104
 16:  -0.00032015   0.00012175  -0.00029040
 17:  -0.00060202   0.00026656  -0.00053650
 18:   0.00080847  -0.00035255   0.00064103
 19:   0.00005856  -0.00094366  -0.00023438
 20:   0.00038435   0.00146854   0.00013839
 21:  -0.00023242   0.00092916   0.00094349
 22:   0.00027301   0.00073830   0.00050173
 23:  -0.00079584  -0.00070196  -0.00090235
 24:  -0.00063818  -0.00062619  -0.00062143

-----------------------------------
NORM OF THE MP2 GRADIENT:  0.017699
-----------------------------------

Maximum memory used throughout the entire MP2-calculation: 70.3 MB


-------------------------------------------------------------------------------
                          DFT DISPERSION CORRECTION                            
                                                                               
                              DFTD3 V3.1  Rev 1                                
                          USING Becke-Johnson damping                          
-------------------------------------------------------------------------------
-------------------------   ----------------
Dispersion correction           -0.020582927
-------------------------   ----------------


-------------------------   --------------------
FINAL SINGLE POINT ENERGY      -575.808623678696
-------------------------   --------------------

------------------------------------------------------------------------------
                         ORCA GEOMETRY RELAXATION STEP
------------------------------------------------------------------------------

Reading the OPT-File                    .... done
Getting information on internals        .... done
Copying old internal coords+grads       .... done
Making the new internal coordinates     .... (2022 redundants) done
Validating the new internal coordinates .... (2022 redundants) done
Calculating the B-matrix                .... done
Calculating the G,G- and P matrices     .... done
Transforming gradient to internals      .... done
Projecting the internal gradient        .... done
Number of atoms                         ....  25
Number of internal coordinates          .... 123
Current Energy                          ....  -575.808623679 Eh
Current gradient norm                   ....     0.017699413 Eh/bohr
Maximum allowed component of the step   ....  0.300
Current trust radius                    ....  0.300
Updating the Hessian (BFGS)             .... done
Forming the augmented Hessian           .... done
Diagonalizing the augmented Hessian     .... done
Last element of RFO vector              ....  0.998960734
Lowest eigenvalues of augmented Hessian:
 -0.000377390  0.012898703  0.015962491  0.020384060  0.023766440
Length of the computed step             ....  0.045626483
The final length of the internal step   ....  0.045626483
Converting the step to Cartesian space:
 Initial RMS(Int)=    0.0041140015
Transforming coordinates:
 Iter   0:  RMS(Cart)=    0.0086783260 RMS(Int)=    0.5665310513
done
Storing new coordinates                 .... done
The predicted energy change is          ....    -0.000189088
Previously predicted energy change      ....    -0.001911645
Actually observed energy change         ....    -0.002174187
Ratio of predicted to observed change   ....     1.137337928
New trust radius                        ....     0.450000000

                                .--------------------.
          ----------------------|Geometry convergence|-------------------------
          Item                value                   Tolerance       Converged
          ---------------------------------------------------------------------
          Energy change      -0.0021741865            0.0000010000      NO
          RMS gradient        0.0009699944            0.0000300000      NO
          MAX gradient        0.0036433122            0.0001000000      NO
          RMS step            0.0041140015            0.0006000000      NO
          MAX step            0.0127775776            0.0010000000      NO
          ........................................................
          Max(Bonds)      0.0068      Max(Angles)    0.55
          Max(Dihed)        0.61      Max(Improp)    0.00
          ---------------------------------------------------------------------

The optimization has not yet converged - more geometry cycles are needed


    ---------------------------------------------------------------------------
                         Redundant Internal Coordinates
                            (Angstroem and degrees)

        Definition                    Value    dE/dq     Step     New-Value
    ----------------------------------------------------------------------------
     1. B(O   1,C   0)                1.4123 -0.002507  0.0044    1.4167   
     2. B(C   2,O   1)                1.3506 -0.003410  0.0032    1.3538   
     3. B(C   3,C   2)                1.4076  0.000372 -0.0004    1.4072   
     4. B(C   4,C   3)                1.3958 -0.000183  0.0001    1.3959   
     5. B(C   5,C   2)                1.4033 -0.001338  0.0017    1.4050   
     6. B(C   6,C   5)                1.3937  0.000972 -0.0012    1.3925   
     7. B(C   7,C   4)                1.4047 -0.000391  0.0002    1.4050   
     8. B(C   7,C   6)                1.4081 -0.000378  0.0005    1.4087   
     9. B(C   8,C   7)                1.4649 -0.001629  0.0012    1.4661   
    10. B(C   9,C   8)                1.3527  0.003643 -0.0018    1.3509   
    11. B(C  10,C   9)                1.5119  0.001315 -0.0008    1.5111   
    12. B(C  11,C  10)                1.5533  0.002994 -0.0041    1.5493   
    13. B(O  12,C  11)                1.4373 -0.003068  0.0068    1.4440   
    14. B(O  12,C   8)                1.3681 -0.001379  0.0026    1.3707   
    15. B(H  13,C   0)                1.0947 -0.000542  0.0004    1.0952   
    16. B(H  14,C   0)                1.1011 -0.000177 -0.0001    1.1009   
    17. B(H  15,C   0)                1.1011 -0.000160 -0.0002    1.1009   
    18. B(H  16,C   3)                1.0891  0.000430 -0.0005    1.0886   
    19. B(H  17,C   4)                1.0915  0.000267  0.0000    1.0915   
    20. B(H  18,C   5)                1.0915  0.000337 -0.0002    1.0913   
    21. B(H  19,C   6)                1.0900  0.000408 -0.0004    1.0896   
    22. B(H  20,C  11)                1.0981 -0.000484  0.0003    1.0984   
    23. B(H  21,C  11)                1.0990 -0.000498  0.0004    1.0994   
    24. B(H  22,C   9)                1.0874  0.000210 -0.0001    1.0874   
    25. B(H  23,C  10)                1.1011 -0.000661  0.0008    1.1019   
    26. B(H  24,C  10)                1.1000 -0.000718  0.0009    1.1009   
    27. A(O   1,C   0,H  15)          111.78  0.000720   -0.09    111.70   
    28. A(H  14,C   0,H  15)          108.77 -0.000612    0.03    108.80   
    29. A(H  13,C   0,H  14)          108.83 -0.000897    0.23    109.06   
    30. A(O   1,C   0,H  13)          106.70  0.000825   -0.29    106.40   
    31. A(H  13,C   0,H  15)          108.85 -0.000890    0.23    109.09   
    32. A(O   1,C   0,H  14)          111.81  0.000787   -0.10    111.71   
    33. A(C   0,O   1,C   2)          118.93 -0.000031   -0.36    118.57   
    34. A(O   1,C   2,C   5)          116.93  0.002111   -0.41    116.52   
    35. A(C   3,C   2,C   5)          119.29  0.000616   -0.09    119.20   
    36. A(O   1,C   2,C   3)          123.78 -0.002727    0.50    124.28   
    37. A(C   4,C   3,H  16)          119.10 -0.000190    0.06    119.17   
    38. A(C   2,C   3,H  16)          120.81 -0.000456    0.07    120.88   
    39. A(C   2,C   3,C   4)          120.08  0.000646   -0.13    119.96   
    40. A(C   7,C   4,H  17)          120.48  0.001481   -0.32    120.16   
    41. A(C   3,C   4,H  17)          118.41 -0.000179    0.07    118.49   
    42. A(C   3,C   4,C   7)          121.10 -0.001303    0.25    121.35   
    43. A(C   2,C   5,H  18)          119.30  0.001612   -0.33    118.96   
    44. A(C   2,C   5,C   6)          120.15 -0.001087    0.16    120.31   
    45. A(C   6,C   5,H  18)          120.56 -0.000525    0.17    120.73   
    46. A(C   5,C   6,H  19)          119.22 -0.001067    0.24    119.45   
    47. A(C   5,C   6,C   7)          121.16  0.000308   -0.03    121.13   
    48. A(C   7,C   6,H  19)          119.63  0.000759   -0.21    119.42   
    49. A(C   6,C   7,C   8)          120.05 -0.001721    0.34    120.39   
    50. A(C   4,C   7,C   8)          121.73  0.000902   -0.17    121.55   
    51. A(C   4,C   7,C   6)          118.22  0.000819   -0.16    118.06   
    52. A(C   7,C   8,O  12)          115.93  0.001414   -0.55    115.38   
    53. A(C   7,C   8,C   9)          130.41 -0.001750    0.53    130.94   
    54. A(C   9,C   8,O  12)          113.66  0.000336    0.02    113.68   
    55. A(C   8,C   9,C  10)          109.30 -0.000904    0.04    109.33   
    56. A(C  10,C   9,H  22)          124.55 -0.000481    0.18    124.73   
    57. A(C   8,C   9,H  22)          126.14  0.001386   -0.22    125.92   
    58. A(C   9,C  10,C  11)          101.28 -0.001251    0.25    101.53   
    59. A(H  23,C  10,H  24)          107.60  0.000523   -0.54    107.06   
    60. A(C   9,C  10,H  24)          112.55 -0.000091    0.14    112.69   
    61. A(C  11,C  10,H  23)          111.90  0.000371   -0.05    111.85   
    62. A(C   9,C  10,H  23)          111.67 -0.000173    0.42    112.09   
    63. A(C  11,C  10,H  24)          111.87  0.000551   -0.14    111.72   
    64. A(H  20,C  11,H  21)          108.30 -0.000501    0.07    108.38   
    65. A(O  12,C  11,H  21)          108.57  0.001682   -0.34    108.23   
    66. A(C  10,C  11,H  21)          111.82 -0.001335    0.34    112.16   
    67. A(O  12,C  11,H  20)          108.67  0.000540   -0.42    108.25   
    68. A(C  10,C  11,O  12)          107.17  0.001256   -0.12    107.04   
    69. A(C  10,C  11,H  20)          112.20 -0.001463    0.43    112.63   
    70. A(C   8,O  12,C  11)          108.49  0.000577   -0.20    108.28   
    71. D(C   2,O   1,C   0,H  14)     61.43  0.000157   -0.06     61.37   
    72. D(C   2,O   1,C   0,H  13)   -179.68  0.000024   -0.04   -179.72   
    73. D(C   2,O   1,C   0,H  15)    -60.79 -0.000140    0.01    -60.78   
    74. D(C   5,C   2,O   1,C   0)    179.56 -0.000049    0.13    179.70   
    75. D(C   3,C   2,O   1,C   0)     -0.51 -0.000053    0.14     -0.37   
    76. D(C   4,C   3,C   2,C   5)     -0.03 -0.000011    0.04      0.01   
    77. D(C   4,C   3,C   2,O   1)   -179.95 -0.000009    0.03   -179.92   
    78. D(H  16,C   3,C   2,C   5)    179.89 -0.000018    0.05    179.95   
    79. D(H  16,C   3,C   2,O   1)     -0.03 -0.000015    0.05      0.02   
    80. D(H  17,C   4,C   3,H  16)     -0.05 -0.000003    0.01     -0.04   
    81. D(H  17,C   4,C   3,C   2)    179.88 -0.000010    0.02    179.90   
    82. D(C   7,C   4,C   3,H  16)   -179.95  0.000003   -0.00   -179.95   
    83. D(C   7,C   4,C   3,C   2)     -0.02 -0.000004    0.01     -0.01   
    84. D(C   6,C   5,C   2,C   3)      0.03  0.000014   -0.04     -0.01   
    85. D(C   6,C   5,C   2,O   1)    179.96  0.000008   -0.04    179.92   
    86. D(H  18,C   5,C   2,C   3)   -179.96  0.000012   -0.03   -179.99   
    87. D(H  18,C   5,C   2,O   1)     -0.03  0.000006   -0.03     -0.05   
    88. D(H  19,C   6,C   5,C   2)   -179.96 -0.000004    0.02   -179.94   
    89. D(C   7,C   6,C   5,H  18)   -179.99  0.000000   -0.01   -180.01   
    90. D(C   7,C   6,C   5,C   2)      0.02 -0.000002    0.00      0.02   
    91. D(H  19,C   6,C   5,H  18)      0.03 -0.000002    0.01      0.03   
    92. D(C   8,C   7,C   6,H  19)     -0.13 -0.000016    0.05     -0.08   
    93. D(C   8,C   7,C   6,C   5)    179.89 -0.000018    0.07    179.95   
    94. D(C   4,C   7,C   6,H  19)    179.91 -0.000012    0.03    179.94   
    95. D(C   4,C   7,C   6,C   5)     -0.07 -0.000014    0.04     -0.02   
    96. D(C   8,C   7,C   4,H  17)      0.22  0.000029   -0.09      0.13   
    97. D(C   8,C   7,C   4,C   3)   -179.89  0.000022   -0.07   -179.96   
    98. D(C   6,C   7,C   4,H  17)   -179.83  0.000023   -0.06   -179.89   
    99. D(C   6,C   7,C   4,C   3)      0.07  0.000016   -0.05      0.02   
   100. D(C   9,C   8,C   7,C   6)   -178.73  0.000085   -0.30   -179.02   
   101. D(C   9,C   8,C   7,C   4)      1.23  0.000081   -0.27      0.96   
   102. D(O  12,C   8,C   7,C   6)      1.00  0.000023   -0.26      0.74   
   103. D(O  12,C   8,C   7,C   4)   -179.05  0.000019   -0.24   -179.29   
   104. D(H  22,C   9,C   8,O  12)   -179.43  0.000034    0.01   -179.43   
   105. D(H  22,C   9,C   8,C   7)      0.29 -0.000024    0.04      0.33   
   106. D(C  10,C   9,C   8,O  12)     -0.74  0.000069    0.01     -0.72   
   107. D(C  10,C   9,C   8,C   7)    178.99  0.000011    0.05    179.03   
   108. D(H  24,C  10,C   9,C   8)    122.07 -0.000380    0.27    122.34   
   109. D(H  23,C  10,C   9,H  22)     61.94  0.000172   -0.03     61.91   
   110. D(H  23,C  10,C   9,C   8)   -116.78  0.000108   -0.03   -116.81   
   111. D(C  11,C  10,C   9,H  22)   -178.82 -0.000183    0.23   -178.59   
   112. D(C  11,C  10,C   9,C   8)      2.46 -0.000247    0.22      2.69   
   113. D(H  20,C  11,C  10,H  24)    117.41  0.000165   -0.26    117.15   
   114. D(H  20,C  11,C  10,H  23)     -3.42 -0.001161    0.59     -2.83   
   115. D(H  20,C  11,C  10,C   9)   -122.50 -0.000411   -0.01   -122.51   
   116. D(O  12,C  11,C  10,H  24)   -123.38  0.000780   -0.61   -123.99   
   117. D(O  12,C  11,C  10,H  23)    115.79 -0.000546    0.24    116.03   
   118. D(O  12,C  11,C  10,C   9)     -3.29  0.000204   -0.36     -3.65   
   119. D(C   8,O  12,C  11,H  21)   -117.86 -0.000226    0.22   -117.64   
   120. D(C   8,O  12,C  11,H  20)    124.54 -0.000866    0.59    125.14   
   121. D(C   8,O  12,C  11,C  10)      3.08 -0.000153    0.39      3.47   
   122. D(C  11,O  12,C   8,C   9)     -1.55  0.000058   -0.27     -1.82   
   123. D(C  11,O  12,C   8,C   7)    178.68  0.000116   -0.30    178.38   
    ----------------------------------------------------------------------------

Geometry step timings:
Preparation and reading OPT file:      0.001 s (11.145 %)
Internal coordinates            :      0.000 s ( 0.508 %)
B/P matrices and projection     :      0.002 s (27.338 %)
Hessian update/contruction      :      0.000 s ( 6.223 %)
Making the step                 :      0.001 s (19.733 %)
Converting the step to Cartesian:      0.000 s ( 2.381 %)
Storing new data                :      0.000 s ( 0.540 %)
Checking convergence            :      0.000 s ( 0.238 %)
Final printing                  :      0.002 s (31.846 %)
Total time                      :      0.006 s

Time for energy+gradient        :     45.100 s
Time for complete geometry iter :     45.327 s

         *************************************************************
         *                GEOMETRY OPTIMIZATION CYCLE   4            *
         *************************************************************
---------------------------------
CARTESIAN COORDINATES (ANGSTROEM)
---------------------------------
  C      1.237541   -0.030000   -0.222623
  O      2.248866   -0.692607    0.515809
  C      2.976168    0.023888    1.404852
  C      2.802043    1.399332    1.645588
  C      3.605264    2.049909    2.583750
  C      3.962870   -0.677363    2.118154
  C      4.757921   -0.017203    3.051430
  C      4.594964    1.359205    3.303073
  C      5.440372    2.037856    4.290021
  C      5.457314    3.322674    4.706885
  C      6.520637    3.490527    5.767313
  C      7.140408    2.071299    5.811447
  O      6.374605    1.246672    4.906587
  H      0.779090   -0.787191   -0.867492
  H      1.652072    0.773722   -0.850481
  H      0.465731    0.396714    0.436393
  H      2.046468    1.969378    1.107842
  H      3.450813    3.117518    2.750263
  H      4.094726   -1.743875    1.928223
  H      5.519598   -0.574372    3.596071
  H      7.092662    1.620169    6.811815
  H      8.188201    2.065695    5.478625
  H      4.799338    4.115166    4.358460
  H      6.093164    3.781602    6.740292
  H      7.268465    4.253620    5.501856

----------------------------
CARTESIAN COORDINATES (A.U.)
----------------------------
  NO LB      ZA    FRAG     MASS         X           Y           Z
   0 C     6.0000    0    12.011    2.338613   -0.056692   -0.420697
   1 O     8.0000    0    15.999    4.249741   -1.308837    0.974738
   2 C     6.0000    0    12.011    5.624143    0.045142    2.654785
   3 C     6.0000    0    12.011    5.295095    2.644354    3.109710
   4 C     6.0000    0    12.011    6.812962    3.873767    4.882580
   5 C     6.0000    0    12.011    7.488739   -1.280031    4.002730
   6 C     6.0000    0    12.011    8.991168   -0.032509    5.766366
   7 C     6.0000    0    12.011    8.683223    2.568526    6.241903
   8 C     6.0000    0    12.011   10.280813    3.850989    8.106964
   9 C     6.0000    0    12.011   10.312829    6.278944    8.894724
  10 C     6.0000    0    12.011   12.322218    6.596141   10.898642
  11 C     6.0000    0    12.011   13.493415    3.914188   10.982044
  12 O     8.0000    0    15.999   12.046257    2.355868    9.272106
  13 H     1.0000    0     1.008    1.472267   -1.487576   -1.639323
  14 H     1.0000    0     1.008    3.121964    1.462122   -1.607175
  15 H     1.0000    0     1.008    0.880103    0.749680    0.824664
  16 H     1.0000    0     1.008    3.867264    3.721586    2.093518
  17 H     1.0000    0     1.008    6.521092    5.891255    5.197243
  18 H     1.0000    0     1.008    7.737911   -3.295447    3.643814
  19 H     1.0000    0     1.008   10.430528   -1.085406    6.795590
  20 H     1.0000    0     1.008   13.403189    3.061675   12.872464
  21 H     1.0000    0     1.008   15.473458    3.903597   10.353101
  22 H     1.0000    0     1.008    9.069434    7.776537    8.236297
  23 H     1.0000    0     1.008   11.514412    7.146193   12.737305
  24 H     1.0000    0     1.008   13.735408    8.038176   10.397001

--------------------------------
INTERNAL COORDINATES (ANGSTROEM)
--------------------------------
 C      0   0   0     0.000000000000     0.00000000     0.00000000
 O      1   0   0     1.416724645771     0.00000000     0.00000000
 C      2   1   0     1.353783815700   118.57213720     0.00000000
 C      3   2   1     1.407166849878   124.27685499   359.62491192
 C      4   3   2     1.395909494689   119.95562942   180.08213303
 C      3   2   1     1.405038337023   116.52094997   179.69684639
 C      6   3   2     1.392451627390   120.30562399   179.92050266
 C      5   4   3     1.404992060934   121.35232254     0.00000000
 C      8   5   4     1.466065330127   121.55352555   180.04248879
 C      9   8   5     1.350859272069   130.93862517     0.95741011
 C     10   9   8     1.511071375411   109.33182902   179.03929563
 C     11  10   9     1.549281308804   101.52149325     2.69101953
 O      9   8   5     1.370736268484   115.38127397   180.71400451
 H      1   2   3     1.095158140676   106.40200049   180.28213279
 H      1   2   3     1.100913354396   111.71046974    61.36093372
 H      1   2   3     1.100944271417   111.69797339   299.22733591
 H      4   3   2     1.088585157728   120.87924826     0.00000000
 H      5   4   3     1.091498883932   118.48738356   179.89812284
 H      6   3   2     1.091287154698   118.96406901   359.94577131
 H      7   6   3     1.089597580944   119.45405819   180.05833563
 H     12  11  10     1.098423141898   112.63047369   237.49082940
 H     12  11  10     1.099396746190   112.16696431   114.91546864
 H     10   9   8     1.087371200169   125.92412298     0.33529543
 H     11  10   9     1.101882357859   112.08767284   243.18802611
 H     11  10   9     1.100919621031   112.69220776   122.33615653

---------------------------
INTERNAL COORDINATES (A.U.)
---------------------------
 C      0   0   0     0.000000000000     0.00000000     0.00000000
 O      1   0   0     2.677221587684     0.00000000     0.00000000
 C      2   1   0     2.558280656208   118.57213720     0.00000000
 C      3   2   1     2.659159971002   124.27685499   359.62491192
 C      4   3   2     2.637886652703   119.95562942   180.08213303
 C      3   2   1     2.655137664634   116.52094997   179.69684639
 C      6   3   2     2.631352230500   120.30562399   179.92050266
 C      5   4   3     2.655050215498   121.35232254     0.00000000
 C      8   5   4     2.770461968377   121.55352555   180.04248879
 C      9   8   5     2.552754069679   130.93862517     0.95741011
 C     10   9   8     2.855511068334   109.33182902   179.03929563
 C     11  10   9     2.927717378043   101.52149325     2.69101953
 O      9   8   5     2.590316149268   115.38127397   180.71400451
 H      1   2   3     2.069548959213   106.40200049   180.28213279
 H      1   2   3     2.080424736985   111.71046974    61.36093372
 H      1   2   3     2.080483161688   111.69797339   299.22733591
 H      4   3   2     2.057127821557   120.87924826     0.00000000
 H      5   4   3     2.062633966113   118.48738356   179.89812284
 H      6   3   2     2.062233855845   118.96406901   359.94577131
 H      7   6   3     2.059041024167   119.45405819   180.05833563
 H     12  11  10     2.075718917348   112.63047369   237.49082940
 H     12  11  10     2.077558762823   112.16696431   114.91546864
 H     10   9   8     2.054833774232   125.92412298     0.33529543
 H     11  10   9     2.082255888152   112.08767284   243.18802611
 H     11  10   9     2.080436579209   112.69220776   122.33615653


           ************************************************************
           *        Program running with 8 parallel MPI-processes     *
           *              working on a common directory               *
           ************************************************************
------------------------------------------------------------------------------
                   ___                                                        
                  /   \      - P O W E R E D   B Y -                         
                 /     \                                                     
                 |  |  |   _    _      __       _____    __    __             
                 |  |  |  | |  | |    /  \     |  _  \  |  |  /  |          
                  \  \/   | |  | |   /    \    | | | |  |  | /  /          
                 / \  \   | |__| |  /  /\  \   | |_| |  |  |/  /          
                |  |  |   |  __  | /  /__\  \  |    /   |      \           
                |  |  |   | |  | | |   __   |  |    \   |  |\   \          
                \     /   | |  | | |  |  |  |  | |\  \  |  | \   \       
                 \___/    |_|  |_| |__|  |__|  |_| \__\ |__|  \__/        
                                                                              
                      - O R C A' S   B I G   F R I E N D -                    
                                      &                                       
                       - I N T E G R A L  F E E D E R -                       
                                                                              
 v1 FN, 2020, v2 2021, v3 2022-2024                                           
------------------------------------------------------------------------------


----------------------
SHARK INTEGRAL PACKAGE
----------------------

Number of atoms                             ...     25
Number of basis functions                   ...    242
Number of shells                            ...    114
Maximum angular momentum                    ...      2
Integral batch strategy                     ... SHARK/LIBINT Hybrid
RI-J (if used) integral strategy            ... SPLIT-RIJ (Revised 2003 algorithm where possible)
Printlevel                                  ...      1
Contraction scheme used                     ... SEGMENTED contraction
Prescreening option                         ... SCHWARTZ
   Thresh                                   ... 1.000e-12
   Tcut                                     ... 1.000e-14
   Tpresel                                  ... 1.000e-14 
Coulomb Range Separation                    ... NOT USED
Exchange Range Separation                   ... NOT USED
Multipole approximations                    ... NOT USED
Finite Nucleus Model                        ... NOT USED
CABS basis                                  ... NOT available
Auxiliary Coulomb fitting basis             ... AVAILABLE
   # of basis functions in Aux-J            ...    769
   # of shells in Aux-J                     ...    255
   Maximum angular momentum in Aux-J        ...      4
Auxiliary J/K fitting basis                 ... NOT available
Auxiliary Correlation fitting basis         ... AVAILABLE
   # of basis functions in Aux-C            ...    792
   # of shells in Aux-C                     ...    280
   Maximum angular momentum in Aux-C        ...      3
Auxiliary 'external' fitting basis          ... NOT available

Checking pre-screening integrals            ... done (  0.0 sec) Dimension = 114
Check shell pair data                       ... done (  0.0 sec)
Shell pair information
Shell pair cut-off parameter TPreSel        ...   1.0e-14
Total number of shell pairs                 ...      6555
Shell pairs after pre-screening             ...      5535
Total number of primitive shell pairs       ...     23641
Primitive shell pairs kept                  ...     14023
          la=0 lb=0:   1724 shell pairs
          la=1 lb=0:   2026 shell pairs
          la=1 lb=1:    632 shell pairs
          la=2 lb=0:    679 shell pairs
          la=2 lb=1:    402 shell pairs
          la=2 lb=2:     72 shell pairs

Calculating one electron integrals          ... done (  0.0 sec)
Calculating RI/J V-Matrix + Cholesky decomp.... done (  0.1 sec)
Calculating RI/C V-Matrix + Cholesky decomp.... done (  0.1 sec)
Calculating Nuclear repulsion               ... done (  0.0 sec) ENN=    741.743050810804 Eh

Diagonalization of the overlap matrix:
Smallest eigenvalue                        ... 2.672e-04
Time for diagonalization                   ...    0.007 sec
Threshold for overlap eigenvalues          ... 1.000e-07
Number of eigenvalues below threshold      ... 0
Time for construction of square roots      ...    0.004 sec
Total time needed                          ...    0.013 sec

-------------------
DFT GRID GENERATION
-------------------

General Integration Accuracy     IntAcc      ... 4.388
Radial Grid Type                 RadialGrid  ... OptM3 with GC (2021)
Angular Grid (max. ang.)         AngularGrid ... 4 (Lebedev-302)
Angular grid pruning method      GridPruning ... 4 (adaptive)
Weight generation scheme         WeightScheme... mBecke (2022)
Basis function cutoff            BFCut       ... 1.0000e-12
Integration weight cutoff        WCut        ... 1.0000e-14
Partially contracted basis set               ... off
Rotationally invariant grid construction     ... off
Angular grids for H and He will be reduced by one unit

Total number of grid points                  ...   116707
Total number of batches                      ...     1835
Average number of points per batch           ...       63
Average number of grid points per atom       ...     4668

--------------------
COSX GRID GENERATION
--------------------

GRIDX 1
-------
General Integration Accuracy     IntAcc      ... 3.816
Radial Grid Type                 RadialGrid  ... OptM3 with GC (2021)
Angular Grid (max. ang.)         AngularGrid ... 1 (Lebedev-50)
Angular grid pruning method      GridPruning ... 4 (adaptive)
Weight generation scheme         WeightScheme... mBecke (2022)
Basis function cutoff            BFCut       ... 1.0000e-12
Integration weight cutoff        WCut        ... 1.0000e-14
Partially contracted basis set               ... on
Rotationally invariant grid construction     ... off
Angular grids for H and He will be reduced by one unit

Total number of grid points                  ...    14878
Total number of batches                      ...      133
Average number of points per batch           ...      111
Average number of grid points per atom       ...      595
UseSFitting                                  ... on

GRIDX 2
-------
General Integration Accuracy     IntAcc      ... 4.020
Radial Grid Type                 RadialGrid  ... OptM3 with GC (2021)
Angular Grid (max. ang.)         AngularGrid ... 2 (Lebedev-110)
Angular grid pruning method      GridPruning ... 4 (adaptive)
Weight generation scheme         WeightScheme... mBecke (2022)
Basis function cutoff            BFCut       ... 1.0000e-12
Integration weight cutoff        WCut        ... 1.0000e-14
Partially contracted basis set               ... on
Rotationally invariant grid construction     ... off
Angular grids for H and He will be reduced by one unit

Total number of grid points                  ...    32282
Total number of batches                      ...      267
Average number of points per batch           ...      120
Average number of grid points per atom       ...     1291
UseSFitting                                  ... on

GRIDX 3
-------
General Integration Accuracy     IntAcc      ... 4.338
Radial Grid Type                 RadialGrid  ... OptM3 with GC (2021)
Angular Grid (max. ang.)         AngularGrid ... 3 (Lebedev-194)
Angular grid pruning method      GridPruning ... 4 (adaptive)
Weight generation scheme         WeightScheme... mBecke (2022)
Basis function cutoff            BFCut       ... 1.0000e-12
Integration weight cutoff        WCut        ... 1.0000e-14
Partially contracted basis set               ... on
Rotationally invariant grid construction     ... off
Angular grids for H and He will be reduced by one unit

Total number of grid points                  ...    70762
Total number of batches                      ...      567
Average number of points per batch           ...      124
Average number of grid points per atom       ...     2830
UseSFitting                                  ... on
Grids setup in   0.0 sec
Initializing property integral containers    ... done (  0.0 sec)

SHARK setup successfully completed in   1.6 seconds

Maximum memory used throughout the entire STARTUP-calculation: 32.4 MB


           ************************************************************
           *        Program running with 8 parallel MPI-processes     *
           *              working on a common directory               *
           ************************************************************
Occupation numbers will be reassigned to an Aufbau configuration
             **** ENERGY FILE WAS UPDATED (calc.en.tmp) ****
Finished Guess after   0.2 sec
Maximum memory used throughout the entire GUESS-calculation: 14.2 MB


           ************************************************************
           *        Program running with 8 parallel MPI-processes     *
           *              working on a common directory               *
           ************************************************************
--------------------
CPCM SOLVATION MODEL
--------------------
CPCM parameters:
  Epsilon                                         ...      16.7000
  Refrac                                          ...       1.2750
  Rsolv                                           ...       1.3000
  Surface type                                    ... GAUSSIAN VDW
  Discretization scheme                           ... Constant charge density
    Threshold for H atoms                         ...       5.0000 (charges/Ang^2)
    Threshold for non-H atoms                     ...       5.0000 (charges/Ang^2)
  Epsilon function type                           ...         CPCM
Solvent:                                          ... CUSTOM
Radii:
  Scheme                                          ... Element-dependent radii
  Radius for C  used is    3.8550 Bohr (=   2.0400 Ang.)
  Radius for O  used is    3.4469 Bohr (=   1.8240 Ang.)
  Radius for H  used is    2.4944 Bohr (=   1.3200 Ang.)
Calculating surface                               ...        done! (  0.0s)
Cavity surface points                             ...         2244
Cavity Volume                                     ...    1500.9252
Cavity Surface-area                               ...     808.5424
Calculating surface distance matrix               ...        done! (  0.1s)
Performing Cholesky decomposition & store         ...        done! (  0.1s)
Overall time for CPCM initialization              ...                 0.2s

----------------------------------------D-I-I-S--------------------------------------------
Iteration    Energy (Eh)           Delta-E    RMSDP     MaxDP     DIISErr   Damp  Time(sec)
-------------------------------------------------------------------------------------------
               ***  Starting incremental Fock matrix formation  ***
                              *** Initializing SOSCF ***
---------------------------------------S-O-S-C-F--------------------------------------
Iteration    Energy (Eh)           Delta-E    RMSDP     MaxDP     MaxGrad    Time(sec)
--------------------------------------------------------------------------------------
    1    -575.1879864748560749     0.00e+00  1.43e-04  2.46e-03  1.26e-04     2.1
               *** Restarting incremental Fock matrix formation ***
    2    -575.1881147473044393    -1.28e-04  5.79e-05  1.49e-03  3.31e-04     1.7
    3    -575.1881295023910070    -1.48e-05  3.49e-05  1.06e-03  3.08e-04     1.4
    4    -575.1881327518241278    -3.25e-06  1.32e-05  2.82e-04  1.00e-04     1.4
    5    -575.1881335342233115    -7.82e-07  2.22e-06  6.04e-05  1.71e-05     1.3
    6    -575.1881335376862125    -3.46e-09  1.02e-06  3.09e-05  1.35e-05     1.2
    7    -575.1881335520107541    -1.43e-08  3.69e-07  1.01e-05  3.25e-06     1.1
    8    -575.1881335522465406    -2.36e-10  1.58e-07  4.58e-06  1.40e-06     1.1
                 **** Energy Check signals convergence ****

               *****************************************************
               *                     SUCCESS                       *
               *           SCF CONVERGED AFTER   8 CYCLES          *
               *****************************************************

Recomputing exchange energy using gridx3       ... done (    2.277 sec)
Old exchange energy                            :    -41.173517704 Eh
New exchange energy                            :    -41.173393907 Eh
Exchange energy change after final integration :      0.000123797 Eh
Total energy after final integration           :   -575.188009756 Eh
             **** ENERGY FILE WAS UPDATED (calc.en.tmp) ****

----------------
TOTAL SCF ENERGY
----------------

Total Energy       :       -575.18800975571526 Eh          -15651.66146 eV

Components:
Nuclear Repulsion  :        741.74305081080354 Eh           20183.85454 eV
Electronic Energy  :      -1316.91991920090777 Eh          -35835.21283 eV
One Electron Energy:      -2252.64512289254299 Eh          -61297.59010 eV
Two Electron Energy:        935.72520369163533 Eh           25462.37727 eV
CPCM Dielectric    :         -0.01126516214241 Eh              -0.30654 eV

Virial components:
Potential Energy   :      -1145.49201792922418 Eh          -31170.42248 eV
Kinetic Energy     :        570.30400817350892 Eh           15518.76102 eV
Virial Ratio       :          2.00856385631560

DFT components:
N(Alpha)           :       47.000057071668 electrons
N(Beta)            :       47.000057071668 electrons
N(Total)           :       94.000114143335 electrons
E(X)               :      -36.586609851333 Eh       
E(C)               :       -2.327272393255 Eh       
E(XC)              :      -38.913882244587 Eh       

CPCM Solvation Model Properties:
Surface-charge          :         -0.02339760932254
Corrected charge        :         -0.00000000000000
Outlying charge corr.   :          0.00003267329264 Eh               0.00089 eV
Free-energy (cav+disp)  :  This term is not implemented in the current solvation scheme

---------------
SCF CONVERGENCE
---------------

  Last Energy change         ...    2.3579e-10  Tolerance :   1.0000e-09
  Last MAX-Density change    ...    4.5763e-06  Tolerance :   1.0000e-08
  Last RMS-Density change    ...    1.5778e-07  Tolerance :   1.0000e-09
  Last DIIS Error            ...    2.6502e-03  Tolerance :   1.0000e-08
  Last Orbital Gradient      ...    1.3960e-06  Tolerance :   2.0000e-06
  Last Orbital Rotation      ...    5.5231e-06  Tolerance :   2.0000e-06


Total SCF time: 0 days 0 hours 0 min 14 sec 
Finished LeanSCF after  14.1 sec

Maximum memory used throughout the entire LEANSCF-calculation: 28.7 MB


           ************************************************************
           *        Program running with 8 parallel MPI-processes     *
           *              working on a common directory               *
           ************************************************************

------------------------------------------------------------------------------
                                ORCA  MP2 
------------------------------------------------------------------------------

Freezing NCore=26 chemical core electrons

----------------------
RI-MP2 ENERGY+GRADIENT
----------------------
Dimension of the orbital basis            ...  242
Dimension of the AuxC basis               ...  792
Memory devoted to MP2                     ... 8000 MB   
Data format for matrix containers         ... DOUBLE
Compression type for matrix containers    ... UNCOMPRESSED
Overall scaling of the MP2 energy         ...   2.700e-01

-----------------------
SHARK RI TRANSFORMATION
-----------------------

Number of basis functions                ...    242
Number of aux functions                  ...    792
Number of operators                      ...      1
Generation of IJK                        ... YES
Generation of IAK                        ... YES
Generation of ABK                        ... NO
Orbital Range Operator  0:    0-  46 to   47- 241

Aux basis identifier                     ...   AUXC
Contraction scheme used                  ... SEGMENTED
Do orthogonalization                     ... YES
All operator combinations                ... NO
Transpose (ia|K)                         ... NO
Integral generator used                  ... LIBINT
Starting integral generation + trafo... 
Half trafo (segmented) done. Total time =  0.3 sec. integrals=  0.2 sec trafo=  0.1 sec
Integral generation and half transformation done (  0.3 sec)

Reading or making V^(-1/2)          ... done (  0.0 sec)
Sorting IJK integrals               ... done (  0.1 sec)
Sorting IAK integrals               ... done (  0.2 sec)

SHARK RI integral transformation done. Total time =  0.5 sec.

Opening buffers                              ... done
Frozen core precalculation                   ... done

Starting loop over batches of integrals:

Operator 0  - window                       ... ( 13- 46)x( 47-241)
Operator 0  - Memory available             ...  8000 MB
Operator 0  - Memory needed per MO         ...   1.2 MB
Operator 0  - Number of orbitals per batch ... 5
Operator 0  - Number of batches            ... 1

OPERATOR  0   PASS   0:  MOs    13 ...   17 +   18 ...   22 +   23 ...   27 +   28 ...   32
                            +   33 ...   37 +   38 ...   42 +   43 ...   46
  Reading integrals       ... ok
  Internal MO  15
Closing buffer GIPV ( 0.05 GB; CompressionRatio= 1.00)
Time spent in pair loops =     2.179 sec
Deleting buffers (Ka|jb) ...done

-----------------------------------------------
 RI-MP2 CORRELATION ENERGY:     -0.600290044 Eh
-----------------------------------------------


---------------------
MP2 DENSITY FORMATION
---------------------

Completing the external part of the density      ... done
Storing the unrelaxed density                    ... done

Re-sorting 3-index density container for op 0    ... done
Computing external part of the Lagrangian        ... done
Calculating the xc-kernel                        ... done
Calculating G(D)                                 ... done
Completing the Lagrangian                        ... done
Solving the Z-vector equations                   ... Using XC Grid                  ... (calc.grid_cpscf.tmp) 
Recalculating density on grid  ... (calc.grho_cpscf0.tmp) done
Calculating the xc-kernel      ... (calc.fxc_cpscf0.tmp) done

-------------------
SHARK CP-SCF DRIVER
-------------------

Dimension of the orbital basis          ...    242
Dimension of the CPSCF-problem          ...   9165
Number of operators                     ...      1
Max. number of iterations               ...    128
Convergence Tolerance                   ... 3.0e-05
Number of perturbations                 ...      1
Perturbation type                       ... REAL

----------------------------
POPLE LINEAR EQUATION SOLVER
----------------------------

  ITERATION   0:   ||err||_max =   5.1573e-02 (   0.9 sec)
  ITERATION   1:   ||err||_max =   1.2341e-02 (   0.9 sec)
  ITERATION   2:   ||err||_max =   5.2201e-03 (   1.0 sec)
  ITERATION   3:   ||err||_max =   1.4204e-03 (   1.0 sec)
  ITERATION   4:   ||err||_max =   6.1650e-04 (   1.0 sec)
  ITERATION   5:   ||err||_max =   2.4985e-04 (   1.0 sec)
  ITERATION   6:   ||err||_max =   7.6151e-05 (   1.0 sec)
  ITERATION   7:   ||err||_max =   3.0226e-05 (   1.0 sec)
  ITERATION   8:   ||err||_max =   8.8074e-06 (   1.0 sec)
done
Finalizing the relaxed density                   ... done
Transforming P to the AO basis                   ... done
Storing the relaxed density                      ... done

------------------------------------
ENERGY WEIGHTED DENSITY FINALIZATION
------------------------------------

Gathering the parts of the W-matrix              ... done
Forming the Z-density                            ... done
Transforming Z to the AO basis                   ... done
Calculating G(Z)                                 ... done
Finalizing the W-matrix                          ... done
Transforming W to the AO basis and storing       ... done

----------------------------------
MP2 DERIVATIVE INTEGRAL GENERATION
----------------------------------

Input SCF Electron Density              ... calc.scfp
Input Correlated Electron Density       ... calc.pmp2re
Input Energy Weighted Density           ... calc.wmp2.tmp

Nuclear repulsion gradient              ... done (  0.0 sec)
HCore & Overlap gradient  (SHARK)       ... done (  0.1 sec)
Two-electron RIJ gradient terms         ... done (  0.5 sec)

-----------------------------------------------------------
MP2 COSX Grid Generation
-----------------------------------------------------------

General Integration Accuracy     IntAcc      ... 4.871
Radial Grid Type                 RadialGrid  ... OptM3 with GC (2021)
Angular Grid (max. ang.)         AngularGrid ... 4 (Lebedev-302)
Angular grid pruning method      GridPruning ... 4 (adaptive)
Weight generation scheme         WeightScheme... mBecke (2022)
Basis function cutoff            BFCut       ... 1.0000e-12
Integration weight cutoff        WCut        ... 1.0000e-14
Partially contracted basis set               ... on
Rotationally invariant grid construction     ... off
Angular grids for H and He will be reduced by one unit

Total number of grid points                  ...   134289
Total number of batches                      ...     1060
Average number of points per batch           ...      126
Average number of grid points per atom       ...     5372
UseSFitting                                  ... on
Two-electron COSX gradient terms        ... 
Integration Timings:
Total Time                  =     6.1 sec
Basis fcn evaluation        =     0.1 sec
Density evaluation          =     0.2 sec
A evaluation                =     5.1 sec
A derivative evaluation     =     0.0 sec
S-fit derivative evaluation =     0.0 sec
anal. over. der. evaluation =     0.0 sec
num. over. der. evaluation  =     0.4 sec
K(P) evaluation             =     0.1 sec
finalize                    =     0.0 sec

done (  6.9 sec)
CPCM gradient                           ... done (  1.3 sec)
DFT XC gradient                         ... done (  0.9 sec)
Empirical dispersion gradient           ... done (  0.0 sec)

-------
TIMINGS
-------

Total time                :   26.073 sec
Integral trafo            :    0.522 sec (  2.0%)
FC preparation            :    0.153 sec (  0.6%)
I/O of integrals          :    0.130 sec (  0.5%)
K(i,j) operators          :    0.297 sec (  1.1%)
T(i,j) pair energies      :    0.040 sec (  0.2%)
V**(-1/2)                 :    0.177 sec (  0.7%)
Gamma(ia|P)               :    0.282 sec (  1.1%)
Gamma-Trafo               :    0.081 sec (  0.3%)
D(virtual)                :    0.013 sec (  0.0%)
D(internal)               :    0.423 sec (  1.6%)
W(virtual)                :    0.025 sec (  0.1%)
W(internal)               :    0.609 sec (  2.3%)
L(virtual)                :    0.195 sec (  0.7%)
L(internal)               :    0.039 sec (  0.1%)
XC kernel                 :    0.021 sec (  0.1%)
G(D)                      :    1.756 sec (  6.7%)
G(Z)                      :    1.804 sec (  6.9%)
Z-vector solution         :    8.876 sec ( 34.0%)
3-index derivative        :    0.331 sec (  1.3%)
2-index derivative        :    0.031 sec (  0.1%)
Fock matrix gradient      :    9.757 sec ( 37.4%)


---------------------------------------
MP2 TOTAL ENERGY:     -575.788299800 Eh
---------------------------------------

The final MP2 gradient
  0:   0.00132750  -0.00028775   0.00118015
  1:  -0.00007090   0.00037770  -0.00005678
  2:   0.00002027  -0.00113563  -0.00023033
  3:   0.00035715   0.00051951   0.00050028
  4:   0.00022090   0.00026356   0.00023092
  5:  -0.00084110  -0.00066476  -0.00095437
  6:   0.00012307   0.00125209   0.00055239
  7:   0.00004811   0.00022158   0.00019390
  8:   0.00014075  -0.00242830  -0.00048418
  9:  -0.00174509   0.00122347  -0.00104816
 10:   0.00145574   0.00287484   0.00198571
 11:  -0.00069384  -0.00327012  -0.00158111
 12:   0.00043548   0.00008783  -0.00009648
 13:  -0.00011526   0.00030854  -0.00000964
 14:  -0.00066207   0.00001335  -0.00018569
 15:  -0.00023404   0.00016194  -0.00059592
 16:  -0.00003843  -0.00011463  -0.00007344
 17:  -0.00027960   0.00019101  -0.00024365
 18:   0.00047740  -0.00015630   0.00039699
 19:  -0.00004149  -0.00040933  -0.00016506
 20:   0.00024276   0.00069434   0.00018038
 21:   0.00002266   0.00043133   0.00063848
 22:   0.00013924   0.00041596   0.00028973
 23:  -0.00007653  -0.00027977  -0.00029041
 24:  -0.00020748  -0.00025749  -0.00012237

-----------------------------------
NORM OF THE MP2 GRADIENT:  0.007290
-----------------------------------

Maximum memory used throughout the entire MP2-calculation: 70.4 MB


-------------------------------------------------------------------------------
                          DFT DISPERSION CORRECTION                            
                                                                               
                              DFTD3 V3.1  Rev 1                                
                          USING Becke-Johnson damping                          
-------------------------------------------------------------------------------
-------------------------   ----------------
Dispersion correction           -0.020571696
-------------------------   ----------------


-------------------------   --------------------
FINAL SINGLE POINT ENERGY      -575.808871495772
-------------------------   --------------------

------------------------------------------------------------------------------
                         ORCA GEOMETRY RELAXATION STEP
------------------------------------------------------------------------------

Reading the OPT-File                    .... done
Getting information on internals        .... done
Copying old internal coords+grads       .... done
Making the new internal coordinates     .... (2022 redundants) done
Validating the new internal coordinates .... (2022 redundants) done
Calculating the B-matrix                .... done
Calculating the G,G- and P matrices     .... done
Transforming gradient to internals      .... done
Projecting the internal gradient        .... done
Number of atoms                         ....  25
Number of internal coordinates          .... 123
Current Energy                          ....  -575.808871496 Eh
Current gradient norm                   ....     0.007289980 Eh/bohr
Maximum allowed component of the step   ....  0.300
Current trust radius                    ....  0.450
Updating the Hessian (BFGS)             .... done
Forming the augmented Hessian           .... done
Diagonalizing the augmented Hessian     .... done
Last element of RFO vector              ....  0.999364150
Lowest eigenvalues of augmented Hessian:
 -0.000108784  0.012796143  0.015768553  0.020384116  0.023760612
Length of the computed step             ....  0.035677913
The final length of the internal step   ....  0.035677913
Converting the step to Cartesian space:
 Initial RMS(Int)=    0.0032169691
Transforming coordinates:
 Iter   0:  RMS(Cart)=    0.0051394457 RMS(Int)=    0.8011704299
done
Storing new coordinates                 .... done
The predicted energy change is          ....    -0.000054461
Previously predicted energy change      ....    -0.000189088
Actually observed energy change         ....    -0.000247817
Ratio of predicted to observed change   ....     1.310594115
New trust radius                        ....     0.450000000

                                .--------------------.
          ----------------------|Geometry convergence|-------------------------
          Item                value                   Tolerance       Converged
          ---------------------------------------------------------------------
          Energy change      -0.0002478171            0.0000010000      NO
          RMS gradient        0.0004463321            0.0000300000      NO
          MAX gradient        0.0020667257            0.0001000000      NO
          RMS step            0.0032169691            0.0006000000      NO
          MAX step            0.0102246698            0.0010000000      NO
          ........................................................
          Max(Bonds)      0.0036      Max(Angles)    0.32
          Max(Dihed)        0.59      Max(Improp)    0.00
          ---------------------------------------------------------------------

The optimization has not yet converged - more geometry cycles are needed


    ---------------------------------------------------------------------------
                         Redundant Internal Coordinates
                            (Angstroem and degrees)

        Definition                    Value    dE/dq     Step     New-Value
    ----------------------------------------------------------------------------
     1. B(O   1,C   0)                1.4167 -0.000332  0.0016    1.4184   
     2. B(C   2,O   1)                1.3538 -0.000650  0.0011    1.3549   
     3. B(C   3,C   2)                1.4072  0.000684 -0.0010    1.4062   
     4. B(C   4,C   3)                1.3959 -0.000153  0.0002    1.3961   
     5. B(C   5,C   2)                1.4050 -0.000342  0.0008    1.4058   
     6. B(C   6,C   5)                1.3925  0.000516 -0.0009    1.3915   
     7. B(C   7,C   4)                1.4050 -0.000137  0.0002    1.4052   
     8. B(C   7,C   6)                1.4087 -0.000145  0.0003    1.4090   
     9. B(C   8,C   7)                1.4661 -0.000767  0.0011    1.4672   
    10. B(C   9,C   8)                1.3509  0.002067 -0.0019    1.3489   
    11. B(C  10,C   9)                1.5111  0.001583 -0.0026    1.5085   
    12. B(C  11,C  10)                1.5493  0.001685 -0.0036    1.5457   
    13. B(O  12,C  11)                1.4440 -0.000507  0.0029    1.4469   
    14. B(O  12,C   8)                1.3707 -0.000008  0.0008    1.3715   
    15. B(H  13,C   0)                1.0952 -0.000159  0.0002    1.0953   
    16. B(H  14,C   0)                1.1009 -0.000131  0.0001    1.1010   
    17. B(H  15,C   0)                1.1009 -0.000131  0.0001    1.1011   
    18. B(H  16,C   3)                1.0886  0.000003  0.0001    1.0886   
    19. B(H  17,C   4)                1.0915  0.000188 -0.0002    1.0913   
    20. B(H  18,C   5)                1.0913  0.000142 -0.0002    1.0911   
    21. B(H  19,C   6)                1.0896  0.000098 -0.0001    1.0895   
    22. B(H  20,C  11)                1.0984 -0.000130  0.0001    1.0985   
    23. B(H  21,C  11)                1.0994 -0.000175  0.0002    1.0996   
    24. B(H  22,C   9)                1.0874  0.000124 -0.0001    1.0872   
    25. B(H  23,C  10)                1.1019 -0.000299  0.0006    1.1025   
    26. B(H  24,C  10)                1.1009 -0.000294  0.0006    1.1015   
    27. A(O   1,C   0,H  15)          111.70  0.000758   -0.19    111.51   
    28. A(H  14,C   0,H  15)          108.81 -0.000649    0.13    108.94   
    29. A(H  13,C   0,H  14)          109.06 -0.000524    0.19    109.25   
    30. A(O   1,C   0,H  13)          106.40  0.000077   -0.10    106.30   
    31. A(H  13,C   0,H  15)          109.09 -0.000502    0.19    109.27   
    32. A(O   1,C   0,H  14)          111.71  0.000799   -0.20    111.51   
    33. A(C   0,O   1,C   2)          118.57 -0.000348   -0.10    118.47   
    34. A(O   1,C   2,C   5)          116.52  0.000553   -0.19    116.33   
    35. A(C   3,C   2,C   5)          119.20 -0.000065    0.00    119.21   
    36. A(O   1,C   2,C   3)          124.28 -0.000487    0.19    124.46   
    37. A(C   4,C   3,H  16)          119.17 -0.000113    0.04    119.20   
    38. A(C   2,C   3,H  16)          120.88 -0.000404    0.09    120.97   
    39. A(C   2,C   3,C   4)          119.96  0.000518   -0.13    119.82   
    40. A(C   7,C   4,H  17)          120.16  0.000636   -0.21    119.95   
    41. A(C   3,C   4,H  17)          118.49 -0.000128    0.05    118.54   
    42. A(C   3,C   4,C   7)          121.35 -0.000508    0.15    121.51   
    43. A(C   2,C   5,H  18)          118.96  0.000927   -0.27    118.70   
    44. A(C   2,C   5,C   6)          120.31 -0.000569    0.13    120.43   
    45. A(C   6,C   5,H  18)          120.73 -0.000357    0.14    120.87   
    46. A(C   5,C   6,H  19)          119.45 -0.000708    0.20    119.66   
    47. A(C   5,C   6,C   7)          121.13  0.000520   -0.10    121.02   
    48. A(C   7,C   6,H  19)          119.42  0.000187   -0.10    119.32   
    49. A(C   6,C   7,C   8)          120.39 -0.000574    0.18    120.57   
    50. A(C   4,C   7,C   8)          121.55  0.000469   -0.13    121.42   
    51. A(C   4,C   7,C   6)          118.06  0.000105   -0.05    118.01   
    52. A(C   7,C   8,O  12)          115.38 -0.000388   -0.09    115.29   
    53. A(C   7,C   8,C   9)          130.94  0.000024    0.15    131.09   
    54. A(C   9,C   8,O  12)          113.68  0.000364   -0.06    113.62   
    55. A(C   8,C   9,C  10)          109.33 -0.000473    0.04    109.37   
    56. A(C  10,C   9,H  22)          124.73 -0.000286    0.14    124.87   
    57. A(C   8,C   9,H  22)          125.92  0.000760   -0.18    125.74   
    58. A(C   9,C  10,C  11)          101.52 -0.000659    0.20    101.72   
    59. A(H  23,C  10,H  24)          107.06  0.000117   -0.28    106.78   
    60. A(C   9,C  10,H  24)          112.69  0.000079    0.02    112.71   
    61. A(C  11,C  10,H  23)          111.84  0.000071    0.01    111.85   
    62. A(C   9,C  10,H  23)          112.09  0.000149    0.16    112.25   
    63. A(C  11,C  10,H  24)          111.72  0.000228   -0.09    111.64   
    64. A(H  20,C  11,H  21)          108.36 -0.000439    0.14    108.50   
    65. A(O  12,C  11,H  21)          108.23  0.001025   -0.29    107.93   
    66. A(C  10,C  11,H  21)          112.17 -0.000709    0.24    112.41   
    67. A(O  12,C  11,H  20)          108.25  0.000243   -0.30    107.95   
    68. A(C  10,C  11,O  12)          107.04  0.000806   -0.15    106.89   
    69. A(C  10,C  11,H  20)          112.63 -0.000798    0.32    112.95   
    70. A(C   8,O  12,C  11)          108.28 -0.000027   -0.06    108.22   
    71. D(C   2,O   1,C   0,H  14)     61.36  0.000164   -0.12     61.24   
    72. D(C   2,O   1,C   0,H  13)   -179.72  0.000021   -0.07   -179.79   
    73. D(C   2,O   1,C   0,H  15)    -60.77 -0.000118   -0.02    -60.79   
    74. D(C   5,C   2,O   1,C   0)    179.70 -0.000016    0.07    179.77   
    75. D(C   3,C   2,O   1,C   0)     -0.38 -0.000026    0.10     -0.27   
    76. D(C   4,C   3,C   2,C   5)      0.01  0.000004   -0.01      0.00   
    77. D(C   4,C   3,C   2,O   1)   -179.92  0.000015   -0.04   -179.95   
    78. D(H  16,C   3,C   2,C   5)    179.95 -0.000007    0.03    179.98   
    79. D(H  16,C   3,C   2,O   1)      0.02  0.000003    0.00      0.02   
    80. D(H  17,C   4,C   3,H  16)     -0.04 -0.000004    0.02     -0.03   
    81. D(H  17,C   4,C   3,C   2)    179.90 -0.000015    0.05    179.95   
    82. D(C   7,C   4,C   3,H  16)   -179.95  0.000005   -0.01   -179.97   
    83. D(C   7,C   4,C   3,C   2)     -0.01 -0.000006    0.02      0.01   
    84. D(C   6,C   5,C   2,C   3)     -0.01 -0.000000   -0.01     -0.02   
    85. D(C   6,C   5,C   2,O   1)    179.92 -0.000011    0.02    179.94   
    86. D(H  18,C   5,C   2,C   3)   -179.99  0.000005   -0.02   -180.00   
    87. D(H  18,C   5,C   2,O   1)     -0.05 -0.000005    0.01     -0.04   
    88. D(H  19,C   6,C   5,C   2)   -179.94  0.000003   -0.00   -179.95   
    89. D(C   7,C   6,C   5,H  18)    179.99 -0.000007    0.02    180.01   
    90. D(C   7,C   6,C   5,C   2)      0.02 -0.000002    0.00      0.02   
    91. D(H  19,C   6,C   5,H  18)      0.03 -0.000002    0.01      0.04   
    92. D(C   8,C   7,C   6,H  19)     -0.08 -0.000005    0.02     -0.06   
    93. D(C   8,C   7,C   6,C   5)    179.95  0.000001    0.01    179.97   
    94. D(C   4,C   7,C   6,H  19)    179.94 -0.000006    0.02    179.96   
    95. D(C   4,C   7,C   6,C   5)     -0.02 -0.000000    0.01     -0.01   
    96. D(C   8,C   7,C   4,H  17)      0.13  0.000013   -0.06      0.07   
    97. D(C   8,C   7,C   4,C   3)   -179.96  0.000003   -0.03   -179.99   
    98. D(C   6,C   7,C   4,H  17)   -179.89  0.000014   -0.05   -179.94   
    99. D(C   6,C   7,C   4,C   3)      0.02  0.000004   -0.02     -0.00   
   100. D(C   9,C   8,C   7,C   6)   -179.02  0.000076   -0.42   -179.44   
   101. D(C   9,C   8,C   7,C   4)      0.96  0.000077   -0.41      0.54   
   102. D(O  12,C   8,C   7,C   6)      0.74  0.000038   -0.39      0.34   
   103. D(O  12,C   8,C   7,C   4)   -179.29  0.000038   -0.39   -179.68   
   104. D(H  22,C   9,C   8,O  12)   -179.42  0.000035    0.01   -179.42   
   105. D(H  22,C   9,C   8,C   7)      0.34 -0.000004    0.03      0.36   
   106. D(C  10,C   9,C   8,O  12)     -0.72  0.000042   -0.01     -0.73   
   107. D(C  10,C   9,C   8,C   7)    179.04  0.000003    0.01    179.05   
   108. D(H  24,C  10,C   9,C   8)    122.34 -0.000230    0.31    122.65   
   109. D(H  23,C  10,C   9,H  22)     61.91  0.000111    0.07     61.98   
   110. D(H  23,C  10,C   9,C   8)   -116.81  0.000087    0.09   -116.72   
   111. D(C  11,C  10,C   9,H  22)   -178.59 -0.000120    0.27   -178.32   
   112. D(C  11,C  10,C   9,C   8)      2.69 -0.000143    0.29      2.98   
   113. D(H  20,C  11,C  10,H  24)    117.16 -0.000050   -0.26    116.90   
   114. D(H  20,C  11,C  10,H  23)     -2.83 -0.000406    0.15     -2.69   
   115. D(H  20,C  11,C  10,C   9)   -122.51 -0.000233   -0.16   -122.67   
   116. D(O  12,C  11,C  10,H  24)   -123.99  0.000306   -0.54   -124.52   
   117. D(O  12,C  11,C  10,H  23)    116.02 -0.000050   -0.13    115.89   
   118. D(O  12,C  11,C  10,C   9)     -3.65  0.000123   -0.44     -4.09   
   119. D(C   8,O  12,C  11,H  21)   -117.63 -0.000283    0.42   -117.21   
   120. D(C   8,O  12,C  11,H  20)    125.13 -0.000449    0.59    125.71   
   121. D(C   8,O  12,C  11,C  10)      3.47 -0.000097    0.46      3.93   
   122. D(C  11,O  12,C   8,C   9)     -1.81  0.000047   -0.30     -2.11   
   123. D(C  11,O  12,C   8,C   7)    178.39  0.000079   -0.32    178.07   
    ----------------------------------------------------------------------------

Geometry step timings:
Preparation and reading OPT file:      0.001 s (14.627 %)
Internal coordinates            :      0.000 s ( 0.521 %)
B/P matrices and projection     :      0.002 s (28.409 %)
Hessian update/contruction      :      0.000 s ( 7.127 %)
Making the step                 :      0.001 s (21.038 %)
Converting the step to Cartesian:      0.000 s ( 2.473 %)
Storing new data                :      0.000 s ( 4.003 %)
Checking convergence            :      0.000 s ( 0.260 %)
Final printing                  :      0.001 s (21.494 %)
Total time                      :      0.006 s

Time for energy+gradient        :     42.701 s
Time for complete geometry iter :     42.914 s

         *************************************************************
         *                GEOMETRY OPTIMIZATION CYCLE   5            *
         *************************************************************
---------------------------------
CARTESIAN COORDINATES (ANGSTROEM)
---------------------------------
  C      1.236604   -0.030926   -0.225346
  O      2.249053   -0.693284    0.514909
  C      2.974752    0.026674    1.404159
  C      2.799919    1.400685    1.646779
  C      3.604412    2.047648    2.586606
  C      3.962502   -0.675450    2.116633
  C      4.758389   -0.019318    3.050689
  C      4.595094    1.356912    3.304865
  C      5.439324    2.038613    4.292382
  C      5.460528    3.322666    4.705132
  C      6.519745    3.489790    5.766116
  C      7.141179    2.075339    5.814877
  O      6.369721    1.245966    4.914603
  H      0.781029   -0.789946   -0.870386
  H      1.654367    0.773410   -0.850470
  H      0.465698    0.394204    0.435926
  H      2.044018    1.972446    1.111195
  H      3.451387    3.114536    2.757740
  H      4.090960   -1.741319    1.921857
  H      5.520712   -0.575604    3.595053
  H      7.096659    1.622185    6.814608
  H      8.186342    2.064658    5.473230
  H      4.805169    4.114569    4.350935
  H      6.093130    3.784337    6.739139
  H      7.268606    4.253543    5.502921

----------------------------
CARTESIAN COORDINATES (A.U.)
----------------------------
  NO LB      ZA    FRAG     MASS         X           Y           Z
   0 C     6.0000    0    12.011    2.336843   -0.058442   -0.425842
   1 O     8.0000    0    15.999    4.250094   -1.310117    0.973037
   2 C     6.0000    0    12.011    5.621467    0.050407    2.653477
   3 C     6.0000    0    12.011    5.291080    2.646911    3.111961
   4 C     6.0000    0    12.011    6.811352    3.869494    4.887978
   5 C     6.0000    0    12.011    7.488044   -1.276415    3.999857
   6 C     6.0000    0    12.011    8.992052   -0.036505    5.764967
   7 C     6.0000    0    12.011    8.683469    2.564193    6.245289
   8 C     6.0000    0    12.011   10.278834    3.852420    8.111427
   9 C     6.0000    0    12.011   10.318903    6.278928    8.891411
  10 C     6.0000    0    12.011   12.320533    6.594748   10.896380
  11 C     6.0000    0    12.011   13.494873    3.921823   10.988525
  12 O     8.0000    0    15.999   12.037028    2.354534    9.287253
  13 H     1.0000    0     1.008    1.475931   -1.492782   -1.644791
  14 H     1.0000    0     1.008    3.126301    1.461533   -1.607155
  15 H     1.0000    0     1.008    0.880041    0.744937    0.823781
  16 H     1.0000    0     1.008    3.862634    3.727383    2.099853
  17 H     1.0000    0     1.008    6.522176    5.885621    5.211373
  18 H     1.0000    0     1.008    7.730793   -3.290616    3.631784
  19 H     1.0000    0     1.008   10.432634   -1.087734    6.793666
  20 H     1.0000    0     1.008   13.410742    3.065485   12.877743
  21 H     1.0000    0     1.008   15.469945    3.901638   10.342905
  22 H     1.0000    0     1.008    9.080454    7.775409    8.222075
  23 H     1.0000    0     1.008   11.514348    7.151361   12.735126
  24 H     1.0000    0     1.008   13.735674    8.038031   10.399013

--------------------------------
INTERNAL COORDINATES (ANGSTROEM)
--------------------------------
 C      0   0   0     0.000000000000     0.00000000     0.00000000
 O      1   0   0     1.418361083396     0.00000000     0.00000000
 C      2   1   0     1.354896995148   118.47162484     0.00000000
 C      3   2   1     1.406177628942   124.46248261   359.72786852
 C      4   3   2     1.396082473507   119.82264253   180.04550476
 C      3   2   1     1.405790663808   116.33216736   179.76988350
 C      6   3   2     1.391547969286   120.43482020   179.94207035
 C      5   4   3     1.405155103973   121.50557751     0.00000000
 C      8   5   4     1.467185287420   121.42136880   180.01462322
 C      9   8   5     1.348926685528   131.09270796     0.54476974
 C     10   9   8     1.508495058044   109.37250470   179.05536933
 C     11  10   9     1.545713175766   101.71856363     2.97991245
 O      9   8   5     1.371526816926   115.28769124   180.32351771
 H      1   2   3     1.095325046188   106.29859107   180.21006882
 H      1   2   3     1.101028008813   111.50775131    61.23531393
 H      1   2   3     1.101050602043   111.50872931   299.21067409
 H      4   3   2     1.088644889223   120.97313068     0.00000000
 H      5   4   3     1.091308393186   118.54226491   179.94969743
 H      6   3   2     1.091107599945   118.69503257   359.95582137
 H      7   6   3     1.089460202789   119.65906577   180.05477631
 H     12  11  10     1.098541404154   112.94771057   237.32923928
 H     12  11  10     1.099637580691   112.40855984   114.15078516
 H     10   9   8     1.087227116170   125.74520308     0.36595853
 H     11  10   9     1.102511263964   112.24877232   243.27354408
 H     11  10   9     1.101536522350   112.71332099   122.65112445

---------------------------
INTERNAL COORDINATES (A.U.)
---------------------------
 C      0   0   0     0.000000000000     0.00000000     0.00000000
 O      1   0   0     2.680314006631     0.00000000     0.00000000
 C      2   1   0     2.560384260502   118.47162484     0.00000000
 C      3   2   1     2.657290614347   124.46248261   359.72786852
 C      4   3   2     2.638213535295   119.82264253   180.04550476
 C      3   2   1     2.656559356221   116.33216736   179.76988350
 C      6   3   2     2.629644564165   120.43482020   179.94207035
 C      5   4   3     2.655358322191   121.50557751     0.00000000
 C      8   5   4     2.772578380943   121.42136880   180.01462322
 C      9   8   5     2.549102010386   131.09270796     0.54476974
 C     10   9   8     2.850642534077   109.37250470   179.05536933
 C     11  10   9     2.920974583792   101.71856363     2.97991245
 O      9   8   5     2.591810069318   115.28769124   180.32351771
 H      1   2   3     2.069864364920   106.29859107   180.21006882
 H      1   2   3     2.080641402434   111.50775131    61.23531393
 H      1   2   3     2.080684097450   111.50872931   299.21067409
 H      4   3   2     2.057240697724   120.97313068     0.00000000
 H      5   4   3     2.062273990771   118.54226491   179.94969743
 H      6   3   2     2.061894546536   118.69503257   359.95582137
 H      7   6   3     2.058781417077   119.65906577   180.05477631
 H     12  11  10     2.075942400624   112.94771057   237.32923928
 H     12  11  10     2.078013874073   112.40855984   114.15078516
 H     10   9   8     2.054561494935   125.74520308     0.36595853
 H     11  10   9     2.083444348455   112.24877232   243.27354408
 H     11  10   9     2.081602353754   112.71332099   122.65112445


           ************************************************************
           *        Program running with 8 parallel MPI-processes     *
           *              working on a common directory               *
           ************************************************************
------------------------------------------------------------------------------
                   ___                                                        
                  /   \      - P O W E R E D   B Y -                         
                 /     \                                                     
                 |  |  |   _    _      __       _____    __    __             
                 |  |  |  | |  | |    /  \     |  _  \  |  |  /  |          
                  \  \/   | |  | |   /    \    | | | |  |  | /  /          
                 / \  \   | |__| |  /  /\  \   | |_| |  |  |/  /          
                |  |  |   |  __  | /  /__\  \  |    /   |      \           
                |  |  |   | |  | | |   __   |  |    \   |  |\   \          
                \     /   | |  | | |  |  |  |  | |\  \  |  | \   \       
                 \___/    |_|  |_| |__|  |__|  |_| \__\ |__|  \__/        
                                                                              
                      - O R C A' S   B I G   F R I E N D -                    
                                      &                                       
                       - I N T E G R A L  F E E D E R -                       
                                                                              
 v1 FN, 2020, v2 2021, v3 2022-2024                                           
------------------------------------------------------------------------------


----------------------
SHARK INTEGRAL PACKAGE
----------------------

Number of atoms                             ...     25
Number of basis functions                   ...    242
Number of shells                            ...    114
Maximum angular momentum                    ...      2
Integral batch strategy                     ... SHARK/LIBINT Hybrid
RI-J (if used) integral strategy            ... SPLIT-RIJ (Revised 2003 algorithm where possible)
Printlevel                                  ...      1
Contraction scheme used                     ... SEGMENTED contraction
Prescreening option                         ... SCHWARTZ
   Thresh                                   ... 1.000e-12
   Tcut                                     ... 1.000e-14
   Tpresel                                  ... 1.000e-14 
Coulomb Range Separation                    ... NOT USED
Exchange Range Separation                   ... NOT USED
Multipole approximations                    ... NOT USED
Finite Nucleus Model                        ... NOT USED
CABS basis                                  ... NOT available
Auxiliary Coulomb fitting basis             ... AVAILABLE
   # of basis functions in Aux-J            ...    769
   # of shells in Aux-J                     ...    255
   Maximum angular momentum in Aux-J        ...      4
Auxiliary J/K fitting basis                 ... NOT available
Auxiliary Correlation fitting basis         ... AVAILABLE
   # of basis functions in Aux-C            ...    792
   # of shells in Aux-C                     ...    280
   Maximum angular momentum in Aux-C        ...      3
Auxiliary 'external' fitting basis          ... NOT available

Checking pre-screening integrals            ... done (  0.0 sec) Dimension = 114
Check shell pair data                       ... done (  0.0 sec)
Shell pair information
Shell pair cut-off parameter TPreSel        ...   1.0e-14
Total number of shell pairs                 ...      6555
Shell pairs after pre-screening             ...      5535
Total number of primitive shell pairs       ...     23641
Primitive shell pairs kept                  ...     14022
          la=0 lb=0:   1724 shell pairs
          la=1 lb=0:   2026 shell pairs
          la=1 lb=1:    632 shell pairs
          la=2 lb=0:    679 shell pairs
          la=2 lb=1:    402 shell pairs
          la=2 lb=2:     72 shell pairs

Calculating one electron integrals          ... done (  0.0 sec)
Calculating RI/J V-Matrix + Cholesky decomp.... done (  0.0 sec)
Calculating RI/C V-Matrix + Cholesky decomp.... done (  0.0 sec)
Calculating Nuclear repulsion               ... done (  0.0 sec) ENN=    741.677428239673 Eh

Diagonalization of the overlap matrix:
Smallest eigenvalue                        ... 2.671e-04
Time for diagonalization                   ...    0.007 sec
Threshold for overlap eigenvalues          ... 1.000e-07
Number of eigenvalues below threshold      ... 0
Time for construction of square roots      ...    0.004 sec
Total time needed                          ...    0.012 sec

-------------------
DFT GRID GENERATION
-------------------

General Integration Accuracy     IntAcc      ... 4.388
Radial Grid Type                 RadialGrid  ... OptM3 with GC (2021)
Angular Grid (max. ang.)         AngularGrid ... 4 (Lebedev-302)
Angular grid pruning method      GridPruning ... 4 (adaptive)
Weight generation scheme         WeightScheme... mBecke (2022)
Basis function cutoff            BFCut       ... 1.0000e-12
Integration weight cutoff        WCut        ... 1.0000e-14
Partially contracted basis set               ... off
Rotationally invariant grid construction     ... off
Angular grids for H and He will be reduced by one unit

Total number of grid points                  ...   116706
Total number of batches                      ...     1836
Average number of points per batch           ...       63
Average number of grid points per atom       ...     4668

--------------------
COSX GRID GENERATION
--------------------

GRIDX 1
-------
General Integration Accuracy     IntAcc      ... 3.816
Radial Grid Type                 RadialGrid  ... OptM3 with GC (2021)
Angular Grid (max. ang.)         AngularGrid ... 1 (Lebedev-50)
Angular grid pruning method      GridPruning ... 4 (adaptive)
Weight generation scheme         WeightScheme... mBecke (2022)
Basis function cutoff            BFCut       ... 1.0000e-12
Integration weight cutoff        WCut        ... 1.0000e-14
Partially contracted basis set               ... on
Rotationally invariant grid construction     ... off
Angular grids for H and He will be reduced by one unit

Total number of grid points                  ...    14878
Total number of batches                      ...      133
Average number of points per batch           ...      111
Average number of grid points per atom       ...      595
UseSFitting                                  ... on

GRIDX 2
-------
General Integration Accuracy     IntAcc      ... 4.020
Radial Grid Type                 RadialGrid  ... OptM3 with GC (2021)
Angular Grid (max. ang.)         AngularGrid ... 2 (Lebedev-110)
Angular grid pruning method      GridPruning ... 4 (adaptive)
Weight generation scheme         WeightScheme... mBecke (2022)
Basis function cutoff            BFCut       ... 1.0000e-12
Integration weight cutoff        WCut        ... 1.0000e-14
Partially contracted basis set               ... on
Rotationally invariant grid construction     ... off
Angular grids for H and He will be reduced by one unit

Total number of grid points                  ...    32280
Total number of batches                      ...      267
Average number of points per batch           ...      120
Average number of grid points per atom       ...     1291
UseSFitting                                  ... on

GRIDX 3
-------
General Integration Accuracy     IntAcc      ... 4.338
Radial Grid Type                 RadialGrid  ... OptM3 with GC (2021)
Angular Grid (max. ang.)         AngularGrid ... 3 (Lebedev-194)
Angular grid pruning method      GridPruning ... 4 (adaptive)
Weight generation scheme         WeightScheme... mBecke (2022)
Basis function cutoff            BFCut       ... 1.0000e-12
Integration weight cutoff        WCut        ... 1.0000e-14
Partially contracted basis set               ... on
Rotationally invariant grid construction     ... off
Angular grids for H and He will be reduced by one unit

Total number of grid points                  ...    70755
Total number of batches                      ...      568
Average number of points per batch           ...      124
Average number of grid points per atom       ...     2830
UseSFitting                                  ... on
Grids setup in   0.0 sec
Initializing property integral containers    ... done (  0.0 sec)

SHARK setup successfully completed in   1.4 seconds

Maximum memory used throughout the entire STARTUP-calculation: 32.4 MB


           ************************************************************
           *        Program running with 8 parallel MPI-processes     *
           *              working on a common directory               *
           ************************************************************
Occupation numbers will be reassigned to an Aufbau configuration
             **** ENERGY FILE WAS UPDATED (calc.en.tmp) ****
Finished Guess after   0.2 sec
Maximum memory used throughout the entire GUESS-calculation: 14.2 MB


           ************************************************************
           *        Program running with 8 parallel MPI-processes     *
           *              working on a common directory               *
           ************************************************************
--------------------
CPCM SOLVATION MODEL
--------------------
CPCM parameters:
  Epsilon                                         ...      16.7000
  Refrac                                          ...       1.2750
  Rsolv                                           ...       1.3000
  Surface type                                    ... GAUSSIAN VDW
  Discretization scheme                           ... Constant charge density
    Threshold for H atoms                         ...       5.0000 (charges/Ang^2)
    Threshold for non-H atoms                     ...       5.0000 (charges/Ang^2)
  Epsilon function type                           ...         CPCM
Solvent:                                          ... CUSTOM
Radii:
  Scheme                                          ... Element-dependent radii
  Radius for C  used is    3.8550 Bohr (=   2.0400 Ang.)
  Radius for O  used is    3.4469 Bohr (=   1.8240 Ang.)
  Radius for H  used is    2.4944 Bohr (=   1.3200 Ang.)
Calculating surface                               ...        done! (  0.0s)
Cavity surface points                             ...         2245
Cavity Volume                                     ...    1500.8961
Cavity Surface-area                               ...     808.5774
Calculating surface distance matrix               ...        done! (  0.1s)
Performing Cholesky decomposition & store         ...        done! (  0.2s)
Overall time for CPCM initialization              ...                 0.3s

----------------------------------------D-I-I-S--------------------------------------------
Iteration    Energy (Eh)           Delta-E    RMSDP     MaxDP     DIISErr   Damp  Time(sec)
-------------------------------------------------------------------------------------------
               ***  Starting incremental Fock matrix formation  ***
                              *** Initializing SOSCF ***
---------------------------------------S-O-S-C-F--------------------------------------
Iteration    Energy (Eh)           Delta-E    RMSDP     MaxDP     MaxGrad    Time(sec)
--------------------------------------------------------------------------------------
    1    -575.1881128228147873     0.00e+00  1.02e-04  1.81e-03  1.25e-04     1.9
               *** Restarting incremental Fock matrix formation ***
    2    -575.1881809685388589    -6.81e-05  4.29e-05  6.91e-04  2.33e-04     1.8
    3    -575.1881906188804123    -9.65e-06  2.65e-05  6.60e-04  1.58e-04     1.4
    4    -575.1881915673862977    -9.49e-07  1.14e-05  2.80e-04  1.14e-04     1.3
    5    -575.1881923218160182    -7.54e-07  1.62e-06  4.98e-05  1.02e-05     1.3
    6    -575.1881923252132083    -3.40e-09  7.09e-07  2.21e-05  8.72e-06     1.2
    7    -575.1881923313718517    -6.16e-09  2.50e-07  6.55e-06  1.88e-06     1.1
    8    -575.1881923316387883    -2.67e-10  9.99e-08  2.98e-06  9.49e-07     1.0
                 **** Energy Check signals convergence ****

               *****************************************************
               *                     SUCCESS                       *
               *           SCF CONVERGED AFTER   8 CYCLES          *
               *****************************************************

Recomputing exchange energy using gridx3       ... done (    2.292 sec)
Old exchange energy                            :    -41.173690626 Eh
New exchange energy                            :    -41.173566085 Eh
Exchange energy change after final integration :      0.000124541 Eh
Total energy after final integration           :   -575.188067791 Eh
             **** ENERGY FILE WAS UPDATED (calc.en.tmp) ****

----------------
TOTAL SCF ENERGY
----------------

Total Energy       :       -575.18806779070178 Eh          -15651.66304 eV

Components:
Nuclear Repulsion  :        741.67742823967308 Eh           20182.06886 eV
Electronic Energy  :      -1316.85430843577979 Eh          -35833.42747 eV
One Electron Energy:      -2252.52497853168552 Eh          -61294.32081 eV
Two Electron Energy:        935.67067009590573 Eh           25460.89334 eV
CPCM Dielectric    :         -0.01131213553209 Eh              -0.30782 eV

Virial components:
Potential Energy   :      -1145.49557099811182 Eh          -31170.51917 eV
Kinetic Energy     :        570.30750320741004 Eh           15518.85613 eV
Virial Ratio       :          2.00855777726199

DFT components:
N(Alpha)           :       47.000058060255 electrons
N(Beta)            :       47.000058060255 electrons
N(Total)           :       94.000116120511 electrons
E(X)               :      -36.586765774845 Eh       
E(C)               :       -2.327270220390 Eh       
E(XC)              :      -38.914035995235 Eh       

CPCM Solvation Model Properties:
Surface-charge          :         -0.02338723841728
Corrected charge        :         -0.00000000000000
Outlying charge corr.   :          0.00003264273535 Eh               0.00089 eV
Free-energy (cav+disp)  :  This term is not implemented in the current solvation scheme

---------------
SCF CONVERGENCE
---------------

  Last Energy change         ...    2.6694e-10  Tolerance :   1.0000e-09
  Last MAX-Density change    ...    2.9779e-06  Tolerance :   1.0000e-08
  Last RMS-Density change    ...    9.9943e-08  Tolerance :   1.0000e-09
  Last DIIS Error            ...    2.1735e-03  Tolerance :   1.0000e-08
  Last Orbital Gradient      ...    9.4857e-07  Tolerance :   2.0000e-06
  Last Orbital Rotation      ...    2.7118e-06  Tolerance :   2.0000e-06


Total SCF time: 0 days 0 hours 0 min 14 sec 
Finished LeanSCF after  14.2 sec

Maximum memory used throughout the entire LEANSCF-calculation: 28.9 MB


           ************************************************************
           *        Program running with 8 parallel MPI-processes     *
           *              working on a common directory               *
           ************************************************************

------------------------------------------------------------------------------
                                ORCA  MP2 
------------------------------------------------------------------------------

Freezing NCore=26 chemical core electrons

----------------------
RI-MP2 ENERGY+GRADIENT
----------------------
Dimension of the orbital basis            ...  242
Dimension of the AuxC basis               ...  792
Memory devoted to MP2                     ... 8000 MB   
Data format for matrix containers         ... DOUBLE
Compression type for matrix containers    ... UNCOMPRESSED
Overall scaling of the MP2 energy         ...   2.700e-01

-----------------------
SHARK RI TRANSFORMATION
-----------------------

Number of basis functions                ...    242
Number of aux functions                  ...    792
Number of operators                      ...      1
Generation of IJK                        ... YES
Generation of IAK                        ... YES
Generation of ABK                        ... NO
Orbital Range Operator  0:    0-  46 to   47- 241

Aux basis identifier                     ...   AUXC
Contraction scheme used                  ... SEGMENTED
Do orthogonalization                     ... YES
All operator combinations                ... NO
Transpose (ia|K)                         ... NO
Integral generator used                  ... LIBINT
Starting integral generation + trafo... 
Half trafo (segmented) done. Total time =  0.2 sec. integrals=  0.1 sec trafo=  0.1 sec
Integral generation and half transformation done (  0.2 sec)

Reading or making V^(-1/2)          ... done (  0.0 sec)
Sorting IJK integrals               ... done (  0.1 sec)
Sorting IAK integrals               ... done (  0.2 sec)

SHARK RI integral transformation done. Total time =  0.4 sec.

Opening buffers                              ... done
Frozen core precalculation                   ... done

Starting loop over batches of integrals:

Operator 0  - window                       ... ( 13- 46)x( 47-241)
Operator 0  - Memory available             ...  8000 MB
Operator 0  - Memory needed per MO         ...   1.2 MB
Operator 0  - Number of orbitals per batch ... 5
Operator 0  - Number of batches            ... 1

OPERATOR  0   PASS   0:  MOs    13 ...   17 +   18 ...   22 +   23 ...   27 +   28 ...   32
                            +   33 ...   37 +   38 ...   42 +   43 ...   46
  Reading integrals       ... ok
  Internal MO  15
Closing buffer GIPV ( 0.05 GB; CompressionRatio= 1.00)
Time spent in pair loops =     2.340 sec
Deleting buffers (Ka|jb) ...done

-----------------------------------------------
 RI-MP2 CORRELATION ENERGY:     -0.600296666 Eh
-----------------------------------------------


---------------------
MP2 DENSITY FORMATION
---------------------

Completing the external part of the density      ... done
Storing the unrelaxed density                    ... done

Re-sorting 3-index density container for op 0    ... done
Computing external part of the Lagrangian        ... done
Calculating the xc-kernel                        ... done
Calculating G(D)                                 ... done
Completing the Lagrangian                        ... done
Solving the Z-vector equations                   ... Using XC Grid                  ... (calc.grid_cpscf.tmp) 
Recalculating density on grid  ... (calc.grho_cpscf0.tmp) done
Calculating the xc-kernel      ... (calc.fxc_cpscf0.tmp) done

-------------------
SHARK CP-SCF DRIVER
-------------------

Dimension of the orbital basis          ...    242
Dimension of the CPSCF-problem          ...   9165
Number of operators                     ...      1
Max. number of iterations               ...    128
Convergence Tolerance                   ... 3.0e-05
Number of perturbations                 ...      1
Perturbation type                       ... REAL

----------------------------
POPLE LINEAR EQUATION SOLVER
----------------------------

  ITERATION   0:   ||err||_max =   5.1659e-02 (   1.0 sec)
  ITERATION   1:   ||err||_max =   1.2364e-02 (   1.0 sec)
  ITERATION   2:   ||err||_max =   5.2139e-03 (   1.0 sec)
  ITERATION   3:   ||err||_max =   1.4191e-03 (   1.0 sec)
  ITERATION   4:   ||err||_max =   6.1276e-04 (   1.0 sec)
  ITERATION   5:   ||err||_max =   2.4930e-04 (   1.0 sec)
  ITERATION   6:   ||err||_max =   7.5888e-05 (   1.0 sec)
  ITERATION   7:   ||err||_max =   3.0199e-05 (   1.0 sec)
  ITERATION   8:   ||err||_max =   8.8163e-06 (   1.0 sec)
done
Finalizing the relaxed density                   ... done
Transforming P to the AO basis                   ... done
Storing the relaxed density                      ... done

------------------------------------
ENERGY WEIGHTED DENSITY FINALIZATION
------------------------------------

Gathering the parts of the W-matrix              ... done
Forming the Z-density                            ... done
Transforming Z to the AO basis                   ... done
Calculating G(Z)                                 ... done
Finalizing the W-matrix                          ... done
Transforming W to the AO basis and storing       ... done

----------------------------------
MP2 DERIVATIVE INTEGRAL GENERATION
----------------------------------

Input SCF Electron Density              ... calc.scfp
Input Correlated Electron Density       ... calc.pmp2re
Input Energy Weighted Density           ... calc.wmp2.tmp

Nuclear repulsion gradient              ... done (  0.0 sec)
HCore & Overlap gradient  (SHARK)       ... done (  0.1 sec)
Two-electron RIJ gradient terms         ... done (  0.6 sec)

-----------------------------------------------------------
MP2 COSX Grid Generation
-----------------------------------------------------------

General Integration Accuracy     IntAcc      ... 4.871
Radial Grid Type                 RadialGrid  ... OptM3 with GC (2021)
Angular Grid (max. ang.)         AngularGrid ... 4 (Lebedev-302)
Angular grid pruning method      GridPruning ... 4 (adaptive)
Weight generation scheme         WeightScheme... mBecke (2022)
Basis function cutoff            BFCut       ... 1.0000e-12
Integration weight cutoff        WCut        ... 1.0000e-14
Partially contracted basis set               ... on
Rotationally invariant grid construction     ... off
Angular grids for H and He will be reduced by one unit

Total number of grid points                  ...   134297
Total number of batches                      ...     1061
Average number of points per batch           ...      126
Average number of grid points per atom       ...     5372
UseSFitting                                  ... on
Two-electron COSX gradient terms        ... 
Integration Timings:
Total Time                  =     6.0 sec
Basis fcn evaluation        =     0.1 sec
Density evaluation          =     0.2 sec
A evaluation                =     5.1 sec
A derivative evaluation     =     0.0 sec
S-fit derivative evaluation =     0.0 sec
anal. over. der. evaluation =     0.0 sec
num. over. der. evaluation  =     0.4 sec
K(P) evaluation             =     0.1 sec
finalize                    =     0.0 sec

done (  6.9 sec)
CPCM gradient                           ... done (  1.3 sec)
DFT XC gradient                         ... done (  0.9 sec)
Empirical dispersion gradient           ... done (  0.0 sec)

-------
TIMINGS
-------

Total time                :   26.445 sec
Integral trafo            :    0.445 sec (  1.7%)
FC preparation            :    0.142 sec (  0.5%)
I/O of integrals          :    0.139 sec (  0.5%)
K(i,j) operators          :    0.307 sec (  1.2%)
T(i,j) pair energies      :    0.045 sec (  0.2%)
V**(-1/2)                 :    0.172 sec (  0.6%)
Gamma(ia|P)               :    0.298 sec (  1.1%)
Gamma-Trafo               :    0.083 sec (  0.3%)
D(virtual)                :    0.013 sec (  0.0%)
D(internal)               :    0.446 sec (  1.7%)
W(virtual)                :    0.025 sec (  0.1%)
W(internal)               :    0.648 sec (  2.5%)
L(virtual)                :    0.278 sec (  1.1%)
L(internal)               :    0.038 sec (  0.1%)
XC kernel                 :    0.021 sec (  0.1%)
G(D)                      :    1.811 sec (  6.8%)
G(Z)                      :    1.845 sec (  7.0%)
Z-vector solution         :    8.985 sec ( 34.0%)
3-index derivative        :    0.357 sec (  1.3%)
2-index derivative        :    0.031 sec (  0.1%)
Fock matrix gradient      :    9.728 sec ( 36.8%)


---------------------------------------
MP2 TOTAL ENERGY:     -575.788364457 Eh
---------------------------------------

The final MP2 gradient
  0:   0.00024792   0.00011956   0.00032184
  1:   0.00005885  -0.00068979  -0.00022912
  2:  -0.00018807   0.00041570  -0.00000852
  3:   0.00035873   0.00022541   0.00041065
  4:  -0.00008062  -0.00005315  -0.00015458
  5:  -0.00019114  -0.00032879  -0.00026129
  6:  -0.00020615   0.00035667  -0.00003386
  7:   0.00041373  -0.00042207   0.00032005
  8:  -0.00037189   0.00073121  -0.00000884
  9:  -0.00052121  -0.00027316  -0.00044690
 10:   0.00022783   0.00048133   0.00033433
 11:  -0.00012027  -0.00040265  -0.00016475
 12:   0.00037526  -0.00035265  -0.00025900
 13:  -0.00001396  -0.00002732  -0.00001471
 14:  -0.00022877   0.00008528  -0.00007168
 15:  -0.00010000   0.00014105  -0.00018530
 16:  -0.00005730  -0.00009169  -0.00007617
 17:  -0.00005487   0.00003080  -0.00006470
 18:   0.00021738   0.00000837   0.00021366
 19:  -0.00005434  -0.00010695  -0.00007410
 20:  -0.00001599   0.00015186   0.00012377
 21:   0.00007421   0.00001552   0.00020807
 22:   0.00004819   0.00010953   0.00011920
 23:   0.00015327  -0.00005165   0.00003659
 24:   0.00003490  -0.00004199  -0.00002464

-----------------------------------
NORM OF THE MP2 GRADIENT:  0.002169
-----------------------------------

Maximum memory used throughout the entire MP2-calculation: 70.6 MB


-------------------------------------------------------------------------------
                          DFT DISPERSION CORRECTION                            
                                                                               
                              DFTD3 V3.1  Rev 1                                
                          USING Becke-Johnson damping                          
-------------------------------------------------------------------------------
-------------------------   ----------------
Dispersion correction           -0.020570608
-------------------------   ----------------


-------------------------   --------------------
FINAL SINGLE POINT ENERGY      -575.808935065384
-------------------------   --------------------

------------------------------------------------------------------------------
                         ORCA GEOMETRY RELAXATION STEP
------------------------------------------------------------------------------

Reading the OPT-File                    .... done
Getting information on internals        .... done
Copying old internal coords+grads       .... done
Making the new internal coordinates     .... (2022 redundants) done
Validating the new internal coordinates .... (2022 redundants) done
Calculating the B-matrix                .... done
Calculating the G,G- and P matrices     .... done
Transforming gradient to internals      .... done
Projecting the internal gradient        .... done
Number of atoms                         ....  25
Number of internal coordinates          .... 123
Current Energy                          ....  -575.808935065 Eh
Current gradient norm                   ....     0.002168537 Eh/bohr
Maximum allowed component of the step   ....  0.300
Current trust radius                    ....  0.450
Updating the Hessian (BFGS)             .... done
Forming the augmented Hessian           .... done
Diagonalizing the augmented Hessian     .... done
Last element of RFO vector              ....  0.999657536
Lowest eigenvalues of augmented Hessian:
 -0.000016761  0.012031322  0.014776668  0.020384137  0.023756567
Length of the computed step             ....  0.026177858
The final length of the internal step   ....  0.026177858
Converting the step to Cartesian space:
 Initial RMS(Int)=    0.0023603780
Transforming coordinates:
 Iter   0:  RMS(Cart)=    0.0039388052 RMS(Int)=    0.8007717575
done
Storing new coordinates                 .... done
The predicted energy change is          ....    -0.000008386
Previously predicted energy change      ....    -0.000054461
Actually observed energy change         ....    -0.000063570
Ratio of predicted to observed change   ....     1.167239890
New trust radius                        ....     0.675000000

                                .--------------------.
          ----------------------|Geometry convergence|-------------------------
          Item                value                   Tolerance       Converged
          ---------------------------------------------------------------------
          Energy change      -0.0000635696            0.0000010000      NO
          RMS gradient        0.0001445763            0.0000300000      NO
          MAX gradient        0.0005614196            0.0001000000      NO
          RMS step            0.0023603780            0.0006000000      NO
          MAX step            0.0074606320            0.0010000000      NO
          ........................................................
          Max(Bonds)      0.0012      Max(Angles)    0.11
          Max(Dihed)        0.43      Max(Improp)    0.00
          ---------------------------------------------------------------------

The optimization has not yet converged - more geometry cycles are needed


    ---------------------------------------------------------------------------
                         Redundant Internal Coordinates
                            (Angstroem and degrees)

        Definition                    Value    dE/dq     Step     New-Value
    ----------------------------------------------------------------------------
     1. B(O   1,C   0)                1.4184  0.000195  0.0001    1.4185   
     2. B(C   2,O   1)                1.3549  0.000337 -0.0001    1.3548   
     3. B(C   3,C   2)                1.4062  0.000109 -0.0003    1.4059   
     4. B(C   4,C   3)                1.3961 -0.000129  0.0002    1.3962   
     5. B(C   5,C   2)                1.4058  0.000056  0.0001    1.4059   
     6. B(C   6,C   5)                1.3915  0.000078 -0.0002    1.3913   
     7. B(C   7,C   4)                1.4052  0.000106 -0.0001    1.4051   
     8. B(C   7,C   6)                1.4090 -0.000076  0.0001    1.4091   
     9. B(C   8,C   7)                1.4672  0.000038  0.0001    1.4673   
    10. B(C   9,C   8)                1.3489 -0.000006 -0.0003    1.3486   
    11. B(C  10,C   9)                1.5085  0.000561 -0.0012    1.5073   
    12. B(C  11,C  10)                1.5457  0.000206 -0.0009    1.5448   
    13. B(O  12,C  11)                1.4469  0.000055  0.0005    1.4474   
    14. B(O  12,C   8)                1.3715  0.000381 -0.0002    1.3713   
    15. B(H  13,C   0)                1.0953  0.000034 -0.0000    1.0953   
    16. B(H  14,C   0)                1.1010  0.000019 -0.0000    1.1010   
    17. B(H  15,C   0)                1.1011  0.000012 -0.0000    1.1010   
    18. B(H  16,C   3)                1.0886  0.000029 -0.0001    1.0886   
    19. B(H  17,C   4)                1.0913  0.000027 -0.0001    1.0912   
    20. B(H  18,C   5)                1.0911 -0.000020  0.0000    1.0911   
    21. B(H  19,C   6)                1.0895 -0.000021  0.0000    1.0895   
    22. B(H  20,C  11)                1.0985  0.000053 -0.0001    1.0985   
    23. B(H  21,C  11)                1.0996  0.000005  0.0000    1.0997   
    24. B(H  22,C   9)                1.0872  0.000010 -0.0000    1.0872   
    25. B(H  23,C  10)                1.1025 -0.000039  0.0002    1.1027   
    26. B(H  24,C  10)                1.1015 -0.000003  0.0001    1.1017   
    27. A(O   1,C   0,H  15)          111.51  0.000310   -0.09    111.41   
    28. A(H  14,C   0,H  15)          108.94 -0.000283    0.08    109.02   
    29. A(H  13,C   0,H  14)          109.25 -0.000121    0.06    109.31   
    30. A(O   1,C   0,H  13)          106.30 -0.000122    0.00    106.30   
    31. A(H  13,C   0,H  15)          109.27 -0.000107    0.05    109.33   
    32. A(O   1,C   0,H  14)          111.51  0.000314   -0.10    111.41   
    33. A(C   0,O   1,C   2)          118.47 -0.000289    0.03    118.50   
    34. A(O   1,C   2,C   5)          116.33 -0.000075   -0.02    116.31   
    35. A(C   3,C   2,C   5)          119.21 -0.000169    0.02    119.23   
    36. A(O   1,C   2,C   3)          124.46  0.000244   -0.00    124.46   
    37. A(C   4,C   3,H  16)          119.20  0.000032   -0.00    119.20   
    38. A(C   2,C   3,H  16)          120.97 -0.000234    0.06    121.03   
    39. A(C   2,C   3,C   4)          119.82  0.000202   -0.05    119.77   
    40. A(C   7,C   4,H  17)          119.95  0.000082   -0.05    119.90   
    41. A(C   3,C   4,H  17)          118.54 -0.000092    0.03    118.57   
    42. A(C   3,C   4,C   7)          121.51  0.000010    0.03    121.53   
    43. A(C   2,C   5,H  18)          118.70  0.000365   -0.11    118.58   
    44. A(C   2,C   5,C   6)          120.43 -0.000106    0.04    120.47   
    45. A(C   6,C   5,H  18)          120.87 -0.000259    0.07    120.94   
    46. A(C   5,C   6,H  19)          119.66 -0.000286    0.09    119.74   
    47. A(C   5,C   6,C   7)          121.02  0.000281   -0.06    120.96   
    48. A(C   7,C   6,H  19)          119.32  0.000005   -0.02    119.30   
    49. A(C   6,C   7,C   8)          120.57  0.000202   -0.00    120.56   
    50. A(C   4,C   7,C   8)          121.42  0.000017   -0.02    121.40   
    51. A(C   4,C   7,C   6)          118.01 -0.000219    0.03    118.04   
    52. A(C   7,C   8,O  12)          115.29 -0.000464    0.06    115.34   
    53. A(C   7,C   8,C   9)          131.09  0.000358   -0.03    131.07   
    54. A(C   9,C   8,O  12)          113.62  0.000106   -0.03    113.59   
    55. A(C   8,C   9,C  10)          109.37 -0.000086    0.02    109.39   
    56. A(C  10,C   9,H  22)          124.87 -0.000127    0.05    124.92   
    57. A(C   8,C   9,H  22)          125.75  0.000213   -0.07    125.68   
    58. A(C   9,C  10,C  11)          101.72 -0.000051    0.04    101.76   
    59. A(H  23,C  10,H  24)          106.78  0.000006   -0.06    106.72   
    60. A(C   9,C  10,H  24)          112.71  0.000044   -0.01    112.70   
    61. A(C  11,C  10,H  23)          111.85 -0.000105    0.05    111.90   
    62. A(C   9,C  10,H  23)          112.25  0.000111   -0.00    112.25   
    63. A(C  11,C  10,H  24)          111.63 -0.000009   -0.01    111.62   
    64. A(H  20,C  11,H  21)          108.50 -0.000161    0.06    108.56   
    65. A(O  12,C  11,H  21)          107.93  0.000271   -0.10    107.83   
    66. A(C  10,C  11,H  21)          112.41 -0.000086    0.05    112.46   
    67. A(O  12,C  11,H  20)          107.95  0.000124   -0.09    107.86   
    68. A(C  10,C  11,O  12)          106.89  0.000097   -0.05    106.84   
    69. A(C  10,C  11,H  20)          112.95 -0.000207    0.11    113.05   
    70. A(C   8,O  12,C  11)          108.22 -0.000058   -0.01    108.22   
    71. D(C   2,O   1,C   0,H  14)     61.24  0.000061   -0.08     61.16   
    72. D(C   2,O   1,C   0,H  13)   -179.79  0.000014   -0.06   -179.85   
    73. D(C   2,O   1,C   0,H  15)    -60.79 -0.000018   -0.04    -60.83   
    74. D(C   5,C   2,O   1,C   0)    179.77 -0.000010    0.04    179.81   
    75. D(C   3,C   2,O   1,C   0)     -0.27 -0.000012    0.05     -0.23   
    76. D(C   4,C   3,C   2,C   5)      0.00  0.000004   -0.01     -0.01   
    77. D(C   4,C   3,C   2,O   1)   -179.95  0.000005   -0.02   -179.97   
    78. D(H  16,C   3,C   2,C   5)    179.98 -0.000000    0.01    179.98   
    79. D(H  16,C   3,C   2,O   1)      0.02  0.000001   -0.00      0.02   
    80. D(H  17,C   4,C   3,H  16)     -0.03 -0.000004    0.01     -0.01   
    81. D(H  17,C   4,C   3,C   2)    179.95 -0.000008    0.03    179.98   
    82. D(C   7,C   4,C   3,H  16)   -179.97 -0.000000   -0.00   -179.97   
    83. D(C   7,C   4,C   3,C   2)      0.01 -0.000004    0.02      0.02   
    84. D(C   6,C   5,C   2,C   3)     -0.02 -0.000002    0.00     -0.01   
    85. D(C   6,C   5,C   2,O   1)    179.94 -0.000004    0.01    179.95   
    86. D(H  18,C   5,C   2,C   3)    180.00 -0.000002    0.00    180.00   
    87. D(H  18,C   5,C   2,O   1)     -0.04 -0.000004    0.01     -0.03   
    88. D(H  19,C   6,C   5,C   2)   -179.95 -0.000002    0.01   -179.94   
    89. D(C   7,C   6,C   5,H  18)   -179.99  0.000001   -0.00   -179.99   
    90. D(C   7,C   6,C   5,C   2)      0.02  0.000001   -0.00      0.02   
    91. D(H  19,C   6,C   5,H  18)      0.04 -0.000002    0.01      0.05   
    92. D(C   8,C   7,C   6,H  19)     -0.06  0.000002   -0.00     -0.06   
    93. D(C   8,C   7,C   6,C   5)    179.97 -0.000001    0.01    179.98   
    94. D(C   4,C   7,C   6,H  19)    179.96  0.000002   -0.00    179.95   
    95. D(C   4,C   7,C   6,C   5)     -0.01 -0.000001    0.01     -0.01   
    96. D(C   8,C   7,C   4,H  17)      0.07  0.000007   -0.03      0.04   
    97. D(C   8,C   7,C   4,C   3)   -179.99  0.000003   -0.01   -180.00   
    98. D(C   6,C   7,C   4,H  17)   -179.94  0.000007   -0.03   -179.97   
    99. D(C   6,C   7,C   4,C   3)     -0.00  0.000003   -0.01     -0.02   
   100. D(C   9,C   8,C   7,C   6)   -179.44  0.000067   -0.39   -179.82   
   101. D(C   9,C   8,C   7,C   4)      0.54  0.000067   -0.38      0.16   
   102. D(O  12,C   8,C   7,C   6)      0.34  0.000052   -0.38     -0.04   
   103. D(O  12,C   8,C   7,C   4)   -179.68  0.000052   -0.37   -180.05   
   104. D(H  22,C   9,C   8,O  12)   -179.42  0.000021    0.01   -179.41   
   105. D(H  22,C   9,C   8,C   7)      0.37  0.000006    0.01      0.38   
   106. D(C  10,C   9,C   8,O  12)     -0.73  0.000020   -0.05     -0.78   
   107. D(C  10,C   9,C   8,C   7)    179.06  0.000004   -0.04    179.01   
   108. D(H  24,C  10,C   9,C   8)    122.65 -0.000088    0.28    122.93   
   109. D(H  23,C  10,C   9,H  22)     61.98  0.000037    0.14     62.11   
   110. D(H  23,C  10,C   9,C   8)   -116.73  0.000033    0.19   -116.53   
   111. D(C  11,C  10,C   9,H  22)   -178.32 -0.000064    0.21   -178.10   
   112. D(C  11,C  10,C   9,C   8)      2.98 -0.000068    0.27      3.25   
   113. D(H  20,C  11,C  10,H  24)    116.90 -0.000031   -0.30    116.60   
   114. D(H  20,C  11,C  10,H  23)     -2.68  0.000039   -0.25     -2.94   
   115. D(H  20,C  11,C  10,C   9)   -122.67 -0.000013   -0.30   -122.97   
   116. D(O  12,C  11,C  10,H  24)   -124.53  0.000066   -0.38   -124.91   
   117. D(O  12,C  11,C  10,H  23)    115.89  0.000135   -0.34    115.55   
   118. D(O  12,C  11,C  10,C   9)     -4.09  0.000084   -0.38     -4.48   
   119. D(C   8,O  12,C  11,H  21)   -117.20 -0.000180    0.40   -116.81   
   120. D(C   8,O  12,C  11,H  20)    125.71 -0.000200    0.43    126.14   
   121. D(C   8,O  12,C  11,C  10)      3.93 -0.000079    0.38      4.31   
   122. D(C  11,O  12,C   8,C   9)     -2.11  0.000042   -0.22     -2.33   
   123. D(C  11,O  12,C   8,C   7)    178.08  0.000053   -0.23    177.85   
    ----------------------------------------------------------------------------

Geometry step timings:
Preparation and reading OPT file:      0.001 s (16.642 %)
Internal coordinates            :      0.000 s ( 0.572 %)
B/P matrices and projection     :      0.002 s (27.786 %)
Hessian update/contruction      :      0.001 s ( 8.599 %)
Making the step                 :      0.001 s (19.955 %)
Converting the step to Cartesian:      0.000 s ( 2.364 %)
Storing new data                :      0.000 s ( 0.678 %)
Checking convergence            :      0.000 s ( 0.301 %)
Final printing                  :      0.002 s (23.027 %)
Total time                      :      0.007 s

Time for energy+gradient        :     43.046 s
Time for complete geometry iter :     43.275 s

         *************************************************************
         *                GEOMETRY OPTIMIZATION CYCLE   6            *
         *************************************************************
---------------------------------
CARTESIAN COORDINATES (ANGSTROEM)
---------------------------------
  C      1.236427   -0.030576   -0.225550
  O      2.249418   -0.692241    0.514776
  C      2.974824    0.027566    1.404235
  C      2.798838    1.400959    1.648059
  C      3.603651    2.046748    2.588666
  C      3.963385   -0.674807    2.115492
  C      4.759559   -0.020200    3.050030
  C      4.595065    1.355785    3.305526
  C      5.439212    2.037407    4.293376
  C      5.463511    3.322425    4.701937
  C      6.518778    3.489560    5.765193
  C      7.140387    2.076281    5.816695
  O      6.365482    1.244478    4.920895
  H      0.782149   -0.789615   -0.871434
  H      1.655129    0.774613   -0.848907
  H      0.465663    0.392625    0.437106
  H      2.042489    1.973331    1.113883
  H      3.450504    3.113167    2.762160
  H      4.090857   -1.740287    1.917921
  H      5.522775   -0.575892    3.593761
  H      7.098578    1.624136    6.816922
  H      8.183918    2.063366    5.470045
  H      4.811036    4.114421    4.342773
  H      6.089363    3.785617    6.736732
  H      7.268304    4.253464    5.503860

----------------------------
CARTESIAN COORDINATES (A.U.)
----------------------------
  NO LB      ZA    FRAG     MASS         X           Y           Z
   0 C     6.0000    0    12.011    2.336508   -0.057781   -0.426228
   1 O     8.0000    0    15.999    4.250784   -1.308147    0.972786
   2 C     6.0000    0    12.011    5.621603    0.052092    2.653620
   3 C     6.0000    0    12.011    5.289038    2.647430    3.114381
   4 C     6.0000    0    12.011    6.809913    3.867793    4.891870
   5 C     6.0000    0    12.011    7.489712   -1.275201    3.997701
   6 C     6.0000    0    12.011    8.994262   -0.038172    5.763722
   7 C     6.0000    0    12.011    8.683415    2.562062    6.246539
   8 C     6.0000    0    12.011   10.278622    3.850142    8.113304
   9 C     6.0000    0    12.011   10.324540    6.278473    8.885373
  10 C     6.0000    0    12.011   12.318704    6.594314   10.894636
  11 C     6.0000    0    12.011   13.493375    3.923603   10.991961
  12 O     8.0000    0    15.999   12.029017    2.351723    9.299144
  13 H     1.0000    0     1.008    1.478047   -1.492155   -1.646771
  14 H     1.0000    0     1.008    3.127740    1.463806   -1.604201
  15 H     1.0000    0     1.008    0.879976    0.741954    0.826011
  16 H     1.0000    0     1.008    3.859745    3.729055    2.104934
  17 H     1.0000    0     1.008    6.520507    5.883033    5.219725
  18 H     1.0000    0     1.008    7.730600   -3.288665    3.624346
  19 H     1.0000    0     1.008   10.436532   -1.088278    6.791224
  20 H     1.0000    0     1.008   13.414369    3.069172   12.882116
  21 H     1.0000    0     1.008   15.465363    3.899197   10.336886
  22 H     1.0000    0     1.008    9.091540    7.775129    8.206651
  23 H     1.0000    0     1.008   11.507229    7.153780   12.730579
  24 H     1.0000    0     1.008   13.735103    8.037882   10.400788

--------------------------------
INTERNAL COORDINATES (ANGSTROEM)
--------------------------------
 C      0   0   0     0.000000000000     0.00000000     0.00000000
 O      1   0   0     1.418462203213     0.00000000     0.00000000
 C      2   1   0     1.354796753558   118.50268803     0.00000000
 C      3   2   1     1.405926841142   124.46094174   359.77422138
 C      4   3   2     1.396247775592   119.76832036   180.02861167
 C      3   2   1     1.405869023490   116.30891717   179.80980502
 C      6   3   2     1.391317588885   120.47396926   179.95222537
 C      5   4   3     1.405069750154   121.53148203     0.02317220
 C      8   5   4     1.467324337162   121.39710521   180.00006404
 C      9   8   5     1.348622555570   131.06727409     0.16140116
 C     10   9   8     1.507326980279   109.38794673   179.01587224
 C     11  10   9     1.544800582099   101.75830462     3.25017272
 O      9   8   5     1.371310516630   115.34449230   179.94814739
 H      1   2   3     1.095295550127   106.30233581   180.15320555
 H      1   2   3     1.101006233971   111.41062349    61.15803374
 H      1   2   3     1.101040145673   111.41393028   299.16912743
 H      4   3   2     1.088585180189   121.03067507     0.00000000
 H      5   4   3     1.091239212403   118.56837127   179.97943717
 H      6   3   2     1.091114163146   118.58122850   359.96575424
 H      7   6   3     1.089465613534   119.74427339   180.06129419
 H     12  11  10     1.098470325043   113.05482318   237.03105847
 H     12  11  10     1.099677491394   112.46246536   113.64229938
 H     10   9   8     1.087189572525   125.67791226     0.38099711
 H     11  10   9     1.102694357281   112.24889972   243.46548486
 H     11  10   9     1.101650138220   112.69798388   122.92526330

---------------------------
INTERNAL COORDINATES (A.U.)
---------------------------
 C      0   0   0     0.000000000000     0.00000000     0.00000000
 O      1   0   0     2.680505095391     0.00000000     0.00000000
 C      2   1   0     2.560194831351   118.50268803     0.00000000
 C      3   2   1     2.656816694087   124.46094174   359.77422138
 C      4   3   2     2.638525910966   119.76832036   180.02861167
 C      3   2   1     2.656707434560   116.30891717   179.80980502
 C      6   3   2     2.629209208300   120.47396926   179.95222537
 C      5   4   3     2.655197026848   121.53148203     0.02317220
 C      8   5   4     2.772841146873   121.39710521   180.00006404
 C      9   8   5     2.548527288057   131.06727409     0.16140116
 C     10   9   8     2.848435186998   109.38794673   179.01587224
 C     11  10   9     2.919250031689   101.75830462     3.25017272
 O      9   8   5     2.591401320997   115.34449230   179.94814739
 H      1   2   3     2.069808625443   106.30233581   180.15320555
 H      1   2   3     2.080600253946   111.41062349    61.15803374
 H      1   2   3     2.080664337775   111.41393028   299.16912743
 H      4   3   2     2.057127864002   121.03067507     0.00000000
 H      5   4   3     2.062143258038   118.56837127   179.97943717
 H      6   3   2     2.061906949188   118.58122850   359.96575424
 H      7   6   3     2.058791641904   119.74427339   180.06129419
 H     12  11  10     2.075808080570   113.05482318   237.03105847
 H     12  11  10     2.078089294372   112.46246536   113.64229938
 H     10   9   8     2.054490547726   125.67791226     0.38099711
 H     11  10   9     2.083790344680   112.24889972   243.46548486
 H     11  10   9     2.081817056632   112.69798388   122.92526330


           ************************************************************
           *        Program running with 8 parallel MPI-processes     *
           *              working on a common directory               *
           ************************************************************
------------------------------------------------------------------------------
                   ___                                                        
                  /   \      - P O W E R E D   B Y -                         
                 /     \                                                     
                 |  |  |   _    _      __       _____    __    __             
                 |  |  |  | |  | |    /  \     |  _  \  |  |  /  |          
                  \  \/   | |  | |   /    \    | | | |  |  | /  /          
                 / \  \   | |__| |  /  /\  \   | |_| |  |  |/  /          
                |  |  |   |  __  | /  /__\  \  |    /   |      \           
                |  |  |   | |  | | |   __   |  |    \   |  |\   \          
                \     /   | |  | | |  |  |  |  | |\  \  |  | \   \       
                 \___/    |_|  |_| |__|  |__|  |_| \__\ |__|  \__/        
                                                                              
                      - O R C A' S   B I G   F R I E N D -                    
                                      &                                       
                       - I N T E G R A L  F E E D E R -                       
                                                                              
 v1 FN, 2020, v2 2021, v3 2022-2024                                           
------------------------------------------------------------------------------


----------------------
SHARK INTEGRAL PACKAGE
----------------------

Number of atoms                             ...     25
Number of basis functions                   ...    242
Number of shells                            ...    114
Maximum angular momentum                    ...      2
Integral batch strategy                     ... SHARK/LIBINT Hybrid
RI-J (if used) integral strategy            ... SPLIT-RIJ (Revised 2003 algorithm where possible)
Printlevel                                  ...      1
Contraction scheme used                     ... SEGMENTED contraction
Prescreening option                         ... SCHWARTZ
   Thresh                                   ... 1.000e-12
   Tcut                                     ... 1.000e-14
   Tpresel                                  ... 1.000e-14 
Coulomb Range Separation                    ... NOT USED
Exchange Range Separation                   ... NOT USED
Multipole approximations                    ... NOT USED
Finite Nucleus Model                        ... NOT USED
CABS basis                                  ... NOT available
Auxiliary Coulomb fitting basis             ... AVAILABLE
   # of basis functions in Aux-J            ...    769
   # of shells in Aux-J                     ...    255
   Maximum angular momentum in Aux-J        ...      4
Auxiliary J/K fitting basis                 ... NOT available
Auxiliary Correlation fitting basis         ... AVAILABLE
   # of basis functions in Aux-C            ...    792
   # of shells in Aux-C                     ...    280
   Maximum angular momentum in Aux-C        ...      3
Auxiliary 'external' fitting basis          ... NOT available

Checking pre-screening integrals            ... done (  0.0 sec) Dimension = 114
Check shell pair data                       ... done (  0.0 sec)
Shell pair information
Shell pair cut-off parameter TPreSel        ...   1.0e-14
Total number of shell pairs                 ...      6555
Shell pairs after pre-screening             ...      5535
Total number of primitive shell pairs       ...     23641
Primitive shell pairs kept                  ...     14023
          la=0 lb=0:   1724 shell pairs
          la=1 lb=0:   2026 shell pairs
          la=1 lb=1:    632 shell pairs
          la=2 lb=0:    679 shell pairs
          la=2 lb=1:    402 shell pairs
          la=2 lb=2:     72 shell pairs

Calculating one electron integrals          ... done (  0.0 sec)
Calculating RI/J V-Matrix + Cholesky decomp.... done (  0.0 sec)
Calculating RI/C V-Matrix + Cholesky decomp.... done (  0.0 sec)
Calculating Nuclear repulsion               ... done (  0.0 sec) ENN=    741.733742914402 Eh

Diagonalization of the overlap matrix:
Smallest eigenvalue                        ... 2.671e-04
Time for diagonalization                   ...    0.007 sec
Threshold for overlap eigenvalues          ... 1.000e-07
Number of eigenvalues below threshold      ... 0
Time for construction of square roots      ...    0.004 sec
Total time needed                          ...    0.012 sec

-------------------
DFT GRID GENERATION
-------------------

General Integration Accuracy     IntAcc      ... 4.388
Radial Grid Type                 RadialGrid  ... OptM3 with GC (2021)
Angular Grid (max. ang.)         AngularGrid ... 4 (Lebedev-302)
Angular grid pruning method      GridPruning ... 4 (adaptive)
Weight generation scheme         WeightScheme... mBecke (2022)
Basis function cutoff            BFCut       ... 1.0000e-12
Integration weight cutoff        WCut        ... 1.0000e-14
Partially contracted basis set               ... off
Rotationally invariant grid construction     ... off
Angular grids for H and He will be reduced by one unit

Total number of grid points                  ...   116706
Total number of batches                      ...     1836
Average number of points per batch           ...       63
Average number of grid points per atom       ...     4668

--------------------
COSX GRID GENERATION
--------------------

GRIDX 1
-------
General Integration Accuracy     IntAcc      ... 3.816
Radial Grid Type                 RadialGrid  ... OptM3 with GC (2021)
Angular Grid (max. ang.)         AngularGrid ... 1 (Lebedev-50)
Angular grid pruning method      GridPruning ... 4 (adaptive)
Weight generation scheme         WeightScheme... mBecke (2022)
Basis function cutoff            BFCut       ... 1.0000e-12
Integration weight cutoff        WCut        ... 1.0000e-14
Partially contracted basis set               ... on
Rotationally invariant grid construction     ... off
Angular grids for H and He will be reduced by one unit

Total number of grid points                  ...    14878
Total number of batches                      ...      133
Average number of points per batch           ...      111
Average number of grid points per atom       ...      595
UseSFitting                                  ... on

GRIDX 2
-------
General Integration Accuracy     IntAcc      ... 4.020
Radial Grid Type                 RadialGrid  ... OptM3 with GC (2021)
Angular Grid (max. ang.)         AngularGrid ... 2 (Lebedev-110)
Angular grid pruning method      GridPruning ... 4 (adaptive)
Weight generation scheme         WeightScheme... mBecke (2022)
Basis function cutoff            BFCut       ... 1.0000e-12
Integration weight cutoff        WCut        ... 1.0000e-14
Partially contracted basis set               ... on
Rotationally invariant grid construction     ... off
Angular grids for H and He will be reduced by one unit

Total number of grid points                  ...    32278
Total number of batches                      ...      266
Average number of points per batch           ...      121
Average number of grid points per atom       ...     1291
UseSFitting                                  ... on

GRIDX 3
-------
General Integration Accuracy     IntAcc      ... 4.338
Radial Grid Type                 RadialGrid  ... OptM3 with GC (2021)
Angular Grid (max. ang.)         AngularGrid ... 3 (Lebedev-194)
Angular grid pruning method      GridPruning ... 4 (adaptive)
Weight generation scheme         WeightScheme... mBecke (2022)
Basis function cutoff            BFCut       ... 1.0000e-12
Integration weight cutoff        WCut        ... 1.0000e-14
Partially contracted basis set               ... on
Rotationally invariant grid construction     ... off
Angular grids for H and He will be reduced by one unit

Total number of grid points                  ...    70758
Total number of batches                      ...      567
Average number of points per batch           ...      124
Average number of grid points per atom       ...     2830
UseSFitting                                  ... on
Grids setup in   0.0 sec
Initializing property integral containers    ... done (  0.0 sec)

SHARK setup successfully completed in   1.4 seconds

Maximum memory used throughout the entire STARTUP-calculation: 32.4 MB


           ************************************************************
           *        Program running with 8 parallel MPI-processes     *
           *              working on a common directory               *
           ************************************************************
Occupation numbers will be reassigned to an Aufbau configuration
             **** ENERGY FILE WAS UPDATED (calc.en.tmp) ****
Finished Guess after   0.2 sec
Maximum memory used throughout the entire GUESS-calculation: 14.2 MB


           ************************************************************
           *        Program running with 8 parallel MPI-processes     *
           *              working on a common directory               *
           ************************************************************
--------------------
CPCM SOLVATION MODEL
--------------------
CPCM parameters:
  Epsilon                                         ...      16.7000
  Refrac                                          ...       1.2750
  Rsolv                                           ...       1.3000
  Surface type                                    ... GAUSSIAN VDW
  Discretization scheme                           ... Constant charge density
    Threshold for H atoms                         ...       5.0000 (charges/Ang^2)
    Threshold for non-H atoms                     ...       5.0000 (charges/Ang^2)
  Epsilon function type                           ...         CPCM
Solvent:                                          ... CUSTOM
Radii:
  Scheme                                          ... Element-dependent radii
  Radius for C  used is    3.8550 Bohr (=   2.0400 Ang.)
  Radius for O  used is    3.4469 Bohr (=   1.8240 Ang.)
  Radius for H  used is    2.4944 Bohr (=   1.3200 Ang.)
Calculating surface                               ...        done! (  0.0s)
Cavity surface points                             ...         2243
Cavity Volume                                     ...    1500.6417
Cavity Surface-area                               ...     808.4499
Calculating surface distance matrix               ...        done! (  0.1s)
Performing Cholesky decomposition & store         ...        done! (  0.2s)
Overall time for CPCM initialization              ...                 0.2s

----------------------------------------D-I-I-S--------------------------------------------
Iteration    Energy (Eh)           Delta-E    RMSDP     MaxDP     DIISErr   Damp  Time(sec)
-------------------------------------------------------------------------------------------
               ***  Starting incremental Fock matrix formation  ***
                              *** Initializing SOSCF ***
---------------------------------------S-O-S-C-F--------------------------------------
Iteration    Energy (Eh)           Delta-E    RMSDP     MaxDP     MaxGrad    Time(sec)
--------------------------------------------------------------------------------------
    1    -575.1881791418962848     0.00e+00  6.98e-05  1.59e-03  1.26e-04     1.7
               *** Restarting incremental Fock matrix formation ***
    2    -575.1882154005730854    -3.63e-05  3.08e-05  6.38e-04  2.10e-04     1.6
    3    -575.1882213642458055    -5.96e-06  1.18e-05  2.46e-04  6.32e-05     1.3
    4    -575.1882217463784173    -3.82e-07  4.16e-06  1.30e-04  3.77e-05     1.2
    5    -575.1882218167617111    -7.04e-08  1.86e-06  4.29e-05  1.90e-05     1.2
    6    -575.1882218406966558    -2.39e-08  4.26e-07  1.60e-05  2.44e-06     1.2
    7    -575.1882218408271683    -1.31e-10  1.79e-07  5.89e-06  1.78e-06     1.1
                 **** Energy Check signals convergence ****

               *****************************************************
               *                     SUCCESS                       *
               *           SCF CONVERGED AFTER   7 CYCLES          *
               *****************************************************

Recomputing exchange energy using gridx3       ... done (    2.319 sec)
Old exchange energy                            :    -41.174317913 Eh
New exchange energy                            :    -41.174192184 Eh
Exchange energy change after final integration :      0.000125728 Eh
Total energy after final integration           :   -575.188096113 Eh
             **** ENERGY FILE WAS UPDATED (calc.en.tmp) ****

----------------
TOTAL SCF ENERGY
----------------

Total Energy       :       -575.18809611263202 Eh          -15651.66381 eV

Components:
Nuclear Repulsion  :        741.73374291440234 Eh           20183.60126 eV
Electronic Energy  :      -1316.91064918784878 Eh          -35834.96058 eV
One Electron Energy:      -2252.63885972977369 Eh          -61297.41967 eV
Two Electron Energy:        935.72821054192491 Eh           25462.45910 eV
CPCM Dielectric    :         -0.01131556738069 Eh              -0.30791 eV

Virial components:
Potential Energy   :      -1145.50039037907550 Eh          -31170.65031 eV
Kinetic Energy     :        570.31229426644347 Eh           15518.98650 eV
Virial Ratio       :          2.00854935426644

DFT components:
N(Alpha)           :       47.000059543907 electrons
N(Beta)            :       47.000059543907 electrons
N(Total)           :       94.000119087814 electrons
E(X)               :      -36.587253316512 Eh       
E(C)               :       -2.327319471166 Eh       
E(XC)              :      -38.914572787678 Eh       

CPCM Solvation Model Properties:
Surface-charge          :         -0.02338479568765
Corrected charge        :          0.00000000000000
Outlying charge corr.   :          0.00003263722521 Eh               0.00089 eV
Free-energy (cav+disp)  :  This term is not implemented in the current solvation scheme

---------------
SCF CONVERGENCE
---------------

  Last Energy change         ...    1.3051e-10  Tolerance :   1.0000e-09
  Last MAX-Density change    ...    5.8929e-06  Tolerance :   1.0000e-08
  Last RMS-Density change    ...    1.7907e-07  Tolerance :   1.0000e-09
  Last DIIS Error            ...    1.8924e-03  Tolerance :   1.0000e-08
  Last Orbital Gradient      ...    1.7783e-06  Tolerance :   2.0000e-06
  Last Orbital Rotation      ...    2.8115e-06  Tolerance :   2.0000e-06


Total SCF time: 0 days 0 hours 0 min 12 sec 
Finished LeanSCF after  12.3 sec

Maximum memory used throughout the entire LEANSCF-calculation: 29.0 MB


           ************************************************************
           *        Program running with 8 parallel MPI-processes     *
           *              working on a common directory               *
           ************************************************************

------------------------------------------------------------------------------
                                ORCA  MP2 
------------------------------------------------------------------------------

Freezing NCore=26 chemical core electrons

----------------------
RI-MP2 ENERGY+GRADIENT
----------------------
Dimension of the orbital basis            ...  242
Dimension of the AuxC basis               ...  792
Memory devoted to MP2                     ... 8000 MB   
Data format for matrix containers         ... DOUBLE
Compression type for matrix containers    ... UNCOMPRESSED
Overall scaling of the MP2 energy         ...   2.700e-01

-----------------------
SHARK RI TRANSFORMATION
-----------------------

Number of basis functions                ...    242
Number of aux functions                  ...    792
Number of operators                      ...      1
Generation of IJK                        ... YES
Generation of IAK                        ... YES
Generation of ABK                        ... NO
Orbital Range Operator  0:    0-  46 to   47- 241

Aux basis identifier                     ...   AUXC
Contraction scheme used                  ... SEGMENTED
Do orthogonalization                     ... YES
All operator combinations                ... NO
Transpose (ia|K)                         ... NO
Integral generator used                  ... LIBINT
Starting integral generation + trafo... 
Half trafo (segmented) done. Total time =  0.3 sec. integrals=  0.2 sec trafo=  0.1 sec
Integral generation and half transformation done (  0.3 sec)

Reading or making V^(-1/2)          ... done (  0.0 sec)
Sorting IJK integrals               ... done (  0.1 sec)
Sorting IAK integrals               ... done (  0.2 sec)

SHARK RI integral transformation done. Total time =  0.5 sec.

Opening buffers                              ... done
Frozen core precalculation                   ... done

Starting loop over batches of integrals:

Operator 0  - window                       ... ( 13- 46)x( 47-241)
Operator 0  - Memory available             ...  8000 MB
Operator 0  - Memory needed per MO         ...   1.2 MB
Operator 0  - Number of orbitals per batch ... 5
Operator 0  - Number of batches            ... 1

OPERATOR  0   PASS   0:  MOs    13 ...   17 +   18 ...   22 +   23 ...   27 +   28 ...   32
                            +   33 ...   37 +   38 ...   42 +   43 ...   46
  Reading integrals       ... ok
  Internal MO  15
Closing buffer GIPV ( 0.05 GB; CompressionRatio= 1.00)
Time spent in pair loops =     2.247 sec
Deleting buffers (Ka|jb) ...done

-----------------------------------------------
 RI-MP2 CORRELATION ENERGY:     -0.600278508 Eh
-----------------------------------------------


---------------------
MP2 DENSITY FORMATION
---------------------

Completing the external part of the density      ... done
Storing the unrelaxed density                    ... done

Re-sorting 3-index density container for op 0    ... done
Computing external part of the Lagrangian        ... done
Calculating the xc-kernel                        ... done
Calculating G(D)                                 ... done
Completing the Lagrangian                        ... done
Solving the Z-vector equations                   ... Using XC Grid                  ... (calc.grid_cpscf.tmp) 
Recalculating density on grid  ... (calc.grho_cpscf0.tmp) done
Calculating the xc-kernel      ... (calc.fxc_cpscf0.tmp) done

-------------------
SHARK CP-SCF DRIVER
-------------------

Dimension of the orbital basis          ...    242
Dimension of the CPSCF-problem          ...   9165
Number of operators                     ...      1
Max. number of iterations               ...    128
Convergence Tolerance                   ... 3.0e-05
Number of perturbations                 ...      1
Perturbation type                       ... REAL

----------------------------
POPLE LINEAR EQUATION SOLVER
----------------------------

  ITERATION   0:   ||err||_max =   5.1657e-02 (   1.0 sec)
  ITERATION   1:   ||err||_max =   1.2363e-02 (   1.1 sec)
  ITERATION   2:   ||err||_max =   5.2125e-03 (   1.2 sec)
  ITERATION   3:   ||err||_max =   1.4183e-03 (   1.0 sec)
  ITERATION   4:   ||err||_max =   6.1207e-04 (   1.0 sec)
  ITERATION   5:   ||err||_max =   2.4912e-04 (   1.0 sec)
  ITERATION   6:   ||err||_max =   7.5821e-05 (   1.0 sec)
  ITERATION   7:   ||err||_max =   3.0187e-05 (   1.0 sec)
  ITERATION   8:   ||err||_max =   8.8177e-06 (   1.0 sec)
done
Finalizing the relaxed density                   ... done
Transforming P to the AO basis                   ... done
Storing the relaxed density                      ... done

------------------------------------
ENERGY WEIGHTED DENSITY FINALIZATION
------------------------------------

Gathering the parts of the W-matrix              ... done
Forming the Z-density                            ... done
Transforming Z to the AO basis                   ... done
Calculating G(Z)                                 ... done
Finalizing the W-matrix                          ... done
Transforming W to the AO basis and storing       ... done

----------------------------------
MP2 DERIVATIVE INTEGRAL GENERATION
----------------------------------

Input SCF Electron Density              ... calc.scfp
Input Correlated Electron Density       ... calc.pmp2re
Input Energy Weighted Density           ... calc.wmp2.tmp

Nuclear repulsion gradient              ... done (  0.0 sec)
HCore & Overlap gradient  (SHARK)       ... done (  0.1 sec)
Two-electron RIJ gradient terms         ... done (  0.5 sec)

-----------------------------------------------------------
MP2 COSX Grid Generation
-----------------------------------------------------------

General Integration Accuracy     IntAcc      ... 4.871
Radial Grid Type                 RadialGrid  ... OptM3 with GC (2021)
Angular Grid (max. ang.)         AngularGrid ... 4 (Lebedev-302)
Angular grid pruning method      GridPruning ... 4 (adaptive)
Weight generation scheme         WeightScheme... mBecke (2022)
Basis function cutoff            BFCut       ... 1.0000e-12
Integration weight cutoff        WCut        ... 1.0000e-14
Partially contracted basis set               ... on
Rotationally invariant grid construction     ... off
Angular grids for H and He will be reduced by one unit

Total number of grid points                  ...   134291
Total number of batches                      ...     1061
Average number of points per batch           ...      126
Average number of grid points per atom       ...     5372
UseSFitting                                  ... on
Two-electron COSX gradient terms        ... 
Integration Timings:
Total Time                  =     6.5 sec
Basis fcn evaluation        =     0.1 sec
Density evaluation          =     0.2 sec
A evaluation                =     5.3 sec
A derivative evaluation     =     0.0 sec
S-fit derivative evaluation =     0.0 sec
anal. over. der. evaluation =     0.0 sec
num. over. der. evaluation  =     0.4 sec
K(P) evaluation             =     0.1 sec
finalize                    =     0.0 sec

done (  7.3 sec)
CPCM gradient                           ... done (  1.3 sec)
DFT XC gradient                         ... done (  0.8 sec)
Empirical dispersion gradient           ... done (  0.0 sec)

-------
TIMINGS
-------

Total time                :   26.846 sec
Integral trafo            :    0.509 sec (  1.9%)
FC preparation            :    0.144 sec (  0.5%)
I/O of integrals          :    0.128 sec (  0.5%)
K(i,j) operators          :    0.306 sec (  1.1%)
T(i,j) pair energies      :    0.044 sec (  0.2%)
V**(-1/2)                 :    0.180 sec (  0.7%)
Gamma(ia|P)               :    0.290 sec (  1.1%)
Gamma-Trafo               :    0.084 sec (  0.3%)
D(virtual)                :    0.013 sec (  0.0%)
D(internal)               :    0.429 sec (  1.6%)
W(virtual)                :    0.025 sec (  0.1%)
W(internal)               :    0.602 sec (  2.2%)
L(virtual)                :    0.187 sec (  0.7%)
L(internal)               :    0.037 sec (  0.1%)
XC kernel                 :    0.020 sec (  0.1%)
G(D)                      :    1.818 sec (  6.8%)
G(Z)                      :    1.786 sec (  6.7%)
Z-vector solution         :    9.278 sec ( 34.6%)
3-index derivative        :    0.318 sec (  1.2%)
2-index derivative        :    0.031 sec (  0.1%)
Fock matrix gradient      :   10.061 sec ( 37.5%)


---------------------------------------
MP2 TOTAL ENERGY:     -575.788374621 Eh
---------------------------------------

The final MP2 gradient
  0:  -0.00006115   0.00006336   0.00000550
  1:   0.00001621  -0.00040421  -0.00016682
  2:  -0.00011207   0.00046273   0.00007337
  3:   0.00014435   0.00006172   0.00016804
  4:  -0.00005772  -0.00006398  -0.00013778
  5:  -0.00006250  -0.00008264  -0.00007734
  6:  -0.00015796   0.00005702  -0.00007375
  7:   0.00026694  -0.00035009   0.00019529
  8:  -0.00030530   0.00092751   0.00010750
  9:  -0.00002745  -0.00047095  -0.00003083
 10:  -0.00018138  -0.00020981  -0.00017787
 11:   0.00001951   0.00025340   0.00015933
 12:   0.00036552  -0.00010958  -0.00023512
 13:   0.00000685  -0.00006053  -0.00000264
 14:  -0.00002017   0.00003965   0.00000025
 15:  -0.00000455   0.00005709  -0.00000615
 16:  -0.00001551  -0.00006632  -0.00003572
 17:   0.00001699  -0.00001069  -0.00001323
 18:   0.00010613   0.00002723   0.00011444
 19:  -0.00002204  -0.00003060  -0.00002425
 20:  -0.00013455   0.00000028   0.00005903
 21:   0.00003082  -0.00013138   0.00005217
 22:   0.00000892   0.00001079   0.00005624
 23:   0.00014363   0.00003524   0.00006553
 24:   0.00004193   0.00002350  -0.00006671

-----------------------------------
NORM OF THE MP2 GRADIENT:  0.001582
-----------------------------------

Maximum memory used throughout the entire MP2-calculation: 70.7 MB


-------------------------------------------------------------------------------
                          DFT DISPERSION CORRECTION                            
                                                                               
                              DFTD3 V3.1  Rev 1                                
                          USING Becke-Johnson damping                          
-------------------------------------------------------------------------------
-------------------------   ----------------
Dispersion correction           -0.020572576
-------------------------   ----------------


-------------------------   --------------------
FINAL SINGLE POINT ENERGY      -575.808947196591
-------------------------   --------------------

------------------------------------------------------------------------------
                         ORCA GEOMETRY RELAXATION STEP
------------------------------------------------------------------------------

Reading the OPT-File                    .... done
Getting information on internals        .... done
Copying old internal coords+grads       .... done
Making the new internal coordinates     .... (2022 redundants) done
Validating the new internal coordinates .... (2022 redundants) done
Calculating the B-matrix                .... done
Calculating the G,G- and P matrices     .... done
Transforming gradient to internals      .... done
Projecting the internal gradient        .... done
Number of atoms                         ....  25
Number of internal coordinates          .... 123
Current Energy                          ....  -575.808947197 Eh
Current gradient norm                   ....     0.001581875 Eh/bohr
Maximum allowed component of the step   ....  0.300
Current trust radius                    ....  0.675
Updating the Hessian (BFGS)             .... done
Forming the augmented Hessian           .... done
Diagonalizing the augmented Hessian     .... done
Last element of RFO vector              ....  0.997963577
Lowest eigenvalues of augmented Hessian:
 -0.000023221  0.005068367  0.013722048  0.020384232  0.023749916
Length of the computed step             ....  0.063916516
The final length of the internal step   ....  0.063916516
Converting the step to Cartesian space:
 Initial RMS(Int)=    0.0057631582
Transforming coordinates:
 Iter   0:  RMS(Cart)=    0.0090065304 RMS(Int)=    1.4982190625
done
Storing new coordinates                 .... done
The predicted energy change is          ....    -0.000011658
Previously predicted energy change      ....    -0.000008386
Actually observed energy change         ....    -0.000012131
Ratio of predicted to observed change   ....     1.446595251
New trust radius                        ....     0.675000000

                                .--------------------.
          ----------------------|Geometry convergence|-------------------------
          Item                value                   Tolerance       Converged
          ---------------------------------------------------------------------
          Energy change      -0.0000121312            0.0000010000      NO
          RMS gradient        0.0000891875            0.0000300000      NO
          MAX gradient        0.0004366194            0.0001000000      NO
          RMS step            0.0057631582            0.0006000000      NO
          MAX step            0.0172799206            0.0010000000      NO
          ........................................................
          Max(Bonds)      0.0012      Max(Angles)    0.17
          Max(Dihed)        0.99      Max(Improp)    0.00
          ---------------------------------------------------------------------

The optimization has not yet converged - more geometry cycles are needed


    ---------------------------------------------------------------------------
                         Redundant Internal Coordinates
                            (Angstroem and degrees)

        Definition                    Value    dE/dq     Step     New-Value
    ----------------------------------------------------------------------------
     1. B(O   1,C   0)                1.4185  0.000109  0.0000    1.4185   
     2. B(C   2,O   1)                1.3548  0.000309 -0.0004    1.3544   
     3. B(C   3,C   2)                1.4059 -0.000078 -0.0002    1.4058   
     4. B(C   4,C   3)                1.3962 -0.000055  0.0003    1.3965   
     5. B(C   5,C   2)                1.4059  0.000074  0.0000    1.4059   
     6. B(C   6,C   5)                1.3913 -0.000031 -0.0002    1.3911   
     7. B(C   7,C   4)                1.4051  0.000091 -0.0002    1.4049   
     8. B(C   7,C   6)                1.4091 -0.000056  0.0003    1.4094   
     9. B(C   8,C   7)                1.4673  0.000114  0.0000    1.4674   
    10. B(C   9,C   8)                1.3486 -0.000437  0.0001    1.3487   
    11. B(C  10,C   9)                1.5073 -0.000026 -0.0012    1.5061   
    12. B(C  11,C  10)                1.5448 -0.000151 -0.0009    1.5439   
    13. B(O  12,C  11)                1.4474  0.000006  0.0005    1.4479   
    14. B(O  12,C   8)                1.3713  0.000242 -0.0005    1.3708   
    15. B(H  13,C   0)                1.0953  0.000041 -0.0001    1.0952   
    16. B(H  14,C   0)                1.1010  0.000024 -0.0001    1.1010   
    17. B(H  15,C   0)                1.1010  0.000020 -0.0000    1.1010   
    18. B(H  16,C   3)                1.0886 -0.000006 -0.0001    1.0885   
    19. B(H  17,C   4)                1.0912 -0.000016 -0.0001    1.0912   
    20. B(H  18,C   5)                1.0911 -0.000034  0.0001    1.0912   
    21. B(H  19,C   6)                1.0895 -0.000012 -0.0000    1.0895   
    22. B(H  20,C  11)                1.0985  0.000061 -0.0002    1.0983   
    23. B(H  21,C  11)                1.0997  0.000013  0.0001    1.0997   
    24. B(H  22,C   9)                1.0872 -0.000018 -0.0000    1.0872   
    25. B(H  23,C  10)                1.1027  0.000013  0.0002    1.1029   
    26. B(H  24,C  10)                1.1017  0.000057  0.0000    1.1017   
    27. A(O   1,C   0,H  15)          111.41  0.000041   -0.12    111.30   
    28. A(H  14,C   0,H  15)          109.02 -0.000056    0.11    109.13   
    29. A(H  13,C   0,H  14)          109.31  0.000021    0.06    109.37   
    30. A(O   1,C   0,H  13)          106.30 -0.000066    0.02    106.32   
    31. A(H  13,C   0,H  15)          109.32  0.000026    0.05    109.38   
    32. A(O   1,C   0,H  14)          111.41  0.000035   -0.12    111.29   
    33. A(C   0,O   1,C   2)          118.50 -0.000084    0.06    118.56   
    34. A(O   1,C   2,C   5)          116.31 -0.000132   -0.01    116.30   
    35. A(C   3,C   2,C   5)          119.23 -0.000090    0.04    119.27   
    36. A(O   1,C   2,C   3)          124.46  0.000222   -0.04    124.42   
    37. A(C   4,C   3,H  16)          119.20  0.000061   -0.02    119.18   
    38. A(C   2,C   3,H  16)          121.03 -0.000096    0.09    121.12   
    39. A(C   2,C   3,C   4)          119.77  0.000035   -0.07    119.70   
    40. A(C   7,C   4,H  17)          119.90 -0.000050   -0.05    119.85   
    41. A(C   3,C   4,H  17)          118.57 -0.000042    0.04    118.61   
    42. A(C   3,C   4,C   7)          121.53  0.000091    0.01    121.55   
    43. A(C   2,C   5,H  18)          118.58  0.000140   -0.17    118.41   
    44. A(C   2,C   5,C   6)          120.47  0.000035    0.04    120.51   
    45. A(C   6,C   5,H  18)          120.94 -0.000175    0.13    121.08   
    46. A(C   5,C   6,H  19)          119.74 -0.000087    0.12    119.87   
    47. A(C   5,C   6,C   7)          120.96  0.000080   -0.09    120.87   
    48. A(C   7,C   6,H  19)          119.30  0.000006   -0.03    119.26   
    49. A(C   6,C   7,C   8)          120.56  0.000263   -0.06    120.51   
    50. A(C   4,C   7,C   8)          121.40 -0.000112   -0.00    121.40   
    51. A(C   4,C   7,C   6)          118.04 -0.000152    0.06    118.10   
    52. A(C   7,C   8,O  12)          115.34 -0.000204    0.10    115.45   
    53. A(C   7,C   8,C   9)          131.07  0.000200   -0.06    131.00   
    54. A(C   9,C   8,O  12)          113.59  0.000004   -0.04    113.55   
    55. A(C   8,C   9,C  10)          109.39  0.000031    0.01    109.40   
    56. A(C  10,C   9,H  22)          124.92 -0.000062    0.07    124.99   
    57. A(C   8,C   9,H  22)          125.68  0.000032   -0.09    125.59   
    58. A(C   9,C  10,C  11)          101.76  0.000093    0.02    101.78   
    59. A(H  23,C  10,H  24)          106.73 -0.000007   -0.05    106.67   
    60. A(C   9,C  10,H  24)          112.70 -0.000011   -0.01    112.69   
    61. A(C  11,C  10,H  23)          111.90 -0.000091    0.09    111.99   
    62. A(C   9,C  10,H  23)          112.25  0.000036   -0.03    112.22   
    63. A(C  11,C  10,H  24)          111.62 -0.000020   -0.01    111.61   
    64. A(H  20,C  11,H  21)          108.56 -0.000035    0.08    108.65   
    65. A(O  12,C  11,H  21)          107.83 -0.000030   -0.11    107.72   
    66. A(C  10,C  11,H  21)          112.46  0.000120    0.02    112.48   
    67. A(O  12,C  11,H  20)          107.86  0.000069   -0.11    107.75   
    68. A(C  10,C  11,O  12)          106.84 -0.000093   -0.05    106.79   
    69. A(C  10,C  11,H  20)          113.05 -0.000032    0.15    113.20   
    70. A(C   8,O  12,C  11)          108.21 -0.000027   -0.02    108.20   
    71. D(C   2,O   1,C   0,H  14)     61.16  0.000006   -0.13     61.03   
    72. D(C   2,O   1,C   0,H  13)   -179.85  0.000010   -0.11   -179.96   
    73. D(C   2,O   1,C   0,H  15)    -60.83  0.000024   -0.10    -60.93   
    74. D(C   5,C   2,O   1,C   0)    179.81 -0.000007    0.07    179.88   
    75. D(C   3,C   2,O   1,C   0)     -0.23 -0.000011    0.10     -0.13   
    76. D(C   4,C   3,C   2,C   5)     -0.01  0.000002   -0.02     -0.02   
    77. D(C   4,C   3,C   2,O   1)   -179.97  0.000005   -0.04   -180.01   
    78. D(H  16,C   3,C   2,C   5)    179.98 -0.000004    0.03    180.01   
    79. D(H  16,C   3,C   2,O   1)      0.02 -0.000001    0.00      0.02   
    80. D(H  17,C   4,C   3,H  16)     -0.01 -0.000003    0.03      0.02   
    81. D(H  17,C   4,C   3,C   2)    179.98 -0.000009    0.07    180.05   
    82. D(C   7,C   4,C   3,H  16)   -179.97  0.000001   -0.01   -179.98   
    83. D(C   7,C   4,C   3,C   2)      0.02 -0.000004    0.04      0.06   
    84. D(C   6,C   5,C   2,C   3)     -0.01  0.000001   -0.00     -0.01   
    85. D(C   6,C   5,C   2,O   1)    179.95 -0.000002    0.02    179.97   
    86. D(H  18,C   5,C   2,C   3)    180.00 -0.000000    0.00    180.00   
    87. D(H  18,C   5,C   2,O   1)     -0.03 -0.000003    0.03     -0.01   
    88. D(H  19,C   6,C   5,C   2)   -179.94 -0.000003    0.02   -179.92   
    89. D(C   7,C   6,C   5,H  18)   -179.99  0.000001   -0.01   -180.00   
    90. D(C   7,C   6,C   5,C   2)      0.02  0.000000   -0.00      0.02   
    91. D(H  19,C   6,C   5,H  18)      0.05 -0.000001    0.01      0.06   
    92. D(C   8,C   7,C   6,H  19)     -0.06  0.000000    0.00     -0.06   
    93. D(C   8,C   7,C   6,C   5)    179.98 -0.000003    0.02    180.00   
    94. D(C   4,C   7,C   6,H  19)    179.95 -0.000000    0.00    179.96   
    95. D(C   4,C   7,C   6,C   5)     -0.01 -0.000003    0.02      0.02   
    96. D(C   8,C   7,C   4,H  17)      0.04  0.000009   -0.08     -0.03   
    97. D(C   8,C   7,C   4,C   3)   -180.00  0.000005   -0.04   -180.04   
    98. D(C   6,C   7,C   4,H  17)   -179.97  0.000009   -0.08   -180.05   
    99. D(C   6,C   7,C   4,C   3)     -0.02  0.000005   -0.04     -0.05   
   100. D(C   9,C   8,C   7,C   6)   -179.82  0.000063   -0.93   -180.75   
   101. D(C   9,C   8,C   7,C   4)      0.16  0.000064   -0.93     -0.76   
   102. D(O  12,C   8,C   7,C   6)     -0.04  0.000059   -0.91     -0.95   
   103. D(O  12,C   8,C   7,C   4)    179.95  0.000059   -0.91    179.04   
   104. D(H  22,C   9,C   8,O  12)   -179.41  0.000007    0.02   -179.39   
   105. D(H  22,C   9,C   8,C   7)      0.38  0.000002    0.03      0.41   
   106. D(C  10,C   9,C   8,O  12)     -0.77  0.000013   -0.16     -0.93   
   107. D(C  10,C   9,C   8,C   7)    179.02  0.000008   -0.14    178.87   
   108. D(H  24,C  10,C   9,C   8)    122.93 -0.000024    0.67    123.60   
   109. D(H  23,C  10,C   9,H  22)     62.11 -0.000007    0.40     62.51   
   110. D(H  23,C  10,C   9,C   8)   -116.53 -0.000015    0.57   -115.96   
   111. D(C  11,C  10,C   9,H  22)   -178.10 -0.000043    0.50   -177.60   
   112. D(C  11,C  10,C   9,C   8)      3.25 -0.000050    0.68      3.93   
   113. D(H  20,C  11,C  10,H  24)    116.60  0.000039   -0.84    115.76   
   114. D(H  20,C  11,C  10,H  23)     -2.94  0.000124   -0.83     -3.77   
   115. D(H  20,C  11,C  10,C   9)   -122.97  0.000070   -0.85   -123.82   
   116. D(O  12,C  11,C  10,H  24)   -124.91  0.000045   -0.93   -125.84   
   117. D(O  12,C  11,C  10,H  23)    115.55  0.000131   -0.92    114.64   
   118. D(O  12,C  11,C  10,C   9)     -4.48  0.000077   -0.94     -5.41   
   119. D(C   8,O  12,C  11,H  21)   -116.81 -0.000151    0.98   -115.83   
   120. D(C   8,O  12,C  11,H  20)    126.13 -0.000130    0.99    127.12   
   121. D(C   8,O  12,C  11,C  10)      4.30 -0.000078    0.91      5.21   
   122. D(C  11,O  12,C   8,C   9)     -2.32  0.000040   -0.50     -2.82   
   123. D(C  11,O  12,C   8,C   7)    177.85  0.000044   -0.51    177.34   
    ----------------------------------------------------------------------------

Geometry step timings:
Preparation and reading OPT file:      0.001 s (19.037 %)
Internal coordinates            :      0.000 s ( 0.589 %)
B/P matrices and projection     :      0.002 s (27.447 %)
Hessian update/contruction      :      0.000 s ( 6.862 %)
Making the step                 :      0.001 s (19.904 %)
Converting the step to Cartesian:      0.000 s ( 2.447 %)
Storing new data                :      0.000 s ( 0.527 %)
Checking convergence            :      0.000 s ( 0.248 %)
Final printing                  :      0.001 s (22.893 %)
Total time                      :      0.006 s

Time for energy+gradient        :     41.491 s
Time for complete geometry iter :     41.712 s

         *************************************************************
         *                GEOMETRY OPTIMIZATION CYCLE   7            *
         *************************************************************
---------------------------------
CARTESIAN COORDINATES (ANGSTROEM)
---------------------------------
  C      1.236383   -0.030029   -0.225294
  O      2.250616   -0.690576    0.514390
  C      2.975477    0.028503    1.404266
  C      2.796368    1.400851    1.650767
  C      3.601029    2.045427    2.592727
  C      3.966011   -0.673709    2.112992
  C      4.762131   -0.020778    3.048393
  C      4.594445    1.354587    3.306523
  C      5.438665    2.035372    4.294961
  C      5.471030    3.323297    4.693913
  C      6.517501    3.489293    5.764285
  C      7.137880    2.076592    5.820017
  O      6.354430    1.240786    4.934556
  H      0.784431   -0.788654   -0.873159
  H      1.655428    0.777264   -0.845595
  H      0.465252    0.389064    0.439487
  H      2.038451    1.973671    1.119435
  H      3.446142    3.110806    2.770580
  H      4.092902   -1.738387    1.910503
  H      5.527450   -0.574980    3.590668
  H      7.102995    1.627860    6.821834
  H      8.177959    2.059599    5.463107
  H      4.826355    4.116636    4.323850
  H      6.080576    3.786978    6.732227
  H      7.269394    4.252862    5.508720

----------------------------
CARTESIAN COORDINATES (A.U.)
----------------------------
  NO LB      ZA    FRAG     MASS         X           Y           Z
   0 C     6.0000    0    12.011    2.336425   -0.056747   -0.425744
   1 O     8.0000    0    15.999    4.253047   -1.304999    0.972057
   2 C     6.0000    0    12.011    5.622836    0.053864    2.653678
   3 C     6.0000    0    12.011    5.284371    2.647226    3.119498
   4 C     6.0000    0    12.011    6.804958    3.865297    4.899544
   5 C     6.0000    0    12.011    7.494674   -1.273125    3.992976
   6 C     6.0000    0    12.011    8.999124   -0.039266    5.760628
   7 C     6.0000    0    12.011    8.682243    2.559799    6.248422
   8 C     6.0000    0    12.011   10.277587    3.846295    8.116301
   9 C     6.0000    0    12.011   10.338749    6.280120    8.870210
  10 C     6.0000    0    12.011   12.316292    6.593808   10.892920
  11 C     6.0000    0    12.011   13.488639    3.924190   10.998237
  12 O     8.0000    0    15.999   12.008133    2.344745    9.324959
  13 H     1.0000    0     1.008    1.482359   -1.490341   -1.650031
  14 H     1.0000    0     1.008    3.128305    1.468817   -1.597943
  15 H     1.0000    0     1.008    0.879198    0.735225    0.830510
  16 H     1.0000    0     1.008    3.852114    3.729698    2.115425
  17 H     1.0000    0     1.008    6.512265    5.878571    5.235638
  18 H     1.0000    0     1.008    7.734465   -3.285076    3.610328
  19 H     1.0000    0     1.008   10.445366   -1.086555    6.785378
  20 H     1.0000    0     1.008   13.422716    3.076209   12.891398
  21 H     1.0000    0     1.008   15.454103    3.892078   10.323776
  22 H     1.0000    0     1.008    9.120489    7.779314    8.170893
  23 H     1.0000    0     1.008   11.490623    7.156351   12.722065
  24 H     1.0000    0     1.008   13.737164    8.036745   10.409973

--------------------------------
INTERNAL COORDINATES (ANGSTROEM)
--------------------------------
 C      0   0   0     0.000000000000     0.00000000     0.00000000
 O      1   0   0     1.418493430768     0.00000000     0.00000000
 C      2   1   0     1.354391663901   118.55786126     0.00000000
 C      3   2   1     1.405767225016   124.42478401   359.86993113
 C      4   3   2     1.396511432529   119.69951175   179.98803300
 C      3   2   1     1.405898891746   116.30210016   179.88150154
 C      6   3   2     1.391078870668   120.51465213   179.97420059
 C      5   4   3     1.404863019611   121.54580304     0.05972728
 C      8   5   4     1.467373833100   121.39515867   179.96086009
 C      9   8   5     1.348688111295   131.00390709   359.23576295
 C     10   9   8     1.506105103275   109.39938105   178.87510144
 C     11  10   9     1.543924135700   101.77085440     3.93008302
 O      9   8   5     1.370793609170   115.44971277   179.03575071
 H      1   2   3     1.095217329067   106.31770681   180.04173073
 H      1   2   3     1.100951878684   111.29156787    61.02760564
 H      1   2   3     1.101006969671   111.29581416   299.06659625
 H      4   3   2     1.088519678914   121.12103438     0.02386196
 H      5   4   3     1.091170637237   118.60729902   180.05202675
 H      6   3   2     1.091166488501   118.40726314     0.00000000
 H      7   6   3     1.089455792442   119.86543764   180.07850030
 H     12  11  10     1.098278379774   113.20457440   236.18099497
 H     12  11  10     1.099744171112   112.48507613   112.54114018
 H     10   9   8     1.087170466746   125.58649447     0.41519273
 H     11  10   9     1.102919835121   112.22261221   244.03993732
 H     11  10   9     1.101677961288   112.68963443   123.59425467

---------------------------
INTERNAL COORDINATES (A.U.)
---------------------------
 C      0   0   0     0.000000000000     0.00000000     0.00000000
 O      1   0   0     2.680564106919     0.00000000     0.00000000
 C      2   1   0     2.559429322838   118.55786126     0.00000000
 C      3   2   1     2.656515063322   124.42478401   359.86993113
 C      4   3   2     2.639024150371   119.69951175   179.98803300
 C      3   2   1     2.656763877383   116.30210016   179.88150154
 C      6   3   2     2.628758096247   120.51465213   179.97420059
 C      5   4   3     2.654806362739   121.54580304     0.05972728
 C      8   5   4     2.772934680641   121.39515867   179.96086009
 C      9   8   5     2.548651170423   131.00390709   359.23576295
 C     10   9   8     2.846126174092   109.39938105   178.87510144
 C     11  10   9     2.917593788024   101.77085440     3.93008302
 O      9   8   5     2.590424507460   115.44971277   179.03575071
 H      1   2   3     2.069660809061   106.31770681   180.04173073
 H      1   2   3     2.080497537339   111.29156787    61.02760564
 H      1   2   3     2.080601644217   111.29581416   299.06659625
 H      4   3   2     2.057004084532   121.12103438     0.02386196
 H      5   4   3     2.062013669753   118.60729902   180.05202675
 H      6   3   2     2.062005829779   118.40726314     0.00000000
 H      7   6   3     2.058773082729   119.86543764   180.07850030
 H     12  11  10     2.075445356580   113.20457440   236.18099497
 H     12  11  10     2.078215300778   112.48507613   112.54114018
 H     10   9   8     2.054454443037   125.58649447     0.41519273
 H     11  10   9     2.084216436049   112.22261221   244.03993732
 H     11  10   9     2.081869634612   112.68963443   123.59425467


           ************************************************************
           *        Program running with 8 parallel MPI-processes     *
           *              working on a common directory               *
           ************************************************************
------------------------------------------------------------------------------
                   ___                                                        
                  /   \      - P O W E R E D   B Y -                         
                 /     \                                                     
                 |  |  |   _    _      __       _____    __    __             
                 |  |  |  | |  | |    /  \     |  _  \  |  |  /  |          
                  \  \/   | |  | |   /    \    | | | |  |  | /  /          
                 / \  \   | |__| |  /  /\  \   | |_| |  |  |/  /          
                |  |  |   |  __  | /  /__\  \  |    /   |      \           
                |  |  |   | |  | | |   __   |  |    \   |  |\   \          
                \     /   | |  | | |  |  |  |  | |\  \  |  | \   \       
                 \___/    |_|  |_| |__|  |__|  |_| \__\ |__|  \__/        
                                                                              
                      - O R C A' S   B I G   F R I E N D -                    
                                      &                                       
                       - I N T E G R A L  F E E D E R -                       
                                                                              
 v1 FN, 2020, v2 2021, v3 2022-2024                                           
------------------------------------------------------------------------------


----------------------
SHARK INTEGRAL PACKAGE
----------------------

Number of atoms                             ...     25
Number of basis functions                   ...    242
Number of shells                            ...    114
Maximum angular momentum                    ...      2
Integral batch strategy                     ... SHARK/LIBINT Hybrid
RI-J (if used) integral strategy            ... SPLIT-RIJ (Revised 2003 algorithm where possible)
Printlevel                                  ...      1
Contraction scheme used                     ... SEGMENTED contraction
Prescreening option                         ... SCHWARTZ
   Thresh                                   ... 1.000e-12
   Tcut                                     ... 1.000e-14
   Tpresel                                  ... 1.000e-14 
Coulomb Range Separation                    ... NOT USED
Exchange Range Separation                   ... NOT USED
Multipole approximations                    ... NOT USED
Finite Nucleus Model                        ... NOT USED
CABS basis                                  ... NOT available
Auxiliary Coulomb fitting basis             ... AVAILABLE
   # of basis functions in Aux-J            ...    769
   # of shells in Aux-J                     ...    255
   Maximum angular momentum in Aux-J        ...      4
Auxiliary J/K fitting basis                 ... NOT available
Auxiliary Correlation fitting basis         ... AVAILABLE
   # of basis functions in Aux-C            ...    792
   # of shells in Aux-C                     ...    280
   Maximum angular momentum in Aux-C        ...      3
Auxiliary 'external' fitting basis          ... NOT available

Checking pre-screening integrals            ... done (  0.0 sec) Dimension = 114
Check shell pair data                       ... done (  0.0 sec)
Shell pair information
Shell pair cut-off parameter TPreSel        ...   1.0e-14
Total number of shell pairs                 ...      6555
Shell pairs after pre-screening             ...      5535
Total number of primitive shell pairs       ...     23641
Primitive shell pairs kept                  ...     14024
          la=0 lb=0:   1724 shell pairs
          la=1 lb=0:   2026 shell pairs
          la=1 lb=1:    632 shell pairs
          la=2 lb=0:    679 shell pairs
          la=2 lb=1:    402 shell pairs
          la=2 lb=2:     72 shell pairs

Calculating one electron integrals          ... done (  0.0 sec)
Calculating RI/J V-Matrix + Cholesky decomp.... done (  0.0 sec)
Calculating RI/C V-Matrix + Cholesky decomp.... done (  0.0 sec)
Calculating Nuclear repulsion               ... done (  0.0 sec) ENN=    741.824150813536 Eh

Diagonalization of the overlap matrix:
Smallest eigenvalue                        ... 2.672e-04
Time for diagonalization                   ...    0.006 sec
Threshold for overlap eigenvalues          ... 1.000e-07
Number of eigenvalues below threshold      ... 0
Time for construction of square roots      ...    0.003 sec
Total time needed                          ...    0.011 sec

-------------------
DFT GRID GENERATION
-------------------

General Integration Accuracy     IntAcc      ... 4.388
Radial Grid Type                 RadialGrid  ... OptM3 with GC (2021)
Angular Grid (max. ang.)         AngularGrid ... 4 (Lebedev-302)
Angular grid pruning method      GridPruning ... 4 (adaptive)
Weight generation scheme         WeightScheme... mBecke (2022)
Basis function cutoff            BFCut       ... 1.0000e-12
Integration weight cutoff        WCut        ... 1.0000e-14
Partially contracted basis set               ... off
Rotationally invariant grid construction     ... off
Angular grids for H and He will be reduced by one unit

Total number of grid points                  ...   116703
Total number of batches                      ...     1835
Average number of points per batch           ...       63
Average number of grid points per atom       ...     4668

--------------------
COSX GRID GENERATION
--------------------

GRIDX 1
-------
General Integration Accuracy     IntAcc      ... 3.816
Radial Grid Type                 RadialGrid  ... OptM3 with GC (2021)
Angular Grid (max. ang.)         AngularGrid ... 1 (Lebedev-50)
Angular grid pruning method      GridPruning ... 4 (adaptive)
Weight generation scheme         WeightScheme... mBecke (2022)
Basis function cutoff            BFCut       ... 1.0000e-12
Integration weight cutoff        WCut        ... 1.0000e-14
Partially contracted basis set               ... on
Rotationally invariant grid construction     ... off
Angular grids for H and He will be reduced by one unit

Total number of grid points                  ...    14882
Total number of batches                      ...      133
Average number of points per batch           ...      111
Average number of grid points per atom       ...      595
UseSFitting                                  ... on

GRIDX 2
-------
General Integration Accuracy     IntAcc      ... 4.020
Radial Grid Type                 RadialGrid  ... OptM3 with GC (2021)
Angular Grid (max. ang.)         AngularGrid ... 2 (Lebedev-110)
Angular grid pruning method      GridPruning ... 4 (adaptive)
Weight generation scheme         WeightScheme... mBecke (2022)
Basis function cutoff            BFCut       ... 1.0000e-12
Integration weight cutoff        WCut        ... 1.0000e-14
Partially contracted basis set               ... on
Rotationally invariant grid construction     ... off
Angular grids for H and He will be reduced by one unit

Total number of grid points                  ...    32278
Total number of batches                      ...      267
Average number of points per batch           ...      120
Average number of grid points per atom       ...     1291
UseSFitting                                  ... on

GRIDX 3
-------
General Integration Accuracy     IntAcc      ... 4.338
Radial Grid Type                 RadialGrid  ... OptM3 with GC (2021)
Angular Grid (max. ang.)         AngularGrid ... 3 (Lebedev-194)
Angular grid pruning method      GridPruning ... 4 (adaptive)
Weight generation scheme         WeightScheme... mBecke (2022)
Basis function cutoff            BFCut       ... 1.0000e-12
Integration weight cutoff        WCut        ... 1.0000e-14
Partially contracted basis set               ... on
Rotationally invariant grid construction     ... off
Angular grids for H and He will be reduced by one unit

Total number of grid points                  ...    70761
Total number of batches                      ...      567
Average number of points per batch           ...      124
Average number of grid points per atom       ...     2830
UseSFitting                                  ... on
Grids setup in   0.0 sec
Initializing property integral containers    ... done (  0.0 sec)

SHARK setup successfully completed in   1.4 seconds

Maximum memory used throughout the entire STARTUP-calculation: 32.4 MB


           ************************************************************
           *        Program running with 8 parallel MPI-processes     *
           *              working on a common directory               *
           ************************************************************
Occupation numbers will be reassigned to an Aufbau configuration
             **** ENERGY FILE WAS UPDATED (calc.en.tmp) ****
Finished Guess after   0.2 sec
Maximum memory used throughout the entire GUESS-calculation: 14.2 MB


           ************************************************************
           *        Program running with 8 parallel MPI-processes     *
           *              working on a common directory               *
           ************************************************************
--------------------
CPCM SOLVATION MODEL
--------------------
CPCM parameters:
  Epsilon                                         ...      16.7000
  Refrac                                          ...       1.2750
  Rsolv                                           ...       1.3000
  Surface type                                    ... GAUSSIAN VDW
  Discretization scheme                           ... Constant charge density
    Threshold for H atoms                         ...       5.0000 (charges/Ang^2)
    Threshold for non-H atoms                     ...       5.0000 (charges/Ang^2)
  Epsilon function type                           ...         CPCM
Solvent:                                          ... CUSTOM
Radii:
  Scheme                                          ... Element-dependent radii
  Radius for C  used is    3.8550 Bohr (=   2.0400 Ang.)
  Radius for O  used is    3.4469 Bohr (=   1.8240 Ang.)
  Radius for H  used is    2.4944 Bohr (=   1.3200 Ang.)
Calculating surface                               ...        done! (  0.0s)
Cavity surface points                             ...         2241
Cavity Volume                                     ...    1500.1416
Cavity Surface-area                               ...     808.1808
Calculating surface distance matrix               ...        done! (  0.1s)
Performing Cholesky decomposition & store         ...        done! (  0.1s)
Overall time for CPCM initialization              ...                 0.2s

----------------------------------------D-I-I-S--------------------------------------------
Iteration    Energy (Eh)           Delta-E    RMSDP     MaxDP     DIISErr   Damp  Time(sec)
-------------------------------------------------------------------------------------------
               ***  Starting incremental Fock matrix formation  ***
    1    -575.1880144026185917     0.00e+00  4.90e-05  1.19e-03  4.44e-03  0.700   1.9
    2    -575.1880686307881660    -5.42e-05  4.51e-05  1.11e-03  3.63e-03  0.700   1.0
                               ***Turning on AO-DIIS***
                              *** Initializing SOSCF ***
---------------------------------------S-O-S-C-F--------------------------------------
Iteration    Energy (Eh)           Delta-E    RMSDP     MaxDP     MaxGrad    Time(sec)
--------------------------------------------------------------------------------------
    3    -575.1881134139455298    -4.48e-05  1.31e-04  3.17e-03  2.86e-03     1.0
               *** Restarting incremental Fock matrix formation ***
    4    -575.1882448969558936    -1.31e-04  2.14e-05  4.73e-04  1.84e-04     1.7
    5    -575.1882474933124740    -2.60e-06  9.65e-06  1.92e-04  5.56e-05     1.3
    6    -575.1882477161816496    -2.23e-07  2.88e-06  9.38e-05  2.67e-05     1.2
    7    -575.1882477383462628    -2.22e-08  1.46e-06  3.44e-05  1.68e-05     1.2
    8    -575.1882477547196686    -1.64e-08  2.82e-07  1.20e-05  1.81e-06     1.1
    9    -575.1882477550261683    -3.06e-10  1.17e-07  4.82e-06  1.52e-06     1.0
                 **** Energy Check signals convergence ****

               *****************************************************
               *                     SUCCESS                       *
               *           SCF CONVERGED AFTER   9 CYCLES          *
               *****************************************************

Recomputing exchange energy using gridx3       ... done (    2.321 sec)
Old exchange energy                            :    -41.175010443 Eh
New exchange energy                            :    -41.174882504 Eh
Exchange energy change after final integration :      0.000127939 Eh
Total energy after final integration           :   -575.188119816 Eh
             **** ENERGY FILE WAS UPDATED (calc.en.tmp) ****

----------------
TOTAL SCF ENERGY
----------------

Total Energy       :       -575.18811981626834 Eh          -15651.66446 eV

Components:
Nuclear Repulsion  :        741.82415081353611 Eh           20186.06138 eV
Electronic Energy  :      -1317.00108403239619 Eh          -35837.42144 eV
One Electron Energy:      -2252.82009840814180 Eh          -61302.35143 eV
Two Electron Energy:        935.81901437574550 Eh           25464.92999 eV
CPCM Dielectric    :         -0.01131453616582 Eh              -0.30788 eV

Virial components:
Potential Energy   :      -1145.50557582179658 Eh          -31170.79141 eV
Kinetic Energy     :        570.31745600552824 Eh           15519.12696 eV
Virial Ratio       :          2.00854026780954

DFT components:
N(Alpha)           :       47.000062522668 electrons
N(Beta)            :       47.000062522668 electrons
N(Total)           :       94.000125045335 electrons
E(X)               :      -36.587788135441 Eh       
E(C)               :       -2.327381138040 Eh       
E(XC)              :      -38.915169273481 Eh       

CPCM Solvation Model Properties:
Surface-charge          :         -0.02338318797099
Corrected charge        :         -0.00000000000000
Outlying charge corr.   :          0.00003263489126 Eh               0.00089 eV
Free-energy (cav+disp)  :  This term is not implemented in the current solvation scheme

---------------
SCF CONVERGENCE
---------------

  Last Energy change         ...    3.0650e-10  Tolerance :   1.0000e-09
  Last MAX-Density change    ...    4.8183e-06  Tolerance :   1.0000e-08
  Last RMS-Density change    ...    1.1731e-07  Tolerance :   1.0000e-09
  Last DIIS Error            ...    2.8609e-03  Tolerance :   1.0000e-08
  Last Orbital Gradient      ...    1.5193e-06  Tolerance :   2.0000e-06
  Last Orbital Rotation      ...    2.3582e-06  Tolerance :   2.0000e-06


Total SCF time: 0 days 0 hours 0 min 14 sec 
Finished LeanSCF after  14.3 sec

Maximum memory used throughout the entire LEANSCF-calculation: 29.1 MB


           ************************************************************
           *        Program running with 8 parallel MPI-processes     *
           *              working on a common directory               *
           ************************************************************

------------------------------------------------------------------------------
                                ORCA  MP2 
------------------------------------------------------------------------------

Freezing NCore=26 chemical core electrons

----------------------
RI-MP2 ENERGY+GRADIENT
----------------------
Dimension of the orbital basis            ...  242
Dimension of the AuxC basis               ...  792
Memory devoted to MP2                     ... 8000 MB   
Data format for matrix containers         ... DOUBLE
Compression type for matrix containers    ... UNCOMPRESSED
Overall scaling of the MP2 energy         ...   2.700e-01

-----------------------
SHARK RI TRANSFORMATION
-----------------------

Number of basis functions                ...    242
Number of aux functions                  ...    792
Number of operators                      ...      1
Generation of IJK                        ... YES
Generation of IAK                        ... YES
Generation of ABK                        ... NO
Orbital Range Operator  0:    0-  46 to   47- 241

Aux basis identifier                     ...   AUXC
Contraction scheme used                  ... SEGMENTED
Do orthogonalization                     ... YES
All operator combinations                ... NO
Transpose (ia|K)                         ... NO
Integral generator used                  ... LIBINT
Starting integral generation + trafo... 
Half trafo (segmented) done. Total time =  0.3 sec. integrals=  0.2 sec trafo=  0.1 sec
Integral generation and half transformation done (  0.3 sec)

Reading or making V^(-1/2)          ... done (  0.0 sec)
Sorting IJK integrals               ... done (  0.1 sec)
Sorting IAK integrals               ... done (  0.2 sec)

SHARK RI integral transformation done. Total time =  0.5 sec.

Opening buffers                              ... done
Frozen core precalculation                   ... done

Starting loop over batches of integrals:

Operator 0  - window                       ... ( 13- 46)x( 47-241)
Operator 0  - Memory available             ...  8000 MB
Operator 0  - Memory needed per MO         ...   1.2 MB
Operator 0  - Number of orbitals per batch ... 5
Operator 0  - Number of batches            ... 1

OPERATOR  0   PASS   0:  MOs    13 ...   17 +   18 ...   22 +   23 ...   27 +   28 ...   32
                            +   33 ...   37 +   38 ...   42 +   43 ...   46
  Reading integrals       ... ok
  Internal MO  15
Closing buffer GIPV ( 0.05 GB; CompressionRatio= 1.00)
Time spent in pair loops =     2.345 sec
Deleting buffers (Ka|jb) ...done

-----------------------------------------------
 RI-MP2 CORRELATION ENERGY:     -0.600268903 Eh
-----------------------------------------------


---------------------
MP2 DENSITY FORMATION
---------------------

Completing the external part of the density      ... done
Storing the unrelaxed density                    ... done

Re-sorting 3-index density container for op 0    ... done
Computing external part of the Lagrangian        ... done
Calculating the xc-kernel                        ... done
Calculating G(D)                                 ... done
Completing the Lagrangian                        ... done
Solving the Z-vector equations                   ... Using XC Grid                  ... (calc.grid_cpscf.tmp) 
Recalculating density on grid  ... (calc.grho_cpscf0.tmp) done
Calculating the xc-kernel      ... (calc.fxc_cpscf0.tmp) done

-------------------
SHARK CP-SCF DRIVER
-------------------

Dimension of the orbital basis          ...    242
Dimension of the CPSCF-problem          ...   9165
Number of operators                     ...      1
Max. number of iterations               ...    128
Convergence Tolerance                   ... 3.0e-05
Number of perturbations                 ...      1
Perturbation type                       ... REAL

----------------------------
POPLE LINEAR EQUATION SOLVER
----------------------------

  ITERATION   0:   ||err||_max =   5.1656e-02 (   0.9 sec)
  ITERATION   1:   ||err||_max =   1.2360e-02 (   1.0 sec)
  ITERATION   2:   ||err||_max =   5.2153e-03 (   1.0 sec)
  ITERATION   3:   ||err||_max =   1.4185e-03 (   1.0 sec)
  ITERATION   4:   ||err||_max =   6.1234e-04 (   1.0 sec)
  ITERATION   5:   ||err||_max =   2.4925e-04 (   1.0 sec)
  ITERATION   6:   ||err||_max =   7.5892e-05 (   1.0 sec)
  ITERATION   7:   ||err||_max =   3.0199e-05 (   1.0 sec)
  ITERATION   8:   ||err||_max =   8.8306e-06 (   1.0 sec)
done
Finalizing the relaxed density                   ... done
Transforming P to the AO basis                   ... done
Storing the relaxed density                      ... done

------------------------------------
ENERGY WEIGHTED DENSITY FINALIZATION
------------------------------------

Gathering the parts of the W-matrix              ... done
Forming the Z-density                            ... done
Transforming Z to the AO basis                   ... done
Calculating G(Z)                                 ... done
Finalizing the W-matrix                          ... done
Transforming W to the AO basis and storing       ... done

----------------------------------
MP2 DERIVATIVE INTEGRAL GENERATION
----------------------------------

Input SCF Electron Density              ... calc.scfp
Input Correlated Electron Density       ... calc.pmp2re
Input Energy Weighted Density           ... calc.wmp2.tmp

Nuclear repulsion gradient              ... done (  0.0 sec)
HCore & Overlap gradient  (SHARK)       ... done (  0.1 sec)
Two-electron RIJ gradient terms         ... done (  0.5 sec)

-----------------------------------------------------------
MP2 COSX Grid Generation
-----------------------------------------------------------

General Integration Accuracy     IntAcc      ... 4.871
Radial Grid Type                 RadialGrid  ... OptM3 with GC (2021)
Angular Grid (max. ang.)         AngularGrid ... 4 (Lebedev-302)
Angular grid pruning method      GridPruning ... 4 (adaptive)
Weight generation scheme         WeightScheme... mBecke (2022)
Basis function cutoff            BFCut       ... 1.0000e-12
Integration weight cutoff        WCut        ... 1.0000e-14
Partially contracted basis set               ... on
Rotationally invariant grid construction     ... off
Angular grids for H and He will be reduced by one unit

Total number of grid points                  ...   134290
Total number of batches                      ...     1062
Average number of points per batch           ...      126
Average number of grid points per atom       ...     5372
UseSFitting                                  ... on
Two-electron COSX gradient terms        ... 
Integration Timings:
Total Time                  =     6.7 sec
Basis fcn evaluation        =     0.1 sec
Density evaluation          =     0.2 sec
A evaluation                =     4.9 sec
[truncated: 787,322 more chars]
