# Supplementary material for: Bro̷nsted Acid-Catalyzed Reduction of Furans
Source: J Am Chem Soc. 2025 Feb 19;147(9):7932–8. doi: 10.1021/jacs.4c18485 (PMC11887439; doi:10.1021/jacs.4c18485)
Supplement: Supplementary file 2 — ja4c18485_si_002.zip [file ja4c18485_si_002.zip › AllCoordinates/2-(p-OMe-Ph)-Furan/IM_3/calc.xyz]

25
Coordinates from ORCA-job calc E -575.809423981841
  C           1.24360995326565     -0.02923234542372     -0.22477210197375
  O           2.26650670268153     -0.68609424738401      0.50589921924954
  C           2.98158360241957      0.03055227421967      1.40525664771034
  C           2.78070113695099      1.39608562262140      1.67305951115766
  C           3.57333860486774      2.03904469769773      2.62623712328082
  C           3.98250221122141     -0.66741256346389      2.10401487722403
  C           4.76953398297113     -0.01484929600021      3.04726184696847
  C           4.58202792222951      1.35432204820718      3.32402168078350
  C           5.42304793037556      2.03601783423540      4.31307758227621
  C           5.56510220285753      3.34645454116398      4.60614341013216
  C           6.50150553175313      3.48119600320170      5.78239060253303
  C           7.11644254495051      2.07298523194984      5.82090412188614
  O           6.20609991357755      1.21890826912994      5.09162434764572
  H           0.80390797110559     -0.78420571130945     -0.88520218283246
  H           1.64965237969690      0.79403798236820     -0.83257371908264
  H           0.46421011291081      0.36806286773628      0.44371054606012
  H           2.00917334582965      1.96262233567251      1.15462177248997
  H           3.39331536941515      3.09577197942116      2.83105718278696
  H           4.12601500709836     -1.72720130195014      1.88740953516275
  H           5.54487002000720     -0.56486093297189      3.57986409775648
  H           7.23824401059824      1.65788975974749      6.82868736139564
  H           8.08925961642349      2.05137795978310      5.30319869843103
  H           5.03160719965549      4.16407217963757      4.12721835387801
  H           5.95411891683006      3.72298182292588      6.71088668445813
  H           7.27292527430715      4.25380661188424      5.65015504672209
