# Supplementary material for: Bro̷nsted Acid-Catalyzed Reduction of Furans
Source: J Am Chem Soc. 2025 Feb 19;147(9):7932–8. doi: 10.1021/jacs.4c18485 (PMC11887439; doi:10.1021/jacs.4c18485)
Supplement: Supplementary file 2 — ja4c18485_si_002.zip [file ja4c18485_si_002.zip › AllCoordinates/2-(p-OMe-Ph)-Furan/IM_3/SP/calc.mpi8.out]

! Job execution by suborca V 10.01 !
Job started from head1.mpi-muelheim.mpg.de, running /hsnfs/software/orca/orca_stable_directory/orca_stable_20241022/orca on xe30th124.mpi-muelheim.mpg.de in /usr/scratch/frank/calc__9676704 (/bin/ksh)
Job execution start: Tue Oct 22 20:06:22 CEST 2024
Shared library path: /hsnfs/software/openmpi-4.1.0/lib:/hsnfs/software/orca/orca_stable_directory/orca_stable_20241022:/hsnfs/software/themis/llvm-14.0.1/lib::/hsnfs/software/cfour-2.1/lib:/hsnfs/software/orca/orca_stable:/usr/users/openmpi-2.0.4/lib:/opt/intel/lib/intel64:/opt/intel/mkl/lib/intel64
SLURM Job ID is: 9676704
SLURM_JOB_NODELIST: xe30th124
Maxcore enforced by SLURM: 9600 MB per core
Expanded nodelist (1 nodes):
xe30th124

                                 *****************
                                 * O   R   C   A *
                                 *****************

                                            #,                                       
                                            ###                                      
                                            ####                                     
                                            #####                                    
                                            ######                                   
                                           ########,                                 
                                     ,,################,,,,,                         
                               ,,#################################,,                 
                          ,,##########################################,,             
                       ,#########################################, ''#####,          
                    ,#############################################,,   '####,        
                  ,##################################################,,,,####,       
                ,###########''''           ''''###############################       
              ,#####''   ,,,,##########,,,,          '''####'''          '####       
            ,##' ,,,,###########################,,,                        '##       
           ' ,,###''''                  '''############,,,                           
         ,,##''                                '''############,,,,        ,,,,,,###''
      ,#''                                            '''#######################'''  
     '                                                          ''''####''''         
             ,#######,   #######,   ,#######,      ##                                
            ,#'     '#,  ##    ##  ,#'     '#,    #''#        ,####,   ,####,        
            ##       ##  ##   ,#'  ##            #'  '#       #'       #'  '#        
            ##       ##  #######   ##           ,######,      #####,   #    #        
            '#,     ,#'  ##    ##  '#,     ,#' ,#      #,     #,   #   #,  ,#        
             '#######'   ##     ##  '#######'  #'      '#     '####' # '####'        


                #########################################################
                #                        -***-                          #
                #          Department of theory and spectroscopy        #
                #                                                       #
                #                      Frank Neese                      #
                #                                                       #
                #     Directorship, Architecture, Infrastructure        #
                #                    SHARK, DRIVERS                     #
                #        Core code/Algorithms in most modules           #
                #                                                       #
                #        Max Planck Institute fuer Kohlenforschung      #
                #                Kaiser Wilhelm Platz 1                 #
                #                 D-45470 Muelheim/Ruhr                 #
                #                      Germany                          #
                #                                                       #
                #                  All rights reserved                  #
                #                        -***-                          #
                #########################################################


                         Program Version 6.0.x  -   STABLE   -
                                (GIT: $8a86357c$)
                ($2024-10-21 11:50:48 +0200 $)

                         (BUILD: $Tue 22 Oct 2024 01:08:49 AM CEST$)


 With contributions from (in alphabetic order):
[Max-Planck-Institut fuer Kohlenforschung]                               
  Daniel Aravena         : Magnetic Suceptibility                        
  Michael Atanasov       : Ab Initio Ligand Field Theory (pilot matlab implementation)
  Alexander A. Auer      : GIAO ZORA, VPT2 properties, NMR spectrum      
  Ute Becker             : All parallelization in ORCA, NUMFREQ, NUMCALC 
  Giovanni Bistoni       : ED, misc. LED, open-shell LED, HFLD           
  Martin Brehm           : Molecular dynamics                            
  Dmytro Bykov           : pre 5.0 version of the SCF Hessian            
  Marcos Casanova-Páez   : Triplet and SCS-CIS(D). UHF-(DLPNO)-IP/EA/STEOM-CCSD. UHF-CVS-IP/STEOM-CCSD   
  Vijay G. Chilkuri      : MRCI spin determinant printing, contributions to CSF-ICE 
  Pauline Colinet        : FMM embedding                                 
  Dipayan Datta          : RHF DLPNO-CCSD density                        
  Achintya Kumar Dutta   : EOM-CC, STEOM-CC                              
  Nicolas Foglia         : Exact transition moments, OPA infrastructure, MCD improvements    
  Dmitry Ganyushin       : Spin-Orbit,Spin-Spin,Magnetic field MRCI      
  Miquel Garcia-Rates    : C-PCM and meta-GGA Hessian, CCSD/C-PCM, Gaussian charge scheme 
  Tiago L. C. Gouveia    : GS-ROHF, GS-ROCIS                             
  Yang Guo               : DLPNO-NEVPT2, F12-NEVPT2, CIM, IAO-localization        
  Andreas Hansen         : Spin unrestricted coupled pair/coupled cluster methods 
  Ingolf Harden          : AUTO-CI MPn and infrastructure                
  Benjamin Helmich-Paris : MC-RPA, TRAH-(SCF,CASSCF), AVAS, COSX integrals, SCF dyn. polar. 
  Lee Huntington         : MR-EOM, pCC                                   
  Robert Izsak           : Overlap fitted RIJCOSX, COSX-SCS-MP3, EOM     
  Riya Kayal             : Wick's Theorem for AUTO-CI, AUTO-CI UHF-CCSDT 
  Emily Kempfer          : AUTO-CI, RHF CISDT and CCSDT                  
  Christian Kollmar      : KDIIS, OOCD, Brueckner-CCSD(T), CCSD density, CASPT2, CASPT2-K, improved NEVPT2 
  Axel Koslowski         : Symmetry handling                             
  Simone Kossmann        : meta-GGA functionals, TD-DFT gradient, OOMP2, (MP2 Hessian; deprecated post 5.0) 
  Lucas Lang             : DCDCAS                                        
  Marvin Lechner         : AUTO-CI (C++ implementation), FIC-MRCC        
  Spencer Leger          : CASSCF response                               
  Dagmar Lenk            : GEPOL surface, SMD, ORCA-2-JSON               
  Dimitrios Liakos       : Extrapolation schemes; Compound Job, initial MDCI parallelization 
  Dimitrios Manganas     : Further ROCIS development; embedding schemes. LFT, Crystal Embedding 
  Dimitrios Pantazis     : SARC Basis sets                               
  Anastasios Papadopoulos: AUTO-CI, single reference methods and gradients 
  Taras Petrenko         : pre 6.0 DFT Hessian and TD-DFT gradient, (ASA, deprecated), ECA, 1-Electron XAS/XES, NRVS 
  Peter Pinski           : DLPNO-MP2, DLPNO-MP2 Gradient                 
  Christoph Reimann      : Effective Core Potentials                     
  Marius Retegan         : Local ZFS, SOC                                
  Christoph Riplinger    : Optimizer, TS searches, QM/MM, DLPNO-CCSD(T), (RO)-DLPNO pert. Triples 
  Michael Roemelt        : Original ROCIS implementation                 
  Masaaki Saitow         : Open-shell DLPNO-CCSD energy and density      
  Barbara Sandhoefer     : DKH picture change effects                    
  Kantharuban Sivalingam : CASSCF convergence/infrastructure, NEVPT2 and variants, FIC-MRCI 
  Bernardo de Souza      : ESD, SOC TD-DFT                               
  Georgi L. Stoychev     : AutoAux, RI-MP2 NMR, DLPNO-MP2 response, X2C  
  Van Anh Tran           : RI-MP2 g-tensors                              
  Willem Van den Heuvel  : Paramagnetic NMR                              
  Zikuan Wang            : NOTCH, Electric field optimization            
  Frank Wennmohs         : Technical directorship and infrastructure     
  Hang Xu                : AUTO-CI-Response properties                   
                                                                         
[FACCTs GmbH]                                                            
  Markus Bursch, Miquel Garcia-Rates, Christoph Riplinger, Bernardo de Souza, Georgi L. Stoychev 
                                                                 
  APM, Basis sets (HGBS, AHGBS, def-TZVP (Ac-Lr), def2-XVPD (La-Lu)), CI-OPT, improved COSX, DLPNO-Multilevel,           
  DOCKER, DRACO, updates on ESD, GOAT, IRC, LR-CPCM, MBIS, meta-GGA TD-DFT gradient, ML-optimized integration grids, 
  MM, NACMEs, nearIR, NEB, NEB-TS, NL-DFT gradient (VV10), 2- and 3-layer-ONIOM, interface openCOSMO-RS, QMMM,   
  Crystal-QMMM, SF, symmetry and pop. for TD-DFT, r2SCAN hybrids, SOLVATOR                                   
                                                                         
[Other institutions]                                                     
  V. Asgeirsson          : NEB                                           
  Christoph Bannwarth    : sTDA-DFT, sTD-DFT, PBEh-3c, B97-3c, D3        
  Sebastian Ehlert       : rSCAN, r2SCAN, r2SCAN-3c, D4, dhf basis sets  
  Marvin Friede          : D4 for Fr, Ra, Ac-Lr                          
  Lars Goerigk           : TD-DFT with DH, B97 family of functionals     
  Stefan Grimme          : VdW corrections, initial TS optimization, DFT functionals, gCP, sTDA/sTD-DF 
  Waldemar Hujo          : DFT-NL                                        
  H. Jonsson             : NEB                                           
  Holger Kruse           : gCP                                           
  Marcel Mueller         : wB97X-3c, vDZP basis set                      
  Hagen Neugebauer       : wr2SCAN                                       
  Tobias Risthaus        : range-separated hybrid DFT                    
  Lukas Wittmann         : regularized MP2, r2SCAN double-hybrids, wr2SCAN        
                                                                         
We gratefully acknowledge several colleagues who have allowed us to      
interface, adapt or use parts of their codes:                            
  Ed Valeev, F. Pavosevic, A. Kumar             : LibInt (2-el integral package), F12 methods 
  Garnet Chan, S. Sharma, J. Yang, R. Olivares  : DMRG                   
  Ulf Ekstrom                                   : XCFun DFT Library      
  Mihaly Kallay                                 : mrcc  (arbitrary order and MRCC methods)
  Frank Weinhold                                : gennbo (NPA and NBO analysis)           
  Simon Mueller                                 : openCOSMO-RS                            
  Christopher J. Cramer and Donald G. Truhlar   : smd solvation model                     
  S Lehtola, MJT Oliveira, MAL Marques          : LibXC Library                           
  Liviu Ungur et al                             : ANISO software                          


 Your calculation uses the libint2 library for the computation of 2-el integrals
 For citations please refer to: http://libint.valeyev.net

 Your ORCA version has been built with support for libXC version: 6.2.2
 For citations please refer to: https://libxc.gitlab.io

 This ORCA versions uses:
   CBLAS   interface :  Fast vector & matrix operations
   LAPACKE interface :  Fast linear algebra routines
   SCALAPACK package :  Parallel linear algebra routines
   Shared memory     :  Shared parallel matrices
   BLAS/LAPACK       :  OpenBLAS 0.3.26  USE64BITINT DYNAMIC_ARCH NO_AFFINITY Haswell SINGLE_THREADED
        Core in use  :  Haswell
   Copyright (c) 2011-2014, The OpenBLAS Project


NOTE: MaxCore=8000 MB was set to SCF,MP2,MDCI,CIPSI,MRCI and CIS
      => If you want to overwrite this, your respective input block should be placed after the MaxCore statement


***************************************
The coordinates will be read from file: calc.xyz
***************************************


================================================================================

----- Orbital basis set information -----
Your calculation utilizes the basis: def2-TZVPP
   F. Weigend and R. Ahlrichs, Phys. Chem. Chem. Phys. 7, 3297 (2005).

----- AuxC basis set information -----
Your calculation utilizes the auxiliary basis: def2-TZVPP/C
  H-La, Hf-Rn : A. Hellweg, C. Hattig, S. Hofener and W. Klopper, Theor. Chem. Acc. 117, 587 (2007).
        Ce-Lu : J. Chmela and M. E. Harding, Mol. Phys. (2018).

================================================================================
                                        WARNINGS
                       Please study these warnings very carefully!
================================================================================


WARNING: Post HF methods need fully converged wavefunctions
  ===> : Setting SCFConvForced true
         You can overwrite this default with %scf ConvForced false 


WARNING: MDCI localization with Augmented Hessian Foster-Boys
  ===> : Switching off randomization!

================================================================================
                                       INPUT FILE
================================================================================
NAME = calc.inp
|  1> ! DLPNO-CCSD(T) def2-TZVPP def2-TZVPP/C
|  2> 
|  3> %cpcm
|  4> epsilon 16.7                    # Dielectric constant
|  5> refrac 1.275
|  6> SURFACETYPE VDW_GAUSSIAN
|  7> end
|  8> 
|  9> 
| 10> %PAL NPROCS 8 END
| 11> 
| 12> %maxcore 8000
| 13> 
| 14> * xyzfile 0 1 calc.xyz 
| 15> 
| 16>                          ****END OF INPUT****
================================================================================

                       ****************************
                       * Single Point Calculation *
                       ****************************

---------------------------------
CARTESIAN COORDINATES (ANGSTROEM)
---------------------------------
  C      1.243610   -0.029232   -0.224772
  O      2.266507   -0.686094    0.505899
  C      2.981584    0.030552    1.405257
  C      2.780701    1.396086    1.673060
  C      3.573339    2.039045    2.626237
  C      3.982502   -0.667413    2.104015
  C      4.769534   -0.014849    3.047262
  C      4.582028    1.354322    3.324022
  C      5.423048    2.036018    4.313078
  C      5.565102    3.346455    4.606143
  C      6.501506    3.481196    5.782391
  C      7.116443    2.072985    5.820904
  O      6.206100    1.218908    5.091624
  H      0.803908   -0.784206   -0.885202
  H      1.649652    0.794038   -0.832574
  H      0.464210    0.368063    0.443711
  H      2.009173    1.962622    1.154622
  H      3.393315    3.095772    2.831057
  H      4.126015   -1.727201    1.887410
  H      5.544870   -0.564861    3.579864
  H      7.238244    1.657890    6.828687
  H      8.089260    2.051378    5.303199
  H      5.031607    4.164072    4.127218
  H      5.954119    3.722982    6.710887
  H      7.272925    4.253807    5.650155

----------------------------
CARTESIAN COORDINATES (A.U.)
----------------------------
  NO LB      ZA    FRAG     MASS         X           Y           Z
   0 C     6.0000    0    12.011    2.350082   -0.055241   -0.424758
   1 O     8.0000    0    15.999    4.283077   -1.296530    0.956011
   2 C     6.0000    0    12.011    5.634376    0.057735    2.655550
   3 C     6.0000    0    12.011    5.254764    2.638219    3.161624
   4 C     6.0000    0    12.011    6.752631    3.853236    4.962869
   5 C     6.0000    0    12.011    7.525839   -1.261227    3.976012
   6 C     6.0000    0    12.011    9.013113   -0.028061    5.758490
   7 C     6.0000    0    12.011    8.658778    2.559298    6.281491
   8 C     6.0000    0    12.011   10.248075    3.847516    8.150535
   9 C     6.0000    0    12.011   10.516519    6.323883    8.704350
  10 C     6.0000    0    12.011   12.286065    6.578507   10.927135
  11 C     6.0000    0    12.011   13.448127    3.917374   10.999915
  12 O     8.0000    0    15.999   11.727829    2.303403    9.621776
  13 H     1.0000    0     1.008    1.519166   -1.481934   -1.672790
  14 H     1.0000    0     1.008    3.117391    1.500514   -1.573336
  15 H     1.0000    0     1.008    0.877230    0.695538    0.838491
  16 H     1.0000    0     1.008    3.796787    3.708819    2.181919
  17 H     1.0000    0     1.008    6.412437    5.850161    5.349923
  18 H     1.0000    0     1.008    7.797038   -3.263937    3.566687
  19 H     1.0000    0     1.008   10.478286   -1.067432    6.764963
  20 H     1.0000    0     1.008   13.678299    3.132958   12.904349
  21 H     1.0000    0     1.008   15.286485    3.876543   10.021593
  22 H     1.0000    0     1.008    9.508360    7.868956    7.799312
  23 H     1.0000    0     1.008   11.251654    7.035416   12.681738
  24 H     1.0000    0     1.008   13.743837    8.038530   10.677246

--------------------------------
INTERNAL COORDINATES (ANGSTROEM)
--------------------------------
 C      0   0   0     0.000000000000     0.00000000     0.00000000
 O      1   0   0     1.418332083072     0.00000000     0.00000000
 C      2   1   0     1.354164315581   118.54717725     0.00000000
 C      3   2   1     1.405970648414   124.40581741     0.09409522
 C      4   3   2     1.396502090232   119.74082388   179.77865391
 C      3   2   1     1.406149365964   116.30993097   179.93412095
 C      6   3   2     1.391032952061   120.45394651   179.93992832
 C      5   4   3     1.404707277113   121.47998635     0.48759324
 C      8   5   4     1.466374909451   121.35156394   179.27901596
 C      9   8   5     1.350300469767   131.13896601   349.31023968
 C     10   9   8     1.509491276421   108.72413778   176.19230737
 C     11  10   9     1.537103899430   100.71493019    14.41733380
 O      9   8   5     1.373671545767   115.63819001   168.97613243
 H      1   2   3     1.095212540111   106.31664579   179.86210981
 H      1   2   3     1.100939276457   111.39150584    60.87070723
 H      1   2   3     1.100988941029   111.39971095   298.86031113
 H      4   3   2     1.088575522682   121.06569074     0.30233901
 H      5   4   3     1.091344203273   118.70332439   180.87128891
 H      6   3   2     1.091176414248   118.49376430     0.03384643
 H      7   6   3     1.089643945826   119.81714299   180.24237308
 H     12  11  10     1.096707301842   114.46956300   221.07750583
 H     12  11  10     1.102206348301   111.05656276    97.07659206
 H     10   9   8     1.087421137689   125.62576713     0.72961312
 H     11  10   9     1.104625485387   111.53813444   255.21082478
 H     11  10   9     1.099773528537   113.83757724   133.81334015

---------------------------
INTERNAL COORDINATES (A.U.)
---------------------------
 C      0   0   0     0.000000000000     0.00000000     0.00000000
 O      1   0   0     2.680259203960     0.00000000     0.00000000
 C      2   1   0     2.558999696777   118.54717725     0.00000000
 C      3   2   1     2.656899477833   124.40581741     0.09409522
 C      4   3   2     2.639006495986   119.74082388   179.77865391
 C      3   2   1     2.657237205059   116.30993097   179.93412095
 C      6   3   2     2.628671322655   120.45394651   179.93992832
 C      5   4   3     2.654512052070   121.47998635     0.48759324
 C      8   5   4     2.771046988516   121.35156394   179.27901596
 C      9   8   5     2.551698086365   131.13896601   349.31023968
 C     10   9   8     2.852525113978   108.72413778   176.19230737
 C     11  10   9     2.904705409305   100.71493019    14.41733380
 O      9   8   5     2.595863019460   115.63819001   168.97613243
 H      1   2   3     2.069651759245   106.31664579   179.86210981
 H      1   2   3     2.080473722581   111.39150584    60.87070723
 H      1   2   3     2.080567575020   111.39971095   298.86031113
 H      4   3   2     2.057109613959   121.06569074     0.30233901
 H      5   4   3     2.062341662028   118.70332439   180.87128891
 H      6   3   2     2.062024586724   118.49376430     0.03384643
 H      7   6   3     2.059128641097   119.81714299   180.24237308
 H     12  11  10     2.072476449553   114.46956300   221.07750583
 H     12  11  10     2.082868141358   111.05656276    97.07659206
 H     10   9   8     2.054928142469   125.62576713     0.72961312
 H     11  10   9     2.087439647932   111.53813444   255.21082478
 H     11  10   9     2.078270778272   113.83757724   133.81334015

---------------------
BASIS SET INFORMATION
---------------------
There are 3 groups of distinct atoms

 Group   1 Type C   : 11s6p2d1f contracted to 5s3p2d1f pattern {62111/411/11/1}
 Group   2 Type O   : 11s6p2d1f contracted to 5s3p2d1f pattern {62111/411/11/1}
 Group   3 Type H   : 5s2p1d contracted to 3s2p1d pattern {311/11/1}

Atom   0C    basis set group =>   1
Atom   1O    basis set group =>   2
Atom   2C    basis set group =>   1
Atom   3C    basis set group =>   1
Atom   4C    basis set group =>   1
Atom   5C    basis set group =>   1
Atom   6C    basis set group =>   1
Atom   7C    basis set group =>   1
Atom   8C    basis set group =>   1
Atom   9C    basis set group =>   1
Atom  10C    basis set group =>   1
Atom  11C    basis set group =>   1
Atom  12O    basis set group =>   2
Atom  13H    basis set group =>   3
Atom  14H    basis set group =>   3
Atom  15H    basis set group =>   3
Atom  16H    basis set group =>   3
Atom  17H    basis set group =>   3
Atom  18H    basis set group =>   3
Atom  19H    basis set group =>   3
Atom  20H    basis set group =>   3
Atom  21H    basis set group =>   3
Atom  22H    basis set group =>   3
Atom  23H    basis set group =>   3
Atom  24H    basis set group =>   3
---------------------------------
AUXILIARY/C BASIS SET INFORMATION
---------------------------------
There are 3 groups of distinct atoms

 Group   1 Type C   : 8s6p5d3f1g contracted to 8s6p4d3f1g pattern {11111111/111111/2111/111/1}
 Group   2 Type O   : 8s6p5d3f1g contracted to 8s6p4d3f1g pattern {11111111/111111/2111/111/1}
 Group   3 Type H   : 4s3p2d1f contracted to 4s3p2d1f pattern {1111/111/11/1}

Atom   0C    basis set group =>   1
Atom   1O    basis set group =>   2
Atom   2C    basis set group =>   1
Atom   3C    basis set group =>   1
Atom   4C    basis set group =>   1
Atom   5C    basis set group =>   1
Atom   6C    basis set group =>   1
Atom   7C    basis set group =>   1
Atom   8C    basis set group =>   1
Atom   9C    basis set group =>   1
Atom  10C    basis set group =>   1
Atom  11C    basis set group =>   1
Atom  12O    basis set group =>   2
Atom  13H    basis set group =>   3
Atom  14H    basis set group =>   3
Atom  15H    basis set group =>   3
Atom  16H    basis set group =>   3
Atom  17H    basis set group =>   3
Atom  18H    basis set group =>   3
Atom  19H    basis set group =>   3
Atom  20H    basis set group =>   3
Atom  21H    basis set group =>   3
Atom  22H    basis set group =>   3
Atom  23H    basis set group =>   3
Atom  24H    basis set group =>   3


           ************************************************************
           *        Program running with 8 parallel MPI-processes     *
           *              working on a common directory               *
           ************************************************************
------------------------------------------------------------------------------
                             ORCA STARTUP CALCULATIONS
------------------------------------------------------------------------------
------------------------------------------------------------------------------
                   ___                                                        
                  /   \      - P O W E R E D   B Y -                         
                 /     \                                                     
                 |  |  |   _    _      __       _____    __    __             
                 |  |  |  | |  | |    /  \     |  _  \  |  |  /  |          
                  \  \/   | |  | |   /    \    | | | |  |  | /  /          
                 / \  \   | |__| |  /  /\  \   | |_| |  |  |/  /          
                |  |  |   |  __  | /  /__\  \  |    /   |      \           
                |  |  |   | |  | | |   __   |  |    \   |  |\   \          
                \     /   | |  | | |  |  |  |  | |\  \  |  | \   \       
                 \___/    |_|  |_| |__|  |__|  |_| \__\ |__|  \__/        
                                                                              
                      - O R C A' S   B I G   F R I E N D -                    
                                      &                                       
                       - I N T E G R A L  F E E D E R -                       
                                                                              
 v1 FN, 2020, v2 2021, v3 2022-2024                                           
------------------------------------------------------------------------------


----------------------
SHARK INTEGRAL PACKAGE
----------------------

Number of atoms                             ...     25
Number of basis functions                   ...    571
Number of shells                            ...    215
Maximum angular momentum                    ...      3
Integral batch strategy                     ... SHARK/LIBINT Hybrid
RI-J (if used) integral strategy            ... SPLIT-RIJ (Revised 2003 algorithm where possible)
Printlevel                                  ...      1
Contraction scheme used                     ... SEGMENTED contraction
Prescreening option                         ... SCHWARTZ
   Thresh                                   ... 1.000e-10
   Tcut                                     ... 1.000e-11
   Tpresel                                  ... 1.000e-11 
Coulomb Range Separation                    ... NOT USED
Exchange Range Separation                   ... NOT USED
Multipole approximations                    ... NOT USED
Finite Nucleus Model                        ... NOT USED
CABS basis                                  ... NOT available
Auxiliary Coulomb fitting basis             ... NOT available
Auxiliary J/K fitting basis                 ... NOT available
Auxiliary Correlation fitting basis         ... AVAILABLE
   # of basis functions in Aux-C            ...   1348
   # of shells in Aux-C                     ...    406
   Maximum angular momentum in Aux-C        ...      4
Auxiliary 'external' fitting basis          ... NOT available

Checking pre-screening integrals            ... done (  0.0 sec) Dimension = 215
Check shell pair data                       ... done (  0.0 sec)
Shell pair information
Shell pair cut-off parameter TPreSel        ...   1.0e-11
Total number of shell pairs                 ...     23220
Shell pairs after pre-screening             ...     17241
Total number of primitive shell pairs       ...     63868
Primitive shell pairs kept                  ...     34650
          la=0 lb=0:   3806 shell pairs
          la=1 lb=0:   4864 shell pairs
          la=1 lb=1:   1590 shell pairs
          la=2 lb=0:   2722 shell pairs
          la=2 lb=1:   1754 shell pairs
          la=2 lb=2:    499 shell pairs
          la=3 lb=0:    969 shell pairs
          la=3 lb=1:    620 shell pairs
          la=3 lb=2:    346 shell pairs
          la=3 lb=3:     71 shell pairs

Calculating one electron integrals          ... done (  0.0 sec)
Calculating RI/C V-Matrix + Cholesky decomp.... done (  0.2 sec)
Calculating Nuclear repulsion               ... done (  0.0 sec) ENN=    742.295915879939 Eh

Diagonalization of the overlap matrix:
Smallest eigenvalue                        ... 8.577e-06
Time for diagonalization                   ...    0.065 sec
Threshold for overlap eigenvalues          ... 1.000e-07
Number of eigenvalues below threshold      ... 0
Time for construction of square roots      ...    0.040 sec
Total time needed                          ...    0.111 sec

-------------------
DFT GRID GENERATION
-------------------

General Integration Accuracy     IntAcc      ... 4.388
Radial Grid Type                 RadialGrid  ... OptM3 with GC (2021)
Angular Grid (max. ang.)         AngularGrid ... 4 (Lebedev-302)
Angular grid pruning method      GridPruning ... 4 (adaptive)
Weight generation scheme         WeightScheme... mBecke (2022)
Basis function cutoff            BFCut       ... 1.0000e-10
Integration weight cutoff        WCut        ... 1.0000e-14
Partially contracted basis set               ... off
Rotationally invariant grid construction     ... off
Angular grids for H and He will be reduced by one unit

Total number of grid points                  ...   116696
Total number of batches                      ...     1834
Average number of points per batch           ...       63
Average number of grid points per atom       ...     4668
Initializing property integral containers    ... done (  0.0 sec)

SHARK setup successfully completed in   1.6 seconds

Maximum memory used throughout the entire STARTUP-calculation: 48.8 MB


           ************************************************************
           *        Program running with 8 parallel MPI-processes     *
           *              working on a common directory               *
           ************************************************************
-------------------------------------------------------------------------------
                                 ORCA GUESS
                   Start orbitals & Density for SCF / CASSCF
-------------------------------------------------------------------------------

------------
SCF SETTINGS
------------
Hamiltonian:
 Ab initio Hamiltonian  Method          .... Hartree-Fock(GTOs)


General Settings:
 Integral files         IntName         .... calc
 Hartree-Fock type      HFTyp           .... RHF
 Total Charge           Charge          ....    0
 Multiplicity           Mult            ....    1
 Number of Electrons    NEL             ....   94
 Basis Dimension        Dim             ....  571
 Nuclear Repulsion      ENuc            ....    742.2959158799 Eh

Convergence Acceleration:
 AO-DIIS                CNVDIIS         .... on
   Start iteration      DIISMaxIt       ....    12
   Startup error        DIISStart       ....  0.200000
   # of expansion vecs  DIISMaxEq       ....     5
   Bias factor          DIISBfac        ....   1.050
   Max. coefficient     DIISMaxC        ....  10.000
 MO-DIIS                CNVKDIIS        .... off
 Trust-Rad. Augm. Hess. CNVTRAH         .... auto
   Auto Start mean grad. ratio tolernc. ....  1.125000
   Auto Start start iteration           ....    50
   Auto Start num. interpolation iter.  ....    10
   Max. Number of Micro iterations      ....    24
   Max. Number of Macro iterations      .... Maxiter - #DIIS iter
   Number of Davidson start vectors     ....     2
   Converg. threshold    (grad. norm)   ....   5.000e-05
   Grad. Scal. Fac. for Micro threshold ....   0.100
   Minimum threshold for Micro iter.    ....   1.000e-02
   NR start threshold (gradient norm)   ....   1.000e-04
   Initial trust radius                 ....   0.400
   Minimum AH scaling param. (alpha)    ....   1.000
   Maximum AH scaling param. (alpha)    .... 1000.000
   Quad. conv. algorithm                .... NR
   White noise on init. David. guess    .... on
   Maximum white noise                  ....   0.010
   Pseudo random numbers                .... off
   Inactive MOs                         .... canonical
   Orbital update algorithm             .... Taylor
   Preconditioner                       .... Diag
   Full preconditioner red. dimension   ....   250
 SOSCF                  CNVSOSCF        .... on
   Start iteration      SOSCFMaxIt      ....   150
   Startup grad/error   SOSCFStart      ....  0.003300
   Hessian update       SOSCFHessUp     .... L-BFGS
 Level Shifting         CNVShift        .... on
   Level shift para.    LevelShift      ....    0.2500
   Turn off err/grad.   ShiftErr        ....    0.0010
 Zerner damping         CNVZerner       .... off
 Static damping         CNVDamp         .... on
   Fraction old density DampFac         ....    0.7000
   Max. Damping (<1)    DampMax         ....    0.9800
   Min. Damping (>=0)   DampMin         ....    0.0000
   Turn off err/grad.   DampErr         ....    0.1000

SCF Procedure:
 Maximum # iterations   MaxIter         ....   125
 SCF integral mode      SCFMode         .... Direct
   Integral package                     .... SHARK and LIBINT hybrid scheme
 Reset frequency        DirectResetFreq ....    20
 Integral Threshold     Thresh          ....  1.000e-10 Eh
 Primitive CutOff       TCut            ....  1.000e-11 Eh

Convergence Tolerance:
 Convergence Check Mode ConvCheckMode   .... Total+1el-Energy
 Convergence forced     ConvForced      .... 1
 Energy Change          TolE            ....  1.000e-06 Eh
 1-El. energy change                    ....  1.000e-03 Eh
 Orbital Gradient       TolG            ....  5.000e-05
 Orbital Rotation angle TolX            ....  5.000e-05
 DIIS Error             TolErr          ....  1.000e-06

------------------------------
INITIAL GUESS: MODEL POTENTIAL
------------------------------
Loading Hartree-Fock densities                     ... done
Calculating cut-offs                               ... done
Initializing the effective Hamiltonian             ... done
Setting up the integral package (SHARK)            ... done
Starting the Coulomb interaction                   ... done (   0.2 sec)
Making the grid                                    ... done (   0.2 sec)
Mapping shells                                     ... done
Starting the XC term evaluation                    ... done (   0.1 sec)
Transforming the Hamiltonian                       ... done (   0.0 sec)
Diagonalizing the Hamiltonian                      ... done (   0.1 sec)
Back transforming the eigenvectors                 ... done (   0.0 sec)
Now organizing SCF variables                       ... done
                      ------------------
                      INITIAL GUESS DONE (   0.6 sec)
                      ------------------
             **** ENERGY FILE WAS UPDATED (calc.en.tmp) ****
Finished Guess after   1.0 sec
Maximum memory used throughout the entire GUESS-calculation: 36.3 MB


           ************************************************************
           *        Program running with 8 parallel MPI-processes     *
           *              working on a common directory               *
           ************************************************************

-------------------------------------------------------------------------------------------
                                      ORCA LEAN-SCF
                              memory conserving SCF solver
-------------------------------------------------------------------------------------------

--------------------
CPCM SOLVATION MODEL
--------------------
CPCM parameters:
  Epsilon                                         ...      16.7000
  Refrac                                          ...       1.2750
  Rsolv                                           ...       1.3000
  Surface type                                    ... GAUSSIAN VDW
  Discretization scheme                           ... Constant charge density
    Threshold for H atoms                         ...       5.0000 (charges/Ang^2)
    Threshold for non-H atoms                     ...       5.0000 (charges/Ang^2)
  Epsilon function type                           ...         CPCM
Solvent:                                          ... CUSTOM
Radii:
  Scheme                                          ... Element-dependent radii
  Radius for C  used is    3.8550 Bohr (=   2.0400 Ang.)
  Radius for O  used is    3.4469 Bohr (=   1.8240 Ang.)
  Radius for H  used is    2.4944 Bohr (=   1.3200 Ang.)
Calculating surface                               ...        done! (  0.0s)
Cavity surface points                             ...         2232
Cavity Volume                                     ...    1496.3233
Cavity Surface-area                               ...     807.1507
Calculating surface distance matrix               ...        done! (  0.1s)
Performing Cholesky decomposition & store         ...        done! (  0.3s)
Overall time for CPCM initialization              ...                 0.4s

----------------------------------------D-I-I-S--------------------------------------------
Iteration    Energy (Eh)           Delta-E    RMSDP     MaxDP     DIISErr   Damp  Time(sec)
-------------------------------------------------------------------------------------------
               ***  Starting incremental Fock matrix formation  ***
    1    -572.9644852744058880     0.00e+00  9.39e-04  3.56e-02  3.00e-01  0.700  25.5
    2    -573.1230542289238201    -1.59e-01  8.32e-04  4.40e-02  2.20e-01  0.700  23.5
                               ***Turning on AO-DIIS***
    3    -573.2251743311107930    -1.02e-01  5.90e-04  3.03e-02  1.61e-01  0.700  22.8
    4    -573.2924854911050261    -6.73e-02  4.30e-04  2.15e-02  1.13e-01  0.700  22.0
    5    -573.3388650255465109    -4.64e-02  3.18e-04  1.62e-02  7.94e-02  0.700  22.5
    6    -573.3713351441440409    -3.25e-02  7.85e-04  4.14e-02  5.56e-02  0.000  21.6
                              *** Initializing SOSCF ***
---------------------------------------S-O-S-C-F--------------------------------------
Iteration    Energy (Eh)           Delta-E    RMSDP     MaxDP     MaxGrad    Time(sec)
--------------------------------------------------------------------------------------
    7    -573.4477680932027397    -7.64e-02  6.13e-05  3.91e-03  1.87e-03    23.2
               *** Restarting incremental Fock matrix formation ***
    8    -573.4478755807051584    -1.07e-04  4.40e-05  2.60e-03  7.48e-04    24.5
    9    -573.4479080777250601    -3.25e-05  3.35e-05  1.88e-03  2.93e-04    18.3
   10    -573.4479162408542834    -8.16e-06  4.19e-06  2.08e-04  8.74e-05    17.5
   11    -573.4479166329413147    -3.92e-07  2.20e-06  1.25e-04  2.16e-05    15.8
                 **** Energy Check signals convergence ****

               *****************************************************
               *                     SUCCESS                       *
               *           SCF CONVERGED AFTER  11 CYCLES          *
               *****************************************************

             **** ENERGY FILE WAS UPDATED (calc.en.tmp) ****

----------------
TOTAL SCF ENERGY
----------------

Total Energy       :       -573.44791663294131 Eh          -15604.31112 eV

Components:
Nuclear Repulsion  :        742.29591587993946 Eh           20198.89876 eV
Electronic Energy  :      -1315.73117475699019 Eh          -35802.86545 eV
One Electron Energy:      -2253.82394169873078 Eh          -61329.66739 eV
Two Electron Energy:        938.09276694174059 Eh           25526.80195 eV
CPCM Dielectric    :         -0.01265775589047 Eh              -0.34444 eV

Virial components:
Potential Energy   :      -1145.94062117662133 Eh          -31182.62960 eV
Kinetic Energy     :        572.49270454367991 Eh           15578.31848 eV
Virial Ratio       :          2.00166851399447

CPCM Solvation Model Properties:
Surface-charge          :         -0.02881100458241
Corrected charge        :          0.00000000000000
Outlying charge corr.   :          0.00004955769035 Eh               0.00135 eV
Free-energy (cav+disp)  :  This term is not implemented in the current solvation scheme

---------------
SCF CONVERGENCE
---------------

  Last Energy change         ...    3.9209e-07  Tolerance :   1.0000e-06
  Last MAX-Density change    ...    1.2458e-04  Tolerance :   1.0000e-05
  Last RMS-Density change    ...    2.2016e-06  Tolerance :   1.0000e-06
  Last DIIS Error            ...    1.8735e-03  Tolerance :   1.0000e-06
  Last Orbital Gradient      ...    2.1585e-05  Tolerance :   5.0000e-05
  Last Orbital Rotation      ...    8.5034e-05  Tolerance :   5.0000e-05


----------------
ORBITAL ENERGIES
----------------

  NO   OCC          E(Eh)            E(eV) 
   0   2.0000     -20.589287      -560.2630 
   1   2.0000     -20.575181      -559.8791 
   2   2.0000     -11.308736      -307.7263 
   3   2.0000     -11.294132      -307.3290 
   4   2.0000     -11.278203      -306.8955 
   5   2.0000     -11.278083      -306.8922 
   6   2.0000     -11.247791      -306.0679 
   7   2.0000     -11.244864      -305.9883 
   8   2.0000     -11.242821      -305.9327 
   9   2.0000     -11.235475      -305.7328 
  10   2.0000     -11.232333      -305.6473 
  11   2.0000     -11.227781      -305.5235 
  12   2.0000     -11.213602      -305.1376 
  13   2.0000      -1.417200       -38.5640 
  14   2.0000      -1.406552       -38.2742 
  15   2.0000      -1.155191       -31.4343 
  16   2.0000      -1.065139       -28.9839 
  17   2.0000      -1.045692       -28.4547 
  18   2.0000      -1.021788       -27.8043 
  19   2.0000      -0.980459       -26.6797 
  20   2.0000      -0.933183       -25.3932 
  21   2.0000      -0.845877       -23.0175 
  22   2.0000      -0.830656       -22.6033 
  23   2.0000      -0.806931       -21.9577 
  24   2.0000      -0.750814       -20.4307 
  25   2.0000      -0.724200       -19.7065 
  26   2.0000      -0.696457       -18.9515 
  27   2.0000      -0.673011       -18.3136 
  28   2.0000      -0.661361       -17.9965 
  29   2.0000      -0.655029       -17.8242 
  30   2.0000      -0.629757       -17.1366 
  31   2.0000      -0.606697       -16.5091 
  32   2.0000      -0.589329       -16.0365 
  33   2.0000      -0.579558       -15.7706 
  34   2.0000      -0.569788       -15.5047 
  35   2.0000      -0.550206       -14.9719 
  36   2.0000      -0.531701       -14.4683 
  37   2.0000      -0.527193       -14.3457 
  38   2.0000      -0.519142       -14.1266 
  39   2.0000      -0.511997       -13.9321 
  40   2.0000      -0.500256       -13.6127 
  41   2.0000      -0.487936       -13.2774 
  42   2.0000      -0.479656       -13.0521 
  43   2.0000      -0.466366       -12.6905 
  44   2.0000      -0.357412        -9.7257 
  45   2.0000      -0.347278        -9.4499 
  46   2.0000      -0.283747        -7.7212 
  47   0.0000       0.098745         2.6870 
  48   0.0000       0.116647         3.1741 
  49   0.0000       0.152744         4.1564 
  50   0.0000       0.155664         4.2358 
  51   0.0000       0.176891         4.8134 
  52   0.0000       0.181066         4.9271 
  53   0.0000       0.191756         5.2180 
  54   0.0000       0.198844         5.4108 
  55   0.0000       0.206511         5.6195 
  56   0.0000       0.213152         5.8001 
  57   0.0000       0.217844         5.9278 
*Only the first 10 virtual orbitals were printed.

                    ********************************
                    * MULLIKEN POPULATION ANALYSIS *
                    ********************************

-----------------------
MULLIKEN ATOMIC CHARGES
-----------------------
   0 C :   -0.010753
   1 O :   -0.398000
   2 C :    0.332249
   3 C :   -0.174254
   4 C :   -0.185291
   5 C :   -0.205562
   6 C :   -0.164219
   7 C :    0.000469
   8 C :    0.288489
   9 C :   -0.254698
  10 C :   -0.032082
  11 C :    0.116031
  12 O :   -0.429010
  13 H :    0.096903
  14 H :    0.082008
  15 H :    0.082157
  16 H :    0.120669
  17 H :    0.123236
  18 H :    0.115444
  19 H :    0.134322
  20 H :    0.077785
  21 H :    0.052665
  22 H :    0.114421
  23 H :    0.049244
  24 H :    0.067779
Sum of atomic charges:   -0.0000000

--------------------------------
MULLIKEN REDUCED ORBITAL CHARGES
--------------------------------
  0 C s       :     3.131430  s :     3.131430
      pz      :     0.944150  p :     2.752788
      px      :     0.826170
      py      :     0.982469
      dz2     :     0.012869  d :     0.117051
      dxz     :     0.024309
      dyz     :     0.032758
      dx2y2   :     0.022130
      dxy     :     0.024985
      f0      :     0.000840  f :     0.009484
      f+1     :     0.001776
      f-1     :     0.000773
      f+2     :     0.001576
      f-2     :     0.002113
      f+3     :     0.001237
      f-3     :     0.001170

  1 O s       :     3.756965  s :     3.756965
      pz      :     1.512688  p :     4.596432
      px      :     1.478875
      py      :     1.604870
      dz2     :     0.006196  d :     0.042370
      dxz     :     0.007233
      dyz     :     0.011562
      dx2y2   :     0.005312
      dxy     :     0.012067
      f0      :     0.000293  f :     0.002233
      f+1     :     0.000417
      f-1     :     0.000205
      f+2     :     0.000350
      f-2     :     0.000625
      f+3     :     0.000144
      f-3     :     0.000199

  2 C s       :     2.996909  s :     2.996909
      pz      :     0.782915  p :     2.462753
      px      :     0.825130
      py      :     0.854708
      dz2     :     0.044370  d :     0.190856
      dxz     :     0.020828
      dyz     :     0.039478
      dx2y2   :     0.046046
      dxy     :     0.040135
      f0      :     0.001951  f :     0.017233
      f+1     :     0.002359
      f-1     :     0.002556
      f+2     :     0.003300
      f-2     :     0.002394
      f+3     :     0.002523
      f-3     :     0.002150

  3 C s       :     3.133291  s :     3.133291
      pz      :     0.990587  p :     2.935334
      px      :     1.018407
      py      :     0.926341
      dz2     :     0.018385  d :     0.097198
      dxz     :     0.015196
      dyz     :     0.017856
      dx2y2   :     0.022601
      dxy     :     0.023159
      f0      :     0.001072  f :     0.008431
      f+1     :     0.000963
      f-1     :     0.001085
      f+2     :     0.001620
      f-2     :     0.001260
      f+3     :     0.001251
      f-3     :     0.001180

  4 C s       :     3.165362  s :     3.165362
      pz      :     0.922583  p :     2.890940
      px      :     0.903829
      py      :     1.064529
      dz2     :     0.029598  d :     0.120250
      dxz     :     0.012902
      dyz     :     0.022372
      dx2y2   :     0.032249
      dxy     :     0.023130
      f0      :     0.000904  f :     0.008738
      f+1     :     0.001705
      f-1     :     0.001079
      f+2     :     0.001602
      f-2     :     0.001332
      f+3     :     0.001072
      f-3     :     0.001044

  5 C s       :     3.164021  s :     3.164021
      pz      :     0.969937  p :     2.934180
      px      :     0.949022
      py      :     1.015220
      dz2     :     0.020193  d :     0.098725
      dxz     :     0.010119
      dyz     :     0.023170
      dx2y2   :     0.022587
      dxy     :     0.022656
      f0      :     0.000905  f :     0.008635
      f+1     :     0.001700
      f-1     :     0.000930
      f+2     :     0.001661
      f-2     :     0.001439
      f+3     :     0.000945
      f-3     :     0.001054

  6 C s       :     3.124253  s :     3.124253
      pz      :     0.958384  p :     2.908540
      px      :     0.998978
      py      :     0.951179
      dz2     :     0.021546  d :     0.122769
      dxz     :     0.014577
      dyz     :     0.028024
      dx2y2   :     0.025998
      dxy     :     0.032623
      f0      :     0.001162  f :     0.008657
      f+1     :     0.000962
      f-1     :     0.001105
      f+2     :     0.001678
      f-2     :     0.001240
      f+3     :     0.001389
      f-3     :     0.001120

  7 C s       :     3.331819  s :     3.331819
      pz      :     0.836674  p :     2.509642
      px      :     0.852670
      py      :     0.820298
      dz2     :     0.020983  d :     0.147041
      dxz     :     0.017432
      dyz     :     0.035145
      dx2y2   :     0.035610
      dxy     :     0.037871
      f0      :     0.000928  f :     0.011030
      f+1     :     0.001673
      f-1     :     0.001305
      f+2     :     0.002157
      f-2     :     0.001788
      f+3     :     0.001704
      f-3     :     0.001475

  8 C s       :     3.076170  s :     3.076170
      pz      :     0.726699  p :     2.428940
      px      :     0.844566
      py      :     0.857675
      dz2     :     0.039311  d :     0.189120
      dxz     :     0.011832
      dyz     :     0.050420
      dx2y2   :     0.038555
      dxy     :     0.049003
      f0      :     0.001526  f :     0.017281
      f+1     :     0.002141
      f-1     :     0.002830
      f+2     :     0.003326
      f-2     :     0.002651
      f+3     :     0.002761
      f-3     :     0.002045

  9 C s       :     3.140341  s :     3.140341
      pz      :     1.032653  p :     3.004139
      px      :     1.021518
      py      :     0.949969
      dz2     :     0.017486  d :     0.101877
      dxz     :     0.011272
      dyz     :     0.028345
      dx2y2   :     0.016355
      dxy     :     0.028419
      f0      :     0.000982  f :     0.008341
      f+1     :     0.001159
      f-1     :     0.000878
      f+2     :     0.001547
      f-2     :     0.001166
      f+3     :     0.001625
      f-3     :     0.000983

 10 C s       :     3.043160  s :     3.043160
      pz      :     0.969958  p :     2.869038
      px      :     0.956790
      py      :     0.942289
      dz2     :     0.031079  d :     0.113311
      dxz     :     0.025371
      dyz     :     0.013331
      dx2y2   :     0.013677
      dxy     :     0.029853
      f0      :     0.000859  f :     0.006572
      f+1     :     0.001317
      f-1     :     0.000836
      f+2     :     0.000771
      f-2     :     0.000770
      f+3     :     0.001115
      f-3     :     0.000905

 11 C s       :     3.111358  s :     3.111358
      pz      :     0.930182  p :     2.623271
      px      :     0.871079
      py      :     0.822010
      dz2     :     0.029204  d :     0.138196
      dxz     :     0.021714
      dyz     :     0.027768
      dx2y2   :     0.034277
      dxy     :     0.025232
      f0      :     0.001131  f :     0.011144
      f+1     :     0.001285
      f-1     :     0.001776
      f+2     :     0.001515
      f-2     :     0.001928
      f+3     :     0.001739
      f-3     :     0.001769

 12 O s       :     3.773261  s :     3.773261
      pz      :     1.555523  p :     4.612250
      px      :     1.493706
      py      :     1.563021
      dz2     :     0.005092  d :     0.041440
      dxz     :     0.005615
      dyz     :     0.011846
      dx2y2   :     0.005631
      dxy     :     0.013255
      f0      :     0.000298  f :     0.002059
      f+1     :     0.000302
      f-1     :     0.000165
      f+2     :     0.000256
      f-2     :     0.000629
      f+3     :     0.000207
      f-3     :     0.000201

 13 H s       :     0.867983  s :     0.867983
      pz      :     0.011630  p :     0.033010
      px      :     0.007881
      py      :     0.013500
      dz2     :     0.000383  d :     0.002104
      dxz     :     0.000448
      dyz     :     0.000524
      dx2y2   :     0.000368
      dxy     :     0.000380

 14 H s       :     0.883160  s :     0.883160
      pz      :     0.011496  p :     0.032718
      px      :     0.008010
      py      :     0.013212
      dz2     :     0.000308  d :     0.002114
      dxz     :     0.000350
      dyz     :     0.000630
      dx2y2   :     0.000369
      dxy     :     0.000457

 15 H s       :     0.883010  s :     0.883010
      pz      :     0.011921  p :     0.032720
      px      :     0.013292
      py      :     0.007507
      dz2     :     0.000373  d :     0.002113
      dxz     :     0.000575
      dyz     :     0.000325
      dx2y2   :     0.000387
      dxy     :     0.000454

 16 H s       :     0.835518  s :     0.835518
      pz      :     0.012587  p :     0.041610
      px      :     0.016498
      py      :     0.012525
      dz2     :     0.000367  d :     0.002204
      dxz     :     0.000476
      dyz     :     0.000315
      dx2y2   :     0.000514
      dxy     :     0.000531

 17 H s       :     0.834631  s :     0.834631
      pz      :     0.008853  p :     0.039944
      px      :     0.009337
      py      :     0.021754
      dz2     :     0.000252  d :     0.002189
      dxz     :     0.000046
      dyz     :     0.000637
      dx2y2   :     0.000574
      dxy     :     0.000680

 18 H s       :     0.844197  s :     0.844197
      pz      :     0.009229  p :     0.038172
      px      :     0.008772
      py      :     0.020171
      dz2     :     0.000249  d :     0.002187
      dxz     :     0.000038
      dyz     :     0.000650
      dx2y2   :     0.000578
      dxy     :     0.000671

 19 H s       :     0.824454  s :     0.824454
      pz      :     0.011479  p :     0.039039
      px      :     0.015098
      py      :     0.012462
      dz2     :     0.000365  d :     0.002186
      dxz     :     0.000476
      dyz     :     0.000304
      dx2y2   :     0.000513
      dxy     :     0.000527

 20 H s       :     0.884754  s :     0.884754
      pz      :     0.018747  p :     0.035228
      px      :     0.006771
      py      :     0.009710
      dz2     :     0.000745  d :     0.002234
      dxz     :     0.000632
      dyz     :     0.000640
      dx2y2   :     0.000116
      dxy     :     0.000101

 21 H s       :     0.908693  s :     0.908693
      pz      :     0.008978  p :     0.036305
      px      :     0.020701
      py      :     0.006627
      dz2     :     0.000421  d :     0.002337
      dxz     :     0.000596
      dyz     :     0.000117
      dx2y2   :     0.000575
      dxy     :     0.000628

 22 H s       :     0.841750  s :     0.841750
      pz      :     0.011101  p :     0.041702
      px      :     0.013910
      py      :     0.016692
      dz2     :     0.000308  d :     0.002127
      dxz     :     0.000308
      dyz     :     0.000455
      dx2y2   :     0.000529
      dxy     :     0.000528

 23 H s       :     0.907607  s :     0.907607
      pz      :     0.020548  p :     0.040943
      px      :     0.011110
      py      :     0.009284
      dz2     :     0.000708  d :     0.002206
      dxz     :     0.000598
      dyz     :     0.000498
      dx2y2   :     0.000171
      dxy     :     0.000231

 24 H s       :     0.888388  s :     0.888388
      pz      :     0.008095  p :     0.041615
      px      :     0.015558
      py      :     0.017963
      dz2     :     0.000218  d :     0.002217
      dxz     :     0.000385
      dyz     :     0.000321
      dx2y2   :     0.000679
      dxy     :     0.000615


                     *******************************
                     * LOEWDIN POPULATION ANALYSIS *
                     *******************************

----------------------
LOEWDIN ATOMIC CHARGES
----------------------
   0 C :   -0.026460
   1 O :    0.215306
   2 C :   -0.181760
   3 C :   -0.031456
   4 C :    0.024070
   5 C :   -0.023043
   6 C :    0.015364
   7 C :   -0.099360
   8 C :   -0.183487
   9 C :   -0.046939
  10 C :   -0.024030
  11 C :   -0.028157
  12 O :    0.183819
  13 H :    0.012520
  14 H :    0.008380
  15 H :    0.008355
  16 H :    0.024169
  17 H :    0.033918
  18 H :    0.026306
  19 H :    0.029129
  20 H :    0.011636
  21 H :    0.012669
  22 H :    0.004978
  23 H :    0.015882
  24 H :    0.018193

-------------------------------
LOEWDIN REDUCED ORBITAL CHARGES
-------------------------------
  0 C s       :     2.723717  s :     2.723717
      pz      :     0.944960  p :     2.798858
      px      :     0.867593
      py      :     0.986305
      dz2     :     0.041064  d :     0.439836
      dxz     :     0.105982
      dyz     :     0.118067
      dx2y2   :     0.070384
      dxy     :     0.104338
      f0      :     0.008394  f :     0.064049
      f+1     :     0.011057
      f-1     :     0.005753
      f+2     :     0.007645
      f-2     :     0.011433
      f+3     :     0.010415
      f-3     :     0.009351

  1 O s       :     3.233022  s :     3.233022
      pz      :     1.456837  p :     4.439580
      px      :     1.427933
      py      :     1.554809
      dz2     :     0.018182  d :     0.105989
      dxz     :     0.023764
      dyz     :     0.022837
      dx2y2   :     0.017621
      dxy     :     0.023585
      f0      :     0.000675  f :     0.006103
      f+1     :     0.001007
      f-1     :     0.000751
      f+2     :     0.001143
      f-2     :     0.000999
      f+3     :     0.000852
      f-3     :     0.000677

  2 C s       :     2.704588  s :     2.704588
      pz      :     0.823366  p :     2.697142
      px      :     0.874308
      py      :     0.999468
      dz2     :     0.133839  d :     0.682244
      dxz     :     0.092350
      dyz     :     0.159771
      dx2y2   :     0.138836
      dxy     :     0.157447
      f0      :     0.012196  f :     0.097786
      f+1     :     0.011516
      f-1     :     0.015166
      f+2     :     0.018039
      f-2     :     0.012998
      f+3     :     0.016378
      f-3     :     0.011492

  3 C s       :     2.715285  s :     2.715285
      pz      :     0.954361  p :     2.897198
      px      :     0.956329
      py      :     0.986508
      dz2     :     0.056559  d :     0.378515
      dxz     :     0.050162
      dyz     :     0.091966
      dx2y2   :     0.085555
      dxy     :     0.094274
      f0      :     0.005521  f :     0.040457
      f+1     :     0.003453
      f-1     :     0.004973
      f+2     :     0.007976
      f-2     :     0.004737
      f+3     :     0.007380
      f-3     :     0.006418

  4 C s       :     2.714548  s :     2.714548
      pz      :     0.910822  p :     2.811549
      px      :     0.924399
      py      :     0.976328
      dz2     :     0.093269  d :     0.407925
      dxz     :     0.069283
      dyz     :     0.064300
      dx2y2   :     0.110383
      dxy     :     0.070689
      f0      :     0.004098  f :     0.041908
      f+1     :     0.005801
      f-1     :     0.006032
      f+2     :     0.007772
      f-2     :     0.005929
      f+3     :     0.006688
      f-3     :     0.005589

  5 C s       :     2.718533  s :     2.718533
      pz      :     0.951650  p :     2.884391
      px      :     0.953935
      py      :     0.978806
      dz2     :     0.074624  d :     0.379611
      dxz     :     0.066573
      dyz     :     0.067436
      dx2y2   :     0.102107
      dxy     :     0.068871
      f0      :     0.004008  f :     0.040507
      f+1     :     0.005537
      f-1     :     0.005249
      f+2     :     0.007763
      f-2     :     0.006403
      f+3     :     0.006028
      f-3     :     0.005518

  6 C s       :     2.715526  s :     2.715526
      pz      :     0.910842  p :     2.820135
      px      :     0.919077
      py      :     0.990216
      dz2     :     0.064525  d :     0.406940
      dxz     :     0.050492
      dyz     :     0.101501
      dx2y2   :     0.082361
      dxy     :     0.108062
      f0      :     0.006044  f :     0.042036
      f+1     :     0.003637
      f-1     :     0.005084
      f+2     :     0.008096
      f-2     :     0.004737
      f+3     :     0.008008
      f-3     :     0.006429

  7 C s       :     2.690569  s :     2.690569
      pz      :     0.923793  p :     2.863249
      px      :     0.944752
      py      :     0.994704
      dz2     :     0.076848  d :     0.492763
      dxz     :     0.070433
      dyz     :     0.112568
      dx2y2   :     0.110612
      dxy     :     0.122302
      f0      :     0.005053  f :     0.052779
      f+1     :     0.006301
      f-1     :     0.007277
      f+2     :     0.010190
      f-2     :     0.006138
      f+3     :     0.011105
      f-3     :     0.006716

  8 C s       :     2.709688  s :     2.709688
      pz      :     0.850869  p :     2.685366
      px      :     0.837594
      py      :     0.996903
      dz2     :     0.115174  d :     0.690139
      dxz     :     0.084653
      dyz     :     0.184971
      dx2y2   :     0.121465
      dxy     :     0.183876
      f0      :     0.010595  f :     0.098294
      f+1     :     0.010126
      f-1     :     0.017011
      f+2     :     0.016798
      f-2     :     0.014896
      f+3     :     0.016366
      f-3     :     0.012502

  9 C s       :     2.727917  s :     2.727917
      pz      :     0.948624  p :     2.912890
      px      :     0.943465
      py      :     1.020801
      dz2     :     0.067245  d :     0.364410
      dxz     :     0.046903
      dyz     :     0.092370
      dx2y2   :     0.069697
      dxy     :     0.088194
      f0      :     0.006632  f :     0.041722
      f+1     :     0.003909
      f-1     :     0.006026
      f+2     :     0.005998
      f-2     :     0.005318
      f+3     :     0.007077
      f-3     :     0.006763

 10 C s       :     2.693695  s :     2.693695
      pz      :     0.966969  p :     2.875937
      px      :     0.967109
      py      :     0.941859
      dz2     :     0.104181  d :     0.411443
      dxz     :     0.087363
      dyz     :     0.055970
      dx2y2   :     0.056126
      dxy     :     0.107803
      f0      :     0.005696  f :     0.042956
      f+1     :     0.006528
      f-1     :     0.006575
      f+2     :     0.006374
      f-2     :     0.005599
      f+3     :     0.005950
      f-3     :     0.006233

 11 C s       :     2.715507  s :     2.715507
      pz      :     0.949842  p :     2.722368
      px      :     0.889881
      py      :     0.882645
      dz2     :     0.097210  d :     0.516985
      dxz     :     0.086284
      dyz     :     0.104108
      dx2y2   :     0.120683
      dxy     :     0.108700
      f0      :     0.007307  f :     0.073297
      f+1     :     0.007142
      f-1     :     0.010480
      f+2     :     0.010581
      f-2     :     0.014555
      f+3     :     0.011574
      f-3     :     0.011657

 12 O s       :     3.261989  s :     3.261989
      pz      :     1.479961  p :     4.449490
      px      :     1.436148
      py      :     1.533381
      dz2     :     0.014448  d :     0.098245
      dxz     :     0.018603
      dyz     :     0.023453
      dx2y2   :     0.015863
      dxy     :     0.025878
      f0      :     0.000674  f :     0.006457
      f+1     :     0.000829
      f-1     :     0.000791
      f+2     :     0.001058
      f-2     :     0.001103
      f+3     :     0.001150
      f-3     :     0.000852

 13 H s       :     0.826006  s :     0.826006
      pz      :     0.047669  p :     0.134616
      px      :     0.036234
      py      :     0.050713
      dz2     :     0.005826  d :     0.026858
      dxz     :     0.004333
      dyz     :     0.006863
      dx2y2   :     0.004129
      dxy     :     0.005706

 14 H s       :     0.829150  s :     0.829150
      pz      :     0.045789  p :     0.135893
      px      :     0.032665
      py      :     0.057438
      dz2     :     0.005231  d :     0.026577
      dxz     :     0.003981
      dyz     :     0.006956
      dx2y2   :     0.005538
      dxy     :     0.004870

 15 H s       :     0.829195  s :     0.829195
      pz      :     0.045008  p :     0.135881
      px      :     0.050614
      py      :     0.040259
      dz2     :     0.004191  d :     0.026569
      dxz     :     0.006779
      dyz     :     0.004967
      dx2y2   :     0.005430
      dxy     :     0.005202

 16 H s       :     0.796532  s :     0.796532
      pz      :     0.048473  p :     0.152014
      px      :     0.059827
      py      :     0.043714
      dz2     :     0.004726  d :     0.027285
      dxz     :     0.005617
      dyz     :     0.004173
      dx2y2   :     0.006489
      dxy     :     0.006279

 17 H s       :     0.796761  s :     0.796761
      pz      :     0.034707  p :     0.142829
      px      :     0.034675
      py      :     0.073446
      dz2     :     0.002980  d :     0.026492
      dxz     :     0.000527
      dyz     :     0.007718
      dx2y2   :     0.007417
      dxy     :     0.007850

 18 H s       :     0.801443  s :     0.801443
      pz      :     0.037430  p :     0.145355
      px      :     0.035485
      py      :     0.072439
      dz2     :     0.002995  d :     0.026896
      dxz     :     0.000530
      dyz     :     0.007991
      dx2y2   :     0.007340
      dxy     :     0.008041

 19 H s       :     0.797512  s :     0.797512
      pz      :     0.046413  p :     0.146623
      px      :     0.057702
      py      :     0.042508
      dz2     :     0.004505  d :     0.026736
      dxz     :     0.005784
      dyz     :     0.004018
      dx2y2   :     0.006081
      dxy     :     0.006350

 20 H s       :     0.825383  s :     0.825383
      pz      :     0.067358  p :     0.136125
      px      :     0.031751
      py      :     0.037016
      dz2     :     0.009257  d :     0.026855
      dxz     :     0.007636
      dyz     :     0.007324
      dx2y2   :     0.001245
      dxy     :     0.001394

 21 H s       :     0.825200  s :     0.825200
      pz      :     0.040999  p :     0.135512
      px      :     0.063057
      py      :     0.031457
      dz2     :     0.004685  d :     0.026620
      dxz     :     0.007451
      dyz     :     0.001630
      dx2y2   :     0.006188
      dxy     :     0.006665

 22 H s       :     0.811730  s :     0.811730
      pz      :     0.048692  p :     0.156213
      px      :     0.054287
      py      :     0.053234
      dz2     :     0.004047  d :     0.027079
      dxz     :     0.003480
      dyz     :     0.006401
      dx2y2   :     0.006334
      dxy     :     0.006816

 23 H s       :     0.814943  s :     0.814943
      pz      :     0.060580  p :     0.142300
      px      :     0.045278
      py      :     0.036442
      dz2     :     0.008374  d :     0.026875
      dxz     :     0.007388
      dyz     :     0.006022
      dx2y2   :     0.002231
      dxy     :     0.002860

 24 H s       :     0.812152  s :     0.812152
      pz      :     0.037275  p :     0.142382
      px      :     0.053347
      py      :     0.051761
      dz2     :     0.002568  d :     0.027273
      dxz     :     0.005117
      dyz     :     0.003936
      dx2y2   :     0.008573
      dxy     :     0.007079


                      *****************************
                      * MAYER POPULATION ANALYSIS *
                      *****************************

  NA   - Mulliken gross atomic population
  ZA   - Total nuclear charge
  QA   - Mulliken gross atomic charge
  VA   - Mayer's total valence
  BVA  - Mayer's bonded valence
  FA   - Mayer's free valence

  ATOM       NA         ZA         QA         VA         BVA        FA
  0 C      6.0108     6.0000    -0.0108     3.8600     3.8600     0.0000
  1 O      8.3980     8.0000    -0.3980     1.9142     1.9142     0.0000
  2 C      5.6678     6.0000     0.3322     3.8994     3.8994    -0.0000
  3 C      6.1743     6.0000    -0.1743     3.8356     3.8356    -0.0000
  4 C      6.1853     6.0000    -0.1853     3.9580     3.9580    -0.0000
  5 C      6.2056     6.0000    -0.2056     3.9563     3.9563    -0.0000
  6 C      6.1642     6.0000    -0.1642     3.9869     3.9869    -0.0000
  7 C      5.9995     6.0000     0.0005     3.5582     3.5582    -0.0000
  8 C      5.7115     6.0000     0.2885     3.7367     3.7367    -0.0000
  9 C      6.2547     6.0000    -0.2547     3.8627     3.8627     0.0000
 10 C      6.0321     6.0000    -0.0321     3.9300     3.9300     0.0000
 11 C      5.8840     6.0000     0.1160     3.8898     3.8898    -0.0000
 12 O      8.4290     8.0000    -0.4290     1.8827     1.8827    -0.0000
 13 H      0.9031     1.0000     0.0969     0.9966     0.9966     0.0000
 14 H      0.9180     1.0000     0.0820     0.9916     0.9916     0.0000
 15 H      0.9178     1.0000     0.0822     0.9916     0.9916     0.0000
 16 H      0.8793     1.0000     0.1207     1.0141     1.0141     0.0000
 17 H      0.8768     1.0000     0.1232     1.0114     1.0114    -0.0000
 18 H      0.8846     1.0000     0.1154     1.0204     1.0204    -0.0000
 19 H      0.8657     1.0000     0.1343     1.0205     1.0205    -0.0000
 20 H      0.9222     1.0000     0.0778     0.9969     0.9969     0.0000
 21 H      0.9473     1.0000     0.0527     1.0093     1.0093    -0.0000
 22 H      0.8856     1.0000     0.1144     1.0125     1.0125    -0.0000
 23 H      0.9508     1.0000     0.0492     1.0063     1.0063     0.0000
 24 H      0.9322     1.0000     0.0678     1.0079     1.0079    -0.0000

  Mayer bond orders larger than 0.100000
B(  0-C ,  1-O ) :   0.8680 B(  0-C , 13-H ) :   1.0000 B(  0-C , 14-H ) :   0.9964 
B(  0-C , 15-H ) :   0.9965 B(  1-O ,  2-C ) :   1.0565 B(  2-C ,  3-C ) :   1.3800 
B(  2-C ,  5-C ) :   1.3984 B(  3-C ,  4-C ) :   1.4530 B(  3-C , 16-H ) :   0.9875 
B(  4-C ,  7-C ) :   1.3968 B(  4-C , 17-H ) :   0.9785 B(  5-C ,  6-C ) :   1.5195 
B(  5-C , 18-H ) :   0.9890 B(  6-C ,  7-C ) :   1.3770 B(  6-C , 19-H ) :   0.9655 
B(  7-C ,  8-C ) :   0.8961 B(  8-C ,  9-C ) :   1.8850 B(  8-C , 12-O ) :   1.0368 
B(  9-C , 10-C ) :   0.9755 B(  9-C , 22-H ) :   0.9775 B( 10-C , 11-C ) :   0.9672 
B( 10-C , 23-H ) :   0.9927 B( 10-C , 24-H ) :   1.0238 B( 11-C , 12-O ) :   0.8567 
B( 11-C , 20-H ) :   1.0092 B( 11-C , 21-H ) :   1.0149 

-------
TIMINGS
-------

Total SCF time: 0 days 0 hours 3 min 58 sec 

Total time                  ....     238.136 sec
Sum of individual times     ....     238.210 sec  (100.0%)

SCF preparation             ....       0.725 sec  (  0.3%)
Fock matrix formation       ....     234.078 sec  ( 98.3%)
  Startup                   ....       0.062 sec  (  0.0% of F)
  Coulomb+Exchange Fock     ....     227.670 sec  ( 97.3% of F)
  CPCM terms                ....       5.922 sec  (  2.5% of F)
Diagonalization             ....       0.000 sec  (  0.0%)
Density matrix formation    ....       0.260 sec  (  0.1%)
Total Energy calculation    ....       0.132 sec  (  0.1%)
Population analysis         ....       0.150 sec  (  0.1%)
Orbital Transformation      ....       0.320 sec  (  0.1%)
Orbital Orthonormalization  ....       0.000 sec  (  0.0%)
DIIS solution               ....       1.925 sec  (  0.8%)
SOSCF solution              ....       0.608 sec  (  0.3%)
Finished LeanSCF after 238.3 sec

Maximum memory used throughout the entire LEANSCF-calculation: 45.6 MB


           ************************************************************
           *        Program running with 8 parallel MPI-processes     *
           *              working on a common directory               *
           ************************************************************

------------------------------------------------------------------------------
                         ORCA PROPERTY INTEGRAL CALCULATIONS
------------------------------------------------------------------------------

GBWName                                   ... calc.gbw
Number of atoms                           ...     25
Number of basis functions                 ...    571
Max core memory                           ...   8000 MB

Dipole integrals                          ... YES
Quadrupole integrals                      ...  NO
Linear momentum integrals                 ... YES
Angular momentum integrals                ... YES
Higher moments length integrals           ...  NO
Higher moments velocity integrals         ...  NO
Kinetic energy integrals                  ...  NO
GIAO right hand sides                     ...  NO
GIAO dipole derivative integrals          ...  NO
SOC integrals                             ...  NO
EPR diamagnetic integrals (GIAO)          ...  NO
EPR gauge integrals                       ...  NO
Field gradient integrals                  ...  NO (   0 nuclei)
Spin-dipole/Fermi contact integrals       ...  NO (   0 nuclei)
Contact density integrals                 ...  NO (   0 nuclei)
Nucleus-orbit integrals                   ...  NO (   0 nuclei)
Geometric perturbations                   ...  NO (  25 nuclei)

Choice of electric origin   ... Center of mass
Position of electric origin ... (  8.2608,  2.2346,  5.7991) 
Choice of magnetic origin   ... GIAO
Position of magnetic origin ... (  0.0000,  0.0000,  0.0000) 

Calculating integrals                     ... Electric Dipole (Length)     done (  0.0 sec)
Calculating integrals                     ... Linear Momentum              done (  0.1 sec)
Calculating integrals                     ... Angular Momentum  (ElOri)    done (  0.1 sec)

Property integrals calculated in   0.2 sec

Maximum memory used throughout the entire PROPINT-calculation: 44.3 MB


           ************************************************************
           *        Program running with 8 parallel MPI-processes     *
           *              working on a common directory               *
           ************************************************************


--------------------------------------------------------------------------------
                             ORCA-MATRIX DRIVEN CI
--------------------------------------------------------------------------------


Wavefunction type
-----------------
Correlation treatment                      ...      CCSD     
Single excitations                         ... ON
Orbital optimization                       ... OFF
Calculation of Z vector                    ... OFF
Calculation of Brueckner orbitals          ... OFF
Perturbative triple excitations            ... ON
CPCM scheme                                ... PTES
Calculation of F12 correction              ... OFF
Frozen core treatment                      ... chemical core (26 el)
Reference Wavefunction                     ... RHF
  Internal Orbitals:    13 ...   46 ( 34 MO's/ 68 electrons)
  Virtual  Orbitals:    47 ...  570 (524 MO's              )
Number of AO's                             ...    571
Number of electrons                        ...     94
Number of correlated electrons             ...     68

Algorithmic settings
--------------------
Integral transformation                    ... All integrals via the RI transformation
K(C) Formation                             ... RI-DLPNO
   PNO-Integral Storage                    ... ON DISK
   PNO occupation number cut-off           ... 3.330e-07
   Singles PNO occupation number cut-off   ... 9.990e-09
   PNO Mulliken prescreening cut-off       ... 1.000e-03
   Domain cut-off (Mulliken population)    ... 1.000e-03
   PNO Normalization                       ...    1
Maximum number of iterations               ...        50
Convergence tolerance (max. residuum)      ... 2.500e-05
Level shift for amplitude update           ... 2.000e-01
Maximum number of DIIS vectors             ...         7
DIIS turned on at iteration                ...         0
Damping before turning on DIIS             ...     0.500
Damping after turning on DIIS              ...     0.000
Pair specific amplitude update             ... OFF
Natural orbital iterations                 ... OFF
Perturbative natural orbital generation    ... OFF
Printlevel                                 ... 2

Singles Fock matrix elements calculated using PNOs.

Memory handling:
----------------
Maximum memory for working arrays          ...   8000 MB
Data storage in matrix containers          ... UNCOMPRESSED
Data type for integral storage             ... DOUBLE
In-Core Storage of quantities:
   Amplitudes+Sigma Vector      ... NO
   J+K operators                ... NO
   DIIS vectors                 ... NO
   3-external integrals         ... NO
   4-external integrals         ... NO

Localization treatment:
-----------------------
Localization option                        ...    6
Localization threshhold                    ... -1.0e+00
Using relative localization threshhold     ... 1.0e-08
Neglect threshold for strong pairs         ... 1.000e-04 Eh
Prescreening threshold for very weak pairs ... 1.000e-06 Eh

Initializing the integral package          ... done
Localizing the valence orbitals
Localizing the valence orbitals
------------------------------------------------------------------------------
                           ORCA ORBITAL LOCALIZATION
------------------------------------------------------------------------------

Input orbitals are from                  ... calc.gbw
Output orbitals are to                   ... calc.loc
Max. number of iterations                ... 128
Localizations seeded randomly            ... off
Convergence tolerance                    ... 1.000e-06
Using relative localization threshhold   ... 1.000e-08
Threshold for strong local MOs           ... 9.500e-01
Threshold for bond MOs                   ... 8.500e-01
Operator                                 ... 0
Orbital range for localization           ... 13 to 46
Localization criterion                   ... FOSTER-BOYS (AUGMENTED HESSIAN)
Doing the dipole integrals     ... o.k.
Initial value of the localization sum :  1076.377644
ITERATION   0 : L= 1191.1736071715 DL=  1.15e+02 (AVERGE_DL)=    0.4523575864 
ITERATION   1 : L= 1198.4041955810 DL=  7.23e+00 (AVERGE_DL)=    0.1135286281 
ITERATION   2 : L= 1198.5895274364 DL=  1.85e-01 (AVERGE_DL)=    0.0181758030 
ITERATION   3 : L= 1198.7004176514 DL=  1.11e-01 (AVERGE_DL)=    0.0140593480 
ITERATION   4 : L= 1198.7955549407 DL=  9.51e-02 (AVERGE_DL)=    0.0130224877 
ITERATION   5 : L= 1198.8526025375 DL=  5.70e-02 (AVERGE_DL)=    0.0100841024 
ITERATION   6 : L= 1198.8873746012 DL=  3.48e-02 (AVERGE_DL)=    0.0078728831 
ITERATION   7 : L= 1198.9080822016 DL=  2.07e-02 (AVERGE_DL)=    0.0060755200 
ITERATION   8 : L= 1198.9193027853 DL=  1.12e-02 (AVERGE_DL)=    0.0044722523 
ITERATION   9 : L= 1198.9247788726 DL=  5.48e-03 (AVERGE_DL)=    0.0031243074 
ITERATION  10 : L= 1198.9272755956 DL=  2.50e-03 (AVERGE_DL)=    0.0021096177 
ITERATION  11 : L= 1198.9283809181 DL=  1.11e-03 (AVERGE_DL)=    0.0014036637 
ITERATION  12 : L= 1198.9288672777 DL=  4.86e-04 (AVERGE_DL)=    0.0009311021 
ITERATION  13 : L= 1198.9290820065 DL=  2.15e-04 (AVERGE_DL)=    0.0006186766 
ITERATION  14 : L= 1198.9291773356 DL=  9.53e-05 (AVERGE_DL)=    0.0004122222 
ITERATION  15 : L= 1198.9292198588 DL=  4.25e-05 (AVERGE_DL)=    0.0002753162 
ITERATION  16 : L= 1198.9292388834 DL=  1.90e-05 (AVERGE_DL)=    0.0001841518 
ITERATION  17 : L= 1198.9292474185 DL=  8.54e-06 (AVERGE_DL)=    0.0001233453 
ITERATION  18 : L= 1198.9292512561 DL=  3.84e-06 (AVERGE_DL)=    0.0000827085 
ITERATION  19 : L= 1198.9292529793 DL=  1.72e-06 (AVERGE_DL)=    0.0000554216 
ITERATION  20 : L= 1198.9292537544 DL=  7.75e-07 (AVERGE_DL)=    0.0000371716 
LOCALIZATION SUM CONVERGED

------------------------------------------------------
AUGMENTED HESSIAN OPTIMIZATION OF FOSTER-BOYS ORBITALS
------------------------------------------------------

Spin operator:           0
Orbital window:          13 to 46
Number of iterations:    128
Gradient tolerance:      1.000e-06
Number of pairs:         561
Davidson threshold:      2000
Diagonalization method:  LAPACK
Iter:    0   L: 1198.9292537544   Grad. norm: 6.665045e-03
   *** Likely close to a maximum now. ***
       Augmented Hessian eigenvalues:  1.35e-06 -5.87e-01 -8.82e-01 -8.83e-01 ... 
Iter:    1   L: 1198.9292544318   Grad. norm: 5.811708e-06
Iter:    2   L: 1198.9292544318   Grad. norm: 6.760593e-13
LOCALIZATION HAS CONVERGED.

Eigenvalues of the Hessian:
  0 -5.871e-01
  1 -8.823e-01
  2 -8.830e-01
  3 -2.112e+00
  4 -2.838e+00
  5 -3.102e+00
  6 -3.289e+00
  7 -4.955e+00
  8 -4.982e+00
  9 -5.138e+00
    ...


--------------------------------------------------------------------------------
                    LOCALIZED MOLECULAR ORBITAL COMPOSITIONS
--------------------------------------------------------------------------------

The Mulliken populations for each LMO on each atom are computed
The LMO`s will be ordered according to atom index and type
  (A) Strongly localized MO`s have populations of >=0.950 on one atom
  (B) Two center bond orbitals have populations of >=0.850 on two atoms
  (C) Other MO`s are considered to be `delocalized`

FOUND  -   4 strongly local MO`s
       -  30 two center bond MO`s
       -   0 significantly delocalized MO`s

Rather strongly localized orbitals:
MO  16:  12O  -   0.980927
MO  15:  12O  -   0.963224
MO  14:   1O  -   0.965386
MO  13:   1O  -   0.965177
Bond-like localized orbitals:
MO  46:  24H  -   0.470983  and  10C  -   0.563740
MO  45:  23H  -   0.480706  and  10C  -   0.538003
MO  44:  22H  -   0.441291  and   9C  -   0.555230
MO  43:  21H  -   0.481352  and  11C  -   0.553812
MO  42:  20H  -   0.471636  and  11C  -   0.558147
MO  41:  19H  -   0.424288  and   6C  -   0.576011
MO  40:  18H  -   0.437825  and   5C  -   0.575977
MO  39:  17H  -   0.435398  and   4C  -   0.568705
MO  38:  16H  -   0.436764  and   3C  -   0.575452
MO  37:  15H  -   0.471448  and   0C  -   0.556938
MO  36:  14H  -   0.471510  and   0C  -   0.556872
MO  35:  13H  -   0.461165  and   0C  -   0.559639
MO  34:  12O  -   0.683745  and  11C  -   0.321130
MO  33:  12O  -   0.664936  and   8C  -   0.367865
MO  32:  11C  -   0.516795  and  10C  -   0.504293
MO  31:  10C  -   0.452609  and   9C  -   0.561788
MO  30:   9C  -   0.565616  and   8C  -   0.445379
MO  29:   9C  -   0.493375  and   8C  -   0.554330
MO  28:   8C  -   0.525436  and   7C  -   0.532398
MO  27:   7C  -   0.518079  and   6C  -   0.537804
MO  26:   7C  -   0.520917  and   4C  -   0.424100
MO  25:   7C  -   0.503515  and   4C  -   0.441289
MO  24:   6C  -   0.433994  and   5C  -   0.509179
MO  23:   6C  -   0.432671  and   5C  -   0.509181
MO  22:   5C  -   0.494894  and   2C  -   0.543131
MO  21:   4C  -   0.543309  and   3C  -   0.488121
MO  20:   3C  -   0.528089  and   2C  -   0.388569
MO  19:   3C  -   0.532484  and   2C  -   0.392174
MO  18:   2C  -   0.378459  and   1O  -   0.664985
MO  17:   1O  -   0.681436  and   0C  -   0.326560
Localized MO's were stored in: calc.loc

Localizing the core orbitals
------------------------------------------------------------------------------
                           ORCA ORBITAL LOCALIZATION
------------------------------------------------------------------------------

Input orbitals are from                  ... calc.loc
Output orbitals are to                   ... calc.loc
Max. number of iterations                ... 128
Localizations seeded randomly            ... off
Convergence tolerance                    ... 1.000e-06
Using relative localization threshhold   ... 1.000e-08
Threshold for strong local MOs           ... 9.500e-01
Threshold for bond MOs                   ... 8.500e-01
Operator                                 ... 0
Orbital range for localization           ... 0 to 12
Localization criterion                   ... FOSTER-BOYS (AUGMENTED HESSIAN)
Doing the dipole integrals     ... o.k.
Initial value of the localization sum :   383.318287
ITERATION   0 : L=  383.3182933523 DL=  6.11e-06 (AVERGE_DL)=    0.0002798170 
ITERATION   1 : L=  383.3182933523 DL=  0.00e+00 (AVERGE_DL)=    0.0000000000 
LOCALIZATION SUM CONVERGED

------------------------------------------------------
AUGMENTED HESSIAN OPTIMIZATION OF FOSTER-BOYS ORBITALS
------------------------------------------------------

Spin operator:           0
Orbital window:          0 to 12
Number of iterations:    128
Gradient tolerance:      1.000e-06
Number of pairs:         78
Davidson threshold:      2000
Diagonalization method:  LAPACK
Iter:    0   L: 383.3182933523   Grad. norm: 1.855335e-03
   *** Likely close to a maximum now. ***
       Augmented Hessian eigenvalues:  4.72e-09 -2.60e+01 -2.62e+01 -2.69e+01 ... 
Iter:    1   L: 383.3182933546   Grad. norm: 4.630876e-14
LOCALIZATION HAS CONVERGED.

Eigenvalues of the Hessian:
  0 -2.605e+01
  1 -2.619e+01
  2 -2.695e+01
  3 -2.764e+01
  4 -2.786e+01
  5 -2.819e+01
  6 -2.824e+01
  7 -2.825e+01
  8 -2.837e+01
  9 -2.873e+01
    ...


--------------------------------------------------------------------------------
                    LOCALIZED MOLECULAR ORBITAL COMPOSITIONS
--------------------------------------------------------------------------------

The Mulliken populations for each LMO on each atom are computed
The LMO`s will be ordered according to atom index and type
  (A) Strongly localized MO`s have populations of >=0.950 on one atom
  (B) Two center bond orbitals have populations of >=0.850 on two atoms
  (C) Other MO`s are considered to be `delocalized`

FOUND  -  13 strongly local MO`s
       -   0 two center bond MO`s
       -   0 significantly delocalized MO`s

Rather strongly localized orbitals:
MO  12:  12O  -   0.999249
MO  11:  11C  -   1.001125
MO  10:  10C  -   1.001976
MO   9:   9C  -   1.001843
MO   8:   8C  -   0.999867
MO   7:   7C  -   1.000397
MO   6:   6C  -   1.000861
MO   5:   5C  -   1.001386
MO   4:   4C  -   1.000940
MO   3:   3C  -   1.001402
MO   2:   2C  -   1.001395
MO   1:   1O  -   0.999017
MO   0:   0C  -   1.000314
Localized MO's were stored in: calc.loc

Warning: reference  - re-canonicalizations have been set to INT 1 VIRT 1
Warning: internal orbitals are localized - no re-canonicalization of internal orbitals
Warning: UsePNO is turned on - no re-canonicalization of internal and virtual orbitals
Fock densities were made 
Making Fock matrix and reference energy:

--------------------------
CLOSED-SHELL FOCK OPERATOR
--------------------------

MDCI_FockCPCM: ediel   =  -0.012657756000
MDCI_FockCPCM: <VCPCM> =  -0.356641168276
Time needed for Fock operator              ...           34.283 sec
Reference energy                           ...   -573.447917635

--------------
DLPNO SETTINGS (2015 fully linear scaling implementation)
--------------

TCutMKN:           1.000e-03
TCutPAO:           1.000e-03
TCutPNO:           3.330e-07
TCutPNOSingles:    9.990e-09
TCutEN:            9.700e-01
TCutPAOExt:        1.000e-01
TCutPairs:         1.000e-04
TCutPre:           1.000e-06
TCutOSV:           1.000e-06
TCutDOij:          1.000e-05
TCutDO:            1.000e-02
TCutC:             1.000e-04
TCutCPAO:          1.000e-03
TCutCMO:           1.000e-03
TScaleDOMP2PreScr: 2.000e+00
TScaleMKNMP2PreScr:1.000e+01
TScalePNOMP2PreScr:1.000e+00
PAO overlap thresh 1.000e-08
Using PNOs for Singles Fock computation
Use new domains
Use fully linear algorithm
TCutTNO:           1.000e-09
TCutMP2Pairs:      1.000e-05
TCutDOStrong:      2.000e-02
TCutDOWeak:        4.000e-02
TCutMKNStrong:     1.000e-02
TCutMKNWeak:       1.000e-01
NTCutTNO:          1

--------------------------
Creating C-PCM containers                  ... ok
Mulliken population of the LMOs            ... ok
Performing proximity check                 ... 
 found 2 problematic atoms
   => In all likelyhood your results will be entirely fine!
   => In case you don't want to trust it, decrease TCutMKN to below 0.00084836.
   => but note that this is probably not necessary but will increase execution time
Calculating differential overlap integrals ... ok

--------------------------
ELECTRON PAIR PRESCREENING
--------------------------

Dipole-based pair screening          .... used

   TCutDOij = 1.000000e-05
   TCutPre  = 1.000000e-06
   .... Finished loop over pairs
Total time spent in the prescreening                  ...     0.000 sec
sum of pair energies estimated for screened out pairs ...       0.000000000000 Eh
Thresholds for map construction and integral transformation for crude MP2:
   TCutMKN                    ...     1.0e-02
   TCutDO                     ...     2.0e-02
   TCutPairs                  ...     1.0e-04
   TCutPNO_CrudeMP2           ...     3.3e-07
   TCutPNOSingles_CrudeMP2    ...     1.0e-08
--------------------------------
LOCAL RI TRANSFORMATION (IAVPAO)
--------------------------------

Orbital window:      13 to 46
Number of PAOs:     571
Basis functions:    571 (215 shells)
Aux. functions:    1348 (406 shells)
Use SHARK:           on
Have SHARK:         yes

Processing maps (0.0 sec)
Average map sizes:
   Aux shells -> MOs              34.0
   Aux shells -> PAOs            571.0
   MOs        -> AO shells       196.8
   PAOs       -> AO shells       212.2

Calculating integrals (3.2 sec, 199.677 MB)
Sorting integrals (0.5 sec, 199.662 MB)
Total time for the integral transformation: 3.7 sec
--------------------------------
INITIAL GUESS AND PNO GENERATION
--------------------------------

PNO truncation parameters                   .... 
    PAOOverlapThresh   =        1.000e-08

    TCutPairs          =        1.000e-04
    TCutPNO            =        3.330e-07
    TCutPNOSingles     =        9.990e-09
    TCutMP2Pairs       =        1.000e-05
    TCutMKN            =        1.000e-02
    TCutDO             =        2.000e-02

Pair selection                          .... not used
Type of local MP2 treatment                 .... semi-local MP2
Strategy for PNO selection                  .... occupation number selection
Pair density normalization                  .... MP2 norm
Spin component scaling                      .... not used

   .... Finished loop over pairs
Making pair pair interaction lists          ... done

                       ===========================
                        341 OF  595 PAIRS ARE KEPT CCSD PAIRS
                        133 OF  595 PAIRS ARE KEPT MP2 PAIRS FOR (T)
                        121 OF  595 PAIRS ARE SKIPPED
                       ===========================

Total time spent in the initial guess                 ...    10.030 sec
SL-MP2 correlation energy (all non-screened pairs)    ...      -2.133654724060 Eh

Initial PNO correlation energy                        ...      -2.121573857955 Eh
sum of pair energies prescreened and skipped MP2 pairs...      -0.000352408340 Eh
sum of pair energies of crude MP2 skipped pairs only  ...      -0.000352408340 Eh
sum of MP2 pair energies for pairs that were not kept ...      -0.005438821605 Eh
sum of PNO error estimates for the kept pairs         ...      -0.006642044500 Eh
                                                          --------------------
sum of all corrections                                         -0.012080866105
Initial total correlation energy                               -2.133654724060
Thresholds for map construction and integral transformation for fine MP2 and CCSD(T) calculation:
   TCutMKN   ...     1.0e-03
   TCutDO    ...     1.0e-02
   TCutPairs ...     1.0e-04
   TCutCMO   ...     1.0e-03
   TCutCPAO  ...     1.0e-03

Thresholds for map construction and integral transformation for strong Triples:
   TCutMKN   ...     1.0e-02
   TCutDO    ...     2.0e-02
   TCutCMO   ...     1.0e-03
   TCutCPAO  ...     1.0e-03

Thresholds for map construction and integral transformation for weak Triples:
   TCutMKN   ...     1.0e-01
   TCutDO    ...     4.0e-02
   TCutCMO   ...     1.0e-03
   TCutCPAO  ...     1.0e-03

--------------------------------
LOCAL RI TRANSFORMATION (IAVPAO)
--------------------------------

Orbital window:      13 to 46
Number of PAOs:     571
Basis functions:    571 (215 shells)
Aux. functions:    1348 (406 shells)
Use SHARK:           on
Have SHARK:         yes

Processing maps (0.0 sec)
Average map sizes:
   Aux shells -> MOs              32.9
   Aux shells -> PAOs            571.0
   MOs        -> AO shells       196.8
   PAOs       -> AO shells       212.2

Calculating integrals (3.3 sec, 193.378 MB)
Sorting integrals (0.4 sec, 193.363 MB)
Total time for the integral transformation: 3.8 sec
--------------------------------
INITIAL GUESS AND PNO GENERATION
--------------------------------

PNO truncation parameters                   .... 
    PAOOverlapThresh   =        1.000e-08

    TCutPairs          =        1.000e-04
    TCutPNO            =        3.330e-07
    TCutPNOSingles     =        9.990e-09
    TCutMP2Pairs       =        1.000e-05
    TCutMKN            =        1.000e-03
    TCutDO             =        1.000e-02

Pair selection                          .... not used
Type of local MP2 treatment                 .... semi-local MP2
Strategy for PNO selection                  .... occupation number selection
Pair density normalization                  .... MP2 norm
Spin component scaling                      .... not used

   .... Finished loop over pairs

 PNO Occupation Number Statistics: 
  | Av. % of trace(Dij) retained        ...  97.381342415998
  | sigma^2 in % of trace(Dij) retained ...   1.06e+01
  | Av. % of trace(Di) retained         ...  99.998963295597
  | sigma^2 in % of trace(Di) retained  ...   1.41e-07
 Distributions of % trace(Dij) recovered:
  |       >= 99.9  ...   101 ( 21.3 % of all pairs)
  |   [80.0, 90.0) ...    21 (  4.4 % of all pairs)
  |   [90.0, 99.0) ...   221 ( 46.6 % of all pairs)
  |   [99.0, 99.9) ...   131 ( 27.6 % of all pairs)
 Distributions of % trace(Di) recovered :
  |       >= 99.9  ...    34 (100.0 % of all I-pairs )

Making pair pair interaction lists          ... done

                       ===========================
                        341 OF  474 PAIRS ARE KEPT
                       ===========================

Total time spent in the initial guess                 ...    15.555 sec
SL-MP2 correlation energy (all non-screened pairs)    ...      -2.134872714264 Eh

Initial PNO correlation energy                        ...      -2.123082507707 Eh
sum of pair energies estimated for screened out pairs ...      -0.000352408340 Eh
sum of MP2 pair energies for pairs that were not kept ...      -0.005086264406 Eh
sum of PNO error estimates for the kept pairs         ...      -0.006703942152 Eh
                                                          --------------------
sum of all corrections                                         -0.012142614898
Initial total correlation energy                               -2.135225122604
Thresholds for map construction and integral transformation for fine MP2 and CCSD(T) calculation:
   TCutMKN   ...     1.0e-03
   TCutDO    ...     1.0e-02
   TCutPairs ...     1.0e-04
   TCutCMO   ...     1.0e-03
   TCutCPAO  ...     1.0e-03

Time for aux screen maps:            0.004
Time for maps after fine MP2:            0.021
-----------------------------
LOCAL RI TRANSFORMATION (IJV)
-----------------------------

Orbital window:      13 to 46
Basis functions:    571 (215 shells)
Aux. functions:    1348 (406 shells)
Use SHARK:           on

Processing maps (0.0 sec)
Average map sizes:
   Aux shells -> MOs(i)           29.0
   Aux shells -> MOs(j)           34.0
   MOs        -> AO shells       196.8

Calculating integrals (3.1 sec, 10.220 MB)
Sorting integrals (0.0 sec, 10.205 MB)
Total time for the integral transformation: 3.1 sec
--------------------------------
LOCAL RI TRANSFORMATION (VABPAO)
--------------------------------

Number of PAOs:     571
Basis functions:    571 (215 shells)
Aux. functions:    1348 (406 shells)
Use SHARK:           on

Processing maps (0.0 sec)
Average map sizes:
   Aux shells -> PAOs            564.2
   PAOs       -> AO shells       212.2

Calculating integrals (7.6 sec, 3284.027 MB)
Finished


-------------------------------------
Pair Pair Term precalculation with     
RI-(ij|mn) and (im|jn) transformation  
ON THE FLY                             
-------------------------------------

   IBatch   1 (of   2)              ... done (   93.890 sec)
   IBatch   2 (of   2)              ... done (   77.863 sec)
Total EXT                           ...         171.753 sec

IAVPA Available = YES
VABPAO Available= YES
IJV Available   = YES
IJK Available   = NO
PNO3i Available = YES
PNO3j Available = YES
PNO4 Available  = YES
---------------------
RI-PNO TRANSFORMATION
---------------------

Total Number of PNOs                   ... 12105
Average number of PNOs per pair        ...    35
Maximal number of PNOs per pair        ...    79
   #pairs with  1 -  5 PNOs   :    0
   #pairs with  6 - 10 PNOs   :    5
   #pairs with 11 - 15 PNOs   :   24
   #pairs with 16 - 20 PNOs   :   32
   #pairs with 21 - 25 PNOs   :   40
   #pairs with 26 - 30 PNOs   :   34
   #pairs with 31 - 35 PNOs   :   56
   #pairs with 36 - 40 PNOs   :   25
   #pairs with 41 - 45 PNOs   :   40
   #pairs with 46 - 50 PNOs   :   30
   #pairs with 51 - 55 PNOs   :   25
   #pairs with 56 - 60 PNOs   :    8
   #pairs with 61 - 65 PNOs   :    7
   #pairs with 66 - 70 PNOs   :    2
   #pairs with 71 - 75 PNOs   :   10
   #pairs with 76 - 80 PNOs   :    3

Generation of (ij|ab)[P] integrals            ... on
Generation of (ia|bc)[P],(ja|bc)[P] integrals ... on
Storage of 3 and 4 external integrals         ... on
Generation of ALL (ka|bc)[P] integrals        ... on
Keep RI integrals in memory                   ... off

Ibatch:  1 (of  1)
Starting 2-4 index PNO integral generation ... done

Timings:
Total PNO integral transformation time     ...         61.198 sec
Size of the 3-external file                ...       189 MB
Size of the 4-external file                ...      1268 MB
Size of the IKJL file                      ...         0 MB
Size of the all 3-external file            ...      3114 MB
Size of the 1-external file                ...         9 MB

Making pair/pair overlap matrices          ... done (    8.459 sec)
Size of the pair overlap file              ... 833 MB
Redoing the guess amplitudes               ... done (    0.006 sec)

-------------------------
FINAL STARTUP INFORMATION
-------------------------

E(0)                                       ...   -573.447917635
E(SL-MP2)                                  ...     -2.134872714
E(SL-MP2) including corrections            ...     -2.135225123
Initial E(tot)                             ...   -575.583142758
<T|T>                                      ...      0.609888661
Number of pairs included                   ... 341
Total number of pairs                      ... 595

------------------------------------------------
                  RHF COUPLED CLUSTER ITERATIONS
------------------------------------------------

Number of PNO amplitudes to be optimized   ...       508807
Number of non-PNO amplitudes               ...     93630416
Untruncated number of regular amplitudes   ...    163372720

Iter       E(tot)           E(Corr)          Delta-E          Residual     Time
  0   -575.583252365     -2.123192115      0.011680599      0.014518442   17.24
                           *** Turning on DIIS ***
  1   -575.654668646     -2.194608395     -0.071416280      0.010862924   18.02
  2   -575.708738163     -2.248677913     -0.054069518      0.004749293   18.32
  3   -575.718951235     -2.258890985     -0.010213071      0.002795777   17.92
  4   -575.721997211     -2.261936961     -0.003045976      0.001353008   18.07
  5   -575.722932734     -2.262872484     -0.000935523      0.000538225   18.13
  6   -575.723171703     -2.263111452     -0.000238968      0.000199644   18.11
  7   -575.723196450     -2.263136200     -0.000024747      0.000120586   18.63
  8   -575.723208795     -2.263148545     -0.000012345      0.000073053   18.25
  9   -575.723199253     -2.263139003      0.000009542      0.000039034   19.03
 10   -575.723203968     -2.263143718     -0.000004715      0.000013957   18.96
               --- The Coupled-Cluster iterations have converged ---

----------------------
COUPLED CLUSTER ENERGY
----------------------

E(0)                                       ...   -573.447917635
E(CORR)(strong-pairs)                      ...     -2.263154886
E(CORR)(weak-pairs)                        ...     -0.012142615
E(CORR)(corrected)                         ...     -2.275297501
C-PCM corr. term (included in E(CORR))     ...     -0.000011168
E(TOT)                                     ...   -575.723215136
Singles Norm <S|S>**1/2                    ...      0.091166673  
T1 diagnostic                              ...      0.011055583  

------------------
LARGEST AMPLITUDES
------------------
  30-> 47  30-> 47       0.053731
  34-> 47  34-> 47       0.052080
  29-> 47  29-> 47       0.051633
  17-> 47  17-> 47       0.049638
  33-> 48  33-> 48       0.042790
  18-> 48  18-> 48       0.041639
  43-> 50  43-> 50       0.041528
  30-> 47  29-> 47       0.040476
  42-> 50  42-> 50       0.037399
  23-> 47  23-> 47       0.036444
  27-> 51  27-> 51       0.036128
  24-> 47  24-> 47       0.035752
  39-> 51  39-> 51       0.035336
  38-> 51  38-> 51       0.035206
  26-> 47  26-> 47       0.035007
  32-> 48  32-> 48       0.034998


-------------------------------------------
DLPNO BASED TRIPLES CORRECTION
-------------------------------------------

Singles multiplier          ...  1.000000
TCutTNO                     ... 1.000e-09
TCutMP2Pairs                ... 1.000e-05
TCutDOStrong                ... 2.000e-02
TCutMKNStrong               ... 1.000e-02
TCutDOWeak                  ... 4.000e-02
TCutMKNWeak                 ... 1.000e-01

Fragment selection                          .... not used
Number of Triples that are to be computed   ...      3087

 . . . . . . . . .
10% done  
20% done  
30% done  
40% done  
50% done  
60% done  
70% done  
80% done  
90% done               (    378.435 sec)
Triples timings:
Total time for T0               ...   405.152 sec
Total time for Iterative (T)    ...     0.000 sec
Total time of overall (T)       ...   414.902 sec

Triples List generation         ...     0.000 sec
TNO generation                  ...    26.697 sec
Pair density generation         ...     0.007 sec
Look up tables                  ...     0.000 sec
Generating 3-index integrals    ...   252.956 sec
  Make 4-ind.int. from 3-ind.int...    37.663 sec
  Projecting amplitudes (D + S) ...    47.730 sec
  Downprojecting integrals      ...     0.005 sec
  Energy contr. (sum over a,b,c)...    12.032 sec
Fitting ET(->0)                 ...     0.000 sec

Everything after 3-index        ...   125.479 sec

Timing details:
 TNO integrals                  ...   287.233 sec
   Reading 3-index integrals    ...     1.769 sec
   Sorting integrals            ...    41.773 sec
       Sorting integrals 1      ...     0.002 sec
       Sorting integrals 2      ...    26.869 sec
       Sorting integrals 3      ...     0.951 sec
       Sorting integrals 4      ...     0.130 sec
       Sorting integrals 5      ...     0.415 sec
       Sorting integrals 6      ...    13.406 sec
   Calculating local VM**-1/2   ...     1.918 sec
   Orthogonal. integrals        ...     2.907 sec
   Multipl. 3-index integrals   ...   238.866 sec
   All concerning IRIab (w/TNO) ...    18.026 sec

 Calculate W0/W1                ...    28.013 sec
 W 3-ext contribution           ...    14.617 sec
 W 3-int contribution           ...     4.598 sec
 Sorting W                      ...     7.921 sec

 V exchange contribution        ...     4.540 sec

 Timings for Triples without generation
     of 3-index integrals       ...   125.471 sec
       0 weak pairs             ...   102.401 sec
       1 weak pair              ...    23.070 sec
       2 weak pairs             ...     0.000 sec
       3 weak pairs             ...     0.000 sec
  Extra time for extrapolation  ...     0.000 sec

Number of Triples   (0, 1, 2, 3 weak pairs; overall):   2039    1048       0       0  (  3087)
Number of Atoms     (0, 1, 2, 3 weak pairs; overall):   13.9    12.7     0.0     0.0  (    25)
Number of PAOs      (0, 1, 2, 3 weak pairs; overall):  346.4   331.2     0.0     0.0  (   571)
Number of AuxFcns   (0, 1, 2, 3 weak pairs; overall):  472.0   374.3     0.0     0.0  (  1348)
Number of TNOs      (0, 1, 2, 3 weak pairs         ):   95.0    68.5     0.0     0.0
Aver. Number of NTNO, Atoms, PAOs, AuxFcns / Triples:   3087    86.0    13.5   341.3   438.8

Triples Correction (T)                     ...     -0.104375667
Final correlation energy                   ...     -2.379673168
E(CCSD)                                    ...   -575.723215136
E(CCSD(T))                                 ...   -575.827590803


--------------------------------------------------------------------------------
                                    TIMINGS
--------------------------------------------------------------------------------


Total execution time                   ...     1039.578 sec

Localization of occupied MO's          ...        0.429 sec (  0.0%)
Fock Matrix Formation                  ...       34.283 sec (  3.3%)
Global overlap, Fock, MKN matrices     ...       99.273 sec (  9.5%)
Differential overlap integrals         ...        1.462 sec (  0.1%)
Organizing maps                        ...        0.057 sec (  0.0%)
RI 3-index integral generations        ...       18.269 sec (  1.8%)
RI-PNO integral transformation         ...      241.899 sec ( 23.3%)
Initial Guess                          ...       25.693 sec (  2.5%)
DIIS Solver                            ...        0.493 sec (  0.0%)
State Vector Update                    ...        0.033 sec (  0.0%)
Sigma-vector construction              ...      200.151 sec ( 19.3%)
  <0|H|D>                              ...        0.001 sec (  0.0% of sigma)
  <D|H|D>(0-ext)                       ...        7.654 sec (  3.8% of sigma)
  <D|H|D>(2-ext Fock)                  ...        0.025 sec (  0.0% of sigma)
  <D|H|D>(2-ext)                       ...       29.272 sec ( 14.6% of sigma)
  <D|H|D>(4-ext)                       ...       17.884 sec (  8.9% of sigma)
  <D|H|D>(4-ext-corr)                  ...       87.883 sec ( 43.9% of sigma)
  CCSD doubles correction              ...        0.372 sec (  0.2% of sigma)
  <S|H|S>                              ...        1.190 sec (  0.6% of sigma)
  <S|H|D>(1-ext)                       ...        0.903 sec (  0.5% of sigma)
  <D|H|S>(1-ext)                       ...        0.021 sec (  0.0% of sigma)
  <S|H|D>(3-ext)                       ...        0.488 sec (  0.2% of sigma)
  CCSD singles correction              ...        0.001 sec (  0.0% of sigma)
  Fock-dressing                        ...       29.991 sec ( 15.0% of sigma)
  Singles amplitudes                   ...        1.380 sec (  0.7% of sigma)
  (ik|jl)-dressing                     ...        5.489 sec (  2.7% of sigma)
  (ij|ab),(ia|jb)-dressing             ...        4.787 sec (  2.4% of sigma)
  C-PCM terms                          ...        9.528 sec (  4.8% of sigma)
  Pair energies                        ...        0.012 sec (  0.0% of sigma)
Total Time for computing (T)           ...      414.911 sec ( 39.9% of ALL)
C-PCM correction to E(CORR)            ...        0.777 sec (  0.1%)


Maximum memory used throughout the entire MDCI-calculation: 7955.7 MB

-------------------------   --------------------
FINAL SINGLE POINT ENERGY      -575.827590803474
-------------------------   --------------------


           ************************************************************
           *        Program running with 8 parallel MPI-processes     *
           *              working on a common directory               *
           ************************************************************

------------------------------------------------------------------------------
                              ORCA PROPERTY CALCULATIONS
------------------------------------------------------------------------------

GBWName                                 ... calc.gbw
Number of atoms                         ...     25
Number of basis functions               ...    571
Max core memory                         ...   8000 MB

Electric properties:
Dipole moment                           ... YES
Quadrupole moment                       ...  NO
Static polarizability (Dipole/Dipole)   ...  NO
Static polarizability (Dipole/Quad.)    ...  NO
Static polarizability (Quad./Quad.)     ...  NO
Static polarizability (Velocity)        ...  NO

Atomic electric properties:
Dipole moment                           ...  NO
Quadrupole moment                       ...  NO
Static polarizability                   ...  NO

Choice of electric origin               ... Center of mass
Position of electric origin             ...     8.260785     2.234644     5.799084

General magnetic properties:
Magnetizability                         ...  NO

EPR properties:
g-Tensor (aka g-matrix)                 ...  NO
Zero-Field splitting spin-orbit         ...  NO
Zero-field splitting spin-spin          ...  NO
Hyperfine couplings                     ...  NO (   0 nuclei)
Quadrupole couplings                    ...  NO (   0 nuclei)
Contact density                         ...  NO (   0 nuclei)

NMR properties:
Chemical shifts                         ...  NO (   0 nuclei)
Spin-rotation constants                 ...  NO (   0 nuclei)
Spin-spin couplings                     ...  NO (   0 nuclei,    0 pairs)

Choice of magnetic origin               ... GIAO
Position of magnetic origin             ...     0.000000     0.000000     0.000000

Properties with geometric perturbations:
SCF Hessian                             ...  NO
IR spectrum                             ...  NO
VCD spectrum                            ...  NO
X-ray spectroscopy properties:
SCF XES/XAS/RIXS spectra                ...  NO


-------------
DIPOLE MOMENT
-------------

Method             : SCF
Type of density    : Electron Density
Multiplicity       :   1
Irrep              :   0
Energy             :  -573.4479166329413147 Eh
Relativity type    : 
Basis              : AO
                                X                 Y                 Z
Electronic contribution:      0.389699932      -3.471988170      -0.240024549
Nuclear contribution   :     -0.829338132       4.479978196      -0.032271630
                        -----------------------------------------
Total Dipole Moment    :     -0.439638200       1.007990026      -0.272296180
                        -----------------------------------------
Magnitude (a.u.)       :      1.132903724
Magnitude (Debye)      :      2.879612420


--------------------
Rotational spectrum 
--------------------
 
Rotational constants in cm-1:             0.100778             0.011842             0.010678 
Rotational constants in MHz :          3021.237804           355.027378           320.105741 

Dipole components along the rotational axes: 
x,y,z [a.u.] :    -0.068283     1.126849    -0.094968 
x,y,z [Debye]:    -0.173562     2.864223    -0.241390 

 

Dipole moment calculation done in   0.0 sec 

Maximum memory used throughout the entire PROP-calculation: 37.7 MB

--------------------------------
SUGGESTED CITATIONS FOR THIS RUN
--------------------------------

Below you find a list of papers that are relevant to this ORCA run
We neither can nor want to force you to cite these papers, but we appreciate if you do
You receive ORCA, which is the product of decades of hard work by many enthusiastic individuals, for free
The only thing we kindly ask in return is that you cite our papers,
We deeply appreciate it, if you show your appreciation for ORCA by not just citing the generic ORCA reference.

Please note that relegating all ORCA citations to the supporting information does *not* help us.
SI sections are not indexed - citations you put there will not count into any citation statistics
But we need these citations in order to attract the funding resources that allow us to do what we are doing

Therefore, if you are a happy ORCA user, please consider citing a few of the papers listed below in the main body of your paper

In addition to the list printed below, the program has created the file calc.bibtex that contains the list in bibtex format
You can import this file easily into all common literature databanks and citation aid programs


List of essential papers. We consider these as the minimum necessary citations

  1. Neese,F.
     Software update: the ORCA program system, version 5.0
     WIRES Comput. Molec. Sci., 2022 12(1)e1606
     doi.org/10.1002/wcms.1606

List of papers to cite with high priority. The work reported in these papers was absolutely
necessary for this run to complete.
Our perspective: the developers of density functionals and basis sets usually get cited in chemistry papers
Good! But without the algorithms to do something with them, the functionals or basis sets would not do anything.
Hence, in our opinion, the algorithm design and method developments papers are equally worthy of getting cited

  1. Neese,F.; Hansen,A.; Liakos,D.G.
     Efficient and accurate approximations to the local coupled cluster singles doubles method using a truncated pair natural orbital basis
     J. Chem. Phys., 2009 131 064103
     doi.org/10.1063/1.3173827
  2. Neese,F.; Wennmohs,F.; Hansen,A.
     Efficient and accurate local approximations to coupled-electron pair approaches: An attempt to revive the pair natural orbital method
     J. Chem. Phys., 2009 130 114108
     doi.org/10.1063/1.3086717
  3. Riplinger,C.; Neese,F.
     An efficient and near linear scaling pair natural orbital based local coupled cluster method
     J. Chem. Phys., 2013 138(3)Art. No. 034106
     doi.org/10.1063/1.4773581
  4. Riplinger,C.; Sandhoefer,B.; Hansen,A.; Neese,F.
     Natural triple excitations in local coupled cluster calculations with pair natural orbitals
     J. Chem. Phys., 2013 139(13)Art. No. 134101
     doi.org/10.1063/1.4821834
  5. Riplinger,C.; Pinski,P.; Becker,U.; Valeev,E.F.; Neese,F.
     Sparse maps-A systematic infrastructure for reduced-scaling electronic structure methods. II. Linear scaling domain based pair natural orbital coupled cluster theory
     J. Chem. Phys., 2016 144 
     doi.org/10.1063/1.4939030
  6. Bistoni,G.; Riplinger,C.; Minenkov,Y.; Cavallo,L.; Auer,A.A.; Neese,F.
     Treating Subvalence Correlation Effects in Domain Based Pair Natural Orbital Coupled Cluster Calculations: An Out-of-the-Box Approach
     J. Theo. Comp. Chem., 2017 13 3220-3227
     doi.org/10.1021/acs.jctc.7b00352
  7. Garcia-Rates,M.; Neese,F.
     Effect of the Solute Cavity on the Solvation Energy and its Derivatives within the Framework of the Gaussian Charge Scheme
     J. Comput. Chem., 2020 41 922-939
     doi.org/10.1002/jcc.26139
  8. Garcia-Rates,M.; Becker,U.; Neese,F.
     Implicit solvation in domain based pair natural orbital coupled cluster (DLPNO-CCSD) theory
     J. Comput. Chem., 2021 42 1959-1973
     doi.org/10.1002/jcc.26726
  9. Neese,F.
     The SHARK Integral Generation and Digestion System
     J. Comp. Chem., 2022  1-16
     doi.org/10.1002/jcc.26942

List of suggested additional citations. These are papers that are important in the 'surrounding' of 
of this run, or papers that preceded the highly important papers. If you like your results we are grateful for a citation.

  1. Neese,F.
     The ORCA program system
     WIRES Comput. Molec. Sci., 2012 2(1)73-78
     doi.org/10.1002/wcms.81
  2. Neese,F.
     Software update: the ORCA program system, version 4.0
     WIRES Comput. Molec. Sci., 2018 8(1)1-6
     doi.org/10.1002/wcms.1327
  3. Neese,F.; Wennmohs,F.; Becker,U.; Riplinger,C.
     The ORCA quantum chemistry program package
     J. Chem. Phys., 2020 152 Art. No. L224108
     doi.org/10.1063/5.0004608

List of optional additional citations

  1. Neese,F.
     Approximate second-order SCF convergence for spin unrestricted wavefunctions
     Chem. Phys. Lett., 2000 325(1-3)93-98
     doi.org/10.1016/s0009-2614(00)00662-x

Timings for individual modules:

Sum of individual times          ...     1282.928 sec (=  21.382 min)
Startup calculation              ...        1.875 sec (=   0.031 min)   0.1 %
SCF iterations                   ...      239.535 sec (=   3.992 min)  18.7 %
Property integrals               ...        0.498 sec (=   0.008 min)   0.0 %
Property calculations            ...        0.353 sec (=   0.006 min)   0.0 %
MDCI module                      ...     1040.666 sec (=  17.344 min)  81.1 %
                             ****ORCA TERMINATED NORMALLY****
TOTAL RUN TIME: 0 days 0 hours 21 minutes 23 seconds 177 msec
'calc.bibtex' -> '/hsnfs/users/frank/ThermodynamicMap/2OMe_Phenyl/IM_3/SP/calc.bibtex'
'calc.cpcm' -> '/hsnfs/users/frank/ThermodynamicMap/2OMe_Phenyl/IM_3/SP/calc.cpcm'
'calc.cpcm_corr' -> '/hsnfs/users/frank/ThermodynamicMap/2OMe_Phenyl/IM_3/SP/calc.cpcm_corr'
'calc.densities' -> '/hsnfs/users/frank/ThermodynamicMap/2OMe_Phenyl/IM_3/SP/calc.densities'
'calc.densitiesinfo' -> '/hsnfs/users/frank/ThermodynamicMap/2OMe_Phenyl/IM_3/SP/calc.densitiesinfo'
'calc.err' -> '/hsnfs/users/frank/ThermodynamicMap/2OMe_Phenyl/IM_3/SP/calc.err'
'calc.gbw' -> '/hsnfs/users/frank/ThermodynamicMap/2OMe_Phenyl/IM_3/SP/calc.gbw'
'calc.job' -> '/hsnfs/users/frank/ThermodynamicMap/2OMe_Phenyl/IM_3/SP/calc.job'
'calc.loc' -> '/hsnfs/users/frank/ThermodynamicMap/2OMe_Phenyl/IM_3/SP/calc.loc'
'calc.property.txt' -> '/hsnfs/users/frank/ThermodynamicMap/2OMe_Phenyl/IM_3/SP/calc.property.txt'
'calc.xyz' -> '/hsnfs/users/frank/ThermodynamicMap/2OMe_Phenyl/IM_3/SP/calc.xyz'
cp: cannot stat 'calc.asa.inp': No such file or directory
cp: missing destination file operand after '/hsnfs/users/frank/ThermodynamicMap/2OMe_Phenyl/IM_3/SP/'
Try 'cp --help' for more information.
cp: cannot stat 'calc.pc.tmp': No such file or directory
cp: cannot stat 'calc.QM2.pc.tmp': No such file or directory
