# Supplementary material for: Bro̷nsted Acid-Catalyzed Reduction of Furans
Source: J Am Chem Soc. 2025 Feb 19;147(9):7932–8. doi: 10.1021/jacs.4c18485 (PMC11887439; doi:10.1021/jacs.4c18485)
Supplement: Supplementary file 2 — ja4c18485_si_002.zip [file ja4c18485_si_002.zip › AllCoordinates/2-(p-OMe-Ph)-Furan/Product/calc.mpi8.out]

! Job execution by suborca V 10.00 !
Job started from head1.mpi-muelheim.mpg.de, running /hsnfs/software/orca/orca_stable_directory/orca_stable_20240731/orca on xe30th82.mpi-muelheim.mpg.de in /usr/scratch/frank/calc__8530283 (/bin/ksh)
Job execution start: Wed Jul 31 18:17:42 CEST 2024
Shared library path: /hsnfs/software/openmpi-4.1.0/lib:/hsnfs/software/orca/orca_stable_directory/orca_stable_20240731:/hsnfs/software/themis/llvm-14.0.1/lib::/hsnfs/software/cfour-2.1/lib:/hsnfs/software/orca/orca_stable:/usr/users/openmpi-2.0.4/lib:/opt/intel/lib/intel64:/opt/intel/mkl/lib/intel64
SLURM Job ID is: 8530283
SLURM_JOB_NODELIST: xe30th82
Maxcore enforced by SLURM: 9600 MB per core
Expanded nodelist (1 nodes):
xe30th82

                                 *****************
                                 * O   R   C   A *
                                 *****************

                                            #,                                       
                                            ###                                      
                                            ####                                     
                                            #####                                    
                                            ######                                   
                                           ########,                                 
                                     ,,################,,,,,                         
                               ,,#################################,,                 
                          ,,##########################################,,             
                       ,#########################################, ''#####,          
                    ,#############################################,,   '####,        
                  ,##################################################,,,,####,       
                ,###########''''           ''''###############################       
              ,#####''   ,,,,##########,,,,          '''####'''          '####       
            ,##' ,,,,###########################,,,                        '##       
           ' ,,###''''                  '''############,,,                           
         ,,##''                                '''############,,,,        ,,,,,,###''
      ,#''                                            '''#######################'''  
     '                                                          ''''####''''         
             ,#######,   #######,   ,#######,      ##                                
            ,#'     '#,  ##    ##  ,#'     '#,    #''#        ,####,   ,####,        
            ##       ##  ##   ,#'  ##            #'  '#       #'       #'  '#        
            ##       ##  #######   ##           ,######,      #####,   #    #        
            '#,     ,#'  ##    ##  '#,     ,#' ,#      #,     #,   #   #,  ,#        
             '#######'   ##     ##  '#######'  #'      '#     '####' # '####'        


                #########################################################
                #                        -***-                          #
                #          Department of theory and spectroscopy        #
                #                                                       #
                #                      Frank Neese                      #
                #                                                       #
                #     Directorship, Architecture, Infrastructure        #
                #                    SHARK, DRIVERS                     #
                #        Core code/Algorithms in most modules           #
                #                                                       #
                #        Max Planck Institute fuer Kohlenforschung      #
                #                Kaiser Wilhelm Platz 1                 #
                #                 D-45470 Muelheim/Ruhr                 #
                #                      Germany                          #
                #                                                       #
                #                  All rights reserved                  #
                #                        -***-                          #
                #########################################################


                         Program Version 6.0.x  -   STABLE   -
                                (GIT: $3cc7b107$)
                ($2024-07-30 10:47:09 +0200 $)

                         (BUILD: $Wed 31 Jul 2024 01:07:58 AM CEST$)


 With contributions from (in alphabetic order):
   Daniel Aravena         : Magnetic Suceptibility
   Michael Atanasov       : Ab Initio Ligand Field Theory (pilot matlab implementation)
   Alexander A. Auer      : GIAO ZORA, VPT2 properties, NMR spectrum
   Ute Becker             : All parallelization in ORCA, NUMFREQ, NUMCALC
   Giovanni Bistoni       : ED, misc. LED, open-shell LED, HFLD
   Martin Brehm           : Molecular dynamics
   Dmytro Bykov           : pre 5.0 version of the SCF Hessian
   Marcos Casanova-Páez   : Triplet and SCS-CIS(D). UHF-(DLPNO)-IP/EA/STEOM-CCSD. UHF-CVS-IP/STEOM-CCSD
   Vijay G. Chilkuri      : MRCI spin determinant printing, contributions to CSF-ICE
   Pauline Colinet        : FMM embedding
   Dipayan Datta          : RHF DLPNO-CCSD density
   Achintya Kumar Dutta   : EOM-CC, STEOM-CC
   Nicolas Foglia         : Exact transition moments, OPA infrastructure, MCD improvements
   Dmitry Ganyushin       : Spin-Orbit,Spin-Spin,Magnetic field MRCI
   Miquel Garcia          : C-PCM and meta-GGA Hessian, CCSD/C-PCM, Gaussian charge scheme
   Tiago L. C. Gouveia    : GS-ROHF, GS-ROCIS
   Yang Guo               : DLPNO-NEVPT2, F12-NEVPT2, CIM, IAO-localization
   Andreas Hansen         : Spin unrestricted coupled pair/coupled cluster methods
   Ingolf Harden          : AUTO-CI MPn and infrastructure 
   Benjamin Helmich-Paris : MC-RPA, TRAH-(SCF,CASSCF), AVAS, COSX integrals, SCF dyn. polar.
   Lee Huntington         : MR-EOM, pCC
   Robert Izsak           : Overlap fitted RIJCOSX, COSX-SCS-MP3, EOM
   Riya Kayal             : Wick's Theorem for AUTO-CI, AUTO-CI UHF-CCSDT
   Emily Kempfer          : AUTO-CI, RHF CISDT and CCSDT
   Christian Kollmar      : KDIIS, OOCD, Brueckner-CCSD(T), CCSD density, CASPT2, CASPT2-K, improved NEVPT2
   Axel Koslowski         : Symmetry handling
   Simone Kossmann        : Meta GGA functionals, TD-DFT gradient, OOMP2, (MP2 Hessian; deprecated post 5.0)
   Lucas Lang             : DCDCAS
   Marvin Lechner         : AUTO-CI (C++ implementation), FIC-MRCC
   Spencer Leger          : CASSCF response
   Dagmar Lenk            : GEPOL surface, SMD, ORCA-2-JSON
   Dimitrios Liakos       : Extrapolation schemes; Compound Job, initial MDCI parallelization
   Dimitrios Manganas     : Further ROCIS development; embedding schemes. LFT, Crystal Embedding
   Dimitrios Pantazis     : SARC Basis sets
   Anastasios Papadopoulos: AUTO-CI, single reference methods and gradients
   Taras Petrenko         : pre 6.0 DFT Hessian and TD-DFT gradient, (ASA, deprecated), ECA, 1-Electron XAS/XES, NRVS
   Peter Pinski           : DLPNO-MP2, DLPNO-MP2 Gradient
   Christoph Reimann      : Effective Core Potentials
   Marius Retegan         : Local ZFS, SOC
   Christoph Riplinger    : Optimizer, TS searches, QM/MM, DLPNO-CCSD(T), (RO)-DLPNO pert. Triples
   Michael Roemelt        : Original ROCIS implementation
   Masaaki Saitow         : Open-shell DLPNO-CCSD energy and density
   Barbara Sandhoefer     : DKH picture change effects
   Kantharuban Sivalingam : CASSCF convergence/infrastructure, NEVPT2 and variants, FIC-MRCI
   Bernardo de Souza      : ESD, SOC TD-DFT
   Georgi Stoychev        : AutoAux, RI-MP2 NMR, DLPNO-MP2 response, X2C
   Van Anh Tran           : RI-MP2 g-tensors
   Willem Van den Heuvel  : Paramagnetic NMR
   Zikuan Wang            : NOTCH, Electric field optimization 
   Frank Wennmohs         : Technical directorship and infrastructure
   Hang Xu                : AUTO-CI-Response properties 


 We gratefully acknowledge several colleagues who have allowed us to
 interface, adapt or use parts of their codes:
   Stefan Grimme, W. Hujo, H. Kruse, P. Pracht,  : VdW corrections, initial TS optimization,
                  C. Bannwarth, S. Ehlert,         DFT functionals, gCP, sTDA/sTD-DF
                  L. Wittmann, M. Mueller
   Ed Valeev, F. Pavosevic, A. Kumar             : LibInt (2-el integral package), F12 methods
   Garnet Chan, S. Sharma, J. Yang, R. Olivares  : DMRG
   Ulf Ekstrom                                   : XCFun DFT Library
   Mihaly Kallay                                 : mrcc  (arbitrary order and MRCC methods)
   Frank Weinhold                                : gennbo (NPA and NBO analysis)
   Simon Mueller                                 : openCOSMO-RS
   Christopher J. Cramer and Donald G. Truhlar   : smd solvation model
   Lars Goerigk                                  : TD-DFT with DH, B97 family of functionals
   V. Asgeirsson, H. Jonsson                     : NEB implementation
   FAccTs GmbH                                   : IRC, NEB, NEB-TS, DLPNO-Multilevel, CI-OPT
                                                   MM, QMMM, 2- and 3-layer-ONIOM, Crystal-QMMM,
                                                   LR-CPCM, SF, NACMEs, symmetry and pop. for TD-DFT,
                                                   nearIR, NL-DFT gradient (VV10), updates on ESD,
                                                   ML-optimized integration grids, MBIS, APM,
                                                   GOAT, DOCKER, SOLVATOR, interface openCOSMO-RS
   S Lehtola, MJT Oliveira, MAL Marques          : LibXC Library
   Liviu Ungur et al                             : ANISO software


 Your calculation uses the libint2 library for the computation of 2-el integrals
 For citations please refer to: http://libint.valeyev.net

 Your ORCA version has been built with support for libXC version: 6.2.2
 For citations please refer to: https://libxc.gitlab.io

 This ORCA versions uses:
   CBLAS   interface :  Fast vector & matrix operations
   LAPACKE interface :  Fast linear algebra routines
   SCALAPACK package :  Parallel linear algebra routines
   Shared memory     :  Shared parallel matrices
   BLAS/LAPACK       :  OpenBLAS 0.3.26  USE64BITINT DYNAMIC_ARCH NO_AFFINITY Haswell SINGLE_THREADED
        Core in use  :  Haswell
   Copyright (c) 2011-2014, The OpenBLAS Project


NOTE: MaxCore=8000 MB was set to SCF,MP2,MDCI,CIPSI,MRCI and CIS
      => If you want to overwrite this, your respective input block should be placed after the MaxCore statement
Your calculation utilizes the atom-pairwise dispersion correction
with the Becke-Johnson damping scheme (D3BJ)


================================================================================

----- Orbital basis set information -----
Your calculation utilizes the basis: def2-SVP
   F. Weigend and R. Ahlrichs, Phys. Chem. Chem. Phys. 7, 3297 (2005).

----- AuxJ basis set information -----
Your calculation utilizes the auxiliary basis: def2/J
   F. Weigend, Phys. Chem. Chem. Phys. 8, 1057 (2006).

----- AuxC basis set information -----
Your calculation utilizes the auxiliary basis: def2-SVP/C
  H-La, Hf-Rn : A. Hellweg, C. Hattig, S. Hofener and W. Klopper, Theor. Chem. Acc. 117, 587 (2007).
        Ce-Lu : J. Chmela and M. E. Harding, Mol. Phys. (2018).

================================================================================
                                        WARNINGS
                       Please study these warnings very carefully!
================================================================================


WARNING: The frozen-core approximation for MP2-gradient calculations is turned on by default.

WARNING: Geometry Optimization
  ===> : Switching off AutoStart
         For restart on a previous wavefunction, please use MOREAD

WARNING: The frozen-core approximation is turned on by default for 
         the MP2 part of double-hybrid DFT.

================================================================================
                                       INPUT FILE
================================================================================
NAME = calc.inp
|  1> ! RI-B2PLYP D3BJ  def2-SVP def2-SVP/C RIJCOSX def2/J  TightOpt NumFreq
|  2> 
|  3> %cpcm
|  4> epsilon 16.7                    # Dielectric constant
|  5> refrac 1.275   
|  6> SURFACETYPE VDW_GAUSSIAN
|  7> end
|  8> 
|  9> %geom
| 10> MaxIter 100
| 11> end
| 12> 
| 13> 
| 14> 
| 15> %PAL NPROCS 8 END
| 16> 
| 17> %maxcore 8000
| 18> 
| 19> 
| 20> *xyz 0 1
| 21>  C         -4.2956467481        1.0714169956       -0.2840510963
| 22>  O         -3.6339355321       -0.1681420617       -0.2354874887
| 23>  C         -2.2868753201       -0.1778946191       -0.0203528916
| 24>  C         -1.4952426641        0.9509683659        0.1445608417
| 25>  C         -0.1323852112        0.8145984828        0.3545429798
| 26>  C         -1.6897477162       -1.4388553370        0.0361366792
| 27>  C         -0.3346040701       -1.5605014452        0.2481457255
| 28>  C          0.4650934108       -0.4321588141        0.4059609075
| 29>  C          1.9583852907       -0.5943997933        0.6015089686
| 30>  C          2.6407262604       -1.0039999551       -0.7152626558
| 31>  C          2.9422070201        0.3595029429       -1.3286447628
| 32>  C          3.3035606950        1.1761750637       -0.0882177565
| 33>  O          2.5880218022        0.6136613418        1.0000693848
| 34>  H         -3.9264980218        1.6936754091       -1.1061572550
| 35>  H         -4.1952366448        1.6188434670        0.6589479989
| 36>  H         -5.3458407648        0.8388653108       -0.4540733072
| 37>  H         -1.9220806608        1.9413014328        0.1139008132
| 38>  H          0.4736625504        1.6962859585        0.4957626429
| 39>  H         -2.3165702843       -2.3080085430       -0.0866006994
| 40>  H          0.1126012067       -2.5432791269        0.2955030765
| 41>  H          3.0375960258        2.2336575309       -0.1810228276
| 42>  H          4.3786923928        1.1066143559        0.1278707686
| 43>  H          2.0445825120        0.7614186356       -1.8002980936
| 44>  H          3.7493444019        0.3357499483       -2.0570812083
| 45>  H          2.1321014895       -1.3324359623        1.3953365162
| 46>  H          1.9968525727       -1.6216038499       -1.3366914368
| 47>  H          3.5673896959       -1.5409150898       -0.5079730945
| 48> *
| 49> 
| 50>                          ****END OF INPUT****
================================================================================

                       *****************************
                       * Geometry Optimization Run *
                       *****************************

Geometry optimization settings:
Update method            Update   .... BFGS
Choice of coordinates    CoordSys .... (2022) Redundant Internals
Initial Hessian          InHess   .... Almloef's Model
Max. no of cycles        MaxIter  .... 100

Convergence Tolerances:
Energy Change            TolE     ....  1.0000e-06 Eh
Max. Gradient            TolMAXG  ....  1.0000e-04 Eh/bohr
RMS Gradient             TolRMSG  ....  3.0000e-05 Eh/bohr
Max. Displacement        TolMAXD  ....  1.0000e-03 bohr
RMS Displacement         TolRMSD  ....  6.0000e-04 bohr
Strict Convergence                .... False

------------------------------------------------------------------------------
                        ORCA OPTIMIZATION COORDINATE SETUP
------------------------------------------------------------------------------

The optimization will be done in redundant internal coordinates (2022)
Making redundant internal coordinates   ...  (2022 redundants) done
Evaluating the initial hessian          ...  (Almloef) done
Evaluating the coordinates              ...  done
Calculating the B-matrix                .... done
Calculating the G-matrix                .... done
Diagonalizing the G-matrix              .... done
Small eigenvalue found = 9.673e-03
Small eigenvalue found = 2.091e-02
Small eigenvalue found = 2.907e-02
The first mode is                       ....   61
The number of degrees of freedom        ....   75

    -----------------------------------------------------------------
                    Redundant Internal Coordinates


    -----------------------------------------------------------------
         Definition                    Initial Value    Approx d2E/dq
    -----------------------------------------------------------------
      1. B(O   1,C   0)                  1.4060         0.527728   
      2. B(C   2,O   1)                  1.3642         0.615307   
      3. B(C   3,C   2)                  1.3886         0.628018   
      4. B(C   4,C   3)                  1.3857         0.634824   
      5. B(C   5,C   2)                  1.3963         0.610405   
      6. B(C   6,C   5)                  1.3770         0.655332   
      7. B(C   7,C   6)                  1.3920         0.620292   
      8. B(C   7,C   4)                  1.3835         0.639933   
      9. B(C   8,C   7)                  1.5148         0.395094   
     10. B(C   9,C   8)                  1.5386         0.361974   
     11. B(C  10,C   9)                  1.5252         0.380205   
     12. B(C  11,C  10)                  1.5285         0.375695   
     13. B(O  12,C  11)                  1.4187         0.503551   
     14. B(O  12,C   8)                  1.4194         0.502302   
     15. B(H  13,C   0)                  1.0951         0.353362   
     16. B(H  14,C   0)                  1.0950         0.353558   
     17. B(H  15,C   0)                  1.0890         0.361441   
     18. B(H  16,C   3)                  1.0788         0.375174   
     19. B(H  17,C   4)                  1.0792         0.374714   
     20. B(H  18,C   5)                  1.0786         0.375488   
     21. B(H  19,C   6)                  1.0808         0.372505   
     22. B(H  20,C  11)                  1.0944         0.354381   
     23. B(H  21,C  11)                  1.0988         0.348598   
     24. B(H  22,C  10)                  1.0907         0.359117   
     25. B(H  23,C  10)                  1.0875         0.363423   
     26. B(H  24,C   8)                  1.0977         0.350003   
     27. B(H  25,C   9)                  1.0873         0.363714   
     28. B(H  26,C   9)                  1.0908         0.358978   
     29. A(H  13,C   0,H  15)          109.2205         0.290148   
     30. A(H  14,C   0,H  15)          109.2476         0.290173   
     31. A(O   1,C   0,H  13)          111.6068         0.340287   
     32. A(O   1,C   0,H  15)          105.7237         0.341576   
     33. A(H  13,C   0,H  14)          109.3605         0.289146   
     34. A(O   1,C   0,H  14)          111.5838         0.340318   
     35. A(C   0,O   1,C   2)          118.4568         0.415692   
     36. A(O   1,C   2,C   3)          125.1601         0.431634   
     37. A(O   1,C   2,C   5)          115.7923         0.429435   
     38. A(C   3,C   2,C   5)          119.0474         0.433852   
     39. A(C   4,C   3,H  16)          118.9327         0.356798   
     40. A(C   2,C   3,C   4)          119.9141         0.436927   
     41. A(C   2,C   3,H  16)          121.1532         0.356146   
     42. A(C   7,C   4,H  17)          119.2662         0.357210   
     43. A(C   3,C   4,H  17)          119.4568         0.356724   
     44. A(C   3,C   4,C   7)          121.2704         0.438410   
     45. A(C   2,C   5,H  18)          118.3308         0.354481   
     46. A(C   6,C   5,H  18)          121.2146         0.358783   
     47. A(C   2,C   5,C   6)          120.4542         0.437191   
     48. A(C   5,C   6,H  19)          119.6226         0.358297   
     49. A(C   5,C   6,C   7)          120.7458         0.438459   
     50. A(C   7,C   6,H  19)          119.6313         0.354968   
     51. A(C   4,C   7,C   8)          121.8074         0.402849   
     52. A(C   6,C   7,C   8)          119.6158         0.400642   
     53. A(C   4,C   7,C   6)          118.5662         0.436583   
     54. A(C   7,C   8,O  12)          112.4822         0.383665   
     55. A(C   7,C   8,C   9)          110.8076         0.364875   
     56. A(C   9,C   8,H  24)          111.6987         0.321146   
     57. A(C   7,C   8,H  24)          108.7459         0.325792   
     58. A(O  12,C   8,H  24)          107.3954         0.336957   
     59. A(C   9,C   8,O  12)          105.6741         0.377883   
     60. A(C   8,C   9,C  10)          101.1777         0.362487   
     61. A(H  25,C   9,H  26)          109.3952         0.291153   
     62. A(C  10,C   9,H  26)          110.3969         0.325091   
     63. A(C   8,C   9,H  26)          110.1902         0.322480   
     64. A(C  10,C   9,H  25)          113.2662         0.325792   
     65. A(C   8,C   9,H  25)          112.1936         0.323173   
     66. A(C   9,C  10,C  11)          101.4210         0.364799   
     67. A(H  22,C  10,H  23)          109.2198         0.291134   
     68. A(C  11,C  10,H  23)          112.3215         0.325111   
     69. A(C   9,C  10,H  23)          113.3632         0.325749   
     70. A(C  11,C  10,H  22)          110.4020         0.324475   
     71. A(C   9,C  10,H  22)          109.9161         0.325112   
     72. A(H  20,C  11,H  21)          108.3993         0.288637   
     73. A(O  12,C  11,H  21)          108.5132         0.336871   
     74. A(C  10,C  11,H  21)          110.9214         0.322896   
     75. A(O  12,C  11,H  20)          109.0025         0.337796   
     76. A(C  10,C  11,O  12)          106.9445         0.380490   
     77. A(C  10,C  11,H  20)          112.9562         0.323768   
     78. A(C   8,O  12,C  11)          110.2300         0.397733   
     79. D(C   2,O   1,C   0,H  13)     61.8316         0.022108   
     80. D(C   2,O   1,C   0,H  15)   -179.5250         0.022108   
     81. D(C   2,O   1,C   0,H  14)    -60.8614         0.022108   
     82. D(C   3,C   2,O   1,C   0)     -0.6969         0.027747   
     83. D(C   5,C   2,O   1,C   0)    179.1345         0.027747   
     84. D(C   4,C   3,C   2,C   5)      0.3330         0.027335   
     85. D(C   4,C   3,C   2,O   1)   -179.8407         0.027335   
     86. D(H  16,C   3,C   2,C   5)   -179.5800         0.027335   
     87. D(H  16,C   3,C   2,O   1)      0.2463         0.027335   
     88. D(H  17,C   4,C   3,H  16)      0.7785         0.027970   
     89. D(H  17,C   4,C   3,C   2)   -179.1364         0.027970   
     90. D(C   7,C   4,C   3,H  16)    179.8406         0.027970   
     91. D(C   7,C   4,C   3,C   2)     -0.0743         0.027970   
     92. D(C   6,C   5,C   2,C   3)     -0.2032         0.025735   
     93. D(C   6,C   5,C   2,O   1)    179.9544         0.025735   
     94. D(H  18,C   5,C   2,C   3)    179.5803         0.025735   
     95. D(H  18,C   5,C   2,O   1)     -0.2620         0.025735   
     96. D(H  19,C   6,C   5,H  18)     -0.1520         0.029937   
     97. D(H  19,C   6,C   5,C   2)    179.6252         0.029937   
     98. D(C   7,C   6,C   5,H  18)   -179.9665         0.029937   
     99. D(C   7,C   6,C   5,C   2)     -0.1893         0.029937   
    100. D(C   8,C   7,C   6,C   5)   -178.3973         0.026626   
    101. D(C   4,C   7,C   6,C   5)      0.4442         0.026626   
    102. D(C   8,C   7,C   4,H  17)     -2.4344         0.028452   
    103. D(C   8,C   7,C   4,C   3)    178.5018         0.028452   
    104. D(C   4,C   7,C   6,H  19)   -179.3703         0.026626   
    105. D(C   8,C   7,C   6,H  19)      1.7881         0.026626   
    106. D(C   6,C   7,C   4,C   3)     -0.3132         0.028452   
    107. D(C   6,C   7,C   4,H  17)    178.7506         0.028452   
    108. D(C   9,C   8,C   7,C   6)     73.2951         0.011598   
    109. D(C   9,C   8,C   7,C   4)   -105.5077         0.011598   
    110. D(H  24,C   8,C   7,C   4)    131.3550         0.011598   
    111. D(O  12,C   8,C   7,C   6)   -168.6668         0.011598   
    112. D(O  12,C   8,C   7,C   4)     12.5304         0.011598   
    113. D(H  25,C   9,C   8,H  24)     89.0320         0.010504   
    114. D(H  25,C   9,C   8,O  12)   -154.4904         0.010504   
    115. D(H  25,C   9,C   8,C   7)    -32.3828         0.010504   
    116. D(C  10,C   9,C   8,H  24)   -149.9390         0.010504   
    117. D(C  10,C   9,C   8,O  12)    -33.4614         0.010504   
    118. D(C  10,C   9,C   8,C   7)     88.6462         0.010504   
    119. D(H  22,C  10,C   9,H  26)    163.2598         0.011520   
    120. D(H  22,C  10,C   9,H  25)     40.1986         0.011520   
    121. D(H  22,C  10,C   9,C   8)    -80.0722         0.011520   
    122. D(C  11,C  10,C   9,H  26)    -79.9026         0.011520   
    123. D(C  11,C  10,C   9,H  25)    157.0361         0.011520   
    124. D(C  11,C  10,C   9,C   8)     36.7654         0.011520   
    125. D(H  20,C  11,C  10,H  23)     89.7677         0.011263   
    126. D(H  20,C  11,C  10,H  22)    -32.3987         0.011263   
    127. D(H  20,C  11,C  10,C   9)   -148.8811         0.011263   
    128. D(O  12,C  11,C  10,H  23)   -150.3174         0.011263   
    129. D(O  12,C  11,C  10,H  22)     87.5161         0.011263   
    130. D(O  12,C  11,C  10,C   9)    -28.9662         0.011263   
    131. D(C   8,O  12,C  11,H  21)   -111.4634         0.020055   
    132. D(C   8,O  12,C  11,H  20)    130.6733         0.020055   
    133. D(C   8,O  12,C  11,C  10)      8.2515         0.020055   
    134. D(C  11,O  12,C   8,H  24)    135.4500         0.019953   
    135. D(C  11,O  12,C   8,C   9)     16.0883         0.019953   
    136. D(C  11,O  12,C   8,C   7)   -104.9376         0.019953   
    -----------------------------------------------------------------

Number of atoms                         .... 27
Number of degrees of freedom            .... 136


         *************************************************************
         *                GEOMETRY OPTIMIZATION CYCLE   1            *
         *************************************************************
---------------------------------
CARTESIAN COORDINATES (ANGSTROEM)
---------------------------------
  C     -4.295647    1.071417   -0.284051
  O     -3.633936   -0.168142   -0.235487
  C     -2.286875   -0.177895   -0.020353
  C     -1.495243    0.950968    0.144561
  C     -0.132385    0.814598    0.354543
  C     -1.689748   -1.438855    0.036137
  C     -0.334604   -1.560501    0.248146
  C      0.465093   -0.432159    0.405961
  C      1.958385   -0.594400    0.601509
  C      2.640726   -1.004000   -0.715263
  C      2.942207    0.359503   -1.328645
  C      3.303561    1.176175   -0.088218
  O      2.588022    0.613661    1.000069
  H     -3.926498    1.693675   -1.106157
  H     -4.195237    1.618843    0.658948
  H     -5.345841    0.838865   -0.454073
  H     -1.922081    1.941301    0.113901
  H      0.473663    1.696286    0.495763
  H     -2.316570   -2.308009   -0.086601
  H      0.112601   -2.543279    0.295503
  H      3.037596    2.233658   -0.181023
  H      4.378692    1.106614    0.127871
  H      2.044583    0.761419   -1.800298
  H      3.749344    0.335750   -2.057081
  H      2.132101   -1.332436    1.395337
  H      1.996853   -1.621604   -1.336691
  H      3.567390   -1.540915   -0.507973

----------------------------
CARTESIAN COORDINATES (A.U.)
----------------------------
  NO LB      ZA    FRAG     MASS         X           Y           Z
   0 C     6.0000    0    12.011   -8.117596    2.024685   -0.536779
   1 O     8.0000    0    15.999   -6.867143   -0.317742   -0.445007
   2 C     6.0000    0    12.011   -4.321568   -0.336172   -0.038461
   3 C     6.0000    0    12.011   -2.825599    1.797070    0.273180
   4 C     6.0000    0    12.011   -0.250172    1.539368    0.669989
   5 C     6.0000    0    12.011   -3.193160   -2.719043    0.068288
   6 C     6.0000    0    12.011   -0.632310   -2.948920    0.468927
   7 C     6.0000    0    12.011    0.878899   -0.816662    0.767155
   8 C     6.0000    0    12.011    3.700812   -1.123253    1.136687
   9 C     6.0000    0    12.011    4.990249   -1.897285   -1.351651
  10 C     6.0000    0    12.011    5.559965    0.679362   -2.510775
  11 C     6.0000    0    12.011    6.242825    2.222649   -0.166707
  12 O     8.0000    0    15.999    4.890652    1.159652    1.889857
  13 H     1.0000    0     1.008   -7.420006    3.200583   -2.090334
  14 H     1.0000    0     1.008   -7.927848    3.059171    1.245231
  15 H     1.0000    0     1.008  -10.102175    1.585226   -0.858074
  16 H     1.0000    0     1.008   -3.632206    3.668528    0.215241
  17 H     1.0000    0     1.008    0.895093    3.205516    0.936856
  18 H     1.0000    0     1.008   -4.377683   -4.361504   -0.163652
  19 H     1.0000    0     1.008    0.212785   -4.806101    0.558420
  20 H     1.0000    0     1.008    5.740225    4.221001   -0.342084
  21 H     1.0000    0     1.008    8.274529    2.091198    0.241641
  22 H     1.0000    0     1.008    3.863701    1.438873   -3.402070
  23 H     1.0000    0     1.008    7.085234    0.634475   -3.887320
  24 H     1.0000    0     1.008    4.029088   -2.517939    2.636804
  25 H     1.0000    0     1.008    3.773504   -3.064387   -2.525981
  26 H     1.0000    0     1.008    6.741390   -2.911908   -0.959930

--------------------------------
INTERNAL COORDINATES (ANGSTROEM)
--------------------------------
 C      0   0   0     0.000000000000     0.00000000     0.00000000
 O      1   0   0     1.405961170836     0.00000000     0.00000000
 C      2   1   0     1.364166126980   118.45676426     0.00000000
 C      3   2   1     1.388600172973   125.16007913   359.30311977
 C      4   3   2     1.385665789526   119.91409823   180.15933932
 C      3   2   1     1.396343216776   115.79231244   179.13452623
 C      6   3   2     1.377011224689   120.45422823   179.95441944
 C      5   4   3     1.383484103418   121.27037254   359.92565184
 C      8   5   4     1.514754705590   121.80741950   178.50175819
 C      9   8   5     1.538586689889   110.80763540   254.49227149
 C     10   9   8     1.525210939677   101.17765081    88.64617504
 C     11  10   9     1.528459678635   101.42098199    36.76539835
 O     12  11  10     1.418727069014   106.94448528   331.03378690
 H      1   2   3     1.095141475551   111.60678599    61.83158009
 H      1   2   3     1.094990969818   111.58384251   299.13855503
 H      1   2   3     1.088988205177   105.72374805   180.47498449
 H      4   3   2     1.078837474400   121.15317160     0.24634565
 H      5   4   3     1.079170833276   119.45683287   180.86359209
 H      6   3   2     1.078609424901   118.33081555   359.73796798
 H      7   6   3     1.080780851949   119.62262711   179.62522818
 H     12  11  10     1.094357873330   112.95618409   211.11893642
 H     12  11  10     1.098836252753   110.92138119    89.18729382
 H     11  10   9     1.090744170755   109.91611337   279.92781952
 H     11  10   9     1.087499247349   113.36324664   157.38589235
 H      9   8   5     1.097741718168   108.74590864   131.35497482
 H     10   9   8     1.087281760373   112.19362974   327.61718378
 H     10   9   8     1.090849186087   110.19022159   205.46587784

---------------------------
INTERNAL COORDINATES (A.U.)
---------------------------
 C      0   0   0     0.000000000000     0.00000000     0.00000000
 O      1   0   0     2.656881567807     0.00000000     0.00000000
 C      2   1   0     2.577900381164   118.45676426     0.00000000
 C      3   2   1     2.624074036434   125.16007913   359.30311977
 C      4   3   2     2.618528855348   119.91409823   180.15933932
 C      3   2   1     2.638706268665   115.79231244   179.13452623
 C      6   3   2     2.602174097997   120.45422823   179.95441944
 C      5   4   3     2.614406066093   121.27037254   359.92565184
 C      8   5   4     2.862471553634   121.80741950   178.50175819
 C      9   8   5     2.907507477186   110.80763540   254.49227149
 C     10   9   8     2.882230972451   101.17765081    88.64617504
 C     11  10   9     2.888370199362   101.42098199    36.76539835
 O     12  11  10     2.681005619218   106.94448528   331.03378690
 H      1   2   3     2.069517466691   111.60678599    61.83158009
 H      1   2   3     2.069233052072   111.58384251   299.13855503
 H      1   2   3     2.057889470855   105.72374805   180.47498449
 H      4   3   2     2.038707369628   121.15317160     0.24634565
 H      5   4   3     2.039337326606   119.45683287   180.86359209
 H      6   3   2     2.038276418529   118.33081555   359.73796798
 H      7   6   3     2.042379820969   119.62262711   179.62522818
 H     12  11  10     2.068036673095   112.95618409   211.11893642
 H     12  11  10     2.076499583727   110.92138119    89.18729382
 H     11  10   9     2.061207764897   109.91611337   279.92781952
 H     11  10   9     2.055075748335   113.36324664   157.38589235
 H      9   8   5     2.074431213118   108.74590864   131.35497482
 H     10   9   8     2.054664757513   112.19362974   327.61718378
 H     10   9   8     2.061406215115   110.19022159   205.46587784

---------------------
BASIS SET INFORMATION
---------------------
There are 3 groups of distinct atoms

 Group   1 Type C   : 7s4p1d contracted to 3s2p1d pattern {511/31/1}
 Group   2 Type O   : 7s4p1d contracted to 3s2p1d pattern {511/31/1}
 Group   3 Type H   : 4s1p contracted to 2s1p pattern {31/1}

Atom   0C    basis set group =>   1
Atom   1O    basis set group =>   2
Atom   2C    basis set group =>   1
Atom   3C    basis set group =>   1
Atom   4C    basis set group =>   1
Atom   5C    basis set group =>   1
Atom   6C    basis set group =>   1
Atom   7C    basis set group =>   1
Atom   8C    basis set group =>   1
Atom   9C    basis set group =>   1
Atom  10C    basis set group =>   1
Atom  11C    basis set group =>   1
Atom  12O    basis set group =>   2
Atom  13H    basis set group =>   3
Atom  14H    basis set group =>   3
Atom  15H    basis set group =>   3
Atom  16H    basis set group =>   3
Atom  17H    basis set group =>   3
Atom  18H    basis set group =>   3
Atom  19H    basis set group =>   3
Atom  20H    basis set group =>   3
Atom  21H    basis set group =>   3
Atom  22H    basis set group =>   3
Atom  23H    basis set group =>   3
Atom  24H    basis set group =>   3
Atom  25H    basis set group =>   3
Atom  26H    basis set group =>   3
---------------------------------
AUXILIARY/J BASIS SET INFORMATION
---------------------------------
There are 3 groups of distinct atoms

 Group   1 Type C   : 12s5p4d2f1g contracted to 6s4p3d1f1g pattern {711111/2111/211/2/1}
 Group   2 Type O   : 12s5p4d2f1g contracted to 6s4p3d1f1g pattern {711111/2111/211/2/1}
 Group   3 Type H   : 5s2p1d contracted to 3s1p1d pattern {311/2/1}

Atom   0C    basis set group =>   1
Atom   1O    basis set group =>   2
Atom   2C    basis set group =>   1
Atom   3C    basis set group =>   1
Atom   4C    basis set group =>   1
Atom   5C    basis set group =>   1
Atom   6C    basis set group =>   1
Atom   7C    basis set group =>   1
Atom   8C    basis set group =>   1
Atom   9C    basis set group =>   1
Atom  10C    basis set group =>   1
Atom  11C    basis set group =>   1
Atom  12O    basis set group =>   2
Atom  13H    basis set group =>   3
Atom  14H    basis set group =>   3
Atom  15H    basis set group =>   3
Atom  16H    basis set group =>   3
Atom  17H    basis set group =>   3
Atom  18H    basis set group =>   3
Atom  19H    basis set group =>   3
Atom  20H    basis set group =>   3
Atom  21H    basis set group =>   3
Atom  22H    basis set group =>   3
Atom  23H    basis set group =>   3
Atom  24H    basis set group =>   3
Atom  25H    basis set group =>   3
Atom  26H    basis set group =>   3
---------------------------------
AUXILIARY/C BASIS SET INFORMATION
---------------------------------
There are 3 groups of distinct atoms

 Group   1 Type C   : 8s6p5d3f contracted to 6s5p4d1f pattern {311111/21111/2111/3}
 Group   2 Type O   : 8s6p5d3f contracted to 6s5p4d1f pattern {311111/21111/2111/3}
 Group   3 Type H   : 4s3p2d contracted to 3s2p1d pattern {211/21/2}

Atom   0C    basis set group =>   1
Atom   1O    basis set group =>   2
Atom   2C    basis set group =>   1
Atom   3C    basis set group =>   1
Atom   4C    basis set group =>   1
Atom   5C    basis set group =>   1
Atom   6C    basis set group =>   1
Atom   7C    basis set group =>   1
Atom   8C    basis set group =>   1
Atom   9C    basis set group =>   1
Atom  10C    basis set group =>   1
Atom  11C    basis set group =>   1
Atom  12O    basis set group =>   2
Atom  13H    basis set group =>   3
Atom  14H    basis set group =>   3
Atom  15H    basis set group =>   3
Atom  16H    basis set group =>   3
Atom  17H    basis set group =>   3
Atom  18H    basis set group =>   3
Atom  19H    basis set group =>   3
Atom  20H    basis set group =>   3
Atom  21H    basis set group =>   3
Atom  22H    basis set group =>   3
Atom  23H    basis set group =>   3
Atom  24H    basis set group =>   3
Atom  25H    basis set group =>   3
Atom  26H    basis set group =>   3


           ************************************************************
           *        Program running with 8 parallel MPI-processes     *
           *              working on a common directory               *
           ************************************************************
------------------------------------------------------------------------------
                             ORCA STARTUP CALCULATIONS
                           -- RI-GTO INTEGRALS CHOSEN --
------------------------------------------------------------------------------
------------------------------------------------------------------------------
                   ___                                                        
                  /   \      - P O W E R E D   B Y -                         
                 /     \                                                     
                 |  |  |   _    _      __       _____    __    __             
                 |  |  |  | |  | |    /  \     |  _  \  |  |  /  |          
                  \  \/   | |  | |   /    \    | | | |  |  | /  /          
                 / \  \   | |__| |  /  /\  \   | |_| |  |  |/  /          
                |  |  |   |  __  | /  /__\  \  |    /   |      \           
                |  |  |   | |  | | |   __   |  |    \   |  |\   \          
                \     /   | |  | | |  |  |  |  | |\  \  |  | \   \       
                 \___/    |_|  |_| |__|  |__|  |_| \__\ |__|  \__/        
                                                                              
                      - O R C A' S   B I G   F R I E N D -                    
                                      &                                       
                       - I N T E G R A L  F E E D E R -                       
                                                                              
 v1 FN, 2020, v2 2021, v3 2022-2024                                           
------------------------------------------------------------------------------


----------------------
SHARK INTEGRAL PACKAGE
----------------------

Number of atoms                             ...     27
Number of basis functions                   ...    252
Number of shells                            ...    120
Maximum angular momentum                    ...      2
Integral batch strategy                     ... SHARK/LIBINT Hybrid
RI-J (if used) integral strategy            ... SPLIT-RIJ (Revised 2003 algorithm where possible)
Printlevel                                  ...      1
Contraction scheme used                     ... SEGMENTED contraction
Prescreening option                         ... SCHWARTZ
   Thresh                                   ... 1.000e-12
   Tcut                                     ... 1.000e-14
   Tpresel                                  ... 1.000e-14 
Coulomb Range Separation                    ... NOT USED
Exchange Range Separation                   ... NOT USED
Multipole approximations                    ... NOT USED
Finite Nucleus Model                        ... NOT USED
CABS basis                                  ... NOT available
Auxiliary Coulomb fitting basis             ... AVAILABLE
   # of basis functions in Aux-J            ...    791
   # of shells in Aux-J                     ...    265
   Maximum angular momentum in Aux-J        ...      4
Auxiliary J/K fitting basis                 ... NOT available
Auxiliary Correlation fitting basis         ... AVAILABLE
   # of basis functions in Aux-C            ...    820
   # of shells in Aux-C                     ...    292
   Maximum angular momentum in Aux-C        ...      3
Auxiliary 'external' fitting basis          ... NOT available

Checking pre-screening integrals            ... done (  0.0 sec) Dimension = 120
Check shell pair data                       ... done (  0.0 sec)
Shell pair information
Shell pair cut-off parameter TPreSel        ...   1.0e-14
Total number of shell pairs                 ...      7260
Shell pairs after pre-screening             ...      6377
Total number of primitive shell pairs       ...     25862
Primitive shell pairs kept                  ...     16179
          la=0 lb=0:   2027 shell pairs
          la=1 lb=0:   2362 shell pairs
          la=1 lb=1:    721 shell pairs
          la=2 lb=0:    748 shell pairs
          la=2 lb=1:    443 shell pairs
          la=2 lb=2:     76 shell pairs

Calculating one electron integrals          ... done (  0.0 sec)
Calculating RI/J V-Matrix + Cholesky decomp.... done (  0.0 sec)
Calculating RI/C V-Matrix + Cholesky decomp.... done (  0.0 sec)
Calculating Nuclear repulsion               ... done (  0.0 sec) ENN=    789.888771839337 Eh

Diagonalization of the overlap matrix:
Smallest eigenvalue                        ... 2.315e-04
Time for diagonalization                   ...    0.007 sec
Threshold for overlap eigenvalues          ... 1.000e-07
Number of eigenvalues below threshold      ... 0
Time for construction of square roots      ...    0.003 sec
Total time needed                          ...    0.012 sec

-------------------
DFT GRID GENERATION
-------------------

General Integration Accuracy     IntAcc      ... 4.388
Radial Grid Type                 RadialGrid  ... OptM3 with GC (2021)
Angular Grid (max. ang.)         AngularGrid ... 4 (Lebedev-302)
Angular grid pruning method      GridPruning ... 4 (adaptive)
Weight generation scheme         WeightScheme... mBecke (2022)
Basis function cutoff            BFCut       ... 1.0000e-12
Integration weight cutoff        WCut        ... 1.0000e-14
Partially contracted basis set               ... off
Rotationally invariant grid construction     ... off
Angular grids for H and He will be reduced by one unit

Total number of grid points                  ...   122499
Total number of batches                      ...     1928
Average number of points per batch           ...       63
Average number of grid points per atom       ...     4537

--------------------
COSX GRID GENERATION
--------------------

GRIDX 1
-------
General Integration Accuracy     IntAcc      ... 3.816
Radial Grid Type                 RadialGrid  ... OptM3 with GC (2021)
Angular Grid (max. ang.)         AngularGrid ... 1 (Lebedev-50)
Angular grid pruning method      GridPruning ... 4 (adaptive)
Weight generation scheme         WeightScheme... mBecke (2022)
Basis function cutoff            BFCut       ... 1.0000e-12
Integration weight cutoff        WCut        ... 1.0000e-14
Partially contracted basis set               ... on
Rotationally invariant grid construction     ... off
Angular grids for H and He will be reduced by one unit

Total number of grid points                  ...    15640
Total number of batches                      ...      140
Average number of points per batch           ...      111
Average number of grid points per atom       ...      579
UseSFitting                                  ... on

GRIDX 2
-------
General Integration Accuracy     IntAcc      ... 4.020
Radial Grid Type                 RadialGrid  ... OptM3 with GC (2021)
Angular Grid (max. ang.)         AngularGrid ... 2 (Lebedev-110)
Angular grid pruning method      GridPruning ... 4 (adaptive)
Weight generation scheme         WeightScheme... mBecke (2022)
Basis function cutoff            BFCut       ... 1.0000e-12
Integration weight cutoff        WCut        ... 1.0000e-14
Partially contracted basis set               ... on
Rotationally invariant grid construction     ... off
Angular grids for H and He will be reduced by one unit

Total number of grid points                  ...    33420
Total number of batches                      ...      277
Average number of points per batch           ...      120
Average number of grid points per atom       ...     1238
UseSFitting                                  ... on

GRIDX 3
-------
General Integration Accuracy     IntAcc      ... 4.338
Radial Grid Type                 RadialGrid  ... OptM3 with GC (2021)
Angular Grid (max. ang.)         AngularGrid ... 3 (Lebedev-194)
Angular grid pruning method      GridPruning ... 4 (adaptive)
Weight generation scheme         WeightScheme... mBecke (2022)
Basis function cutoff            BFCut       ... 1.0000e-12
Integration weight cutoff        WCut        ... 1.0000e-14
Partially contracted basis set               ... on
Rotationally invariant grid construction     ... off
Angular grids for H and He will be reduced by one unit

Total number of grid points                  ...    73074
Total number of batches                      ...      584
Average number of points per batch           ...      125
Average number of grid points per atom       ...     2706
UseSFitting                                  ... on
Initializing property integral containers    ... done (  0.0 sec)

SHARK setup successfully completed in   1.5 seconds

Maximum memory used throughout the entire STARTUP-calculation: 33.7 MB


           ************************************************************
           *        Program running with 8 parallel MPI-processes     *
           *              working on a common directory               *
           ************************************************************
-------------------------------------------------------------------------------
                                 ORCA GUESS
                   Start orbitals & Density for SCF / CASSCF
-------------------------------------------------------------------------------

------------
SCF SETTINGS
------------
Hamiltonian:
 Density Functional     Method          .... DFT(GTOs)
 Exchange Functional    Exchange        .... B88
   X-Alpha parameter    XAlpha          ....  0.666667
   Becke's b parameter  XBeta           ....  0.004200
 Correlation Functional Correlation     .... LYP
 LDA part of GGA corr.  LDAOpt          .... VWN-3
 Gradients option       PostSCFGGA      .... off
 Hybrid DFT is turned on
   Fraction HF Exchange ScalHFX         ....  0.530000
   Scaling of DF-GGA-X  ScalDFX         ....  0.470000
   Scaling of DF-GGA-C  ScalDFC         ....  0.730000
   Scaling of DF-LDA-C  ScalLDAC        ....  0.730000
   Perturbative correction              ....  0.270000
   NL short-range parameter             ....  7.800000
 RI-approximation to the Coulomb term is turned on
   Number of AuxJ basis functions       .... 791
   RIJ-COSX (HFX calculated with COS-X)).... on


General Settings:
 Integral files         IntName         .... calc
 Hartree-Fock type      HFTyp           .... RHF
 Total Charge           Charge          ....    0
 Multiplicity           Mult            ....    1
 Number of Electrons    NEL             ....   96
 Basis Dimension        Dim             ....  252
 Nuclear Repulsion      ENuc            ....    789.8887718393 Eh

Convergence Acceleration:
 AO-DIIS                CNVDIIS         .... on
   Start iteration      DIISMaxIt       ....    12
   Startup error        DIISStart       ....  0.200000
   # of expansion vecs  DIISMaxEq       ....     5
   Bias factor          DIISBfac        ....   1.050
   Max. coefficient     DIISMaxC        ....  10.000
 MO-DIIS                CNVKDIIS        .... off
 Trust-Rad. Augm. Hess. CNVTRAH         .... auto
   Auto Start mean grad. ratio tolernc. ....  1.125000
   Auto Start start iteration           ....    50
   Auto Start num. interpolation iter.  ....    10
   Max. Number of Micro iterations      ....    24
   Max. Number of Macro iterations      .... Maxiter - #DIIS iter
   Number of Davidson start vectors     ....     2
   Converg. threshold    (grad. norm)   ....   2.000e-06
   Grad. Scal. Fac. for Micro threshold ....   0.100
   Minimum threshold for Micro iter.    ....   1.000e-02
   NR start threshold (gradient norm)   ....   1.000e-04
   Initial trust radius                 ....   0.400
   Minimum AH scaling param. (alpha)    ....   1.000
   Maximum AH scaling param. (alpha)    .... 1000.000
   Quad. conv. algorithm                .... NR
   White noise on init. David. guess    .... on
   Maximum white noise                  ....   0.010
   Pseudo random numbers                .... off
   Inactive MOs                         .... canonical
   Orbital update algorithm             .... Taylor
   Preconditioner                       .... Diag
   Full preconditioner red. dimension   ....   250
 SOSCF                  CNVSOSCF        .... on
   Start iteration      SOSCFMaxIt      ....   150
   Startup grad/error   SOSCFStart      ....  0.003300
   Hessian update       SOSCFHessUp     .... L-BFGS
 Level Shifting         CNVShift        .... on
   Level shift para.    LevelShift      ....    0.2500
   Turn off err/grad.   ShiftErr        ....    0.0010
 Zerner damping         CNVZerner       .... off
 Static damping         CNVDamp         .... on
   Fraction old density DampFac         ....    0.7000
   Max. Damping (<1)    DampMax         ....    0.9800
   Min. Damping (>=0)   DampMin         ....    0.0000
   Turn off err/grad.   DampErr         ....    0.1000

SCF Procedure:
 Maximum # iterations   MaxIter         ....   125
 SCF integral mode      SCFMode         .... Direct
   Integral package                     .... SHARK and LIBINT hybrid scheme
 Reset frequency        DirectResetFreq ....    20
 Integral Threshold     Thresh          ....  1.000e-12 Eh
 Primitive CutOff       TCut            ....  1.000e-14 Eh

Convergence Tolerance:
 Convergence Check Mode ConvCheckMode   .... Total+1el-Energy
 Convergence forced     ConvForced      .... 0
 Energy Change          TolE            ....  1.000e-09 Eh
 1-El. energy change                    ....  1.000e-06 Eh
 Orbital Gradient       TolG            ....  2.000e-06
 Orbital Rotation angle TolX            ....  2.000e-06
 DIIS Error             TolErr          ....  1.000e-08

------------------------------
INITIAL GUESS: MODEL POTENTIAL
------------------------------
Loading Hartree-Fock densities                     ... done
Calculating cut-offs                               ... done
Initializing the effective Hamiltonian             ... done
Setting up the integral package (SHARK)            ... done
Starting the Coulomb interaction                   ... done (   0.1 sec)
Making the grid                                    ... done (   0.2 sec)
Mapping shells                                     ... done
Starting the XC term evaluation                    ... done (   0.1 sec)
  promolecular density results
     # of electrons  =     95.991248828
     EX              =    -77.186926106
     EC              =     -1.080525337
     EX+EC           =    -78.267451443
Transforming the Hamiltonian                       ... done (   0.0 sec)
Diagonalizing the Hamiltonian                      ... done (   0.0 sec)
Back transforming the eigenvectors                 ... done (   0.0 sec)
Now organizing SCF variables                       ... done
                      ------------------
                      INITIAL GUESS DONE (   0.3 sec)
                      ------------------
             **** ENERGY FILE WAS UPDATED (calc.en.tmp) ****
Finished Guess after   0.4 sec
Maximum memory used throughout the entire GUESS-calculation: 19.0 MB


           ************************************************************
           *        Program running with 8 parallel MPI-processes     *
           *              working on a common directory               *
           ************************************************************

-------------------------------------------------------------------------------------------
                                      ORCA LEAN-SCF
                              memory conserving SCF solver
-------------------------------------------------------------------------------------------

--------------------
CPCM SOLVATION MODEL
--------------------
CPCM parameters:
  Epsilon                                         ...      16.7000
  Refrac                                          ...       1.2750
  Rsolv                                           ...       1.3000
  Surface type                                    ... GAUSSIAN VDW
  Discretization scheme                           ... Constant charge density
    Threshold for H atoms                         ...       5.0000 (charges/Ang^2)
    Threshold for non-H atoms                     ...       5.0000 (charges/Ang^2)
  Epsilon function type                           ...         CPCM
Solvent:                                          ... CUSTOM
Radii:
  Scheme                                          ... Element-dependent radii
  Radius for C  used is    3.8550 Bohr (=   2.0400 Ang.)
  Radius for O  used is    3.4469 Bohr (=   1.8240 Ang.)
  Radius for H  used is    2.4944 Bohr (=   1.3200 Ang.)
Calculating surface                               ...        done! (  0.0s)
Cavity surface points                             ...         2322
Cavity Volume                                     ...    1515.7331
Cavity Surface-area                               ...     811.0555
Calculating surface distance matrix               ...        done! (  0.1s)
Performing Cholesky decomposition & store         ...        done! (  0.2s)
Overall time for CPCM initialization              ...                 0.2s

----------------------------------------D-I-I-S--------------------------------------------
Iteration    Energy (Eh)           Delta-E    RMSDP     MaxDP     DIISErr   Damp  Time(sec)
-------------------------------------------------------------------------------------------
               ***  Starting incremental Fock matrix formation  ***
    1    -576.0986436228212142     0.00e+00  3.00e-03  6.83e-02  1.59e-01  0.700   1.9
    2    -576.2122861019878428    -1.14e-01  2.23e-03  4.68e-02  8.51e-02  0.700   1.2
                               ***Turning on AO-DIIS***
    3    -576.2733232410859046    -6.10e-02  1.36e-03  2.91e-02  4.74e-02  0.700   1.1
    4    -576.3101994964471260    -3.69e-02  3.11e-03  6.95e-02  3.08e-02  0.000   1.1
                              *** Initializing SOSCF ***
---------------------------------------S-O-S-C-F--------------------------------------
Iteration    Energy (Eh)           Delta-E    RMSDP     MaxDP     MaxGrad    Time(sec)
--------------------------------------------------------------------------------------
    5    -576.3891710791402829    -7.90e-02  1.67e-04  4.07e-03  3.10e-03     1.2
               *** Restarting incremental Fock matrix formation ***
    6    -576.3893808577796563    -2.10e-04  1.08e-04  1.68e-03  5.93e-04     1.9
    7    -576.3893961279001132    -1.53e-05  3.96e-05  9.12e-04  4.73e-04     1.6
    8    -576.3894034306039202    -7.30e-06  1.20e-05  2.10e-04  8.58e-05     1.5
    9    -576.3894036184002516    -1.88e-07  3.57e-06  1.12e-04  3.59e-05     1.4
   10    -576.3894037025698935    -8.42e-08  1.33e-06  3.27e-05  7.72e-06     1.4
   11    -576.3894037042454102    -1.68e-09  4.84e-07  1.72e-05  4.79e-06     1.3
   12    -576.3894037048088421    -5.63e-10  2.41e-07  3.78e-06  2.19e-06     1.2
                 **** Energy Check signals convergence ****

               *****************************************************
               *                     SUCCESS                       *
               *           SCF CONVERGED AFTER  12 CYCLES          *
               *****************************************************

Recomputing exchange energy using gridx3       ... done (    2.657 sec)
Old exchange energy                            :    -41.633982579 Eh
New exchange energy                            :    -41.634116869 Eh
Exchange energy change after final integration :     -0.000134291 Eh
Total energy after final integration           :   -576.389537995 Eh
             **** ENERGY FILE WAS UPDATED (calc.en.tmp) ****

----------------
TOTAL SCF ENERGY
----------------

Total Energy       :       -576.38953799547778 Eh          -15684.35671 eV

Components:
Nuclear Repulsion  :        789.88877183933675 Eh           21493.96621 eV
Electronic Energy  :      -1366.26716855552354 Eh          -37178.01975 eV
One Electron Energy:      -2350.15229619428328 Eh          -63950.89518 eV
Two Electron Energy:        983.88512763875974 Eh           26772.87543 eV
CPCM Dielectric    :         -0.01100698862214 Eh              -0.29952 eV

Virial components:
Potential Energy   :      -1148.28461206933798 Eh          -31246.41283 eV
Kinetic Energy     :        571.89507407386031 Eh           15562.05613 eV
Virial Ratio       :          2.00785889602021

DFT components:
N(Alpha)           :       48.000050989935 electrons
N(Beta)            :       48.000050989935 electrons
N(Total)           :       96.000101979871 electrons
E(X)               :      -36.971444661687 Eh       
E(C)               :       -2.370916620585 Eh       
E(XC)              :      -39.342361282272 Eh       

CPCM Solvation Model Properties:
Surface-charge          :         -0.02400770551720
Corrected charge        :         -0.00000000000000
Outlying charge corr.   :          0.00003481833753 Eh               0.00095 eV
Free-energy (cav+disp)  :  This term is not implemented in the current solvation scheme

---------------
SCF CONVERGENCE
---------------

  Last Energy change         ...    5.6343e-10  Tolerance :   1.0000e-09
  Last MAX-Density change    ...    3.7775e-06  Tolerance :   1.0000e-08
  Last RMS-Density change    ...    2.4089e-07  Tolerance :   1.0000e-09
  Last DIIS Error            ...    3.0969e-03  Tolerance :   1.0000e-08
  Last Orbital Gradient      ...    2.1898e-06  Tolerance :   2.0000e-06
  Last Orbital Rotation      ...    4.6071e-06  Tolerance :   2.0000e-06


----------------
ORBITAL ENERGIES
----------------

  NO   OCC          E(Eh)            E(eV) 
   0   2.0000     -19.752564      -537.4946 
   1   2.0000     -19.721781      -536.6570 
   2   2.0000     -10.685956      -290.7796 
   3   2.0000     -10.671733      -290.3926 
   4   2.0000     -10.671068      -290.3745 
   5   2.0000     -10.661975      -290.1271 
   6   2.0000     -10.625879      -289.1449 
   7   2.0000     -10.623538      -289.0812 
   8   2.0000     -10.621748      -289.0325 
   9   2.0000     -10.621091      -289.0146 
  10   2.0000     -10.619932      -288.9830 
  11   2.0000     -10.616825      -288.8985 
  12   2.0000     -10.615472      -288.8617 
  13   2.0000      -1.196414       -32.5561 
  14   2.0000      -1.170039       -31.8384 
  15   2.0000      -0.976926       -26.5835 
  16   2.0000      -0.896593       -24.3975 
  17   2.0000      -0.875114       -23.8131 
  18   2.0000      -0.857164       -23.3246 
  19   2.0000      -0.825944       -22.4751 
  20   2.0000      -0.781714       -21.2715 
  21   2.0000      -0.707841       -19.2613 
  22   2.0000      -0.691571       -18.8186 
  23   2.0000      -0.673535       -18.3278 
  24   2.0000      -0.649691       -17.6790 
  25   2.0000      -0.613531       -16.6950 
  26   2.0000      -0.583055       -15.8657 
  27   2.0000      -0.572346       -15.5743 
  28   2.0000      -0.561452       -15.2779 
  29   2.0000      -0.544501       -14.8166 
  30   2.0000      -0.528275       -14.3751 
  31   2.0000      -0.512230       -13.9385 
  32   2.0000      -0.502864       -13.6836 
  33   2.0000      -0.492987       -13.4149 
  34   2.0000      -0.482453       -13.1282 
  35   2.0000      -0.475787       -12.9468 
  36   2.0000      -0.447550       -12.1784 
  37   2.0000      -0.444536       -12.0964 
  38   2.0000      -0.423989       -11.5373 
  39   2.0000      -0.419887       -11.4257 
  40   2.0000      -0.411916       -11.2088 
  41   2.0000      -0.392436       -10.6787 
  42   2.0000      -0.388123       -10.5614 
  43   2.0000      -0.385726       -10.4961 
  44   2.0000      -0.370968       -10.0946 
  45   2.0000      -0.321289        -8.7427 
  46   2.0000      -0.297241        -8.0883 
  47   2.0000      -0.258859        -7.0439 
  48   0.0000       0.046860         1.2751 
  49   0.0000       0.062311         1.6956 
  50   0.0000       0.112544         3.0625 
  51   0.0000       0.126182         3.4336 
  52   0.0000       0.137553         3.7430 
  53   0.0000       0.141036         3.8378 
  54   0.0000       0.157607         4.2887 
  55   0.0000       0.169746         4.6190 
  56   0.0000       0.176831         4.8118 
  57   0.0000       0.189212         5.1487 
  58   0.0000       0.191812         5.2195 
*Only the first 10 virtual orbitals were printed.

                    ********************************
                    * MULLIKEN POPULATION ANALYSIS *
                    ********************************

-----------------------
MULLIKEN ATOMIC CHARGES
-----------------------
   0 C :    0.195251
   1 O :   -0.434836
   2 C :    0.270202
   3 C :   -0.114241
   4 C :   -0.016754
   5 C :   -0.057549
   6 C :   -0.010814
   7 C :   -0.085172
   8 C :    0.237519
   9 C :   -0.002189
  10 C :   -0.056907
  11 C :    0.255975
  12 O :   -0.511042
  13 H :    0.034437
  14 H :    0.034786
  15 H :    0.044811
  16 H :    0.011499
  17 H :    0.008246
  18 H :    0.005688
  19 H :    0.011184
  20 H :    0.021045
  21 H :    0.014527
  22 H :    0.027368
  23 H :    0.034830
  24 H :    0.021037
  25 H :    0.033204
  26 H :    0.027896
Sum of atomic charges:   -0.0000000

--------------------------------
MULLIKEN REDUCED ORBITAL CHARGES
--------------------------------
  0 C s       :     3.008593  s :     3.008593
      pz      :     1.024787  p :     2.737747
      px      :     0.956146
      py      :     0.756814
      dz2     :     0.009826  d :     0.058410
      dxz     :     0.003588
      dyz     :     0.016544
      dx2y2   :     0.013961
      dxy     :     0.014491

  1 O s       :     3.751348  s :     3.751348
      pz      :     1.821711  p :     4.666141
      px      :     1.317435
      py      :     1.526994
      dz2     :     0.002416  d :     0.017348
      dxz     :     0.002655
      dyz     :     0.001762
      dx2y2   :     0.007070
      dxy     :     0.003444

  2 C s       :     2.936582  s :     2.936582
      pz      :     0.959055  p :     2.713509
      px      :     0.751489
      py      :     1.002965
      dz2     :     0.006426  d :     0.079706
      dxz     :     0.017283
      dyz     :     0.007854
      dx2y2   :     0.026451
      dxy     :     0.021693

  3 C s       :     3.239582  s :     3.239582
      pz      :     1.060877  p :     2.837145
      px      :     0.923442
      py      :     0.852826
      dz2     :     0.003299  d :     0.037514
      dxz     :     0.006064
      dyz     :     0.003792
      dx2y2   :     0.010621
      dxy     :     0.013737

  4 C s       :     3.215438  s :     3.215438
      pz      :     0.969560  p :     2.761118
      px      :     0.862531
      py      :     0.929027
      dz2     :     0.003155  d :     0.040198
      dxz     :     0.006325
      dyz     :     0.004737
      dx2y2   :     0.012415
      dxy     :     0.013567

  5 C s       :     3.239494  s :     3.239494
      pz      :     1.031214  p :     2.780653
      px      :     0.865760
      py      :     0.883679
      dz2     :     0.003146  d :     0.037402
      dxz     :     0.005753
      dyz     :     0.004180
      dx2y2   :     0.010769
      dxy     :     0.013554

  6 C s       :     3.209709  s :     3.209709
      pz      :     0.976036  p :     2.761119
      px      :     0.894520
      py      :     0.890563
      dz2     :     0.003333  d :     0.039987
      dxz     :     0.007081
      dyz     :     0.003747
      dx2y2   :     0.012602
      dxy     :     0.013223

  7 C s       :     3.065053  s :     3.065053
      pz      :     1.018125  p :     2.974454
      px      :     0.970517
      py      :     0.985811
      dz2     :     0.003639  d :     0.045665
      dxz     :     0.006142
      dyz     :     0.007173
      dx2y2   :     0.014796
      dxy     :     0.013916

  8 C s       :     3.014405  s :     3.014405
      pz      :     1.008730  p :     2.673801
      px      :     0.873258
      py      :     0.791812
      dz2     :     0.011829  d :     0.074276
      dxz     :     0.010754
      dyz     :     0.016188
      dx2y2   :     0.020438
      dxy     :     0.015066

  9 C s       :     3.033348  s :     3.033348
      pz      :     0.952777  p :     2.929696
      px      :     0.987782
      py      :     0.989137
      dz2     :     0.007357  d :     0.039144
      dxz     :     0.007600
      dyz     :     0.008348
      dx2y2   :     0.006255
      dxy     :     0.009583

 10 C s       :     3.050655  s :     3.050655
      pz      :     1.002325  p :     2.966874
      px      :     1.008515
      py      :     0.956033
      dz2     :     0.004910  d :     0.039378
      dxz     :     0.010523
      dyz     :     0.009950
      dx2y2   :     0.008248
      dxy     :     0.005748

 11 C s       :     2.985335  s :     2.985335
      pz      :     0.797236  p :     2.692230
      px      :     0.929936
      py      :     0.965058
      dz2     :     0.015014  d :     0.066461
      dxz     :     0.014494
      dyz     :     0.014076
      dx2y2   :     0.016733
      dxy     :     0.006144

 12 O s       :     3.784325  s :     3.784325
      pz      :     1.602064  p :     4.710468
      px      :     1.658521
      py      :     1.449882
      dz2     :     0.003615  d :     0.016249
      dxz     :     0.003501
      dyz     :     0.004244
      dx2y2   :     0.002718
      dxy     :     0.002171

 13 H s       :     0.941670  s :     0.941670
      pz      :     0.011713  p :     0.023894
      px      :     0.005022
      py      :     0.007159

 14 H s       :     0.941308  s :     0.941308
      pz      :     0.013697  p :     0.023905
      px      :     0.003998
      py      :     0.006210

 15 H s       :     0.931951  s :     0.931951
      pz      :     0.005063  p :     0.023237
      px      :     0.015427
      py      :     0.002747

 16 H s       :     0.963201  s :     0.963201
      pz      :     0.004802  p :     0.025300
      px      :     0.005297
      py      :     0.015202

 17 H s       :     0.966485  s :     0.966485
      pz      :     0.004597  p :     0.025268
      px      :     0.008288
      py      :     0.012383

 18 H s       :     0.969434  s :     0.969434
      pz      :     0.004655  p :     0.024879
      px      :     0.007975
      py      :     0.012248

 19 H s       :     0.964053  s :     0.964053
      pz      :     0.004312  p :     0.024763
      px      :     0.005523
      py      :     0.014928

 20 H s       :     0.956436  s :     0.956436
      pz      :     0.002935  p :     0.022519
      px      :     0.004307
      py      :     0.015277

 21 H s       :     0.963345  s :     0.963345
      pz      :     0.003052  p :     0.022128
      px      :     0.015370
      py      :     0.003707

 22 H s       :     0.948818  s :     0.948818
      pz      :     0.006220  p :     0.023814
      px      :     0.012366
      py      :     0.005228

 23 H s       :     0.941340  s :     0.941340
      pz      :     0.009196  p :     0.023830
      px      :     0.010945
      py      :     0.003689

 24 H s       :     0.957252  s :     0.957252
      pz      :     0.010114  p :     0.021712
      px      :     0.003470
      py      :     0.008128

 25 H s       :     0.942941  s :     0.942941
      pz      :     0.007853  p :     0.023855
      px      :     0.008360
      py      :     0.007642

 26 H s       :     0.948664  s :     0.948664
      pz      :     0.004100  p :     0.023441
      px      :     0.012691
      py      :     0.006650


                     *******************************
                     * LOEWDIN POPULATION ANALYSIS *
                     *******************************

----------------------
LOEWDIN ATOMIC CHARGES
----------------------
   0 C :    0.099108
   1 O :   -0.158255
   2 C :    0.059073
   3 C :   -0.077479
   4 C :   -0.019494
   5 C :   -0.053222
   6 C :   -0.015811
   7 C :   -0.063927
   8 C :    0.092251
   9 C :   -0.023871
  10 C :   -0.037312
  11 C :    0.100151
  12 O :   -0.226822
  13 H :    0.015623
  14 H :    0.015808
  15 H :    0.026374
  16 H :    0.033789
  17 H :    0.029670
  18 H :    0.032156
  19 H :    0.032175
  20 H :    0.011679
  21 H :    0.008327
  22 H :    0.022180
  23 H :    0.028122
  24 H :    0.020684
  25 H :    0.025687
  26 H :    0.023335

-------------------------------
LOEWDIN REDUCED ORBITAL CHARGES
-------------------------------
  0 C s       :     2.836782  s :     2.836782
      pz      :     1.075577  p :     2.933171
      px      :     1.001853
      py      :     0.855741
      dz2     :     0.021231  d :     0.130939
      dxz     :     0.006986
      dyz     :     0.040660
      dx2y2   :     0.032458
      dxy     :     0.029604

  1 O s       :     3.433156  s :     3.433156
      pz      :     1.799021  p :     4.693825
      px      :     1.355116
      py      :     1.539687
      dz2     :     0.003791  d :     0.031274
      dxz     :     0.004617
      dyz     :     0.002499
      dx2y2   :     0.012953
      dxy     :     0.007414

  2 C s       :     2.831482  s :     2.831482
      pz      :     0.954193  p :     2.930909
      px      :     0.873025
      py      :     1.103692
      dz2     :     0.013197  d :     0.178535
      dxz     :     0.034264
      dyz     :     0.015967
      dx2y2   :     0.061748
      dxy     :     0.053359

  3 C s       :     2.849093  s :     2.849093
      pz      :     1.036009  p :     3.134438
      px      :     1.058730
      py      :     1.039700
      dz2     :     0.007339  d :     0.093947
      dxz     :     0.012830
      dyz     :     0.006835
      dx2y2   :     0.030086
      dxy     :     0.036857

  4 C s       :     2.846779  s :     2.846779
      pz      :     0.967157  p :     3.073517
      px      :     1.050884
      py      :     1.055475
      dz2     :     0.006883  d :     0.099198
      dxz     :     0.013255
      dyz     :     0.009395
      dx2y2   :     0.032798
      dxy     :     0.036867

  5 C s       :     2.852566  s :     2.852566
      pz      :     1.012384  p :     3.107356
      px      :     1.058913
      py      :     1.036058
      dz2     :     0.007042  d :     0.093300
      dxz     :     0.011801
      dyz     :     0.007985
      dx2y2   :     0.029625
      dxy     :     0.036847

  6 C s       :     2.847447  s :     2.847447
      pz      :     0.967235  p :     3.069559
      px      :     1.056147
      py      :     1.046177
      dz2     :     0.007190  d :     0.098805
      dxz     :     0.014911
      dyz     :     0.007142
      dx2y2   :     0.034057
      dxy     :     0.035505

  7 C s       :     2.853149  s :     2.853149
      pz      :     0.979970  p :     3.100081
      px      :     1.037115
      py      :     1.082996
      dz2     :     0.008229  d :     0.110697
      dxz     :     0.011606
      dyz     :     0.014732
      dx2y2   :     0.039584
      dxy     :     0.036545

  8 C s       :     2.839973  s :     2.839973
      pz      :     1.037954  p :     2.903432
      px      :     0.989154
      py      :     0.876324
      dz2     :     0.026691  d :     0.164345
      dxz     :     0.022620
      dyz     :     0.035985
      dx2y2   :     0.048180
      dxy     :     0.030868

  9 C s       :     2.841139  s :     2.841139
      pz      :     1.015244  p :     3.090256
      px      :     1.046414
      py      :     1.028598
      dz2     :     0.017335  d :     0.092475
      dxz     :     0.018370
      dyz     :     0.019912
      dx2y2   :     0.013799
      dxy     :     0.023059

 10 C s       :     2.837349  s :     2.837349
      pz      :     1.032229  p :     3.107508
      px      :     1.059088
      py      :     1.016191
      dz2     :     0.010777  d :     0.092455
      dxz     :     0.025784
      dyz     :     0.024396
      dx2y2   :     0.019025
      dxy     :     0.012473

 11 C s       :     2.843086  s :     2.843086
      pz      :     0.895131  p :     2.910053
      px      :     0.998633
      py      :     1.016290
      dz2     :     0.033557  d :     0.146710
      dxz     :     0.029889
      dyz     :     0.031761
      dx2y2   :     0.040157
      dxy     :     0.011346

 12 O s       :     3.467731  s :     3.467731
      pz      :     1.612387  p :     4.730908
      px      :     1.651721
      py      :     1.466799
      dz2     :     0.005736  d :     0.028183
      dxz     :     0.005798
      dyz     :     0.007324
      dx2y2   :     0.004851
      dxy     :     0.004475

 13 H s       :     0.918855  s :     0.918855
      pz      :     0.030798  p :     0.065522
      px      :     0.014202
      py      :     0.020522

 14 H s       :     0.918627  s :     0.918627
      pz      :     0.036239  p :     0.065565
      px      :     0.011355
      py      :     0.017972

 15 H s       :     0.909580  s :     0.909580
      pz      :     0.013240  p :     0.064046
      px      :     0.041338
      py      :     0.009468

 16 H s       :     0.893207  s :     0.893207
      pz      :     0.016731  p :     0.073004
      px      :     0.016482
      py      :     0.039791

 17 H s       :     0.898421  s :     0.898421
      pz      :     0.015037  p :     0.071909
      px      :     0.023561
      py      :     0.033311

 18 H s       :     0.896419  s :     0.896419
      pz      :     0.016025  p :     0.071425
      px      :     0.022181
      py      :     0.033218

 19 H s       :     0.898080  s :     0.898080
      pz      :     0.014167  p :     0.069745
      px      :     0.016647
      py      :     0.038931

 20 H s       :     0.923527  s :     0.923527
      pz      :     0.010464  p :     0.064794
      px      :     0.012802
      py      :     0.041528

 21 H s       :     0.927242  s :     0.927242
      pz      :     0.010698  p :     0.064431
      px      :     0.041772
      py      :     0.011961

 22 H s       :     0.909564  s :     0.909564
      pz      :     0.018255  p :     0.068255
      px      :     0.032901
      py      :     0.017099

 23 H s       :     0.903576  s :     0.903576
      pz      :     0.025896  p :     0.068302
      px      :     0.028730
      py      :     0.013677

 24 H s       :     0.913921  s :     0.913921
      pz      :     0.028483  p :     0.065395
      px      :     0.012530
      py      :     0.024382

 25 H s       :     0.905683  s :     0.905683
      pz      :     0.023446  p :     0.068630
      px      :     0.022880
      py      :     0.022304

 26 H s       :     0.908715  s :     0.908715
      pz      :     0.013849  p :     0.067951
      px      :     0.034066
      py      :     0.020035


                      *****************************
                      * MAYER POPULATION ANALYSIS *
                      *****************************

  NA   - Mulliken gross atomic population
  ZA   - Total nuclear charge
  QA   - Mulliken gross atomic charge
  VA   - Mayer's total valence
  BVA  - Mayer's bonded valence
  FA   - Mayer's free valence

  ATOM       NA         ZA         QA         VA         BVA        FA
  0 C      5.8047     6.0000     0.1953     3.8851     3.8851    -0.0000
  1 O      8.4348     8.0000    -0.4348     2.0578     2.0578     0.0000
  2 C      5.7298     6.0000     0.2702     3.8025     3.8025     0.0000
  3 C      6.1142     6.0000    -0.1142     3.8091     3.8091    -0.0000
  4 C      6.0168     6.0000    -0.0168     3.8816     3.8816     0.0000
  5 C      6.0575     6.0000    -0.0575     3.8514     3.8514    -0.0000
  6 C      6.0108     6.0000    -0.0108     3.8383     3.8383     0.0000
  7 C      6.0852     6.0000    -0.0852     3.7679     3.7679     0.0000
  8 C      5.7625     6.0000     0.2375     3.9161     3.9161    -0.0000
  9 C      6.0022     6.0000    -0.0022     3.9829     3.9829    -0.0000
 10 C      6.0569     6.0000    -0.0569     4.0471     4.0471     0.0000
 11 C      5.7440     6.0000     0.2560     3.9126     3.9126     0.0000
 12 O      8.5110     8.0000    -0.5110     1.9530     1.9530    -0.0000
 13 H      0.9656     1.0000     0.0344     0.9843     0.9843     0.0000
 14 H      0.9652     1.0000     0.0348     0.9847     0.9847     0.0000
 15 H      0.9552     1.0000     0.0448     0.9889     0.9889     0.0000
 16 H      0.9885     1.0000     0.0115     0.9984     0.9984    -0.0000
 17 H      0.9918     1.0000     0.0082     1.0052     1.0052     0.0000
 18 H      0.9943     1.0000     0.0057     0.9983     0.9983     0.0000
 19 H      0.9888     1.0000     0.0112     0.9902     0.9902    -0.0000
 20 H      0.9790     1.0000     0.0210     0.9748     0.9748     0.0000
 21 H      0.9855     1.0000     0.0145     0.9759     0.9759     0.0000
 22 H      0.9726     1.0000     0.0274     0.9831     0.9831     0.0000
 23 H      0.9652     1.0000     0.0348     0.9788     0.9788     0.0000
 24 H      0.9790     1.0000     0.0210     0.9852     0.9852    -0.0000
 25 H      0.9668     1.0000     0.0332     0.9917     0.9917    -0.0000
 26 H      0.9721     1.0000     0.0279     0.9738     0.9738    -0.0000

  Mayer bond orders larger than 0.100000
B(  0-C ,  1-O ) :   0.9174 B(  0-C , 13-H ) :   0.9757 B(  0-C , 14-H ) :   0.9756 
B(  0-C , 15-H ) :   0.9836 B(  1-O ,  2-C ) :   1.0666 B(  2-C ,  3-C ) :   1.3403 
B(  2-C ,  5-C ) :   1.3493 B(  3-C ,  4-C ) :   1.3398 B(  3-C , 16-H ) :   1.0107 
B(  4-C ,  7-C ) :   1.4379 B(  4-C , 17-H ) :   0.9990 B(  5-C ,  6-C ) :   1.4170 
B(  5-C , 18-H ) :   1.0079 B(  6-C ,  7-C ) :   1.3556 B(  6-C , 19-H ) :   1.0041 
B(  7-C ,  8-C ) :   0.9600 B(  8-C ,  9-C ) :   1.0566 B(  8-C , 12-O ) :   0.9721 
B(  8-C , 24-H ) :   0.9378 B(  9-C , 10-C ) :   1.0502 B(  9-C , 25-H ) :   0.9574 
B(  9-C , 26-H ) :   0.9510 B( 10-C , 11-C ) :   1.0642 B( 10-C , 22-H ) :   0.9525 
B( 10-C , 23-H ) :   0.9558 B( 11-C , 12-O ) :   0.9202 B( 11-C , 20-H ) :   0.9621 
B( 11-C , 21-H ) :   0.9638 

-------
TIMINGS
-------

Total SCF time: 0 days 0 hours 0 min 19 sec 

Total time                  ....      19.910 sec
Sum of individual times     ....      19.887 sec  ( 99.9%)

SCF preparation             ....       0.394 sec  (  2.0%)
Fock matrix formation       ....      19.114 sec  ( 96.0%)
  Startup                   ....       0.014 sec  (  0.1% of F)
  Split-RI-J                ....       1.382 sec  (  7.2% of F)
  Chain of spheres X        ....      12.950 sec  ( 67.8% of F)
  XC integration            ....       2.215 sec  ( 11.6% of F)
    XC Preparation          ....       0.000 sec  (  0.0% of XC)
    Basis function eval.    ....       0.833 sec  ( 37.6% of XC)
    Density eval.           ....       0.523 sec  ( 23.6% of XC)
    XC-Functional eval.     ....       0.079 sec  (  3.6% of XC)
    XC-Potential eval.      ....       0.589 sec  ( 26.6% of XC)
  CPCM terms                ....       2.481 sec  ( 13.0% of F)
Diagonalization             ....       0.000 sec  (  0.0%)
Density matrix formation    ....       0.037 sec  (  0.2%)
Total Energy calculation    ....       0.032 sec  (  0.2%)
Population analysis         ....       0.020 sec  (  0.1%)
Orbital Transformation      ....       0.035 sec  (  0.2%)
Orbital Orthonormalization  ....       0.000 sec  (  0.0%)
DIIS solution               ....       0.148 sec  (  0.7%)
SOSCF solution              ....       0.104 sec  (  0.5%)
Finished LeanSCF after  20.0 sec

Maximum memory used throughout the entire LEANSCF-calculation: 30.0 MB


           ************************************************************
           *        Program running with 8 parallel MPI-processes     *
           *              working on a common directory               *
           ************************************************************

------------------------------------------------------------------------------
                                ORCA  MP2 
------------------------------------------------------------------------------

Freezing NCore=26 chemical core electrons

----------------------
RI-MP2 ENERGY+GRADIENT
----------------------
Dimension of the orbital basis            ...  252
Dimension of the AuxC basis               ...  820
Memory devoted to MP2                     ... 8000 MB   
Data format for matrix containers         ... DOUBLE
Compression type for matrix containers    ... UNCOMPRESSED
Overall scaling of the MP2 energy         ...   2.700e-01

-----------------------
SHARK RI TRANSFORMATION
-----------------------

Number of basis functions                ...    252
Number of aux functions                  ...    820
Number of operators                      ...      1
Generation of IJK                        ... YES
Generation of IAK                        ... YES
Generation of ABK                        ... NO
Orbital Range Operator  0:    0-  47 to   48- 251

Aux basis identifier                     ...   AUXC
Contraction scheme used                  ... SEGMENTED
Do orthogonalization                     ... YES
All operator combinations                ... NO
Transpose (ia|K)                         ... NO
Integral generator used                  ... LIBINT
Starting integral generation + trafo... 
Half trafo (segmented) done. Total time =  0.2 sec. integrals=  0.1 sec trafo=  0.1 sec
Integral generation and half transformation done (  0.2 sec)

Reading or making V^(-1/2)          ... done (  0.0 sec)
Sorting IJK integrals               ... done (  0.1 sec)
Sorting IAK integrals               ... done (  0.2 sec)

SHARK RI integral transformation done. Total time =  0.4 sec.

Opening buffers                              ... done
Frozen core precalculation                   ... done

Starting loop over batches of integrals:

Operator 0  - window                       ... ( 13- 47)x( 48-251)
Operator 0  - Memory available             ...  8000 MB
Operator 0  - Memory needed per MO         ...   1.3 MB
Operator 0  - Number of orbitals per batch ... 5
Operator 0  - Number of batches            ... 1

OPERATOR  0   PASS   0:  MOs    13 ...   17 +   18 ...   22 +   23 ...   27 +   28 ...   32
                            +   33 ...   37 +   38 ...   42 +   43 ...   47
  Reading integrals       ... ok
  Internal MO  15
Closing buffer GIPV ( 0.05 GB; CompressionRatio= 1.00)
Time spent in pair loops =     2.456 sec
Deleting buffers (Ka|jb) ...done

-----------------------------------------------
 RI-MP2 CORRELATION ENERGY:     -0.604883733 Eh
-----------------------------------------------


---------------------
MP2 DENSITY FORMATION
---------------------

Completing the external part of the density      ... done
Storing the unrelaxed density                    ... done

Re-sorting 3-index density container for op 0    ... done
Computing external part of the Lagrangian        ... done
Calculating the xc-kernel                        ... done
Calculating G(D)                                 ... done
Completing the Lagrangian                        ... done
Solving the Z-vector equations                   ... Using XC Grid                  ... (calc.grid_cpscf.tmp) 
Recalculating density on grid  ... (calc.grho_cpscf0.tmp) done
Calculating the xc-kernel      ... (calc.fxc_cpscf0.tmp) done

-------------------
SHARK CP-SCF DRIVER
-------------------

Dimension of the orbital basis          ...    252
Dimension of the CPSCF-problem          ...   9792
Number of operators                     ...      1
Max. number of iterations               ...    128
Convergence Tolerance                   ... 3.0e-05
Number of perturbations                 ...      1
Perturbation type                       ... REAL

----------------------------
POPLE LINEAR EQUATION SOLVER
----------------------------

  ITERATION   0:   ||err||_max =   4.5688e-02 (   1.1 sec)
  ITERATION   1:   ||err||_max =   9.5587e-03 (   1.1 sec)
  ITERATION   2:   ||err||_max =   3.5669e-03 (   1.1 sec)
  ITERATION   3:   ||err||_max =   9.1342e-04 (   1.1 sec)
  ITERATION   4:   ||err||_max =   3.0905e-04 (   1.1 sec)
  ITERATION   5:   ||err||_max =   1.0965e-04 (   1.1 sec)
  ITERATION   6:   ||err||_max =   3.0229e-05 (   1.1 sec)
  ITERATION   7:   ||err||_max =   1.2870e-05 (   1.1 sec)
done
Finalizing the relaxed density                   ... done
Transforming P to the AO basis                   ... done
Storing the relaxed density                      ... done

------------------------------------
ENERGY WEIGHTED DENSITY FINALIZATION
------------------------------------

Gathering the parts of the W-matrix              ... done
Forming the Z-density                            ... done
Transforming Z to the AO basis                   ... done
Calculating G(Z)                                 ... done
Finalizing the W-matrix                          ... done
Transforming W to the AO basis and storing       ... done

----------------------------------
MP2 DERIVATIVE INTEGRAL GENERATION
----------------------------------

Input SCF Electron Density              ... calc.scfp
Input Correlated Electron Density       ... calc.pmp2re
Input Energy Weighted Density           ... calc.wmp2.tmp

Nuclear repulsion gradient              ... done (  0.0 sec)
HCore & Overlap gradient  (SHARK)       ... done (  0.1 sec)
Two-electron RIJ gradient terms         ... done (  0.7 sec)

-----------------------------------------------------------
MP2 COSX Grid Generation
-----------------------------------------------------------

General Integration Accuracy     IntAcc      ... 4.871
Radial Grid Type                 RadialGrid  ... OptM3 with GC (2021)
Angular Grid (max. ang.)         AngularGrid ... 4 (Lebedev-302)
Angular grid pruning method      GridPruning ... 4 (adaptive)
Weight generation scheme         WeightScheme... mBecke (2022)
Basis function cutoff            BFCut       ... 1.0000e-12
Integration weight cutoff        WCut        ... 1.0000e-14
Partially contracted basis set               ... on
Rotationally invariant grid construction     ... off
Angular grids for H and He will be reduced by one unit

Total number of grid points                  ...   139622
Total number of batches                      ...     1104
Average number of points per batch           ...      126
Average number of grid points per atom       ...     5171
UseSFitting                                  ... on
Two-electron COSX gradient terms        ... 
Integration Timings:
Total Time                  =     7.1 sec
Basis fcn evaluation        =     0.1 sec
Density evaluation          =     0.2 sec
A evaluation                =     5.9 sec
A derivative evaluation     =     0.0 sec
S-fit derivative evaluation =     0.0 sec
anal. over. der. evaluation =     0.0 sec
num. over. der. evaluation  =     0.5 sec
K(P) evaluation             =     0.1 sec
finalize                    =     0.0 sec

done (  8.0 sec)
CPCM gradient                           ... done (  0.7 sec)
DFT XC gradient                         ... Exchange-correlation gradient    ... done
done (  0.9 sec)
Empirical dispersion gradient           ... 
-------------------
DISPERSION GRADIENT
-------------------

   1   C   :   -0.000174554    0.000061680   -0.000024136
   2   O   :   -0.000170970   -0.000010202   -0.000026086
   3   C   :   -0.000035276   -0.000017421    0.000010511
   4   C   :   -0.000041839    0.000047297    0.000035991
   5   C   :   -0.000278738    0.000062041    0.000114204
   6   C   :   -0.000067832   -0.000132487    0.000017470
   7   C   :   -0.000213064   -0.000121455    0.000065673
   8   C   :   -0.000199780   -0.000086714    0.000111798
   9   C   :    0.000131624   -0.000095742    0.000116211
  10   C   :    0.000217586   -0.000127693   -0.000101638
  11   C   :    0.000247176    0.000053499   -0.000197711
  12   C   :    0.000268336    0.000169034   -0.000014657
  13   O   :    0.000150764    0.000081683    0.000140795
  14   H   :   -0.000095706    0.000060719   -0.000047552
  15   H   :   -0.000105924    0.000058039    0.000021670
  16   H   :   -0.000099254    0.000021672   -0.000014423
  17   H   :   -0.000016960    0.000121424    0.000006776
  18   H   :   -0.000057714    0.000157026    0.000060784
  19   H   :   -0.000057040   -0.000124040   -0.000009348
  20   H   :   -0.000038626   -0.000157748    0.000024007
  21   H   :    0.000099581    0.000148887   -0.000001325
  22   H   :    0.000119881    0.000080116    0.000022168
  23   H   :    0.000079696    0.000064668   -0.000176224
  24   H   :    0.000079408    0.000019002   -0.000111972
  25   H   :    0.000069851   -0.000100343    0.000131692
  26   H   :    0.000078673   -0.000125550   -0.000119567
  27   H   :    0.000110700   -0.000107391   -0.000035109

Difference to translation invariance:
           :    0.0000000000   -0.0000000000    0.0000000000

Difference to rotation invariance:
           :    0.0000000000   -0.0000000000   -0.0000000000

Norm of the Dispersion gradient    ...    0.0010105158
RMS gradient                       ...    0.0001122795
MAX gradient                       ...    0.0002787378
done (  0.0 sec)

                *********************************************
                * UNRELAXED MP2 DENSITY POPULATION ANALYSIS *
                *********************************************

------------------------------------------------------------------------------
                           ORCA POPULATION ANALYSIS
------------------------------------------------------------------------------
Input electron density              ... calc.pmp2ur
BaseName (.gbw .S,...)              ... calc

                    ********************************
                    * MULLIKEN POPULATION ANALYSIS *
                    ********************************

-----------------------
MULLIKEN ATOMIC CHARGES
-----------------------
   0 C :    0.189984
   1 O :   -0.426237
   2 C :    0.265035
   3 C :   -0.114809
   4 C :   -0.018812
   5 C :   -0.058385
   6 C :   -0.012631
   7 C :   -0.085108
   8 C :    0.232576
   9 C :   -0.004391
  10 C :   -0.058953
  11 C :    0.250765
  12 O :   -0.502499
  13 H :    0.035076
  14 H :    0.035424
  15 H :    0.045596
  16 H :    0.012708
  17 H :    0.009200
  18 H :    0.006818
  19 H :    0.012402
  20 H :    0.021930
  21 H :    0.015326
  22 H :    0.028305
  23 H :    0.035748
  24 H :    0.021968
  25 H :    0.034133
  26 H :    0.028829
Sum of atomic charges:   -0.0000000

--------------------------------
MULLIKEN REDUCED ORBITAL CHARGES
--------------------------------
  0 C s       :     3.009229  s :     3.009229
      pz      :     1.023974  p :     2.737565
      px      :     0.955801
      py      :     0.757790
      dz2     :     0.010759  d :     0.063222
      dxz     :     0.004672
      dyz     :     0.017500
      dx2y2   :     0.014918
      dxy     :     0.015374
  1 O s       :     3.750612  s :     3.750612
      pz      :     1.815838  p :     4.651878
      px      :     1.313819
      py      :     1.522221
      dz2     :     0.003680  d :     0.023747
      dxz     :     0.004006
      dyz     :     0.003050
      dx2y2   :     0.008273
      dxy     :     0.004737
  2 C s       :     2.937469  s :     2.937469
      pz      :     0.959726  p :     2.712135
      px      :     0.751753
      py      :     1.000656
      dz2     :     0.007393  d :     0.085361
      dxz     :     0.018305
      dyz     :     0.009261
      dx2y2   :     0.027596
      dxy     :     0.022806
  3 C s       :     3.239390  s :     3.239390
      pz      :     1.058106  p :     2.831554
      px      :     0.921830
      py      :     0.851617
      dz2     :     0.004391  d :     0.043865
      dxz     :     0.007484
      dyz     :     0.005012
      dx2y2   :     0.011953
      dxy     :     0.015025
  4 C s       :     3.215120  s :     3.215120
      pz      :     0.968839  p :     2.757327
      px      :     0.861070
      py      :     0.927418
      dz2     :     0.004183  d :     0.046365
      dxz     :     0.007644
      dyz     :     0.005965
      dx2y2   :     0.013645
      dxy     :     0.014926
  5 C s       :     3.239247  s :     3.239247
      pz      :     1.028697  p :     2.775458
      px      :     0.864379
      py      :     0.882382
      dz2     :     0.004208  d :     0.043680
      dxz     :     0.007114
      dyz     :     0.005442
      dx2y2   :     0.012014
      dxy     :     0.014902
  6 C s       :     3.209525  s :     3.209525
      pz      :     0.975295  p :     2.756955
      px      :     0.892466
      py      :     0.889194
      dz2     :     0.004373  d :     0.046152
      dxz     :     0.008434
      dyz     :     0.004930
      dx2y2   :     0.013883
      dxy     :     0.014531
  7 C s       :     3.065380  s :     3.065380
      pz      :     1.015200  p :     2.967461
      px      :     0.968164
      py      :     0.984098
      dz2     :     0.004742  d :     0.052267
      dxz     :     0.007412
      dyz     :     0.008698
      dx2y2   :     0.016171
      dxy     :     0.015243
  8 C s       :     3.014365  s :     3.014365
      pz      :     1.007505  p :     2.673322
      px      :     0.872857
      py      :     0.792959
      dz2     :     0.012936  d :     0.079738
      dxz     :     0.012016
      dyz     :     0.017222
      dx2y2   :     0.021433
      dxy     :     0.016131
  9 C s       :     3.033785  s :     3.033785
      pz      :     0.951559  p :     2.925480
      px      :     0.986558
      py      :     0.987363
      dz2     :     0.008571  d :     0.045125
      dxz     :     0.008740
      dyz     :     0.009569
      dx2y2   :     0.007455
      dxy     :     0.010790
 10 C s       :     3.051092  s :     3.051092
      pz      :     1.000781  p :     2.962533
      px      :     1.007232
      py      :     0.954521
      dz2     :     0.006193  d :     0.045327
      dxz     :     0.011688
      dyz     :     0.011095
      dx2y2   :     0.009374
      dxy     :     0.006978
 11 C s       :     2.985738  s :     2.985738
      pz      :     0.797780  p :     2.691886
      px      :     0.929736
      py      :     0.964371
      dz2     :     0.016053  d :     0.071611
      dxz     :     0.015491
      dyz     :     0.015074
      dx2y2   :     0.017761
      dxy     :     0.007232
 12 O s       :     3.783458  s :     3.783458
      pz      :     1.597035  p :     4.696339
      px      :     1.653760
      py      :     1.445544
      dz2     :     0.004880  d :     0.022701
      dxz     :     0.004765
      dyz     :     0.005505
      dx2y2   :     0.004063
      dxy     :     0.003488
 13 H s       :     0.939742  s :     0.939742
      pz      :     0.012034  p :     0.025182
      px      :     0.005524
      py      :     0.007624
 14 H s       :     0.939382  s :     0.939382
      pz      :     0.013957  p :     0.025193
      px      :     0.004538
      py      :     0.006699
 15 H s       :     0.929931  s :     0.929931
      pz      :     0.005559  p :     0.024472
      px      :     0.015632
      py      :     0.003281
 16 H s       :     0.960781  s :     0.960781
      pz      :     0.005343  p :     0.026511
      px      :     0.005754
      py      :     0.015414
 17 H s       :     0.964312  s :     0.964312
      pz      :     0.005133  p :     0.026488
      px      :     0.008689
      py      :     0.012666
 18 H s       :     0.967122  s :     0.967122
      pz      :     0.005176  p :     0.026059
      px      :     0.008357
      py      :     0.012526
 19 H s       :     0.961625  s :     0.961625
      pz      :     0.004850  p :     0.025973
      px      :     0.005967
      py      :     0.015156
 20 H s       :     0.954251  s :     0.954251
      pz      :     0.003501  p :     0.023819
      px      :     0.004804
      py      :     0.015515
 21 H s       :     0.961217  s :     0.961217
      pz      :     0.003611  p :     0.023458
      px      :     0.015619
      py      :     0.004228
 22 H s       :     0.946548  s :     0.946548
      pz      :     0.006714  p :     0.025147
      px      :     0.012683
      py      :     0.005750
 23 H s       :     0.939156  s :     0.939156
      pz      :     0.009593  p :     0.025096
      px      :     0.011275
      py      :     0.004229
 24 H s       :     0.955021  s :     0.955021
      pz      :     0.010479  p :     0.023011
      px      :     0.003995
      py      :     0.008537
 25 H s       :     0.940706  s :     0.940706
      pz      :     0.008299  p :     0.025161
      px      :     0.008773
      py      :     0.008089
 26 H s       :     0.946417  s :     0.946417
      pz      :     0.004633  p :     0.024754
      px      :     0.013000
      py      :     0.007121


                     *******************************
                     * LOEWDIN POPULATION ANALYSIS *
                     *******************************

----------------------
LOEWDIN ATOMIC CHARGES
----------------------
   0 C :    0.096851
   1 O :   -0.150450
   2 C :    0.054144
   3 C :   -0.076670
   4 C :   -0.020032
   5 C :   -0.052545
   6 C :   -0.016402
   7 C :   -0.063902
   8 C :    0.088868
   9 C :   -0.023578
  10 C :   -0.037032
  11 C :    0.097311
  12 O :   -0.219266
  13 H :    0.015347
  14 H :    0.015532
  15 H :    0.026266
  16 H :    0.033619
  17 H :    0.029307
  18 H :    0.031962
  19 H :    0.031987
  20 H :    0.011490
  21 H :    0.008065
  22 H :    0.021979
  23 H :    0.027972
  24 H :    0.020501
  25 H :    0.025501
  26 H :    0.023176

-------------------------------
LOEWDIN REDUCED ORBITAL CHARGES
-------------------------------
  0 C s       :     2.836884  s :     2.836884
      pz      :     1.073665  p :     2.929842
      px      :     1.000476
      py      :     0.855701
      dz2     :     0.022335  d :     0.136423
      dxz     :     0.008117
      dyz     :     0.041794
      dx2y2   :     0.033610
      dxy     :     0.030567
  1 O s       :     3.432644  s :     3.432644
      pz      :     1.792978  p :     4.679525
      px      :     1.351437
      py      :     1.535110
      dz2     :     0.005207  d :     0.038280
      dxz     :     0.006015
      dyz     :     0.003799
      dx2y2   :     0.014416
      dxy     :     0.008843
  2 C s       :     2.832249  s :     2.832249
      pz      :     0.954714  p :     2.928195
      px      :     0.872933
      py      :     1.100548
      dz2     :     0.014709  d :     0.185412
      dxz     :     0.035228
      dyz     :     0.017485
      dx2y2   :     0.063165
      dxy     :     0.054825
  3 C s       :     2.849300  s :     2.849300
      pz      :     1.033129  p :     3.125488
      px      :     1.055549
      py      :     1.036810
      dz2     :     0.008977  d :     0.101881
      dxz     :     0.014406
      dyz     :     0.008121
      dx2y2   :     0.031870
      dxy     :     0.038506
  4 C s       :     2.846928  s :     2.846928
      pz      :     0.965913  p :     3.066206
      px      :     1.047878
      py      :     1.052416
      dz2     :     0.008454  d :     0.106898
      dxz     :     0.014681
      dyz     :     0.010698
      dx2y2   :     0.034468
      dxy     :     0.038598
  5 C s       :     2.852730  s :     2.852730
      pz      :     1.009719  p :     3.098697
      px      :     1.055768
      py      :     1.033210
      dz2     :     0.008644  d :     0.101117
      dxz     :     0.013303
      dyz     :     0.009323
      dx2y2   :     0.031314
      dxy     :     0.038532
  6 C s       :     2.847585  s :     2.847585
      pz      :     0.966108  p :     3.062333
      px      :     1.052998
      py      :     1.043227
      dz2     :     0.008766  d :     0.106484
      dxz     :     0.016387
      dyz     :     0.008387
      dx2y2   :     0.035769
      dxy     :     0.037175
  7 C s       :     2.853591  s :     2.853591
      pz      :     0.977361  p :     3.091223
      px      :     1.034095
      py      :     1.079767
      dz2     :     0.009924  d :     0.119088
      dxz     :     0.012997
      dyz     :     0.016397
      dx2y2   :     0.041309
      dxy     :     0.038462
  8 C s       :     2.840512  s :     2.840512
      pz      :     1.035700  p :     2.899747
      px      :     0.987533
      py      :     0.876515
      dz2     :     0.027986  d :     0.170872
      dxz     :     0.024057
      dyz     :     0.037323
      dx2y2   :     0.049398
      dxy     :     0.032107
  9 C s       :     2.841177  s :     2.841177
      pz      :     1.012853  p :     3.082801
      px      :     1.043920
      py      :     1.026028
      dz2     :     0.018738  d :     0.099601
      dxz     :     0.019747
      dyz     :     0.021413
      dx2y2   :     0.015157
      dxy     :     0.024545
 10 C s       :     2.837403  s :     2.837403
      pz      :     1.029762  p :     3.100113
      px      :     1.056603
      py      :     1.013748
      dz2     :     0.012187  d :     0.099516
      dxz     :     0.027290
      dyz     :     0.025790
      dx2y2   :     0.020405
      dxy     :     0.013844
 11 C s       :     2.843350  s :     2.843350
      pz      :     0.894757  p :     2.906659
      px      :     0.997393
      py      :     1.014509
      dz2     :     0.034784  d :     0.152681
      dxz     :     0.030995
      dyz     :     0.032890
      dx2y2   :     0.041482
      dxy     :     0.012531
 12 O s       :     3.467155  s :     3.467155
      pz      :     1.607510  p :     4.716895
      px      :     1.646914
      py      :     1.462472
      dz2     :     0.007087  d :     0.035216
      dxz     :     0.007190
      dyz     :     0.008698
      dx2y2   :     0.006282
      dxy     :     0.005958
 13 H s       :     0.916736  s :     0.916736
      pz      :     0.031646  p :     0.067917
      px      :     0.014879
      py      :     0.021392
 14 H s       :     0.916509  s :     0.916509
      pz      :     0.037166  p :     0.067959
      px      :     0.011991
      py      :     0.018802
 15 H s       :     0.907389  s :     0.907389
      pz      :     0.013837  p :     0.066346
      px      :     0.042384
      py      :     0.010124
 16 H s       :     0.890821  s :     0.890821
      pz      :     0.017387  p :     0.075559
      px      :     0.017318
      py      :     0.040854
 17 H s       :     0.896133  s :     0.896133
      pz      :     0.015744  p :     0.074560
      px      :     0.024482
      py      :     0.034334
 18 H s       :     0.894110  s :     0.894110
      pz      :     0.016668  p :     0.073929
      px      :     0.023060
      py      :     0.034200
 19 H s       :     0.895674  s :     0.895674
      pz      :     0.014860  p :     0.072339
      px      :     0.017471
      py      :     0.040008
 20 H s       :     0.921190  s :     0.921190
      pz      :     0.011165  p :     0.067320
      px      :     0.013481
      py      :     0.042674
 21 H s       :     0.924938  s :     0.924938
      pz      :     0.011413  p :     0.066998
      px      :     0.042956
      py      :     0.012629
 22 H s       :     0.907189  s :     0.907189
      pz      :     0.019057  p :     0.070831
      px      :     0.033919
      py      :     0.017856
 23 H s       :     0.901222  s :     0.901222
      pz      :     0.026818  p :     0.070806
      px      :     0.029644
      py      :     0.014344
 24 H s       :     0.911418  s :     0.911418
      pz      :     0.029420  p :     0.068081
      px      :     0.013282
      py      :     0.025379
 25 H s       :     0.903291  s :     0.903291
      pz      :     0.024297  p :     0.071209
      px      :     0.023733
      py      :     0.023178
 26 H s       :     0.906302  s :     0.906302
      pz      :     0.014551  p :     0.070522
      px      :     0.035116
      py      :     0.020854


                      *****************************
                      * MAYER POPULATION ANALYSIS *
                      *****************************

  NA   - Mulliken gross atomic population
  ZA   - Total nuclear charge
  QA   - Mulliken gross atomic charge
  VA   - Mayer's total valence
  BVA  - Mayer's bonded valence
  FA   - Mayer's free valence

  ATOM       NA         ZA         QA         VA         BVA        FA
  0 C      5.8100     6.0000     0.1900     3.9143     3.8176     0.0967
  1 O      8.4262     8.0000    -0.4262     2.1546     2.0047     0.1500
  2 C      5.7350     6.0000     0.2650     3.8249     3.6821     0.1428
  3 C      6.1148     6.0000    -0.1148     3.8395     3.6941     0.1454
  4 C      6.0188     6.0000    -0.0188     3.9069     3.7641     0.1428
  5 C      6.0584     6.0000    -0.0584     3.8798     3.7364     0.1435
  6 C      6.0126     6.0000    -0.0126     3.8641     3.7221     0.1420
  7 C      6.0851     6.0000    -0.0851     3.7967     3.6415     0.1552
  8 C      5.7674     6.0000     0.2326     3.9417     3.8254     0.1163
  9 C      6.0044     6.0000    -0.0044     4.0145     3.9022     0.1123
 10 C      6.0590     6.0000    -0.0590     4.0789     3.9680     0.1108
 11 C      5.7492     6.0000     0.2508     3.9402     3.8342     0.1060
 12 O      8.5025     8.0000    -0.5025     2.0513     1.9026     0.1487
 13 H      0.9649     1.0000     0.0351     0.9883     0.9680     0.0202
 14 H      0.9646     1.0000     0.0354     0.9886     0.9684     0.0202
 15 H      0.9544     1.0000     0.0456     0.9925     0.9735     0.0191
 16 H      0.9873     1.0000     0.0127     1.0025     0.9810     0.0215
 17 H      0.9908     1.0000     0.0092     1.0096     0.9876     0.0220
 18 H      0.9932     1.0000     0.0068     1.0025     0.9809     0.0215
 19 H      0.9876     1.0000     0.0124     0.9944     0.9729     0.0215
 20 H      0.9781     1.0000     0.0219     0.9789     0.9582     0.0208
 21 H      0.9847     1.0000     0.0153     0.9802     0.9590     0.0212
 22 H      0.9717     1.0000     0.0283     0.9873     0.9661     0.0212
 23 H      0.9643     1.0000     0.0357     0.9828     0.9619     0.0209
 24 H      0.9780     1.0000     0.0220     0.9894     0.9670     0.0224
 25 H      0.9659     1.0000     0.0341     0.9957     0.9743     0.0214
 26 H      0.9712     1.0000     0.0288     0.9780     0.9566     0.0215

  Mayer bond orders larger than 0.100000
B(  0-C ,  1-O ) :   0.8962 B(  0-C , 13-H ) :   0.9606 B(  0-C , 14-H ) :   0.9606 
B(  0-C , 15-H ) :   0.9689 B(  1-O ,  2-C ) :   1.0427 B(  2-C ,  3-C ) :   1.2981 
B(  2-C ,  5-C ) :   1.3099 B(  3-C ,  4-C ) :   1.2990 B(  3-C , 16-H ) :   0.9948 
B(  4-C ,  7-C ) :   1.3926 B(  4-C , 17-H ) :   0.9831 B(  5-C ,  6-C ) :   1.3725 
B(  5-C , 18-H ) :   0.9921 B(  6-C ,  7-C ) :   1.3140 B(  6-C , 19-H ) :   0.9882 
B(  7-C ,  8-C ) :   0.9365 B(  8-C ,  9-C ) :   1.0327 B(  8-C , 12-O ) :   0.9487 
B(  8-C , 24-H ) :   0.9218 B(  9-C , 10-C ) :   1.0272 B(  9-C , 25-H ) :   0.9416 
B(  9-C , 26-H ) :   0.9352 B( 10-C , 11-C ) :   1.0415 B( 10-C , 22-H ) :   0.9369 
B( 10-C , 23-H ) :   0.9403 B( 11-C , 12-O ) :   0.8978 B( 11-C , 20-H ) :   0.9466 
B( 11-C , 21-H ) :   0.9480 


                *******************************************
                * RELAXED MP2 DENSITY POPULATION ANALYSIS *
                *******************************************

------------------------------------------------------------------------------
                           ORCA POPULATION ANALYSIS
------------------------------------------------------------------------------
Input electron density              ... calc.pmp2re
BaseName (.gbw .S,...)              ... calc

                    ********************************
                    * MULLIKEN POPULATION ANALYSIS *
                    ********************************

-----------------------
MULLIKEN ATOMIC CHARGES
-----------------------
   0 C :    0.174396
   1 O :   -0.374874
   2 C :    0.244900
   3 C :   -0.104033
   4 C :   -0.023427
   5 C :   -0.047648
   6 C :   -0.018205
   7 C :   -0.049098
   8 C :    0.195701
   9 C :    0.002245
  10 C :   -0.052248
  11 C :    0.230327
  12 O :   -0.451100
  13 H :    0.034243
  14 H :    0.034553
  15 H :    0.045144
  16 H :    0.001711
  17 H :   -0.004374
  18 H :   -0.004196
  19 H :    0.001259
  20 H :    0.020238
  21 H :    0.012883
  22 H :    0.024988
  23 H :    0.033201
  24 H :    0.017397
  25 H :    0.030079
  26 H :    0.025937
Sum of atomic charges:   -0.0000000

--------------------------------
MULLIKEN REDUCED ORBITAL CHARGES
--------------------------------
  0 C s       :     3.008995  s :     3.008995
      pz      :     1.029286  p :     2.755004
      px      :     0.958568
      py      :     0.767150
      dz2     :     0.010358  d :     0.061606
      dxz     :     0.004608
      dyz     :     0.017193
      dx2y2   :     0.014669
      dxy     :     0.014777
  1 O s       :     3.742207  s :     3.742207
      pz      :     1.794574  p :     4.609138
      px      :     1.307042
      py      :     1.507522
      dz2     :     0.003612  d :     0.023529
      dxz     :     0.004062
      dyz     :     0.003102
      dx2y2   :     0.007972
      dxy     :     0.004781
  2 C s       :     2.939101  s :     2.939101
      pz      :     0.972379  p :     2.732948
      px      :     0.767001
      py      :     0.993569
      dz2     :     0.007150  d :     0.083051
      dxz     :     0.017998
      dyz     :     0.009001
      dx2y2   :     0.026800
      dxy     :     0.022103
  3 C s       :     3.245212  s :     3.245212
      pz      :     1.055810  p :     2.816423
      px      :     0.919717
      py      :     0.840895
      dz2     :     0.004249  d :     0.042399
      dxz     :     0.007335
      dyz     :     0.004792
      dx2y2   :     0.011469
      dxy     :     0.014553
  4 C s       :     3.222294  s :     3.222294
      pz      :     0.976427  p :     2.756239
      px      :     0.861249
      py      :     0.918563
      dz2     :     0.004017  d :     0.044894
      dxz     :     0.007449
      dyz     :     0.005727
      dx2y2   :     0.013071
      dxy     :     0.014629
  5 C s       :     3.243448  s :     3.243448
      pz      :     1.025757  p :     2.761980
      px      :     0.858798
      py      :     0.877425
      dz2     :     0.004060  d :     0.042221
      dxz     :     0.006951
      dyz     :     0.005285
      dx2y2   :     0.011371
      dxy     :     0.014555
  6 C s       :     3.218470  s :     3.218470
      pz      :     0.982866  p :     2.755061
      px      :     0.893600
      py      :     0.878595
      dz2     :     0.004207  d :     0.044673
      dxz     :     0.008187
      dyz     :     0.004729
      dx2y2   :     0.013453
      dxy     :     0.014098
  7 C s       :     3.066446  s :     3.066446
      pz      :     1.010114  p :     2.932179
      px      :     0.953908
      py      :     0.968156
      dz2     :     0.004534  d :     0.050473
      dxz     :     0.007263
      dyz     :     0.008577
      dx2y2   :     0.015530
      dxy     :     0.014569
  8 C s       :     3.018160  s :     3.018160
      pz      :     1.009786  p :     2.708330
      px      :     0.892355
      py      :     0.806189
      dz2     :     0.012458  d :     0.077808
      dxz     :     0.011830
      dyz     :     0.016808
      dx2y2   :     0.020864
      dxy     :     0.015848
  9 C s       :     3.022621  s :     3.022621
      pz      :     0.955988  p :     2.931607
      px      :     0.986949
      py      :     0.988670
      dz2     :     0.008289  d :     0.043527
      dxz     :     0.008343
      dyz     :     0.009194
      dx2y2   :     0.007189
      dxy     :     0.010512
 10 C s       :     3.038646  s :     3.038646
      pz      :     1.003731  p :     2.969854
      px      :     1.006473
      py      :     0.959649
      dz2     :     0.006048  d :     0.043748
      dxz     :     0.011330
      dyz     :     0.010513
      dx2y2   :     0.008972
      dxy     :     0.006884
 11 C s       :     2.985283  s :     2.985283
      pz      :     0.809012  p :     2.714421
      px      :     0.934680
      py      :     0.970728
      dz2     :     0.015761  d :     0.069970
      dxz     :     0.015035
      dyz     :     0.014511
      dx2y2   :     0.017571
      dxy     :     0.007092
 12 O s       :     3.775001  s :     3.775001
      pz      :     1.583199  p :     4.653637
      px      :     1.639305
      py      :     1.431133
      dz2     :     0.004845  d :     0.022462
      dxz     :     0.004663
      dyz     :     0.005428
      dx2y2   :     0.004077
      dxy     :     0.003448
 13 H s       :     0.941069  s :     0.941069
      pz      :     0.011662  p :     0.024688
      px      :     0.005555
      py      :     0.007471
 14 H s       :     0.940748  s :     0.940748
      pz      :     0.013436  p :     0.024699
      px      :     0.004658
      py      :     0.006605
 15 H s       :     0.930917  s :     0.930917
      pz      :     0.005628  p :     0.023938
      px      :     0.014994
      py      :     0.003316
 16 H s       :     0.972255  s :     0.972255
      pz      :     0.005476  p :     0.026034
      px      :     0.005828
      py      :     0.014730
 17 H s       :     0.978390  s :     0.978390
      pz      :     0.005252  p :     0.025984
      px      :     0.008569
      py      :     0.012162
 18 H s       :     0.978652  s :     0.978652
      pz      :     0.005260  p :     0.025543
      px      :     0.008206
      py      :     0.012077
 19 H s       :     0.973283  s :     0.973283
      pz      :     0.004985  p :     0.025458
      px      :     0.005998
      py      :     0.014475
 20 H s       :     0.956445  s :     0.956445
      pz      :     0.003600  p :     0.023317
      px      :     0.004856
      py      :     0.014861
 21 H s       :     0.964143  s :     0.964143
      pz      :     0.003689  p :     0.022973
      px      :     0.014945
      py      :     0.004340
 22 H s       :     0.950262  s :     0.950262
      pz      :     0.006755  p :     0.024751
      px      :     0.012213
      py      :     0.005782
 23 H s       :     0.942114  s :     0.942114
      pz      :     0.009401  p :     0.024685
      px      :     0.010925
      py      :     0.004359
 24 H s       :     0.960108  s :     0.960108
      pz      :     0.010142  p :     0.022495
      px      :     0.004098
      py      :     0.008255
 25 H s       :     0.945164  s :     0.945164
      pz      :     0.008135  p :     0.024758
      px      :     0.008600
      py      :     0.008023
 26 H s       :     0.949694  s :     0.949694
      pz      :     0.004740  p :     0.024369
      px      :     0.012512
      py      :     0.007116


                     *******************************
                     * LOEWDIN POPULATION ANALYSIS *
                     *******************************

----------------------
LOEWDIN ATOMIC CHARGES
----------------------
   0 C :    0.087291
   1 O :   -0.128036
   2 C :    0.045719
   3 C :   -0.075579
   4 C :   -0.023663
   5 C :   -0.051006
   6 C :   -0.019892
   7 C :   -0.062254
   8 C :    0.079571
   9 C :   -0.027598
  10 C :   -0.040975
  11 C :    0.088153
  12 O :   -0.200011
  13 H :    0.016150
  14 H :    0.016332
  15 H :    0.027687
  16 H :    0.032793
  17 H :    0.027208
  18 H :    0.030827
  19 H :    0.030568
  20 H :    0.012404
  21 H :    0.008423
  22 H :    0.023468
  23 H :    0.029728
  24 H :    0.021085
  25 H :    0.026890
  26 H :    0.024718

-------------------------------
LOEWDIN REDUCED ORBITAL CHARGES
-------------------------------
  0 C s       :     2.838562  s :     2.838562
      pz      :     1.077152  p :     2.940280
      px      :     1.003367
      py      :     0.859761
      dz2     :     0.021721  d :     0.133867
      dxz     :     0.007947
      dyz     :     0.041314
      dx2y2   :     0.033207
      dxy     :     0.029678
  1 O s       :     3.434518  s :     3.434518
      pz      :     1.776151  p :     4.655086
      px      :     1.350407
      py      :     1.528528
      dz2     :     0.005231  d :     0.038432
      dxz     :     0.006120
      dyz     :     0.003858
      dx2y2   :     0.014258
      dxy     :     0.008965
  2 C s       :     2.834187  s :     2.834187
      pz      :     0.964113  p :     2.936600
      px      :     0.873533
      py      :     1.098954
      dz2     :     0.014447  d :     0.183494
      dxz     :     0.034809
      dyz     :     0.017172
      dx2y2   :     0.062706
      dxy     :     0.054360
  3 C s       :     2.851049  s :     2.851049
      pz      :     1.031805  p :     3.123982
      px      :     1.055493
      py      :     1.036684
      dz2     :     0.008840  d :     0.100548
      dxz     :     0.014337
      dyz     :     0.007944
      dx2y2   :     0.031363
      dxy     :     0.038064
  4 C s       :     2.848211  s :     2.848211
      pz      :     0.971519  p :     3.069897
      px      :     1.047033
      py      :     1.051344
      dz2     :     0.008296  d :     0.105555
      dxz     :     0.014523
      dyz     :     0.010437
      dx2y2   :     0.033897
      dxy     :     0.038402
  5 C s       :     2.854513  s :     2.854513
      pz      :     1.007747  p :     3.096757
      px      :     1.055766
      py      :     1.033244
      dz2     :     0.008502  d :     0.099735
      dxz     :     0.013231
      dyz     :     0.009220
      dx2y2   :     0.030591
      dxy     :     0.038191
  6 C s       :     2.848694  s :     2.848694
      pz      :     0.972068  p :     3.066072
      px      :     1.051816
      py      :     1.042188
      dz2     :     0.008602  d :     0.105126
      dxz     :     0.016180
      dyz     :     0.008158
      dx2y2   :     0.035400
      dxy     :     0.036785
  7 C s       :     2.855619  s :     2.855619
      pz      :     0.977315  p :     3.088807
      px      :     1.032370
      py      :     1.079121
      dz2     :     0.009765  d :     0.117829
      dxz     :     0.012829
      dyz     :     0.016394
      dx2y2   :     0.040873
      dxy     :     0.037967
  8 C s       :     2.843122  s :     2.843122
      pz      :     1.036216  p :     2.908400
      px      :     0.991540
      py      :     0.880643
      dz2     :     0.027461  d :     0.168907
      dxz     :     0.023889
      dyz     :     0.036827
      dx2y2   :     0.049066
      dxy     :     0.031664
  9 C s       :     2.842328  s :     2.842328
      pz      :     1.014688  p :     3.087613
      px      :     1.046089
      py      :     1.026836
      dz2     :     0.018460  d :     0.097657
      dxz     :     0.019223
      dyz     :     0.020962
      dx2y2   :     0.014848
      dxy     :     0.024164
 10 C s       :     2.838193  s :     2.838193
      pz      :     1.031397  p :     3.105252
      px      :     1.058991
      py      :     1.014864
      dz2     :     0.012037  d :     0.097529
      dxz     :     0.026713
      dyz     :     0.025166
      dx2y2   :     0.019901
      dxy     :     0.013712
 11 C s       :     2.845179  s :     2.845179
      pz      :     0.898276  p :     2.916100
      px      :     1.000851
      py      :     1.016973
      dz2     :     0.034397  d :     0.150567
      dxz     :     0.030315
      dyz     :     0.032214
      dx2y2   :     0.041373
      dxy     :     0.012268
 12 O s       :     3.468928  s :     3.468928
      pz      :     1.599996  p :     4.695711
      px      :     1.639908
      py      :     1.455807
      dz2     :     0.007118  d :     0.035373
      dxz     :     0.007185
      dyz     :     0.008703
      dx2y2   :     0.006342
      dxy     :     0.006025
 13 H s       :     0.915835  s :     0.915835
      pz      :     0.031465  p :     0.068015
      px      :     0.014967
      py      :     0.021583
 14 H s       :     0.915612  s :     0.915612
      pz      :     0.036931  p :     0.068055
      px      :     0.012110
      py      :     0.019015
 15 H s       :     0.906025  s :     0.906025
      pz      :     0.013921  p :     0.066288
      px      :     0.042103
      py      :     0.010264
 16 H s       :     0.891753  s :     0.891753
      pz      :     0.017519  p :     0.075454
      px      :     0.017557
      py      :     0.040378
 17 H s       :     0.898235  s :     0.898235
      pz      :     0.015958  p :     0.074557
      px      :     0.024617
      py      :     0.033982
 18 H s       :     0.895401  s :     0.895401
      pz      :     0.016687  p :     0.073772
      px      :     0.023101
      py      :     0.033984
 19 H s       :     0.897238  s :     0.897238
      pz      :     0.015074  p :     0.072194
      px      :     0.017632
      py      :     0.039488
 20 H s       :     0.920191  s :     0.920191
      pz      :     0.011400  p :     0.067405
      px      :     0.013569
      py      :     0.042435
 21 H s       :     0.924470  s :     0.924470
      pz      :     0.011613  p :     0.067107
      px      :     0.042765
      py      :     0.012730
 22 H s       :     0.905722  s :     0.905722
      pz      :     0.019093  p :     0.070811
      px      :     0.033756
      py      :     0.017961
 23 H s       :     0.899338  s :     0.899338
      pz      :     0.026860  p :     0.070935
      px      :     0.029517
      py      :     0.014557
 24 H s       :     0.910656  s :     0.910656
      pz      :     0.029262  p :     0.068259
      px      :     0.013535
      py      :     0.025461
 25 H s       :     0.901783  s :     0.901783
      pz      :     0.024403  p :     0.071326
      px      :     0.023717
      py      :     0.023206
 26 H s       :     0.904712  s :     0.904712
      pz      :     0.014723  p :     0.070570
      px      :     0.034974
      py      :     0.020872


                      *****************************
                      * MAYER POPULATION ANALYSIS *
                      *****************************

  NA   - Mulliken gross atomic population
  ZA   - Total nuclear charge
  QA   - Mulliken gross atomic charge
  VA   - Mayer's total valence
  BVA  - Mayer's bonded valence
  FA   - Mayer's free valence

  ATOM       NA         ZA         QA         VA         BVA        FA
  0 C      5.8256     6.0000     0.1744     3.9303     3.8338     0.0965
  1 O      8.3749     8.0000    -0.3749     2.2268     2.0788     0.1481
  2 C      5.7551     6.0000     0.2449     3.8549     3.7137     0.1411
  3 C      6.1040     6.0000    -0.1040     3.8321     3.6877     0.1443
  4 C      6.0234     6.0000    -0.0234     3.9005     3.7583     0.1422
  5 C      6.0476     6.0000    -0.0476     3.8709     3.7283     0.1426
  6 C      6.0182     6.0000    -0.0182     3.8612     3.7200     0.1413
  7 C      6.0491     6.0000    -0.0491     3.8015     3.6478     0.1537
  8 C      5.8043     6.0000     0.1957     3.9856     3.8698     0.1158
  9 C      5.9978     6.0000     0.0022     4.0320     3.9201     0.1119
 10 C      6.0522     6.0000    -0.0522     4.0964     3.9860     0.1104
 11 C      5.7697     6.0000     0.2303     3.9715     3.8659     0.1057
 12 O      8.4511     8.0000    -0.4511     2.1193     1.9721     0.1472
 13 H      0.9658     1.0000     0.0342     0.9881     0.9680     0.0201
 14 H      0.9654     1.0000     0.0346     0.9885     0.9683     0.0201
 15 H      0.9549     1.0000     0.0451     0.9921     0.9731     0.0190
 16 H      0.9983     1.0000     0.0017     1.0015     0.9801     0.0215
 17 H      1.0044     1.0000    -0.0044     1.0099     0.9881     0.0218
 18 H      1.0042     1.0000    -0.0042     1.0018     0.9803     0.0215
 19 H      0.9987     1.0000     0.0013     0.9925     0.9711     0.0214
 20 H      0.9798     1.0000     0.0202     0.9775     0.9568     0.0207
 21 H      0.9871     1.0000     0.0129     0.9788     0.9577     0.0211
 22 H      0.9750     1.0000     0.0250     0.9887     0.9675     0.0212
 23 H      0.9668     1.0000     0.0332     0.9827     0.9619     0.0208
 24 H      0.9826     1.0000     0.0174     0.9879     0.9656     0.0223
 25 H      0.9699     1.0000     0.0301     0.9964     0.9750     0.0214
 26 H      0.9741     1.0000     0.0259     0.9781     0.9567     0.0215

  Mayer bond orders larger than 0.100000
B(  0-C ,  1-O ) :   0.9162 B(  0-C , 13-H ) :   0.9565 B(  0-C , 14-H ) :   0.9564 
B(  0-C , 15-H ) :   0.9660 B(  1-O ,  2-C ) :   1.0746 B(  2-C ,  3-C ) :   1.2879 
B(  2-C ,  5-C ) :   1.3037 B(  3-C ,  4-C ) :   1.2937 B(  3-C , 16-H ) :   0.9896 
B(  4-C ,  7-C ) :   1.3850 B(  4-C , 17-H ) :   0.9767 B(  5-C ,  6-C ) :   1.3678 
B(  5-C , 18-H ) :   0.9863 B(  6-C ,  7-C ) :   1.3097 B(  6-C , 19-H ) :   0.9834 
B(  7-C ,  8-C ) :   0.9358 B(  8-C ,  9-C ) :   1.0322 B(  8-C , 12-O ) :   0.9794 
B(  8-C , 24-H ) :   0.9132 B(  9-C , 10-C ) :   1.0354 B(  9-C , 25-H ) :   0.9353 
B(  9-C , 26-H ) :   0.9298 B( 10-C , 11-C ) :   1.0464 B( 10-C , 22-H ) :   0.9321 
B( 10-C , 23-H ) :   0.9343 B( 11-C , 12-O ) :   0.9211 B( 11-C , 20-H ) :   0.9407 
B( 11-C , 21-H ) :   0.9430 


-------
TIMINGS
-------

Total time                :   27.688 sec
Integral trafo            :    0.435 sec (  1.6%)
FC preparation            :    0.153 sec (  0.6%)
I/O of integrals          :    0.144 sec (  0.5%)
K(i,j) operators          :    0.316 sec (  1.1%)
T(i,j) pair energies      :    0.040 sec (  0.1%)
V**(-1/2)                 :    0.246 sec (  0.9%)
Gamma(ia|P)               :    0.312 sec (  1.1%)
Gamma-Trafo               :    0.089 sec (  0.3%)
D(virtual)                :    0.014 sec (  0.0%)
D(internal)               :    0.451 sec (  1.6%)
W(virtual)                :    0.027 sec (  0.1%)
W(internal)               :    0.604 sec (  2.2%)
L(virtual)                :    0.240 sec (  0.9%)
L(internal)               :    0.041 sec (  0.1%)
XC kernel                 :    0.024 sec (  0.1%)
G(D)                      :    2.033 sec (  7.3%)
G(Z)                      :    2.063 sec (  7.5%)
Z-vector solution         :    8.792 sec ( 31.8%)
3-index derivative        :    0.389 sec (  1.4%)
2-index derivative        :    0.033 sec (  0.1%)
Fock matrix gradient      :   10.389 sec ( 37.5%)


---------------------------------------
MP2 TOTAL ENERGY:     -576.994421729 Eh
---------------------------------------

The final MP2 gradient
  0:   0.00130329   0.00014438   0.00032286
  1:  -0.00777901   0.00511018  -0.00120056
  2:   0.01257534   0.00244938   0.00233238
  3:   0.00831174  -0.00688163   0.00134030
  4:  -0.00508593  -0.00222814  -0.00163370
  5:   0.00551475   0.00252466   0.00090456
  6:  -0.00174126   0.00255218  -0.00038251
  7:  -0.01283371  -0.00133678  -0.00408695
  8:   0.00267185   0.00485660   0.00139046
  9:  -0.00093878  -0.00624689  -0.00392172
 10:   0.00051059   0.00031156  -0.00849966
 11:  -0.00429520  -0.00154607   0.00470711
 12:   0.00487442   0.00105667  -0.00297623
 13:  -0.00147115  -0.00304942   0.00268302
 14:  -0.00051239  -0.00282821  -0.00328708
 15:   0.00474077  -0.00078843   0.00069205
 16:   0.00374351  -0.00687869   0.00037688
 17:  -0.00471648  -0.00666058  -0.00115504
 18:   0.00526128   0.00733957   0.00099398
 19:  -0.00328820   0.00844502  -0.00029378
 20:   0.00025814  -0.00448728   0.00101602
 21:  -0.00391729  -0.00075721   0.00056623
 22:   0.00426009  -0.00286387   0.00351779
 23:  -0.00462953  -0.00036406   0.00546440
 24:  -0.00044570   0.00319281  -0.00126264
 25:   0.00295555   0.00517811   0.00354344
 26:  -0.00529211   0.00378877  -0.00117890

-----------------------------------
NORM OF THE MP2 GRADIENT:  0.038287
-----------------------------------

Maximum memory used throughout the entire MP2-calculation: 76.2 MB


-------------------------------------------------------------------------------
                          DFT DISPERSION CORRECTION                            
                                                                               
                              DFTD3 V3.1  Rev 1                                
                          USING Becke-Johnson damping                          
-------------------------------------------------------------------------------
The B2PLYP functional is recognized
Active option DFTDOPT                   ...         4   

molecular C6(AA) [au] = 6755.493608 


            DFT-D V3
 parameters
 s6 scaling factor         :     0.6400 
 a1 scaling factor         :     0.3065 
 s8 scaling factor         :     0.9147 
 a2 scaling factor         :     5.0570 
 ad hoc parameters k1-k3   :    16.0000     1.3333    -4.0000 

 Edisp/kcal,au: -14.351114868655  -0.022869954847 
 E6   /kcal   :  -8.200386465 
 E8   /kcal   :  -6.150728404 
 % E8         :  42.858889084 

-------------------------   ----------------
Dispersion correction           -0.022869955
-------------------------   ----------------


-------------------------   --------------------
FINAL SINGLE POINT ENERGY      -577.017291683790
-------------------------   --------------------

------------------------------------------------------------------------------
                         ORCA GEOMETRY RELAXATION STEP
------------------------------------------------------------------------------

Reading the OPT-File                    .... done
Getting information on internals        .... done
Copying old internal coords+grads       .... done
Making the new internal coordinates     .... (2022 redundants) done
Validating the new internal coordinates .... (2022 redundants) done
Calculating the B-matrix                .... done
Calculating the G,G- and P matrices     .... done
Transforming gradient to internals      .... done
Projecting the internal gradient        .... done
Number of atoms                         ....  27
Number of internal coordinates          .... 136
Current Energy                          ....  -577.017291684 Eh
Current gradient norm                   ....     0.038287267 Eh/bohr
Maximum allowed component of the step   ....  0.300
Current trust radius                    ....  0.300
Evaluating the initial hessian          ....  (Almloef) done
Projecting the Hessian                  .... done
Forming the augmented Hessian           .... done
Diagonalizing the augmented Hessian     .... done
Last element of RFO vector              ....  0.994156363
Lowest eigenvalues of augmented Hessian:
 -0.004442336  0.011602403  0.015346522  0.017006512  0.021905351
Length of the computed step             ....  0.108584169
The final length of the internal step   ....  0.108584169
Converting the step to Cartesian space:
 Initial RMS(Int)=    0.0093110157
Transforming coordinates:
 Iter   0:  RMS(Cart)=    0.0328801601 RMS(Int)=    0.7615802839
done
Storing new coordinates                 .... done

                                .--------------------.
          ----------------------|Geometry convergence|-------------------------
          Item                value                   Tolerance       Converged
          ---------------------------------------------------------------------
          RMS gradient        0.0039605329            0.0000300000      NO
          MAX gradient        0.0171761531            0.0001000000      NO
          RMS step            0.0093110157            0.0006000000      NO
          MAX step            0.0269335581            0.0010000000      NO
          ........................................................
          Max(Bonds)      0.0143      Max(Angles)    1.22
          Max(Dihed)        1.00      Max(Improp)    0.00
          ---------------------------------------------------------------------

The optimization has not yet converged - more geometry cycles are needed


    ---------------------------------------------------------------------------
                         Redundant Internal Coordinates
                            (Angstroem and degrees)

        Definition                    Value    dE/dq     Step     New-Value
    ----------------------------------------------------------------------------
     1. B(O   1,C   0)                1.4060 -0.007670  0.0076    1.4136   
     2. B(C   2,O   1)                1.3642  0.003791 -0.0032    1.3609   
     3. B(C   3,C   2)                1.3886 -0.011700  0.0097    1.3983   
     4. B(C   4,C   3)                1.3857 -0.017176  0.0143    1.3999   
     5. B(C   5,C   2)                1.3963 -0.010735  0.0091    1.4055   
     6. B(C   6,C   5)                1.3770 -0.015055  0.0120    1.3891   
     7. B(C   7,C   6)                1.3920 -0.014757  0.0126    1.4045   
     8. B(C   7,C   4)                1.3835 -0.013555  0.0112    1.3947   
     9. B(C   8,C   7)                1.5148 -0.003861  0.0051    1.5199   
    10. B(C   9,C   8)                1.5386 -0.002088  0.0026    1.5412   
    11. B(C  10,C   9)                1.5252 -0.004952  0.0056    1.5308   
    12. B(C  11,C  10)                1.5285  0.000294 -0.0006    1.5278   
    13. B(O  12,C  11)                1.4187 -0.009033  0.0102    1.4289   
    14. B(O  12,C   8)                1.4194 -0.004015  0.0049    1.4243   
    15. B(H  13,C   0)                1.0951 -0.004242  0.0063    1.1014   
    16. B(H  14,C   0)                1.0950 -0.004292  0.0063    1.1013   
    17. B(H  15,C   0)                1.0890 -0.004511  0.0065    1.0955   
    18. B(H  16,C   3)                1.0788 -0.007807  0.0109    1.0897   
    19. B(H  17,C   4)                1.0792 -0.008243  0.0115    1.0907   
    20. B(H  18,C   5)                1.0786 -0.009083  0.0127    1.0913   
    21. B(H  19,C   6)                1.0808 -0.009052  0.0127    1.0935   
    22. B(H  20,C  11)                1.0944 -0.004488  0.0066    1.1010   
    23. B(H  21,C  11)                1.0988 -0.003673  0.0055    1.1043   
    24. B(H  22,C  10)                1.0907 -0.006083  0.0089    1.0996   
    25. B(H  23,C  10)                1.0875 -0.007090  0.0102    1.0977   
    26. B(H  24,C   8)                1.0977 -0.003128  0.0047    1.1024   
    27. B(H  25,C   9)                1.0873 -0.006716  0.0097    1.0969   
    28. B(H  26,C   9)                1.0908 -0.006585  0.0096    1.1004   
    29. A(H  13,C   0,H  15)          109.22  0.000823   -0.09    109.14   
    30. A(H  14,C   0,H  15)          109.25  0.000856   -0.09    109.16   
    31. A(O   1,C   0,H  13)          111.61 -0.000074   -0.00    111.61   
    32. A(O   1,C   0,H  15)          105.72 -0.002846    0.54    106.26   
    33. A(H  13,C   0,H  14)          109.36  0.001303   -0.34    109.02   
    34. A(O   1,C   0,H  14)          111.58 -0.000135    0.01    111.59   
    35. A(C   0,O   1,C   2)          118.46  0.001879   -0.26    118.20   
    36. A(O   1,C   2,C   3)          125.16  0.003746   -0.48    124.68   
    37. A(O   1,C   2,C   5)          115.79 -0.001847    0.25    116.05   
    38. A(C   3,C   2,C   5)          119.05 -0.001899    0.23    119.27   
    39. A(C   4,C   3,H  16)          118.93 -0.001258    0.19    119.12   
    40. A(C   2,C   3,C   4)          119.91  0.001028   -0.15    119.77   
    41. A(C   2,C   3,H  16)          121.15  0.000230   -0.05    121.11   
    42. A(C   7,C   4,H  17)          119.27  0.000386   -0.06    119.20   
    43. A(C   3,C   4,H  17)          119.46  0.000140   -0.03    119.43   
    44. A(C   3,C   4,C   7)          121.27 -0.000527    0.09    121.36   
    45. A(C   2,C   5,H  18)          118.33 -0.000419    0.07    118.40   
    46. A(C   6,C   5,H  18)          121.21 -0.000354    0.06    121.27   
    47. A(C   2,C   5,C   6)          120.45  0.000773   -0.13    120.33   
    48. A(C   5,C   6,H  19)          119.62  0.001100   -0.16    119.46   
    49. A(C   5,C   6,C   7)          120.75 -0.001155    0.16    120.91   
    50. A(C   7,C   6,H  19)          119.63  0.000055    0.00    119.63   
    51. A(C   4,C   7,C   8)          121.81 -0.000234    0.02    121.82   
    52. A(C   6,C   7,C   8)          119.62 -0.001550    0.20    119.82   
    53. A(C   4,C   7,C   6)          118.57  0.001781   -0.21    118.35   
    54. A(C   7,C   8,O  12)          112.48  0.002553   -0.60    111.89   
    55. A(C   7,C   8,C   9)          110.81 -0.005620    1.22    112.03   
    56. A(C   9,C   8,H  24)          111.70  0.001273   -0.31    111.39   
    57. A(C   7,C   8,H  24)          108.75  0.001193   -0.03    108.71   
    58. A(O  12,C   8,H  24)          107.40 -0.002087    0.32    107.71   
    59. A(C   9,C   8,O  12)          105.67  0.002868   -0.65    105.02   
    60. A(C   8,C   9,C  10)          101.18 -0.001485    0.25    101.43   
    61. A(H  25,C   9,H  26)          109.40  0.000906   -0.35    109.05   
    62. A(C  10,C   9,H  26)          110.40 -0.000612   -0.02    110.38   
    63. A(C   8,C   9,H  26)          110.19  0.000006   -0.10    110.09   
    64. A(C  10,C   9,H  25)          113.27  0.000075    0.20    113.47   
    65. A(C   8,C   9,H  25)          112.19  0.000929    0.05    112.25   
    66. A(C   9,C  10,C  11)          101.42 -0.001778    0.12    101.54   
    67. A(H  22,C  10,H  23)          109.22  0.001356   -0.38    108.84   
    68. A(C  11,C  10,H  23)          112.32 -0.000214    0.01    112.33   
    69. A(C   9,C  10,H  23)          113.36  0.000148    0.04    113.40   
    70. A(C  11,C  10,H  22)          110.40 -0.000154    0.04    110.44   
    71. A(C   9,C  10,H  22)          109.92  0.000436    0.21    110.13   
    72. A(H  20,C  11,H  21)          108.40  0.001298   -0.15    108.25   
    73. A(O  12,C  11,H  21)          108.51 -0.002622    0.51    109.03   
    74. A(C  10,C  11,H  21)          110.92  0.000340    0.01    110.93   
    75. A(O  12,C  11,H  20)          109.00 -0.001990    0.27    109.27   
    76. A(C  10,C  11,O  12)          106.94  0.003288   -0.58    106.36   
    77. A(C  10,C  11,H  20)          112.96 -0.000496   -0.03    112.93   
    78. A(C   8,O  12,C  11)          110.23 -0.002781    0.57    110.80   
    79. D(C   2,O   1,C   0,H  13)     61.83  0.000802   -0.29     61.54   
    80. D(C   2,O   1,C   0,H  15)   -179.53  0.000030   -0.07   -179.59   
    81. D(C   2,O   1,C   0,H  14)    -60.86 -0.000736    0.15    -60.71   
    82. D(C   3,C   2,O   1,C   0)     -0.70 -0.000114    0.21     -0.48   
    83. D(C   5,C   2,O   1,C   0)    179.13 -0.000051    0.08    179.22   
    84. D(C   4,C   3,C   2,C   5)      0.33  0.000040   -0.06      0.28   
    85. D(C   4,C   3,C   2,O   1)   -179.84  0.000105   -0.19   -180.03   
    86. D(H  16,C   3,C   2,C   5)   -179.58 -0.000047    0.10   -179.48   
    87. D(H  16,C   3,C   2,O   1)      0.25  0.000018   -0.03      0.21   
    88. D(H  17,C   4,C   3,H  16)      0.78  0.000007   -0.01      0.77   
    89. D(H  17,C   4,C   3,C   2)   -179.14 -0.000080    0.15   -178.99   
    90. D(C   7,C   4,C   3,H  16)    179.84 -0.000113    0.21    180.05   
    91. D(C   7,C   4,C   3,C   2)     -0.07 -0.000200    0.37      0.29   
    92. D(C   6,C   5,C   2,C   3)     -0.20  0.000086   -0.16     -0.36   
    93. D(C   6,C   5,C   2,O   1)    179.95  0.000018   -0.03    179.92   
    94. D(H  18,C   5,C   2,C   3)    179.58  0.000050   -0.10    179.48   
    95. D(H  18,C   5,C   2,O   1)     -0.26 -0.000018    0.02     -0.24   
    96. D(H  19,C   6,C   5,H  18)     -0.15 -0.000022    0.03     -0.13   
    97. D(H  19,C   6,C   5,C   2)    179.63 -0.000059    0.08    179.71   
    98. D(C   7,C   6,C   5,H  18)   -179.97 -0.000016    0.02   -179.95   
    99. D(C   7,C   6,C   5,C   2)     -0.19 -0.000053    0.07     -0.12   
   100. D(C   8,C   7,C   6,C   5)   -178.40  0.000040   -0.16   -178.56   
   101. D(C   4,C   7,C   6,C   5)      0.44 -0.000086    0.23      0.67   
   102. D(C   8,C   7,C   4,H  17)     -2.43 -0.000055    0.17     -2.26   
   103. D(C   8,C   7,C   4,C   3)    178.50  0.000066   -0.05    178.46   
   104. D(C   4,C   7,C   6,H  19)   -179.37 -0.000082    0.22   -179.15   
   105. D(C   8,C   7,C   6,H  19)      1.79  0.000044   -0.17      1.62   
   106. D(C   6,C   7,C   4,C   3)     -0.31  0.000210   -0.45     -0.76   
   107. D(C   6,C   7,C   4,H  17)    178.75  0.000088   -0.22    178.53   
   108. D(C   9,C   8,C   7,C   6)     73.30 -0.000804    0.05     73.34   
   109. D(C   9,C   8,C   7,C   4)   -105.51 -0.000697   -0.35   -105.86   
   110. D(H  24,C   8,C   7,C   4)    131.35  0.000572   -0.74    130.62   
   111. D(O  12,C   8,C   7,C   6)   -168.67  0.000708   -0.34   -169.01   
   112. D(O  12,C   8,C   7,C   4)     12.53  0.000814   -0.74     11.79   
   113. D(H  25,C   9,C   8,H  24)     89.03  0.000131   -0.40     88.63   
   114. D(H  25,C   9,C   8,O  12)   -154.49 -0.000029   -0.57   -155.06   
   115. D(H  25,C   9,C   8,C   7)    -32.38  0.001655   -1.00    -33.38   
   116. D(C  10,C   9,C   8,H  24)   -149.94 -0.000221    0.01   -149.93   
   117. D(C  10,C   9,C   8,O  12)    -33.46 -0.000382   -0.15    -33.61   
   118. D(C  10,C   9,C   8,C   7)     88.65  0.001302   -0.59     88.06   
   119. D(H  22,C  10,C   9,H  26)    163.26  0.000393    0.39    163.65   
   120. D(H  22,C  10,C   9,H  25)     40.20 -0.000384    0.71     40.91   
   121. D(H  22,C  10,C   9,C   8)    -80.07 -0.000614    0.39    -79.68   
   122. D(C  11,C  10,C   9,H  26)    -79.90 -0.000508    0.59    -79.32   
   123. D(C  11,C  10,C   9,H  25)    157.04 -0.001285    0.91    157.94   
   124. D(C  11,C  10,C   9,C   8)     36.77 -0.001515    0.59     37.36   
   125. D(H  20,C  11,C  10,H  23)     89.77  0.000747   -0.28     89.49   
   126. D(H  20,C  11,C  10,H  22)    -32.40 -0.000738    0.17    -32.23   
   127. D(H  20,C  11,C  10,C   9)   -148.88 -0.000255   -0.16   -149.04   
   128. D(O  12,C  11,C  10,H  23)   -150.32  0.000171   -0.34   -150.66   
   129. D(O  12,C  11,C  10,H  22)     87.52 -0.001314    0.10     87.62   
   130. D(O  12,C  11,C  10,C   9)    -28.97 -0.000831   -0.22    -29.19   
   131. D(C   8,O  12,C  11,H  21)   -111.46 -0.000192    0.18   -111.29   
   132. D(C   8,O  12,C  11,H  20)    130.67  0.000855   -0.09    130.59   
   133. D(C   8,O  12,C  11,C  10)      8.25  0.000629    0.14      8.39   
   134. D(C  11,O  12,C   8,H  24)    135.45  0.001577   -0.52    134.93   
   135. D(C  11,O  12,C   8,C   9)     16.09 -0.000344    0.02     16.11   
   136. D(C  11,O  12,C   8,C   7)   -104.94  0.003206   -0.71   -105.65   
    ----------------------------------------------------------------------------

Geometry step timings:
Preparation and reading OPT file:      0.000 s ( 6.810 %)
Internal coordinates            :      0.000 s ( 0.619 %)
B/P matrices and projection     :      0.002 s (33.654 %)
Hessian update/contruction      :      0.001 s (13.001 %)
Making the step                 :      0.002 s (26.569 %)
Converting the step to Cartesian:      0.000 s ( 3.388 %)
Storing new data                :      0.000 s ( 0.585 %)
Checking convergence            :      0.000 s ( 0.138 %)
Final printing                  :      0.001 s (15.168 %)
Total time                      :      0.006 s

Time for energy+gradient        :     50.382 s
Time for complete geometry iter :     50.610 s

         *************************************************************
         *                GEOMETRY OPTIMIZATION CYCLE   2            *
         *************************************************************
---------------------------------
CARTESIAN COORDINATES (ANGSTROEM)
---------------------------------
  C     -4.310689    1.084483   -0.275341
  O     -3.657900   -0.168567   -0.231003
  C     -2.313490   -0.186245   -0.020346
  C     -1.519454    0.952438    0.147729
  C     -0.142551    0.814560    0.359631
  C     -1.713693   -1.456232    0.032370
  C     -0.345880   -1.577768    0.241617
  C      0.463297   -0.440978    0.401703
  C      1.962043   -0.601503    0.596614
  C      2.674390   -1.008522   -0.708058
  C      2.969433    0.358029   -1.331571
  C      3.313609    1.189588   -0.096913
  O      2.580314    0.620043    0.989255
  H     -3.932085    1.710086   -1.098990
  H     -4.198992    1.633438    0.672873
  H     -5.371910    0.871639   -0.444617
  H     -1.954520    1.951177    0.120794
  H      0.468953    1.705655    0.506552
  H     -2.348076   -2.335411   -0.091946
  H      0.105203   -2.572942    0.284892
  H      3.039139    2.250406   -0.204062
  H      4.393195    1.132805    0.128571
  H      2.067755    0.753035   -1.821535
  H      3.788974    0.336362   -2.061520
  H      2.137589   -1.338694    1.397266
  H      2.048791   -1.651022   -1.339790
  H      3.612710   -1.535321   -0.477843

----------------------------
CARTESIAN COORDINATES (A.U.)
----------------------------
  NO LB      ZA    FRAG     MASS         X           Y           Z
   0 C     6.0000    0    12.011   -8.146021    2.049376   -0.520319
   1 O     8.0000    0    15.999   -6.912430   -0.318545   -0.436533
   2 C     6.0000    0    12.011   -4.371862   -0.351952   -0.038448
   3 C     6.0000    0    12.011   -2.871351    1.799846    0.279168
   4 C     6.0000    0    12.011   -0.269383    1.539296    0.679605
   5 C     6.0000    0    12.011   -3.238411   -2.751880    0.061170
   6 C     6.0000    0    12.011   -0.653618   -2.981550    0.456590
   7 C     6.0000    0    12.011    0.875505   -0.833328    0.759108
   8 C     6.0000    0    12.011    3.707725   -1.136677    1.127437
   9 C     6.0000    0    12.011    5.053864   -1.905830   -1.338036
  10 C     6.0000    0    12.011    5.611415    0.676577   -2.516304
  11 C     6.0000    0    12.011    6.261814    2.247996   -0.183139
  12 O     8.0000    0    15.999    4.876087    1.171712    1.869421
  13 H     1.0000    0     1.008   -7.430564    3.231593   -2.076790
  14 H     1.0000    0     1.008   -7.934945    3.086751    1.271546
  15 H     1.0000    0     1.008  -10.151438    1.647160   -0.840205
  16 H     1.0000    0     1.008   -3.693508    3.687191    0.228268
  17 H     1.0000    0     1.008    0.886193    3.223222    0.957244
  18 H     1.0000    0     1.008   -4.437220   -4.413286   -0.173753
  19 H     1.0000    0     1.008    0.198804   -4.862155    0.538368
  20 H     1.0000    0     1.008    5.743141    4.252650   -0.385622
  21 H     1.0000    0     1.008    8.301935    2.140692    0.242964
  22 H     1.0000    0     1.008    3.907491    1.423031   -3.442202
  23 H     1.0000    0     1.008    7.160123    0.635632   -3.895708
  24 H     1.0000    0     1.008    4.039458   -2.529766    2.640451
  25 H     1.0000    0     1.008    3.871653   -3.119979   -2.531837
  26 H     1.0000    0     1.008    6.827032   -2.901336   -0.902991

--------------------------------
INTERNAL COORDINATES (ANGSTROEM)
--------------------------------
 C      0   0   0     0.000000000000     0.00000000     0.00000000
 O      1   0   0     1.413588517120     0.00000000     0.00000000
 C      2   1   0     1.360929475499   118.20056151     0.00000000
 C      3   2   1     1.398335126415   124.67904591   359.51557694
 C      4   3   2     1.399919066776   119.76873645   179.96723610
 C      3   2   1     1.405490022418   116.04748428   179.21631370
 C      6   3   2     1.389053219904   120.32719031   179.92020957
 C      5   4   3     1.394704111601   121.36433011     0.29306983
 C      8   5   4     1.519867941094   121.82340000   178.45447178
 C      9   8   5     1.541191272581   112.03130780   254.14488496
 C     10   9   8     1.530777784190   101.42782733    88.05851692
 C     11  10   9     1.527850280110   101.54522513    37.35607047
 O      9   8   5     1.424289932722   111.89010870    11.78857046
 H      1   2   3     1.101415573939   111.60520180    61.54260003
 H      1   2   3     1.101334593548   111.59222465   299.28847746
 H      1   2   3     1.095512388528   106.25808419   180.40689671
 H      4   3   2     1.089719607491   121.10755843     0.21279628
 H      5   4   3     1.090675806928   119.43070607   181.00915148
 H      6   3   2     1.091260643866   118.39999377   359.75800304
 H      7   6   3     1.093489067238   119.45891913   179.70785934
 H     12  11  10     1.100976062628   112.93022706   210.96206273
 H     12  11  10     1.104342430448   110.93024284    89.23964007
 H     11  10   9     1.099598846029   110.12894881   280.31956300
 H     11  10   9     1.097698888525   113.39934504   158.08116659
 H      9   8   5     1.102411390334   108.71078398   130.61725161
 H     10   9   8     1.096934527590   112.24749108   326.61545678
 H     10   9   8     1.100437000138   110.08663875   204.94329206

---------------------------
INTERNAL COORDINATES (A.U.)
---------------------------
 C      0   0   0     0.000000000000     0.00000000     0.00000000
 O      1   0   0     2.671295163412     0.00000000     0.00000000
 C      2   1   0     2.571783996274   118.20056151     0.00000000
 C      3   2   1     2.642470432366   124.67904591   359.51557694
 C      4   3   2     2.645463645862   119.76873645   179.96723610
 C      3   2   1     2.655991226328   116.04748428   179.21631370
 C      6   3   2     2.624930171061   120.32719031   179.92020957
 C      5   4   3     2.635608808780   121.36433011     0.29306983
 C      8   5   4     2.872134168395   121.82340000   178.45447178
 C      9   8   5     2.912429425167   112.03130780   254.14488496
 C     10   9   8     2.892750784009   101.42782733    88.05851692
 C     11  10   9     2.887218603043   101.54522513    37.35607047
 O      9   8   5     2.691517908146   111.89010870    11.78857046
 H      1   2   3     2.081373794380   111.60520180    61.54260003
 H      1   2   3     2.081220763620   111.59222465   299.28847746
 H      1   2   3     2.070218390636   106.25808419   180.40689671
 H      4   3   2     2.059271620921   121.10755843     0.21279628
 H      5   4   3     2.061078575987   119.43070607   181.00915148
 H      6   3   2     2.062183757633   118.39999377   359.75800304
 H      7   6   3     2.066394867517   119.45891913   179.70785934
 H     12  11  10     2.080543238370   112.93022706   210.96206273
 H     12  11  10     2.086904751617   110.93024284    89.23964007
 H     11  10   9     2.077940676170   110.12894881   280.31956300
 H     11  10   9     2.074350276823   113.39934504   158.08116659
 H      9   8   5     2.083255614646   108.71078398   130.61725161
 H     10   9   8     2.072905843988   112.24749108   326.61545678
 H     10   9   8     2.079524557895   110.08663875   204.94329206


           ************************************************************
           *        Program running with 8 parallel MPI-processes     *
           *              working on a common directory               *
           ************************************************************
------------------------------------------------------------------------------
                   ___                                                        
                  /   \      - P O W E R E D   B Y -                         
                 /     \                                                     
                 |  |  |   _    _      __       _____    __    __             
                 |  |  |  | |  | |    /  \     |  _  \  |  |  /  |          
                  \  \/   | |  | |   /    \    | | | |  |  | /  /          
                 / \  \   | |__| |  /  /\  \   | |_| |  |  |/  /          
                |  |  |   |  __  | /  /__\  \  |    /   |      \           
                |  |  |   | |  | | |   __   |  |    \   |  |\   \          
                \     /   | |  | | |  |  |  |  | |\  \  |  | \   \       
                 \___/    |_|  |_| |__|  |__|  |_| \__\ |__|  \__/        
                                                                              
                      - O R C A' S   B I G   F R I E N D -                    
                                      &                                       
                       - I N T E G R A L  F E E D E R -                       
                                                                              
 v1 FN, 2020, v2 2021, v3 2022-2024                                           
------------------------------------------------------------------------------


----------------------
SHARK INTEGRAL PACKAGE
----------------------

Number of atoms                             ...     27
Number of basis functions                   ...    252
Number of shells                            ...    120
Maximum angular momentum                    ...      2
Integral batch strategy                     ... SHARK/LIBINT Hybrid
RI-J (if used) integral strategy            ... SPLIT-RIJ (Revised 2003 algorithm where possible)
Printlevel                                  ...      1
Contraction scheme used                     ... SEGMENTED contraction
Prescreening option                         ... SCHWARTZ
   Thresh                                   ... 1.000e-12
   Tcut                                     ... 1.000e-14
   Tpresel                                  ... 1.000e-14 
Coulomb Range Separation                    ... NOT USED
Exchange Range Separation                   ... NOT USED
Multipole approximations                    ... NOT USED
Finite Nucleus Model                        ... NOT USED
CABS basis                                  ... NOT available
Auxiliary Coulomb fitting basis             ... AVAILABLE
   # of basis functions in Aux-J            ...    791
   # of shells in Aux-J                     ...    265
   Maximum angular momentum in Aux-J        ...      4
Auxiliary J/K fitting basis                 ... NOT available
Auxiliary Correlation fitting basis         ... AVAILABLE
   # of basis functions in Aux-C            ...    820
   # of shells in Aux-C                     ...    292
   Maximum angular momentum in Aux-C        ...      3
Auxiliary 'external' fitting basis          ... NOT available

Checking pre-screening integrals            ... done (  0.0 sec) Dimension = 120
Check shell pair data                       ... done (  0.0 sec)
Shell pair information
Shell pair cut-off parameter TPreSel        ...   1.0e-14
Total number of shell pairs                 ...      7260
Shell pairs after pre-screening             ...      6366
Total number of primitive shell pairs       ...     25862
Primitive shell pairs kept                  ...     16108
          la=0 lb=0:   2024 shell pairs
          la=1 lb=0:   2359 shell pairs
          la=1 lb=1:    720 shell pairs
          la=2 lb=0:    746 shell pairs
          la=2 lb=1:    441 shell pairs
          la=2 lb=2:     76 shell pairs

Calculating one electron integrals          ... done (  0.0 sec)
Calculating RI/J V-Matrix + Cholesky decomp.... done (  0.0 sec)
Calculating RI/C V-Matrix + Cholesky decomp.... done (  0.0 sec)
Calculating Nuclear repulsion               ... done (  0.0 sec) ENN=    785.428660265923 Eh

Diagonalization of the overlap matrix:
Smallest eigenvalue                        ... 2.515e-04
Time for diagonalization                   ...    0.007 sec
Threshold for overlap eigenvalues          ... 1.000e-07
Number of eigenvalues below threshold      ... 0
Time for construction of square roots      ...    0.003 sec
Total time needed                          ...    0.012 sec

-------------------
DFT GRID GENERATION
-------------------

General Integration Accuracy     IntAcc      ... 4.388
Radial Grid Type                 RadialGrid  ... OptM3 with GC (2021)
Angular Grid (max. ang.)         AngularGrid ... 4 (Lebedev-302)
Angular grid pruning method      GridPruning ... 4 (adaptive)
Weight generation scheme         WeightScheme... mBecke (2022)
Basis function cutoff            BFCut       ... 1.0000e-12
Integration weight cutoff        WCut        ... 1.0000e-14
Partially contracted basis set               ... off
Rotationally invariant grid construction     ... off
Angular grids for H and He will be reduced by one unit

Total number of grid points                  ...   122570
Total number of batches                      ...     1929
Average number of points per batch           ...       63
Average number of grid points per atom       ...     4540

--------------------
COSX GRID GENERATION
--------------------

GRIDX 1
-------
General Integration Accuracy     IntAcc      ... 3.816
Radial Grid Type                 RadialGrid  ... OptM3 with GC (2021)
Angular Grid (max. ang.)         AngularGrid ... 1 (Lebedev-50)
Angular grid pruning method      GridPruning ... 4 (adaptive)
Weight generation scheme         WeightScheme... mBecke (2022)
Basis function cutoff            BFCut       ... 1.0000e-12
Integration weight cutoff        WCut        ... 1.0000e-14
Partially contracted basis set               ... on
Rotationally invariant grid construction     ... off
Angular grids for H and He will be reduced by one unit

Total number of grid points                  ...    15654
Total number of batches                      ...      140
Average number of points per batch           ...      111
Average number of grid points per atom       ...      580
UseSFitting                                  ... on

GRIDX 2
-------
General Integration Accuracy     IntAcc      ... 4.020
Radial Grid Type                 RadialGrid  ... OptM3 with GC (2021)
Angular Grid (max. ang.)         AngularGrid ... 2 (Lebedev-110)
Angular grid pruning method      GridPruning ... 4 (adaptive)
Weight generation scheme         WeightScheme... mBecke (2022)
Basis function cutoff            BFCut       ... 1.0000e-12
Integration weight cutoff        WCut        ... 1.0000e-14
Partially contracted basis set               ... on
Rotationally invariant grid construction     ... off
Angular grids for H and He will be reduced by one unit

Total number of grid points                  ...    33435
Total number of batches                      ...      276
Average number of points per batch           ...      121
Average number of grid points per atom       ...     1238
UseSFitting                                  ... on

GRIDX 3
-------
General Integration Accuracy     IntAcc      ... 4.338
Radial Grid Type                 RadialGrid  ... OptM3 with GC (2021)
Angular Grid (max. ang.)         AngularGrid ... 3 (Lebedev-194)
Angular grid pruning method      GridPruning ... 4 (adaptive)
Weight generation scheme         WeightScheme... mBecke (2022)
Basis function cutoff            BFCut       ... 1.0000e-12
Integration weight cutoff        WCut        ... 1.0000e-14
Partially contracted basis set               ... on
Rotationally invariant grid construction     ... off
Angular grids for H and He will be reduced by one unit

Total number of grid points                  ...    73133
Total number of batches                      ...      586
Average number of points per batch           ...      124
Average number of grid points per atom       ...     2709
UseSFitting                                  ... on
Initializing property integral containers    ... done (  0.0 sec)

SHARK setup successfully completed in   1.5 seconds

Maximum memory used throughout the entire STARTUP-calculation: 34.2 MB


           ************************************************************
           *        Program running with 8 parallel MPI-processes     *
           *              working on a common directory               *
           ************************************************************
Occupation numbers will be reassigned to an Aufbau configuration
             **** ENERGY FILE WAS UPDATED (calc.en.tmp) ****
Finished Guess after   0.2 sec
Maximum memory used throughout the entire GUESS-calculation: 14.4 MB


           ************************************************************
           *        Program running with 8 parallel MPI-processes     *
           *              working on a common directory               *
           ************************************************************
--------------------
CPCM SOLVATION MODEL
--------------------
CPCM parameters:
  Epsilon                                         ...      16.7000
  Refrac                                          ...       1.2750
  Rsolv                                           ...       1.3000
  Surface type                                    ... GAUSSIAN VDW
  Discretization scheme                           ... Constant charge density
    Threshold for H atoms                         ...       5.0000 (charges/Ang^2)
    Threshold for non-H atoms                     ...       5.0000 (charges/Ang^2)
  Epsilon function type                           ...         CPCM
Solvent:                                          ... CUSTOM
Radii:
  Scheme                                          ... Element-dependent radii
  Radius for C  used is    3.8550 Bohr (=   2.0400 Ang.)
  Radius for O  used is    3.4469 Bohr (=   1.8240 Ang.)
  Radius for H  used is    2.4944 Bohr (=   1.3200 Ang.)
Calculating surface                               ...        done! (  0.0s)
Cavity surface points                             ...         2330
Cavity Volume                                     ...    1526.3142
Cavity Surface-area                               ...     817.3587
Calculating surface distance matrix               ...        done! (  0.1s)
Performing Cholesky decomposition & store         ...        done! (  0.1s)
Overall time for CPCM initialization              ...                 0.2s

----------------------------------------D-I-I-S--------------------------------------------
Iteration    Energy (Eh)           Delta-E    RMSDP     MaxDP     DIISErr   Damp  Time(sec)
-------------------------------------------------------------------------------------------
               ***  Starting incremental Fock matrix formation  ***
    1    -576.3892051501377409     0.00e+00  2.65e-04  8.68e-03  7.10e-03  0.700   1.9
    2    -576.3894640559592517    -2.59e-04  2.17e-04  7.18e-03  5.73e-03  0.700   1.1
                               ***Turning on AO-DIIS***
    3    -576.3896616188906137    -1.98e-04  1.66e-04  5.54e-03  4.46e-03  0.700   1.1
    4    -576.3898077361811829    -1.46e-04  4.04e-04  1.33e-02  3.31e-03  0.000   1.0
                              *** Initializing SOSCF ***
---------------------------------------S-O-S-C-F--------------------------------------
Iteration    Energy (Eh)           Delta-E    RMSDP     MaxDP     MaxGrad    Time(sec)
--------------------------------------------------------------------------------------
    5    -576.3901914373786894    -3.84e-04  1.71e-05  4.32e-04  2.90e-04     1.1
               *** Restarting incremental Fock matrix formation ***
    6    -576.3901959084103055    -4.47e-06  9.75e-06  2.73e-04  9.40e-05     1.9
    7    -576.3901961609619775    -2.53e-07  5.68e-06  1.30e-04  3.38e-05     1.5
    8    -576.3901962390120843    -7.81e-08  1.88e-06  4.73e-05  1.35e-05     1.4
    9    -576.3901962487498167    -9.74e-09  5.84e-07  1.52e-05  5.20e-06     1.3
   10    -576.3901962481761529     5.74e-10  2.33e-07  5.17e-06  1.77e-06     1.3
                 **** Energy Check signals convergence ****

               *****************************************************
               *                     SUCCESS                       *
               *           SCF CONVERGED AFTER  10 CYCLES          *
               *****************************************************

Recomputing exchange energy using gridx3       ... done (    2.618 sec)
Old exchange energy                            :    -41.578110090 Eh
New exchange energy                            :    -41.578271743 Eh
Exchange energy change after final integration :     -0.000161653 Eh
Total energy after final integration           :   -576.390357902 Eh
             **** ENERGY FILE WAS UPDATED (calc.en.tmp) ****

----------------
TOTAL SCF ENERGY
----------------

Total Energy       :       -576.39035790157379 Eh          -15684.37902 eV

Components:
Nuclear Repulsion  :        785.42866026592287 Eh           21372.60041 eV
Electronic Energy  :      -1361.80746114656176 Eh          -37056.66494 eV
One Electron Energy:      -2341.35558127830200 Eh          -63711.52440 eV
Two Electron Energy:        979.54812013174012 Eh           26654.85946 eV
CPCM Dielectric    :         -0.01139536753719 Eh              -0.31008 eV

Virial components:
Potential Energy   :      -1147.88128811949673 Eh          -31235.43783 eV
Kinetic Energy     :        571.49093021792305 Eh           15551.05881 eV
Virial Ratio       :          2.00857306288620

DFT components:
N(Alpha)           :       48.000053715571 electrons
N(Beta)            :       48.000053715571 electrons
N(Total)           :       96.000107431142 electrons
E(X)               :      -36.927357572040 Eh       
E(C)               :       -2.367203420079 Eh       
E(XC)              :      -39.294560992119 Eh       

CPCM Solvation Model Properties:
Surface-charge          :         -0.02423767601881
Corrected charge        :          0.00000000000000
Outlying charge corr.   :          0.00003537449715 Eh               0.00096 eV
Free-energy (cav+disp)  :  This term is not implemented in the current solvation scheme

---------------
SCF CONVERGENCE
---------------

  Last Energy change         ...   -5.7366e-10  Tolerance :   1.0000e-09
  Last MAX-Density change    ...    5.1719e-06  Tolerance :   1.0000e-08
  Last RMS-Density change    ...    2.3331e-07  Tolerance :   1.0000e-09
  Last DIIS Error            ...    2.8972e-04  Tolerance :   1.0000e-08
  Last Orbital Gradient      ...    1.7673e-06  Tolerance :   2.0000e-06
  Last Orbital Rotation      ...    6.8485e-06  Tolerance :   2.0000e-06


Total SCF time: 0 days 0 hours 0 min 16 sec 
Finished LeanSCF after  16.6 sec

Maximum memory used throughout the entire LEANSCF-calculation: 30.2 MB


           ************************************************************
           *        Program running with 8 parallel MPI-processes     *
           *              working on a common directory               *
           ************************************************************

------------------------------------------------------------------------------
                                ORCA  MP2 
------------------------------------------------------------------------------

Freezing NCore=26 chemical core electrons

----------------------
RI-MP2 ENERGY+GRADIENT
----------------------
Dimension of the orbital basis            ...  252
Dimension of the AuxC basis               ...  820
Memory devoted to MP2                     ... 8000 MB   
Data format for matrix containers         ... DOUBLE
Compression type for matrix containers    ... UNCOMPRESSED
Overall scaling of the MP2 energy         ...   2.700e-01

-----------------------
SHARK RI TRANSFORMATION
-----------------------

Number of basis functions                ...    252
Number of aux functions                  ...    820
Number of operators                      ...      1
Generation of IJK                        ... YES
Generation of IAK                        ... YES
Generation of ABK                        ... NO
Orbital Range Operator  0:    0-  47 to   48- 251

Aux basis identifier                     ...   AUXC
Contraction scheme used                  ... SEGMENTED
Do orthogonalization                     ... YES
All operator combinations                ... NO
Transpose (ia|K)                         ... NO
Integral generator used                  ... LIBINT
Starting integral generation + trafo... 
Half trafo (segmented) done. Total time =  0.2 sec. integrals=  0.2 sec trafo=  0.1 sec
Integral generation and half transformation done (  0.2 sec)

Reading or making V^(-1/2)          ... done (  0.0 sec)
Sorting IJK integrals               ... done (  0.1 sec)
Sorting IAK integrals               ... done (  0.2 sec)

SHARK RI integral transformation done. Total time =  0.4 sec.

Opening buffers                              ... done
Frozen core precalculation                   ... done

Starting loop over batches of integrals:

Operator 0  - window                       ... ( 13- 47)x( 48-251)
Operator 0  - Memory available             ...  8000 MB
Operator 0  - Memory needed per MO         ...   1.3 MB
Operator 0  - Number of orbitals per batch ... 5
Operator 0  - Number of batches            ... 1

OPERATOR  0   PASS   0:  MOs    13 ...   17 +   18 ...   22 +   23 ...   27 +   28 ...   32
                            +   33 ...   37 +   38 ...   42 +   43 ...   47
  Reading integrals       ... ok
  Internal MO  15
Closing buffer GIPV ( 0.05 GB; CompressionRatio= 1.00)
Time spent in pair loops =     2.403 sec
Deleting buffers (Ka|jb) ...done

-----------------------------------------------
 RI-MP2 CORRELATION ENERGY:     -0.606717168 Eh
-----------------------------------------------


---------------------
MP2 DENSITY FORMATION
---------------------

Completing the external part of the density      ... done
Storing the unrelaxed density                    ... done

Re-sorting 3-index density container for op 0    ... done
Computing external part of the Lagrangian        ... done
Calculating the xc-kernel                        ... done
Calculating G(D)                                 ... done
Completing the Lagrangian                        ... done
Solving the Z-vector equations                   ... Using XC Grid                  ... (calc.grid_cpscf.tmp) 
Recalculating density on grid  ... (calc.grho_cpscf0.tmp) done
Calculating the xc-kernel      ... (calc.fxc_cpscf0.tmp) done

-------------------
SHARK CP-SCF DRIVER
-------------------

Dimension of the orbital basis          ...    252
Dimension of the CPSCF-problem          ...   9792
Number of operators                     ...      1
Max. number of iterations               ...    128
Convergence Tolerance                   ... 3.0e-05
Number of perturbations                 ...      1
Perturbation type                       ... REAL

----------------------------
POPLE LINEAR EQUATION SOLVER
----------------------------

  ITERATION   0:   ||err||_max =   4.6766e-02 (   1.1 sec)
  ITERATION   1:   ||err||_max =   9.8780e-03 (   1.1 sec)
  ITERATION   2:   ||err||_max =   3.7187e-03 (   1.1 sec)
  ITERATION   3:   ||err||_max =   9.5921e-04 (   1.1 sec)
  ITERATION   4:   ||err||_max =   3.4208e-04 (   1.1 sec)
  ITERATION   5:   ||err||_max =   1.2890e-04 (   1.1 sec)
  ITERATION   6:   ||err||_max =   3.6735e-05 (   1.1 sec)
  ITERATION   7:   ||err||_max =   1.6261e-05 (   1.1 sec)
done
Finalizing the relaxed density                   ... done
Transforming P to the AO basis                   ... done
Storing the relaxed density                      ... done

------------------------------------
ENERGY WEIGHTED DENSITY FINALIZATION
------------------------------------

Gathering the parts of the W-matrix              ... done
Forming the Z-density                            ... done
Transforming Z to the AO basis                   ... done
Calculating G(Z)                                 ... done
Finalizing the W-matrix                          ... done
Transforming W to the AO basis and storing       ... done

----------------------------------
MP2 DERIVATIVE INTEGRAL GENERATION
----------------------------------

Input SCF Electron Density              ... calc.scfp
Input Correlated Electron Density       ... calc.pmp2re
Input Energy Weighted Density           ... calc.wmp2.tmp

Nuclear repulsion gradient              ... done (  0.0 sec)
HCore & Overlap gradient  (SHARK)       ... done (  0.1 sec)
Two-electron RIJ gradient terms         ... done (  0.6 sec)

-----------------------------------------------------------
MP2 COSX Grid Generation
-----------------------------------------------------------

General Integration Accuracy     IntAcc      ... 4.871
Radial Grid Type                 RadialGrid  ... OptM3 with GC (2021)
Angular Grid (max. ang.)         AngularGrid ... 4 (Lebedev-302)
Angular grid pruning method      GridPruning ... 4 (adaptive)
Weight generation scheme         WeightScheme... mBecke (2022)
Basis function cutoff            BFCut       ... 1.0000e-12
Integration weight cutoff        WCut        ... 1.0000e-14
Partially contracted basis set               ... on
Rotationally invariant grid construction     ... off
Angular grids for H and He will be reduced by one unit

Total number of grid points                  ...   139746
Total number of batches                      ...     1105
Average number of points per batch           ...      126
Average number of grid points per atom       ...     5176
UseSFitting                                  ... on
Two-electron COSX gradient terms        ... 
Integration Timings:
Total Time                  =     7.1 sec
Basis fcn evaluation        =     0.1 sec
Density evaluation          =     0.2 sec
A evaluation                =     5.9 sec
A derivative evaluation     =     0.0 sec
S-fit derivative evaluation =     0.0 sec
anal. over. der. evaluation =     0.0 sec
num. over. der. evaluation  =     0.5 sec
K(P) evaluation             =     0.1 sec
finalize                    =     0.0 sec

done (  8.0 sec)
CPCM gradient                           ... done (  0.7 sec)
DFT XC gradient                         ... Exchange-correlation gradient    ... done
done (  0.9 sec)
Empirical dispersion gradient           ... 
-------------------
DISPERSION GRADIENT
-------------------

   1   C   :   -0.000176862    0.000064976   -0.000024048
   2   O   :   -0.000174309   -0.000008665   -0.000026367
   3   C   :   -0.000068412   -0.000018859    0.000003839
   4   C   :   -0.000057542    0.000084324    0.000032169
   5   C   :   -0.000252753    0.000103529    0.000118324
   6   C   :   -0.000089635   -0.000168634    0.000009750
   7   C   :   -0.000199872   -0.000165568    0.000064259
   8   C   :   -0.000164930   -0.000089320    0.000123972
   9   C   :    0.000139172   -0.000097389    0.000117832
  10   C   :    0.000225131   -0.000129075   -0.000103409
  11   C   :    0.000243652    0.000053400   -0.000196569
  12   C   :    0.000265407    0.000170344   -0.000015537
  13   O   :    0.000149208    0.000082470    0.000138983
  14   H   :   -0.000094488    0.000060751   -0.000046542
  15   H   :   -0.000104406    0.000058027    0.000021483
  16   H   :   -0.000098158    0.000022276   -0.000014033
  17   H   :   -0.000016708    0.000118980    0.000006765
  18   H   :   -0.000058384    0.000154336    0.000060782
  19   H   :   -0.000055672   -0.000121640   -0.000009574
  20   H   :   -0.000039499   -0.000155561    0.000022493
  21   H   :    0.000097322    0.000147648   -0.000002494
  22   H   :    0.000117410    0.000081208    0.000022166
  23   H   :    0.000079062    0.000063038   -0.000176027
  24   H   :    0.000077655    0.000018938   -0.000109769
  25   H   :    0.000069643   -0.000099001    0.000130859
  26   H   :    0.000079690   -0.000124438   -0.000117285
  27   H   :    0.000108278   -0.000106096   -0.000032023

Difference to translation invariance:
           :    0.0000000000    0.0000000000    0.0000000000

Difference to rotation invariance:
           :    0.0000000000   -0.0000000000   -0.0000000000

Norm of the Dispersion gradient    ...    0.0010165294
RMS gradient                       ...    0.0001129477
MAX gradient                       ...    0.0002654072
done (  0.0 sec)

-------
TIMINGS
-------

Total time                :   27.493 sec
Integral trafo            :    0.435 sec (  1.6%)
FC preparation            :    0.152 sec (  0.6%)
I/O of integrals          :    0.141 sec (  0.5%)
K(i,j) operators          :    0.322 sec (  1.2%)
T(i,j) pair energies      :    0.043 sec (  0.2%)
V**(-1/2)                 :    0.187 sec (  0.7%)
Gamma(ia|P)               :    0.315 sec (  1.1%)
Gamma-Trafo               :    0.090 sec (  0.3%)
D(virtual)                :    0.014 sec (  0.1%)
D(internal)               :    0.469 sec (  1.7%)
W(virtual)                :    0.027 sec (  0.1%)
W(internal)               :    0.637 sec (  2.3%)
L(virtual)                :    0.240 sec (  0.9%)
L(internal)               :    0.041 sec (  0.1%)
XC kernel                 :    0.023 sec (  0.1%)
G(D)                      :    2.044 sec (  7.4%)
G(Z)                      :    2.077 sec (  7.6%)
Z-vector solution         :    8.807 sec ( 32.0%)
3-index derivative        :    0.378 sec (  1.4%)
2-index derivative        :    0.032 sec (  0.1%)
Fock matrix gradient      :   10.387 sec ( 37.8%)


---------------------------------------
MP2 TOTAL ENERGY:     -576.997075069 Eh
---------------------------------------

The final MP2 gradient
  0:   0.00164946  -0.00083079   0.00028894
  1:  -0.00313692   0.00092657  -0.00056031
  2:   0.00354115   0.00113578   0.00061423
  3:   0.00168655  -0.00359827   0.00006691
  4:  -0.00138473  -0.00090647  -0.00043951
  5:   0.00178131   0.00217820   0.00038704
  6:  -0.00047203   0.00085315  -0.00000226
  7:  -0.00366927  -0.00069834  -0.00139615
  8:   0.00086786   0.00185251   0.00152153
  9:  -0.00006525  -0.00185391  -0.00057733
 10:   0.00038301   0.00072798  -0.00209428
 11:  -0.00199035  -0.00043489   0.00189990
 12:   0.00156785  -0.00098277  -0.00142499
 13:  -0.00014456  -0.00003452  -0.00024956
 14:  -0.00015377  -0.00004944   0.00018097
 15:  -0.00011375  -0.00039430  -0.00002860
 16:  -0.00002031   0.00046664   0.00002066
 17:  -0.00002884   0.00018156   0.00006065
 18:  -0.00013330  -0.00003565  -0.00004730
 19:   0.00026381   0.00014640   0.00010374
 20:  -0.00014589   0.00007730  -0.00024871
 21:   0.00016193  -0.00032021   0.00004175
 22:  -0.00018058  -0.00026995   0.00061715
 23:   0.00031499  -0.00012993   0.00073949
 24:  -0.00010727   0.00052404   0.00052305
 25:  -0.00056367   0.00113532   0.00018781
 26:   0.00012352   0.00036702  -0.00022512

-----------------------------------
NORM OF THE MP2 GRADIENT:  0.010265
-----------------------------------

Maximum memory used throughout the entire MP2-calculation: 76.4 MB


-------------------------------------------------------------------------------
                          DFT DISPERSION CORRECTION                            
                                                                               
                              DFTD3 V3.1  Rev 1                                
                          USING Becke-Johnson damping                          
-------------------------------------------------------------------------------
-------------------------   ----------------
Dispersion correction           -0.022701844
-------------------------   ----------------


-------------------------   --------------------
FINAL SINGLE POINT ENERGY      -577.019776913492
-------------------------   --------------------

------------------------------------------------------------------------------
                         ORCA GEOMETRY RELAXATION STEP
------------------------------------------------------------------------------

Reading the OPT-File                    .... done
Getting information on internals        .... done
Copying old internal coords+grads       .... done
Making the new internal coordinates     .... (2022 redundants) done
Validating the new internal coordinates .... (2022 redundants) done
Calculating the B-matrix                .... done
Calculating the G,G- and P matrices     .... done
Transforming gradient to internals      .... done
Projecting the internal gradient        .... done
Number of atoms                         ....  27
Number of internal coordinates          .... 136
Current Energy                          ....  -577.019776913 Eh
Current gradient norm                   ....     0.010265298 Eh/bohr
Maximum allowed component of the step   ....  0.300
Current trust radius                    ....  0.300
Updating the Hessian (BFGS)             .... done
Forming the augmented Hessian           .... done
Diagonalizing the augmented Hessian     .... done
Last element of RFO vector              ....  0.998877044
Lowest eigenvalues of augmented Hessian:
 -0.000201599  0.011589850  0.015285235  0.017008284  0.021896881
Length of the computed step             ....  0.047431011
The final length of the internal step   ....  0.047431011
Converting the step to Cartesian space:
 Initial RMS(Int)=    0.0040671756
Transforming coordinates:
 Iter   0:  RMS(Cart)=    0.0137236355 RMS(Int)=    0.0040659501
done
Storing new coordinates                 .... done
The predicted energy change is          ....    -0.000101026
Previously predicted energy change      ....    -0.002247357
Actually observed energy change         ....    -0.002485230
Ratio of predicted to observed change   ....     1.105845565
New trust radius                        ....     0.450000000

                                .--------------------.
          ----------------------|Geometry convergence|-------------------------
          Item                value                   Tolerance       Converged
          ---------------------------------------------------------------------
          Energy change      -0.0024852297            0.0000010000      NO
          RMS gradient        0.0006728874            0.0000300000      NO
          MAX gradient        0.0028628689            0.0001000000      NO
          RMS step            0.0040671756            0.0006000000      NO
          MAX step            0.0130175373            0.0010000000      NO
          ........................................................
          Max(Bonds)      0.0031      Max(Angles)    0.52
          Max(Dihed)        0.75      Max(Improp)    0.00
          ---------------------------------------------------------------------

The optimization has not yet converged - more geometry cycles are needed


    ---------------------------------------------------------------------------
                         Redundant Internal Coordinates
                            (Angstroem and degrees)

        Definition                    Value    dE/dq     Step     New-Value
    ----------------------------------------------------------------------------
     1. B(O   1,C   0)                1.4136 -0.001734  0.0022    1.4158   
     2. B(C   2,O   1)                1.3609  0.001932 -0.0020    1.3590   
     3. B(C   3,C   2)                1.3983 -0.002612  0.0028    1.4011   
     4. B(C   4,C   3)                1.3999 -0.002863  0.0031    1.4030   
     5. B(C   5,C   2)                1.4055 -0.001697  0.0019    1.4074   
     6. B(C   6,C   5)                1.3891 -0.002134  0.0023    1.3913   
     7. B(C   7,C   6)                1.4045 -0.002390  0.0026    1.4072   
     8. B(C   7,C   4)                1.3947 -0.001918  0.0021    1.3968   
     9. B(C   8,C   7)                1.5199  0.000406 -0.0005    1.5194   
    10. B(C   9,C   8)                1.5412  0.000504 -0.0010    1.5402   
    11. B(C  10,C   9)                1.5308  0.000167 -0.0007    1.5300   
    12. B(C  11,C  10)                1.5279  0.000320 -0.0004    1.5274   
    13. B(O  12,C  11)                1.4289 -0.001839  0.0029    1.4318   
    14. B(O  12,C   8)                1.4243 -0.001375  0.0020    1.4263   
    15. B(H  13,C   0)                1.1014  0.000118 -0.0000    1.1014   
    16. B(H  14,C   0)                1.1013  0.000116 -0.0000    1.1013   
    17. B(H  15,C   0)                1.0955  0.000192 -0.0002    1.0954   
    18. B(H  16,C   3)                1.0897  0.000435 -0.0004    1.0893   
    19. B(H  17,C   4)                1.0907  0.000139  0.0001    1.0907   
    20. B(H  18,C   5)                1.0913  0.000113  0.0001    1.0914   
    21. B(H  19,C   6)                1.0935 -0.000020  0.0004    1.0938   
    22. B(H  20,C  11)                1.1010  0.000132 -0.0001    1.1009   
    23. B(H  21,C  11)                1.1043  0.000184 -0.0002    1.1042   
    24. B(H  22,C  10)                1.0996 -0.000225  0.0006    1.1002   
    25. B(H  23,C  10)                1.0977 -0.000256  0.0007    1.0984   
    26. B(H  24,C   8)                1.1024  0.000015  0.0001    1.1025   
    27. B(H  25,C   9)                1.0969 -0.000451  0.0010    1.0979   
    28. B(H  26,C   9)                1.1004 -0.000117  0.0004    1.1009   
    29. A(H  13,C   0,H  15)          109.13  0.000034    0.02    109.15   
    30. A(H  14,C   0,H  15)          109.15  0.000061    0.01    109.17   
    31. A(O   1,C   0,H  13)          111.61  0.000173   -0.04    111.56   
    32. A(O   1,C   0,H  15)          106.26 -0.000703    0.17    106.43   
    33. A(H  13,C   0,H  14)          109.02  0.000276   -0.11    108.90   
    34. A(O   1,C   0,H  14)          111.59  0.000135   -0.04    111.56   
    35. A(C   0,O   1,C   2)          118.20 -0.000305    0.04    118.24   
    36. A(O   1,C   2,C   3)          124.68  0.000505   -0.09    124.59   
    37. A(O   1,C   2,C   5)          116.05 -0.000237    0.04    116.09   
    38. A(C   3,C   2,C   5)          119.27 -0.000268    0.05    119.32   
    39. A(C   4,C   3,H  16)          119.12 -0.000376    0.07    119.19   
    40. A(C   2,C   3,C   4)          119.77  0.000401   -0.06    119.71   
    41. A(C   2,C   3,H  16)          121.11 -0.000025   -0.00    121.10   
    42. A(C   7,C   4,H  17)          119.20  0.000318   -0.06    119.14   
    43. A(C   3,C   4,H  17)          119.43  0.000070   -0.01    119.42   
    44. A(C   3,C   4,C   7)          121.36 -0.000388    0.07    121.43   
    45. A(C   2,C   5,H  18)          118.40 -0.000263    0.05    118.45   
    46. A(C   6,C   5,H  18)          121.27 -0.000073    0.01    121.29   
    47. A(C   2,C   5,C   6)          120.33  0.000336   -0.06    120.27   
    48. A(C   5,C   6,H  19)          119.46  0.000688   -0.12    119.34   
    49. A(C   5,C   6,C   7)          120.91 -0.000735    0.12    121.02   
    50. A(C   7,C   6,H  19)          119.63  0.000047    0.00    119.64   
    51. A(C   4,C   7,C   8)          121.82 -0.000158    0.02    121.85   
    52. A(C   6,C   7,C   8)          119.82 -0.000496    0.08    119.90   
    53. A(C   4,C   7,C   6)          118.35  0.000654   -0.11    118.25   
    54. A(C   7,C   8,O  12)          111.89  0.001189   -0.30    111.59   
    55. A(C   7,C   8,C   9)          112.03 -0.001724    0.52    112.55   
    56. A(C   9,C   8,H  24)          111.38  0.000780   -0.25    111.14   
    57. A(C   7,C   8,H  24)          108.71  0.000194   -0.02    108.69   
    58. A(O  12,C   8,H  24)          107.71 -0.000532    0.13    107.84   
    59. A(C   9,C   8,O  12)          105.02  0.000156   -0.10    104.93   
    60. A(C   8,C   9,C  10)          101.43 -0.000300    0.02    101.44   
    61. A(H  25,C   9,H  26)          109.05  0.000515   -0.23    108.82   
    62. A(C  10,C   9,H  26)          110.38 -0.000479    0.01    110.39   
    63. A(C   8,C   9,H  26)          110.09  0.000302   -0.15    109.93   
    64. A(C  10,C   9,H  25)          113.47  0.000005    0.20    113.67   
    65. A(C   8,C   9,H  25)          112.25 -0.000102    0.17    112.42   
    66. A(C   9,C  10,C  11)          101.55 -0.000652    0.00    101.55   
    67. A(H  22,C  10,H  23)          108.84  0.000857   -0.27    108.58   
    68. A(C  11,C  10,H  23)          112.33 -0.000579    0.11    112.44   
    69. A(C   9,C  10,H  23)          113.40  0.000208    0.01    113.41   
    70. A(C  11,C  10,H  22)          110.44 -0.000090    0.07    110.51   
    71. A(C   9,C  10,H  22)          110.13  0.000153    0.11    110.24   
    72. A(H  20,C  11,H  21)          108.25  0.000307   -0.04    108.21   
    73. A(O  12,C  11,H  21)          109.02 -0.000242    0.11    109.13   
    74. A(C  10,C  11,H  21)          110.93 -0.000172    0.12    111.05   
    75. A(O  12,C  11,H  20)          109.27 -0.000087   -0.05    109.22   
    76. A(C  10,C  11,O  12)          106.36  0.000572   -0.18    106.18   
    77. A(C  10,C  11,H  20)          112.93 -0.000385    0.05    112.98   
    78. A(C   8,O  12,C  11)          110.80  0.000208   -0.02    110.77   
    79. D(C   2,O   1,C   0,H  13)     61.54  0.000327   -0.21     61.33   
    80. D(C   2,O   1,C   0,H  15)   -179.59  0.000032   -0.11   -179.70   
    81. D(C   2,O   1,C   0,H  14)    -60.71 -0.000250   -0.01    -60.72   
    82. D(C   3,C   2,O   1,C   0)     -0.48 -0.000046    0.11     -0.37   
    83. D(C   5,C   2,O   1,C   0)    179.22 -0.000070    0.16    179.38   
    84. D(C   4,C   3,C   2,C   5)      0.28  0.000016   -0.04      0.24   
    85. D(C   4,C   3,C   2,O   1)    179.97 -0.000009    0.02    179.99   
    86. D(H  16,C   3,C   2,C   5)   -179.48  0.000018   -0.04   -179.52   
    87. D(H  16,C   3,C   2,O   1)      0.21 -0.000007    0.02      0.23   
    88. D(H  17,C   4,C   3,H  16)      0.77 -0.000001    0.00      0.77   
    89. D(H  17,C   4,C   3,C   2)   -178.99  0.000001    0.00   -178.99   
    90. D(C   7,C   4,C   3,H  16)   -179.95  0.000001    0.00   -179.95   
    91. D(C   7,C   4,C   3,C   2)      0.29  0.000003   -0.00      0.29   
    92. D(C   6,C   5,C   2,C   3)     -0.36 -0.000014    0.03     -0.33   
    93. D(C   6,C   5,C   2,O   1)    179.92  0.000006   -0.02    179.90   
    94. D(H  18,C   5,C   2,C   3)    179.48 -0.000002    0.00    179.48   
    95. D(H  18,C   5,C   2,O   1)     -0.24  0.000018   -0.05     -0.29   
    96. D(H  19,C   6,C   5,H  18)     -0.13 -0.000013    0.03     -0.10   
    97. D(H  19,C   6,C   5,C   2)    179.71 -0.000001   -0.00    179.71   
    98. D(C   7,C   6,C   5,H  18)   -179.95 -0.000019    0.04   -179.91   
    99. D(C   7,C   6,C   5,C   2)     -0.12 -0.000007    0.01     -0.11   
   100. D(C   8,C   7,C   6,C   5)   -178.56  0.000072   -0.20   -178.76   
   101. D(C   4,C   7,C   6,C   5)      0.67  0.000032   -0.05      0.62   
   102. D(C   8,C   7,C   4,H  17)     -2.26 -0.000075    0.20     -2.06   
   103. D(C   8,C   7,C   4,C   3)    178.45 -0.000075    0.20    178.66   
   104. D(C   4,C   7,C   6,H  19)   -179.15  0.000025   -0.04   -179.19   
   105. D(C   8,C   7,C   6,H  19)      1.62  0.000065   -0.19      1.43   
   106. D(C   6,C   7,C   4,C   3)     -0.76 -0.000032    0.04     -0.71   
   107. D(C   6,C   7,C   4,H  17)    178.53 -0.000032    0.04    178.57   
   108. D(C   9,C   8,C   7,C   6)     73.35  0.000130   -0.43     72.92   
   109. D(C   9,C   8,C   7,C   4)   -105.86  0.000165   -0.58   -106.44   
   110. D(H  24,C   8,C   7,C   4)    130.62  0.000198   -0.60    130.02   
   111. D(O  12,C   8,C   7,C   6)   -169.01 -0.000027   -0.40   -169.41   
   112. D(O  12,C   8,C   7,C   4)     11.79  0.000008   -0.56     11.23   
   113. D(H  25,C   9,C   8,H  24)     88.63  0.000327   -0.49     88.14   
   114. D(H  25,C   9,C   8,O  12)   -155.06  0.000172   -0.52   -155.57   
   115. D(H  25,C   9,C   8,C   7)    -33.38  0.000745   -0.65    -34.03   
   116. D(C  10,C   9,C   8,H  24)   -149.93  0.000102   -0.16   -150.09   
   117. D(C  10,C   9,C   8,O  12)    -33.61 -0.000054   -0.18    -33.80   
   118. D(C  10,C   9,C   8,C   7)     88.06  0.000520   -0.32     87.74   
   119. D(H  22,C  10,C   9,H  26)    163.65  0.000073    0.47    164.12   
   120. D(H  22,C  10,C   9,H  25)     40.91 -0.000241    0.62     41.53   
   121. D(H  22,C  10,C   9,C   8)    -79.68  0.000066    0.31    -79.37   
   122. D(C  11,C  10,C   9,H  26)    -79.32 -0.000303    0.60    -78.72   
   123. D(C  11,C  10,C   9,H  25)    157.94 -0.000617    0.75    158.69   
   124. D(C  11,C  10,C   9,C   8)     37.36 -0.000310    0.43     37.79   
   125. D(H  20,C  11,C  10,H  23)     89.49  0.000264   -0.32     89.17   
   126. D(H  20,C  11,C  10,H  22)    -32.23 -0.000371   -0.10    -32.34   
   127. D(H  20,C  11,C  10,C   9)   -149.04 -0.000169   -0.26   -149.30   
   128. D(O  12,C  11,C  10,H  23)   -150.66  0.000308   -0.47   -151.13   
   129. D(O  12,C  11,C  10,H  22)     87.62 -0.000327   -0.26     87.36   
   130. D(O  12,C  11,C  10,C   9)    -29.19 -0.000125   -0.41    -29.60   
   131. D(C   8,O  12,C  11,H  21)   -111.28  0.000146    0.22   -111.06   
   132. D(C   8,O  12,C  11,H  20)    130.59 -0.000034    0.24    130.82   
   133. D(C   8,O  12,C  11,C  10)      8.39  0.000136    0.31      8.70   
   134. D(C  11,O  12,C   8,H  24)    134.92  0.000715   -0.37    134.55   
   135. D(C  11,O  12,C   8,C   9)     16.11 -0.000009   -0.10     16.01   
   136. D(C  11,O  12,C   8,C   7)   -105.66  0.001318   -0.50   -106.15   
    ----------------------------------------------------------------------------

Geometry step timings:
Preparation and reading OPT file:      0.001 s ( 7.085 %)
Internal coordinates            :      0.000 s ( 0.479 %)
B/P matrices and projection     :      0.004 s (47.494 %)
Hessian update/contruction      :      0.001 s ( 7.138 %)
Making the step                 :      0.002 s (20.444 %)
Converting the step to Cartesian:      0.000 s ( 2.472 %)
Storing new data                :      0.000 s ( 0.479 %)
Checking convergence            :      0.000 s ( 0.213 %)
Final printing                  :      0.001 s (14.170 %)
Total time                      :      0.008 s

Time for energy+gradient        :     46.505 s
Time for complete geometry iter :     46.708 s

         *************************************************************
         *                GEOMETRY OPTIMIZATION CYCLE   3            *
         *************************************************************
---------------------------------
CARTESIAN COORDINATES (ANGSTROEM)
---------------------------------
  C     -4.317409    1.086976   -0.269423
  O     -3.663011   -0.167835   -0.229331
  C     -2.320316   -0.186473   -0.020591
  C     -1.526299    0.954920    0.152229
  C     -0.145975    0.816417    0.362021
  C     -1.718518   -1.457923    0.024338
  C     -0.347968   -1.578120    0.231435
  C      0.462975   -0.440169    0.397374
  C      1.961102   -0.599818    0.593932
  C      2.686216   -1.011338   -0.701060
  C      2.976947    0.351720   -1.332363
  C      3.316419    1.191932   -0.102798
  O      2.573092    0.628226    0.983357
  H     -3.936899    1.715896   -1.089602
  H     -4.204605    1.632692    0.680483
  H     -5.378936    0.877482   -0.439944
  H     -1.962883    1.952661    0.130615
  H      0.465132    1.707271    0.512508
  H     -2.351715   -2.337632   -0.103416
  H      0.103213   -2.573888    0.268468
  H      3.042713    2.252066   -0.217769
  H      4.394475    1.137211    0.129531
  H      2.075647    0.741319   -1.828659
  H      3.796465    0.328221   -2.063307
  H      2.135658   -1.333938    1.397741
  H      2.074192   -1.668247   -1.332991
  H      3.626440   -1.529089   -0.456444

----------------------------
CARTESIAN COORDINATES (A.U.)
----------------------------
  NO LB      ZA    FRAG     MASS         X           Y           Z
   0 C     6.0000    0    12.011   -8.158720    2.054087   -0.509136
   1 O     8.0000    0    15.999   -6.922087   -0.317162   -0.433372
   2 C     6.0000    0    12.011   -4.384762   -0.352383   -0.038912
   3 C     6.0000    0    12.011   -2.884286    1.804537    0.287671
   4 C     6.0000    0    12.011   -0.275852    1.542805    0.684121
   5 C     6.0000    0    12.011   -3.247529   -2.755075    0.045991
   6 C     6.0000    0    12.011   -0.657564   -2.982215    0.437348
   7 C     6.0000    0    12.011    0.874896   -0.831798    0.750929
   8 C     6.0000    0    12.011    3.705945   -1.133492    1.122370
   9 C     6.0000    0    12.011    5.076212   -1.911152   -1.324811
  10 C     6.0000    0    12.011    5.625615    0.664655   -2.517802
  11 C     6.0000    0    12.011    6.267124    2.252425   -0.194260
  12 O     8.0000    0    15.999    4.862439    1.187175    1.858275
  13 H     1.0000    0     1.008   -7.439661    3.242573   -2.059049
  14 H     1.0000    0     1.008   -7.945552    3.085341    1.285926
  15 H     1.0000    0     1.008  -10.164716    1.658201   -0.831374
  16 H     1.0000    0     1.008   -3.709312    3.689995    0.246827
  17 H     1.0000    0     1.008    0.878972    3.226275    0.968500
  18 H     1.0000    0     1.008   -4.444097   -4.417485   -0.195427
  19 H     1.0000    0     1.008    0.195044   -4.863943    0.507330
  20 H     1.0000    0     1.008    5.749893    4.255788   -0.411524
  21 H     1.0000    0     1.008    8.304354    2.149017    0.244777
  22 H     1.0000    0     1.008    3.922404    1.400890   -3.455664
  23 H     1.0000    0     1.008    7.174279    0.620248   -3.899086
  24 H     1.0000    0     1.008    4.035809   -2.520778    2.641348
  25 H     1.0000    0     1.008    3.919655   -3.152530   -2.518988
  26 H     1.0000    0     1.008    6.852979   -2.889560   -0.862554

--------------------------------
INTERNAL COORDINATES (ANGSTROEM)
--------------------------------
 C      0   0   0     0.000000000000     0.00000000     0.00000000
 O      1   0   0     1.415766731732     0.00000000     0.00000000
 C      2   1   0     1.358951117931   118.24207891     0.00000000
 C      3   2   1     1.401109512546   124.59002366   359.62524933
 C      4   3   2     1.403028779041   119.70672603   179.98528165
 C      3   2   1     1.407396032511   116.08952832   179.37941213
 C      6   3   2     1.391310809356   120.26597061   179.90219202
 C      5   4   3     1.396809846304   121.43251165     0.29201599
 C      8   5   4     1.519377137868   121.84760102   178.65526434
 C      9   8   5     1.540176692882   112.55167076   253.56413305
 C     10   9   8     1.530031471735   101.44063394    87.73975528
 C     11  10   9     1.527425116565   101.54502243    37.79061384
 O      9   8   5     1.426280398780   111.58804005    11.22918384
 H      1   2   3     1.101372192540   111.56216785    61.33261116
 H      1   2   3     1.101295852060   111.55636357   299.28279883
 H      1   2   3     1.095356130931   106.42989623   180.30153312
 H      4   3   2     1.089294092931   121.10352166     0.22842241
 H      5   4   3     1.090741959475   119.41976330   181.00898280
 H      6   3   2     1.091397007558   118.44830233   359.71159812
 H      7   6   3     1.093840973052   119.34084747   179.70596702
 H     12  11  10     1.100916676736   112.97837893   210.70291349
 H     12  11  10     1.104162640803   111.04582261    88.91490658
 H     11  10   9     1.100199781052   110.23873256   280.62976507
 H     11  10   9     1.098380679829   113.40915126   158.64767837
 H      9   8   5     1.102502184125   108.68701665   130.01881650
 H     10   9   8     1.097924909093   112.41834832   325.96540888
 H     10   9   8     1.100874729393   109.93345695   204.57872890

---------------------------
INTERNAL COORDINATES (A.U.)
---------------------------
 C      0   0   0     0.000000000000     0.00000000     0.00000000
 O      1   0   0     2.675411392490     0.00000000     0.00000000
 C      2   1   0     2.568045442275   118.24207891     0.00000000
 C      3   2   1     2.647713262344   124.59002366   359.62524933
 C      4   3   2     2.651340150398   119.70672603   179.98528165
 C      3   2   1     2.659593063413   116.08952832   179.37941213
 C      6   3   2     2.629196396848   120.26597061   179.90219202
 C      5   4   3     2.639588070680   121.43251165     0.29201599
 C      8   5   4     2.871206684712   121.84760102   178.65526434
 C      9   8   5     2.910512147395   112.55167076   253.56413305
 C     10   9   8     2.891340457860   101.44063394    87.73975528
 C     11  10   9     2.886415160380   101.54502243    37.79061384
 O      9   8   5     2.695279343874   111.58804005    11.22918384
 H      1   2   3     2.081291815417   111.56216785    61.33261116
 H      1   2   3     2.081147552817   111.55636357   299.28279883
 H      1   2   3     2.069923106571   106.42989623   180.30153312
 H      4   3   2     2.058467514937   121.10352166     0.22842241
 H      5   4   3     2.061203586184   119.41976330   181.00898280
 H      6   3   2     2.062441447665   118.44830233   359.71159812
 H      7   6   3     2.067059873130   119.34084747   179.70596702
 H     12  11  10     2.080431015299   112.97837893   210.70291349
 H     12  11  10     2.086564998425   111.04582261    88.91490658
 H     11  10   9     2.079076278788   110.23873256   280.62976507
 H     11  10   9     2.075638675667   113.40915126   158.64767837
 H      9   8   5     2.083427190046   108.68701665   130.01881650
 H     10   9   8     2.074777393796   112.41834832   325.96540888
 H     10   9   8     2.080351746308   109.93345695   204.57872890


           ************************************************************
           *        Program running with 8 parallel MPI-processes     *
           *              working on a common directory               *
           ************************************************************
------------------------------------------------------------------------------
                   ___                                                        
                  /   \      - P O W E R E D   B Y -                         
                 /     \                                                     
                 |  |  |   _    _      __       _____    __    __             
                 |  |  |  | |  | |    /  \     |  _  \  |  |  /  |          
                  \  \/   | |  | |   /    \    | | | |  |  | /  /          
                 / \  \   | |__| |  /  /\  \   | |_| |  |  |/  /          
                |  |  |   |  __  | /  /__\  \  |    /   |      \           
                |  |  |   | |  | | |   __   |  |    \   |  |\   \          
                \     /   | |  | | |  |  |  |  | |\  \  |  | \   \       
                 \___/    |_|  |_| |__|  |__|  |_| \__\ |__|  \__/        
                                                                              
                      - O R C A' S   B I G   F R I E N D -                    
                                      &                                       
                       - I N T E G R A L  F E E D E R -                       
                                                                              
 v1 FN, 2020, v2 2021, v3 2022-2024                                           
------------------------------------------------------------------------------


----------------------
SHARK INTEGRAL PACKAGE
----------------------

Number of atoms                             ...     27
Number of basis functions                   ...    252
Number of shells                            ...    120
Maximum angular momentum                    ...      2
Integral batch strategy                     ... SHARK/LIBINT Hybrid
RI-J (if used) integral strategy            ... SPLIT-RIJ (Revised 2003 algorithm where possible)
Printlevel                                  ...      1
Contraction scheme used                     ... SEGMENTED contraction
Prescreening option                         ... SCHWARTZ
   Thresh                                   ... 1.000e-12
   Tcut                                     ... 1.000e-14
   Tpresel                                  ... 1.000e-14 
Coulomb Range Separation                    ... NOT USED
Exchange Range Separation                   ... NOT USED
Multipole approximations                    ... NOT USED
Finite Nucleus Model                        ... NOT USED
CABS basis                                  ... NOT available
Auxiliary Coulomb fitting basis             ... AVAILABLE
   # of basis functions in Aux-J            ...    791
   # of shells in Aux-J                     ...    265
   Maximum angular momentum in Aux-J        ...      4
Auxiliary J/K fitting basis                 ... NOT available
Auxiliary Correlation fitting basis         ... AVAILABLE
   # of basis functions in Aux-C            ...    820
   # of shells in Aux-C                     ...    292
   Maximum angular momentum in Aux-C        ...      3
Auxiliary 'external' fitting basis          ... NOT available

Checking pre-screening integrals            ... done (  0.0 sec) Dimension = 120
Check shell pair data                       ... done (  0.0 sec)
Shell pair information
Shell pair cut-off parameter TPreSel        ...   1.0e-14
Total number of shell pairs                 ...      7260
Shell pairs after pre-screening             ...      6362
Total number of primitive shell pairs       ...     25862
Primitive shell pairs kept                  ...     16092
          la=0 lb=0:   2022 shell pairs
          la=1 lb=0:   2358 shell pairs
          la=1 lb=1:    720 shell pairs
          la=2 lb=0:    746 shell pairs
          la=2 lb=1:    441 shell pairs
          la=2 lb=2:     75 shell pairs

Calculating one electron integrals          ... done (  0.0 sec)
Calculating RI/J V-Matrix + Cholesky decomp.... done (  0.0 sec)
Calculating RI/C V-Matrix + Cholesky decomp.... done (  0.0 sec)
Calculating Nuclear repulsion               ... done (  0.0 sec) ENN=    784.695177704253 Eh

Diagonalization of the overlap matrix:
Smallest eigenvalue                        ... 2.564e-04
Time for diagonalization                   ...    0.007 sec
Threshold for overlap eigenvalues          ... 1.000e-07
Number of eigenvalues below threshold      ... 0
Time for construction of square roots      ...    0.003 sec
Total time needed                          ...    0.012 sec

-------------------
DFT GRID GENERATION
-------------------

General Integration Accuracy     IntAcc      ... 4.388
Radial Grid Type                 RadialGrid  ... OptM3 with GC (2021)
Angular Grid (max. ang.)         AngularGrid ... 4 (Lebedev-302)
Angular grid pruning method      GridPruning ... 4 (adaptive)
Weight generation scheme         WeightScheme... mBecke (2022)
Basis function cutoff            BFCut       ... 1.0000e-12
Integration weight cutoff        WCut        ... 1.0000e-14
Partially contracted basis set               ... off
Rotationally invariant grid construction     ... off
Angular grids for H and He will be reduced by one unit

Total number of grid points                  ...   122589
Total number of batches                      ...     1929
Average number of points per batch           ...       63
Average number of grid points per atom       ...     4540

--------------------
COSX GRID GENERATION
--------------------

GRIDX 1
-------
General Integration Accuracy     IntAcc      ... 3.816
Radial Grid Type                 RadialGrid  ... OptM3 with GC (2021)
Angular Grid (max. ang.)         AngularGrid ... 1 (Lebedev-50)
Angular grid pruning method      GridPruning ... 4 (adaptive)
Weight generation scheme         WeightScheme... mBecke (2022)
Basis function cutoff            BFCut       ... 1.0000e-12
Integration weight cutoff        WCut        ... 1.0000e-14
Partially contracted basis set               ... on
Rotationally invariant grid construction     ... off
Angular grids for H and He will be reduced by one unit

Total number of grid points                  ...    15654
Total number of batches                      ...      140
Average number of points per batch           ...      111
Average number of grid points per atom       ...      580
UseSFitting                                  ... on

GRIDX 2
-------
General Integration Accuracy     IntAcc      ... 4.020
Radial Grid Type                 RadialGrid  ... OptM3 with GC (2021)
Angular Grid (max. ang.)         AngularGrid ... 2 (Lebedev-110)
Angular grid pruning method      GridPruning ... 4 (adaptive)
Weight generation scheme         WeightScheme... mBecke (2022)
Basis function cutoff            BFCut       ... 1.0000e-12
Integration weight cutoff        WCut        ... 1.0000e-14
Partially contracted basis set               ... on
Rotationally invariant grid construction     ... off
Angular grids for H and He will be reduced by one unit

Total number of grid points                  ...    33445
Total number of batches                      ...      277
Average number of points per batch           ...      120
Average number of grid points per atom       ...     1239
UseSFitting                                  ... on

GRIDX 3
-------
General Integration Accuracy     IntAcc      ... 4.338
Radial Grid Type                 RadialGrid  ... OptM3 with GC (2021)
Angular Grid (max. ang.)         AngularGrid ... 3 (Lebedev-194)
Angular grid pruning method      GridPruning ... 4 (adaptive)
Weight generation scheme         WeightScheme... mBecke (2022)
Basis function cutoff            BFCut       ... 1.0000e-12
Integration weight cutoff        WCut        ... 1.0000e-14
Partially contracted basis set               ... on
Rotationally invariant grid construction     ... off
Angular grids for H and He will be reduced by one unit

Total number of grid points                  ...    73153
Total number of batches                      ...      587
Average number of points per batch           ...      124
Average number of grid points per atom       ...     2709
UseSFitting                                  ... on
Initializing property integral containers    ... done (  0.0 sec)

SHARK setup successfully completed in   1.5 seconds

Maximum memory used throughout the entire STARTUP-calculation: 34.2 MB


           ************************************************************
           *        Program running with 8 parallel MPI-processes     *
           *              working on a common directory               *
           ************************************************************
Occupation numbers will be reassigned to an Aufbau configuration
             **** ENERGY FILE WAS UPDATED (calc.en.tmp) ****
Finished Guess after   0.2 sec
Maximum memory used throughout the entire GUESS-calculation: 14.4 MB


           ************************************************************
           *        Program running with 8 parallel MPI-processes     *
           *              working on a common directory               *
           ************************************************************
--------------------
CPCM SOLVATION MODEL
--------------------
CPCM parameters:
  Epsilon                                         ...      16.7000
  Refrac                                          ...       1.2750
  Rsolv                                           ...       1.3000
  Surface type                                    ... GAUSSIAN VDW
  Discretization scheme                           ... Constant charge density
    Threshold for H atoms                         ...       5.0000 (charges/Ang^2)
    Threshold for non-H atoms                     ...       5.0000 (charges/Ang^2)
  Epsilon function type                           ...         CPCM
Solvent:                                          ... CUSTOM
Radii:
  Scheme                                          ... Element-dependent radii
  Radius for C  used is    3.8550 Bohr (=   2.0400 Ang.)
  Radius for O  used is    3.4469 Bohr (=   1.8240 Ang.)
  Radius for H  used is    2.4944 Bohr (=   1.3200 Ang.)
Calculating surface                               ...        done! (  0.0s)
Cavity surface points                             ...         2330
Cavity Volume                                     ...    1527.6370
Cavity Surface-area                               ...     818.3017
Calculating surface distance matrix               ...        done! (  0.1s)
Performing Cholesky decomposition & store         ...        done! (  0.1s)
Overall time for CPCM initialization              ...                 0.2s

----------------------------------------D-I-I-S--------------------------------------------
Iteration    Energy (Eh)           Delta-E    RMSDP     MaxDP     DIISErr   Damp  Time(sec)
-------------------------------------------------------------------------------------------
               ***  Starting incremental Fock matrix formation  ***
    1    -576.3898868621691918     0.00e+00  4.77e-05  1.28e-03  3.66e-03  0.700   1.9
                              *** Initializing SOSCF ***
---------------------------------------S-O-S-C-F--------------------------------------
Iteration    Energy (Eh)           Delta-E    RMSDP     MaxDP     MaxGrad    Time(sec)
--------------------------------------------------------------------------------------
    2    -576.3899403623703392    -5.35e-05  1.42e-04  3.68e-03  2.95e-03     1.1
               *** Restarting incremental Fock matrix formation ***
    3    -576.3900979964899989    -1.58e-04  3.69e-05  9.49e-04  2.86e-04     1.8
    4    -576.3901080889128252    -1.01e-05  1.94e-05  4.54e-04  9.03e-05     1.5
    5    -576.3901087517921269    -6.63e-07  6.84e-06  2.32e-04  7.79e-05     1.5
    6    -576.3901091424612559    -3.91e-07  1.96e-06  6.24e-05  1.60e-05     1.4
    7    -576.3901091439678339    -1.51e-09  7.97e-07  2.48e-05  1.07e-05     1.3
    8    -576.3901091525389120    -8.57e-09  1.75e-07  5.72e-06  1.35e-06     1.2
    9    -576.3901091524502363     8.87e-11  7.78e-08  2.45e-06  9.58e-07     1.1
                 **** Energy Check signals convergence ****

               *****************************************************
               *                     SUCCESS                       *
               *           SCF CONVERGED AFTER   9 CYCLES          *
               *****************************************************

Recomputing exchange energy using gridx3       ... done (    2.637 sec)
Old exchange energy                            :    -41.572018390 Eh
New exchange energy                            :    -41.572200438 Eh
Exchange energy change after final integration :     -0.000182048 Eh
Total energy after final integration           :   -576.390291201 Eh
             **** ENERGY FILE WAS UPDATED (calc.en.tmp) ****

----------------
TOTAL SCF ENERGY
----------------

Total Energy       :       -576.39029120067880 Eh          -15684.37720 eV

Components:
Nuclear Repulsion  :        784.69517770425307 Eh           21352.64133 eV
Electronic Energy  :      -1361.07380364380924 Eh          -37036.70111 eV
One Electron Energy:      -2339.91190685521269 Eh          -63672.24002 eV
Two Electron Energy:        978.83810321140345 Eh           26635.53891 eV
CPCM Dielectric    :         -0.01148321289411 Eh              -0.31247 eV

Virial components:
Potential Energy   :      -1147.83533262853757 Eh          -31234.18732 eV
Kinetic Energy     :        571.44504142785877 Eh           15549.81011 eV
Virial Ratio       :          2.00865393767433

DFT components:
N(Alpha)           :       48.000056260345 electrons
N(Beta)            :       48.000056260345 electrons
N(Total)           :       96.000112520689 electrons
E(X)               :      -36.922622544547 Eh       
E(C)               :       -2.366752830190 Eh       
E(XC)              :      -39.289375374737 Eh       

CPCM Solvation Model Properties:
Surface-charge          :         -0.02423899778618
Corrected charge        :         -0.00000000000000
Outlying charge corr.   :          0.00003536044444 Eh               0.00096 eV
Free-energy (cav+disp)  :  This term is not implemented in the current solvation scheme

---------------
SCF CONVERGENCE
---------------

  Last Energy change         ...   -8.8676e-11  Tolerance :   1.0000e-09
  Last MAX-Density change    ...    2.4478e-06  Tolerance :   1.0000e-08
  Last RMS-Density change    ...    7.7763e-08  Tolerance :   1.0000e-09
  Last DIIS Error            ...    2.9547e-03  Tolerance :   1.0000e-08
  Last Orbital Gradient      ...    9.5768e-07  Tolerance :   2.0000e-06
  Last Orbital Rotation      ...    2.6433e-06  Tolerance :   2.0000e-06


Total SCF time: 0 days 0 hours 0 min 15 sec 
Finished LeanSCF after  16.0 sec

Maximum memory used throughout the entire LEANSCF-calculation: 30.4 MB


           ************************************************************
           *        Program running with 8 parallel MPI-processes     *
           *              working on a common directory               *
           ************************************************************

------------------------------------------------------------------------------
                                ORCA  MP2 
------------------------------------------------------------------------------

Freezing NCore=26 chemical core electrons

----------------------
RI-MP2 ENERGY+GRADIENT
----------------------
Dimension of the orbital basis            ...  252
Dimension of the AuxC basis               ...  820
Memory devoted to MP2                     ... 8000 MB   
Data format for matrix containers         ... DOUBLE
Compression type for matrix containers    ... UNCOMPRESSED
Overall scaling of the MP2 energy         ...   2.700e-01

-----------------------
SHARK RI TRANSFORMATION
-----------------------

Number of basis functions                ...    252
Number of aux functions                  ...    820
Number of operators                      ...      1
Generation of IJK                        ... YES
Generation of IAK                        ... YES
Generation of ABK                        ... NO
Orbital Range Operator  0:    0-  47 to   48- 251

Aux basis identifier                     ...   AUXC
Contraction scheme used                  ... SEGMENTED
Do orthogonalization                     ... YES
All operator combinations                ... NO
Transpose (ia|K)                         ... NO
Integral generator used                  ... LIBINT
Starting integral generation + trafo... 
Half trafo (segmented) done. Total time =  0.2 sec. integrals=  0.2 sec trafo=  0.1 sec
Integral generation and half transformation done (  0.2 sec)

Reading or making V^(-1/2)          ... done (  0.0 sec)
Sorting IJK integrals               ... done (  0.1 sec)
Sorting IAK integrals               ... done (  0.2 sec)

SHARK RI integral transformation done. Total time =  0.4 sec.

Opening buffers                              ... done
Frozen core precalculation                   ... done

Starting loop over batches of integrals:

Operator 0  - window                       ... ( 13- 47)x( 48-251)
Operator 0  - Memory available             ...  8000 MB
Operator 0  - Memory needed per MO         ...   1.3 MB
Operator 0  - Number of orbitals per batch ... 5
Operator 0  - Number of batches            ... 1

OPERATOR  0   PASS   0:  MOs    13 ...   17 +   18 ...   22 +   23 ...   27 +   28 ...   32
                            +   33 ...   37 +   38 ...   42 +   43 ...   47
  Reading integrals       ... ok
  Internal MO  15
Closing buffer GIPV ( 0.05 GB; CompressionRatio= 1.00)
Time spent in pair loops =     2.407 sec
Deleting buffers (Ka|jb) ...done

-----------------------------------------------
 RI-MP2 CORRELATION ENERGY:     -0.606951276 Eh
-----------------------------------------------


---------------------
MP2 DENSITY FORMATION
---------------------

Completing the external part of the density      ... done
Storing the unrelaxed density                    ... done

Re-sorting 3-index density container for op 0    ... done
Computing external part of the Lagrangian        ... done
Calculating the xc-kernel                        ... done
Calculating G(D)                                 ... done
Completing the Lagrangian                        ... done
Solving the Z-vector equations                   ... Using XC Grid                  ... (calc.grid_cpscf.tmp) 
Recalculating density on grid  ... (calc.grho_cpscf0.tmp) done
Calculating the xc-kernel      ... (calc.fxc_cpscf0.tmp) done

-------------------
SHARK CP-SCF DRIVER
-------------------

Dimension of the orbital basis          ...    252
Dimension of the CPSCF-problem          ...   9792
Number of operators                     ...      1
Max. number of iterations               ...    128
Convergence Tolerance                   ... 3.0e-05
Number of perturbations                 ...      1
Perturbation type                       ... REAL

----------------------------
POPLE LINEAR EQUATION SOLVER
----------------------------

  ITERATION   0:   ||err||_max =   4.6940e-02 (   1.1 sec)
  ITERATION   1:   ||err||_max =   9.9439e-03 (   1.1 sec)
  ITERATION   2:   ||err||_max =   3.7618e-03 (   1.1 sec)
  ITERATION   3:   ||err||_max =   9.7294e-04 (   1.1 sec)
  ITERATION   4:   ||err||_max =   3.5372e-04 (   1.1 sec)
  ITERATION   5:   ||err||_max =   1.3547e-04 (   1.1 sec)
  ITERATION   6:   ||err||_max =   3.8863e-05 (   1.1 sec)
  ITERATION   7:   ||err||_max =   1.7188e-05 (   1.1 sec)
done
Finalizing the relaxed density                   ... done
Transforming P to the AO basis                   ... done
Storing the relaxed density                      ... done

------------------------------------
ENERGY WEIGHTED DENSITY FINALIZATION
------------------------------------

Gathering the parts of the W-matrix              ... done
Forming the Z-density                            ... done
Transforming Z to the AO basis                   ... done
Calculating G(Z)                                 ... done
Finalizing the W-matrix                          ... done
Transforming W to the AO basis and storing       ... done

----------------------------------
MP2 DERIVATIVE INTEGRAL GENERATION
----------------------------------

Input SCF Electron Density              ... calc.scfp
Input Correlated Electron Density       ... calc.pmp2re
Input Energy Weighted Density           ... calc.wmp2.tmp

Nuclear repulsion gradient              ... done (  0.0 sec)
HCore & Overlap gradient  (SHARK)       ... done (  0.1 sec)
Two-electron RIJ gradient terms         ... done (  0.7 sec)

-----------------------------------------------------------
MP2 COSX Grid Generation
-----------------------------------------------------------

General Integration Accuracy     IntAcc      ... 4.871
Radial Grid Type                 RadialGrid  ... OptM3 with GC (2021)
Angular Grid (max. ang.)         AngularGrid ... 4 (Lebedev-302)
Angular grid pruning method      GridPruning ... 4 (adaptive)
Weight generation scheme         WeightScheme... mBecke (2022)
Basis function cutoff            BFCut       ... 1.0000e-12
Integration weight cutoff        WCut        ... 1.0000e-14
Partially contracted basis set               ... on
Rotationally invariant grid construction     ... off
Angular grids for H and He will be reduced by one unit

Total number of grid points                  ...   139789
Total number of batches                      ...     1106
Average number of points per batch           ...      126
Average number of grid points per atom       ...     5177
UseSFitting                                  ... on
Two-electron COSX gradient terms        ... 
Integration Timings:
Total Time                  =     7.0 sec
Basis fcn evaluation        =     0.1 sec
Density evaluation          =     0.2 sec
A evaluation                =     5.9 sec
A derivative evaluation     =     0.0 sec
S-fit derivative evaluation =     0.0 sec
anal. over. der. evaluation =     0.0 sec
num. over. der. evaluation  =     0.5 sec
K(P) evaluation             =     0.1 sec
finalize                    =     0.0 sec

done (  7.9 sec)
CPCM gradient                           ... done (  0.7 sec)
DFT XC gradient                         ... Exchange-correlation gradient    ... done
done (  0.9 sec)
Empirical dispersion gradient           ... 
-------------------
DISPERSION GRADIENT
-------------------

   1   C   :   -0.000177560    0.000065467   -0.000023726
   2   O   :   -0.000174970   -0.000008476   -0.000026284
   3   C   :   -0.000073267   -0.000019628    0.000002526
   4   C   :   -0.000059218    0.000090350    0.000031581
   5   C   :   -0.000247671    0.000109120    0.000118723
   6   C   :   -0.000092976   -0.000174770    0.000007347
   7   C   :   -0.000198820   -0.000171282    0.000062902
   8   C   :   -0.000158889   -0.000088772    0.000126089
   9   C   :    0.000140127   -0.000097025    0.000117907
  10   C   :    0.000226587   -0.000129181   -0.000102252
  11   C   :    0.000243048    0.000052787   -0.000195952
  12   C   :    0.000264620    0.000170259   -0.000016352
  13   O   :    0.000147829    0.000083315    0.000137993
  14   H   :   -0.000094331    0.000060891   -0.000046143
  15   H   :   -0.000104163    0.000057837    0.000021721
  16   H   :   -0.000098076    0.000022344   -0.000013908
  17   H   :   -0.000016914    0.000119293    0.000007277
  18   H   :   -0.000057981    0.000154207    0.000061195
  19   H   :   -0.000055628   -0.000121729   -0.000010216
  20   H   :   -0.000039670   -0.000155819    0.000021229
  21   H   :    0.000096853    0.000147501   -0.000003358
  22   H   :    0.000116998    0.000081453    0.000022145
  23   H   :    0.000079014    0.000062080   -0.000176242
  24   H   :    0.000077394    0.000018507   -0.000109574
  25   H   :    0.000069418   -0.000098550    0.000130951
  26   H   :    0.000080121   -0.000124718   -0.000115500
  27   H   :    0.000108124   -0.000105460   -0.000030080

Difference to translation invariance:
           :   -0.0000000000    0.0000000000    0.0000000000

Difference to rotation invariance:
           :    0.0000000000   -0.0000000000    0.0000000000

Norm of the Dispersion gradient    ...    0.0010173905
RMS gradient                       ...    0.0001130434
MAX gradient                       ...    0.0002646203
done (  0.0 sec)

-------
TIMINGS
-------

Total time                :   27.288 sec
Integral trafo            :    0.437 sec (  1.6%)
FC preparation            :    0.152 sec (  0.6%)
I/O of integrals          :    0.144 sec (  0.5%)
K(i,j) operators          :    0.317 sec (  1.2%)
T(i,j) pair energies      :    0.041 sec (  0.2%)
V**(-1/2)                 :    0.185 sec (  0.7%)
Gamma(ia|P)               :    0.314 sec (  1.1%)
Gamma-Trafo               :    0.089 sec (  0.3%)
D(virtual)                :    0.014 sec (  0.0%)
D(internal)               :    0.446 sec (  1.6%)
W(virtual)                :    0.027 sec (  0.1%)
W(internal)               :    0.573 sec (  2.1%)
L(virtual)                :    0.235 sec (  0.9%)
L(internal)               :    0.041 sec (  0.2%)
XC kernel                 :    0.022 sec (  0.1%)
G(D)                      :    2.011 sec (  7.4%)
G(Z)                      :    2.040 sec (  7.5%)
Z-vector solution         :    8.767 sec ( 32.1%)
3-index derivative        :    0.376 sec (  1.4%)
2-index derivative        :    0.032 sec (  0.1%)
Fock matrix gradient      :   10.290 sec ( 37.7%)


---------------------------------------
MP2 TOTAL ENERGY:     -576.997242477 Eh
---------------------------------------

The final MP2 gradient
  0:   0.00066700  -0.00037035   0.00014201
  1:  -0.00099113  -0.00000412  -0.00027812
  2:   0.00079492   0.00030876   0.00023526
  3:  -0.00018111  -0.00060206  -0.00012304
  4:   0.00031992   0.00020461  -0.00009008
  5:   0.00008565   0.00050180   0.00001979
  6:   0.00013093  -0.00043619   0.00005322
  7:  -0.00087495  -0.00026792  -0.00035323
  8:   0.00033343   0.00075727   0.00069905
  9:   0.00043793  -0.00107994  -0.00001864
 10:  -0.00006869   0.00047874  -0.00083958
 11:  -0.00062381   0.00023019   0.00105068
 12:   0.00050395  -0.00080331  -0.00062709
 13:  -0.00011195   0.00012555  -0.00014475
 14:  -0.00010759   0.00011642   0.00010505
 15:  -0.00017982   0.00001390  -0.00002105
 16:  -0.00003954   0.00023369   0.00000297
 17:   0.00006203   0.00024041   0.00008963
 18:  -0.00021875  -0.00015782  -0.00003107
 19:   0.00025630  -0.00010292   0.00007867
 20:  -0.00003292   0.00012277  -0.00029812
 21:   0.00016425  -0.00003988  -0.00006856
 22:  -0.00024595  -0.00008125   0.00014315
 23:   0.00035354  -0.00010640   0.00025658
 24:  -0.00010300   0.00020537   0.00024328
 25:  -0.00053862   0.00045144  -0.00010806
 26:   0.00024651   0.00008982  -0.00016375

-----------------------------------
NORM OF THE MP2 GRADIENT:  0.003506
-----------------------------------

Maximum memory used throughout the entire MP2-calculation: 76.5 MB


-------------------------------------------------------------------------------
                          DFT DISPERSION CORRECTION                            
                                                                               
                              DFTD3 V3.1  Rev 1                                
                          USING Becke-Johnson damping                          
-------------------------------------------------------------------------------
-------------------------   ----------------
Dispersion correction           -0.022668978
-------------------------   ----------------


-------------------------   --------------------
FINAL SINGLE POINT ENERGY      -577.019911455133
-------------------------   --------------------

------------------------------------------------------------------------------
                         ORCA GEOMETRY RELAXATION STEP
------------------------------------------------------------------------------

Reading the OPT-File                    .... done
Getting information on internals        .... done
Copying old internal coords+grads       .... done
Making the new internal coordinates     .... (2022 redundants) done
Validating the new internal coordinates .... (2022 redundants) done
Calculating the B-matrix                .... done
Calculating the G,G- and P matrices     .... done
Transforming gradient to internals      .... done
Projecting the internal gradient        .... done
Number of atoms                         ....  27
Number of internal coordinates          .... 136
Current Energy                          ....  -577.019911455 Eh
Current gradient norm                   ....     0.003505688 Eh/bohr
Maximum allowed component of the step   ....  0.300
Current trust radius                    ....  0.450
Updating the Hessian (BFGS)             .... done
Forming the augmented Hessian           .... done
Diagonalizing the augmented Hessian     .... done
Last element of RFO vector              ....  0.999120676
Lowest eigenvalues of augmented Hessian:
 -0.000046597  0.010953409  0.014208252  0.016987350  0.021846002
Length of the computed step             ....  0.041963921
The final length of the internal step   ....  0.041963921
Converting the step to Cartesian space:
 Initial RMS(Int)=    0.0035983765
Transforming coordinates:
 Iter   0:  RMS(Cart)=    0.0115342264 RMS(Int)=    0.0035979339
done
Storing new coordinates                 .... done
The predicted energy change is          ....    -0.000023339
Previously predicted energy change      ....    -0.000101026
Actually observed energy change         ....    -0.000134542
Ratio of predicted to observed change   ....     1.331747730
New trust radius                        ....     0.450000000

                                .--------------------.
          ----------------------|Geometry convergence|-------------------------
          Item                value                   Tolerance       Converged
          ---------------------------------------------------------------------
          Energy change      -0.0001345416            0.0000010000      NO
          RMS gradient        0.0001996797            0.0000300000      NO
          MAX gradient        0.0007488660            0.0001000000      NO
          RMS step            0.0035983765            0.0006000000      NO
          MAX step            0.0115601583            0.0010000000      NO
          ........................................................
          Max(Bonds)      0.0014      Max(Angles)    0.28
          Max(Dihed)        0.66      Max(Improp)    0.00
          ---------------------------------------------------------------------

The optimization has not yet converged - more geometry cycles are needed


    ---------------------------------------------------------------------------
                         Redundant Internal Coordinates
                            (Angstroem and degrees)

        Definition                    Value    dE/dq     Step     New-Value
    ----------------------------------------------------------------------------
     1. B(O   1,C   0)                1.4158 -0.000223  0.0007    1.4165   
     2. B(C   2,O   1)                1.3590  0.000749 -0.0012    1.3578   
     3. B(C   3,C   2)                1.4011 -0.000241  0.0008    1.4019   
     4. B(C   4,C   3)                1.4030  0.000095  0.0005    1.4036   
     5. B(C   5,C   2)                1.4074  0.000013  0.0004    1.4078   
     6. B(C   6,C   5)                1.3913  0.000222  0.0002    1.3915   
     7. B(C   7,C   6)                1.4072  0.000049  0.0005    1.4076   
     8. B(C   7,C   4)                1.3968  0.000131  0.0003    1.3971   
     9. B(C   8,C   7)                1.5194  0.000424 -0.0008    1.5186   
    10. B(C   9,C   8)                1.5402  0.000449 -0.0011    1.5391   
    11. B(C  10,C   9)                1.5300  0.000403 -0.0011    1.5289   
    12. B(C  11,C  10)                1.5274  0.000317 -0.0007    1.5268   
    13. B(O  12,C  11)                1.4318 -0.000462  0.0014    1.4332   
    14. B(O  12,C   8)                1.4263 -0.000585  0.0013    1.4276   
    15. B(H  13,C   0)                1.1014  0.000141 -0.0002    1.1012   
    16. B(H  14,C   0)                1.1013  0.000137 -0.0002    1.1011   
    17. B(H  15,C   0)                1.0954  0.000176 -0.0003    1.0951   
    18. B(H  16,C   3)                1.0893  0.000230 -0.0003    1.0890   
    19. B(H  17,C   4)                1.0907  0.000242 -0.0003    1.0905   
    20. B(H  18,C   5)                1.0914  0.000260 -0.0003    1.0911   
    21. B(H  19,C   6)                1.0938  0.000202 -0.0002    1.0937   
    22. B(H  20,C  11)                1.1009  0.000155 -0.0002    1.1007   
    23. B(H  21,C  11)                1.1042  0.000148 -0.0003    1.1039   
    24. B(H  22,C  10)                1.1002  0.000107 -0.0000    1.1002   
    25. B(H  23,C  10)                1.0984  0.000092  0.0001    1.0984   
    26. B(H  24,C   8)                1.1025  0.000027  0.0000    1.1025   
    27. B(H  25,C   9)                1.0979  0.000093  0.0001    1.0980   
    28. B(H  26,C   9)                1.1009  0.000132 -0.0001    1.1008   
    29. A(H  13,C   0,H  15)          109.15 -0.000148    0.05    109.20   
    30. A(H  14,C   0,H  15)          109.17 -0.000127    0.04    109.21   
    31. A(O   1,C   0,H  13)          111.56  0.000177   -0.05    111.51   
    32. A(O   1,C   0,H  15)          106.43 -0.000037    0.05    106.48   
    33. A(H  13,C   0,H  14)          108.90 -0.000028   -0.03    108.87   
    34. A(O   1,C   0,H  14)          111.56  0.000150   -0.05    111.51   
    35. A(C   0,O   1,C   2)          118.24 -0.000251    0.05    118.29   
    36. A(O   1,C   2,C   3)          124.59  0.000015   -0.02    124.57   
    37. A(O   1,C   2,C   5)          116.09 -0.000068    0.02    116.11   
    38. A(C   3,C   2,C   5)          119.32  0.000054    0.00    119.32   
    39. A(C   4,C   3,H  16)          119.19 -0.000106    0.03    119.22   
    40. A(C   2,C   3,C   4)          119.71  0.000094   -0.03    119.68   
    41. A(C   2,C   3,H  16)          121.10  0.000012   -0.01    121.10   
    42. A(C   7,C   4,H  17)          119.14  0.000197   -0.05    119.10   
    43. A(C   3,C   4,H  17)          119.42  0.000036   -0.01    119.41   
    44. A(C   3,C   4,C   7)          121.43 -0.000234    0.05    121.49   
    45. A(C   2,C   5,H  18)          118.45 -0.000150    0.04    118.49   
    46. A(C   6,C   5,H  18)          121.29  0.000029   -0.01    121.28   
    47. A(C   2,C   5,C   6)          120.27  0.000121   -0.03    120.23   
    48. A(C   5,C   6,H  19)          119.34  0.000379   -0.10    119.25   
    49. A(C   5,C   6,C   7)          121.02 -0.000352    0.08    121.11   
    50. A(C   7,C   6,H  19)          119.64 -0.000027    0.01    119.65   
    51. A(C   4,C   7,C   8)          121.85 -0.000197    0.04    121.89   
    52. A(C   6,C   7,C   8)          119.90 -0.000119    0.04    119.94   
    53. A(C   4,C   7,C   6)          118.25  0.000316   -0.08    118.17   
    54. A(C   7,C   8,O  12)          111.59  0.000334   -0.14    111.45   
    55. A(C   7,C   8,C   9)          112.55 -0.000516    0.28    112.83   
    56. A(C   9,C   8,H  24)          111.13  0.000330   -0.18    110.96   
    57. A(C   7,C   8,H  24)          108.69  0.000028   -0.01    108.68   
    58. A(O  12,C   8,H  24)          107.84 -0.000151    0.07    107.91   
    59. A(C   9,C   8,O  12)          104.93 -0.000006   -0.04    104.89   
    60. A(C   8,C   9,C  10)          101.44 -0.000228    0.04    101.48   
    61. A(H  25,C   9,H  26)          108.82  0.000289   -0.19    108.63   
    62. A(C  10,C   9,H  26)          110.39 -0.000258   -0.00    110.38   
    63. A(C   8,C   9,H  26)          109.93  0.000282   -0.17    109.76   
    64. A(C  10,C   9,H  25)          113.67 -0.000034    0.19    113.85   
    65. A(C   8,C   9,H  25)          112.42 -0.000079    0.15    112.57   
    66. A(C   9,C  10,C  11)          101.55 -0.000116   -0.06    101.49   
    67. A(H  22,C  10,H  23)          108.58  0.000444   -0.19    108.39   
    68. A(C  11,C  10,H  23)          112.44 -0.000353    0.10    112.54   
    69. A(C   9,C  10,H  23)          113.41  0.000006    0.04    113.45   
    70. A(C  11,C  10,H  22)          110.51 -0.000050    0.03    110.54   
    71. A(C   9,C  10,H  22)          110.24  0.000025    0.08    110.32   
    72. A(H  20,C  11,H  21)          108.21  0.000044   -0.01    108.20   
    73. A(O  12,C  11,H  21)          109.13  0.000139    0.02    109.15   
    74. A(C  10,C  11,H  21)          111.05 -0.000069    0.08    111.13   
    75. A(O  12,C  11,H  20)          109.22  0.000194   -0.10    109.13   
    76. A(C  10,C  11,O  12)          106.18 -0.000054   -0.07    106.12   
    77. A(C  10,C  11,H  20)          112.98 -0.000238    0.07    113.05   
    78. A(C   8,O  12,C  11)          110.77  0.000358   -0.08    110.69   
    79. D(C   2,O   1,C   0,H  13)     61.33  0.000128   -0.18     61.16   
    80. D(C   2,O   1,C   0,H  15)   -179.70  0.000026   -0.12   -179.81   
    81. D(C   2,O   1,C   0,H  14)    -60.72 -0.000068   -0.06    -60.78   
    82. D(C   3,C   2,O   1,C   0)     -0.37 -0.000044    0.14     -0.23   
    83. D(C   5,C   2,O   1,C   0)    179.38 -0.000039    0.13    179.51   
    84. D(C   4,C   3,C   2,C   5)      0.24  0.000002   -0.01      0.23   
    85. D(C   4,C   3,C   2,O   1)    179.99  0.000007   -0.02    179.96   
    86. D(H  16,C   3,C   2,C   5)   -179.52  0.000008   -0.03   -179.54   
    87. D(H  16,C   3,C   2,O   1)      0.23  0.000013   -0.04      0.19   
    88. D(H  17,C   4,C   3,H  16)      0.77  0.000013   -0.04      0.73   
    89. D(H  17,C   4,C   3,C   2)   -178.99  0.000019   -0.05   -179.04   
    90. D(C   7,C   4,C   3,H  16)   -179.95  0.000007   -0.02   -179.96   
    91. D(C   7,C   4,C   3,C   2)      0.29  0.000012   -0.03      0.26   
    92. D(C   6,C   5,C   2,C   3)     -0.33 -0.000007    0.02     -0.31   
    93. D(C   6,C   5,C   2,O   1)    179.90 -0.000012    0.03    179.93   
    94. D(H  18,C   5,C   2,C   3)    179.48 -0.000007    0.02    179.50   
    95. D(H  18,C   5,C   2,O   1)     -0.29 -0.000011    0.03     -0.26   
    96. D(H  19,C   6,C   5,H  18)     -0.10 -0.000004    0.01     -0.08   
    97. D(H  19,C   6,C   5,C   2)    179.71 -0.000004    0.01    179.72   
    98. D(C   7,C   6,C   5,H  18)   -179.91 -0.000003    0.01   -179.90   
    99. D(C   7,C   6,C   5,C   2)     -0.11 -0.000003    0.01     -0.09   
   100. D(C   8,C   7,C   6,C   5)   -178.76  0.000047   -0.17   -178.93   
   101. D(C   4,C   7,C   6,C   5)      0.62  0.000019   -0.05      0.57   
   102. D(C   8,C   7,C   4,H  17)     -2.06 -0.000060    0.20     -1.86   
   103. D(C   8,C   7,C   4,C   3)    178.66 -0.000053    0.18    178.84   
   104. D(C   4,C   7,C   6,H  19)   -179.19  0.000019   -0.06   -179.25   
   105. D(C   8,C   7,C   6,H  19)      1.43  0.000048   -0.17      1.26   
   106. D(C   6,C   7,C   4,C   3)     -0.71 -0.000024    0.06     -0.65   
   107. D(C   6,C   7,C   4,H  17)    178.57 -0.000032    0.08    178.66   
   108. D(C   9,C   8,C   7,C   6)     72.92  0.000129   -0.55     72.38   
   109. D(C   9,C   8,C   7,C   4)   -106.44  0.000155   -0.66   -107.10   
   110. D(H  24,C   8,C   7,C   4)    130.02  0.000064   -0.62    129.40   
   111. D(O  12,C   8,C   7,C   6)   -169.41  0.000004   -0.50   -169.91   
   112. D(O  12,C   8,C   7,C   4)     11.23  0.000031   -0.62     10.61   
   113. D(H  25,C   9,C   8,H  24)     88.14  0.000213   -0.36     87.78   
   114. D(H  25,C   9,C   8,O  12)   -155.57  0.000193   -0.38   -155.95   
   115. D(H  25,C   9,C   8,C   7)    -34.03  0.000305   -0.42    -34.45   
   116. D(C  10,C   9,C   8,H  24)   -150.09 -0.000006   -0.04   -150.13   
   117. D(C  10,C   9,C   8,O  12)    -33.80 -0.000026   -0.07    -33.86   
   118. D(C  10,C   9,C   8,C   7)     87.74  0.000086   -0.10     87.64   
   119. D(H  22,C  10,C   9,H  26)    164.12 -0.000041    0.45    164.57   
   120. D(H  22,C  10,C   9,H  25)     41.53 -0.000199    0.57     42.10   
   121. D(H  22,C  10,C   9,C   8)    -79.37  0.000057    0.27    -79.10   
   122. D(C  11,C  10,C   9,H  26)    -78.72 -0.000148    0.49    -78.23   
   123. D(C  11,C  10,C   9,H  25)    158.69 -0.000306    0.61    159.30   
   124. D(C  11,C  10,C   9,C   8)     37.79 -0.000049    0.31     38.10   
   125. D(H  20,C  11,C  10,H  23)     89.17  0.000120   -0.33     88.83   
   126. D(H  20,C  11,C  10,H  22)    -32.34 -0.000169   -0.19    -32.52   
   127. D(H  20,C  11,C  10,C   9)   -149.30 -0.000117   -0.27   -149.57   
   128. D(O  12,C  11,C  10,H  23)   -151.13  0.000186   -0.46   -151.59   
   129. D(O  12,C  11,C  10,H  22)     87.37 -0.000103   -0.31     87.05   
   130. D(O  12,C  11,C  10,C   9)    -29.60 -0.000051   -0.39    -29.99   
   131. D(C   8,O  12,C  11,H  21)   -111.06  0.000050    0.32   -110.75   
   132. D(C   8,O  12,C  11,H  20)    130.82 -0.000196    0.37    131.19   
   133. D(C   8,O  12,C  11,C  10)      8.70  0.000012    0.38      9.09   
   134. D(C  11,O  12,C   8,H  24)    134.55  0.000366   -0.41    134.14   
   135. D(C  11,O  12,C   8,C   9)     16.01  0.000061   -0.22     15.79   
   136. D(C  11,O  12,C   8,C   7)   -106.16  0.000502   -0.46   -106.61   
    ----------------------------------------------------------------------------

Geometry step timings:
Preparation and reading OPT file:      0.001 s ( 9.375 %)
Internal coordinates            :      0.000 s ( 0.444 %)
B/P matrices and projection     :      0.004 s (46.441 %)
Hessian update/contruction      :      0.000 s ( 5.748 %)
Making the step                 :      0.002 s (19.033 %)
Converting the step to Cartesian:      0.000 s ( 2.085 %)
Storing new data                :      0.000 s ( 0.432 %)
Checking convergence            :      0.000 s ( 0.197 %)
Final printing                  :      0.001 s (16.221 %)
Total time                      :      0.008 s

Time for energy+gradient        :     45.597 s
Time for complete geometry iter :     45.802 s

         *************************************************************
         *                GEOMETRY OPTIMIZATION CYCLE   4            *
         *************************************************************
---------------------------------
CARTESIAN COORDINATES (ANGSTROEM)
---------------------------------
  C     -4.322524    1.086512   -0.264475
  O     -3.665376   -0.167804   -0.228925
  C     -2.323654   -0.185699   -0.021678
  C     -1.531110    0.956805    0.157015
  C     -0.149960    0.818937    0.365293
  C     -1.719418   -1.456660    0.015700
  C     -0.348282   -1.574820    0.221628
  C      0.461898   -0.436728    0.394198
  C      1.959074   -0.595240    0.592941
  C      2.691531   -1.012991   -0.694575
  C      2.982135    0.345267   -1.333547
  C      3.320604    1.191405   -0.108597
  O      2.568009    0.637244    0.977936
  H     -3.941192    1.719080   -1.081185
  H     -4.210350    1.628195    0.687587
  H     -5.383394    0.876577   -0.436743
  H     -1.969420    1.953519    0.140856
  H      0.459923    1.709645    0.519450
  H     -2.350340   -2.336944   -0.116723
  H      0.103593   -2.570311    0.252349
  H      3.051734    2.251854   -0.229717
  H      4.396914    1.133651    0.129818
  H      2.081997    0.732683   -1.833638
  H      3.800640    0.317830   -2.065573
  H      2.132700   -1.325893    1.400137
  H      2.088801   -1.680299   -1.324696
  H      3.631622   -1.525274   -0.438503

----------------------------
CARTESIAN COORDINATES (A.U.)
----------------------------
  NO LB      ZA    FRAG     MASS         X           Y           Z
   0 C     6.0000    0    12.011   -8.168387    2.053211   -0.499785
   1 O     8.0000    0    15.999   -6.926557   -0.317103   -0.432606
   2 C     6.0000    0    12.011   -4.391069   -0.350921   -0.040966
   3 C     6.0000    0    12.011   -2.893379    1.808100    0.296714
   4 C     6.0000    0    12.011   -0.283384    1.547567    0.690304
   5 C     6.0000    0    12.011   -3.249230   -2.752689    0.029668
   6 C     6.0000    0    12.011   -0.658157   -2.975979    0.418816
   7 C     6.0000    0    12.011    0.872860   -0.825297    0.744927
   8 C     6.0000    0    12.011    3.702114   -1.124841    1.120497
   9 C     6.0000    0    12.011    5.086257   -1.914276   -1.312556
  10 C     6.0000    0    12.011    5.635418    0.652460   -2.520040
  11 C     6.0000    0    12.011    6.275033    2.251429   -0.205219
  12 O     8.0000    0    15.999    4.852833    1.204216    1.848031
  13 H     1.0000    0     1.008   -7.447774    3.248590   -2.043144
  14 H     1.0000    0     1.008   -7.956409    3.076842    1.299351
  15 H     1.0000    0     1.008  -10.173141    1.656491   -0.825325
  16 H     1.0000    0     1.008   -3.721664    3.691617    0.266179
  17 H     1.0000    0     1.008    0.869129    3.230761    0.981618
  18 H     1.0000    0     1.008   -4.441499   -4.416183   -0.220574
  19 H     1.0000    0     1.008    0.195762   -4.857183    0.476871
  20 H     1.0000    0     1.008    5.766942    4.255387   -0.434102
  21 H     1.0000    0     1.008    8.308962    2.142290    0.245321
  22 H     1.0000    0     1.008    3.934404    1.384569   -3.465073
  23 H     1.0000    0     1.008    7.182168    0.600611   -3.903367
  24 H     1.0000    0     1.008    4.030219   -2.505575    2.645876
  25 H     1.0000    0     1.008    3.947261   -3.175305   -2.503313
  26 H     1.0000    0     1.008    6.862770   -2.882351   -0.828650

--------------------------------
INTERNAL COORDINATES (ANGSTROEM)
--------------------------------
 C      0   0   0     0.000000000000     0.00000000     0.00000000
 O      1   0   0     1.416480260142     0.00000000     0.00000000
 C      2   1   0     1.357752029238   118.29135476     0.00000000
 C      3   2   1     1.401917275616   124.56692075   359.76564814
 C      4   3   2     1.403553977375   119.68078257   179.96424143
 C      3   2   1     1.407778109151   116.11004354   179.51157431
 C      6   3   2     1.391540163324   120.23238444   179.93236859
 C      5   4   3     1.397104532460   121.48734371     0.26089451
 C      8   5   4     1.518605520181   121.88983327   178.83575978
 C      9   8   5     1.539060579371   112.83296959   252.90201188
 C     10   9   8     1.528921815915   101.47501534    87.63747645
 C     11  10   9     1.526765727523   101.48845603    38.10207098
 O      9   8   5     1.427598635610   111.45098764    10.61032570
 H      1   2   3     1.101168249567   111.50866887    61.15737629
 H      1   2   3     1.101101664744   111.50997926   299.22273476
 H      1   2   3     1.095077236433   106.47674338   180.18646223
 H      4   3   2     1.088951484446   121.09710089     0.19326684
 H      5   4   3     1.090450683073   119.41362369   180.95791071
 H      6   3   2     1.091098637458   118.48741919   359.74006096
 H      7   6   3     1.093680210204   119.24580413   179.71899472
 H     12  11  10     1.100687430544   113.04800622   210.43534495
 H     12  11  10     1.103910669143   111.12675724    88.54520768
 H     11  10   9     1.100194964609   110.32130354   280.90032489
 H     11  10   9     1.098437345793   113.45047962   159.06955435
 H      9   8   5     1.102526471046   108.67785491   129.40048120
 H     10   9   8     1.098014770707   112.56917709   325.54784904
 H     10   9   8     1.100807290357   109.76379228   204.42044578

---------------------------
INTERNAL COORDINATES (A.U.)
---------------------------
 C      0   0   0     0.000000000000     0.00000000     0.00000000
 O      1   0   0     2.676759765773     0.00000000     0.00000000
 C      2   1   0     2.565779493035   118.29135476     0.00000000
 C      3   2   1     2.649239713328   124.56692075   359.76564814
 C      4   3   2     2.652332631415   119.68078257   179.96424143
 C      3   2   1     2.660315083625   116.11004354   179.51157431
 C      6   3   2     2.629629813034   120.23238444   179.93236859
 C      5   4   3     2.640144946810   121.48734371     0.26089451
 C      8   5   4     2.869748538603   121.88983327   178.83575978
 C      9   8   5     2.908402998526   112.83296959   252.90201188
 C     10   9   8     2.889243512256   101.47501534    87.63747645
 C     11  10   9     2.885169095675   101.48845603    38.10207098
 O      9   8   5     2.697770450462   111.45098764    10.61032570
 H      1   2   3     2.080906419051   111.50866887    61.15737629
 H      1   2   3     2.080780591971   111.50997926   299.22273476
 H      1   2   3     2.069396072350   106.47674338   180.18646223
 H      4   3   2     2.057820078730   121.09710089     0.19326684
 H      5   4   3     2.060653153556   119.41362369   180.95791071
 H      6   3   2     2.061877609890   118.48741919   359.74006096
 H      7   6   3     2.066756075376   119.24580413   179.71899472
 H     12  11  10     2.079997802778   113.04800622   210.43534495
 H     12  11  10     2.086088840995   111.12675724    88.54520768
 H     11  10   9     2.079067177031   110.32130354   280.90032489
 H     11  10   9     2.075745758820   113.45047962   159.06955435
 H      9   8   5     2.083473085676   108.67785491   129.40048120
 H     10   9   8     2.074947207637   112.56917709   325.54784904
 H     10   9   8     2.080224304998   109.76379228   204.42044578


           ************************************************************
           *        Program running with 8 parallel MPI-processes     *
           *              working on a common directory               *
           ************************************************************
------------------------------------------------------------------------------
                   ___                                                        
                  /   \      - P O W E R E D   B Y -                         
                 /     \                                                     
                 |  |  |   _    _      __       _____    __    __             
                 |  |  |  | |  | |    /  \     |  _  \  |  |  /  |          
                  \  \/   | |  | |   /    \    | | | |  |  | /  /          
                 / \  \   | |__| |  /  /\  \   | |_| |  |  |/  /          
                |  |  |   |  __  | /  /__\  \  |    /   |      \           
                |  |  |   | |  | | |   __   |  |    \   |  |\   \          
                \     /   | |  | | |  |  |  |  | |\  \  |  | \   \       
                 \___/    |_|  |_| |__|  |__|  |_| \__\ |__|  \__/        
                                                                              
                      - O R C A' S   B I G   F R I E N D -                    
                                      &                                       
                       - I N T E G R A L  F E E D E R -                       
                                                                              
 v1 FN, 2020, v2 2021, v3 2022-2024                                           
------------------------------------------------------------------------------


----------------------
SHARK INTEGRAL PACKAGE
----------------------

Number of atoms                             ...     27
Number of basis functions                   ...    252
Number of shells                            ...    120
Maximum angular momentum                    ...      2
Integral batch strategy                     ... SHARK/LIBINT Hybrid
RI-J (if used) integral strategy            ... SPLIT-RIJ (Revised 2003 algorithm where possible)
Printlevel                                  ...      1
Contraction scheme used                     ... SEGMENTED contraction
Prescreening option                         ... SCHWARTZ
   Thresh                                   ... 1.000e-12
   Tcut                                     ... 1.000e-14
   Tpresel                                  ... 1.000e-14 
Coulomb Range Separation                    ... NOT USED
Exchange Range Separation                   ... NOT USED
Multipole approximations                    ... NOT USED
Finite Nucleus Model                        ... NOT USED
CABS basis                                  ... NOT available
Auxiliary Coulomb fitting basis             ... AVAILABLE
   # of basis functions in Aux-J            ...    791
   # of shells in Aux-J                     ...    265
   Maximum angular momentum in Aux-J        ...      4
Auxiliary J/K fitting basis                 ... NOT available
Auxiliary Correlation fitting basis         ... AVAILABLE
   # of basis functions in Aux-C            ...    820
   # of shells in Aux-C                     ...    292
   Maximum angular momentum in Aux-C        ...      3
Auxiliary 'external' fitting basis          ... NOT available

Checking pre-screening integrals            ... done (  0.0 sec) Dimension = 120
Check shell pair data                       ... done (  0.0 sec)
Shell pair information
Shell pair cut-off parameter TPreSel        ...   1.0e-14
Total number of shell pairs                 ...      7260
Shell pairs after pre-screening             ...      6358
Total number of primitive shell pairs       ...     25862
Primitive shell pairs kept                  ...     16085
          la=0 lb=0:   2022 shell pairs
          la=1 lb=0:   2356 shell pairs
          la=1 lb=1:    720 shell pairs
          la=2 lb=0:    746 shell pairs
          la=2 lb=1:    439 shell pairs
          la=2 lb=2:     75 shell pairs

Calculating one electron integrals          ... done (  0.0 sec)
Calculating RI/J V-Matrix + Cholesky decomp.... done (  0.0 sec)
Calculating RI/C V-Matrix + Cholesky decomp.... done (  0.0 sec)
Calculating Nuclear repulsion               ... done (  0.0 sec) ENN=    784.507621022473 Eh

Diagonalization of the overlap matrix:
Smallest eigenvalue                        ... 2.575e-04
Time for diagonalization                   ...    0.007 sec
Threshold for overlap eigenvalues          ... 1.000e-07
Number of eigenvalues below threshold      ... 0
Time for construction of square roots      ...    0.003 sec
Total time needed                          ...    0.014 sec

-------------------
DFT GRID GENERATION
-------------------

General Integration Accuracy     IntAcc      ... 4.388
Radial Grid Type                 RadialGrid  ... OptM3 with GC (2021)
Angular Grid (max. ang.)         AngularGrid ... 4 (Lebedev-302)
Angular grid pruning method      GridPruning ... 4 (adaptive)
Weight generation scheme         WeightScheme... mBecke (2022)
Basis function cutoff            BFCut       ... 1.0000e-12
Integration weight cutoff        WCut        ... 1.0000e-14
Partially contracted basis set               ... off
Rotationally invariant grid construction     ... off
Angular grids for H and He will be reduced by one unit

Total number of grid points                  ...   122592
Total number of batches                      ...     1928
Average number of points per batch           ...       63
Average number of grid points per atom       ...     4540

--------------------
COSX GRID GENERATION
--------------------

GRIDX 1
-------
General Integration Accuracy     IntAcc      ... 3.816
Radial Grid Type                 RadialGrid  ... OptM3 with GC (2021)
Angular Grid (max. ang.)         AngularGrid ... 1 (Lebedev-50)
Angular grid pruning method      GridPruning ... 4 (adaptive)
Weight generation scheme         WeightScheme... mBecke (2022)
Basis function cutoff            BFCut       ... 1.0000e-12
Integration weight cutoff        WCut        ... 1.0000e-14
Partially contracted basis set               ... on
Rotationally invariant grid construction     ... off
Angular grids for H and He will be reduced by one unit

Total number of grid points                  ...    15655
Total number of batches                      ...      140
Average number of points per batch           ...      111
Average number of grid points per atom       ...      580
UseSFitting                                  ... on

GRIDX 2
-------
General Integration Accuracy     IntAcc      ... 4.020
Radial Grid Type                 RadialGrid  ... OptM3 with GC (2021)
Angular Grid (max. ang.)         AngularGrid ... 2 (Lebedev-110)
Angular grid pruning method      GridPruning ... 4 (adaptive)
Weight generation scheme         WeightScheme... mBecke (2022)
Basis function cutoff            BFCut       ... 1.0000e-12
Integration weight cutoff        WCut        ... 1.0000e-14
Partially contracted basis set               ... on
Rotationally invariant grid construction     ... off
Angular grids for H and He will be reduced by one unit

Total number of grid points                  ...    33440
Total number of batches                      ...      277
Average number of points per batch           ...      120
Average number of grid points per atom       ...     1239
UseSFitting                                  ... on

GRIDX 3
-------
General Integration Accuracy     IntAcc      ... 4.338
Radial Grid Type                 RadialGrid  ... OptM3 with GC (2021)
Angular Grid (max. ang.)         AngularGrid ... 3 (Lebedev-194)
Angular grid pruning method      GridPruning ... 4 (adaptive)
Weight generation scheme         WeightScheme... mBecke (2022)
Basis function cutoff            BFCut       ... 1.0000e-12
Integration weight cutoff        WCut        ... 1.0000e-14
Partially contracted basis set               ... on
Rotationally invariant grid construction     ... off
Angular grids for H and He will be reduced by one unit

Total number of grid points                  ...    73164
Total number of batches                      ...      585
Average number of points per batch           ...      125
Average number of grid points per atom       ...     2710
UseSFitting                                  ... on
Initializing property integral containers    ... done (  0.0 sec)

SHARK setup successfully completed in   1.5 seconds

Maximum memory used throughout the entire STARTUP-calculation: 34.2 MB


           ************************************************************
           *        Program running with 8 parallel MPI-processes     *
           *              working on a common directory               *
           ************************************************************
Occupation numbers will be reassigned to an Aufbau configuration
             **** ENERGY FILE WAS UPDATED (calc.en.tmp) ****
Finished Guess after   0.2 sec
Maximum memory used throughout the entire GUESS-calculation: 14.4 MB


           ************************************************************
           *        Program running with 8 parallel MPI-processes     *
           *              working on a common directory               *
           ************************************************************
--------------------
CPCM SOLVATION MODEL
--------------------
CPCM parameters:
  Epsilon                                         ...      16.7000
  Refrac                                          ...       1.2750
  Rsolv                                           ...       1.3000
  Surface type                                    ... GAUSSIAN VDW
  Discretization scheme                           ... Constant charge density
    Threshold for H atoms                         ...       5.0000 (charges/Ang^2)
    Threshold for non-H atoms                     ...       5.0000 (charges/Ang^2)
  Epsilon function type                           ...         CPCM
Solvent:                                          ... CUSTOM
Radii:
  Scheme                                          ... Element-dependent radii
  Radius for C  used is    3.8550 Bohr (=   2.0400 Ang.)
  Radius for O  used is    3.4469 Bohr (=   1.8240 Ang.)
  Radius for H  used is    2.4944 Bohr (=   1.3200 Ang.)
Calculating surface                               ...        done! (  0.0s)
Cavity surface points                             ...         2326
Cavity Volume                                     ...    1527.8816
Cavity Surface-area                               ...     818.7147
Calculating surface distance matrix               ...        done! (  0.1s)
Performing Cholesky decomposition & store         ...        done! (  0.1s)
Overall time for CPCM initialization              ...                 0.2s

----------------------------------------D-I-I-S--------------------------------------------
Iteration    Energy (Eh)           Delta-E    RMSDP     MaxDP     DIISErr   Damp  Time(sec)
-------------------------------------------------------------------------------------------
               ***  Starting incremental Fock matrix formation  ***
    1    -576.3899503939328497     0.00e+00  3.17e-05  7.18e-04  3.38e-03  0.700   1.9
                              *** Initializing SOSCF ***
---------------------------------------S-O-S-C-F--------------------------------------
Iteration    Energy (Eh)           Delta-E    RMSDP     MaxDP     MaxGrad    Time(sec)
--------------------------------------------------------------------------------------
    2    -576.3899911993501064    -4.08e-05  9.58e-05  2.16e-03  2.72e-03     1.0
               *** Restarting incremental Fock matrix formation ***
    3    -576.3901141308908791    -1.23e-04  3.02e-05  6.20e-04  3.00e-04     1.9
    4    -576.3901225855574921    -8.45e-06  1.27e-05  2.50e-04  9.52e-05     1.5
    5    -576.3901231665010982    -5.81e-07  4.41e-06  1.38e-04  3.42e-05     1.4
    6    -576.3901232530402012    -8.65e-08  1.86e-06  4.57e-05  1.50e-05     1.4
    7    -576.3901232787879962    -2.57e-08  3.94e-07  1.58e-05  3.24e-06     1.3
    8    -576.3901232803523271    -1.56e-09  1.64e-07  6.47e-06  1.66e-06     1.2
    9    -576.3901232804282699    -7.59e-11  4.51e-08  1.43e-06  6.06e-07     1.1
                 **** Energy Check signals convergence ****

               *****************************************************
               *                     SUCCESS                       *
               *           SCF CONVERGED AFTER   9 CYCLES          *
               *****************************************************

Recomputing exchange energy using gridx3       ... done (    2.654 sec)
Old exchange energy                            :    -41.571780030 Eh
New exchange energy                            :    -41.571974689 Eh
Exchange energy change after final integration :     -0.000194660 Eh
Total energy after final integration           :   -576.390317940 Eh
             **** ENERGY FILE WAS UPDATED (calc.en.tmp) ****

----------------
TOTAL SCF ENERGY
----------------

Total Energy       :       -576.39031793998254 Eh          -15684.37793 eV

Components:
Nuclear Repulsion  :        784.50762102247336 Eh           21347.53766 eV
Electronic Energy  :      -1360.88624352825150 Eh          -37031.59734 eV
One Electron Energy:      -2339.54518847055215 Eh          -63662.26111 eV
Two Electron Energy:        978.65894494230065 Eh           26630.66377 eV
CPCM Dielectric    :         -0.01150077465012 Eh              -0.31295 eV

Virial components:
Potential Energy   :      -1147.83350252281525 Eh          -31234.13752 eV
Kinetic Energy     :        571.44318458283260 Eh           15549.75959 eV
Virial Ratio       :          2.00865726198268

DFT components:
N(Alpha)           :       48.000061414358 electrons
N(Beta)            :       48.000061414358 electrons
N(Total)           :       96.000122828716 electrons
E(X)               :      -36.922472655809 Eh       
E(C)               :       -2.366725317349 Eh       
E(XC)              :      -39.289197973158 Eh       

CPCM Solvation Model Properties:
Surface-charge          :         -0.02423846089418
Corrected charge        :         -0.00000000000000
Outlying charge corr.   :          0.00003535312134 Eh               0.00096 eV
Free-energy (cav+disp)  :  This term is not implemented in the current solvation scheme

---------------
SCF CONVERGENCE
---------------

  Last Energy change         ...    7.5943e-11  Tolerance :   1.0000e-09
  Last MAX-Density change    ...    1.4319e-06  Tolerance :   1.0000e-08
  Last RMS-Density change    ...    4.5146e-08  Tolerance :   1.0000e-09
  Last DIIS Error            ...    2.7171e-03  Tolerance :   1.0000e-08
  Last Orbital Gradient      ...    6.0634e-07  Tolerance :   2.0000e-06
  Last Orbital Rotation      ...    1.6711e-06  Tolerance :   2.0000e-06


Total SCF time: 0 days 0 hours 0 min 15 sec 
Finished LeanSCF after  15.8 sec

Maximum memory used throughout the entire LEANSCF-calculation: 30.5 MB


           ************************************************************
           *        Program running with 8 parallel MPI-processes     *
           *              working on a common directory               *
           ************************************************************

------------------------------------------------------------------------------
                                ORCA  MP2 
------------------------------------------------------------------------------

Freezing NCore=26 chemical core electrons

----------------------
RI-MP2 ENERGY+GRADIENT
----------------------
Dimension of the orbital basis            ...  252
Dimension of the AuxC basis               ...  820
Memory devoted to MP2                     ... 8000 MB   
Data format for matrix containers         ... DOUBLE
Compression type for matrix containers    ... UNCOMPRESSED
Overall scaling of the MP2 energy         ...   2.700e-01

-----------------------
SHARK RI TRANSFORMATION
-----------------------

Number of basis functions                ...    252
Number of aux functions                  ...    820
Number of operators                      ...      1
Generation of IJK                        ... YES
Generation of IAK                        ... YES
Generation of ABK                        ... NO
Orbital Range Operator  0:    0-  47 to   48- 251

Aux basis identifier                     ...   AUXC
Contraction scheme used                  ... SEGMENTED
Do orthogonalization                     ... YES
All operator combinations                ... NO
Transpose (ia|K)                         ... NO
Integral generator used                  ... LIBINT
Starting integral generation + trafo... 
Half trafo (segmented) done. Total time =  0.2 sec. integrals=  0.1 sec trafo=  0.1 sec
Integral generation and half transformation done (  0.2 sec)

Reading or making V^(-1/2)          ... done (  0.0 sec)
Sorting IJK integrals               ... done (  0.1 sec)
Sorting IAK integrals               ... done (  0.2 sec)

SHARK RI integral transformation done. Total time =  0.4 sec.

Opening buffers                              ... done
Frozen core precalculation                   ... done

Starting loop over batches of integrals:

Operator 0  - window                       ... ( 13- 47)x( 48-251)
Operator 0  - Memory available             ...  8000 MB
Operator 0  - Memory needed per MO         ...   1.3 MB
Operator 0  - Number of orbitals per batch ... 5
Operator 0  - Number of batches            ... 1

OPERATOR  0   PASS   0:  MOs    13 ...   17 +   18 ...   22 +   23 ...   27 +   28 ...   32
                            +   33 ...   37 +   38 ...   42 +   43 ...   47
  Reading integrals       ... ok
  Internal MO  15
Closing buffer GIPV ( 0.05 GB; CompressionRatio= 1.00)
Time spent in pair loops =     2.459 sec
Deleting buffers (Ka|jb) ...done

-----------------------------------------------
 RI-MP2 CORRELATION ENERGY:     -0.606973657 Eh
-----------------------------------------------


---------------------
MP2 DENSITY FORMATION
---------------------

Completing the external part of the density      ... done
Storing the unrelaxed density                    ... done

Re-sorting 3-index density container for op 0    ... done
Computing external part of the Lagrangian        ... done
Calculating the xc-kernel                        ... done
Calculating G(D)                                 ... done
Completing the Lagrangian                        ... done
Solving the Z-vector equations                   ... Using XC Grid                  ... (calc.grid_cpscf.tmp) 
Recalculating density on grid  ... (calc.grho_cpscf0.tmp) done
Calculating the xc-kernel      ... (calc.fxc_cpscf0.tmp) done

-------------------
SHARK CP-SCF DRIVER
-------------------

Dimension of the orbital basis          ...    252
Dimension of the CPSCF-problem          ...   9792
Number of operators                     ...      1
Max. number of iterations               ...    128
Convergence Tolerance                   ... 3.0e-05
Number of perturbations                 ...      1
Perturbation type                       ... REAL

----------------------------
POPLE LINEAR EQUATION SOLVER
----------------------------

  ITERATION   0:   ||err||_max =   4.6985e-02 (   1.1 sec)
  ITERATION   1:   ||err||_max =   9.9605e-03 (   1.1 sec)
  ITERATION   2:   ||err||_max =   3.7793e-03 (   1.1 sec)
  ITERATION   3:   ||err||_max =   9.7765e-04 (   1.1 sec)
  ITERATION   4:   ||err||_max =   3.5873e-04 (   1.1 sec)
  ITERATION   5:   ||err||_max =   1.3823e-04 (   1.1 sec)
  ITERATION   6:   ||err||_max =   3.9728e-05 (   1.1 sec)
  ITERATION   7:   ||err||_max =   1.7525e-05 (   1.1 sec)
done
Finalizing the relaxed density                   ... done
Transforming P to the AO basis                   ... done
Storing the relaxed density                      ... done

------------------------------------
ENERGY WEIGHTED DENSITY FINALIZATION
------------------------------------

Gathering the parts of the W-matrix              ... done
Forming the Z-density                            ... done
Transforming Z to the AO basis                   ... done
Calculating G(Z)                                 ... done
Finalizing the W-matrix                          ... done
Transforming W to the AO basis and storing       ... done

----------------------------------
MP2 DERIVATIVE INTEGRAL GENERATION
----------------------------------

Input SCF Electron Density              ... calc.scfp
Input Correlated Electron Density       ... calc.pmp2re
Input Energy Weighted Density           ... calc.wmp2.tmp

Nuclear repulsion gradient              ... done (  0.0 sec)
HCore & Overlap gradient  (SHARK)       ... done (  0.1 sec)
Two-electron RIJ gradient terms         ... done (  0.6 sec)

-----------------------------------------------------------
MP2 COSX Grid Generation
-----------------------------------------------------------

General Integration Accuracy     IntAcc      ... 4.871
Radial Grid Type                 RadialGrid  ... OptM3 with GC (2021)
Angular Grid (max. ang.)         AngularGrid ... 4 (Lebedev-302)
Angular grid pruning method      GridPruning ... 4 (adaptive)
Weight generation scheme         WeightScheme... mBecke (2022)
Basis function cutoff            BFCut       ... 1.0000e-12
Integration weight cutoff        WCut        ... 1.0000e-14
Partially contracted basis set               ... on
Rotationally invariant grid construction     ... off
Angular grids for H and He will be reduced by one unit

Total number of grid points                  ...   139794
Total number of batches                      ...     1107
Average number of points per batch           ...      126
Average number of grid points per atom       ...     5178
UseSFitting                                  ... on
Two-electron COSX gradient terms        ... 
Integration Timings:
Total Time                  =     7.0 sec
Basis fcn evaluation        =     0.1 sec
Density evaluation          =     0.2 sec
A evaluation                =     5.8 sec
A derivative evaluation     =     0.0 sec
S-fit derivative evaluation =     0.0 sec
anal. over. der. evaluation =     0.0 sec
num. over. der. evaluation  =     0.5 sec
K(P) evaluation             =     0.1 sec
finalize                    =     0.0 sec

done (  7.9 sec)
CPCM gradient                           ... done (  0.7 sec)
DFT XC gradient                         ... Exchange-correlation gradient    ... done
done (  0.9 sec)
Empirical dispersion gradient           ... 
-------------------
DISPERSION GRADIENT
-------------------

   1   C   :   -0.000177737    0.000065356   -0.000023398
   2   O   :   -0.000175135   -0.000008549   -0.000026230
   3   C   :   -0.000073437   -0.000019921    0.000002127
   4   C   :   -0.000058822    0.000091497    0.000031493
   5   C   :   -0.000245884    0.000109444    0.000118637
   6   C   :   -0.000093515   -0.000175973    0.000005854
   7   C   :   -0.000199287   -0.000171083    0.000061634
   8   C   :   -0.000157964   -0.000087645    0.000126602
   9   C   :    0.000139983   -0.000096317    0.000118064
  10   C   :    0.000226956   -0.000129048   -0.000100797
  11   C   :    0.000242833    0.000052202   -0.000195621
  12   C   :    0.000264398    0.000169716   -0.000017256
  13   O   :    0.000146974    0.000084217    0.000137157
  14   H   :   -0.000094363    0.000060985   -0.000045843
  15   H   :   -0.000104170    0.000057567    0.000021982
  16   H   :   -0.000098120    0.000022270   -0.000013828
  17   H   :   -0.000016993    0.000119381    0.000007868
  18   H   :   -0.000057911    0.000154074    0.000061697
  19   H   :   -0.000055475   -0.000121849   -0.000010917
  20   H   :   -0.000039838   -0.000155919    0.000020040
  21   H   :    0.000096702    0.000147178   -0.000004125
  22   H   :    0.000116854    0.000081272    0.000022052
  23   H   :    0.000079121    0.000061422   -0.000176472
  24   H   :    0.000077236    0.000017976   -0.000109554
  25   H   :    0.000069209   -0.000098032    0.000131299
  26   H   :    0.000080224   -0.000125173   -0.000113940
  27   H   :    0.000108160   -0.000105049   -0.000028526

Difference to translation invariance:
           :    0.0000000000    0.0000000000    0.0000000000

Difference to rotation invariance:
           :    0.0000000000   -0.0000000000    0.0000000000

Norm of the Dispersion gradient    ...    0.0010162780
RMS gradient                       ...    0.0001129198
MAX gradient                       ...    0.0002643982
done (  0.0 sec)

-------
TIMINGS
-------

Total time                :   27.415 sec
Integral trafo            :    0.433 sec (  1.6%)
FC preparation            :    0.153 sec (  0.6%)
I/O of integrals          :    0.140 sec (  0.5%)
K(i,j) operators          :    0.316 sec (  1.2%)
T(i,j) pair energies      :    0.040 sec (  0.1%)
V**(-1/2)                 :    0.185 sec (  0.7%)
Gamma(ia|P)               :    0.312 sec (  1.1%)
Gamma-Trafo               :    0.089 sec (  0.3%)
D(virtual)                :    0.014 sec (  0.0%)
D(internal)               :    0.454 sec (  1.7%)
W(virtual)                :    0.027 sec (  0.1%)
W(internal)               :    0.594 sec (  2.2%)
L(virtual)                :    0.239 sec (  0.9%)
L(internal)               :    0.041 sec (  0.2%)
XC kernel                 :    0.023 sec (  0.1%)
G(D)                      :    2.004 sec (  7.3%)
G(Z)                      :    2.043 sec (  7.5%)
Z-vector solution         :    8.839 sec ( 32.2%)
3-index derivative        :    0.370 sec (  1.3%)
2-index derivative        :    0.032 sec (  0.1%)
Fock matrix gradient      :   10.308 sec ( 37.6%)


---------------------------------------
MP2 TOTAL ENERGY:     -576.997291597 Eh
---------------------------------------

The final MP2 gradient
  0:   0.00007557  -0.00010185   0.00005239
  1:   0.00012359  -0.00017827  -0.00007803
  2:  -0.00020272  -0.00007429   0.00002484
  3:  -0.00051068   0.00041389  -0.00009458
  4:   0.00061013   0.00027936  -0.00000793
  5:  -0.00031089  -0.00014776  -0.00006692
  6:   0.00011987  -0.00046232   0.00004107
  7:   0.00013182  -0.00007137   0.00008698
  8:  -0.00001505   0.00019750   0.00000641
  9:   0.00044730  -0.00042093   0.00016948
 10:  -0.00028247   0.00022957  -0.00019315
 11:   0.00003998   0.00024418   0.00037792
 12:   0.00012042  -0.00039757  -0.00005486
 13:  -0.00006068   0.00006955  -0.00001697
 14:  -0.00003683   0.00007413  -0.00000478
 15:  -0.00006176   0.00012070   0.00000244
 16:   0.00000413   0.00002258   0.00000158
 17:  -0.00002624   0.00008156   0.00004628
 18:  -0.00009116  -0.00003010   0.00000368
 19:   0.00012037  -0.00001773   0.00003200
 20:  -0.00001319   0.00002643  -0.00021709
 21:   0.00002055   0.00007986  -0.00003356
 22:  -0.00005207  -0.00004598  -0.00003944
 23:   0.00014881  -0.00007986   0.00005786
 24:  -0.00006634   0.00003570   0.00003228
 25:  -0.00025324   0.00016196  -0.00009127
 26:   0.00006627   0.00001379  -0.00008541

-----------------------------------
NORM OF THE MP2 GRADIENT:  0.001634
-----------------------------------

Maximum memory used throughout the entire MP2-calculation: 76.6 MB


-------------------------------------------------------------------------------
                          DFT DISPERSION CORRECTION                            
                                                                               
                              DFTD3 V3.1  Rev 1                                
                          USING Becke-Johnson damping                          
-------------------------------------------------------------------------------
-------------------------   ----------------
Dispersion correction           -0.022654651
-------------------------   ----------------


-------------------------   --------------------
FINAL SINGLE POINT ENERGY      -577.019946247751
-------------------------   --------------------

------------------------------------------------------------------------------
                         ORCA GEOMETRY RELAXATION STEP
------------------------------------------------------------------------------

Reading the OPT-File                    .... done
Getting information on internals        .... done
Copying old internal coords+grads       .... done
Making the new internal coordinates     .... (2022 redundants) done
Validating the new internal coordinates .... (2022 redundants) done
Calculating the B-matrix                .... done
Calculating the G,G- and P matrices     .... done
Transforming gradient to internals      .... done
Projecting the internal gradient        .... done
Number of atoms                         ....  27
Number of internal coordinates          .... 136
Current Energy                          ....  -577.019946248 Eh
Current gradient norm                   ....     0.001633613 Eh/bohr
Maximum allowed component of the step   ....  0.300
Current trust radius                    ....  0.450
Updating the Hessian (BFGS)             .... done
Forming the augmented Hessian           .... done
Diagonalizing the augmented Hessian     .... done
Last element of RFO vector              ....  0.999467798
Lowest eigenvalues of augmented Hessian:
 -0.000014126  0.008401407  0.013417018  0.016835523  0.021818803
Length of the computed step             ....  0.032638236
The final length of the internal step   ....  0.032638236
Converting the step to Cartesian space:
 Initial RMS(Int)=    0.0027987057
Transforming coordinates:
 Iter   0:  RMS(Cart)=    0.0085289929 RMS(Int)=    0.0027991528
done
Storing new coordinates                 .... done
The predicted energy change is          ....    -0.000007071
Previously predicted energy change      ....    -0.000023339
Actually observed energy change         ....    -0.000034793
Ratio of predicted to observed change   ....     1.490724737
New trust radius                        ....     0.450000000

                                .--------------------.
          ----------------------|Geometry convergence|-------------------------
          Item                value                   Tolerance       Converged
          ---------------------------------------------------------------------
          Energy change      -0.0000347926            0.0000010000      NO
          RMS gradient        0.0001198352            0.0000300000      NO
          MAX gradient        0.0006203707            0.0001000000      NO
          RMS step            0.0027987057            0.0006000000      NO
          MAX step            0.0095392523            0.0010000000      NO
          ........................................................
          Max(Bonds)      0.0007      Max(Angles)    0.13
          Max(Dihed)        0.55      Max(Improp)    0.00
          ---------------------------------------------------------------------

The optimization has not yet converged - more geometry cycles are needed


    ---------------------------------------------------------------------------
                         Redundant Internal Coordinates
                            (Angstroem and degrees)

        Definition                    Value    dE/dq     Step     New-Value
    ----------------------------------------------------------------------------
     1. B(O   1,C   0)                1.4165  0.000186  0.0000    1.4165   
     2. B(C   2,O   1)                1.3578 -0.000025 -0.0003    1.3574   
     3. B(C   3,C   2)                1.4019  0.000352 -0.0000    1.4019   
     4. B(C   4,C   3)                1.4036  0.000620 -0.0004    1.4032   
     5. B(C   5,C   2)                1.4078  0.000279 -0.0001    1.4077   
     6. B(C   6,C   5)                1.3915  0.000493 -0.0003    1.3912   
     7. B(C   7,C   6)                1.4076  0.000454 -0.0002    1.4074   
     8. B(C   7,C   4)                1.3971  0.000401 -0.0002    1.3969   
     9. B(C   8,C   7)                1.5186  0.000135 -0.0004    1.5182   
    10. B(C   9,C   8)                1.5391  0.000130 -0.0005    1.5385   
    11. B(C  10,C   9)                1.5289  0.000179 -0.0007    1.5283   
    12. B(C  11,C  10)                1.5268  0.000168 -0.0005    1.5262   
    13. B(O  12,C  11)                1.4332  0.000047  0.0005    1.4337   
    14. B(O  12,C   8)                1.4276 -0.000109  0.0006    1.4282   
    15. B(H  13,C   0)                1.1012  0.000032 -0.0001    1.1011   
    16. B(H  14,C   0)                1.1011  0.000028 -0.0001    1.1010   
    17. B(H  15,C   0)                1.0951  0.000038 -0.0001    1.0950   
    18. B(H  16,C   3)                1.0890  0.000019 -0.0001    1.0889   
    19. B(H  17,C   4)                1.0905  0.000057 -0.0001    1.0903   
    20. B(H  18,C   5)                1.0911  0.000078 -0.0002    1.0909   
    21. B(H  19,C   6)                1.0937  0.000067 -0.0001    1.0936   
    22. B(H  20,C  11)                1.1007  0.000051 -0.0001    1.1006   
    23. B(H  21,C  11)                1.1039  0.000008 -0.0001    1.1039   
    24. B(H  22,C  10)                1.1002  0.000043 -0.0000    1.1002   
    25. B(H  23,C  10)                1.0984  0.000071 -0.0001    1.0984   
    26. B(H  24,C   8)                1.1025 -0.000008  0.0000    1.1026   
    27. B(H  25,C   9)                1.0980  0.000093 -0.0001    1.0979   
    28. B(H  26,C   9)                1.1008  0.000030 -0.0000    1.1008   
    29. A(H  13,C   0,H  15)          109.20 -0.000117    0.04    109.24   
    30. A(H  14,C   0,H  15)          109.21 -0.000106    0.04    109.24   
    31. A(O   1,C   0,H  13)          111.51  0.000078   -0.03    111.48   
    32. A(O   1,C   0,H  15)          106.48  0.000159   -0.02    106.46   
    33. A(H  13,C   0,H  14)          108.87 -0.000084    0.01    108.88   
    34. A(O   1,C   0,H  14)          111.51  0.000068   -0.03    111.48   
    35. A(C   0,O   1,C   2)          118.29 -0.000098    0.03    118.32   
    36. A(O   1,C   2,C   3)          124.57 -0.000096    0.01    124.57   
    37. A(O   1,C   2,C   5)          116.11 -0.000039    0.01    116.12   
    38. A(C   3,C   2,C   5)          119.32  0.000135   -0.02    119.30   
    39. A(C   4,C   3,H  16)          119.22  0.000021    0.01    119.23   
    40. A(C   2,C   3,C   4)          119.68 -0.000066    0.00    119.68   
    41. A(C   2,C   3,H  16)          121.10  0.000045   -0.01    121.09   
    42. A(C   7,C   4,H  17)          119.10  0.000106   -0.03    119.06   
    43. A(C   3,C   4,H  17)          119.41 -0.000025    0.01    119.42   
    44. A(C   3,C   4,C   7)          121.49 -0.000081    0.03    121.52   
    45. A(C   2,C   5,H  18)          118.49 -0.000053    0.02    118.51   
    46. A(C   6,C   5,H  18)          121.28  0.000065   -0.02    121.26   
    47. A(C   2,C   5,C   6)          120.23 -0.000012   -0.01    120.23   
    48. A(C   5,C   6,H  19)          119.25  0.000143   -0.06    119.19   
    49. A(C   5,C   6,C   7)          121.11 -0.000074    0.04    121.14   
    50. A(C   7,C   6,H  19)          119.65 -0.000069    0.02    119.67   
    51. A(C   4,C   7,C   8)          121.89 -0.000124    0.04    121.92   
    52. A(C   6,C   7,C   8)          119.94  0.000026    0.01    119.95   
    53. A(C   4,C   7,C   6)          118.17  0.000098   -0.04    118.13   
    54. A(C   7,C   8,O  12)          111.45 -0.000017   -0.04    111.41   
    55. A(C   7,C   8,C   9)          112.83  0.000007    0.10    112.93   
    56. A(C   9,C   8,H  24)          110.96  0.000053   -0.08    110.87   
    57. A(C   7,C   8,H  24)          108.68 -0.000031    0.01    108.68   
    58. A(O  12,C   8,H  24)          107.91  0.000001    0.03    107.94   
    59. A(C   9,C   8,O  12)          104.89 -0.000012   -0.01    104.87   
    60. A(C   8,C   9,C  10)          101.48 -0.000092    0.03    101.51   
    61. A(H  25,C   9,H  26)          108.63  0.000103   -0.12    108.51   
    62. A(C  10,C   9,H  26)          110.38 -0.000045   -0.02    110.36   
    63. A(C   8,C   9,H  26)          109.76  0.000129   -0.12    109.65   
    64. A(C  10,C   9,H  25)          113.85 -0.000062    0.13    113.98   
    65. A(C   8,C   9,H  25)          112.57 -0.000040    0.10    112.67   
    66. A(C   9,C  10,C  11)          101.49  0.000049   -0.06    101.43   
    67. A(H  22,C  10,H  23)          108.39  0.000121   -0.09    108.31   
    68. A(C  11,C  10,H  23)          112.54 -0.000110    0.07    112.61   
    69. A(C   9,C  10,H  23)          113.45 -0.000065    0.05    113.50   
    70. A(C  11,C  10,H  22)          110.54  0.000006   -0.01    110.54   
    71. A(C   9,C  10,H  22)          110.32 -0.000009    0.04    110.36   
    72. A(H  20,C  11,H  21)          108.20 -0.000034    0.01    108.21   
    73. A(O  12,C  11,H  21)          109.15  0.000128   -0.01    109.14   
    74. A(C  10,C  11,H  21)          111.13  0.000034    0.02    111.15   
    75. A(O  12,C  11,H  20)          109.13  0.000187   -0.08    109.05   
    76. A(C  10,C  11,O  12)          106.11 -0.000151   -0.02    106.09   
    77. A(C  10,C  11,H  20)          113.05 -0.000151    0.08    113.12   
    78. A(C   8,O  12,C  11)          110.69  0.000163   -0.05    110.64   
    79. D(C   2,O   1,C   0,H  13)     61.16  0.000019   -0.12     61.04   
    80. D(C   2,O   1,C   0,H  15)   -179.81  0.000017   -0.10   -179.91   
    81. D(C   2,O   1,C   0,H  14)    -60.78  0.000024   -0.09    -60.86   
    82. D(C   3,C   2,O   1,C   0)     -0.23 -0.000030    0.12     -0.11   
    83. D(C   5,C   2,O   1,C   0)    179.51 -0.000029    0.12    179.63   
    84. D(C   4,C   3,C   2,C   5)      0.23  0.000001   -0.01      0.22   
    85. D(C   4,C   3,C   2,O   1)    179.96  0.000002   -0.01    179.95   
    86. D(H  16,C   3,C   2,C   5)   -179.55  0.000007   -0.03   -179.57   
    87. D(H  16,C   3,C   2,O   1)      0.19  0.000008   -0.03      0.16   
    88. D(H  17,C   4,C   3,H  16)      0.73  0.000012   -0.04      0.69   
    89. D(H  17,C   4,C   3,C   2)   -179.04  0.000018   -0.06   -179.10   
    90. D(C   7,C   4,C   3,H  16)   -179.96 -0.000001   -0.00   -179.96   
    91. D(C   7,C   4,C   3,C   2)      0.26  0.000005   -0.02      0.24   
    92. D(C   6,C   5,C   2,C   3)     -0.31 -0.000004    0.02     -0.29   
    93. D(C   6,C   5,C   2,O   1)    179.93 -0.000005    0.02    179.95   
    94. D(H  18,C   5,C   2,C   3)    179.50 -0.000009    0.03    179.53   
    95. D(H  18,C   5,C   2,O   1)     -0.26 -0.000010    0.03     -0.23   
    96. D(H  19,C   6,C   5,H  18)     -0.08  0.000005   -0.01     -0.09   
    97. D(H  19,C   6,C   5,C   2)    179.72 -0.000001    0.01    179.73   
    98. D(C   7,C   6,C   5,H  18)   -179.90  0.000006   -0.01   -179.91   
    99. D(C   7,C   6,C   5,C   2)     -0.09  0.000001    0.00     -0.09   
   100. D(C   8,C   7,C   6,C   5)   -178.93  0.000020   -0.10   -179.03   
   101. D(C   4,C   7,C   6,C   5)      0.57  0.000006   -0.03      0.53   
   102. D(C   8,C   7,C   4,H  17)     -1.86 -0.000036    0.15     -1.71   
   103. D(C   8,C   7,C   4,C   3)    178.84 -0.000023    0.11    178.95   
   104. D(C   4,C   7,C   6,H  19)   -179.25  0.000007   -0.04   -179.28   
   105. D(C   8,C   7,C   6,H  19)      1.26  0.000022   -0.11      1.15   
   106. D(C   6,C   7,C   4,C   3)     -0.65 -0.000009    0.04     -0.61   
   107. D(C   6,C   7,C   4,H  17)    178.66 -0.000022    0.08    178.74   
   108. D(C   9,C   8,C   7,C   6)     72.38  0.000062   -0.47     71.90   
   109. D(C   9,C   8,C   7,C   4)   -107.10  0.000076   -0.55   -107.64   
   110. D(H  24,C   8,C   7,C   4)    129.40  0.000025   -0.51    128.89   
   111. D(O  12,C   8,C   7,C   6)   -169.91  0.000039   -0.46   -170.37   
   112. D(O  12,C   8,C   7,C   4)     10.61  0.000053   -0.53     10.08   
   113. D(H  25,C   9,C   8,H  24)     87.78  0.000091   -0.17     87.60   
   114. D(H  25,C   9,C   8,O  12)   -155.95  0.000112   -0.19   -156.14   
   115. D(H  25,C   9,C   8,C   7)    -34.45  0.000087   -0.19    -34.65   
   116. D(C  10,C   9,C   8,H  24)   -150.13 -0.000060    0.05   -150.08   
   117. D(C  10,C   9,C   8,O  12)    -33.86 -0.000039    0.03    -33.83   
   118. D(C  10,C   9,C   8,C   7)     87.64 -0.000064    0.03     87.67   
   119. D(H  22,C  10,C   9,H  26)    164.57 -0.000066    0.32    164.89   
   120. D(H  22,C  10,C   9,H  25)     42.10 -0.000122    0.40     42.49   
   121. D(H  22,C  10,C   9,C   8)    -79.10  0.000016    0.20    -78.90   
   122. D(C  11,C  10,C   9,H  26)    -78.23 -0.000037    0.30    -77.92   
   123. D(C  11,C  10,C   9,H  25)    159.30 -0.000093    0.38    159.68   
   124. D(C  11,C  10,C   9,C   8)     38.10  0.000045    0.18     38.28   
   125. D(H  20,C  11,C  10,H  23)     88.83  0.000046   -0.30     88.54   
   126. D(H  20,C  11,C  10,H  22)    -32.52 -0.000038   -0.23    -32.75   
   127. D(H  20,C  11,C  10,C   9)   -149.56 -0.000056   -0.24   -149.81   
   128. D(O  12,C  11,C  10,H  23)   -151.59  0.000091   -0.37   -151.96   
   129. D(O  12,C  11,C  10,H  22)     87.05  0.000007   -0.30     86.75   
   130. D(O  12,C  11,C  10,C   9)    -29.99 -0.000011   -0.31    -30.30   
   131. D(C   8,O  12,C  11,H  21)   -110.75 -0.000056    0.36   -110.39   
   132. D(C   8,O  12,C  11,H  20)    131.19 -0.000197    0.40    131.59   
   133. D(C   8,O  12,C  11,C  10)      9.09 -0.000032    0.36      9.45   
   134. D(C  11,O  12,C   8,H  24)    134.14  0.000121   -0.35    133.79   
   135. D(C  11,O  12,C   8,C   9)     15.79  0.000065   -0.26     15.53   
   136. D(C  11,O  12,C   8,C   7)   -106.61  0.000074   -0.35   -106.96   
    ----------------------------------------------------------------------------

Geometry step timings:
Preparation and reading OPT file:      0.001 s (13.704 %)
Internal coordinates            :      0.000 s ( 0.542 %)
B/P matrices and projection     :      0.002 s (29.467 %)
Hessian update/contruction      :      0.001 s ( 8.563 %)
Making the step                 :      0.002 s (23.753 %)
Converting the step to Cartesian:      0.000 s ( 2.478 %)
Storing new data                :      0.000 s ( 0.557 %)
Checking convergence            :      0.000 s ( 0.232 %)
Final printing                  :      0.001 s (20.672 %)
Total time                      :      0.006 s

Time for energy+gradient        :     45.631 s
Time for complete geometry iter :     45.827 s

         *************************************************************
         *                GEOMETRY OPTIMIZATION CYCLE   5            *
         *************************************************************
---------------------------------
CARTESIAN COORDINATES (ANGSTROEM)
---------------------------------
  C     -4.326011    1.085101   -0.261752
  O     -3.666652   -0.168190   -0.229214
  C     -2.325202   -0.184940   -0.022333
  C     -1.534313    0.957868    0.161374
  C     -0.153316    0.821169    0.368947
  C     -1.718723   -1.454879    0.009269
  C     -0.347696   -1.571312    0.214786
  C      0.460877   -0.433204    0.392795
  C      1.957530   -0.590604    0.593214
  C      2.692914   -1.013855   -0.690198
  C      2.985172    0.340613   -1.334841
  C      3.324874    1.189940   -0.113127
  O      2.565309    0.644602    0.973630
  H     -3.944049    1.720533   -1.075826
  H     -4.215590    1.623658    0.692200
  H     -5.386088    0.873520   -0.436140
  H     -1.974153    1.953866    0.149307
  H      0.455434    1.711996    0.526023
  H     -2.347573   -2.335794   -0.127462
  H      0.105085   -2.566426    0.240713
  H      3.062075    2.251341   -0.238001
  H      4.399940    1.126958    0.129283
  H      2.085788    0.728009   -1.836269
  H      3.802528    0.309519   -2.067928
  H      2.130833   -1.318082    1.403402
  H      2.094696   -1.687164   -1.318112
  H      3.632464   -1.523702   -0.427407

----------------------------
CARTESIAN COORDINATES (A.U.)
----------------------------
  NO LB      ZA    FRAG     MASS         X           Y           Z
   0 C     6.0000    0    12.011   -8.174977    2.050544   -0.494640
   1 O     8.0000    0    15.999   -6.928969   -0.317834   -0.433152
   2 C     6.0000    0    12.011   -4.393994   -0.349485   -0.042203
   3 C     6.0000    0    12.011   -2.899432    1.810108    0.304953
   4 C     6.0000    0    12.011   -0.289724    1.551784    0.697208
   5 C     6.0000    0    12.011   -3.247915   -2.749323    0.017516
   6 C     6.0000    0    12.011   -0.657050   -2.969350    0.405887
   7 C     6.0000    0    12.011    0.870932   -0.818638    0.742274
   8 C     6.0000    0    12.011    3.699196   -1.116079    1.121012
   9 C     6.0000    0    12.011    5.088870   -1.915908   -1.304286
  10 C     6.0000    0    12.011    5.641157    0.643665   -2.522483
  11 C     6.0000    0    12.011    6.283102    2.248660   -0.213779
  12 O     8.0000    0    15.999    4.847731    1.218121    1.839895
  13 H     1.0000    0     1.008   -7.453172    3.251336   -2.033017
  14 H     1.0000    0     1.008   -7.966310    3.068268    1.308069
  15 H     1.0000    0     1.008  -10.178231    1.650713   -0.824184
  16 H     1.0000    0     1.008   -3.730609    3.692272    0.282149
  17 H     1.0000    0     1.008    0.860645    3.235204    0.994039
  18 H     1.0000    0     1.008   -4.436270   -4.414010   -0.240869
  19 H     1.0000    0     1.008    0.198581   -4.849843    0.454881
  20 H     1.0000    0     1.008    5.786484    4.254417   -0.449756
  21 H     1.0000    0     1.008    8.314681    2.129642    0.244310
  22 H     1.0000    0     1.008    3.941569    1.375738   -3.470045
  23 H     1.0000    0     1.008    7.185737    0.584907   -3.907817
  24 H     1.0000    0     1.008    4.026691   -2.490814    2.652045
  25 H     1.0000    0     1.008    3.958402   -3.188277   -2.490872
  26 H     1.0000    0     1.008    6.864363   -2.879379   -0.807681

--------------------------------
INTERNAL COORDINATES (ANGSTROEM)
--------------------------------
 C      0   0   0     0.000000000000     0.00000000     0.00000000
 O      1   0   0     1.416528356452     0.00000000     0.00000000
 C      2   1   0     1.357413333056   118.32157180     0.00000000
 C      3   2   1     1.401877929240   124.57207147   359.88812521
 C      4   3   2     1.403184983388   119.68365418   179.95409215
 C      3   2   1     1.407679315246   116.12447897   179.63409475
 C      6   3   2     1.391225348620   120.22513978   179.95044331
 C      5   4   3     1.396872751367   121.51669836     0.24206107
 C      8   5   4     1.518193811969   121.92479539   178.94695941
 C      9   8   5     1.538531112320   112.92933783   252.35529771
 C     10   9   8     1.528254642784   101.50537152    87.66581597
 C     11  10   9     1.526216959893   101.42688826    38.28025468
 O      9   8   5     1.428231185047   111.40800483    10.08073791
 H      1   2   3     1.101083695167   111.47558510    61.03559741
 H      1   2   3     1.101027471862   111.48073062   299.13745568
 H      1   2   3     1.094961217231   106.45963253   180.08539678
 H      4   3   2     1.088860357058   121.08646745     0.16474091
 H      5   4   3     1.090331058742   119.41972826   180.89782250
 H      6   3   2     1.090943874333   118.50978556   359.77268984
 H      7   6   3     1.093588253520   119.18809695   179.72617190
 H     12  11  10     1.100558346839   113.12366652   210.19250031
 H     12  11  10     1.103854459189   111.14999710    88.21754490
 H     11  10   9     1.100180288962   110.36480102   281.09780168
 H     11  10   9     1.098387010586   113.49985596   159.31177617
 H      9   8   5     1.102570924176   108.68470498   128.88642444
 H     10   9   8     1.097945854410   112.66507151   325.35454166
 H     10   9   8     1.100798919592   109.64768596   204.39204594

---------------------------
INTERNAL COORDINATES (A.U.)
---------------------------
 C      0   0   0     0.000000000000     0.00000000     0.00000000
 O      1   0   0     2.676850654628     0.00000000     0.00000000
 C      2   1   0     2.565139450009   118.32157180     0.00000000
 C      3   2   1     2.649165359451   124.57207147   359.88812521
 C      4   3   2     2.651635333835   119.68365418   179.95409215
 C      3   2   1     2.660128390201   116.12447897   179.63409475
 C      6   3   2     2.629034899461   120.22513978   179.95044331
 C      5   4   3     2.639706944021   121.51669836     0.24206107
 C      8   5   4     2.868970522835   121.92479539   178.94695941
 C      9   8   5     2.907402450803   112.92933783   252.35529771
 C     10   9   8     2.887982737756   101.50537152    87.66581597
 C     11  10   9     2.884132075143   101.42688826    38.28025468
 O      9   8   5     2.698965795665   111.40800483    10.08073791
 H      1   2   3     2.080746634393   111.47558510    61.03559741
 H      1   2   3     2.080640387742   111.48073062   299.13745568
 H      1   2   3     2.069176827831   106.45963253   180.08539678
 H      4   3   2     2.057647872923   121.08646745     0.16474091
 H      5   4   3     2.060427096331   119.41972826   180.89782250
 H      6   3   2     2.061585149968   118.50978556   359.77268984
 H      7   6   3     2.066582302426   119.18809695   179.72617190
 H     12  11  10     2.079753869927   113.12366652   210.19250031
 H     12  11  10     2.085982619575   111.14999710    88.21754490
 H     11  10   9     2.079039444077   110.36480102   281.09780168
 H     11  10   9     2.075650639064   113.49985596   159.31177617
 H      9   8   5     2.083557089917   108.68470498   128.88642444
 H     10   9   8     2.074816974709   112.66507151   325.35454166
 H     10   9   8     2.080208486545   109.64768596   204.39204594


           ************************************************************
           *        Program running with 8 parallel MPI-processes     *
           *              working on a common directory               *
           ************************************************************
------------------------------------------------------------------------------
                   ___                                                        
                  /   \      - P O W E R E D   B Y -                         
                 /     \                                                     
                 |  |  |   _    _      __       _____    __    __             
                 |  |  |  | |  | |    /  \     |  _  \  |  |  /  |          
                  \  \/   | |  | |   /    \    | | | |  |  | /  /          
                 / \  \   | |__| |  /  /\  \   | |_| |  |  |/  /          
                |  |  |   |  __  | /  /__\  \  |    /   |      \           
                |  |  |   | |  | | |   __   |  |    \   |  |\   \          
                \     /   | |  | | |  |  |  |  | |\  \  |  | \   \       
                 \___/    |_|  |_| |__|  |__|  |_| \__\ |__|  \__/        
                                                                              
                      - O R C A' S   B I G   F R I E N D -                    
                                      &                                       
                       - I N T E G R A L  F E E D E R -                       
                                                                              
 v1 FN, 2020, v2 2021, v3 2022-2024                                           
------------------------------------------------------------------------------


----------------------
SHARK INTEGRAL PACKAGE
----------------------

Number of atoms                             ...     27
Number of basis functions                   ...    252
Number of shells                            ...    120
Maximum angular momentum                    ...      2
Integral batch strategy                     ... SHARK/LIBINT Hybrid
RI-J (if used) integral strategy            ... SPLIT-RIJ (Revised 2003 algorithm where possible)
Printlevel                                  ...      1
Contraction scheme used                     ... SEGMENTED contraction
Prescreening option                         ... SCHWARTZ
   Thresh                                   ... 1.000e-12
   Tcut                                     ... 1.000e-14
   Tpresel                                  ... 1.000e-14 
Coulomb Range Separation                    ... NOT USED
Exchange Range Separation                   ... NOT USED
Multipole approximations                    ... NOT USED
Finite Nucleus Model                        ... NOT USED
CABS basis                                  ... NOT available
Auxiliary Coulomb fitting basis             ... AVAILABLE
   # of basis functions in Aux-J            ...    791
   # of shells in Aux-J                     ...    265
   Maximum angular momentum in Aux-J        ...      4
Auxiliary J/K fitting basis                 ... NOT available
Auxiliary Correlation fitting basis         ... AVAILABLE
   # of basis functions in Aux-C            ...    820
   # of shells in Aux-C                     ...    292
   Maximum angular momentum in Aux-C        ...      3
Auxiliary 'external' fitting basis          ... NOT available

Checking pre-screening integrals            ... done (  0.0 sec) Dimension = 120
Check shell pair data                       ... done (  0.0 sec)
Shell pair information
Shell pair cut-off parameter TPreSel        ...   1.0e-14
Total number of shell pairs                 ...      7260
Shell pairs after pre-screening             ...      6356
Total number of primitive shell pairs       ...     25862
Primitive shell pairs kept                  ...     16075
          la=0 lb=0:   2021 shell pairs
          la=1 lb=0:   2356 shell pairs
          la=1 lb=1:    719 shell pairs
          la=2 lb=0:    746 shell pairs
          la=2 lb=1:    439 shell pairs
          la=2 lb=2:     75 shell pairs

Calculating one electron integrals          ... done (  0.0 sec)
Calculating RI/J V-Matrix + Cholesky decomp.... done (  0.0 sec)
Calculating RI/C V-Matrix + Cholesky decomp.... done (  0.0 sec)
Calculating Nuclear repulsion               ... done (  0.0 sec) ENN=    784.480083579566 Eh

Diagonalization of the overlap matrix:
Smallest eigenvalue                        ... 2.572e-04
Time for diagonalization                   ...    0.007 sec
Threshold for overlap eigenvalues          ... 1.000e-07
Number of eigenvalues below threshold      ... 0
Time for construction of square roots      ...    0.003 sec
Total time needed                          ...    0.012 sec

-------------------
DFT GRID GENERATION
-------------------

General Integration Accuracy     IntAcc      ... 4.388
Radial Grid Type                 RadialGrid  ... OptM3 with GC (2021)
Angular Grid (max. ang.)         AngularGrid ... 4 (Lebedev-302)
Angular grid pruning method      GridPruning ... 4 (adaptive)
Weight generation scheme         WeightScheme... mBecke (2022)
Basis function cutoff            BFCut       ... 1.0000e-12
Integration weight cutoff        WCut        ... 1.0000e-14
Partially contracted basis set               ... off
Rotationally invariant grid construction     ... off
Angular grids for H and He will be reduced by one unit

Total number of grid points                  ...   122582
Total number of batches                      ...     1928
Average number of points per batch           ...       63
Average number of grid points per atom       ...     4540

--------------------
COSX GRID GENERATION
--------------------

GRIDX 1
-------
General Integration Accuracy     IntAcc      ... 3.816
Radial Grid Type                 RadialGrid  ... OptM3 with GC (2021)
Angular Grid (max. ang.)         AngularGrid ... 1 (Lebedev-50)
Angular grid pruning method      GridPruning ... 4 (adaptive)
Weight generation scheme         WeightScheme... mBecke (2022)
Basis function cutoff            BFCut       ... 1.0000e-12
Integration weight cutoff        WCut        ... 1.0000e-14
Partially contracted basis set               ... on
Rotationally invariant grid construction     ... off
Angular grids for H and He will be reduced by one unit

Total number of grid points                  ...    15653
Total number of batches                      ...      140
Average number of points per batch           ...      111
Average number of grid points per atom       ...      580
UseSFitting                                  ... on

GRIDX 2
-------
General Integration Accuracy     IntAcc      ... 4.020
Radial Grid Type                 RadialGrid  ... OptM3 with GC (2021)
Angular Grid (max. ang.)         AngularGrid ... 2 (Lebedev-110)
Angular grid pruning method      GridPruning ... 4 (adaptive)
Weight generation scheme         WeightScheme... mBecke (2022)
Basis function cutoff            BFCut       ... 1.0000e-12
Integration weight cutoff        WCut        ... 1.0000e-14
Partially contracted basis set               ... on
Rotationally invariant grid construction     ... off
Angular grids for H and He will be reduced by one unit

Total number of grid points                  ...    33439
Total number of batches                      ...      277
Average number of points per batch           ...      120
Average number of grid points per atom       ...     1238
UseSFitting                                  ... on

GRIDX 3
-------
General Integration Accuracy     IntAcc      ... 4.338
Radial Grid Type                 RadialGrid  ... OptM3 with GC (2021)
Angular Grid (max. ang.)         AngularGrid ... 3 (Lebedev-194)
Angular grid pruning method      GridPruning ... 4 (adaptive)
Weight generation scheme         WeightScheme... mBecke (2022)
Basis function cutoff            BFCut       ... 1.0000e-12
Integration weight cutoff        WCut        ... 1.0000e-14
Partially contracted basis set               ... on
Rotationally invariant grid construction     ... off
Angular grids for H and He will be reduced by one unit

Total number of grid points                  ...    73160
Total number of batches                      ...      586
Average number of points per batch           ...      124
Average number of grid points per atom       ...     2710
UseSFitting                                  ... on
Initializing property integral containers    ... done (  0.0 sec)

SHARK setup successfully completed in   1.5 seconds

Maximum memory used throughout the entire STARTUP-calculation: 34.2 MB


           ************************************************************
           *        Program running with 8 parallel MPI-processes     *
           *              working on a common directory               *
           ************************************************************
Occupation numbers will be reassigned to an Aufbau configuration
             **** ENERGY FILE WAS UPDATED (calc.en.tmp) ****
Finished Guess after   0.2 sec
Maximum memory used throughout the entire GUESS-calculation: 14.3 MB


           ************************************************************
           *        Program running with 8 parallel MPI-processes     *
           *              working on a common directory               *
           ************************************************************
--------------------
CPCM SOLVATION MODEL
--------------------
CPCM parameters:
  Epsilon                                         ...      16.7000
  Refrac                                          ...       1.2750
  Rsolv                                           ...       1.3000
  Surface type                                    ... GAUSSIAN VDW
  Discretization scheme                           ... Constant charge density
    Threshold for H atoms                         ...       5.0000 (charges/Ang^2)
    Threshold for non-H atoms                     ...       5.0000 (charges/Ang^2)
  Epsilon function type                           ...         CPCM
Solvent:                                          ... CUSTOM
Radii:
  Scheme                                          ... Element-dependent radii
  Radius for C  used is    3.8550 Bohr (=   2.0400 Ang.)
  Radius for O  used is    3.4469 Bohr (=   1.8240 Ang.)
  Radius for H  used is    2.4944 Bohr (=   1.3200 Ang.)
Calculating surface                               ...        done! (  0.0s)
Cavity surface points                             ...         2334
Cavity Volume                                     ...    1527.8536
Cavity Surface-area                               ...     818.9321
Calculating surface distance matrix               ...        done! (  0.1s)
Performing Cholesky decomposition & store         ...        done! (  0.1s)
Overall time for CPCM initialization              ...                 0.2s

----------------------------------------D-I-I-S--------------------------------------------
Iteration    Energy (Eh)           Delta-E    RMSDP     MaxDP     DIISErr   Damp  Time(sec)
-------------------------------------------------------------------------------------------
               ***  Starting incremental Fock matrix formation  ***
                              *** Initializing SOSCF ***
---------------------------------------S-O-S-C-F--------------------------------------
Iteration    Energy (Eh)           Delta-E    RMSDP     MaxDP     MaxGrad    Time(sec)
--------------------------------------------------------------------------------------
    1    -576.3900637140972094     0.00e+00  7.85e-05  1.38e-03  1.98e-04     1.9
               *** Restarting incremental Fock matrix formation ***
    2    -576.3901499696872861    -8.63e-05  3.71e-05  6.40e-04  3.52e-04     1.9
    3    -576.3901636239098707    -1.37e-05  1.31e-05  2.22e-04  1.13e-04     1.5
    4    -576.3901645735453485    -9.50e-07  2.51e-06  6.93e-05  1.12e-05     1.5
    5    -576.3901645851341300    -1.16e-08  1.10e-06  3.26e-05  1.35e-05     1.3
    6    -576.3901645968381899    -1.17e-08  3.10e-07  7.93e-06  1.51e-06     1.3
    7    -576.3901645967572449     8.09e-11  1.20e-07  4.17e-06  1.35e-06     1.2
                 **** Energy Check signals convergence ****

               *****************************************************
               *                     SUCCESS                       *
               *           SCF CONVERGED AFTER   7 CYCLES          *
               *****************************************************

Recomputing exchange energy using gridx3       ... done (    2.637 sec)
Old exchange energy                            :    -41.572648402 Eh
New exchange energy                            :    -41.572848525 Eh
Exchange energy change after final integration :     -0.000200123 Eh
Total energy after final integration           :   -576.390364720 Eh
             **** ENERGY FILE WAS UPDATED (calc.en.tmp) ****

----------------
TOTAL SCF ENERGY
----------------

Total Energy       :       -576.39036472023452 Eh          -15684.37920 eV

Components:
Nuclear Repulsion  :        784.48008357956599 Eh           21346.78832 eV
Electronic Energy  :      -1360.85875924013226 Eh          -37030.84945 eV
One Electron Energy:      -2339.49253722927870 Eh          -63660.82839 eV
Two Electron Energy:        978.63377798914644 Eh           26629.97894 eV
CPCM Dielectric    :         -0.01148893619092 Eh              -0.31263 eV

Virial components:
Potential Energy   :      -1147.84025240427377 Eh          -31234.32119 eV
Kinetic Energy     :        571.44988768403925 Eh           15549.94199 eV
Virial Ratio       :          2.00864551230593

DFT components:
N(Alpha)           :       48.000066006798 electrons
N(Beta)            :       48.000066006798 electrons
N(Total)           :       96.000132013595 electrons
E(X)               :      -36.923170955086 Eh       
E(C)               :       -2.366784541061 Eh       
E(XC)              :      -39.289955496147 Eh       

CPCM Solvation Model Properties:
Surface-charge          :         -0.02424301062189
Corrected charge        :          0.00000000000000
Outlying charge corr.   :          0.00003536437322 Eh               0.00096 eV
Free-energy (cav+disp)  :  This term is not implemented in the current solvation scheme

---------------
SCF CONVERGENCE
---------------

  Last Energy change         ...   -8.0945e-11  Tolerance :   1.0000e-09
  Last MAX-Density change    ...    4.1664e-06  Tolerance :   1.0000e-08
  Last RMS-Density change    ...    1.1955e-07  Tolerance :   1.0000e-09
  Last DIIS Error            ...    2.5065e-03  Tolerance :   1.0000e-08
  Last Orbital Gradient      ...    1.3460e-06  Tolerance :   2.0000e-06
  Last Orbital Rotation      ...    2.2742e-06  Tolerance :   2.0000e-06


Total SCF time: 0 days 0 hours 0 min 13 sec 
Finished LeanSCF after  13.8 sec

Maximum memory used throughout the entire LEANSCF-calculation: 30.6 MB


           ************************************************************
           *        Program running with 8 parallel MPI-processes     *
           *              working on a common directory               *
           ************************************************************

------------------------------------------------------------------------------
                                ORCA  MP2 
------------------------------------------------------------------------------

Freezing NCore=26 chemical core electrons

----------------------
RI-MP2 ENERGY+GRADIENT
----------------------
Dimension of the orbital basis            ...  252
Dimension of the AuxC basis               ...  820
Memory devoted to MP2                     ... 8000 MB   
Data format for matrix containers         ... DOUBLE
Compression type for matrix containers    ... UNCOMPRESSED
Overall scaling of the MP2 energy         ...   2.700e-01

-----------------------
SHARK RI TRANSFORMATION
-----------------------

Number of basis functions                ...    252
Number of aux functions                  ...    820
Number of operators                      ...      1
Generation of IJK                        ... YES
Generation of IAK                        ... YES
Generation of ABK                        ... NO
Orbital Range Operator  0:    0-  47 to   48- 251

Aux basis identifier                     ...   AUXC
Contraction scheme used                  ... SEGMENTED
Do orthogonalization                     ... YES
All operator combinations                ... NO
Transpose (ia|K)                         ... NO
Integral generator used                  ... LIBINT
Starting integral generation + trafo... 
Half trafo (segmented) done. Total time =  0.2 sec. integrals=  0.2 sec trafo=  0.1 sec
Integral generation and half transformation done (  0.2 sec)

Reading or making V^(-1/2)          ... done (  0.0 sec)
Sorting IJK integrals               ... done (  0.1 sec)
Sorting IAK integrals               ... done (  0.2 sec)

SHARK RI integral transformation done. Total time =  0.4 sec.

Opening buffers                              ... done
Frozen core precalculation                   ... done

Starting loop over batches of integrals:

Operator 0  - window                       ... ( 13- 47)x( 48-251)
Operator 0  - Memory available             ...  8000 MB
Operator 0  - Memory needed per MO         ...   1.3 MB
Operator 0  - Number of orbitals per batch ... 5
Operator 0  - Number of batches            ... 1

OPERATOR  0   PASS   0:  MOs    13 ...   17 +   18 ...   22 +   23 ...   27 +   28 ...   32
                            +   33 ...   37 +   38 ...   42 +   43 ...   47
  Reading integrals       ... ok
  Internal MO  15
Closing buffer GIPV ( 0.05 GB; CompressionRatio= 1.00)
Time spent in pair loops =     2.480 sec
Deleting buffers (Ka|jb) ...done

-----------------------------------------------
 RI-MP2 CORRELATION ENERGY:     -0.606945780 Eh
-----------------------------------------------


---------------------
MP2 DENSITY FORMATION
---------------------

Completing the external part of the density      ... done
Storing the unrelaxed density                    ... done

Re-sorting 3-index density container for op 0    ... done
Computing external part of the Lagrangian        ... done
Calculating the xc-kernel                        ... done
Calculating G(D)                                 ... done
Completing the Lagrangian                        ... done
Solving the Z-vector equations                   ... Using XC Grid                  ... (calc.grid_cpscf.tmp) 
Recalculating density on grid  ... (calc.grho_cpscf0.tmp) done
Calculating the xc-kernel      ... (calc.fxc_cpscf0.tmp) done

-------------------
SHARK CP-SCF DRIVER
-------------------

Dimension of the orbital basis          ...    252
Dimension of the CPSCF-problem          ...   9792
Number of operators                     ...      1
Max. number of iterations               ...    128
Convergence Tolerance                   ... 3.0e-05
Number of perturbations                 ...      1
Perturbation type                       ... REAL

----------------------------
POPLE LINEAR EQUATION SOLVER
----------------------------

  ITERATION   0:   ||err||_max =   4.6988e-02 (   1.1 sec)
  ITERATION   1:   ||err||_max =   9.9592e-03 (   1.1 sec)
  ITERATION   2:   ||err||_max =   3.7825e-03 (   1.1 sec)
  ITERATION   3:   ||err||_max =   9.7749e-04 (   1.1 sec)
  ITERATION   4:   ||err||_max =   3.5954e-04 (   1.1 sec)
  ITERATION   5:   ||err||_max =   1.3867e-04 (   1.1 sec)
  ITERATION   6:   ||err||_max =   3.9868e-05 (   1.1 sec)
  ITERATION   7:   ||err||_max =   1.7566e-05 (   1.1 sec)
done
Finalizing the relaxed density                   ... done
Transforming P to the AO basis                   ... done
Storing the relaxed density                      ... done

------------------------------------
ENERGY WEIGHTED DENSITY FINALIZATION
------------------------------------

Gathering the parts of the W-matrix              ... done
Forming the Z-density                            ... done
Transforming Z to the AO basis                   ... done
Calculating G(Z)                                 ... done
Finalizing the W-matrix                          ... done
Transforming W to the AO basis and storing       ... done

----------------------------------
MP2 DERIVATIVE INTEGRAL GENERATION
----------------------------------

Input SCF Electron Density              ... calc.scfp
Input Correlated Electron Density       ... calc.pmp2re
Input Energy Weighted Density           ... calc.wmp2.tmp

Nuclear repulsion gradient              ... done (  0.0 sec)
HCore & Overlap gradient  (SHARK)       ... done (  0.1 sec)
Two-electron RIJ gradient terms         ... done (  0.6 sec)

-----------------------------------------------------------
MP2 COSX Grid Generation
-----------------------------------------------------------

General Integration Accuracy     IntAcc      ... 4.871
Radial Grid Type                 RadialGrid  ... OptM3 with GC (2021)
Angular Grid (max. ang.)         AngularGrid ... 4 (Lebedev-302)
Angular grid pruning method      GridPruning ... 4 (adaptive)
Weight generation scheme         WeightScheme... mBecke (2022)
Basis function cutoff            BFCut       ... 1.0000e-12
Integration weight cutoff        WCut        ... 1.0000e-14
Partially contracted basis set               ... on
Rotationally invariant grid construction     ... off
Angular grids for H and He will be reduced by one unit

Total number of grid points                  ...   139798
Total number of batches                      ...     1107
Average number of points per batch           ...      126
Average number of grid points per atom       ...     5178
UseSFitting                                  ... on
Two-electron COSX gradient terms        ... 
Integration Timings:
Total Time                  =     7.1 sec
Basis fcn evaluation        =     0.1 sec
Density evaluation          =     0.2 sec
A evaluation                =     5.7 sec
A derivative evaluation     =     0.0 sec
S-fit derivative evaluation =     0.0 sec
anal. over. der. evaluation =     0.0 sec
num. over. der. evaluation  =     0.5 sec
K(P) evaluation             =     0.1 sec
finalize                    =     0.0 sec

done (  8.0 sec)
CPCM gradient                           ... done (  0.7 sec)
DFT XC gradient                         ... Exchange-correlation gradient    ... done
done (  0.9 sec)
Empirical dispersion gradient           ... 
-------------------
DISPERSION GRADIENT
-------------------

   1   C   :   -0.000177814    0.000065146   -0.000023225
   2   O   :   -0.000175119   -0.000008677   -0.000026234
   3   C   :   -0.000072519   -0.000019999    0.000002074
   4   C   :   -0.000057909    0.000091029    0.000031668
   5   C   :   -0.000245266    0.000108634    0.000118604
   6   C   :   -0.000093203   -0.000175534    0.000005054
   7   C   :   -0.000199863   -0.000169694    0.000060787
   8   C   :   -0.000158602   -0.000086607    0.000126606
   9   C   :    0.000139611   -0.000095644    0.000118272
  10   C   :    0.000226843   -0.000128875   -0.000099724
  11   C   :    0.000242708    0.000051818   -0.000195531
  12   C   :    0.000264429    0.000169112   -0.000018025
  13   O   :    0.000146566    0.000084948    0.000136522
  14   H   :   -0.000094437    0.000061032   -0.000045688
  15   H   :   -0.000104255    0.000057317    0.000022132
  16   H   :   -0.000098156    0.000022161   -0.000013828
  17   H   :   -0.000017001    0.000119333    0.000008375
  18   H   :   -0.000058011    0.000153924    0.000062161
  19   H   :   -0.000055294   -0.000121910   -0.000011473
  20   H   :   -0.000039947   -0.000155911    0.000019169
  21   H   :    0.000096680    0.000146779   -0.000004653
  22   H   :    0.000116824    0.000080912    0.000021915
  23   H   :    0.000079228    0.000061083   -0.000176621
  24   H   :    0.000077098    0.000017561   -0.000109585
  25   H   :    0.000069092   -0.000097550    0.000131718
  26   H   :    0.000080114   -0.000125556   -0.000112878
  27   H   :    0.000108203   -0.000104834   -0.000027591

Difference to translation invariance:
           :    0.0000000000   -0.0000000000   -0.0000000000

Difference to rotation invariance:
           :    0.0000000000    0.0000000000    0.0000000000

Norm of the Dispersion gradient    ...    0.0010149200
RMS gradient                       ...    0.0001127689
MAX gradient                       ...    0.0002644289
done (  0.0 sec)

-------
TIMINGS
-------

Total time                :   27.449 sec
Integral trafo            :    0.433 sec (  1.6%)
FC preparation            :    0.152 sec (  0.6%)
I/O of integrals          :    0.142 sec (  0.5%)
K(i,j) operators          :    0.322 sec (  1.2%)
T(i,j) pair energies      :    0.043 sec (  0.2%)
V**(-1/2)                 :    0.185 sec (  0.7%)
Gamma(ia|P)               :    0.315 sec (  1.1%)
Gamma-Trafo               :    0.089 sec (  0.3%)
D(virtual)                :    0.014 sec (  0.0%)
D(internal)               :    0.462 sec (  1.7%)
W(virtual)                :    0.027 sec (  0.1%)
W(internal)               :    0.625 sec (  2.3%)
L(virtual)                :    0.245 sec (  0.9%)
L(internal)               :    0.040 sec (  0.1%)
XC kernel                 :    0.022 sec (  0.1%)
G(D)                      :    2.017 sec (  7.3%)
G(Z)                      :    2.049 sec (  7.5%)
Z-vector solution         :    8.775 sec ( 32.0%)
3-index derivative        :    0.368 sec (  1.3%)
2-index derivative        :    0.032 sec (  0.1%)
Fock matrix gradient      :   10.358 sec ( 37.7%)


---------------------------------------
MP2 TOTAL ENERGY:     -576.997310501 Eh
---------------------------------------

The final MP2 gradient
  0:  -0.00014116   0.00000100   0.00000814
  1:   0.00035568  -0.00007243  -0.00000405
  2:  -0.00030690  -0.00013673  -0.00001811
  3:  -0.00025406   0.00042196  -0.00002721
  4:   0.00031677   0.00003791  -0.00002347
  5:  -0.00015813  -0.00022563  -0.00004026
  6:  -0.00002418  -0.00012289   0.00001229
  7:   0.00027404  -0.00000401   0.00016816
  8:  -0.00016759  -0.00003714  -0.00025621
  9:   0.00023949   0.00001219   0.00014599
 10:  -0.00024440   0.00006384   0.00008573
 11:   0.00020234   0.00008714  -0.00003736
 12:   0.00007593  -0.00010855   0.00019441
 13:  -0.00000699   0.00000706   0.00002271
 14:   0.00001595   0.00001472  -0.00002888
 15:   0.00000852   0.00007354   0.00001047
 16:   0.00002046  -0.00004384  -0.00000171
 17:  -0.00005964   0.00001184   0.00000883
 18:  -0.00000889   0.00003453   0.00001464
 19:   0.00003555   0.00002784   0.00000558
 20:  -0.00003338  -0.00001631  -0.00011823
 21:  -0.00004757   0.00008745   0.00003650
 22:   0.00005836  -0.00001897  -0.00009410
 23:   0.00000347  -0.00004331  -0.00002566
 24:  -0.00002492  -0.00003325  -0.00004348
 25:  -0.00004158   0.00001949  -0.00003422
 26:  -0.00003746  -0.00002021  -0.00000850

-----------------------------------
NORM OF THE MP2 GRADIENT:  0.001107
-----------------------------------

Maximum memory used throughout the entire MP2-calculation: 76.7 MB


-------------------------------------------------------------------------------
                          DFT DISPERSION CORRECTION                            
                                                                               
                              DFTD3 V3.1  Rev 1                                
                          USING Becke-Johnson damping                          
-------------------------------------------------------------------------------
-------------------------   ----------------
Dispersion correction           -0.022647799
-------------------------   ----------------


-------------------------   --------------------
FINAL SINGLE POINT ENERGY      -577.019958299996
-------------------------   --------------------

------------------------------------------------------------------------------
                         ORCA GEOMETRY RELAXATION STEP
------------------------------------------------------------------------------

Reading the OPT-File                    .... done
Getting information on internals        .... done
Copying old internal coords+grads       .... done
Making the new internal coordinates     .... (2022 redundants) done
Validating the new internal coordinates .... (2022 redundants) done
Calculating the B-matrix                .... done
Calculating the G,G- and P matrices     .... done
Transforming gradient to internals      .... done
Projecting the internal gradient        .... done
Number of atoms                         ....  27
Number of internal coordinates          .... 136
Current Energy                          ....  -577.019958300 Eh
Current gradient norm                   ....     0.001107020 Eh/bohr
Maximum allowed component of the step   ....  0.300
Current trust radius                    ....  0.450
Updating the Hessian (BFGS)             .... done
Forming the augmented Hessian           .... done
Diagonalizing the augmented Hessian     .... done
Last element of RFO vector              ....  0.999732013
Lowest eigenvalues of augmented Hessian:
 -0.000004823  0.005831890  0.013192239  0.016506931  0.021822382
Length of the computed step             ....  0.023155782
The final length of the internal step   ....  0.023155782
Converting the step to Cartesian space:
 Initial RMS(Int)=    0.0019855920
Transforming coordinates:
 Iter   0:  RMS(Cart)=    0.0055108192 RMS(Int)=    0.0019860041
done
Storing new coordinates                 .... done
The predicted energy change is          ....    -0.000002413
Previously predicted energy change      ....    -0.000007071
Actually observed energy change         ....    -0.000012052
Ratio of predicted to observed change   ....     1.704565783
New trust radius                        ....     0.300000000

                                .--------------------.
          ----------------------|Geometry convergence|-------------------------
          Item                value                   Tolerance       Converged
          ---------------------------------------------------------------------
          Energy change      -0.0000120522            0.0000010000      NO
          RMS gradient        0.0000673227            0.0000300000      NO
          MAX gradient        0.0003191721            0.0001000000      NO
          RMS step            0.0019855920            0.0006000000      NO
          MAX step            0.0064923175            0.0010000000      NO
          ........................................................
          Max(Bonds)      0.0004      Max(Angles)    0.07
          Max(Dihed)        0.37      Max(Improp)    0.00
          ---------------------------------------------------------------------

The optimization has not yet converged - more geometry cycles are needed


    ---------------------------------------------------------------------------
                         Redundant Internal Coordinates
                            (Angstroem and degrees)

        Definition                    Value    dE/dq     Step     New-Value
    ----------------------------------------------------------------------------
     1. B(O   1,C   0)                1.4165  0.000146 -0.0001    1.4164   
     2. B(C   2,O   1)                1.3574 -0.000222  0.0001    1.3575   
     3. B(C   3,C   2)                1.4019  0.000259 -0.0002    1.4017   
     4. B(C   4,C   3)                1.4032  0.000319 -0.0004    1.4028   
     5. B(C   5,C   2)                1.4077  0.000146 -0.0001    1.4075   
     6. B(C   6,C   5)                1.3912  0.000185 -0.0002    1.3910   
     7. B(C   7,C   6)                1.4074  0.000213 -0.0002    1.4072   
     8. B(C   7,C   4)                1.3969  0.000166 -0.0002    1.3967   
     9. B(C   8,C   7)                1.5182 -0.000049 -0.0001    1.5181   
    10. B(C   9,C   8)                1.5385 -0.000060 -0.0000    1.5385   
    11. B(C  10,C   9)                1.5283 -0.000001 -0.0002    1.5280   
    12. B(C  11,C  10)                1.5262  0.000031 -0.0003    1.5259   
    13. B(O  12,C  11)                1.4337  0.000153 -0.0000    1.4336   
    14. B(O  12,C   8)                1.4282  0.000097  0.0001    1.4284   
    15. B(H  13,C   0)                1.1011 -0.000015 -0.0000    1.1011   
    16. B(H  14,C   0)                1.1010 -0.000017  0.0000    1.1010   
    17. B(H  15,C   0)                1.0950 -0.000022 -0.0000    1.0950   
    18. B(H  16,C   3)                1.0889 -0.000048  0.0000    1.0889   
    19. B(H  17,C   4)                1.0903 -0.000024 -0.0000    1.0903   
    20. B(H  18,C   5)                1.0909 -0.000023 -0.0000    1.0909   
    21. B(H  19,C   6)                1.0936 -0.000011 -0.0000    1.0936   
    22. B(H  20,C  11)                1.1006  0.000004 -0.0001    1.1005   
    23. B(H  21,C  11)                1.1039 -0.000044  0.0001    1.1039   
    24. B(H  22,C  10)                1.1002 -0.000013  0.0000    1.1002   
    25. B(H  23,C  10)                1.0984  0.000017 -0.0000    1.0983   
    26. B(H  24,C   8)                1.1026 -0.000011  0.0000    1.1026   
    27. B(H  25,C   9)                1.0979  0.000030 -0.0001    1.0979   
    28. B(H  26,C   9)                1.1008 -0.000025  0.0000    1.1008   
    29. A(H  13,C   0,H  15)          109.25 -0.000034    0.02    109.26   
    30. A(H  14,C   0,H  15)          109.24 -0.000028    0.01    109.26   
    31. A(O   1,C   0,H  13)          111.48 -0.000004   -0.01    111.47   
    32. A(O   1,C   0,H  15)          106.46  0.000116   -0.03    106.43   
    33. A(H  13,C   0,H  14)          108.88 -0.000042    0.01    108.89   
    34. A(O   1,C   0,H  14)          111.48 -0.000007   -0.01    111.47   
    35. A(C   0,O   1,C   2)          118.32  0.000036    0.00    118.32   
    36. A(O   1,C   2,C   3)          124.57 -0.000053    0.01    124.58   
    37. A(O   1,C   2,C   5)          116.12 -0.000023    0.01    116.13   
    38. A(C   3,C   2,C   5)          119.30  0.000076   -0.02    119.28   
    39. A(C   4,C   3,H  16)          119.23  0.000043   -0.00    119.23   
    40. A(C   2,C   3,C   4)          119.68 -0.000084    0.01    119.70   
    41. A(C   2,C   3,H  16)          121.09  0.000041   -0.01    121.08   
    42. A(C   7,C   4,H  17)          119.06  0.000048   -0.02    119.04   
    43. A(C   3,C   4,H  17)          119.42 -0.000066    0.02    119.44   
    44. A(C   3,C   4,C   7)          121.52  0.000018    0.01    121.52   
    45. A(C   2,C   5,H  18)          118.51 -0.000005    0.01    118.52   
    46. A(C   6,C   5,H  18)          121.26  0.000053   -0.02    121.25   
    47. A(C   2,C   5,C   6)          120.23 -0.000047    0.01    120.23   
    48. A(C   5,C   6,H  19)          119.19  0.000016   -0.03    119.16   
    49. A(C   5,C   6,C   7)          121.14  0.000054    0.01    121.15   
    50. A(C   7,C   6,H  19)          119.67 -0.000070    0.02    119.69   
    51. A(C   4,C   7,C   8)          121.92 -0.000022    0.02    121.94   
    52. A(C   6,C   7,C   8)          119.95  0.000039   -0.00    119.95   
    53. A(C   4,C   7,C   6)          118.13 -0.000017   -0.01    118.11   
    54. A(C   7,C   8,O  12)          111.41 -0.000071   -0.01    111.40   
    55. A(C   7,C   8,C   9)          112.93  0.000130   -0.00    112.93   
    56. A(C   9,C   8,H  24)          110.87 -0.000048   -0.01    110.86   
    57. A(C   7,C   8,H  24)          108.68 -0.000035    0.01    108.70   
    58. A(O  12,C   8,H  24)          107.94  0.000034    0.01    107.95   
    59. A(C   9,C   8,O  12)          104.87 -0.000013    0.00    104.88   
    60. A(C   8,C   9,C  10)          101.51  0.000018    0.01    101.52   
    61. A(H  25,C   9,H  26)          108.51 -0.000006   -0.05    108.47   
    62. A(C  10,C   9,H  26)          110.36  0.000068   -0.03    110.33   
    63. A(C   8,C   9,H  26)          109.65 -0.000004   -0.05    109.60   
    64. A(C  10,C   9,H  25)          113.98 -0.000054    0.07    114.05   
    65. A(C   8,C   9,H  25)          112.67 -0.000016    0.04    112.71   
    66. A(C   9,C  10,C  11)          101.43  0.000046   -0.04    101.38   
    67. A(H  22,C  10,H  23)          108.31 -0.000046   -0.01    108.30   
    68. A(C  11,C  10,H  23)          112.61  0.000028    0.03    112.63   
    69. A(C   9,C  10,H  23)          113.50 -0.000051    0.04    113.54   
    70. A(C  11,C  10,H  22)          110.54  0.000035   -0.02    110.52   
    71. A(C   9,C  10,H  22)          110.36 -0.000004    0.01    110.38   
    72. A(H  20,C  11,H  21)          108.21 -0.000023    0.01    108.22   
    73. A(O  12,C  11,H  21)          109.14  0.000002   -0.00    109.13   
    74. A(C  10,C  11,H  21)          111.15  0.000085   -0.02    111.13   
    75. A(O  12,C  11,H  20)          109.05  0.000100   -0.05    109.00   
    76. A(C  10,C  11,O  12)          106.09 -0.000072   -0.01    106.08   
    77. A(C  10,C  11,H  20)          113.12 -0.000088    0.06    113.19   
    78. A(C   8,O  12,C  11)          110.64 -0.000001   -0.01    110.63   
    79. D(C   2,O   1,C   0,H  13)     61.04 -0.000018   -0.07     60.96   
    80. D(C   2,O   1,C   0,H  15)   -179.91  0.000011   -0.08   -179.99   
    81. D(C   2,O   1,C   0,H  14)    -60.86  0.000044   -0.08    -60.94   
    82. D(C   3,C   2,O   1,C   0)     -0.11 -0.000020    0.10     -0.01   
    83. D(C   5,C   2,O   1,C   0)    179.63 -0.000018    0.09    179.73   
    84. D(C   4,C   3,C   2,C   5)      0.22  0.000000   -0.00      0.21   
    85. D(C   4,C   3,C   2,O   1)    179.95  0.000002   -0.01    179.95   
    86. D(H  16,C   3,C   2,C   5)   -179.57  0.000002   -0.01   -179.59   
    87. D(H  16,C   3,C   2,O   1)      0.16  0.000003   -0.02      0.15   
    88. D(H  17,C   4,C   3,H  16)      0.69  0.000007   -0.03      0.66   
    89. D(H  17,C   4,C   3,C   2)   -179.10  0.000009   -0.04   -179.14   
    90. D(C   7,C   4,C   3,H  16)   -179.96 -0.000002    0.00   -179.96   
    91. D(C   7,C   4,C   3,C   2)      0.24 -0.000000   -0.00      0.24   
    92. D(C   6,C   5,C   2,C   3)     -0.29 -0.000001    0.01     -0.28   
    93. D(C   6,C   5,C   2,O   1)    179.95 -0.000002    0.01    179.96   
    94. D(H  18,C   5,C   2,C   3)    179.53 -0.000005    0.02    179.55   
    95. D(H  18,C   5,C   2,O   1)     -0.23 -0.000006    0.03     -0.20   
    96. D(H  19,C   6,C   5,H  18)     -0.09  0.000005   -0.01     -0.11   
    97. D(H  19,C   6,C   5,C   2)    179.73  0.000001    0.00    179.73   
    98. D(C   7,C   6,C   5,H  18)   -179.91  0.000006   -0.02   -179.93   
    99. D(C   7,C   6,C   5,C   2)     -0.09  0.000002   -0.00     -0.09   
   100. D(C   8,C   7,C   6,C   5)   -179.03  0.000004   -0.05   -179.08   
   101. D(C   4,C   7,C   6,C   5)      0.53 -0.000002   -0.00      0.53   
   102. D(C   8,C   7,C   4,H  17)     -1.71 -0.000014    0.09     -1.62   
   103. D(C   8,C   7,C   4,C   3)    178.95 -0.000004    0.05    179.00   
   104. D(C   4,C   7,C   6,H  19)   -179.28 -0.000001   -0.01   -179.29   
   105. D(C   8,C   7,C   6,H  19)      1.15  0.000005   -0.05      1.10   
   106. D(C   6,C   7,C   4,C   3)     -0.61  0.000002    0.01     -0.60   
   107. D(C   6,C   7,C   4,H  17)    178.74 -0.000008    0.05    178.78   
   108. D(C   9,C   8,C   7,C   6)     71.90  0.000015   -0.32     71.58   
   109. D(C   9,C   8,C   7,C   4)   -107.64  0.000022   -0.37   -108.01   
   110. D(H  24,C   8,C   7,C   4)    128.89  0.000020   -0.36    128.53   
   111. D(O  12,C   8,C   7,C   6)   -170.37  0.000037   -0.33   -170.70   
   112. D(O  12,C   8,C   7,C   4)     10.08  0.000043   -0.37      9.71   
   113. D(H  25,C   9,C   8,H  24)     87.60  0.000013   -0.03     87.58   
   114. D(H  25,C   9,C   8,O  12)   -156.14  0.000022   -0.02   -156.16   
   115. D(H  25,C   9,C   8,C   7)    -34.65  0.000001   -0.03    -34.68   
   116. D(C  10,C   9,C   8,H  24)   -150.08 -0.000049    0.08   -150.00   
   117. D(C  10,C   9,C   8,O  12)    -33.83 -0.000040    0.09    -33.74   
   118. D(C  10,C   9,C   8,C   7)     87.67 -0.000061    0.08     87.74   
   119. D(H  22,C  10,C   9,H  26)    164.89 -0.000044    0.19    165.08   
   120. D(H  22,C  10,C   9,H  25)     42.49 -0.000048    0.22     42.71   
   121. D(H  22,C  10,C   9,C   8)    -78.90 -0.000012    0.13    -78.77   
   122. D(C  11,C  10,C   9,H  26)    -77.92  0.000019    0.14    -77.78   
   123. D(C  11,C  10,C   9,H  25)    159.68  0.000015    0.18    159.86   
   124. D(C  11,C  10,C   9,C   8)     38.28  0.000051    0.09     38.37   
   125. D(H  20,C  11,C  10,H  23)     88.54  0.000009   -0.24     88.30   
   126. D(H  20,C  11,C  10,H  22)    -32.75  0.000024   -0.23    -32.98   
   127. D(H  20,C  11,C  10,C   9)   -149.81 -0.000010   -0.21   -150.02   
   128. D(O  12,C  11,C  10,H  23)   -151.96  0.000034   -0.26   -152.22   
   129. D(O  12,C  11,C  10,H  22)     86.75  0.000049   -0.25     86.50   
   130. D(O  12,C  11,C  10,C   9)    -30.30  0.000016   -0.23    -30.53   
   131. D(C   8,O  12,C  11,H  21)   -110.39 -0.000102    0.34   -110.05   
   132. D(C   8,O  12,C  11,H  20)    131.59 -0.000133    0.35    131.95   
   133. D(C   8,O  12,C  11,C  10)      9.45 -0.000041    0.31      9.76   
   134. D(C  11,O  12,C   8,H  24)    133.79 -0.000000   -0.26    133.53   
   135. D(C  11,O  12,C   8,C   9)     15.53  0.000046   -0.25     15.28   
   136. D(C  11,O  12,C   8,C   7)   -106.96 -0.000064   -0.25   -107.20   
    ----------------------------------------------------------------------------

Geometry step timings:
Preparation and reading OPT file:      0.001 s (16.622 %)
Internal coordinates            :      0.000 s ( 0.497 %)
B/P matrices and projection     :      0.002 s (28.101 %)
Hessian update/contruction      :      0.001 s ( 7.117 %)
Making the step                 :      0.002 s (22.006 %)
Converting the step to Cartesian:      0.000 s ( 2.316 %)
Storing new data                :      0.000 s ( 0.497 %)
Checking convergence            :      0.000 s ( 0.242 %)
Final printing                  :      0.002 s (22.588 %)
Total time                      :      0.007 s

Time for energy+gradient        :     43.583 s
Time for complete geometry iter :     43.782 s

         *************************************************************
         *                GEOMETRY OPTIMIZATION CYCLE   6            *
         *************************************************************
---------------------------------
CARTESIAN COORDINATES (ANGSTROEM)
---------------------------------
  C     -4.327966    1.083776   -0.260703
  O     -3.667449   -0.168811   -0.229648
  C     -2.325913   -0.184594   -0.022659
  C     -1.536339    0.958295    0.164447
  C     -0.155595    0.822748    0.371902
  C     -1.717821   -1.453682    0.005441
  C     -0.346934   -1.569007    0.210990
  C      0.460173   -0.430694    0.392467
  C      1.956731   -0.587102    0.593945
  C      2.692604   -1.014238   -0.687875
  C      2.986652    0.338013   -1.335860
  C      3.328278    1.188609   -0.115948
  O      2.563939    0.649689    0.970624
  H     -3.945519    1.720951   -1.073178
  H     -4.219293    1.620534    0.694465
  H     -5.387493    0.870915   -0.436837
  H     -1.977343    1.953846    0.154945
  H      0.452378    1.713745    0.530976
  H     -2.345269   -2.335113   -0.134251
  H      0.106624   -2.563823    0.234073
  H      3.071019    2.251081   -0.242718
  H      4.402612    1.120387    0.128543
  H      2.087473    0.726219   -1.837091
  H      3.803137    0.304436   -2.069749
  H      2.130131   -1.312071    1.406402
  H      2.095575   -1.690100   -1.314071
  H      3.631762   -1.523466   -0.422302

----------------------------
CARTESIAN COORDINATES (A.U.)
----------------------------
  NO LB      ZA    FRAG     MASS         X           Y           Z
   0 C     6.0000    0    12.011   -8.178671    2.048040   -0.492657
   1 O     8.0000    0    15.999   -6.930474   -0.319006   -0.433972
   2 C     6.0000    0    12.011   -4.395339   -0.348832   -0.042819
   3 C     6.0000    0    12.011   -2.903260    1.810915    0.310760
   4 C     6.0000    0    12.011   -0.294032    1.554768    0.702793
   5 C     6.0000    0    12.011   -3.246212   -2.747061    0.010282
   6 C     6.0000    0    12.011   -0.655611   -2.964993    0.398713
   7 C     6.0000    0    12.011    0.869601   -0.813895    0.741654
   8 C     6.0000    0    12.011    3.697686   -1.109462    1.122394
   9 C     6.0000    0    12.011    5.088283   -1.916632   -1.299896
  10 C     6.0000    0    12.011    5.643954    0.638751   -2.524410
  11 C     6.0000    0    12.011    6.289534    2.246146   -0.219111
  12 O     8.0000    0    15.999    4.845142    1.227734    1.834214
  13 H     1.0000    0     1.008   -7.455950    3.252126   -2.028012
  14 H     1.0000    0     1.008   -7.973307    3.062365    1.312350
  15 H     1.0000    0     1.008  -10.180886    1.645790   -0.825503
  16 H     1.0000    0     1.008   -3.736636    3.692234    0.292804
  17 H     1.0000    0     1.008    0.854871    3.238508    1.003400
  18 H     1.0000    0     1.008   -4.431917   -4.412725   -0.253697
  19 H     1.0000    0     1.008    0.201490   -4.844923    0.442335
  20 H     1.0000    0     1.008    5.803386    4.253927   -0.458671
  21 H     1.0000    0     1.008    8.319730    2.117225    0.242912
  22 H     1.0000    0     1.008    3.944753    1.372355   -3.471598
  23 H     1.0000    0     1.008    7.186887    0.575300   -3.911258
  24 H     1.0000    0     1.008    4.025365   -2.479455    2.657715
  25 H     1.0000    0     1.008    3.960062   -3.193826   -2.483235
  26 H     1.0000    0     1.008    6.863036   -2.878934   -0.798036

--------------------------------
INTERNAL COORDINATES (ANGSTROEM)
--------------------------------
 C      0   0   0     0.000000000000     0.00000000     0.00000000
 O      1   0   0     1.416411623046     0.00000000     0.00000000
 C      2   1   0     1.357502293070   118.32494262     0.00000000
 C      3   2   1     1.401652882183   124.58060052     0.00000000
 C      4   3   2     1.402806146622   119.69683811   179.94545872
 C      3   2   1     1.407533505324   116.13401489   179.72673726
 C      6   3   2     1.391000051091   120.23066845   179.96224068
 C      5   4   3     1.396678145755   121.52297525     0.23825471
 C      8   5   4     1.518138046985   121.93976758   178.99966128
 C      9   8   5     1.538511545443   112.92549548   251.98693768
 C     10   9   8     1.528047748035   101.51715542    87.74379156
 C     11  10   9     1.525911818574   101.38292968    38.36615453
 O      9   8   5     1.428369859499   111.39855585     9.70866027
 H      1   2   3     1.101077866135   111.46632471    60.96094731
 H      1   2   3     1.101029215468   111.47352806   299.05606420
 H      1   2   3     1.094956676013   106.43048465   180.00909571
 H      4   3   2     1.088896890467   121.07630924     0.14725884
 H      5   4   3     1.090326198756   119.43604837   180.85644058
 H      6   3   2     1.090928852950   118.51937960   359.79881090
 H      7   6   3     1.093575193698   119.16262742   179.72623260
 H     12  11  10     1.100499505395   113.18767461   209.98507737
 H     12  11  10     1.103912953388   111.13079046    87.96429040
 H     11  10   9     1.100208158669   110.37567601   281.22553630
 H     11  10   9     1.098347856607   113.53716898   159.41902637
 H      9   8   5     1.102603459456   108.69682112   128.52586920
 H     10   9   8     1.097886262874   112.70663205   325.32249844
 H     10   9   8     1.100845841219   109.60184889   204.42428273

---------------------------
INTERNAL COORDINATES (A.U.)
---------------------------
 C      0   0   0     0.000000000000     0.00000000     0.00000000
 O      1   0   0     2.676630060461     0.00000000     0.00000000
 C      2   1   0     2.565307560072   118.32494262     0.00000000
 C      3   2   1     2.648740082148   124.58060052     0.00000000
 C      4   3   2     2.650919436097   119.69683811   179.94545872
 C      3   2   1     2.659852849380   116.13401489   179.72673726
 C      6   3   2     2.628609148833   120.23066845   179.96224068
 C      5   4   3     2.639339192710   121.52297525     0.23825471
 C      8   5   4     2.868865142288   121.93976758   178.99966128
 C      9   8   5     2.907365474763   112.92549548   251.98693768
 C     10   9   8     2.887591763341   101.51715542    87.74379156
 C     11  10   9     2.883555441618   101.38292968    38.36615453
 O      9   8   5     2.699227852400   111.39855585     9.70866027
 H      1   2   3     2.080735619118   111.46632471    60.96094731
 H      1   2   3     2.080643682680   111.47352806   299.05606420
 H      1   2   3     2.069168246173   106.43048465   180.00909571
 H      4   3   2     2.057716911062   121.07630924     0.14725884
 H      5   4   3     2.060417912288   119.43604837   180.85644058
 H      6   3   2     2.061556763669   118.51937960   359.79881090
 H      7   6   3     2.066557622940   119.16262742   179.72623260
 H     12  11  10     2.079642675712   113.18767461   209.98507737
 H     12  11  10     2.086093157591   111.13079046    87.96429040
 H     11  10   9     2.079092110191   110.37567601   281.22553630
 H     11  10   9     2.075576648767   113.53716898   159.41902637
 H      9   8   5     2.083618572687   108.69682112   128.52586920
 H     10   9   8     2.074704363026   112.70663205   325.32249844
 H     10   9   8     2.080297155570   109.60184889   204.42428273


           ************************************************************
           *        Program running with 8 parallel MPI-processes     *
           *              working on a common directory               *
           ************************************************************
------------------------------------------------------------------------------
                   ___                                                        
                  /   \      - P O W E R E D   B Y -                         
                 /     \                                                     
                 |  |  |   _    _      __       _____    __    __             
                 |  |  |  | |  | |    /  \     |  _  \  |  |  /  |          
                  \  \/   | |  | |   /    \    | | | |  |  | /  /          
                 / \  \   | |__| |  /  /\  \   | |_| |  |  |/  /          
                |  |  |   |  __  | /  /__\  \  |    /   |      \           
                |  |  |   | |  | | |   __   |  |    \   |  |\   \          
                \     /   | |  | | |  |  |  |  | |\  \  |  | \   \       
                 \___/    |_|  |_| |__|  |__|  |_| \__\ |__|  \__/        
                                                                              
                      - O R C A' S   B I G   F R I E N D -                    
                                      &                                       
                       - I N T E G R A L  F E E D E R -                       
                                                                              
 v1 FN, 2020, v2 2021, v3 2022-2024                                           
------------------------------------------------------------------------------


----------------------
SHARK INTEGRAL PACKAGE
----------------------

Number of atoms                             ...     27
Number of basis functions                   ...    252
Number of shells                            ...    120
Maximum angular momentum                    ...      2
Integral batch strategy                     ... SHARK/LIBINT Hybrid
RI-J (if used) integral strategy            ... SPLIT-RIJ (Revised 2003 algorithm where possible)
Printlevel                                  ...      1
Contraction scheme used                     ... SEGMENTED contraction
Prescreening option                         ... SCHWARTZ
   Thresh                                   ... 1.000e-12
   Tcut                                     ... 1.000e-14
   Tpresel                                  ... 1.000e-14 
Coulomb Range Separation                    ... NOT USED
Exchange Range Separation                   ... NOT USED
Multipole approximations                    ... NOT USED
Finite Nucleus Model                        ... NOT USED
CABS basis                                  ... NOT available
Auxiliary Coulomb fitting basis             ... AVAILABLE
   # of basis functions in Aux-J            ...    791
   # of shells in Aux-J                     ...    265
   Maximum angular momentum in Aux-J        ...      4
Auxiliary J/K fitting basis                 ... NOT available
Auxiliary Correlation fitting basis         ... AVAILABLE
   # of basis functions in Aux-C            ...    820
   # of shells in Aux-C                     ...    292
   Maximum angular momentum in Aux-C        ...      3
Auxiliary 'external' fitting basis          ... NOT available

Checking pre-screening integrals            ... done (  0.0 sec) Dimension = 120
Check shell pair data                       ... done (  0.0 sec)
Shell pair information
Shell pair cut-off parameter TPreSel        ...   1.0e-14
Total number of shell pairs                 ...      7260
Shell pairs after pre-screening             ...      6356
Total number of primitive shell pairs       ...     25862
Primitive shell pairs kept                  ...     16071
          la=0 lb=0:   2021 shell pairs
          la=1 lb=0:   2356 shell pairs
          la=1 lb=1:    719 shell pairs
          la=2 lb=0:    746 shell pairs
          la=2 lb=1:    439 shell pairs
          la=2 lb=2:     75 shell pairs

Calculating one electron integrals          ... done (  0.0 sec)
Calculating RI/J V-Matrix + Cholesky decomp.... done (  0.0 sec)
Calculating RI/C V-Matrix + Cholesky decomp.... done (  0.0 sec)
Calculating Nuclear repulsion               ... done (  0.0 sec) ENN=    784.476982101649 Eh

Diagonalization of the overlap matrix:
Smallest eigenvalue                        ... 2.568e-04
Time for diagonalization                   ...    0.007 sec
Threshold for overlap eigenvalues          ... 1.000e-07
Number of eigenvalues below threshold      ... 0
Time for construction of square roots      ...    0.003 sec
Total time needed                          ...    0.012 sec

-------------------
DFT GRID GENERATION
-------------------

General Integration Accuracy     IntAcc      ... 4.388
Radial Grid Type                 RadialGrid  ... OptM3 with GC (2021)
Angular Grid (max. ang.)         AngularGrid ... 4 (Lebedev-302)
Angular grid pruning method      GridPruning ... 4 (adaptive)
Weight generation scheme         WeightScheme... mBecke (2022)
Basis function cutoff            BFCut       ... 1.0000e-12
Integration weight cutoff        WCut        ... 1.0000e-14
Partially contracted basis set               ... off
Rotationally invariant grid construction     ... off
Angular grids for H and He will be reduced by one unit

Total number of grid points                  ...   122574
Total number of batches                      ...     1928
Average number of points per batch           ...       63
Average number of grid points per atom       ...     4540

--------------------
COSX GRID GENERATION
--------------------

GRIDX 1
-------
General Integration Accuracy     IntAcc      ... 3.816
Radial Grid Type                 RadialGrid  ... OptM3 with GC (2021)
Angular Grid (max. ang.)         AngularGrid ... 1 (Lebedev-50)
Angular grid pruning method      GridPruning ... 4 (adaptive)
Weight generation scheme         WeightScheme... mBecke (2022)
Basis function cutoff            BFCut       ... 1.0000e-12
Integration weight cutoff        WCut        ... 1.0000e-14
Partially contracted basis set               ... on
Rotationally invariant grid construction     ... off
Angular grids for H and He will be reduced by one unit

Total number of grid points                  ...    15657
Total number of batches                      ...      140
Average number of points per batch           ...      111
Average number of grid points per atom       ...      580
UseSFitting                                  ... on

GRIDX 2
-------
General Integration Accuracy     IntAcc      ... 4.020
Radial Grid Type                 RadialGrid  ... OptM3 with GC (2021)
Angular Grid (max. ang.)         AngularGrid ... 2 (Lebedev-110)
Angular grid pruning method      GridPruning ... 4 (adaptive)
Weight generation scheme         WeightScheme... mBecke (2022)
Basis function cutoff            BFCut       ... 1.0000e-12
Integration weight cutoff        WCut        ... 1.0000e-14
Partially contracted basis set               ... on
Rotationally invariant grid construction     ... off
Angular grids for H and He will be reduced by one unit

Total number of grid points                  ...    33437
Total number of batches                      ...      277
Average number of points per batch           ...      120
Average number of grid points per atom       ...     1238
UseSFitting                                  ... on

GRIDX 3
-------
General Integration Accuracy     IntAcc      ... 4.338
Radial Grid Type                 RadialGrid  ... OptM3 with GC (2021)
Angular Grid (max. ang.)         AngularGrid ... 3 (Lebedev-194)
Angular grid pruning method      GridPruning ... 4 (adaptive)
Weight generation scheme         WeightScheme... mBecke (2022)
Basis function cutoff            BFCut       ... 1.0000e-12
Integration weight cutoff        WCut        ... 1.0000e-14
Partially contracted basis set               ... on
Rotationally invariant grid construction     ... off
Angular grids for H and He will be reduced by one unit

Total number of grid points                  ...    73160
Total number of batches                      ...      586
Average number of points per batch           ...      124
Average number of grid points per atom       ...     2710
UseSFitting                                  ... on
Initializing property integral containers    ... done (  0.0 sec)

SHARK setup successfully completed in   1.5 seconds

Maximum memory used throughout the entire STARTUP-calculation: 34.2 MB


           ************************************************************
           *        Program running with 8 parallel MPI-processes     *
           *              working on a common directory               *
           ************************************************************
Occupation numbers will be reassigned to an Aufbau configuration
             **** ENERGY FILE WAS UPDATED (calc.en.tmp) ****
Finished Guess after   0.2 sec
Maximum memory used throughout the entire GUESS-calculation: 14.3 MB


           ************************************************************
           *        Program running with 8 parallel MPI-processes     *
           *              working on a common directory               *
           ************************************************************
--------------------
CPCM SOLVATION MODEL
--------------------
CPCM parameters:
  Epsilon                                         ...      16.7000
  Refrac                                          ...       1.2750
  Rsolv                                           ...       1.3000
  Surface type                                    ... GAUSSIAN VDW
  Discretization scheme                           ... Constant charge density
    Threshold for H atoms                         ...       5.0000 (charges/Ang^2)
    Threshold for non-H atoms                     ...       5.0000 (charges/Ang^2)
  Epsilon function type                           ...         CPCM
Solvent:                                          ... CUSTOM
Radii:
  Scheme                                          ... Element-dependent radii
  Radius for C  used is    3.8550 Bohr (=   2.0400 Ang.)
  Radius for O  used is    3.4469 Bohr (=   1.8240 Ang.)
  Radius for H  used is    2.4944 Bohr (=   1.3200 Ang.)
Calculating surface                               ...        done! (  0.0s)
Cavity surface points                             ...         2336
Cavity Volume                                     ...    1527.8087
Cavity Surface-area                               ...     819.0467
Calculating surface distance matrix               ...        done! (  0.1s)
Performing Cholesky decomposition & store         ...        done! (  0.1s)
Overall time for CPCM initialization              ...                 0.2s

----------------------------------------D-I-I-S--------------------------------------------
Iteration    Energy (Eh)           Delta-E    RMSDP     MaxDP     DIISErr   Damp  Time(sec)
-------------------------------------------------------------------------------------------
               ***  Starting incremental Fock matrix formation  ***
                              *** Initializing SOSCF ***
---------------------------------------S-O-S-C-F--------------------------------------
Iteration    Energy (Eh)           Delta-E    RMSDP     MaxDP     MaxGrad    Time(sec)
--------------------------------------------------------------------------------------
    1    -576.3901485004251981     0.00e+00  5.23e-05  1.11e-03  1.27e-04     1.9
               *** Restarting incremental Fock matrix formation ***
    2    -576.3901867214809727    -3.82e-05  2.50e-05  4.59e-04  2.26e-04     1.9
    3    -576.3901927613643466    -6.04e-06  9.20e-06  1.45e-04  7.27e-05     1.5
    4    -576.3901931615608873    -4.00e-07  2.61e-06  9.39e-05  1.81e-05     1.4
    5    -576.3901931773492606    -1.58e-08  1.21e-06  4.07e-05  1.48e-05     1.3
    6    -576.3901931922956692    -1.49e-08  2.25e-07  6.27e-06  1.09e-06     1.3
    7    -576.3901931922788435     1.68e-11  8.57e-08  2.84e-06  7.79e-07     1.1
                 **** Energy Check signals convergence ****

               *****************************************************
               *                     SUCCESS                       *
               *           SCF CONVERGED AFTER   7 CYCLES          *
               *****************************************************

Recomputing exchange energy using gridx3       ... done (    2.664 sec)
Old exchange energy                            :    -41.573186180 Eh
New exchange energy                            :    -41.573387034 Eh
Exchange energy change after final integration :     -0.000200854 Eh
Total energy after final integration           :   -576.390394046 Eh
             **** ENERGY FILE WAS UPDATED (calc.en.tmp) ****

----------------
TOTAL SCF ENERGY
----------------

Total Energy       :       -576.39039404647724 Eh          -15684.38000 eV

Components:
Nuclear Repulsion  :        784.47698210164879 Eh           21346.70393 eV
Electronic Energy  :      -1360.85570447759051 Eh          -37030.76633 eV
One Electron Energy:      -2339.48658130213471 Eh          -63660.66632 eV
Two Electron Energy:        978.63087682454420 Eh           26629.90000 eV
CPCM Dielectric    :         -0.01147081633710 Eh              -0.31214 eV

Virial components:
Potential Energy   :      -1147.84457817761313 Eh          -31234.43890 eV
Kinetic Energy     :        571.45418413113600 Eh           15550.05890 eV
Virial Ratio       :          2.00863798017832

DFT components:
N(Alpha)           :       48.000068757900 electrons
N(Beta)            :       48.000068757900 electrons
N(Total)           :       96.000137515799 electrons
E(X)               :      -36.923594229038 Eh       
E(C)               :       -2.366824837791 Eh       
E(XC)              :      -39.290419066829 Eh       

CPCM Solvation Model Properties:
Surface-charge          :         -0.02424912775035
Corrected charge        :          0.00000000000000
Outlying charge corr.   :          0.00003538125392 Eh               0.00096 eV
Free-energy (cav+disp)  :  This term is not implemented in the current solvation scheme

---------------
SCF CONVERGENCE
---------------

  Last Energy change         ...   -1.6826e-11  Tolerance :   1.0000e-09
  Last MAX-Density change    ...    2.8432e-06  Tolerance :   1.0000e-08
  Last RMS-Density change    ...    8.5651e-08  Tolerance :   1.0000e-09
  Last DIIS Error            ...    2.1645e-03  Tolerance :   1.0000e-08
  Last Orbital Gradient      ...    7.7933e-07  Tolerance :   2.0000e-06
  Last Orbital Rotation      ...    1.0406e-06  Tolerance :   2.0000e-06


Total SCF time: 0 days 0 hours 0 min 13 sec 
Finished LeanSCF after  13.6 sec

Maximum memory used throughout the entire LEANSCF-calculation: 30.8 MB


           ************************************************************
           *        Program running with 8 parallel MPI-processes     *
           *              working on a common directory               *
           ************************************************************

------------------------------------------------------------------------------
                                ORCA  MP2 
------------------------------------------------------------------------------

Freezing NCore=26 chemical core electrons

----------------------
RI-MP2 ENERGY+GRADIENT
----------------------
Dimension of the orbital basis            ...  252
Dimension of the AuxC basis               ...  820
Memory devoted to MP2                     ... 8000 MB   
Data format for matrix containers         ... DOUBLE
Compression type for matrix containers    ... UNCOMPRESSED
Overall scaling of the MP2 energy         ...   2.700e-01

-----------------------
SHARK RI TRANSFORMATION
-----------------------

Number of basis functions                ...    252
Number of aux functions                  ...    820
Number of operators                      ...      1
Generation of IJK                        ... YES
Generation of IAK                        ... YES
Generation of ABK                        ... NO
Orbital Range Operator  0:    0-  47 to   48- 251

Aux basis identifier                     ...   AUXC
Contraction scheme used                  ... SEGMENTED
Do orthogonalization                     ... YES
All operator combinations                ... NO
Transpose (ia|K)                         ... NO
Integral generator used                  ... LIBINT
Starting integral generation + trafo... 
Half trafo (segmented) done. Total time =  0.2 sec. integrals=  0.1 sec trafo=  0.1 sec
Integral generation and half transformation done (  0.2 sec)

Reading or making V^(-1/2)          ... done (  0.0 sec)
Sorting IJK integrals               ... done (  0.1 sec)
Sorting IAK integrals               ... done (  0.2 sec)

SHARK RI integral transformation done. Total time =  0.4 sec.

Opening buffers                              ... done
Frozen core precalculation                   ... done

Starting loop over batches of integrals:

Operator 0  - window                       ... ( 13- 47)x( 48-251)
Operator 0  - Memory available             ...  8000 MB
Operator 0  - Memory needed per MO         ...   1.3 MB
Operator 0  - Number of orbitals per batch ... 5
Operator 0  - Number of batches            ... 1

OPERATOR  0   PASS   0:  MOs    13 ...   17 +   18 ...   22 +   23 ...   27 +   28 ...   32
                            +   33 ...   37 +   38 ...   42 +   43 ...   47
  Reading integrals       ... ok
  Internal MO  15
Closing buffer GIPV ( 0.05 GB; CompressionRatio= 1.00)
Time spent in pair loops =     2.459 sec
Deleting buffers (Ka|jb) ...done

-----------------------------------------------
 RI-MP2 CORRELATION ENERGY:     -0.606924788 Eh
-----------------------------------------------


---------------------
MP2 DENSITY FORMATION
---------------------

Completing the external part of the density      ... done
Storing the unrelaxed density                    ... done

Re-sorting 3-index density container for op 0    ... done
Computing external part of the Lagrangian        ... done
Calculating the xc-kernel                        ... done
Calculating G(D)                                 ... done
Completing the Lagrangian                        ... done
Solving the Z-vector equations                   ... Using XC Grid                  ... (calc.grid_cpscf.tmp) 
Recalculating density on grid  ... (calc.grho_cpscf0.tmp) done
Calculating the xc-kernel      ... (calc.fxc_cpscf0.tmp) done

-------------------
SHARK CP-SCF DRIVER
-------------------

Dimension of the orbital basis          ...    252
Dimension of the CPSCF-problem          ...   9792
Number of operators                     ...      1
Max. number of iterations               ...    128
Convergence Tolerance                   ... 3.0e-05
Number of perturbations                 ...      1
Perturbation type                       ... REAL

----------------------------
POPLE LINEAR EQUATION SOLVER
----------------------------

  ITERATION   0:   ||err||_max =   4.6981e-02 (   1.1 sec)
  ITERATION   1:   ||err||_max =   9.9547e-03 (   1.1 sec)
  ITERATION   2:   ||err||_max =   3.7804e-03 (   1.1 sec)
  ITERATION   3:   ||err||_max =   9.7588e-04 (   1.1 sec)
  ITERATION   4:   ||err||_max =   3.5876e-04 (   1.1 sec)
  ITERATION   5:   ||err||_max =   1.3827e-04 (   1.1 sec)
  ITERATION   6:   ||err||_max =   3.9746e-05 (   1.1 sec)
  ITERATION   7:   ||err||_max =   1.7512e-05 (   1.1 sec)
done
Finalizing the relaxed density                   ... done
Transforming P to the AO basis                   ... done
Storing the relaxed density                      ... done

------------------------------------
ENERGY WEIGHTED DENSITY FINALIZATION
------------------------------------

Gathering the parts of the W-matrix              ... done
Forming the Z-density                            ... done
Transforming Z to the AO basis                   ... done
Calculating G(Z)                                 ... done
Finalizing the W-matrix                          ... done
Transforming W to the AO basis and storing       ... done

----------------------------------
MP2 DERIVATIVE INTEGRAL GENERATION
----------------------------------

Input SCF Electron Density              ... calc.scfp
Input Correlated Electron Density       ... calc.pmp2re
Input Energy Weighted Density           ... calc.wmp2.tmp

Nuclear repulsion gradient              ... done (  0.0 sec)
HCore & Overlap gradient  (SHARK)       ... done (  0.1 sec)
Two-electron RIJ gradient terms         ... done (  0.6 sec)

-----------------------------------------------------------
MP2 COSX Grid Generation
-----------------------------------------------------------

General Integration Accuracy     IntAcc      ... 4.871
Radial Grid Type                 RadialGrid  ... OptM3 with GC (2021)
Angular Grid (max. ang.)         AngularGrid ... 4 (Lebedev-302)
Angular grid pruning method      GridPruning ... 4 (adaptive)
Weight generation scheme         WeightScheme... mBecke (2022)
Basis function cutoff            BFCut       ... 1.0000e-12
Integration weight cutoff        WCut        ... 1.0000e-14
Partially contracted basis set               ... on
Rotationally invariant grid construction     ... off
Angular grids for H and He will be reduced by one unit

Total number of grid points                  ...   139789
Total number of batches                      ...     1107
Average number of points per batch           ...      126
Average number of grid points per atom       ...     5177
UseSFitting                                  ... on
Two-electron COSX gradient terms        ... 
Integration Timings:
Total Time                  =     7.0 sec
Basis fcn evaluation        =     0.1 sec
Density evaluation          =     0.2 sec
A evaluation                =     5.7 sec
A derivative evaluation     =     0.0 sec
S-fit derivative evaluation =     0.0 sec
anal. over. der. evaluation =     0.0 sec
num. over. der. evaluation  =     0.5 sec
K(P) evaluation             =     0.1 sec
finalize                    =     0.0 sec

done (  8.0 sec)
CPCM gradient                           ... done (  0.7 sec)
DFT XC gradient                         ... Exchange-correlation gradient    ... done
done (  0.9 sec)
Empirical dispersion gradient           ... 
-------------------
DISPERSION GRADIENT
-------------------

   1   C   :   -0.000177833    0.000064980   -0.000023168
   2   O   :   -0.000175063   -0.000008785   -0.000026265
   3   C   :   -0.000071925   -0.000019974    0.000002086
   4   C   :   -0.000057211    0.000090434    0.000031875
   5   C   :   -0.000244916    0.000108199    0.000118683
   6   C   :   -0.000092866   -0.000174966    0.000004683
   7   C   :   -0.000200162   -0.000168873    0.000060321
   8   C   :   -0.000159237   -0.000085899    0.000126514
   9   C   :    0.000139343   -0.000095127    0.000118453
  10   C   :    0.000226599   -0.000128734   -0.000099129
  11   C   :    0.000242605    0.000051618   -0.000195538
  12   C   :    0.000264522    0.000168640   -0.000018537
  13   O   :    0.000146382    0.000085459    0.000136093
  14   H   :   -0.000094488    0.000061049   -0.000045631
  15   H   :   -0.000104326    0.000057148    0.000022188
  16   H   :   -0.000098174    0.000022078   -0.000013865
  17   H   :   -0.000017006    0.000119247    0.000008716
  18   H   :   -0.000058123    0.000153817    0.000062508
  19   H   :   -0.000055156   -0.000121930   -0.000011823
  20   H   :   -0.000039983   -0.000155898    0.000018655
  21   H   :    0.000096693    0.000146417   -0.000004939
  22   H   :    0.000116837    0.000080553    0.000021789
  23   H   :    0.000079291    0.000060957   -0.000176673
  24   H   :    0.000076988    0.000017309   -0.000109613
  25   H   :    0.000069046   -0.000097177    0.000132088
  26   H   :    0.000079937   -0.000125789   -0.000112298
  27   H   :    0.000108224   -0.000104753   -0.000027173

Difference to translation invariance:
           :    0.0000000000    0.0000000000    0.0000000000

Difference to rotation invariance:
           :    0.0000000000    0.0000000000    0.0000000000

Norm of the Dispersion gradient    ...    0.0010139842
RMS gradient                       ...    0.0001126649
MAX gradient                       ...    0.0002645224
done (  0.0 sec)

-------
TIMINGS
-------

Total time                :   27.398 sec
Integral trafo            :    0.433 sec (  1.6%)
FC preparation            :    0.152 sec (  0.6%)
I/O of integrals          :    0.146 sec (  0.5%)
K(i,j) operators          :    0.322 sec (  1.2%)
T(i,j) pair energies      :    0.044 sec (  0.2%)
V**(-1/2)                 :    0.187 sec (  0.7%)
Gamma(ia|P)               :    0.317 sec (  1.2%)
Gamma-Trafo               :    0.090 sec (  0.3%)
D(virtual)                :    0.014 sec (  0.0%)
D(internal)               :    0.464 sec (  1.7%)
W(virtual)                :    0.027 sec (  0.1%)
W(internal)               :    0.628 sec (  2.3%)
L(virtual)                :    0.234 sec (  0.9%)
L(internal)               :    0.041 sec (  0.2%)
XC kernel                 :    0.022 sec (  0.1%)
G(D)                      :    2.024 sec (  7.4%)
G(Z)                      :    2.060 sec (  7.5%)
Z-vector solution         :    8.765 sec ( 32.0%)
3-index derivative        :    0.374 sec (  1.4%)
2-index derivative        :    0.033 sec (  0.1%)
Fock matrix gradient      :   10.318 sec ( 37.7%)


---------------------------------------
MP2 TOTAL ENERGY:     -576.997318834 Eh
---------------------------------------

The final MP2 gradient
  0:  -0.00012942   0.00002783  -0.00000236
  1:   0.00020888   0.00002645   0.00000639
  2:  -0.00014088  -0.00006851  -0.00001091
  3:   0.00000898   0.00015419   0.00001038
  4:   0.00001491  -0.00011240  -0.00003710
  5:   0.00002425  -0.00011009   0.00000085
  6:  -0.00009109   0.00009383  -0.00000293
  7:   0.00015602   0.00001341   0.00009841
  8:  -0.00016647  -0.00007936  -0.00021251
  9:   0.00003906   0.00017297   0.00003922
 10:  -0.00011993  -0.00002130   0.00014350
 11:   0.00014206  -0.00000527  -0.00019087
 12:   0.00011480  -0.00000288   0.00020960
 13:   0.00001889  -0.00001876   0.00001606
 14:   0.00003286  -0.00001333  -0.00001411
 15:   0.00002578   0.00000446   0.00000853
 16:   0.00001263  -0.00003162  -0.00000341
 17:  -0.00004639   0.00000596  -0.00000696
 18:   0.00001571   0.00003430   0.00001031
 19:   0.00000227   0.00002239  -0.00000236
 20:  -0.00004550  -0.00001890  -0.00004732
 21:  -0.00005273   0.00005177   0.00007404
 22:   0.00007325   0.00000377  -0.00008314
 23:  -0.00004636  -0.00001256  -0.00004395
 24:  -0.00000012  -0.00003320  -0.00003907
 25:   0.00005248  -0.00004212   0.00000135
 26:  -0.00005082  -0.00002814   0.00003113

-----------------------------------
NORM OF THE MP2 GRADIENT:  0.000709
-----------------------------------

Maximum memory used throughout the entire MP2-calculation: 76.9 MB


-------------------------------------------------------------------------------
                          DFT DISPERSION CORRECTION                            
                                                                               
                              DFTD3 V3.1  Rev 1                                
                          USING Becke-Johnson damping                          
-------------------------------------------------------------------------------
-------------------------   ----------------
Dispersion correction           -0.022644260
-------------------------   ----------------


-------------------------   --------------------
FINAL SINGLE POINT ENERGY      -577.019963093812
-------------------------   --------------------

------------------------------------------------------------------------------
                         ORCA GEOMETRY RELAXATION STEP
------------------------------------------------------------------------------

Reading the OPT-File                    .... done
Getting information on internals        .... done
Copying old internal coords+grads       .... done
Making the new internal coordinates     .... (2022 redundants) done
Validating the new internal coordinates .... (2022 redundants) done
Calculating the B-matrix                .... done
Calculating the G,G- and P matrices     .... done
Transforming gradient to internals      .... done
Projecting the internal gradient        .... done
Number of atoms                         ....  27
Number of internal coordinates          .... 136
Current Energy                          ....  -577.019963094 Eh
Current gradient norm                   ....     0.000708798 Eh/bohr
Maximum allowed component of the step   ....  0.300
Current trust radius                    ....  0.300
Updating the Hessian (BFGS)             .... done
Forming the augmented Hessian           .... done
Diagonalizing the augmented Hessian     .... done
Last element of RFO vector              ....  0.999813544
Lowest eigenvalues of augmented Hessian:
 -0.000002478  0.004014035  0.012956785  0.015730108  0.021828854
Length of the computed step             ....  0.019313620
The final length of the internal step   ....  0.019313620
Converting the step to Cartesian space:
 Initial RMS(Int)=    0.0016561292
Transforming coordinates:
 Iter   0:  RMS(Cart)=    0.0039553611 RMS(Int)=    0.5386846965
done
Storing new coordinates                 .... done
The predicted energy change is          ....    -0.000001240
Previously predicted energy change      ....    -0.000002413
Actually observed energy change         ....    -0.000004794
Ratio of predicted to observed change   ....     1.986869181
New trust radius                        ....     0.200000000

                                .--------------------.
          ----------------------|Geometry convergence|-------------------------
          Item                value                   Tolerance       Converged
          ---------------------------------------------------------------------
          Energy change      -0.0000047938            0.0000010000      NO
          RMS gradient        0.0000389136            0.0000300000      NO
          MAX gradient        0.0001474507            0.0001000000      NO
          RMS step            0.0016561292            0.0006000000      NO
          MAX step            0.0059831616            0.0010000000      NO
          ........................................................
          Max(Bonds)      0.0002      Max(Angles)    0.05
          Max(Dihed)        0.34      Max(Improp)    0.00
          ---------------------------------------------------------------------

The optimization has not yet converged - more geometry cycles are needed


    ---------------------------------------------------------------------------
                         Redundant Internal Coordinates
                            (Angstroem and degrees)

        Definition                    Value    dE/dq     Step     New-Value
    ----------------------------------------------------------------------------
     1. B(O   1,C   0)                1.4164  0.000028 -0.0001    1.4163   
     2. B(C   2,O   1)                1.3575 -0.000147  0.0002    1.3577   
     3. B(C   3,C   2)                1.4017  0.000050 -0.0002    1.4015   
     4. B(C   4,C   3)                1.4028 -0.000004 -0.0002    1.4026   
     5. B(C   5,C   2)                1.4075  0.000007 -0.0001    1.4075   
     6. B(C   6,C   5)                1.3910 -0.000054 -0.0001    1.3909   
     7. B(C   7,C   6)                1.4072 -0.000016 -0.0001    1.4071   
     8. B(C   7,C   4)                1.3967 -0.000026 -0.0001    1.3966   
     9. B(C   8,C   7)                1.5181 -0.000087  0.0001    1.5182   
    10. B(C   9,C   8)                1.5385 -0.000085  0.0002    1.5387   
    11. B(C  10,C   9)                1.5280 -0.000063  0.0000    1.5281   
    12. B(C  11,C  10)                1.5259 -0.000031 -0.0002    1.5258   
    13. B(O  12,C  11)                1.4336  0.000107 -0.0002    1.4334   
    14. B(O  12,C   8)                1.4284  0.000115 -0.0001    1.4283   
    15. B(H  13,C   0)                1.1011 -0.000016  0.0000    1.1011   
    16. B(H  14,C   0)                1.1010 -0.000016  0.0000    1.1010   
    17. B(H  15,C   0)                1.0950 -0.000025  0.0000    1.0950   
    18. B(H  16,C   3)                1.0889 -0.000034  0.0001    1.0890   
    19. B(H  17,C   4)                1.0903 -0.000024  0.0000    1.0903   
    20. B(H  18,C   5)                1.0909 -0.000036  0.0000    1.0910   
    21. B(H  19,C   6)                1.0936 -0.000020  0.0000    1.0936   
    22. B(H  20,C  11)                1.1005 -0.000003 -0.0000    1.1005   
    23. B(H  21,C  11)                1.1039 -0.000039  0.0001    1.1040   
    24. B(H  22,C  10)                1.1002 -0.000022  0.0000    1.1002   
    25. B(H  23,C  10)                1.0983 -0.000008 -0.0000    1.0983   
    26. B(H  24,C   8)                1.1026 -0.000005  0.0000    1.1026   
    27. B(H  25,C   9)                1.0979 -0.000004 -0.0000    1.0979   
    28. B(H  26,C   9)                1.1008 -0.000023  0.0000    1.1009   
    29. A(H  13,C   0,H  15)          109.26  0.000021    0.00    109.26   
    30. A(H  14,C   0,H  15)          109.26  0.000023   -0.00    109.26   
    31. A(O   1,C   0,H  13)          111.47 -0.000031    0.00    111.47   
    32. A(O   1,C   0,H  15)          106.43  0.000022   -0.02    106.41   
    33. A(H  13,C   0,H  14)          108.89  0.000002    0.01    108.90   
    34. A(O   1,C   0,H  14)          111.47 -0.000034    0.00    111.48   
    35. A(C   0,O   1,C   2)          118.32  0.000066   -0.01    118.32   
    36. A(O   1,C   2,C   3)          124.58 -0.000007    0.01    124.59   
    37. A(O   1,C   2,C   5)          116.13 -0.000000    0.00    116.14   
    38. A(C   3,C   2,C   5)          119.28  0.000007   -0.01    119.27   
    39. A(C   4,C   3,H  16)          119.23  0.000023   -0.00    119.22   
    40. A(C   2,C   3,C   4)          119.70 -0.000039    0.01    119.71   
    41. A(C   2,C   3,H  16)          121.08  0.000016   -0.01    121.07   
    42. A(C   7,C   4,H  17)          119.04  0.000020   -0.02    119.02   
    43. A(C   3,C   4,H  17)          119.44 -0.000068    0.02    119.46   
    44. A(C   3,C   4,C   7)          121.52  0.000048   -0.01    121.52   
    45. A(C   2,C   5,H  18)          118.52  0.000007    0.00    118.52   
    46. A(C   6,C   5,H  18)          121.25  0.000025   -0.01    121.24   
    47. A(C   2,C   5,C   6)          120.23 -0.000032    0.01    120.24   
    48. A(C   5,C   6,H  19)          119.16 -0.000026   -0.01    119.15   
    49. A(C   5,C   6,C   7)          121.15  0.000070   -0.01    121.14   
    50. A(C   7,C   6,H  19)          119.69 -0.000043    0.02    119.71   
    51. A(C   4,C   7,C   8)          121.94  0.000042   -0.00    121.94   
    52. A(C   6,C   7,C   8)          119.95  0.000012   -0.00    119.94   
    53. A(C   4,C   7,C   6)          118.11 -0.000054    0.00    118.12   
    54. A(C   7,C   8,O  12)          111.40 -0.000027   -0.01    111.39   
    55. A(C   7,C   8,C   9)          112.93  0.000085   -0.03    112.89   
    56. A(C   9,C   8,H  24)          110.86 -0.000048    0.02    110.88   
    57. A(C   7,C   8,H  24)          108.70 -0.000017    0.01    108.71   
    58. A(O  12,C   8,H  24)          107.95  0.000017    0.00    107.95   
    59. A(C   9,C   8,O  12)          104.88 -0.000013    0.02    104.89   
    60. A(C   8,C   9,C  10)          101.52  0.000053   -0.00    101.52   
    61. A(H  25,C   9,H  26)          108.47 -0.000044   -0.01    108.46   
    62. A(C  10,C   9,H  26)          110.33  0.000082   -0.03    110.31   
    63. A(C   8,C   9,H  26)          109.60 -0.000061   -0.00    109.60   
    64. A(C  10,C   9,H  25)          114.05 -0.000026    0.03    114.08   
    65. A(C   8,C   9,H  25)          112.71  0.000001    0.01    112.72   
    66. A(C   9,C  10,C  11)          101.38  0.000013   -0.03    101.35   
    67. A(H  22,C  10,H  23)          108.30 -0.000086    0.02    108.32   
    68. A(C  11,C  10,H  23)          112.63  0.000062    0.01    112.64   
    69. A(C   9,C  10,H  23)          113.54 -0.000017    0.02    113.56   
    70. A(C  11,C  10,H  22)          110.52  0.000033   -0.02    110.50   
    71. A(C   9,C  10,H  22)          110.38  0.000005   -0.00    110.37   
    72. A(H  20,C  11,H  21)          108.22  0.000006    0.01    108.23   
    73. A(O  12,C  11,H  21)          109.13 -0.000087    0.02    109.15   
    74. A(C  10,C  11,H  21)          111.13  0.000087   -0.04    111.09   
    75. A(O  12,C  11,H  20)          109.00  0.000028   -0.02    108.98   
    76. A(C  10,C  11,O  12)          106.08  0.000002   -0.01    106.07   
    77. A(C  10,C  11,H  20)          113.19 -0.000040    0.05    113.24   
    78. A(C   8,O  12,C  11)          110.63 -0.000056    0.00    110.63   
    79. D(C   2,O   1,C   0,H  13)     60.96 -0.000014   -0.06     60.90   
    80. D(C   2,O   1,C   0,H  15)   -179.99  0.000007   -0.06   -180.06   
    81. D(C   2,O   1,C   0,H  14)    -60.94  0.000029   -0.07    -61.02   
    82. D(C   3,C   2,O   1,C   0)     -0.01 -0.000011    0.08      0.07   
    83. D(C   5,C   2,O   1,C   0)    179.73 -0.000011    0.08    179.81   
    84. D(C   4,C   3,C   2,C   5)      0.21  0.000000   -0.00      0.21   
    85. D(C   4,C   3,C   2,O   1)    179.95 -0.000000   -0.00    179.94   
    86. D(H  16,C   3,C   2,C   5)   -179.59 -0.000001   -0.00   -179.59   
    87. D(H  16,C   3,C   2,O   1)      0.15 -0.000001   -0.01      0.14   
    88. D(H  17,C   4,C   3,H  16)      0.66  0.000002   -0.02      0.64   
    89. D(H  17,C   4,C   3,C   2)   -179.14  0.000002   -0.03   -179.17   
    90. D(C   7,C   4,C   3,H  16)   -179.96 -0.000001    0.01   -179.95   
    91. D(C   7,C   4,C   3,C   2)      0.24 -0.000002    0.00      0.24   
    92. D(C   6,C   5,C   2,C   3)     -0.28  0.000000    0.00     -0.28   
    93. D(C   6,C   5,C   2,O   1)    179.96  0.000001    0.00    179.97   
    94. D(H  18,C   5,C   2,C   3)    179.55 -0.000001    0.01    179.57   
    95. D(H  18,C   5,C   2,O   1)     -0.20 -0.000001    0.01     -0.19   
    96. D(H  19,C   6,C   5,H  18)     -0.11  0.000002   -0.01     -0.12   
    97. D(H  19,C   6,C   5,C   2)    179.73  0.000001   -0.00    179.72   
    98. D(C   7,C   6,C   5,H  18)   -179.93  0.000002   -0.02   -179.94   
    99. D(C   7,C   6,C   5,C   2)     -0.09  0.000001   -0.00     -0.10   
   100. D(C   8,C   7,C   6,C   5)   -179.08 -0.000001   -0.03   -179.11   
   101. D(C   4,C   7,C   6,C   5)      0.53 -0.000003    0.01      0.54   
   102. D(C   8,C   7,C   4,H  17)     -1.62 -0.000003    0.06     -1.56   
   103. D(C   8,C   7,C   4,C   3)    179.00  0.000002    0.03    179.03   
   104. D(C   4,C   7,C   6,H  19)   -179.29 -0.000003    0.00   -179.29   
   105. D(C   8,C   7,C   6,H  19)      1.10 -0.000001   -0.03      1.07   
   106. D(C   6,C   7,C   4,C   3)     -0.60  0.000004   -0.00     -0.61   
   107. D(C   6,C   7,C   4,H  17)    178.78 -0.000001    0.02    178.81   
   108. D(C   9,C   8,C   7,C   6)     71.58 -0.000003   -0.22     71.36   
   109. D(C   9,C   8,C   7,C   4)   -108.01 -0.000001   -0.25   -108.27   
   110. D(H  24,C   8,C   7,C   4)    128.53  0.000015   -0.26    128.27   
   111. D(O  12,C   8,C   7,C   6)   -170.70  0.000018   -0.23   -170.92   
   112. D(O  12,C   8,C   7,C   4)      9.71  0.000020   -0.26      9.45   
   113. D(H  25,C   9,C   8,H  24)     87.58 -0.000019    0.06     87.63   
   114. D(H  25,C   9,C   8,O  12)   -156.16 -0.000030    0.07   -156.09   
   115. D(H  25,C   9,C   8,C   7)    -34.68 -0.000022    0.06    -34.62   
   116. D(C  10,C   9,C   8,H  24)   -150.00 -0.000017    0.10   -149.91   
   117. D(C  10,C   9,C   8,O  12)    -33.74 -0.000027    0.11    -33.62   
   118. D(C  10,C   9,C   8,C   7)     87.74 -0.000020    0.10     87.84   
   119. D(H  22,C  10,C   9,H  26)    165.08 -0.000014    0.11    165.19   
   120. D(H  22,C  10,C   9,H  25)     42.71 -0.000001    0.12     42.84   
   121. D(H  22,C  10,C   9,C   8)    -78.77 -0.000023    0.10    -78.68   
   122. D(C  11,C  10,C   9,H  26)    -77.78  0.000032    0.07    -77.71   
   123. D(C  11,C  10,C   9,H  25)    159.86  0.000045    0.08    159.93   
   124. D(C  11,C  10,C   9,C   8)     38.37  0.000023    0.05     38.42   
   125. D(H  20,C  11,C  10,H  23)     88.30 -0.000005   -0.21     88.08   
   126. D(H  20,C  11,C  10,H  22)    -32.98  0.000039   -0.23    -33.21   
   127. D(H  20,C  11,C  10,C   9)   -150.01  0.000013   -0.20   -150.22   
   128. D(O  12,C  11,C  10,H  23)   -152.22  0.000008   -0.22   -152.44   
   129. D(O  12,C  11,C  10,H  22)     86.50  0.000052   -0.24     86.26   
   130. D(O  12,C  11,C  10,C   9)    -30.53  0.000026   -0.21    -30.74   
   131. D(C   8,O  12,C  11,H  21)   -110.05 -0.000093    0.34   -109.71   
   132. D(C   8,O  12,C  11,H  20)    131.95 -0.000067    0.34    132.29   
   133. D(C   8,O  12,C  11,C  10)      9.76 -0.000036    0.30     10.06   
   134. D(C  11,O  12,C   8,H  24)    133.53 -0.000026   -0.23    133.30   
   135. D(C  11,O  12,C   8,C   9)     15.28  0.000027   -0.26     15.02   
   136. D(C  11,O  12,C   8,C   7)   -107.20 -0.000053   -0.22   -107.43   
    ----------------------------------------------------------------------------

Geometry step timings:
Preparation and reading OPT file:      0.001 s (17.497 %)
Internal coordinates            :      0.000 s ( 0.610 %)
B/P matrices and projection     :      0.002 s (27.859 %)
Hessian update/contruction      :      0.001 s ( 7.862 %)
Making the step                 :      0.001 s (21.450 %)
Converting the step to Cartesian:      0.000 s ( 2.311 %)
Storing new data                :      0.000 s ( 0.480 %)
Checking convergence            :      0.000 s ( 0.320 %)
Final printing                  :      0.001 s (21.581 %)
Total time                      :      0.007 s

Time for energy+gradient        :     43.447 s
Time for complete geometry iter :     43.652 s

         *************************************************************
         *                GEOMETRY OPTIMIZATION CYCLE   7            *
         *************************************************************
---------------------------------
CARTESIAN COORDINATES (ANGSTROEM)
---------------------------------
  C     -4.329274    1.082596   -0.260413
  O     -3.668160   -0.169595   -0.229834
  C     -2.326458   -0.184575   -0.022663
  C     -1.537889    0.958464    0.166604
  C     -0.157224    0.823920    0.374067
  C     -1.717194   -1.453058    0.003279
  C     -0.346307   -1.567629    0.208886
  C      0.459637   -0.428942    0.392469
  C      1.956316   -0.584398    0.594579
  C      2.691867   -1.014309   -0.686720
  C      2.987592    0.336683   -1.336610
  C      3.331282    1.187489   -0.117622
  O      2.562875    0.653544    0.968288
  H     -3.946398    1.720751   -1.071934
  H     -4.222144    1.618489    0.695436
  H     -5.388447    0.868974   -0.437938
  H     -1.979797    1.953687    0.158731
  H      0.450262    1.715033    0.534446
  H     -2.343699   -2.334901   -0.138292
  H      0.107891   -2.562197    0.230268
  H      3.079296    2.251063   -0.245404
  H      4.405093    1.114133    0.128092
  H      2.088375    0.725996   -1.837001
  H      3.803444    0.301365   -2.071097
  H      2.130000   -1.307365    1.408781
  H      2.094502   -1.690894   -1.311755
  H      3.630712   -1.523786   -0.420308

----------------------------
CARTESIAN COORDINATES (A.U.)
----------------------------
  NO LB      ZA    FRAG     MASS         X           Y           Z
   0 C     6.0000    0    12.011   -8.181143    2.045811   -0.492109
   1 O     8.0000    0    15.999   -6.931818   -0.320487   -0.434323
   2 C     6.0000    0    12.011   -4.396368   -0.348795   -0.042828
   3 C     6.0000    0    12.011   -2.906188    1.811235    0.314835
   4 C     6.0000    0    12.011   -0.297110    1.556983    0.706883
   5 C     6.0000    0    12.011   -3.245026   -2.745881    0.006197
   6 C     6.0000    0    12.011   -0.654425   -2.962389    0.394738
   7 C     6.0000    0    12.011    0.868589   -0.810584    0.741658
   8 C     6.0000    0    12.011    3.696901   -1.104351    1.123591
   9 C     6.0000    0    12.011    5.086892   -1.916767   -1.297713
  10 C     6.0000    0    12.011    5.645731    0.636238   -2.525827
  11 C     6.0000    0    12.011    6.295211    2.244030   -0.222274
  12 O     8.0000    0    15.999    4.843132    1.235019    1.829799
  13 H     1.0000    0     1.008   -7.457612    3.251749   -2.025661
  14 H     1.0000    0     1.008   -7.978697    3.058500    1.314184
  15 H     1.0000    0     1.008  -10.182688    1.642122   -0.827583
  16 H     1.0000    0     1.008   -3.741274    3.691933    0.299957
  17 H     1.0000    0     1.008    0.850871    3.240943    1.009956
  18 H     1.0000    0     1.008   -4.428949   -4.412323   -0.261335
  19 H     1.0000    0     1.008    0.203884   -4.841851    0.435143
  20 H     1.0000    0     1.008    5.819027    4.253893   -0.463746
  21 H     1.0000    0     1.008    8.324419    2.105406    0.242059
  22 H     1.0000    0     1.008    3.946457    1.371934   -3.471430
  23 H     1.0000    0     1.008    7.187468    0.569497   -3.913806
  24 H     1.0000    0     1.008    4.025117   -2.470561    2.662210
  25 H     1.0000    0     1.008    3.958036   -3.195327   -2.478857
  26 H     1.0000    0     1.008    6.861050   -2.879538   -0.794266

--------------------------------
INTERNAL COORDINATES (ANGSTROEM)
--------------------------------
 C      0   0   0     0.000000000000     0.00000000     0.00000000
 O      1   0   0     1.416329757480     0.00000000     0.00000000
 C      2   1   0     1.357685036246   118.31601136     0.00000000
 C      3   2   1     1.401499733379   124.58620362     0.06574409
 C      4   3   2     1.402632302443   119.70869820   179.94163458
 C      3   2   1     1.407453393248   116.13862681   179.80588127
 C      6   3   2     1.390946454224   120.23857006   179.96662035
 C      5   4   3     1.396610590284   121.51795328     0.24161952
 C      8   5   4     1.518242674444   121.93912388   179.02694741
 C      9   8   5     1.538696474418   112.89239570   251.73458394
 C     10   9   8     1.528067371268   101.51631830    87.83978689
 C     11  10   9     1.525754101572   101.35071141    38.41834831
 O      9   8   5     1.428310754631   111.39055411     9.44786276
 H      1   2   3     1.101091116866   111.46923709    60.90434785
 H      1   2   3     1.101047102045   111.47815362   298.98125413
 H      1   2   3     1.094986466104   106.41129974   179.94457946
 H      4   3   2     1.088950529066   121.06924110     0.14088984
 H      5   4   3     1.090340774731   119.45808138   180.83123445
 H      6   3   2     1.090962043690   118.52363855   359.81330735
 H      7   6   3     1.093580919717   119.15293949   179.72342306
 H     12  11  10     1.100460904128   113.24027835   209.78279999
 H     12  11  10     1.104004430087   111.09184393    87.74488454
 H     11  10   9     1.100248909315   110.37089377   281.32156510
 H     11  10   9     1.098331701956   113.56175626   159.46968428
 H      9   8   5     1.102621082514   108.70636953   128.26950274
 H     10   9   8     1.097852479968   112.71614162   325.37837501
 H     10   9   8     1.100895229615   109.60029083   204.48744251

---------------------------
INTERNAL COORDINATES (A.U.)
---------------------------
 C      0   0   0     0.000000000000     0.00000000     0.00000000
 O      1   0   0     2.676475356961     0.00000000     0.00000000
 C      2   1   0     2.565652894627   118.31601136     0.00000000
 C      3   2   1     2.648450672850   124.58620362     0.06574409
 C      4   3   2     2.650590918209   119.70869820   179.94163458
 C      3   2   1     2.659701459496   116.13862681   179.80588127
 C      6   3   2     2.628507865432   120.23857006   179.96662035
 C      5   4   3     2.639211531371   121.51795328     0.24161952
 C      8   5   4     2.869062859532   121.93912388   179.02694741
 C      9   8   5     2.907714939881   112.89239570   251.73458394
 C     10   9   8     2.887628845878   101.51631830    87.83978689
 C     11  10   9     2.883257399678   101.35071141    38.41834831
 O      9   8   5     2.699116160387   111.39055411     9.44786276
 H      1   2   3     2.080760659371   111.46923709    60.90434785
[truncated: 623,140 more chars]
