# Supplementary material for: Bro̷nsted Acid-Catalyzed Reduction of Furans
Source: J Am Chem Soc. 2025 Feb 19;147(9):7932–8. doi: 10.1021/jacs.4c18485 (PMC11887439; doi:10.1021/jacs.4c18485)
Supplement: Supplementary file 2 — ja4c18485_si_002.zip [file ja4c18485_si_002.zip › AllCoordinates/2-(p-OMe-Ph)-Furan/Product/calc.xyz]

27
Coordinates from ORCA-job calc E -577.019965603802
  C          -4.33376693067952      1.07714930789206     -0.26288706163881
  O          -3.67353221525482     -0.17509647061212     -0.21865703322935
  C          -2.33095905390964     -0.18835361591478     -0.01668703065466
  C          -1.54109447757904      0.95652703604180      0.15576334310147
  C          -0.15958319941212      0.82369487268905      0.35966059218066
  C          -1.72242673279650     -1.45689957969262      0.02220901837770
  C          -0.35078252388814     -1.56993523810212      0.22429104947687
  C           0.45640374515334     -0.42944588277623      0.39107072460153
  C           1.95393663487919     -0.58374269752624      0.58654021043303
  C           2.68549170200680     -1.00436254340474     -0.70104077228691
  C           2.99509918140495      0.35147194711061     -1.33458890135649
  C           3.34857577417606      1.18117393139023     -0.10455652395280
  O           2.55775580260373      0.65367549633564      0.96741631015789
  H          -3.95307920759155      1.70486721125657     -1.08354411745225
  H          -4.22338180576538      1.62504860325883      0.68577856546315
  H          -5.39372387727808      0.86241028583949     -0.43441622366504
  H          -1.98252047819709      1.95183601294421      0.13778864550116
  H           0.44918318703540      1.71611929252479      0.50732591277395
  H          -2.35017670735207     -2.33989922374313     -0.10622935983928
  H           0.10330269443405     -2.56430817054573      0.25610263124151
  H           3.12258308983779      2.25172610433012     -0.22099821619023
  H           4.41901487808657      1.07943875128283      0.14693957860540
  H           2.09934180665310      0.75735620949490     -1.82811490514780
  H           3.81003922310650      0.31650563006795     -2.07014839119844
  H           2.13128371411873     -1.31332844493031      1.39413578486829
  H           2.07973582971794     -1.66615914913220     -1.33379375335520
  H           3.61943363498980     -1.52692903187888     -0.44302734751537
