# Supplementary material for: Bro̷nsted Acid-Catalyzed Reduction of Furans
Source: J Am Chem Soc. 2025 Feb 19;147(9):7932–8. doi: 10.1021/jacs.4c18485 (PMC11887439; doi:10.1021/jacs.4c18485)
Supplement: Supplementary file 2 — ja4c18485_si_002.zip [file ja4c18485_si_002.zip › AllCoordinates/2-(p-OMe-Ph)-Furan/Product/SP/calc.mpi8.out]

! Job execution by suborca V 10.00 !
Job started from head1.mpi-muelheim.mpg.de, running /hsnfs/software/orca/orca_stable_directory/orca_stable_20240818/orca on xe30th75.mpi-muelheim.mpg.de in /usr/scratch/frank/calc__9295256 (/bin/ksh)
Job execution start: Sun Aug 18 10:45:48 CEST 2024
Shared library path: /hsnfs/software/openmpi-4.1.0/lib:/hsnfs/software/orca/orca_stable_directory/orca_stable_20240818:/hsnfs/software/themis/llvm-14.0.1/lib::/hsnfs/software/cfour-2.1/lib:/hsnfs/software/orca/orca_stable:/usr/users/openmpi-2.0.4/lib:/opt/intel/lib/intel64:/opt/intel/mkl/lib/intel64
SLURM Job ID is: 9295256
SLURM_JOB_NODELIST: xe30th75
Maxcore enforced by SLURM: 9600 MB per core
Expanded nodelist (1 nodes):
xe30th75

                                 *****************
                                 * O   R   C   A *
                                 *****************

                                            #,                                       
                                            ###                                      
                                            ####                                     
                                            #####                                    
                                            ######                                   
                                           ########,                                 
                                     ,,################,,,,,                         
                               ,,#################################,,                 
                          ,,##########################################,,             
                       ,#########################################, ''#####,          
                    ,#############################################,,   '####,        
                  ,##################################################,,,,####,       
                ,###########''''           ''''###############################       
              ,#####''   ,,,,##########,,,,          '''####'''          '####       
            ,##' ,,,,###########################,,,                        '##       
           ' ,,###''''                  '''############,,,                           
         ,,##''                                '''############,,,,        ,,,,,,###''
      ,#''                                            '''#######################'''  
     '                                                          ''''####''''         
             ,#######,   #######,   ,#######,      ##                                
            ,#'     '#,  ##    ##  ,#'     '#,    #''#        ,####,   ,####,        
            ##       ##  ##   ,#'  ##            #'  '#       #'       #'  '#        
            ##       ##  #######   ##           ,######,      #####,   #    #        
            '#,     ,#'  ##    ##  '#,     ,#' ,#      #,     #,   #   #,  ,#        
             '#######'   ##     ##  '#######'  #'      '#     '####' # '####'        


                #########################################################
                #                        -***-                          #
                #          Department of theory and spectroscopy        #
                #                                                       #
                #                      Frank Neese                      #
                #                                                       #
                #     Directorship, Architecture, Infrastructure        #
                #                    SHARK, DRIVERS                     #
                #        Core code/Algorithms in most modules           #
                #                                                       #
                #        Max Planck Institute fuer Kohlenforschung      #
                #                Kaiser Wilhelm Platz 1                 #
                #                 D-45470 Muelheim/Ruhr                 #
                #                      Germany                          #
                #                                                       #
                #                  All rights reserved                  #
                #                        -***-                          #
                #########################################################


                         Program Version 6.0.x  -   STABLE   -
                                (GIT: $c601ac21$)
                ($2024-08-14 11:52:48 +0200 $)

                         (BUILD: $Sun 18 Aug 2024 01:04:00 AM CEST$)


 With contributions from (in alphabetic order):
   Daniel Aravena         : Magnetic Suceptibility
   Michael Atanasov       : Ab Initio Ligand Field Theory (pilot matlab implementation)
   Alexander A. Auer      : GIAO ZORA, VPT2 properties, NMR spectrum
   Ute Becker             : All parallelization in ORCA, NUMFREQ, NUMCALC
   Giovanni Bistoni       : ED, misc. LED, open-shell LED, HFLD
   Martin Brehm           : Molecular dynamics
   Dmytro Bykov           : pre 5.0 version of the SCF Hessian
   Marcos Casanova-Páez   : Triplet and SCS-CIS(D). UHF-(DLPNO)-IP/EA/STEOM-CCSD. UHF-CVS-IP/STEOM-CCSD
   Vijay G. Chilkuri      : MRCI spin determinant printing, contributions to CSF-ICE
   Pauline Colinet        : FMM embedding
   Dipayan Datta          : RHF DLPNO-CCSD density
   Achintya Kumar Dutta   : EOM-CC, STEOM-CC
   Nicolas Foglia         : Exact transition moments, OPA infrastructure, MCD improvements
   Dmitry Ganyushin       : Spin-Orbit,Spin-Spin,Magnetic field MRCI
   Miquel Garcia          : C-PCM and meta-GGA Hessian, CCSD/C-PCM, Gaussian charge scheme
   Tiago L. C. Gouveia    : GS-ROHF, GS-ROCIS
   Yang Guo               : DLPNO-NEVPT2, F12-NEVPT2, CIM, IAO-localization
   Andreas Hansen         : Spin unrestricted coupled pair/coupled cluster methods
   Ingolf Harden          : AUTO-CI MPn and infrastructure 
   Benjamin Helmich-Paris : MC-RPA, TRAH-(SCF,CASSCF), AVAS, COSX integrals, SCF dyn. polar.
   Lee Huntington         : MR-EOM, pCC
   Robert Izsak           : Overlap fitted RIJCOSX, COSX-SCS-MP3, EOM
   Riya Kayal             : Wick's Theorem for AUTO-CI, AUTO-CI UHF-CCSDT
   Emily Kempfer          : AUTO-CI, RHF CISDT and CCSDT
   Christian Kollmar      : KDIIS, OOCD, Brueckner-CCSD(T), CCSD density, CASPT2, CASPT2-K, improved NEVPT2
   Axel Koslowski         : Symmetry handling
   Simone Kossmann        : Meta GGA functionals, TD-DFT gradient, OOMP2, (MP2 Hessian; deprecated post 5.0)
   Lucas Lang             : DCDCAS
   Marvin Lechner         : AUTO-CI (C++ implementation), FIC-MRCC
   Spencer Leger          : CASSCF response
   Dagmar Lenk            : GEPOL surface, SMD, ORCA-2-JSON
   Dimitrios Liakos       : Extrapolation schemes; Compound Job, initial MDCI parallelization
   Dimitrios Manganas     : Further ROCIS development; embedding schemes. LFT, Crystal Embedding
   Dimitrios Pantazis     : SARC Basis sets
   Anastasios Papadopoulos: AUTO-CI, single reference methods and gradients
   Taras Petrenko         : pre 6.0 DFT Hessian and TD-DFT gradient, (ASA, deprecated), ECA, 1-Electron XAS/XES, NRVS
   Peter Pinski           : DLPNO-MP2, DLPNO-MP2 Gradient
   Christoph Reimann      : Effective Core Potentials
   Marius Retegan         : Local ZFS, SOC
   Christoph Riplinger    : Optimizer, TS searches, QM/MM, DLPNO-CCSD(T), (RO)-DLPNO pert. Triples
   Michael Roemelt        : Original ROCIS implementation
   Masaaki Saitow         : Open-shell DLPNO-CCSD energy and density
   Barbara Sandhoefer     : DKH picture change effects
   Kantharuban Sivalingam : CASSCF convergence/infrastructure, NEVPT2 and variants, FIC-MRCI
   Bernardo de Souza      : ESD, SOC TD-DFT
   Georgi Stoychev        : AutoAux, RI-MP2 NMR, DLPNO-MP2 response, X2C
   Van Anh Tran           : RI-MP2 g-tensors
   Willem Van den Heuvel  : Paramagnetic NMR
   Zikuan Wang            : NOTCH, Electric field optimization 
   Frank Wennmohs         : Technical directorship and infrastructure
   Hang Xu                : AUTO-CI-Response properties 


 We gratefully acknowledge several colleagues who have allowed us to
 interface, adapt or use parts of their codes:
   Stefan Grimme, W. Hujo, H. Kruse, P. Pracht,  : VdW corrections, initial TS optimization,
                  C. Bannwarth, S. Ehlert,         DFT functionals, gCP, sTDA/sTD-DF
                  L. Wittmann, M. Mueller
   Ed Valeev, F. Pavosevic, A. Kumar             : LibInt (2-el integral package), F12 methods
   Garnet Chan, S. Sharma, J. Yang, R. Olivares  : DMRG
   Ulf Ekstrom                                   : XCFun DFT Library
   Mihaly Kallay                                 : mrcc  (arbitrary order and MRCC methods)
   Frank Weinhold                                : gennbo (NPA and NBO analysis)
   Simon Mueller                                 : openCOSMO-RS
   Christopher J. Cramer and Donald G. Truhlar   : smd solvation model
   Lars Goerigk                                  : TD-DFT with DH, B97 family of functionals
   V. Asgeirsson, H. Jonsson                     : NEB implementation
   FAccTs GmbH                                   : IRC, NEB, NEB-TS, DLPNO-Multilevel, CI-OPT
                                                   MM, QMMM, 2- and 3-layer-ONIOM, Crystal-QMMM,
                                                   LR-CPCM, SF, NACMEs, symmetry and pop. for TD-DFT,
                                                   nearIR, NL-DFT gradient (VV10), updates on ESD,
                                                   ML-optimized integration grids, MBIS, APM,
                                                   GOAT, DOCKER, SOLVATOR, interface openCOSMO-RS
   S Lehtola, MJT Oliveira, MAL Marques          : LibXC Library
   Liviu Ungur et al                             : ANISO software


 Your calculation uses the libint2 library for the computation of 2-el integrals
 For citations please refer to: http://libint.valeyev.net

 Your ORCA version has been built with support for libXC version: 6.2.2
 For citations please refer to: https://libxc.gitlab.io

 This ORCA versions uses:
   CBLAS   interface :  Fast vector & matrix operations
   LAPACKE interface :  Fast linear algebra routines
   SCALAPACK package :  Parallel linear algebra routines
   Shared memory     :  Shared parallel matrices
   BLAS/LAPACK       :  OpenBLAS 0.3.26  USE64BITINT DYNAMIC_ARCH NO_AFFINITY Haswell SINGLE_THREADED
        Core in use  :  Haswell
   Copyright (c) 2011-2014, The OpenBLAS Project


NOTE: MaxCore=8000 MB was set to SCF,MP2,MDCI,CIPSI,MRCI and CIS
      => If you want to overwrite this, your respective input block should be placed after the MaxCore statement


***************************************
The coordinates will be read from file: calc.xyz
***************************************


================================================================================

----- Orbital basis set information -----
Your calculation utilizes the basis: def2-TZVPP
   F. Weigend and R. Ahlrichs, Phys. Chem. Chem. Phys. 7, 3297 (2005).

----- AuxC basis set information -----
Your calculation utilizes the auxiliary basis: def2-TZVPP/C
  H-La, Hf-Rn : A. Hellweg, C. Hattig, S. Hofener and W. Klopper, Theor. Chem. Acc. 117, 587 (2007).
        Ce-Lu : J. Chmela and M. E. Harding, Mol. Phys. (2018).

================================================================================
                                        WARNINGS
                       Please study these warnings very carefully!
================================================================================

WARNING: Old DensityContainer found on disk!
         Will remove this file - 
         If you want to keep old densities, please start your calculation with a different basename. 


WARNING: Post HF methods need fully converged wavefunctions
  ===> : Setting SCFConvForced true
         You can overwrite this default with %scf ConvForced false 


WARNING: MDCI localization with Augmented Hessian Foster-Boys
  ===> : Switching off randomization!

================================================================================
                                       INPUT FILE
================================================================================
NAME = calc.inp
|  1> ! DLPNO-CCSD(T) def2-TZVPP def2-TZVPP/C
|  2> 
|  3> %cpcm
|  4> epsilon 16.7                    # Dielectric constant
|  5> refrac 1.275
|  6> SURFACETYPE VDW_GAUSSIAN
|  7> end
|  8> 
|  9> 
| 10> %PAL NPROCS 8 END
| 11> 
| 12> %maxcore 8000
| 13> 
| 14> * xyzfile 0 1 calc.xyz 
| 15> 
| 16>                          ****END OF INPUT****
================================================================================

                       ****************************
                       * Single Point Calculation *
                       ****************************

---------------------------------
CARTESIAN COORDINATES (ANGSTROEM)
---------------------------------
  C     -4.333767    1.077149   -0.262887
  O     -3.673532   -0.175096   -0.218657
  C     -2.330959   -0.188354   -0.016687
  C     -1.541094    0.956527    0.155763
  C     -0.159583    0.823695    0.359661
  C     -1.722427   -1.456900    0.022209
  C     -0.350783   -1.569935    0.224291
  C      0.456404   -0.429446    0.391071
  C      1.953937   -0.583743    0.586540
  C      2.685492   -1.004363   -0.701041
  C      2.995099    0.351472   -1.334589
  C      3.348576    1.181174   -0.104557
  O      2.557756    0.653675    0.967416
  H     -3.953079    1.704867   -1.083544
  H     -4.223382    1.625049    0.685779
  H     -5.393724    0.862410   -0.434416
  H     -1.982520    1.951836    0.137789
  H      0.449183    1.716119    0.507326
  H     -2.350177   -2.339899   -0.106229
  H      0.103303   -2.564308    0.256103
  H      3.122583    2.251726   -0.220998
  H      4.419015    1.079439    0.146940
  H      2.099342    0.757356   -1.828115
  H      3.810039    0.316506   -2.070148
  H      2.131284   -1.313328    1.394136
  H      2.079736   -1.666159   -1.333794
  H      3.619434   -1.526929   -0.443027

----------------------------
CARTESIAN COORDINATES (A.U.)
----------------------------
  NO LB      ZA    FRAG     MASS         X           Y           Z
   0 C     6.0000    0    12.011   -8.189633    2.035517   -0.496785
   1 O     8.0000    0    15.999   -6.941970   -0.330884   -0.413202
   2 C     6.0000    0    12.011   -4.404874   -0.355937   -0.031534
   3 C     6.0000    0    12.011   -2.912247    1.807574    0.294350
   4 C     6.0000    0    12.011   -0.301569    1.556558    0.679660
   5 C     6.0000    0    12.011   -3.254915   -2.753141    0.041969
   6 C     6.0000    0    12.011   -0.662883   -2.966748    0.423849
   7 C     6.0000    0    12.011    0.862478   -0.811535    0.739017
   8 C     6.0000    0    12.011    3.692405   -1.103114    1.108400
   9 C     6.0000    0    12.011    5.074844   -1.897970   -1.324775
  10 C     6.0000    0    12.011    5.659917    0.664186   -2.522008
  11 C     6.0000    0    12.011    6.327891    2.232095   -0.197583
  12 O     8.0000    0    15.999    4.833458    1.235268    1.828152
  13 H     1.0000    0     1.008   -7.470237    3.221732   -2.047602
  14 H     1.0000    0     1.008   -7.981035    3.070897    1.295934
  15 H     1.0000    0     1.008  -10.192661    1.629719   -0.820928
  16 H     1.0000    0     1.008   -3.746421    3.688436    0.260383
  17 H     1.0000    0     1.008    0.848833    3.242995    0.958707
  18 H     1.0000    0     1.008   -4.441190   -4.421769   -0.200744
  19 H     1.0000    0     1.008    0.195214   -4.845840    0.483964
  20 H     1.0000    0     1.008    5.900827    4.255146   -0.417626
  21 H     1.0000    0     1.008    8.350728    2.039844    0.277676
  22 H     1.0000    0     1.008    3.967181    1.431196   -3.454637
  23 H     1.0000    0     1.008    7.199931    0.598109   -3.912014
  24 H     1.0000    0     1.008    4.027543   -2.481831    2.634535
  25 H     1.0000    0     1.008    3.930131   -3.148584   -2.520505
  26 H     1.0000    0     1.008    6.839738   -2.885478   -0.837200

--------------------------------
INTERNAL COORDINATES (ANGSTROEM)
--------------------------------
 C      0   0   0     0.000000000000     0.00000000     0.00000000
 O      1   0   0     1.416328233372     0.00000000     0.00000000
 C      2   1   0     1.357744573698   118.30915225     0.00000000
 C      3   2   1     1.401562302424   124.58233290     0.12996861
 C      4   3   2     1.402780055285   119.70599946   179.92499473
 C      3   2   1     1.407491865229   116.13146045   179.85723270
 C      6   3   2     1.391050697565   120.23664135   179.99470464
 C      5   4   3     1.396706220113   121.50473778     0.23098422
 C      8   5   4     1.518097685508   121.94740514   178.90033155
 C      9   8   5     1.539467004534   112.88240309   252.87795608
 C     10   9   8     1.528243170709   101.57207128    88.62196413
 C     11  10   9     1.525231370585   101.25882346    38.47836812
 O      9   8   5     1.428589506175   111.29892622    10.65544300
 H      1   2   3     1.101104405572   111.47803154    60.84916353
 H      1   2   3     1.101065386664   111.48883768   298.92009929
 H      1   2   3     1.095008597985   106.42388140   179.88603704
 H      4   3   2     1.088953609332   121.07332822     0.14128572
 H      5   4   3     1.090331557506   119.47521011   180.85220043
 H      6   3   2     1.090988001285   118.51780796   359.81828567
 H      7   6   3     1.093610026934   119.17871877   179.71671933
 H     12  11  10     1.100324186798   113.34852742   208.93192880
 H     12  11  10     1.104282668366   110.98977262    86.88845240
 H     11  10   9     1.100314148456   110.38221309   281.45409687
 H     11  10   9     1.098361360388   113.55918712   159.51220448
 H      9   8   5     1.102704838648   108.67491055   129.52565535
 H     10   9   8     1.097857576927   112.61609272   326.20516994
 H     10   9   8     1.100860661675   109.68313197   205.28907331

---------------------------
INTERNAL COORDINATES (A.U.)
---------------------------
 C      0   0   0     0.000000000000     0.00000000     0.00000000
 O      1   0   0     2.676472476814     0.00000000     0.00000000
 C      2   1   0     2.565765404107   118.30915225     0.00000000
 C      3   2   1     2.648568911209   124.58233290     0.12996861
 C      4   3   2     2.650870130616   119.70599946   179.92499473
 C      3   2   1     2.659774161005   116.13146045   179.85723270
 C      6   3   2     2.628704856799   120.23664135   179.99470464
 C      5   4   3     2.639392245558   121.50473778     0.23098422
 C      8   5   4     2.868788870149   121.94740514   178.90033155
 C      9   8   5     2.909171030777   112.88240309   252.87795608
 C     10   9   8     2.887961058675   101.57207128    88.62196413
 C     11  10   9     2.882269581271   101.25882346    38.47836812
 O      9   8   5     2.699642924465   111.29892622    10.65544300
 H      1   2   3     2.080785771386   111.47803154    60.84916353
 H      1   2   3     2.080712036336   111.48883768   298.92009929
 H      1   2   3     2.069266364480   106.42388140   179.88603704
 H      4   3   2     2.057824094183   121.07332822     0.14128572
 H      5   4   3     2.060428038858   119.47521011   180.85220043
 H      6   3   2     2.061668537822   118.51780796   359.81828567
 H      7   6   3     2.066623448215   119.17871877   179.71671933
 H     12  11  10     2.079311371577   113.34852742   208.93192880
 H     12  11  10     2.086791817648   110.98977262    86.88845240
 H     11  10   9     2.079292401860   110.38221309   281.45409687
 H     11  10   9     2.075602167214   113.55918712   159.51220448
 H      9   8   5     2.083810151594   108.67491055   129.52565535
 H     10   9   8     2.074650154442   112.61609272   326.20516994
 H     10   9   8     2.080325162172   109.68313197   205.28907331

---------------------
BASIS SET INFORMATION
---------------------
There are 3 groups of distinct atoms

 Group   1 Type C   : 11s6p2d1f contracted to 5s3p2d1f pattern {62111/411/11/1}
 Group   2 Type O   : 11s6p2d1f contracted to 5s3p2d1f pattern {62111/411/11/1}
 Group   3 Type H   : 5s2p1d contracted to 3s2p1d pattern {311/11/1}

Atom   0C    basis set group =>   1
Atom   1O    basis set group =>   2
Atom   2C    basis set group =>   1
Atom   3C    basis set group =>   1
Atom   4C    basis set group =>   1
Atom   5C    basis set group =>   1
Atom   6C    basis set group =>   1
Atom   7C    basis set group =>   1
Atom   8C    basis set group =>   1
Atom   9C    basis set group =>   1
Atom  10C    basis set group =>   1
Atom  11C    basis set group =>   1
Atom  12O    basis set group =>   2
Atom  13H    basis set group =>   3
Atom  14H    basis set group =>   3
Atom  15H    basis set group =>   3
Atom  16H    basis set group =>   3
Atom  17H    basis set group =>   3
Atom  18H    basis set group =>   3
Atom  19H    basis set group =>   3
Atom  20H    basis set group =>   3
Atom  21H    basis set group =>   3
Atom  22H    basis set group =>   3
Atom  23H    basis set group =>   3
Atom  24H    basis set group =>   3
Atom  25H    basis set group =>   3
Atom  26H    basis set group =>   3
---------------------------------
AUXILIARY/C BASIS SET INFORMATION
---------------------------------
There are 3 groups of distinct atoms

 Group   1 Type C   : 8s6p5d3f1g contracted to 8s6p4d3f1g pattern {11111111/111111/2111/111/1}
 Group   2 Type O   : 8s6p5d3f1g contracted to 8s6p4d3f1g pattern {11111111/111111/2111/111/1}
 Group   3 Type H   : 4s3p2d1f contracted to 4s3p2d1f pattern {1111/111/11/1}

Atom   0C    basis set group =>   1
Atom   1O    basis set group =>   2
Atom   2C    basis set group =>   1
Atom   3C    basis set group =>   1
Atom   4C    basis set group =>   1
Atom   5C    basis set group =>   1
Atom   6C    basis set group =>   1
Atom   7C    basis set group =>   1
Atom   8C    basis set group =>   1
Atom   9C    basis set group =>   1
Atom  10C    basis set group =>   1
Atom  11C    basis set group =>   1
Atom  12O    basis set group =>   2
Atom  13H    basis set group =>   3
Atom  14H    basis set group =>   3
Atom  15H    basis set group =>   3
Atom  16H    basis set group =>   3
Atom  17H    basis set group =>   3
Atom  18H    basis set group =>   3
Atom  19H    basis set group =>   3
Atom  20H    basis set group =>   3
Atom  21H    basis set group =>   3
Atom  22H    basis set group =>   3
Atom  23H    basis set group =>   3
Atom  24H    basis set group =>   3
Atom  25H    basis set group =>   3
Atom  26H    basis set group =>   3

Checking for AutoStart:
The File: calc.gbw exists
Trying to determine its content:
     ... Fine, the file contains calculation information
     ... Fine, the calculation information was read
     ... Fine, the file contains a basis set
     ... Fine, the basis set was read
     ... Fine, the file contains a geometry
     ... Fine, the geometry was read
     ... Fine, the file contains a set of orbitals
     ... Fine, the orbitals can be read
     => possible old guess file was deleted
     => GBW file was renamed to GES file
     => GES file is set as startup file
     => Guess is set to MORead
     ... now leaving AutoStart


           ************************************************************
           *        Program running with 8 parallel MPI-processes     *
           *              working on a common directory               *
           ************************************************************
------------------------------------------------------------------------------
                             ORCA STARTUP CALCULATIONS
------------------------------------------------------------------------------
------------------------------------------------------------------------------
                   ___                                                        
                  /   \      - P O W E R E D   B Y -                         
                 /     \                                                     
                 |  |  |   _    _      __       _____    __    __             
                 |  |  |  | |  | |    /  \     |  _  \  |  |  /  |          
                  \  \/   | |  | |   /    \    | | | |  |  | /  /          
                 / \  \   | |__| |  /  /\  \   | |_| |  |  |/  /          
                |  |  |   |  __  | /  /__\  \  |    /   |      \           
                |  |  |   | |  | | |   __   |  |    \   |  |\   \          
                \     /   | |  | | |  |  |  |  | |\  \  |  | \   \       
                 \___/    |_|  |_| |__|  |__|  |_| \__\ |__|  \__/        
                                                                              
                      - O R C A' S   B I G   F R I E N D -                    
                                      &                                       
                       - I N T E G R A L  F E E D E R -                       
                                                                              
 v1 FN, 2020, v2 2021, v3 2022-2024                                           
------------------------------------------------------------------------------


----------------------
SHARK INTEGRAL PACKAGE
----------------------

Number of atoms                             ...     27
Number of basis functions                   ...    599
Number of shells                            ...    227
Maximum angular momentum                    ...      3
Integral batch strategy                     ... SHARK/LIBINT Hybrid
RI-J (if used) integral strategy            ... SPLIT-RIJ (Revised 2003 algorithm where possible)
Printlevel                                  ...      1
Contraction scheme used                     ... SEGMENTED contraction
Prescreening option                         ... SCHWARTZ
   Thresh                                   ... 1.000e-10
   Tcut                                     ... 1.000e-11
   Tpresel                                  ... 1.000e-11 
Coulomb Range Separation                    ... NOT USED
Exchange Range Separation                   ... NOT USED
Multipole approximations                    ... NOT USED
Finite Nucleus Model                        ... NOT USED
CABS basis                                  ... NOT available
Auxiliary Coulomb fitting basis             ... NOT available
Auxiliary J/K fitting basis                 ... NOT available
Auxiliary Correlation fitting basis         ... AVAILABLE
   # of basis functions in Aux-C            ...   1408
   # of shells in Aux-C                     ...    426
   Maximum angular momentum in Aux-C        ...      4
Auxiliary 'external' fitting basis          ... NOT available

Checking pre-screening integrals            ... done (  0.0 sec) Dimension = 227
Check shell pair data                       ... done (  0.0 sec)
Shell pair information
Shell pair cut-off parameter TPreSel        ...   1.0e-11
Total number of shell pairs                 ...     25878
Shell pairs after pre-screening             ...     19940
Total number of primitive shell pairs       ...     69706
Primitive shell pairs kept                  ...     39360
          la=0 lb=0:   4450 shell pairs
          la=1 lb=0:   5668 shell pairs
          la=1 lb=1:   1846 shell pairs
          la=2 lb=0:   3155 shell pairs
          la=2 lb=1:   2032 shell pairs
          la=2 lb=2:    579 shell pairs
          la=3 lb=0:   1074 shell pairs
          la=3 lb=1:    685 shell pairs
          la=3 lb=2:    378 shell pairs
          la=3 lb=3:     73 shell pairs

Calculating one electron integrals          ... done (  0.0 sec)
Calculating RI/C V-Matrix + Cholesky decomp.... done (  0.1 sec)
Calculating Nuclear repulsion               ... done (  0.0 sec) ENN=    784.192394067216 Eh

Diagonalization of the overlap matrix:
Smallest eigenvalue                        ... 8.063e-06
Time for diagonalization                   ...    0.060 sec
Threshold for overlap eigenvalues          ... 1.000e-07
Number of eigenvalues below threshold      ... 0
Time for construction of square roots      ...    0.035 sec
Total time needed                          ...    0.098 sec

-------------------
DFT GRID GENERATION
-------------------

General Integration Accuracy     IntAcc      ... 4.388
Radial Grid Type                 RadialGrid  ... OptM3 with GC (2021)
Angular Grid (max. ang.)         AngularGrid ... 4 (Lebedev-302)
Angular grid pruning method      GridPruning ... 4 (adaptive)
Weight generation scheme         WeightScheme... mBecke (2022)
Basis function cutoff            BFCut       ... 1.0000e-10
Integration weight cutoff        WCut        ... 1.0000e-14
Partially contracted basis set               ... off
Rotationally invariant grid construction     ... off
Angular grids for H and He will be reduced by one unit

Total number of grid points                  ...   122581
Total number of batches                      ...     1929
Average number of points per batch           ...       63
Average number of grid points per atom       ...     4540
Initializing property integral containers    ... done (  0.0 sec)

SHARK setup successfully completed in   1.5 seconds

Maximum memory used throughout the entire STARTUP-calculation: 50.9 MB


           ************************************************************
           *        Program running with 8 parallel MPI-processes     *
           *              working on a common directory               *
           ************************************************************
-------------------------------------------------------------------------------
                                 ORCA GUESS
                   Start orbitals & Density for SCF / CASSCF
-------------------------------------------------------------------------------

------------
SCF SETTINGS
------------
Hamiltonian:
 Ab initio Hamiltonian  Method          .... Hartree-Fock(GTOs)


General Settings:
 Integral files         IntName         .... calc
 Hartree-Fock type      HFTyp           .... RHF
 Total Charge           Charge          ....    0
 Multiplicity           Mult            ....    1
 Number of Electrons    NEL             ....   96
 Basis Dimension        Dim             ....  599
 Nuclear Repulsion      ENuc            ....    784.1923940672 Eh

Convergence Acceleration:
 AO-DIIS                CNVDIIS         .... on
   Start iteration      DIISMaxIt       ....    12
   Startup error        DIISStart       ....  0.200000
   # of expansion vecs  DIISMaxEq       ....     5
   Bias factor          DIISBfac        ....   1.050
   Max. coefficient     DIISMaxC        ....  10.000
 MO-DIIS                CNVKDIIS        .... off
 Trust-Rad. Augm. Hess. CNVTRAH         .... auto
   Auto Start mean grad. ratio tolernc. ....  1.125000
   Auto Start start iteration           ....     1
   Auto Start num. interpolation iter.  ....    10
   Max. Number of Micro iterations      ....    24
   Max. Number of Macro iterations      .... Maxiter - #DIIS iter
   Number of Davidson start vectors     ....     2
   Converg. threshold    (grad. norm)   ....   5.000e-05
   Grad. Scal. Fac. for Micro threshold ....   0.100
   Minimum threshold for Micro iter.    ....   1.000e-02
   NR start threshold (gradient norm)   ....   1.000e-04
   Initial trust radius                 ....   0.400
   Minimum AH scaling param. (alpha)    ....   1.000
   Maximum AH scaling param. (alpha)    .... 1000.000
   Quad. conv. algorithm                .... NR
   White noise on init. David. guess    .... on
   Maximum white noise                  ....   0.010
   Pseudo random numbers                .... off
   Inactive MOs                         .... canonical
   Orbital update algorithm             .... Taylor
   Preconditioner                       .... Diag
   Full preconditioner red. dimension   ....   250
 SOSCF                  CNVSOSCF        .... on
   Start iteration      SOSCFMaxIt      ....   150
   Startup grad/error   SOSCFStart      ....  0.003300
   Hessian update       SOSCFHessUp     .... L-BFGS
 Level Shifting         CNVShift        .... on
   Level shift para.    LevelShift      ....    0.2500
   Turn off err/grad.   ShiftErr        ....    0.0010
 Zerner damping         CNVZerner       .... off
 Static damping         CNVDamp         .... on
   Fraction old density DampFac         ....    0.7000
   Max. Damping (<1)    DampMax         ....    0.9800
   Min. Damping (>=0)   DampMin         ....    0.0000
   Turn off err/grad.   DampErr         ....    0.1000

SCF Procedure:
 Maximum # iterations   MaxIter         ....   125
 SCF integral mode      SCFMode         .... Direct
   Integral package                     .... SHARK and LIBINT hybrid scheme
 Reset frequency        DirectResetFreq ....    20
 Integral Threshold     Thresh          ....  1.000e-10 Eh
 Primitive CutOff       TCut            ....  1.000e-11 Eh

Convergence Tolerance:
 Convergence Check Mode ConvCheckMode   .... Total+1el-Energy
 Convergence forced     ConvForced      .... 1
 Energy Change          TolE            ....  1.000e-06 Eh
 1-El. energy change                    ....  1.000e-03 Eh
 Orbital Gradient       TolG            ....  5.000e-05
 Orbital Rotation angle TolX            ....  5.000e-05
 DIIS Error             TolErr          ....  1.000e-06

---------------------
INITIAL GUESS: MOREAD
---------------------
Guess MOs are being read from file: calc.ges
Input Geometry matches current geometry (good)
Input basis set matches current basis set (good)
Occupation numbers will be reassigned to an Aufbau configuration
MOs were renormalized
MOs were reorthogonalized (Cholesky)
                      ------------------
                      INITIAL GUESS DONE (   0.2 sec)
                      ------------------
             **** ENERGY FILE WAS UPDATED (calc.en.tmp) ****
Finished Guess after   0.5 sec
Maximum memory used throughout the entire GUESS-calculation: 43.7 MB


           ************************************************************
           *        Program running with 8 parallel MPI-processes     *
           *              working on a common directory               *
           ************************************************************

-------------------------------------------------------------------------------------------
                                      ORCA LEAN-SCF
                              memory conserving SCF solver
-------------------------------------------------------------------------------------------

--------------------
CPCM SOLVATION MODEL
--------------------
CPCM parameters:
  Epsilon                                         ...      16.7000
  Refrac                                          ...       1.2750
  Rsolv                                           ...       1.3000
  Surface type                                    ... GAUSSIAN VDW
  Discretization scheme                           ... Constant charge density
    Threshold for H atoms                         ...       5.0000 (charges/Ang^2)
    Threshold for non-H atoms                     ...       5.0000 (charges/Ang^2)
  Epsilon function type                           ...         CPCM
Solvent:                                          ... CUSTOM
Radii:
  Scheme                                          ... Element-dependent radii
  Radius for C  used is    3.8550 Bohr (=   2.0400 Ang.)
  Radius for O  used is    3.4469 Bohr (=   1.8240 Ang.)
  Radius for H  used is    2.4944 Bohr (=   1.3200 Ang.)
Calculating surface                               ...        done! (  0.0s)
Cavity surface points                             ...         2341
Cavity Volume                                     ...    1527.7756
Cavity Surface-area                               ...     819.1877
Calculating surface distance matrix               ...        done! (  0.1s)
Performing Cholesky decomposition & store         ...        done! (  0.2s)
Overall time for CPCM initialization              ...                 0.2s

----------------------------------------D-I-I-S--------------------------------------------
Iteration    Energy (Eh)           Delta-E    RMSDP     MaxDP     DIISErr   Damp  Time(sec)
-------------------------------------------------------------------------------------------
               ***  Starting incremental Fock matrix formation  ***
                              *** Initializing SOSCF ***
---------------------------------------S-O-S-C-F--------------------------------------
Iteration    Energy (Eh)           Delta-E    RMSDP     MaxDP     MaxGrad    Time(sec)
--------------------------------------------------------------------------------------
    1    -574.6265486533870899     0.00e+00  3.40e-05  1.74e-03  3.74e-05    29.2
               *** Restarting incremental Fock matrix formation ***
    2    -574.6265562203609534    -7.57e-06  2.42e-05  1.42e-03  6.13e-05    29.1
    3    -574.6265578014913444    -1.58e-06  1.40e-05  8.80e-04  2.58e-05    19.8
    4    -574.6265580847586989    -2.83e-07  1.76e-06  9.77e-05  1.24e-05    18.7
                 **** Energy Check signals convergence ****

               *****************************************************
               *                     SUCCESS                       *
               *           SCF CONVERGED AFTER   4 CYCLES          *
               *****************************************************

             **** ENERGY FILE WAS UPDATED (calc.en.tmp) ****

----------------
TOTAL SCF ENERGY
----------------

Total Energy       :       -574.62655808475870 Eh          -15636.38358 eV

Components:
Nuclear Repulsion  :        784.19239406721636 Eh           21338.95989 eV
Electronic Energy  :      -1358.80600525963109 Eh          -36974.99118 eV
One Electron Energy:      -2339.06723548274977 Eh          -63649.25534 eV
Two Electron Energy:        980.26123022311867 Eh           26674.26417 eV
CPCM Dielectric    :         -0.01294689234406 Eh              -0.35230 eV

Virial components:
Potential Energy   :      -1148.34551877512286 Eh          -31248.07019 eV
Kinetic Energy     :        573.71896069036427 Eh           15611.68660 eV
Virial Ratio       :          2.00158195467917

CPCM Solvation Model Properties:
Surface-charge          :         -0.02909151052991
Corrected charge        :          0.00000000000000
Outlying charge corr.   :          0.00005090717281 Eh               0.00139 eV
Free-energy (cav+disp)  :  This term is not implemented in the current solvation scheme

---------------
SCF CONVERGENCE
---------------

  Last Energy change         ...    2.8327e-07  Tolerance :   1.0000e-06
  Last MAX-Density change    ...    9.7655e-05  Tolerance :   1.0000e-05
  Last RMS-Density change    ...    1.7634e-06  Tolerance :   1.0000e-06
  Last DIIS Error            ...    7.1926e-04  Tolerance :   1.0000e-06
  Last Orbital Gradient      ...    1.2373e-05  Tolerance :   5.0000e-05
  Last Orbital Rotation      ...    1.6149e-05  Tolerance :   5.0000e-05


----------------
ORBITAL ENERGIES
----------------

  NO   OCC          E(Eh)            E(eV) 
   0   2.0000     -20.584597      -560.1354 
   1   2.0000     -20.551235      -559.2275 
   2   2.0000     -11.300160      -307.4930 
   3   2.0000     -11.280796      -306.9661 
   4   2.0000     -11.275995      -306.8354 
   5   2.0000     -11.268717      -306.6374 
   6   2.0000     -11.238085      -305.8038 
   7   2.0000     -11.234787      -305.7141 
   8   2.0000     -11.230379      -305.5941 
   9   2.0000     -11.230187      -305.5889 
  10   2.0000     -11.230016      -305.5843 
  11   2.0000     -11.220531      -305.3262 
  12   2.0000     -11.218771      -305.2783 
  13   2.0000      -1.412156       -38.4267 
  14   2.0000      -1.375253       -37.4225 
  15   2.0000      -1.147653       -31.2292 
  16   2.0000      -1.060759       -28.8647 
  17   2.0000      -1.035620       -28.1807 
  18   2.0000      -1.015385       -27.6300 
  19   2.0000      -0.976061       -26.5600 
  20   2.0000      -0.929513       -25.2933 
  21   2.0000      -0.839193       -22.8356 
  22   2.0000      -0.823359       -22.4047 
  23   2.0000      -0.800784       -21.7904 
  24   2.0000      -0.771635       -20.9973 
  25   2.0000      -0.717114       -19.5137 
  26   2.0000      -0.684525       -18.6269 
  27   2.0000      -0.676437       -18.4068 
  28   2.0000      -0.662469       -18.0267 
  29   2.0000      -0.652080       -17.7440 
  30   2.0000      -0.629406       -17.1270 
  31   2.0000      -0.606984       -16.5169 
  32   2.0000      -0.596265       -16.2252 
  33   2.0000      -0.583137       -15.8680 
  34   2.0000      -0.572241       -15.5715 
  35   2.0000      -0.563847       -15.3431 
  36   2.0000      -0.533500       -14.5173 
  37   2.0000      -0.524148       -14.2628 
  38   2.0000      -0.515557       -14.0290 
  39   2.0000      -0.503608       -13.7039 
  40   2.0000      -0.494183       -13.4474 
  41   2.0000      -0.478588       -13.0230 
  42   2.0000      -0.470861       -12.8128 
  43   2.0000      -0.465410       -12.6645 
  44   2.0000      -0.451219       -12.2783 
  45   2.0000      -0.415525       -11.3070 
  46   2.0000      -0.341536        -9.2937 
  47   2.0000      -0.305459        -8.3120 
  48   0.0000       0.116857         3.1798 
  49   0.0000       0.134191         3.6515 
  50   0.0000       0.147934         4.0255 
  51   0.0000       0.156698         4.2640 
  52   0.0000       0.171417         4.6645 
  53   0.0000       0.179304         4.8791 
  54   0.0000       0.185046         5.0353 
  55   0.0000       0.195774         5.3273 
  56   0.0000       0.197304         5.3689 
  57   0.0000       0.210837         5.7372 
  58   0.0000       0.214020         5.8238 
*Only the first 10 virtual orbitals were printed.

                    ********************************
                    * MULLIKEN POPULATION ANALYSIS *
                    ********************************

-----------------------
MULLIKEN ATOMIC CHARGES
-----------------------
   0 C :   -0.007507
   1 O :   -0.404556
   2 C :    0.295378
   3 C :   -0.176198
   4 C :   -0.221057
   5 C :   -0.188780
   6 C :   -0.210664
   7 C :    0.040663
   8 C :    0.288455
   9 C :   -0.122033
  10 C :   -0.118971
  11 C :    0.113447
  12 O :   -0.487553
  13 H :    0.078846
  14 H :    0.079122
  15 H :    0.094817
  16 H :    0.118521
  17 H :    0.132042
  18 H :    0.115471
  19 H :    0.121901
  20 H :    0.059360
  21 H :    0.055061
  22 H :    0.057376
  23 H :    0.069842
  24 H :    0.081875
  25 H :    0.068339
  26 H :    0.066803
Sum of atomic charges:   -0.0000000

--------------------------------
MULLIKEN REDUCED ORBITAL CHARGES
--------------------------------
  0 C s       :     3.129762  s :     3.129762
      pz      :     1.052353  p :     2.750564
      px      :     0.980046
      py      :     0.718166
      dz2     :     0.013960  d :     0.117637
      dxz     :     0.009739
      dyz     :     0.044598
      dx2y2   :     0.027916
      dxy     :     0.021425
      f0      :     0.001261  f :     0.009544
      f+1     :     0.000655
      f-1     :     0.001384
      f+2     :     0.000731
      f-2     :     0.001555
      f+3     :     0.001977
      f-3     :     0.001981

  1 O s       :     3.757420  s :     3.757420
      pz      :     1.806843  p :     4.602649
      px      :     1.302941
      py      :     1.492866
      dz2     :     0.005208  d :     0.042265
      dxz     :     0.006121
      dyz     :     0.003391
      dx2y2   :     0.018279
      dxy     :     0.009266
      f0      :     0.000270  f :     0.002222
      f+1     :     0.000406
      f-1     :     0.000259
      f+2     :     0.000235
      f-2     :     0.000098
      f+3     :     0.000602
      f-3     :     0.000351

  2 C s       :     3.016198  s :     3.016198
      pz      :     0.890584  p :     2.483030
      px      :     0.673031
      py      :     0.919414
      dz2     :     0.006961  d :     0.188226
      dxz     :     0.045803
      dyz     :     0.026898
      dx2y2   :     0.042152
      dxy     :     0.066412
      f0      :     0.002426  f :     0.017169
      f+1     :     0.001820
      f-1     :     0.001088
      f+2     :     0.002784
      f-2     :     0.001305
      f+3     :     0.002990
      f-3     :     0.004757

  3 C s       :     3.135795  s :     3.135795
      pz      :     1.042083  p :     2.932999
      px      :     0.901868
      py      :     0.989048
      dz2     :     0.006450  d :     0.098981
      dxz     :     0.018002
      dyz     :     0.010636
      dx2y2   :     0.031082
      dxy     :     0.032811
      f0      :     0.001362  f :     0.008422
      f+1     :     0.001047
      f-1     :     0.000901
      f+2     :     0.000809
      f-2     :     0.000701
      f+3     :     0.001665
      f-3     :     0.001938

  4 C s       :     3.139810  s :     3.139810
      pz      :     0.938264  p :     2.947063
      px      :     1.002301
      py      :     1.006497
      dz2     :     0.003380  d :     0.125367
      dxz     :     0.021539
      dyz     :     0.014760
      dx2y2   :     0.038860
      dxy     :     0.046827
      f0      :     0.001397  f :     0.008816
      f+1     :     0.001003
      f-1     :     0.000759
      f+2     :     0.001144
      f-2     :     0.000623
      f+3     :     0.001626
      f-3     :     0.002265

  5 C s       :     3.153319  s :     3.153319
      pz      :     1.019875  p :     2.926970
      px      :     0.958378
      py      :     0.948717
      dz2     :     0.004322  d :     0.099853
      dxz     :     0.017314
      dyz     :     0.012755
      dx2y2   :     0.033889
      dxy     :     0.031574
      f0      :     0.001440  f :     0.008637
      f+1     :     0.001054
      f-1     :     0.000829
      f+2     :     0.001016
      f-2     :     0.000556
      f+3     :     0.001686
      f-3     :     0.002056

  6 C s       :     3.144669  s :     3.144669
      pz      :     0.940875  p :     2.933069
      px      :     0.964354
      py      :     1.027840
      dz2     :     0.004542  d :     0.124227
      dxz     :     0.023497
      dyz     :     0.011124
      dx2y2   :     0.039455
      dxy     :     0.045608
      f0      :     0.001322  f :     0.008699
      f+1     :     0.001034
      f-1     :     0.000850
      f+2     :     0.000919
      f-2     :     0.000760
      f+3     :     0.001623
      f-3     :     0.002192

  7 C s       :     3.220760  s :     3.220760
      pz      :     0.973969  p :     2.576724
      px      :     0.752442
      py      :     0.850312
      dz2     :     0.007235  d :     0.151007
      dxz     :     0.019240
      dyz     :     0.024466
      dx2y2   :     0.049989
      dxy     :     0.050076
      f0      :     0.001691  f :     0.010847
      f+1     :     0.001180
      f-1     :     0.000968
      f+2     :     0.000875
      f-2     :     0.001204
      f+3     :     0.002166
      f-3     :     0.002763

  8 C s       :     3.028686  s :     3.028686
      pz      :     0.945666  p :     2.492423
      px      :     0.805059
      py      :     0.741698
      dz2     :     0.024486  d :     0.176825
      dxz     :     0.029326
      dyz     :     0.045034
      dx2y2   :     0.044172
      dxy     :     0.033807
      f0      :     0.001380  f :     0.013611
      f+1     :     0.001527
      f-1     :     0.002063
      f+2     :     0.001678
      f-2     :     0.001642
      f+3     :     0.002249
      f-3     :     0.003072

  9 C s       :     3.093883  s :     3.093883
      pz      :     0.930463  p :     2.914038
      px      :     1.021240
      py      :     0.962335
      dz2     :     0.018526  d :     0.107602
      dxz     :     0.023228
      dyz     :     0.024622
      dx2y2   :     0.014842
      dxy     :     0.026384
      f0      :     0.000883  f :     0.006509
      f+1     :     0.000857
      f-1     :     0.001127
      f+2     :     0.001056
      f-2     :     0.001147
      f+3     :     0.000600
      f-3     :     0.000839

 10 C s       :     3.085168  s :     3.085168
      pz      :     0.967368  p :     2.919160
      px      :     1.036799
      py      :     0.914992
      dz2     :     0.013061  d :     0.108196
      dxz     :     0.030575
      dyz     :     0.023541
      dx2y2   :     0.023502
      dxy     :     0.017517
      f0      :     0.000843  f :     0.006447
      f+1     :     0.000599
      f-1     :     0.001322
      f+2     :     0.001446
      f-2     :     0.000910
      f+3     :     0.000630
      f-3     :     0.000698

 11 C s       :     3.103093  s :     3.103093
      pz      :     0.755848  p :     2.628707
      px      :     0.907413
      py      :     0.965446
      dz2     :     0.036076  d :     0.143263
      dxz     :     0.026412
      dyz     :     0.027833
      dx2y2   :     0.043008
      dxy     :     0.009935
      f0      :     0.001753  f :     0.011490
      f+1     :     0.001810
      f-1     :     0.001997
      f+2     :     0.002247
      f-2     :     0.001873
      f+3     :     0.000991
      f-3     :     0.000818

 12 O s       :     3.786172  s :     3.786172
      pz      :     1.585496  p :     4.661898
      px      :     1.638753
      py      :     1.437649
      dz2     :     0.007422  d :     0.037543
      dxz     :     0.008455
      dyz     :     0.009119
      dx2y2   :     0.007148
      dxy     :     0.005400
      f0      :     0.000182  f :     0.001940
      f+1     :     0.000278
      f-1     :     0.000188
      f+2     :     0.000240
      f-2     :     0.000366
      f+3     :     0.000432
      f-3     :     0.000253

 13 H s       :     0.886349  s :     0.886349
      pz      :     0.016334  p :     0.032687
      px      :     0.007679
      py      :     0.008674
      dz2     :     0.000583  d :     0.002119
      dxz     :     0.000325
      dyz     :     0.000579
      dx2y2   :     0.000363
      dxy     :     0.000268

 14 H s       :     0.886101  s :     0.886101
      pz      :     0.018717  p :     0.032659
      px      :     0.006334
      py      :     0.007609
      dz2     :     0.000692  d :     0.002118
      dxz     :     0.000383
      dyz     :     0.000626
      dx2y2   :     0.000229
      dxy     :     0.000188

 15 H s       :     0.870114  s :     0.870114
      pz      :     0.008503  p :     0.032965
      px      :     0.019141
      py      :     0.005321
      dz2     :     0.000239  d :     0.002104
      dxz     :     0.000564
      dyz     :     0.000052
      dx2y2   :     0.000586
      dxy     :     0.000663

 16 H s       :     0.837844  s :     0.837844
      pz      :     0.010413  p :     0.041437
      px      :     0.010622
      py      :     0.020402
      dz2     :     0.000210  d :     0.002199
      dxz     :     0.000106
      dyz     :     0.000487
      dx2y2   :     0.000739
      dxy     :     0.000656

 17 H s       :     0.825207  s :     0.825207
      pz      :     0.009025  p :     0.040522
      px      :     0.013436
      py      :     0.018060
      dz2     :     0.000206  d :     0.002229
      dxz     :     0.000186
      dyz     :     0.000367
      dx2y2   :     0.000811
      dxy     :     0.000659

 18 H s       :     0.844320  s :     0.844320
      pz      :     0.009803  p :     0.038033
      px      :     0.012134
      py      :     0.016095
      dz2     :     0.000205  d :     0.002176
      dxz     :     0.000222
      dyz     :     0.000366
      dx2y2   :     0.000768
      dxy     :     0.000614

 19 H s       :     0.836302  s :     0.836302
      pz      :     0.008657  p :     0.039633
      px      :     0.010197
      py      :     0.020779
      dz2     :     0.000206  d :     0.002165
      dxz     :     0.000111
      dyz     :     0.000422
      dx2y2   :     0.000741
      dxy     :     0.000685

 20 H s       :     0.904188  s :     0.904188
      pz      :     0.006060  p :     0.034189
      px      :     0.006412
      py      :     0.021718
      dz2     :     0.000213  d :     0.002263
      dxz     :     0.000027
      dyz     :     0.000745
      dx2y2   :     0.000690
      dxy     :     0.000588

 21 H s       :     0.908447  s :     0.908447
      pz      :     0.006586  p :     0.034236
      px      :     0.020835
      py      :     0.006815
      dz2     :     0.000247  d :     0.002256
      dxz     :     0.000725
      dyz     :     0.000030
      dx2y2   :     0.000647
      dxy     :     0.000607

 22 H s       :     0.899401  s :     0.899401
      pz      :     0.012651  p :     0.041014
      px      :     0.017943
      py      :     0.010420
      dz2     :     0.000316  d :     0.002209
      dxz     :     0.000586
      dyz     :     0.000273
      dx2y2   :     0.000539
      dxy     :     0.000495

 23 H s       :     0.886490  s :     0.886490
      pz      :     0.017498  p :     0.041455
      px      :     0.015619
      py      :     0.008338
      dz2     :     0.000525  d :     0.002213
      dxz     :     0.000609
      dyz     :     0.000363
      dx2y2   :     0.000337
      dxy     :     0.000379

 24 H s       :     0.879524  s :     0.879524
      pz      :     0.016702  p :     0.036093
      px      :     0.008117
      py      :     0.011274
      dz2     :     0.000686  d :     0.002508
      dxz     :     0.000407
      dyz     :     0.000594
      dx2y2   :     0.000427
      dxy     :     0.000394

 25 H s       :     0.887923  s :     0.887923
      pz      :     0.013983  p :     0.041505
      px      :     0.011904
      py      :     0.015617
      dz2     :     0.000489  d :     0.002233
      dxz     :     0.000380
      dyz     :     0.000478
      dx2y2   :     0.000454
      dxy     :     0.000433

 26 H s       :     0.890275  s :     0.890275
      pz      :     0.008291  p :     0.040704
      px      :     0.019415
      py      :     0.012998
      dz2     :     0.000236  d :     0.002218
      dxz     :     0.000533
      dyz     :     0.000209
      dx2y2   :     0.000619
      dxy     :     0.000621


                     *******************************
                     * LOEWDIN POPULATION ANALYSIS *
                     *******************************

----------------------
LOEWDIN ATOMIC CHARGES
----------------------
   0 C :   -0.031395
   1 O :    0.208887
   2 C :   -0.193007
   3 C :   -0.036669
   4 C :   -0.001730
   5 C :   -0.022881
   6 C :    0.000186
   7 C :   -0.085908
   8 C :   -0.133076
   9 C :   -0.001701
  10 C :   -0.017165
  11 C :   -0.077970
  12 O :    0.141535
  13 H :    0.007335
  14 H :    0.007329
  15 H :    0.011393
  16 H :    0.021609
  17 H :    0.026386
  18 H :    0.024898
  19 H :    0.032146
  20 H :    0.009174
  21 H :    0.009011
  22 H :    0.017453
  23 H :    0.017438
  24 H :    0.026194
  25 H :    0.019777
  26 H :    0.020752

-------------------------------
LOEWDIN REDUCED ORBITAL CHARGES
-------------------------------
  0 C s       :     2.723275  s :     2.723275
      pz      :     1.033549  p :     2.800649
      px      :     0.958152
      py      :     0.808948
      dz2     :     0.063891  d :     0.443000
      dxz     :     0.027126
      dyz     :     0.145560
      dx2y2   :     0.124913
      dxy     :     0.081511
      f0      :     0.007038  f :     0.064471
      f+1     :     0.005258
      f-1     :     0.008728
      f+2     :     0.004857
      f-2     :     0.010267
      f+3     :     0.013980
      f-3     :     0.014341

  1 O s       :     3.233900  s :     3.233900
      pz      :     1.657116  p :     4.445050
      px      :     1.330806
      py      :     1.457128
      dz2     :     0.009818  d :     0.106059
      dxz     :     0.016826
      dyz     :     0.010659
      dx2y2   :     0.038567
      dxy     :     0.030189
      f0      :     0.000668  f :     0.006104
      f+1     :     0.000727
      f-1     :     0.000318
      f+2     :     0.000841
      f-2     :     0.000393
      f+3     :     0.001153
      f-3     :     0.002005

  2 C s       :     2.703629  s :     2.703629
      pz      :     0.826863  p :     2.712955
      px      :     0.825519
      py      :     1.060573
      dz2     :     0.050567  d :     0.679177
      dxz     :     0.138130
      dyz     :     0.083731
      dx2y2   :     0.213910
      dxy     :     0.192839
      f0      :     0.007225  f :     0.097245
      f+1     :     0.010082
      f-1     :     0.004172
      f+2     :     0.017801
      f-2     :     0.008156
      f+3     :     0.017651
      f-3     :     0.032157

  3 C s       :     2.716198  s :     2.716198
      pz      :     0.909116  p :     2.898208
      px      :     1.004848
      py      :     0.984244
      dz2     :     0.029110  d :     0.381730
      dxz     :     0.063206
      dyz     :     0.029114
      dx2y2   :     0.118487
      dxy     :     0.141814
      f0      :     0.002208  f :     0.040532
      f+1     :     0.003574
      f-1     :     0.003255
      f+2     :     0.005044
      f-2     :     0.004516
      f+3     :     0.008822
      f-3     :     0.013112

  4 C s       :     2.715057  s :     2.715057
      pz      :     0.836785  p :     2.834757
      px      :     0.999941
      py      :     0.998031
      dz2     :     0.027019  d :     0.409725
      dxz     :     0.066877
      dyz     :     0.043122
      dx2y2   :     0.117619
      dxy     :     0.155088
      f0      :     0.002421  f :     0.042191
      f+1     :     0.003533
      f-1     :     0.002861
      f+2     :     0.006921
      f-2     :     0.003359
      f+3     :     0.008864
      f-3     :     0.014232

  5 C s       :     2.719259  s :     2.719259
      pz      :     0.891167  p :     2.879458
      px      :     1.008681
      py      :     0.979610
      dz2     :     0.027121  d :     0.383387
      dxz     :     0.056625
      dyz     :     0.037951
      dx2y2   :     0.108788
      dxy     :     0.152901
      f0      :     0.002388  f :     0.040777
      f+1     :     0.003589
      f-1     :     0.003093
      f+2     :     0.006381
      f-2     :     0.003081
      f+3     :     0.008947
      f-3     :     0.013299

  6 C s       :     2.715490  s :     2.715490
      pz      :     0.837471  p :     2.835145
      px      :     1.009384
      py      :     0.988291
      dz2     :     0.029711  d :     0.407141
      dxz     :     0.074407
      dyz     :     0.031252
      dx2y2   :     0.130559
      dxy     :     0.141213
      f0      :     0.002228  f :     0.042039
      f+1     :     0.003574
      f-1     :     0.003073
      f+2     :     0.005671
      f-2     :     0.004713
      f+3     :     0.008666
      f-3     :     0.014113

  7 C s       :     2.702515  s :     2.702515
      pz      :     0.853645  p :     2.841393
      px      :     0.958810
      py      :     1.028938
      dz2     :     0.034128  d :     0.489588
      dxz     :     0.066130
      dyz     :     0.075637
      dx2y2   :     0.168638
      dxy     :     0.145055
      f0      :     0.003707  f :     0.052413
      f+1     :     0.004023
      f-1     :     0.003939
      f+2     :     0.005228
      f-2     :     0.007339
      f+3     :     0.009711
      f-3     :     0.018466

  8 C s       :     2.692183  s :     2.692183
      pz      :     0.973734  p :     2.711454
      px      :     0.920043
      py      :     0.817677
      dz2     :     0.098003  d :     0.640656
      dxz     :     0.104546
      dyz     :     0.150504
      dx2y2   :     0.169863
      dxy     :     0.117739
      f0      :     0.010598  f :     0.088784
      f+1     :     0.009295
      f-1     :     0.011453
      f+2     :     0.010939
      f-2     :     0.012100
      f+3     :     0.014606
      f-3     :     0.019793

  9 C s       :     2.693454  s :     2.693454
      pz      :     0.938787  p :     2.862410
      px      :     0.975088
      py      :     0.948535
      dz2     :     0.075959  d :     0.403750
      dxz     :     0.077392
      dyz     :     0.092409
      dx2y2   :     0.057260
      dxy     :     0.100731
      f0      :     0.006534  f :     0.042087
      f+1     :     0.004977
      f-1     :     0.008245
      f+2     :     0.005178
      f-2     :     0.006204
      f+3     :     0.004703
      f-3     :     0.006247

 10 C s       :     2.693264  s :     2.693264
      pz      :     0.954853  p :     2.876215
      px      :     0.990073
      py      :     0.931288
      dz2     :     0.051276  d :     0.405127
      dxz     :     0.114838
      dyz     :     0.096440
      dx2y2   :     0.078697
      dxy     :     0.063877
      f0      :     0.006954  f :     0.042559
      f+1     :     0.003636
      f-1     :     0.009657
      f+2     :     0.006889
      f-2     :     0.005509
      f+3     :     0.004855
      f-3     :     0.005059

 11 C s       :     2.712979  s :     2.712979
      pz      :     0.842317  p :     2.741608
      px      :     0.934855
      py      :     0.964435
      dz2     :     0.137060  d :     0.546828
      dxz     :     0.116161
      dyz     :     0.100231
      dx2y2   :     0.152971
      dxy     :     0.040406
      f0      :     0.011630  f :     0.076556
      f+1     :     0.013694
      f-1     :     0.012039
      f+2     :     0.013453
      f-2     :     0.014490
      f+3     :     0.006195
      f-3     :     0.005055

 12 O s       :     3.277195  s :     3.277195
      pz      :     1.540607  p :     4.483277
      px      :     1.535929
      py      :     1.406742
      dz2     :     0.017735  d :     0.092105
      dxz     :     0.016846
      dyz     :     0.022029
      dx2y2   :     0.017993
      dxy     :     0.017502
      f0      :     0.000922  f :     0.005889
      f+1     :     0.000756
      f-1     :     0.000778
      f+2     :     0.001072
      f-2     :     0.000803
      f+3     :     0.000722
      f-3     :     0.000837

 13 H s       :     0.830251  s :     0.830251
      pz      :     0.058222  p :     0.135843
      px      :     0.036967
      py      :     0.040654
      dz2     :     0.008379  d :     0.026572
      dxz     :     0.004274
      dyz     :     0.006702
      dx2y2   :     0.003305
      dxy     :     0.003912

 14 H s       :     0.830232  s :     0.830232
      pz      :     0.065017  p :     0.135865
      px      :     0.033432
      py      :     0.037416
      dz2     :     0.008419  d :     0.026574
      dxz     :     0.006135
      dyz     :     0.007641
      dx2y2   :     0.001973
      dxy     :     0.002407

 15 H s       :     0.827029  s :     0.827029
      pz      :     0.039079  p :     0.134696
      px      :     0.069184
      py      :     0.026434
      dz2     :     0.002836  d :     0.026882
      dxz     :     0.008904
      dyz     :     0.000866
      dx2y2   :     0.007353
      dxy     :     0.006922

 16 H s       :     0.799010  s :     0.799010
      pz      :     0.044925  p :     0.152173
      px      :     0.039562
      py      :     0.067686
      dz2     :     0.002403  d :     0.027208
      dxz     :     0.001401
      dyz     :     0.006932
      dx2y2   :     0.008450
      dxy     :     0.008023

 17 H s       :     0.797680  s :     0.797680
      pz      :     0.039516  p :     0.148937
      px      :     0.049765
      py      :     0.059655
      dz2     :     0.002519  d :     0.026997
      dxz     :     0.002532
      dyz     :     0.005166
      dx2y2   :     0.008751
      dxy     :     0.008029

 18 H s       :     0.803013  s :     0.803013
      pz      :     0.042327  p :     0.145243
      px      :     0.044290
      py      :     0.058626
      dz2     :     0.002514  d :     0.026846
      dxz     :     0.002893
      dyz     :     0.005306
      dx2y2   :     0.008470
      dxy     :     0.007663

 19 H s       :     0.799828  s :     0.799828
      pz      :     0.037327  p :     0.141746
      px      :     0.037800
      py      :     0.066619
      dz2     :     0.002381  d :     0.026280
      dxz     :     0.001418
      dyz     :     0.006072
      dx2y2   :     0.008396
      dxy     :     0.008013

 20 H s       :     0.828780  s :     0.828780
      pz      :     0.030817  p :     0.135467
      px      :     0.033358
      py      :     0.071292
      dz2     :     0.002562  d :     0.026579
      dxz     :     0.000437
      dyz     :     0.007718
      dx2y2   :     0.008182
      dxy     :     0.007680

 21 H s       :     0.829726  s :     0.829726
      pz      :     0.030402  p :     0.134865
      px      :     0.069877
      py      :     0.034587
      dz2     :     0.002959  d :     0.026398
      dxz     :     0.007375
      dyz     :     0.000498
      dx2y2   :     0.007321
      dxy     :     0.008244

 22 H s       :     0.810903  s :     0.810903
      pz      :     0.042022  p :     0.144039
      px      :     0.060831
      py      :     0.041186
      dz2     :     0.004345  d :     0.027605
      dxz     :     0.007245
      dyz     :     0.003132
      dx2y2   :     0.006820
      dxy     :     0.006064

 23 H s       :     0.812106  s :     0.812106
      pz      :     0.050040  p :     0.143110
      px      :     0.055106
      py      :     0.037964
      dz2     :     0.006776  d :     0.027347
      dxz     :     0.007199
      dyz     :     0.004284
      dx2y2   :     0.004443
      dxy     :     0.004645

 24 H s       :     0.810355  s :     0.810355
      pz      :     0.056172  p :     0.136211
      px      :     0.033592
      py      :     0.046447
      dz2     :     0.007216  d :     0.027241
      dxz     :     0.004495
      dyz     :     0.007670
      dx2y2   :     0.003741
      dxy     :     0.004118

 25 H s       :     0.809562  s :     0.809562
      pz      :     0.048444  p :     0.143033
      px      :     0.046609
      py      :     0.047980
      dz2     :     0.005806  d :     0.027629
      dxz     :     0.005013
      dyz     :     0.005568
      dx2y2   :     0.006167
      dxy     :     0.005076

 26 H s       :     0.809421  s :     0.809421
      pz      :     0.037934  p :     0.142270
      px      :     0.061530
      py      :     0.042807
      dz2     :     0.002734  d :     0.027557
      dxz     :     0.006870
      dyz     :     0.002645
      dx2y2   :     0.007843
      dxy     :     0.007465


                      *****************************
                      * MAYER POPULATION ANALYSIS *
                      *****************************

  NA   - Mulliken gross atomic population
  ZA   - Total nuclear charge
  QA   - Mulliken gross atomic charge
  VA   - Mayer's total valence
  BVA  - Mayer's bonded valence
  FA   - Mayer's free valence

  ATOM       NA         ZA         QA         VA         BVA        FA
  0 C      6.0075     6.0000    -0.0075     3.8635     3.8635     0.0000
  1 O      8.4046     8.0000    -0.4046     1.8997     1.8997    -0.0000
  2 C      5.7046     6.0000     0.2954     3.9096     3.9096    -0.0000
  3 C      6.1762     6.0000    -0.1762     3.8241     3.8241    -0.0000
  4 C      6.2211     6.0000    -0.2211     3.9481     3.9481    -0.0000
  5 C      6.1888     6.0000    -0.1888     3.9501     3.9501    -0.0000
  6 C      6.2107     6.0000    -0.2107     4.0168     4.0168    -0.0000
  7 C      5.9593     6.0000     0.0407     3.6081     3.6081    -0.0000
  8 C      5.7115     6.0000     0.2885     3.8272     3.8272     0.0000
  9 C      6.1220     6.0000    -0.1220     3.8962     3.8962    -0.0000
 10 C      6.1190     6.0000    -0.1190     3.9452     3.9452     0.0000
 11 C      5.8866     6.0000     0.1134     3.8987     3.8987    -0.0000
 12 O      8.4876     8.0000    -0.4876     1.8132     1.8132     0.0000
 13 H      0.9212     1.0000     0.0788     0.9921     0.9921    -0.0000
 14 H      0.9209     1.0000     0.0791     0.9919     0.9919     0.0000
 15 H      0.9052     1.0000     0.0948     0.9967     0.9967     0.0000
 16 H      0.8815     1.0000     0.1185     1.0138     1.0138    -0.0000
 17 H      0.8680     1.0000     0.1320     1.0158     1.0158    -0.0000
 18 H      0.8845     1.0000     0.1155     1.0176     1.0176     0.0000
 19 H      0.8781     1.0000     0.1219     1.0050     1.0050    -0.0000
 20 H      0.9406     1.0000     0.0594     0.9974     0.9974     0.0000
 21 H      0.9449     1.0000     0.0551     1.0000     1.0000    -0.0000
 22 H      0.9426     1.0000     0.0574     1.0172     1.0172     0.0000
 23 H      0.9302     1.0000     0.0698     1.0182     1.0182     0.0000
 24 H      0.9181     1.0000     0.0819     0.9974     0.9974     0.0000
 25 H      0.9317     1.0000     0.0683     1.0218     1.0218     0.0000
 26 H      0.9332     1.0000     0.0668     1.0157     1.0157    -0.0000

  Mayer bond orders larger than 0.100000
B(  0-C ,  1-O ) :   0.8742 B(  0-C , 13-H ) :   0.9968 B(  0-C , 14-H ) :   0.9967 
B(  0-C , 15-H ) :   1.0005 B(  1-O ,  2-C ) :   1.0410 B(  2-C ,  3-C ) :   1.4269 
B(  2-C ,  5-C ) :   1.3822 B(  3-C ,  4-C ) :   1.3927 B(  3-C , 16-H ) :   0.9871 
B(  4-C ,  7-C ) :   1.4081 B(  4-C , 17-H ) :   0.9764 B(  5-C ,  6-C ) :   1.5394 
B(  5-C , 18-H ) :   0.9867 B(  6-C ,  7-C ) :   1.3722 B(  6-C , 19-H ) :   0.9858 
B(  7-C ,  8-C ) :   0.8995 B(  8-C ,  9-C ) :   0.9546 B(  8-C , 12-O ) :   0.9339 
B(  8-C , 24-H ) :   1.0094 B(  9-C , 10-C ) :   0.9458 B(  9-C , 25-H ) :   1.0105 
B(  9-C , 26-H ) :   1.0151 B( 10-C , 11-C ) :   0.9567 B( 10-C , 22-H ) :   1.0204 
B( 10-C , 23-H ) :   1.0104 B( 11-C , 12-O ) :   0.8937 B( 11-C , 20-H ) :   1.0104 
B( 11-C , 21-H ) :   1.0098 

-------
TIMINGS
-------

Total SCF time: 0 days 0 hours 1 min 37 sec 

Total time                  ....      97.726 sec
Sum of individual times     ....      97.692 sec  (100.0%)

SCF preparation             ....       0.670 sec  (  0.7%)
Fock matrix formation       ....      96.053 sec  ( 98.3%)
  Startup                   ....       0.022 sec  (  0.0% of F)
  Coulomb+Exchange Fock     ....      94.081 sec  ( 97.9% of F)
  CPCM terms                ....       1.911 sec  (  2.0% of F)
Diagonalization             ....       0.000 sec  (  0.0%)
Density matrix formation    ....       0.062 sec  (  0.1%)
Total Energy calculation    ....       0.040 sec  (  0.0%)
Population analysis         ....       0.111 sec  (  0.1%)
Orbital Transformation      ....       0.148 sec  (  0.2%)
Orbital Orthonormalization  ....       0.000 sec  (  0.0%)
DIIS solution               ....       0.174 sec  (  0.2%)
SOSCF solution              ....       0.422 sec  (  0.4%)
Finished LeanSCF after  97.9 sec

Maximum memory used throughout the entire LEANSCF-calculation: 46.9 MB


           ************************************************************
           *        Program running with 8 parallel MPI-processes     *
           *              working on a common directory               *
           ************************************************************

------------------------------------------------------------------------------
                         ORCA PROPERTY INTEGRAL CALCULATIONS
------------------------------------------------------------------------------

GBWName                                   ... calc.gbw
Number of atoms                           ...     27
Number of basis functions                 ...    599
Max core memory                           ...   8000 MB

Dipole integrals                          ... YES
Quadrupole integrals                      ...  NO
Linear momentum integrals                 ... YES
Angular momentum integrals                ... YES
Higher moments length integrals           ...  NO
Higher moments velocity integrals         ...  NO
Kinetic energy integrals                  ...  NO
GIAO right hand sides                     ...  NO
GIAO dipole derivative integrals          ...  NO
SOC integrals                             ...  NO
EPR diamagnetic integrals (GIAO)          ...  NO
EPR gauge integrals                       ...  NO
Field gradient integrals                  ...  NO (   0 nuclei)
Spin-dipole/Fermi contact integrals       ...  NO (   0 nuclei)
Contact density integrals                 ...  NO (   0 nuclei)
Nucleus-orbit integrals                   ...  NO (   0 nuclei)
Geometric perturbations                   ...  NO (  27 nuclei)

Choice of electric origin   ... Center of mass
Position of electric origin ... ( -0.0198,  0.0044, -0.0066) 
Choice of magnetic origin   ... GIAO
Position of magnetic origin ... (  0.0000,  0.0000,  0.0000) 

Calculating integrals                     ... Electric Dipole (Length)     done (  0.0 sec)
Calculating integrals                     ... Linear Momentum              done (  0.1 sec)
Calculating integrals                     ... Angular Momentum  (ElOri)    done (  0.1 sec)

Property integrals calculated in   0.2 sec

Maximum memory used throughout the entire PROPINT-calculation: 46.8 MB


           ************************************************************
           *        Program running with 8 parallel MPI-processes     *
           *              working on a common directory               *
           ************************************************************


--------------------------------------------------------------------------------
                             ORCA-MATRIX DRIVEN CI
--------------------------------------------------------------------------------


Wavefunction type
-----------------
Correlation treatment                      ...      CCSD     
Single excitations                         ... ON
Orbital optimization                       ... OFF
Calculation of Z vector                    ... OFF
Calculation of Brueckner orbitals          ... OFF
Perturbative triple excitations            ... ON
CPCM scheme                                ... PTES
Calculation of F12 correction              ... OFF
Frozen core treatment                      ... chemical core (26 el)
Reference Wavefunction                     ... RHF
  Internal Orbitals:    13 ...   47 ( 35 MO's/ 70 electrons)
  Virtual  Orbitals:    48 ...  598 (551 MO's              )
Number of AO's                             ...    599
Number of electrons                        ...     96
Number of correlated electrons             ...     70

Algorithmic settings
--------------------
Integral transformation                    ... All integrals via the RI transformation
K(C) Formation                             ... RI-DLPNO
   PNO-Integral Storage                    ... ON DISK
   PNO occupation number cut-off           ... 3.330e-07
   Singles PNO occupation number cut-off   ... 9.990e-09
   PNO Mulliken prescreening cut-off       ... 1.000e-03
   Domain cut-off (Mulliken population)    ... 1.000e-03
   PNO Normalization                       ...    1
Maximum number of iterations               ...        50
Convergence tolerance (max. residuum)      ... 2.500e-05
Level shift for amplitude update           ... 2.000e-01
Maximum number of DIIS vectors             ...         7
DIIS turned on at iteration                ...         0
Damping before turning on DIIS             ...     0.500
Damping after turning on DIIS              ...     0.000
Pair specific amplitude update             ... OFF
Natural orbital iterations                 ... OFF
Perturbative natural orbital generation    ... OFF
Printlevel                                 ... 2

Singles Fock matrix elements calculated using PNOs.

Memory handling:
----------------
Maximum memory for working arrays          ...   8000 MB
Data storage in matrix containers          ... UNCOMPRESSED
Data type for integral storage             ... DOUBLE
In-Core Storage of quantities:
   Amplitudes+Sigma Vector      ... NO
   J+K operators                ... NO
   DIIS vectors                 ... NO
   3-external integrals         ... NO
   4-external integrals         ... NO

Localization treatment:
-----------------------
Localization option                        ...    6
Localization threshhold                    ... -1.0e+00
Using relative localization threshhold     ... 1.0e-08
Neglect threshold for strong pairs         ... 1.000e-04 Eh
Prescreening threshold for very weak pairs ... 1.000e-06 Eh

Initializing the integral package          ... done
Localizing the valence orbitals
Localizing the valence orbitals
------------------------------------------------------------------------------
                           ORCA ORBITAL LOCALIZATION
------------------------------------------------------------------------------

Input orbitals are from                  ... calc.gbw
Output orbitals are to                   ... calc.loc
Max. number of iterations                ... 128
Localizations seeded randomly            ... off
Convergence tolerance                    ... 1.000e-06
Using relative localization threshhold   ... 1.000e-08
Threshold for strong local MOs           ... 9.500e-01
Threshold for bond MOs                   ... 8.500e-01
Operator                                 ... 0
Orbital range for localization           ... 13 to 47
Localization criterion                   ... FOSTER-BOYS (AUGMENTED HESSIAN)
Doing the dipole integrals     ... o.k.
Initial value of the localization sum :  1019.997589
ITERATION   0 : L= 1093.0989068082 DL=  7.31e+01 (AVERGE_DL)=    0.3505129910 
ITERATION   1 : L= 1100.5424555023 DL=  7.44e+00 (AVERGE_DL)=    0.1118488528 
ITERATION   2 : L= 1101.0667764026 DL=  5.24e-01 (AVERGE_DL)=    0.0296852084 
ITERATION   3 : L= 1101.2872764184 DL=  2.21e-01 (AVERGE_DL)=    0.0192506691 
ITERATION   4 : L= 1101.3495548484 DL=  6.23e-02 (AVERGE_DL)=    0.0102308177 
ITERATION   5 : L= 1101.3632678835 DL=  1.37e-02 (AVERGE_DL)=    0.0048007414 
ITERATION   6 : L= 1101.3661003760 DL=  2.83e-03 (AVERGE_DL)=    0.0021818551 
ITERATION   7 : L= 1101.3666840729 DL=  5.84e-04 (AVERGE_DL)=    0.0009904560 
ITERATION   8 : L= 1101.3668065345 DL=  1.22e-04 (AVERGE_DL)=    0.0004536715 
ITERATION   9 : L= 1101.3668327185 DL=  2.62e-05 (AVERGE_DL)=    0.0002097777 
ITERATION  10 : L= 1101.3668384070 DL=  5.69e-06 (AVERGE_DL)=    0.0000977777 
ITERATION  11 : L= 1101.3668396596 DL=  1.25e-06 (AVERGE_DL)=    0.0000458839 
ITERATION  12 : L= 1101.3668399381 DL=  2.78e-07 (AVERGE_DL)=    0.0000216341 
LOCALIZATION SUM CONVERGED

------------------------------------------------------
AUGMENTED HESSIAN OPTIMIZATION OF FOSTER-BOYS ORBITALS
------------------------------------------------------

Spin operator:           0
Orbital window:          13 to 47
Number of iterations:    128
Gradient tolerance:      1.000e-06
Number of pairs:         595
Davidson threshold:      2000
Diagonalization method:  LAPACK
Iter:    0   L: 1101.3668399381   Grad. norm: 5.708439e-03
   *** Likely close to a maximum now. ***
       Augmented Hessian eigenvalues:  2.32e-07 -6.58e-01 -1.15e+00 -2.43e+00 ... 
Iter:    1   L: 1101.3668400540   Grad. norm: 1.119278e-07
LOCALIZATION HAS CONVERGED.

Eigenvalues of the Hessian:
  0 -6.576e-01
  1 -1.155e+00
  2 -2.432e+00
  3 -3.142e+00
  4 -3.170e+00
  5 -3.530e+00
  6 -3.606e+00
  7 -4.990e+00
  8 -5.007e+00
  9 -5.430e+00
    ...


--------------------------------------------------------------------------------
                    LOCALIZED MOLECULAR ORBITAL COMPOSITIONS
--------------------------------------------------------------------------------

The Mulliken populations for each LMO on each atom are computed
The LMO`s will be ordered according to atom index and type
  (A) Strongly localized MO`s have populations of >=0.950 on one atom
  (B) Two center bond orbitals have populations of >=0.850 on two atoms
  (C) Other MO`s are considered to be `delocalized`

FOUND  -   4 strongly local MO`s
       -  31 two center bond MO`s
       -   0 significantly delocalized MO`s

Rather strongly localized orbitals:
MO  16:  12O  -   0.971233
MO  15:  12O  -   0.989849
MO  14:   1O  -   0.967240
MO  13:   1O  -   0.967133
Bond-like localized orbitals:
MO  47:  26H  -   0.469598  and   9C  -   0.556949
MO  46:  25H  -   0.466887  and   9C  -   0.554656
MO  45:  24H  -   0.469016  and   8C  -   0.567417
MO  44:  23H  -   0.467060  and  10C  -   0.553064
MO  43:  22H  -   0.474107  and  10C  -   0.556521
MO  42:  21H  -   0.483961  and  11C  -   0.549133
MO  41:  20H  -   0.482523  and  11C  -   0.550270
MO  40:  19H  -   0.438382  and   6C  -   0.572809
MO  39:  18H  -   0.438898  and   5C  -   0.574226
MO  38:  17H  -   0.427317  and   4C  -   0.577328
MO  37:  16H  -   0.438261  and   3C  -   0.572640
MO  36:  15H  -   0.462368  and   0C  -   0.558658
MO  35:  14H  -   0.473202  and   0C  -   0.555561
MO  34:  13H  -   0.473311  and   0C  -   0.555534
MO  33:  12O  -   0.682423  and  11C  -   0.333501
MO  32:  12O  -   0.681022  and   8C  -   0.315344
MO  31:  11C  -   0.521301  and  10C  -   0.496964
MO  30:  10C  -   0.497728  and   9C  -   0.507701
MO  29:   9C  -   0.497531  and   8C  -   0.543298
MO  28:   8C  -   0.456350  and   7C  -   0.598290
MO  27:   7C  -   0.493679  and   6C  -   0.546719
MO  26:   7C  -   0.475172  and   4C  -   0.464545
MO  25:   7C  -   0.475678  and   4C  -   0.470938
MO  24:   6C  -   0.446265  and   5C  -   0.501034
MO  23:   6C  -   0.450892  and   5C  -   0.502066
MO  22:   5C  -   0.491032  and   2C  -   0.547453
MO  21:   4C  -   0.536417  and   3C  -   0.493801
MO  20:   3C  -   0.523779  and   2C  -   0.413682
MO  19:   3C  -   0.524025  and   2C  -   0.412127
MO  18:   2C  -   0.378043  and   1O  -   0.667497
MO  17:   1O  -   0.680473  and   0C  -   0.328543
Localized MO's were stored in: calc.loc

Localizing the core orbitals
------------------------------------------------------------------------------
                           ORCA ORBITAL LOCALIZATION
------------------------------------------------------------------------------

Input orbitals are from                  ... calc.loc
Output orbitals are to                   ... calc.loc
Max. number of iterations                ... 128
Localizations seeded randomly            ... off
Convergence tolerance                    ... 1.000e-06
Using relative localization threshhold   ... 1.000e-08
Threshold for strong local MOs           ... 9.500e-01
Threshold for bond MOs                   ... 8.500e-01
Operator                                 ... 0
Orbital range for localization           ... 0 to 12
Localization criterion                   ... FOSTER-BOYS (AUGMENTED HESSIAN)
Doing the dipole integrals     ... o.k.
Initial value of the localization sum :   343.137320
ITERATION   0 : L=  343.1373248123 DL=  5.15e-06 (AVERGE_DL)=    0.0002570613 
ITERATION   1 : L=  343.1373248123 DL=  0.00e+00 (AVERGE_DL)=    0.0000000000 
LOCALIZATION SUM CONVERGED

------------------------------------------------------
AUGMENTED HESSIAN OPTIMIZATION OF FOSTER-BOYS ORBITALS
------------------------------------------------------

Spin operator:           0
Orbital window:          0 to 12
Number of iterations:    128
Gradient tolerance:      1.000e-06
Number of pairs:         78
Davidson threshold:      2000
Diagonalization method:  LAPACK
Iter:    0   L: 343.1373248123   Grad. norm: 1.099986e-03
   *** Likely close to a maximum now. ***
       Augmented Hessian eigenvalues:  3.07e-09 -2.63e+01 -2.76e+01 -2.79e+01 ... 
Iter:    1   L: 343.1373248138   Grad. norm: 6.663627e-15
LOCALIZATION HAS CONVERGED.

Eigenvalues of the Hessian:
  0 -2.632e+01
  1 -2.764e+01
  2 -2.787e+01
  3 -2.806e+01
  4 -2.811e+01
  5 -2.828e+01
  6 -2.830e+01
  7 -2.865e+01
  8 -2.914e+01
  9 -2.931e+01
    ...


--------------------------------------------------------------------------------
                    LOCALIZED MOLECULAR ORBITAL COMPOSITIONS
--------------------------------------------------------------------------------

The Mulliken populations for each LMO on each atom are computed
The LMO`s will be ordered according to atom index and type
  (A) Strongly localized MO`s have populations of >=0.950 on one atom
  (B) Two center bond orbitals have populations of >=0.850 on two atoms
  (C) Other MO`s are considered to be `delocalized`

FOUND  -  13 strongly local MO`s
       -   0 two center bond MO`s
       -   0 significantly delocalized MO`s

Rather strongly localized orbitals:
MO  12:  12O  -   0.999371
MO  11:  11C  -   1.000917
MO  10:  10C  -   1.001991
MO   9:   9C  -   1.001613
MO   8:   8C  -   1.001482
MO   7:   7C  -   1.001548
MO   6:   6C  -   1.001196
MO   5:   5C  -   1.001531
MO   4:   4C  -   1.001222
MO   3:   3C  -   1.001409
MO   2:   2C  -   1.001342
MO   1:   1O  -   0.999026
MO   0:   0C  -   1.000323
Localized MO's were stored in: calc.loc

Warning: reference  - re-canonicalizations have been set to INT 1 VIRT 1
Warning: internal orbitals are localized - no re-canonicalization of internal orbitals
Warning: UsePNO is turned on - no re-canonicalization of internal and virtual orbitals
Fock densities were made 
Making Fock matrix and reference energy:

--------------------------
CLOSED-SHELL FOCK OPERATOR
--------------------------

MDCI_FockCPCM: ediel   =  -0.012946892000
MDCI_FockCPCM: <VCPCM> =  -0.223343361568
Time needed for Fock operator              ...           40.030 sec
Reference energy                           ...   -574.626552879

--------------
DLPNO SETTINGS (2015 fully linear scaling implementation)
--------------

TCutMKN:           1.000e-03
TCutPAO:           1.000e-03
TCutPNO:           3.330e-07
TCutPNOSingles:    9.990e-09
TCutEN:            9.700e-01
TCutPAOExt:        1.000e-01
TCutPairs:         1.000e-04
TCutPre:           1.000e-06
TCutOSV:           1.000e-06
TCutDOij:          1.000e-05
TCutDO:            1.000e-02
TCutC:             1.000e-04
TCutCPAO:          1.000e-03
TCutCMO:           1.000e-03
TScaleDOMP2PreScr: 2.000e+00
TScaleMKNMP2PreScr:1.000e+01
TScalePNOMP2PreScr:1.000e+00
PAO overlap thresh 1.000e-08
Using PNOs for Singles Fock computation
Use new domains
Use fully linear algorithm
TCutTNO:           1.000e-09
TCutMP2Pairs:      1.000e-05
TCutDOStrong:      2.000e-02
TCutDOWeak:        4.000e-02
TCutMKNStrong:     1.000e-02
TCutMKNWeak:       1.000e-01
NTCutTNO:          1

--------------------------
Creating C-PCM containers                  ... ok
Mulliken population of the LMOs            ... ok
Performing proximity check                 ... 
 found 2 problematic atoms
   => In all likelyhood your results will be entirely fine!
   => In case you don't want to trust it, decrease TCutMKN to below 0.00049979.
   => but note that this is probably not necessary but will increase execution time
Calculating differential overlap integrals ... ok

--------------------------
ELECTRON PAIR PRESCREENING
--------------------------

Dipole-based pair screening          .... used

   TCutDOij = 1.000000e-05
   TCutPre  = 1.000000e-06
   .... Finished loop over pairs
Total time spent in the prescreening                  ...     0.000 sec
sum of pair energies estimated for screened out pairs ...       0.000000000000 Eh
Thresholds for map construction and integral transformation for crude MP2:
   TCutMKN                    ...     1.0e-02
   TCutDO                     ...     2.0e-02
   TCutPairs                  ...     1.0e-04
   TCutPNO_CrudeMP2           ...     3.3e-07
   TCutPNOSingles_CrudeMP2    ...     1.0e-08
--------------------------------
LOCAL RI TRANSFORMATION (IAVPAO)
--------------------------------

Orbital window:      13 to 47
Number of PAOs:     599
Basis functions:    599 (227 shells)
Aux. functions:    1408 (426 shells)
Use SHARK:           on
Have SHARK:         yes

Processing maps (0.0 sec)
Average map sizes:
   Aux shells -> MOs              35.0
   Aux shells -> PAOs            599.0
   MOs        -> AO shells       205.2
   PAOs       -> AO shells       225.0

Calculating integrals (4.1 sec, 225.226 MB)
Sorting integrals (0.5 sec, 225.210 MB)
Total time for the integral transformation: 4.7 sec
--------------------------------
INITIAL GUESS AND PNO GENERATION
--------------------------------

PNO truncation parameters                   .... 
    PAOOverlapThresh   =        1.000e-08

    TCutPairs          =        1.000e-04
    TCutPNO            =        3.330e-07
    TCutPNOSingles     =        9.990e-09
    TCutMP2Pairs       =        1.000e-05
    TCutMKN            =        1.000e-02
    TCutDO             =        2.000e-02

Pair selection                          .... not used
Type of local MP2 treatment                 .... semi-local MP2
Strategy for PNO selection                  .... occupation number selection
Pair density normalization                  .... MP2 norm
Spin component scaling                      .... not used

   .... Finished loop over pairs
Making pair pair interaction lists          ... done

                       ===========================
                        366 OF  630 PAIRS ARE KEPT CCSD PAIRS
                        135 OF  630 PAIRS ARE KEPT MP2 PAIRS FOR (T)
                        129 OF  630 PAIRS ARE SKIPPED
                       ===========================

Total time spent in the initial guess                 ...    10.673 sec
SL-MP2 correlation energy (all non-screened pairs)    ...      -2.171036383614 Eh

Initial PNO correlation energy                        ...      -2.158765442533 Eh
sum of pair energies prescreened and skipped MP2 pairs...      -0.000380230994 Eh
sum of pair energies of crude MP2 skipped pairs only  ...      -0.000380230994 Eh
sum of MP2 pair energies for pairs that were not kept ...      -0.005416630751 Eh
sum of PNO error estimates for the kept pairs         ...      -0.006854310330 Eh
                                                          --------------------
sum of all corrections                                         -0.012270941081
Initial total correlation energy                               -2.171036383614
Thresholds for map construction and integral transformation for fine MP2 and CCSD(T) calculation:
   TCutMKN   ...     1.0e-03
   TCutDO    ...     1.0e-02
   TCutPairs ...     1.0e-04
   TCutCMO   ...     1.0e-03
   TCutCPAO  ...     1.0e-03

Thresholds for map construction and integral transformation for strong Triples:
   TCutMKN   ...     1.0e-02
   TCutDO    ...     2.0e-02
   TCutCMO   ...     1.0e-03
   TCutCPAO  ...     1.0e-03

Thresholds for map construction and integral transformation for weak Triples:
   TCutMKN   ...     1.0e-01
   TCutDO    ...     4.0e-02
   TCutCMO   ...     1.0e-03
   TCutCPAO  ...     1.0e-03

--------------------------------
LOCAL RI TRANSFORMATION (IAVPAO)
--------------------------------

Orbital window:      13 to 47
Number of PAOs:     599
Basis functions:    599 (227 shells)
Aux. functions:    1408 (426 shells)
Use SHARK:           on
Have SHARK:         yes

Processing maps (0.0 sec)
Average map sizes:
   Aux shells -> MOs              33.3
   Aux shells -> PAOs            599.0
   MOs        -> AO shells       205.2
   PAOs       -> AO shells       225.0

Calculating integrals (3.6 sec, 215.044 MB)
Sorting integrals (0.4 sec, 215.028 MB)
Total time for the integral transformation: 4.0 sec
--------------------------------
INITIAL GUESS AND PNO GENERATION
--------------------------------

PNO truncation parameters                   .... 
    PAOOverlapThresh   =        1.000e-08

    TCutPairs          =        1.000e-04
    TCutPNO            =        3.330e-07
    TCutPNOSingles     =        9.990e-09
    TCutMP2Pairs       =        1.000e-05
    TCutMKN            =        1.000e-03
    TCutDO             =        1.000e-02

Pair selection                          .... not used
Type of local MP2 treatment                 .... semi-local MP2
Strategy for PNO selection                  .... occupation number selection
Pair density normalization                  .... MP2 norm
Spin component scaling                      .... not used

   .... Finished loop over pairs

 PNO Occupation Number Statistics: 
  | Av. % of trace(Dij) retained        ...  97.673382832870
  | sigma^2 in % of trace(Dij) retained ...   8.60e+00
  | Av. % of trace(Di) retained         ...  99.998937726414
  | sigma^2 in % of trace(Di) retained  ...   1.43e-07
 Distributions of % trace(Dij) recovered:
  |       >= 99.9  ...   105 ( 21.0 % of all pairs)
  |   [70.0, 80.0) ...     2 (  0.4 % of all pairs)
  |   [80.0, 90.0) ...     9 (  1.8 % of all pairs)
  |   [90.0, 99.0) ...   251 ( 50.1 % of all pairs)
  |   [99.0, 99.9) ...   134 ( 26.7 % of all pairs)
 Distributions of % trace(Di) recovered :
  |       >= 99.9  ...    35 (100.0 % of all I-pairs )

Making pair pair interaction lists          ... done

                       ===========================
                        366 OF  501 PAIRS ARE KEPT
                       ===========================

Total time spent in the initial guess                 ...    16.661 sec
SL-MP2 correlation energy (all non-screened pairs)    ...      -2.172331550895 Eh

Initial PNO correlation energy                        ...      -2.160382316989 Eh
sum of pair energies estimated for screened out pairs ...      -0.000380230994 Eh
sum of MP2 pair energies for pairs that were not kept ...      -0.005040118866 Eh
sum of PNO error estimates for the kept pairs         ...      -0.006909115040 Eh
                                                          --------------------
sum of all corrections                                         -0.012329464900
Initial total correlation energy                               -2.172711781888
Thresholds for map construction and integral transformation for fine MP2 and CCSD(T) calculation:
   TCutMKN   ...     1.0e-03
   TCutDO    ...     1.0e-02
   TCutPairs ...     1.0e-04
   TCutCMO   ...     1.0e-03
   TCutCPAO  ...     1.0e-03

Time for aux screen maps:            0.004
Time for maps after fine MP2:            0.024
-----------------------------
LOCAL RI TRANSFORMATION (IJV)
-----------------------------

Orbital window:      13 to 47
Basis functions:    599 (227 shells)
Aux. functions:    1408 (426 shells)
Use SHARK:           on

Processing maps (0.0 sec)
Average map sizes:
   Aux shells -> MOs(i)           29.6
   Aux shells -> MOs(j)           35.0
   MOs        -> AO shells       205.2

Calculating integrals (3.0 sec, 11.207 MB)
Sorting integrals (0.0 sec, 11.192 MB)
Total time for the integral transformation: 3.0 sec
--------------------------------
LOCAL RI TRANSFORMATION (VABPAO)
--------------------------------

Number of PAOs:     599
Basis functions:    599 (227 shells)
Aux. functions:    1408 (426 shells)
Use SHARK:           on

Processing maps (0.0 sec)
Average map sizes:
   Aux shells -> PAOs            592.6
   PAOs       -> AO shells       225.0

Calculating integrals (7.6 sec, 3783.392 MB)
Finished


-------------------------------------
Pair Pair Term precalculation with     
RI-(ij|mn) and (im|jn) transformation  
ON THE FLY                             
-------------------------------------

   IBatch   1 (of   2)              ... done (   96.090 sec)
   IBatch   2 (of   2)              ... done (   75.627 sec)
Total EXT                           ...         171.717 sec

IAVPA Available = YES
VABPAO Available= YES
IJV Available   = YES
IJK Available   = NO
PNO3i Available = YES
PNO3j Available = YES
PNO4 Available  = YES
---------------------
RI-PNO TRANSFORMATION
---------------------

Total Number of PNOs                   ... 12304
Average number of PNOs per pair        ...    33
Maximal number of PNOs per pair        ...    80
   #pairs with  1 -  5 PNOs   :    0
   #pairs with  6 - 10 PNOs   :    8
   #pairs with 11 - 15 PNOs   :   41
   #pairs with 16 - 20 PNOs   :   43
   #pairs with 21 - 25 PNOs   :   40
   #pairs with 26 - 30 PNOs   :   26
   #pairs with 31 - 35 PNOs   :   62
   #pairs with 36 - 40 PNOs   :   25
   #pairs with 41 - 45 PNOs   :   36
   #pairs with 46 - 50 PNOs   :   33
   #pairs with 51 - 55 PNOs   :   21
   #pairs with 56 - 60 PNOs   :   10
   #pairs with 61 - 65 PNOs   :    6
   #pairs with 71 - 75 PNOs   :   12
   #pairs with 76 - 80 PNOs   :    3

Generation of (ij|ab)[P] integrals            ... on
Generation of (ia|bc)[P],(ja|bc)[P] integrals ... on
Storage of 3 and 4 external integrals         ... on
Generation of ALL (ka|bc)[P] integrals        ... on
Keep RI integrals in memory                   ... off

Ibatch:  1 (of  1)
Starting 2-4 index PNO integral generation ... done

Timings:
Total PNO integral transformation time     ...         69.077 sec
Size of the 3-external file                ...       185 MB
Size of the 4-external file                ...      1240 MB
Size of the IKJL file                      ...         0 MB
Size of the all 3-external file            ...      3166 MB
Size of the 1-external file                ...         9 MB

Making pair/pair overlap matrices          ... done (    9.273 sec)
Size of the pair overlap file              ... 866 MB
Redoing the guess amplitudes               ... done (    0.006 sec)

-------------------------
FINAL STARTUP INFORMATION
-------------------------

E(0)                                       ...   -574.626552879
E(SL-MP2)                                  ...     -2.172331551
E(SL-MP2) including corrections            ...     -2.172711782
Initial E(tot)                             ...   -576.799264661
<T|T>                                      ...      0.616719448
Number of pairs included                   ... 366
Total number of pairs                      ... 630

------------------------------------------------
                  RHF COUPLED CLUSTER ITERATIONS
------------------------------------------------

Number of PNO amplitudes to be optimized   ...       503684
Number of non-PNO amplitudes               ...    111117966
Untruncated number of regular amplitudes   ...    191268630

Iter       E(tot)           E(Corr)          Delta-E          Residual     Time
  0   -576.799373464     -2.160491120      0.011840431      0.014318197   16.43
                           *** Turning on DIIS ***
  1   -576.877096948     -2.238214604     -0.077723484      0.010479596   18.08
  2   -576.932010430     -2.293128086     -0.054913482      0.003263263   17.38
  3   -576.941733167     -2.302850823     -0.009722737      0.001937486   17.31
  4   -576.944372079     -2.305489736     -0.002638913      0.001009160   17.34
  5   -576.945109527     -2.306227183     -0.000737447      0.000456482   17.68
  6   -576.945312424     -2.306430081     -0.000202898      0.000147199   17.89
  7   -576.945335854     -2.306453510     -0.000023429      0.000064533   17.77
  8   -576.945345724     -2.306463380     -0.000009870      0.000037732   17.32
  9   -576.945338819     -2.306456475      0.000006905      0.000022938   17.33
               --- The Coupled-Cluster iterations have converged ---

----------------------
COUPLED CLUSTER ENERGY
----------------------

E(0)                                       ...   -574.626552879
E(CORR)(strong-pairs)                      ...     -2.306468190
E(CORR)(weak-pairs)                        ...     -0.012329465
E(CORR)(corrected)                         ...     -2.318797655
C-PCM corr. term (included in E(CORR))     ...     -0.000011715
E(TOT)                                     ...   -576.945350534
Singles Norm <S|S>**1/2                    ...      0.084526232  
T1 diagnostic                              ...      0.010102817  

------------------
LARGEST AMPLITUDES
------------------
  17-> 48  17-> 48       0.049583
  33-> 48  33-> 48       0.048734
  32-> 48  32-> 48       0.048388
  18-> 49  18-> 49       0.042052
  42-> 51  42-> 51       0.041200
  41-> 51  41-> 51       0.039288
  28-> 50  28-> 50       0.039093
  23-> 48  23-> 48       0.038808
  24-> 48  24-> 48       0.038604
  29-> 49  29-> 49       0.037458
  30-> 49  30-> 49       0.037446
  44-> 51  44-> 51       0.036925
  46-> 51  46-> 51       0.035567
  27-> 52  27-> 52       0.035402
  40-> 52  40-> 52       0.035162
  36-> 51  36-> 51       0.034759


-------------------------------------------
DLPNO BASED TRIPLES CORRECTION
-------------------------------------------

Singles multiplier          ...  1.000000
TCutTNO                     ... 1.000e-09
TCutMP2Pairs                ... 1.000e-05
TCutDOStrong                ... 2.000e-02
TCutMKNStrong               ... 1.000e-02
TCutDOWeak                  ... 4.000e-02
TCutMKNWeak                 ... 1.000e-01

Fragment selection                          .... not used
Number of Triples that are to be computed   ...      3412

 . . . . . . . . .
10% done  
20% done  
30% done  
40% done  
50% done  
60% done  
70% done  
80% done  
90% done               (    398.566 sec)
Triples timings:
Total time for T0               ...   429.895 sec
Total time for Iterative (T)    ...     0.000 sec
Total time of overall (T)       ...   450.546 sec

Triples List generation         ...     0.000 sec
TNO generation                  ...    31.309 sec
Pair density generation         ...     0.007 sec
Look up tables                  ...     0.000 sec
Generating 3-index integrals    ...   278.091 sec
  Make 4-ind.int. from 3-ind.int...    32.921 sec
  Projecting amplitudes (D + S) ...    54.019 sec
  Downprojecting integrals      ...     0.005 sec
  Energy contr. (sum over a,b,c)...     9.404 sec
Fitting ET(->0)                 ...     0.000 sec

Everything after 3-index        ...   120.475 sec

Timing details:
 TNO integrals                  ...   307.899 sec
   Reading 3-index integrals    ...     1.724 sec
   Sorting integrals            ...    38.328 sec
       Sorting integrals 1      ...     0.003 sec
       Sorting integrals 2      ...    27.056 sec
       Sorting integrals 3      ...     0.934 sec
       Sorting integrals 4      ...     0.145 sec
       Sorting integrals 5      ...     0.368 sec
       Sorting integrals 6      ...     9.821 sec
   Calculating local VM**-1/2   ...     2.018 sec
   Orthogonal. integrals        ...     2.842 sec
   Multipl. 3-index integrals   ...   262.988 sec
   All concerning IRIab (w/TNO) ...    16.874 sec

 Calculate W0/W1                ...    24.093 sec
 W 3-ext contribution           ...    12.707 sec
 W 3-int contribution           ...     4.205 sec
 Sorting W                      ...     6.367 sec

 V exchange contribution        ...     3.634 sec

 Timings for Triples without generation
     of 3-index integrals       ...   120.467 sec
       0 weak pairs             ...    95.640 sec
       1 weak pair              ...    24.827 sec
       2 weak pairs             ...     0.000 sec
       3 weak pairs             ...     0.000 sec
  Extra time for extrapolation  ...     0.000 sec

Number of Triples   (0, 1, 2, 3 weak pairs; overall):   2282    1130       0       0  (  3412)
Number of Atoms     (0, 1, 2, 3 weak pairs; overall):   15.3    13.6     0.0     0.0  (    27)
Number of PAOs      (0, 1, 2, 3 weak pairs; overall):  372.1   344.3     0.0     0.0  (   599)
Number of AuxFcns   (0, 1, 2, 3 weak pairs; overall):  481.8   368.2     0.0     0.0  (  1408)
Number of TNOs      (0, 1, 2, 3 weak pairs         ):   90.7    65.1     0.0     0.0
Aver. Number of NTNO, Atoms, PAOs, AuxFcns / Triples:   3412    82.2    14.8   362.9   444.1

Triples Correction (T)                     ...     -0.102723231
Final correlation energy                   ...     -2.421520886
E(CCSD)                                    ...   -576.945350534
E(CCSD(T))                                 ...   -577.048073765


--------------------------------------------------------------------------------
                                    TIMINGS
--------------------------------------------------------------------------------


Total execution time                   ...     1072.924 sec

Localization of occupied MO's          ...        0.384 sec (  0.0%)
Fock Matrix Formation                  ...       40.030 sec (  3.7%)
Global overlap, Fock, MKN matrices     ...       92.864 sec (  8.7%)
Differential overlap integrals         ...        1.439 sec (  0.1%)
Organizing maps                        ...        0.070 sec (  0.0%)
RI 3-index integral generations        ...       19.234 sec (  1.8%)
RI-PNO integral transformation         ...      264.515 sec ( 24.7%)
Initial Guess                          ...       27.464 sec (  2.6%)
DIIS Solver                            ...        0.378 sec (  0.0%)
State Vector Update                    ...        0.029 sec (  0.0%)
Sigma-vector construction              ...      174.134 sec ( 16.2%)
  <D|H|D>(0-ext)                       ...        7.461 sec (  4.3% of sigma)
  <D|H|D>(2-ext Fock)                  ...        0.020 sec (  0.0% of sigma)
  <D|H|D>(2-ext)                       ...       29.430 sec ( 16.9% of sigma)
  <D|H|D>(4-ext)                       ...       14.656 sec (  8.4% of sigma)
  <D|H|D>(4-ext-corr)                  ...       71.681 sec ( 41.2% of sigma)
  CCSD doubles correction              ...        0.362 sec (  0.2% of sigma)
  <S|H|S>                              ...        1.170 sec (  0.7% of sigma)
  <S|H|D>(1-ext)                       ...        0.901 sec (  0.5% of sigma)
  <D|H|S>(1-ext)                       ...        0.019 sec (  0.0% of sigma)
  <S|H|D>(3-ext)                       ...        0.392 sec (  0.2% of sigma)
  Fock-dressing                        ...       24.816 sec ( 14.3% of sigma)
  Singles amplitudes                   ...        1.487 sec (  0.9% of sigma)
  (ik|jl)-dressing                     ...        5.392 sec (  3.1% of sigma)
  (ij|ab),(ia|jb)-dressing             ...        4.246 sec (  2.4% of sigma)
  C-PCM terms                          ...        9.368 sec (  5.4% of sigma)
  Pair energies                        ...        0.011 sec (  0.0% of sigma)
Total Time for computing (T)           ...      450.556 sec ( 42.0% of ALL)
C-PCM correction to E(CORR)            ...        0.829 sec (  0.1%)


Maximum memory used throughout the entire MDCI-calculation: 7867.3 MB

-------------------------   --------------------
FINAL SINGLE POINT ENERGY      -577.048073765006
-------------------------   --------------------


           ************************************************************
           *        Program running with 8 parallel MPI-processes     *
           *              working on a common directory               *
           ************************************************************

------------------------------------------------------------------------------
                              ORCA PROPERTY CALCULATIONS
------------------------------------------------------------------------------

GBWName                                 ... calc.gbw
Number of atoms                         ...     27
Number of basis functions               ...    599
Max core memory                         ...   8000 MB

Electric properties:
Dipole moment                           ... YES
Quadrupole moment                       ...  NO
Static polarizability (Dipole/Dipole)   ...  NO
Static polarizability (Dipole/Quad.)    ...  NO
Static polarizability (Quad./Quad.)     ...  NO
Static polarizability (Velocity)        ...  NO

Atomic electric properties:
Dipole moment                           ...  NO
Quadrupole moment                       ...  NO
Static polarizability                   ...  NO

Choice of electric origin               ... Center of mass
Position of electric origin             ...    -0.019796     0.004372    -0.006554

General magnetic properties:
Magnetizability                         ...  NO

EPR properties:
g-Tensor (aka g-matrix)                 ...  NO
Zero-Field splitting spin-orbit         ...  NO
Zero-field splitting spin-spin          ...  NO
Hyperfine couplings                     ...  NO (   0 nuclei)
Quadrupole couplings                    ...  NO (   0 nuclei)
Contact density                         ...  NO (   0 nuclei)

NMR properties:
Chemical shifts                         ...  NO (   0 nuclei)
Spin-rotation constants                 ...  NO (   0 nuclei)
Spin-spin couplings                     ...  NO (   0 nuclei,    0 pairs)

Choice of magnetic origin               ... GIAO
Position of magnetic origin             ...     0.000000     0.000000     0.000000

Properties with geometric perturbations:
SCF Hessian                             ...  NO
IR spectrum                             ...  NO
VCD spectrum                            ...  NO
X-ray spectroscopy properties:
SCF XES/XAS/RIXS spectra                ...  NO


-------------
DIPOLE MOMENT
-------------

Method             : SCF
Type of density    : Electron Density
Multiplicity       :   1
Irrep              :   0
Energy             :  -574.6265580847586989 Eh
Relativity type    : 
Basis              : AO
                                X                 Y                 Z
Electronic contribution:     -3.620158377      -2.359785961       3.234669330
Nuclear contribution   :      3.809405495       2.654817852      -4.063931503
                        -----------------------------------------
Total Dipole Moment    :      0.189247118       0.295031891      -0.829262173
                        -----------------------------------------
Magnitude (a.u.)       :      0.900296640
Magnitude (Debye)      :      2.288372198


--------------------
Rotational spectrum 
--------------------
 
Rotational constants in cm-1:             0.070821             0.013331             0.012304 
Rotational constants in MHz :          2123.172705           399.638929           368.869262 

Dipole components along the rotational axes: 
x,y,z [a.u.] :    -0.194646     0.281909    -0.832571 
x,y,z [Debye]:    -0.494752     0.716557    -2.116226 

 

Dipole moment calculation done in   0.1 sec 

Maximum memory used throughout the entire PROP-calculation: 39.2 MB

--------------------------------
SUGGESTED CITATIONS FOR THIS RUN
--------------------------------

Below you find a list of papers that are relevant to this ORCA run
We neither can nor want to force you to cite these papers, but we appreciate if you do
You receive ORCA, which is the product of decades of hard work by many enthusiastic individuals, for free
The only thing we kindly ask in return is that you cite our papers,
We deeply appreciate it, if you show your appreciation for ORCA by not just citing the generic ORCA reference.

Please note that relegating all ORCA citations to the supporting information does *not* help us.
SI sections are not indexed - citations you put there will not count into any citation statistics
But we need these citations in order to attract the funding resources that allow us to do what we are doing

Therefore, if you are a happy ORCA user, please consider citing a few of the papers listed below in the main body of your paper

In addition to the list printed below, the program has created the file calc.bibtex that contains the list in bibtex format
You can import this file easily into all common literature databanks and citation aid programs


List of essential papers. We consider these as the minimum necessary citations

  1. Neese,F.
     Software update: the ORCA program system, version 5.0
     WIRES Comput. Molec. Sci., 2022 12(1)e1606
     doi.org/10.1002/wcms.1606

List of papers to cite with high priority. The work reported in these papers was absolutely
necessary for this run to complete.
Our perspective: the developers of density functionals and basis sets usually get cited in chemistry papers
Good! But without the algorithms to do something with them, the functionals or basis sets would not do anything.
Hence, in our opinion, the algorithm design and method developments papers are equally worthy of getting cited

  1. Neese,F.; Hansen,A.; Liakos,D.G.
     Efficient and accurate approximations to the local coupled cluster singles doubles method using a truncated pair natural orbital basis
     J. Chem. Phys., 2009 131 064103
     doi.org/10.1063/1.3173827
  2. Neese,F.; Wennmohs,F.; Hansen,A.
     Efficient and accurate local approximations to coupled-electron pair approaches: An attempt to revive the pair natural orbital method
     J. Chem. Phys., 2009 130 114108
     doi.org/10.1063/1.3086717
  3. Riplinger,C.; Neese,F.
     An efficient and near linear scaling pair natural orbital based local coupled cluster method
     J. Chem. Phys., 2013 138(3)Art. No. 034106
     doi.org/10.1063/1.4773581
  4. Riplinger,C.; Sandhoefer,B.; Hansen,A.; Neese,F.
     Natural triple excitations in local coupled cluster calculations with pair natural orbitals
     J. Chem. Phys., 2013 139(13)Art. No. 134101
     doi.org/10.1063/1.4821834
  5. Riplinger,C.; Pinski,P.; Becker,U.; Valeev,E.F.; Neese,F.
     Sparse maps-A systematic infrastructure for reduced-scaling electronic structure methods. II. Linear scaling domain based pair natural orbital coupled cluster theory
     J. Chem. Phys., 2016 144 
     doi.org/10.1063/1.4939030
  6. Bistoni,G.; Riplinger,C.; Minenkov,Y.; Cavallo,L.; Auer,A.A.; Neese,F.
     Treating Subvalence Correlation Effects in Domain Based Pair Natural Orbital Coupled Cluster Calculations: An Out-of-the-Box Approach
     J. Theo. Comp. Chem., 2017 13 3220-3227
     doi.org/10.1021/acs.jctc.7b00352
  7. Garcia-Rates,M.; Neese,F.
     Effect of the Solute Cavity on the Solvation Energy and its Derivatives within the Framework of the Gaussian Charge Scheme
     J. Comput. Chem., 2020 41 922-939
     doi.org/10.1002/jcc.26139
  8. Garcia-Rates,M.; Becker,U.; Neese,F.
     Implicit solvation in domain based pair natural orbital coupled cluster (DLPNO-CCSD) theory
     J. Comput. Chem., 2021 42 1959-1973
     doi.org/10.1002/jcc.26726
  9. Neese,F.
     The SHARK Integral Generation and Digestion System
     J. Comp. Chem., 2022  1-16
     doi.org/10.1002/jcc.26942

List of suggested additional citations. These are papers that are important in the 'surrounding' of 
of this run, or papers that preceded the highly important papers. If you like your results we are grateful for a citation.

  1. Neese,F.
     The ORCA program system
     WIRES Comput. Molec. Sci., 2012 2(1)73-78
     doi.org/10.1002/wcms.81
  2. Neese,F.
     Software update: the ORCA program system, version 4.0
     WIRES Comput. Molec. Sci., 2018 8(1)1-6
     doi.org/10.1002/wcms.1327
  3. Neese,F.; Wennmohs,F.; Becker,U.; Riplinger,C.
     The ORCA quantum chemistry program package
     J. Chem. Phys., 2020 152 Art. No. L224108
     doi.org/10.1063/5.0004608

List of optional additional citations

  1. Neese,F.
     Approximate second-order SCF convergence for spin unrestricted wavefunctions
     Chem. Phys. Lett., 2000 325(1-3)93-98
     doi.org/10.1016/s0009-2614(00)00662-x

Timings for individual modules:

Sum of individual times          ...     1175.717 sec (=  19.595 min)
Startup calculation              ...        1.677 sec (=   0.028 min)   0.1 %
SCF iterations                   ...       98.572 sec (=   1.643 min)   8.4 %
Property integrals               ...        0.487 sec (=   0.008 min)   0.0 %
Property calculations            ...        1.062 sec (=   0.018 min)   0.1 %
MDCI module                      ...     1073.919 sec (=  17.899 min)  91.3 %
                             ****ORCA TERMINATED NORMALLY****
TOTAL RUN TIME: 0 days 0 hours 19 minutes 36 seconds 143 msec
'calc.bibtex' -> '/hsnfs/users/frank/ThermodynamicMap/2OMe_Phenyl/Product/SP/calc.bibtex'
'calc.cpcm' -> '/hsnfs/users/frank/ThermodynamicMap/2OMe_Phenyl/Product/SP/calc.cpcm'
'calc.cpcm_corr' -> '/hsnfs/users/frank/ThermodynamicMap/2OMe_Phenyl/Product/SP/calc.cpcm_corr'
'calc.densities' -> '/hsnfs/users/frank/ThermodynamicMap/2OMe_Phenyl/Product/SP/calc.densities'
'calc.densitiesinfo' -> '/hsnfs/users/frank/ThermodynamicMap/2OMe_Phenyl/Product/SP/calc.densitiesinfo'
'calc.err' -> '/hsnfs/users/frank/ThermodynamicMap/2OMe_Phenyl/Product/SP/calc.err'
'calc.gbw' -> '/hsnfs/users/frank/ThermodynamicMap/2OMe_Phenyl/Product/SP/calc.gbw'
'calc.ges' -> '/hsnfs/users/frank/ThermodynamicMap/2OMe_Phenyl/Product/SP/calc.ges'
'calc.job' -> '/hsnfs/users/frank/ThermodynamicMap/2OMe_Phenyl/Product/SP/calc.job'
'calc.loc' -> '/hsnfs/users/frank/ThermodynamicMap/2OMe_Phenyl/Product/SP/calc.loc'
'calc.property.txt' -> '/hsnfs/users/frank/ThermodynamicMap/2OMe_Phenyl/Product/SP/calc.property.txt'
'calc.xyz' -> '/hsnfs/users/frank/ThermodynamicMap/2OMe_Phenyl/Product/SP/calc.xyz'
cp: cannot stat 'calc.asa.inp': No such file or directory
cp: missing destination file operand after '/hsnfs/users/frank/ThermodynamicMap/2OMe_Phenyl/Product/SP/'
Try 'cp --help' for more information.
cp: cannot stat 'calc.pc.tmp': No such file or directory
cp: cannot stat 'calc.QM2.pc.tmp': No such file or directory
