# Supplementary material for: Bro̷nsted Acid-Catalyzed Reduction of Furans
Source: J Am Chem Soc. 2025 Feb 19;147(9):7932–8. doi: 10.1021/jacs.4c18485 (PMC11887439; doi:10.1021/jacs.4c18485)
Supplement: Supplementary file 2 — ja4c18485_si_002.zip [file ja4c18485_si_002.zip › AllCoordinates/2-(p-OMe-Ph)-Furan/SM/calc.mpi8.out]

! Job execution by suborca V 10.00 !
Job started from head1.mpi-muelheim.mpg.de, running /hsnfs/software/orca/orca_stable_directory/orca_stable_20240731/orca on xe31th15.mpi-muelheim.mpg.de in /usr/scratch/frank/calc__8530261 (/bin/ksh)
Job execution start: Wed Jul 31 18:01:02 CEST 2024
Shared library path: /hsnfs/software/openmpi-4.1.0/lib:/hsnfs/software/orca/orca_stable_directory/orca_stable_20240731:/hsnfs/software/themis/llvm-14.0.1/lib::/hsnfs/software/cfour-2.1/lib:/hsnfs/software/orca/orca_stable:/usr/users/openmpi-2.0.4/lib:/opt/intel/lib/intel64:/opt/intel/mkl/lib/intel64
SLURM Job ID is: 8530261
SLURM_JOB_NODELIST: xe31th15
Maxcore enforced by SLURM: 9600 MB per core
Expanded nodelist (1 nodes):
xe31th15

                                 *****************
                                 * O   R   C   A *
                                 *****************

                                            #,                                       
                                            ###                                      
                                            ####                                     
                                            #####                                    
                                            ######                                   
                                           ########,                                 
                                     ,,################,,,,,                         
                               ,,#################################,,                 
                          ,,##########################################,,             
                       ,#########################################, ''#####,          
                    ,#############################################,,   '####,        
                  ,##################################################,,,,####,       
                ,###########''''           ''''###############################       
              ,#####''   ,,,,##########,,,,          '''####'''          '####       
            ,##' ,,,,###########################,,,                        '##       
           ' ,,###''''                  '''############,,,                           
         ,,##''                                '''############,,,,        ,,,,,,###''
      ,#''                                            '''#######################'''  
     '                                                          ''''####''''         
             ,#######,   #######,   ,#######,      ##                                
            ,#'     '#,  ##    ##  ,#'     '#,    #''#        ,####,   ,####,        
            ##       ##  ##   ,#'  ##            #'  '#       #'       #'  '#        
            ##       ##  #######   ##           ,######,      #####,   #    #        
            '#,     ,#'  ##    ##  '#,     ,#' ,#      #,     #,   #   #,  ,#        
             '#######'   ##     ##  '#######'  #'      '#     '####' # '####'        


                #########################################################
                #                        -***-                          #
                #          Department of theory and spectroscopy        #
                #                                                       #
                #                      Frank Neese                      #
                #                                                       #
                #     Directorship, Architecture, Infrastructure        #
                #                    SHARK, DRIVERS                     #
                #        Core code/Algorithms in most modules           #
                #                                                       #
                #        Max Planck Institute fuer Kohlenforschung      #
                #                Kaiser Wilhelm Platz 1                 #
                #                 D-45470 Muelheim/Ruhr                 #
                #                      Germany                          #
                #                                                       #
                #                  All rights reserved                  #
                #                        -***-                          #
                #########################################################


                         Program Version 6.0.x  -   STABLE   -
                                (GIT: $3cc7b107$)
                ($2024-07-30 10:47:09 +0200 $)

                         (BUILD: $Wed 31 Jul 2024 01:07:58 AM CEST$)


 With contributions from (in alphabetic order):
   Daniel Aravena         : Magnetic Suceptibility
   Michael Atanasov       : Ab Initio Ligand Field Theory (pilot matlab implementation)
   Alexander A. Auer      : GIAO ZORA, VPT2 properties, NMR spectrum
   Ute Becker             : All parallelization in ORCA, NUMFREQ, NUMCALC
   Giovanni Bistoni       : ED, misc. LED, open-shell LED, HFLD
   Martin Brehm           : Molecular dynamics
   Dmytro Bykov           : pre 5.0 version of the SCF Hessian
   Marcos Casanova-Páez   : Triplet and SCS-CIS(D). UHF-(DLPNO)-IP/EA/STEOM-CCSD. UHF-CVS-IP/STEOM-CCSD
   Vijay G. Chilkuri      : MRCI spin determinant printing, contributions to CSF-ICE
   Pauline Colinet        : FMM embedding
   Dipayan Datta          : RHF DLPNO-CCSD density
   Achintya Kumar Dutta   : EOM-CC, STEOM-CC
   Nicolas Foglia         : Exact transition moments, OPA infrastructure, MCD improvements
   Dmitry Ganyushin       : Spin-Orbit,Spin-Spin,Magnetic field MRCI
   Miquel Garcia          : C-PCM and meta-GGA Hessian, CCSD/C-PCM, Gaussian charge scheme
   Tiago L. C. Gouveia    : GS-ROHF, GS-ROCIS
   Yang Guo               : DLPNO-NEVPT2, F12-NEVPT2, CIM, IAO-localization
   Andreas Hansen         : Spin unrestricted coupled pair/coupled cluster methods
   Ingolf Harden          : AUTO-CI MPn and infrastructure 
   Benjamin Helmich-Paris : MC-RPA, TRAH-(SCF,CASSCF), AVAS, COSX integrals, SCF dyn. polar.
   Lee Huntington         : MR-EOM, pCC
   Robert Izsak           : Overlap fitted RIJCOSX, COSX-SCS-MP3, EOM
   Riya Kayal             : Wick's Theorem for AUTO-CI, AUTO-CI UHF-CCSDT
   Emily Kempfer          : AUTO-CI, RHF CISDT and CCSDT
   Christian Kollmar      : KDIIS, OOCD, Brueckner-CCSD(T), CCSD density, CASPT2, CASPT2-K, improved NEVPT2
   Axel Koslowski         : Symmetry handling
   Simone Kossmann        : Meta GGA functionals, TD-DFT gradient, OOMP2, (MP2 Hessian; deprecated post 5.0)
   Lucas Lang             : DCDCAS
   Marvin Lechner         : AUTO-CI (C++ implementation), FIC-MRCC
   Spencer Leger          : CASSCF response
   Dagmar Lenk            : GEPOL surface, SMD, ORCA-2-JSON
   Dimitrios Liakos       : Extrapolation schemes; Compound Job, initial MDCI parallelization
   Dimitrios Manganas     : Further ROCIS development; embedding schemes. LFT, Crystal Embedding
   Dimitrios Pantazis     : SARC Basis sets
   Anastasios Papadopoulos: AUTO-CI, single reference methods and gradients
   Taras Petrenko         : pre 6.0 DFT Hessian and TD-DFT gradient, (ASA, deprecated), ECA, 1-Electron XAS/XES, NRVS
   Peter Pinski           : DLPNO-MP2, DLPNO-MP2 Gradient
   Christoph Reimann      : Effective Core Potentials
   Marius Retegan         : Local ZFS, SOC
   Christoph Riplinger    : Optimizer, TS searches, QM/MM, DLPNO-CCSD(T), (RO)-DLPNO pert. Triples
   Michael Roemelt        : Original ROCIS implementation
   Masaaki Saitow         : Open-shell DLPNO-CCSD energy and density
   Barbara Sandhoefer     : DKH picture change effects
   Kantharuban Sivalingam : CASSCF convergence/infrastructure, NEVPT2 and variants, FIC-MRCI
   Bernardo de Souza      : ESD, SOC TD-DFT
   Georgi Stoychev        : AutoAux, RI-MP2 NMR, DLPNO-MP2 response, X2C
   Van Anh Tran           : RI-MP2 g-tensors
   Willem Van den Heuvel  : Paramagnetic NMR
   Zikuan Wang            : NOTCH, Electric field optimization 
   Frank Wennmohs         : Technical directorship and infrastructure
   Hang Xu                : AUTO-CI-Response properties 


 We gratefully acknowledge several colleagues who have allowed us to
 interface, adapt or use parts of their codes:
   Stefan Grimme, W. Hujo, H. Kruse, P. Pracht,  : VdW corrections, initial TS optimization,
                  C. Bannwarth, S. Ehlert,         DFT functionals, gCP, sTDA/sTD-DF
                  L. Wittmann, M. Mueller
   Ed Valeev, F. Pavosevic, A. Kumar             : LibInt (2-el integral package), F12 methods
   Garnet Chan, S. Sharma, J. Yang, R. Olivares  : DMRG
   Ulf Ekstrom                                   : XCFun DFT Library
   Mihaly Kallay                                 : mrcc  (arbitrary order and MRCC methods)
   Frank Weinhold                                : gennbo (NPA and NBO analysis)
   Simon Mueller                                 : openCOSMO-RS
   Christopher J. Cramer and Donald G. Truhlar   : smd solvation model
   Lars Goerigk                                  : TD-DFT with DH, B97 family of functionals
   V. Asgeirsson, H. Jonsson                     : NEB implementation
   FAccTs GmbH                                   : IRC, NEB, NEB-TS, DLPNO-Multilevel, CI-OPT
                                                   MM, QMMM, 2- and 3-layer-ONIOM, Crystal-QMMM,
                                                   LR-CPCM, SF, NACMEs, symmetry and pop. for TD-DFT,
                                                   nearIR, NL-DFT gradient (VV10), updates on ESD,
                                                   ML-optimized integration grids, MBIS, APM,
                                                   GOAT, DOCKER, SOLVATOR, interface openCOSMO-RS
   S Lehtola, MJT Oliveira, MAL Marques          : LibXC Library
   Liviu Ungur et al                             : ANISO software


 Your calculation uses the libint2 library for the computation of 2-el integrals
 For citations please refer to: http://libint.valeyev.net

 Your ORCA version has been built with support for libXC version: 6.2.2
 For citations please refer to: https://libxc.gitlab.io

 This ORCA versions uses:
   CBLAS   interface :  Fast vector & matrix operations
   LAPACKE interface :  Fast linear algebra routines
   SCALAPACK package :  Parallel linear algebra routines
   Shared memory     :  Shared parallel matrices
   BLAS/LAPACK       :  OpenBLAS 0.3.26  USE64BITINT DYNAMIC_ARCH NO_AFFINITY Haswell SINGLE_THREADED
        Core in use  :  Haswell
   Copyright (c) 2011-2014, The OpenBLAS Project


NOTE: MaxCore=8000 MB was set to SCF,MP2,MDCI,CIPSI,MRCI and CIS
      => If you want to overwrite this, your respective input block should be placed after the MaxCore statement
Your calculation utilizes the atom-pairwise dispersion correction
with the Becke-Johnson damping scheme (D3BJ)


================================================================================

----- Orbital basis set information -----
Your calculation utilizes the basis: def2-SVP
   F. Weigend and R. Ahlrichs, Phys. Chem. Chem. Phys. 7, 3297 (2005).

----- AuxJ basis set information -----
Your calculation utilizes the auxiliary basis: def2/J
   F. Weigend, Phys. Chem. Chem. Phys. 8, 1057 (2006).

----- AuxC basis set information -----
Your calculation utilizes the auxiliary basis: def2-SVP/C
  H-La, Hf-Rn : A. Hellweg, C. Hattig, S. Hofener and W. Klopper, Theor. Chem. Acc. 117, 587 (2007).
        Ce-Lu : J. Chmela and M. E. Harding, Mol. Phys. (2018).

================================================================================
                                        WARNINGS
                       Please study these warnings very carefully!
================================================================================


WARNING: The frozen-core approximation for MP2-gradient calculations is turned on by default.

WARNING: Geometry Optimization
  ===> : Switching off AutoStart
         For restart on a previous wavefunction, please use MOREAD

WARNING: The frozen-core approximation is turned on by default for 
         the MP2 part of double-hybrid DFT.

================================================================================
                                       INPUT FILE
================================================================================
NAME = calc.inp
|  1> ! RI-B2PLYP D3BJ  def2-SVP def2-SVP/C RIJCOSX def2/J  TightOpt NumFreq
|  2> 
|  3> %cpcm
|  4> epsilon 16.7                    # Dielectric constant
|  5> refrac 1.275   
|  6> SURFACETYPE VDW_GAUSSIAN
|  7> end
|  8> 
|  9> %geom
| 10> MaxIter 100
| 11> end
| 12> 
| 13> %PAL NPROCS 8 END
| 14> 
| 15> %maxcore 8000
| 16> 
| 17> 
| 18> * xyz 0 1
| 19> C        1.0803628848      0.3364335772     -0.2306295297                 
| 20> O        2.1398835239     -0.1950159108      0.4751731454                 
| 21> C        2.9038171896      0.4696370573      1.3800773115                 
| 22> C        2.7367257248      1.8407533652      1.6568341206                 
| 23> C        3.5425916613      2.4738505482      2.6079872077                 
| 24> C        3.8915620209     -0.2451969364      2.0661312834                 
| 25> C        4.6948623540      0.3855756174      3.0197837834                 
| 26> C        4.5283526315      1.7509850846      3.3042478034                 
| 27> C        5.3812265578      2.3934785556      4.3312207030                 
| 28> C        5.3600149899      3.7208152871      4.7267899118                 
| 29> C        6.3160177317      3.8377860458      5.7095747495                 
| 30> C        6.8666801132      2.5836317268      5.8607220020                 
| 31> O        6.2917615752      1.7464111485      5.0276903822                 
| 32> H        0.6525743316     -0.4484375422     -0.8873845597                 
| 33> H        1.4218038344      1.1820934720     -0.8643238643                 
| 34> H        0.2897560983      0.6793949202      0.4708544810                 
| 35> H        1.9851369759      2.4268285925      1.1450792530                 
| 36> H        3.3832954741      3.5262352260      2.7969281637                 
| 37> H        4.0333621119     -1.2996154810      1.8641183533                 
| 38> H        5.4455310413     -0.1984401421      3.5379259458                 
| 39> H        4.7299775210      4.5174482428      4.3563138082                 
| 40> H        6.5806145784      4.7334623827      6.2552621961                 
| 41> H        7.6506787179      2.3135071022      6.5554406981                 
| 42> *
| 43> 
| 44>                          ****END OF INPUT****
================================================================================

                       *****************************
                       * Geometry Optimization Run *
                       *****************************

Geometry optimization settings:
Update method            Update   .... BFGS
Choice of coordinates    CoordSys .... (2022) Redundant Internals
Initial Hessian          InHess   .... Almloef's Model
Max. no of cycles        MaxIter  .... 100

Convergence Tolerances:
Energy Change            TolE     ....  1.0000e-06 Eh
Max. Gradient            TolMAXG  ....  1.0000e-04 Eh/bohr
RMS Gradient             TolRMSG  ....  3.0000e-05 Eh/bohr
Max. Displacement        TolMAXD  ....  1.0000e-03 bohr
RMS Displacement         TolRMSD  ....  6.0000e-04 bohr
Strict Convergence                .... False

------------------------------------------------------------------------------
                        ORCA OPTIMIZATION COORDINATE SETUP
------------------------------------------------------------------------------

The optimization will be done in redundant internal coordinates (2022)
Making redundant internal coordinates   ...  (2022 redundants) done
Evaluating the initial hessian          ...  (Almloef) done
Evaluating the coordinates              ...  done
Calculating the B-matrix                .... done
Calculating the G-matrix                .... done
Diagonalizing the G-matrix              .... done
Small eigenvalue found = 9.274e-03
Small eigenvalue found = 2.651e-02
The first mode is                       ....   48
The number of degrees of freedom        ....   63

    -----------------------------------------------------------------
                    Redundant Internal Coordinates


    -----------------------------------------------------------------
         Definition                    Initial Value    Approx d2E/dq
    -----------------------------------------------------------------
      1. B(O   1,C   0)                  1.3796         0.581481   
      2. B(C   2,O   1)                  1.3580         0.629365   
      3. B(C   3,C   2)                  1.4087         0.583287   
      4. B(C   4,C   3)                  1.3982         0.606287   
      5. B(C   5,C   2)                  1.3990         0.604400   
      6. B(C   6,C   5)                  1.3974         0.608127   
      7. B(C   7,C   4)                  1.4068         0.587439   
      8. B(C   7,C   6)                  1.4046         0.592101   
      9. B(C   8,C   7)                  1.4815         0.446420   
     10. B(C   9,C   8)                  1.3852         0.635938   
     11. B(C  10,C   9)                  1.3760         0.657671   
     12. B(C  11,C  10)                  1.3780         0.652874   
     13. B(O  12,C  11)                  1.3135         0.741051   
     14. B(O  12,C   8)                  1.3164         0.733400   
     15. B(H  13,C   0)                  1.1092         0.335560   
     16. B(H  14,C   0)                  1.1105         0.333932   
     17. B(H  15,C   0)                  1.1112         0.333122   
     18. B(H  16,C   3)                  1.0818         0.371130   
     19. B(H  17,C   4)                  1.0810         0.372188   
     20. B(H  18,C   5)                  1.0829         0.369589   
     21. B(H  19,C   6)                  1.0831         0.369380   
     22. B(H  20,C   9)                  1.0811         0.372039   
     23. B(H  21,C  10)                  1.0817         0.371282   
     24. B(H  22,C  11)                  1.0818         0.371135   
     25. A(H  13,C   0,H  14)          108.6351         0.284278   
     26. A(H  14,C   0,H  15)          110.1177         0.283955   
     27. A(O   1,C   0,H  13)          109.0586         0.342877   
     28. A(H  13,C   0,H  15)          108.5282         0.284170   
     29. A(O   1,C   0,H  15)          110.0206         0.342458   
     30. A(O   1,C   0,H  14)          110.4357         0.342597   
     31. A(C   0,O   1,C   2)          125.7608         0.424656   
     32. A(C   3,C   2,C   5)          118.9938         0.427374   
     33. A(O   1,C   2,C   5)          118.2843         0.430415   
     34. A(O   1,C   2,C   3)          122.7213         0.427678   
     35. A(C   2,C   3,H  16)          121.1163         0.351072   
     36. A(C   4,C   3,H  16)          118.4859         0.353376   
     37. A(C   2,C   3,C   4)          120.3976         0.427613   
     38. A(C   7,C   4,H  17)          121.1304         0.351662   
     39. A(C   3,C   4,H  17)          118.3447         0.353546   
     40. A(C   3,C   4,C   7)          120.5236         0.428157   
     41. A(C   2,C   5,H  18)          119.8989         0.352940   
     42. A(C   2,C   5,C   6)          120.6566         0.430583   
     43. A(C   6,C   5,H  18)          119.4430         0.353308   
     44. A(C   5,C   6,H  19)          118.7849         0.353274   
     45. A(C   5,C   6,C   7)          120.5881         0.428997   
     46. A(C   7,C   6,H  19)          120.6266         0.351681   
     47. A(C   6,C   7,C   8)          119.5846         0.406022   
     48. A(C   4,C   7,C   8)          121.5762         0.405456   
     49. A(C   4,C   7,C   6)          118.8375         0.426344   
     50. A(C   7,C   8,O  12)          123.4892         0.419019   
     51. A(C   7,C   8,C   9)          127.2075         0.411189   
     52. A(C   9,C   8,O  12)          109.3007         0.446536   
     53. A(C   8,C   9,C  10)          105.9486         0.440719   
     54. A(C  10,C   9,H  20)          125.9431         0.358438   
     55. A(C   8,C   9,H  20)          128.1082         0.356396   
     56. A(C   9,C  10,C  11)          106.1764         0.442817   
     57. A(C  11,C  10,H  21)          126.9075         0.357868   
     58. A(C   9,C  10,H  21)          126.9160         0.358314   
     59. A(O  12,C  11,H  22)          124.4244         0.363387   
     60. A(C  10,C  11,H  22)          125.9653         0.357844   
     61. A(C  10,C  11,O  12)          109.6101         0.449515   
     62. A(C   8,O  12,C  11)          108.9642         0.456086   
     63. D(C   2,O   1,C   0,H  14)     60.9291         0.027128   
     64. D(C   2,O   1,C   0,H  13)   -179.7631         0.027128   
     65. D(C   2,O   1,C   0,H  15)    -60.8353         0.027128   
     66. D(C   3,C   2,O   1,C   0)     -3.4777         0.029125   
     67. D(C   5,C   2,O   1,C   0)    176.2282         0.029125   
     68. D(C   4,C   3,C   2,O   1)    179.3887         0.023387   
     69. D(H  16,C   3,C   2,C   5)    179.8684         0.023387   
     70. D(H  16,C   3,C   2,O   1)     -0.4278         0.023387   
     71. D(C   4,C   3,C   2,C   5)     -0.3152         0.023387   
     72. D(H  17,C   4,C   3,H  16)      0.0559         0.025369   
     73. D(H  17,C   4,C   3,C   2)   -179.7653         0.025369   
     74. D(C   7,C   4,C   3,H  16)    179.6479         0.025369   
     75. D(C   7,C   4,C   3,C   2)     -0.1734         0.025369   
     76. D(C   6,C   5,C   2,C   3)      0.5072         0.025203   
     77. D(C   6,C   5,C   2,O   1)   -179.2098         0.025203   
     78. D(H  18,C   5,C   2,C   3)   -179.9368         0.025203   
     79. D(H  18,C   5,C   2,O   1)      0.3461         0.025203   
     80. D(H  19,C   6,C   5,H  18)      0.0098         0.025532   
     81. D(H  19,C   6,C   5,C   2)    179.5678         0.025532   
     82. D(C   7,C   6,C   5,H  18)   -179.7703         0.025532   
     83. D(C   7,C   6,C   5,C   2)     -0.2123         0.025532   
     84. D(C   8,C   7,C   6,H  19)     -0.5111         0.024135   
     85. D(C   8,C   7,C   6,C   5)    179.2650         0.024135   
     86. D(C   4,C   7,C   6,H  19)    179.9469         0.024135   
     87. D(C   4,C   7,C   6,C   5)     -0.2771         0.024135   
     88. D(C   8,C   7,C   4,H  17)      0.5157         0.023737   
     89. D(C   8,C   7,C   4,C   3)   -179.0648         0.023737   
     90. D(C   6,C   7,C   4,H  17)   -179.9518         0.023737   
     91. D(C   6,C   7,C   4,C   3)      0.4678         0.023737   
     92. D(C   9,C   8,C   7,C   6)    179.4212         0.013589   
     93. D(C   9,C   8,C   7,C   4)     -1.0497         0.013589   
     94. D(O  12,C   8,C   7,C   6)     -1.2352         0.013589   
     95. D(O  12,C   8,C   7,C   4)    178.2940         0.013589   
     96. D(H  20,C   9,C   8,O  12)   -179.9086         0.028075   
     97. D(H  20,C   9,C   8,C   7)     -0.4886         0.028075   
     98. D(C  10,C   9,C   8,O  12)     -0.0493         0.028075   
     99. D(C  10,C   9,C   8,C   7)    179.3707         0.028075   
    100. D(H  21,C  10,C   9,H  20)     -0.0105         0.030166   
    101. D(H  21,C  10,C   9,C   8)   -179.8738         0.030166   
    102. D(C  11,C  10,C   9,H  20)    179.8694         0.030166   
    103. D(C  11,C  10,C   9,C   8)      0.0061         0.030166   
    104. D(H  22,C  11,C  10,H  21)      0.0475         0.029697   
    105. D(H  22,C  11,C  10,C   9)   -179.8324         0.029697   
    106. D(O  12,C  11,C  10,H  21)    179.9190         0.029697   
    107. D(O  12,C  11,C  10,C   9)      0.0391         0.029697   
    108. D(C   8,O  12,C  11,H  22)    179.8027         0.041601   
    109. D(C   8,O  12,C  11,C  10)     -0.0712         0.041601   
    110. D(C  11,O  12,C   8,C   9)      0.0750         0.040657   
    111. D(C  11,O  12,C   8,C   7)   -179.3711         0.040657   
    -----------------------------------------------------------------

Number of atoms                         .... 23
Number of degrees of freedom            .... 111


         *************************************************************
         *                GEOMETRY OPTIMIZATION CYCLE   1            *
         *************************************************************
---------------------------------
CARTESIAN COORDINATES (ANGSTROEM)
---------------------------------
  C      1.080363    0.336434   -0.230630
  O      2.139884   -0.195016    0.475173
  C      2.903817    0.469637    1.380077
  C      2.736726    1.840753    1.656834
  C      3.542592    2.473851    2.607987
  C      3.891562   -0.245197    2.066131
  C      4.694862    0.385576    3.019784
  C      4.528353    1.750985    3.304248
  C      5.381227    2.393479    4.331221
  C      5.360015    3.720815    4.726790
  C      6.316018    3.837786    5.709575
  C      6.866680    2.583632    5.860722
  O      6.291762    1.746411    5.027690
  H      0.652574   -0.448438   -0.887385
  H      1.421804    1.182093   -0.864324
  H      0.289756    0.679395    0.470854
  H      1.985137    2.426829    1.145079
  H      3.383295    3.526235    2.796928
  H      4.033362   -1.299615    1.864118
  H      5.445531   -0.198440    3.537926
  H      4.729978    4.517448    4.356314
  H      6.580615    4.733462    6.255262
  H      7.650679    2.313507    6.555441

----------------------------
CARTESIAN COORDINATES (A.U.)
----------------------------
  NO LB      ZA    FRAG     MASS         X           Y           Z
   0 C     6.0000    0    12.011    2.041590    0.635767   -0.435827
   1 O     8.0000    0    15.999    4.043794   -0.368527    0.897947
   2 C     6.0000    0    12.011    5.487419    0.887485    2.607968
   3 C     6.0000    0    12.011    5.171662    3.478520    3.130963
   4 C     6.0000    0    12.011    6.694528    4.674900    4.928382
   5 C     6.0000    0    12.011    7.353986   -0.463355    3.904422
   6 C     6.0000    0    12.011    8.872004    0.728632    5.706564
   7 C     6.0000    0    12.011    8.557346    3.308882    6.244123
   8 C     6.0000    0    12.011   10.169044    4.523019    8.184821
   9 C     6.0000    0    12.011   10.128960    7.031322    8.932338
  10 C     6.0000    0    12.011   11.935544    7.252365   10.789533
  11 C     6.0000    0    12.011   12.976145    4.882356   11.075160
  12 O     8.0000    0    15.999   11.889706    3.300239    9.500958
  13 H     1.0000    0     1.008    1.233187   -0.847424   -1.676914
  14 H     1.0000    0     1.008    2.686820    2.233833   -1.633335
  15 H     1.0000    0     1.008    0.547560    1.283870    0.889786
  16 H     1.0000    0     1.008    3.751365    4.586041    2.163886
  17 H     1.0000    0     1.008    6.393502    6.663619    5.285428
  18 H     1.0000    0     1.008    7.621950   -2.455917    3.522673
  19 H     1.0000    0     1.008   10.290562   -0.374998    6.685711
  20 H     1.0000    0     1.008    8.938362    8.536740    8.232240
  21 H     1.0000    0     1.008   12.435559    8.944948   11.820732
  22 H     1.0000    0     1.008   14.457688    4.371895   12.387988

--------------------------------
INTERNAL COORDINATES (ANGSTROEM)
--------------------------------
 C      0   0   0     0.000000000000     0.00000000     0.00000000
 O      1   0   0     1.379557885394     0.00000000     0.00000000
 C      2   1   0     1.358016849461   125.76084381     0.00000000
 C      3   2   1     1.408713533257   122.72127665   356.52234099
 C      4   3   2     1.398186019753   120.39758850   179.38868459
 C      3   2   1     1.399034503745   118.28431465   176.22818859
 C      6   3   2     1.397361274167   120.65658250   180.79017686
 C      7   6   3     1.404631011861   120.58814955   359.78769500
 C      8   7   6     1.481507722205   119.58456937   179.26497408
 C      9   8   7     1.385188697742   127.20751688   179.42117399
 C     10   9   8     1.376041219562   105.94855764   179.37073320
 C     11  10   9     1.378033964097   106.17636678     0.00000000
 O     12  11  10     1.313549124187   109.61012504     0.03913858
 H      1   2   3     1.109212734216   109.05857785   180.23694738
 H      1   2   3     1.110536397171   110.43573116    60.92905957
 H      1   2   3     1.111198178058   110.02058835   299.16466089
 H      4   3   2     1.081786884761   121.11625679   359.57223404
 H      5   4   3     1.081012243307   118.34472532   180.23471742
 H      6   3   2     1.082919644725   119.89890577     0.34613906
 H      7   6   3     1.083073952181   118.78491880   179.56779441
 H     10   9   8     1.081121557302   128.10820284   359.51139218
 H     11  10   9     1.081675728277   126.91602593   180.12622868
 H     12  11  10     1.081783338612   125.96531545   180.16756576

---------------------------
INTERNAL COORDINATES (A.U.)
---------------------------
 C      0   0   0     0.000000000000     0.00000000     0.00000000
 O      1   0   0     2.606986589286     0.00000000     0.00000000
 C      2   1   0     2.566279930731   125.76084381     0.00000000
 C      3   2   1     2.662082779004   122.72127665   356.52234099
 C      4   3   2     2.642188661611   120.39758850   179.38868459
 C      3   2   1     2.643792063984   118.28431465   176.22818859
 C      6   3   2     2.640630118323   120.65658250   180.79017686
 C      7   6   3     2.654367931630   120.58814955   359.78769500
 C      8   7   6     2.799643860257   119.58456937   179.26497408
 C      9   8   7     2.617627282536   127.20751688   179.42117399
 C     10   9   8     2.600341053959   105.94855764   179.37073320
 C     11  10   9     2.604106795385   106.17636678     0.00000000
 O     12  11  10     2.482248108165   109.61012504     0.03913858
 H      1   2   3     2.096108291927   109.05857785   180.23694738
 H      1   2   3     2.098609652404   110.43573116    60.92905957
 H      1   2   3     2.099860237042   110.02058835   299.16466089
 H      4   3   2     2.044280947465   121.11625679   359.57223404
 H      5   4   3     2.042817087265   118.34472532   180.23471742
 H      6   3   2     2.046421553574   119.89890577     0.34613906
 H      7   6   3     2.046713152406   118.78491880   179.56779441
 H     10   9   8     2.043023660780   128.10820284   359.51139218
 H     11  10   9     2.044070892153   126.91602593   180.12622868
 H     12  11  10     2.044274246215   125.96531545   180.16756576

---------------------
BASIS SET INFORMATION
---------------------
There are 3 groups of distinct atoms

 Group   1 Type C   : 7s4p1d contracted to 3s2p1d pattern {511/31/1}
 Group   2 Type O   : 7s4p1d contracted to 3s2p1d pattern {511/31/1}
 Group   3 Type H   : 4s1p contracted to 2s1p pattern {31/1}

Atom   0C    basis set group =>   1
Atom   1O    basis set group =>   2
Atom   2C    basis set group =>   1
Atom   3C    basis set group =>   1
Atom   4C    basis set group =>   1
Atom   5C    basis set group =>   1
Atom   6C    basis set group =>   1
Atom   7C    basis set group =>   1
Atom   8C    basis set group =>   1
Atom   9C    basis set group =>   1
Atom  10C    basis set group =>   1
Atom  11C    basis set group =>   1
Atom  12O    basis set group =>   2
Atom  13H    basis set group =>   3
Atom  14H    basis set group =>   3
Atom  15H    basis set group =>   3
Atom  16H    basis set group =>   3
Atom  17H    basis set group =>   3
Atom  18H    basis set group =>   3
Atom  19H    basis set group =>   3
Atom  20H    basis set group =>   3
Atom  21H    basis set group =>   3
Atom  22H    basis set group =>   3
---------------------------------
AUXILIARY/J BASIS SET INFORMATION
---------------------------------
There are 3 groups of distinct atoms

 Group   1 Type C   : 12s5p4d2f1g contracted to 6s4p3d1f1g pattern {711111/2111/211/2/1}
 Group   2 Type O   : 12s5p4d2f1g contracted to 6s4p3d1f1g pattern {711111/2111/211/2/1}
 Group   3 Type H   : 5s2p1d contracted to 3s1p1d pattern {311/2/1}

Atom   0C    basis set group =>   1
Atom   1O    basis set group =>   2
Atom   2C    basis set group =>   1
Atom   3C    basis set group =>   1
Atom   4C    basis set group =>   1
Atom   5C    basis set group =>   1
Atom   6C    basis set group =>   1
Atom   7C    basis set group =>   1
Atom   8C    basis set group =>   1
Atom   9C    basis set group =>   1
Atom  10C    basis set group =>   1
Atom  11C    basis set group =>   1
Atom  12O    basis set group =>   2
Atom  13H    basis set group =>   3
Atom  14H    basis set group =>   3
Atom  15H    basis set group =>   3
Atom  16H    basis set group =>   3
Atom  17H    basis set group =>   3
Atom  18H    basis set group =>   3
Atom  19H    basis set group =>   3
Atom  20H    basis set group =>   3
Atom  21H    basis set group =>   3
Atom  22H    basis set group =>   3
---------------------------------
AUXILIARY/C BASIS SET INFORMATION
---------------------------------
There are 3 groups of distinct atoms

 Group   1 Type C   : 8s6p5d3f contracted to 6s5p4d1f pattern {311111/21111/2111/3}
 Group   2 Type O   : 8s6p5d3f contracted to 6s5p4d1f pattern {311111/21111/2111/3}
 Group   3 Type H   : 4s3p2d contracted to 3s2p1d pattern {211/21/2}

Atom   0C    basis set group =>   1
Atom   1O    basis set group =>   2
Atom   2C    basis set group =>   1
Atom   3C    basis set group =>   1
Atom   4C    basis set group =>   1
Atom   5C    basis set group =>   1
Atom   6C    basis set group =>   1
Atom   7C    basis set group =>   1
Atom   8C    basis set group =>   1
Atom   9C    basis set group =>   1
Atom  10C    basis set group =>   1
Atom  11C    basis set group =>   1
Atom  12O    basis set group =>   2
Atom  13H    basis set group =>   3
Atom  14H    basis set group =>   3
Atom  15H    basis set group =>   3
Atom  16H    basis set group =>   3
Atom  17H    basis set group =>   3
Atom  18H    basis set group =>   3
Atom  19H    basis set group =>   3
Atom  20H    basis set group =>   3
Atom  21H    basis set group =>   3
Atom  22H    basis set group =>   3


           ************************************************************
           *        Program running with 8 parallel MPI-processes     *
           *              working on a common directory               *
           ************************************************************
------------------------------------------------------------------------------
                             ORCA STARTUP CALCULATIONS
                           -- RI-GTO INTEGRALS CHOSEN --
------------------------------------------------------------------------------
------------------------------------------------------------------------------
                   ___                                                        
                  /   \      - P O W E R E D   B Y -                         
                 /     \                                                     
                 |  |  |   _    _      __       _____    __    __             
                 |  |  |  | |  | |    /  \     |  _  \  |  |  /  |          
                  \  \/   | |  | |   /    \    | | | |  |  | /  /          
                 / \  \   | |__| |  /  /\  \   | |_| |  |  |/  /          
                |  |  |   |  __  | /  /__\  \  |    /   |      \           
                |  |  |   | |  | | |   __   |  |    \   |  |\   \          
                \     /   | |  | | |  |  |  |  | |\  \  |  | \   \       
                 \___/    |_|  |_| |__|  |__|  |_| \__\ |__|  \__/        
                                                                              
                      - O R C A' S   B I G   F R I E N D -                    
                                      &                                       
                       - I N T E G R A L  F E E D E R -                       
                                                                              
 v1 FN, 2020, v2 2021, v3 2022-2024                                           
------------------------------------------------------------------------------


----------------------
SHARK INTEGRAL PACKAGE
----------------------

Number of atoms                             ...     23
Number of basis functions                   ...    232
Number of shells                            ...    108
Maximum angular momentum                    ...      2
Integral batch strategy                     ... SHARK/LIBINT Hybrid
RI-J (if used) integral strategy            ... SPLIT-RIJ (Revised 2003 algorithm where possible)
Printlevel                                  ...      1
Contraction scheme used                     ... SEGMENTED contraction
Prescreening option                         ... SCHWARTZ
   Thresh                                   ... 1.000e-12
   Tcut                                     ... 1.000e-14
   Tpresel                                  ... 1.000e-14 
Coulomb Range Separation                    ... NOT USED
Exchange Range Separation                   ... NOT USED
Multipole approximations                    ... NOT USED
Finite Nucleus Model                        ... NOT USED
CABS basis                                  ... NOT available
Auxiliary Coulomb fitting basis             ... AVAILABLE
   # of basis functions in Aux-J            ...    747
   # of shells in Aux-J                     ...    245
   Maximum angular momentum in Aux-J        ...      4
Auxiliary J/K fitting basis                 ... NOT available
Auxiliary Correlation fitting basis         ... AVAILABLE
   # of basis functions in Aux-C            ...    764
   # of shells in Aux-C                     ...    268
   Maximum angular momentum in Aux-C        ...      3
Auxiliary 'external' fitting basis          ... NOT available

Checking pre-screening integrals            ... done (  0.0 sec) Dimension = 108
Check shell pair data                       ... done (  0.0 sec)
Shell pair information
Shell pair cut-off parameter TPreSel        ...   1.0e-14
Total number of shell pairs                 ...      5886
Shell pairs after pre-screening             ...      5009
Total number of primitive shell pairs       ...     21520
Primitive shell pairs kept                  ...     12870
          la=0 lb=0:   1515 shell pairs
          la=1 lb=0:   1817 shell pairs
          la=1 lb=1:    582 shell pairs
          la=2 lb=0:    636 shell pairs
          la=2 lb=1:    387 shell pairs
          la=2 lb=2:     72 shell pairs

Calculating one electron integrals          ... done (  0.0 sec)
Calculating RI/J V-Matrix + Cholesky decomp.... done (  0.1 sec)
Calculating RI/C V-Matrix + Cholesky decomp.... done (  0.1 sec)
Calculating Nuclear repulsion               ... done (  0.0 sec) ENN=    720.517149850590 Eh

Diagonalization of the overlap matrix:
Smallest eigenvalue                        ... 2.678e-04
Time for diagonalization                   ...    0.009 sec
Threshold for overlap eigenvalues          ... 1.000e-07
Number of eigenvalues below threshold      ... 0
Time for construction of square roots      ...    0.042 sec
Total time needed                          ...    0.052 sec

-------------------
DFT GRID GENERATION
-------------------

General Integration Accuracy     IntAcc      ... 4.388
Radial Grid Type                 RadialGrid  ... OptM3 with GC (2021)
Angular Grid (max. ang.)         AngularGrid ... 4 (Lebedev-302)
Angular grid pruning method      GridPruning ... 4 (adaptive)
Weight generation scheme         WeightScheme... mBecke (2022)
Basis function cutoff            BFCut       ... 1.0000e-12
Integration weight cutoff        WCut        ... 1.0000e-14
Partially contracted basis set               ... off
Rotationally invariant grid construction     ... off
Angular grids for H and He will be reduced by one unit

Total number of grid points                  ...   110418
Total number of batches                      ...     1736
Average number of points per batch           ...       63
Average number of grid points per atom       ...     4801

--------------------
COSX GRID GENERATION
--------------------

GRIDX 1
-------
General Integration Accuracy     IntAcc      ... 3.816
Radial Grid Type                 RadialGrid  ... OptM3 with GC (2021)
Angular Grid (max. ang.)         AngularGrid ... 1 (Lebedev-50)
Angular grid pruning method      GridPruning ... 4 (adaptive)
Weight generation scheme         WeightScheme... mBecke (2022)
Basis function cutoff            BFCut       ... 1.0000e-12
Integration weight cutoff        WCut        ... 1.0000e-14
Partially contracted basis set               ... on
Rotationally invariant grid construction     ... off
Angular grids for H and He will be reduced by one unit

Total number of grid points                  ...    14067
Total number of batches                      ...      123
Average number of points per batch           ...      114
Average number of grid points per atom       ...      612
UseSFitting                                  ... on

GRIDX 2
-------
General Integration Accuracy     IntAcc      ... 4.020
Radial Grid Type                 RadialGrid  ... OptM3 with GC (2021)
Angular Grid (max. ang.)         AngularGrid ... 2 (Lebedev-110)
Angular grid pruning method      GridPruning ... 4 (adaptive)
Weight generation scheme         WeightScheme... mBecke (2022)
Basis function cutoff            BFCut       ... 1.0000e-12
Integration weight cutoff        WCut        ... 1.0000e-14
Partially contracted basis set               ... on
Rotationally invariant grid construction     ... off
Angular grids for H and He will be reduced by one unit

Total number of grid points                  ...    30884
Total number of batches                      ...      255
Average number of points per batch           ...      121
Average number of grid points per atom       ...     1343
UseSFitting                                  ... on

GRIDX 3
-------
General Integration Accuracy     IntAcc      ... 4.338
Radial Grid Type                 RadialGrid  ... OptM3 with GC (2021)
Angular Grid (max. ang.)         AngularGrid ... 3 (Lebedev-194)
Angular grid pruning method      GridPruning ... 4 (adaptive)
Weight generation scheme         WeightScheme... mBecke (2022)
Basis function cutoff            BFCut       ... 1.0000e-12
Integration weight cutoff        WCut        ... 1.0000e-14
Partially contracted basis set               ... on
Rotationally invariant grid construction     ... off
Angular grids for H and He will be reduced by one unit

Total number of grid points                  ...    67775
Total number of batches                      ...      541
Average number of points per batch           ...      125
Average number of grid points per atom       ...     2947
UseSFitting                                  ... on
Initializing property integral containers    ... done (  0.0 sec)

SHARK setup successfully completed in   1.9 seconds

Maximum memory used throughout the entire STARTUP-calculation: 29.3 MB


           ************************************************************
           *        Program running with 8 parallel MPI-processes     *
           *              working on a common directory               *
           ************************************************************
-------------------------------------------------------------------------------
                                 ORCA GUESS
                   Start orbitals & Density for SCF / CASSCF
-------------------------------------------------------------------------------

------------
SCF SETTINGS
------------
Hamiltonian:
 Density Functional     Method          .... DFT(GTOs)
 Exchange Functional    Exchange        .... B88
   X-Alpha parameter    XAlpha          ....  0.666667
   Becke's b parameter  XBeta           ....  0.004200
 Correlation Functional Correlation     .... LYP
 LDA part of GGA corr.  LDAOpt          .... VWN-3
 Gradients option       PostSCFGGA      .... off
 Hybrid DFT is turned on
   Fraction HF Exchange ScalHFX         ....  0.530000
   Scaling of DF-GGA-X  ScalDFX         ....  0.470000
   Scaling of DF-GGA-C  ScalDFC         ....  0.730000
   Scaling of DF-LDA-C  ScalLDAC        ....  0.730000
   Perturbative correction              ....  0.270000
   NL short-range parameter             ....  7.800000
 RI-approximation to the Coulomb term is turned on
   Number of AuxJ basis functions       .... 747
   RIJ-COSX (HFX calculated with COS-X)).... on


General Settings:
 Integral files         IntName         .... calc
 Hartree-Fock type      HFTyp           .... RHF
 Total Charge           Charge          ....    0
 Multiplicity           Mult            ....    1
 Number of Electrons    NEL             ....   92
 Basis Dimension        Dim             ....  232
 Nuclear Repulsion      ENuc            ....    720.5171498506 Eh

Convergence Acceleration:
 AO-DIIS                CNVDIIS         .... on
   Start iteration      DIISMaxIt       ....    12
   Startup error        DIISStart       ....  0.200000
   # of expansion vecs  DIISMaxEq       ....     5
   Bias factor          DIISBfac        ....   1.050
   Max. coefficient     DIISMaxC        ....  10.000
 MO-DIIS                CNVKDIIS        .... off
 Trust-Rad. Augm. Hess. CNVTRAH         .... auto
   Auto Start mean grad. ratio tolernc. ....  1.125000
   Auto Start start iteration           ....    50
   Auto Start num. interpolation iter.  ....    10
   Max. Number of Micro iterations      ....    24
   Max. Number of Macro iterations      .... Maxiter - #DIIS iter
   Number of Davidson start vectors     ....     2
   Converg. threshold    (grad. norm)   ....   2.000e-06
   Grad. Scal. Fac. for Micro threshold ....   0.100
   Minimum threshold for Micro iter.    ....   1.000e-02
   NR start threshold (gradient norm)   ....   1.000e-04
   Initial trust radius                 ....   0.400
   Minimum AH scaling param. (alpha)    ....   1.000
   Maximum AH scaling param. (alpha)    .... 1000.000
   Quad. conv. algorithm                .... NR
   White noise on init. David. guess    .... on
   Maximum white noise                  ....   0.010
   Pseudo random numbers                .... off
   Inactive MOs                         .... canonical
   Orbital update algorithm             .... Taylor
   Preconditioner                       .... Diag
   Full preconditioner red. dimension   ....   250
 SOSCF                  CNVSOSCF        .... on
   Start iteration      SOSCFMaxIt      ....   150
   Startup grad/error   SOSCFStart      ....  0.003300
   Hessian update       SOSCFHessUp     .... L-BFGS
 Level Shifting         CNVShift        .... on
   Level shift para.    LevelShift      ....    0.2500
   Turn off err/grad.   ShiftErr        ....    0.0010
 Zerner damping         CNVZerner       .... off
 Static damping         CNVDamp         .... on
   Fraction old density DampFac         ....    0.7000
   Max. Damping (<1)    DampMax         ....    0.9800
   Min. Damping (>=0)   DampMin         ....    0.0000
   Turn off err/grad.   DampErr         ....    0.1000

SCF Procedure:
 Maximum # iterations   MaxIter         ....   125
 SCF integral mode      SCFMode         .... Direct
   Integral package                     .... SHARK and LIBINT hybrid scheme
 Reset frequency        DirectResetFreq ....    20
 Integral Threshold     Thresh          ....  1.000e-12 Eh
 Primitive CutOff       TCut            ....  1.000e-14 Eh

Convergence Tolerance:
 Convergence Check Mode ConvCheckMode   .... Total+1el-Energy
 Convergence forced     ConvForced      .... 0
 Energy Change          TolE            ....  1.000e-09 Eh
 1-El. energy change                    ....  1.000e-06 Eh
 Orbital Gradient       TolG            ....  2.000e-06
 Orbital Rotation angle TolX            ....  2.000e-06
 DIIS Error             TolErr          ....  1.000e-08

------------------------------
INITIAL GUESS: MODEL POTENTIAL
------------------------------
Loading Hartree-Fock densities                     ... done
Calculating cut-offs                               ... done
Initializing the effective Hamiltonian             ... done
Setting up the integral package (SHARK)            ... done
Starting the Coulomb interaction                   ... done (   0.1 sec)
Making the grid                                    ... done (   0.2 sec)
Mapping shells                                     ... done
Starting the XC term evaluation                    ... done (   0.0 sec)
  promolecular density results
     # of electrons  =     92.003936795
     EX              =    -75.990785385
     EC              =     -1.044855514
     EX+EC           =    -77.035640899
Transforming the Hamiltonian                       ... done (   0.0 sec)
Diagonalizing the Hamiltonian                      ... done (   0.0 sec)
Back transforming the eigenvectors                 ... done (   0.0 sec)
Now organizing SCF variables                       ... done
                      ------------------
                      INITIAL GUESS DONE (   0.4 sec)
                      ------------------
             **** ENERGY FILE WAS UPDATED (calc.en.tmp) ****
Finished Guess after   0.6 sec
Maximum memory used throughout the entire GUESS-calculation: 16.5 MB


           ************************************************************
           *        Program running with 8 parallel MPI-processes     *
           *              working on a common directory               *
           ************************************************************

-------------------------------------------------------------------------------------------
                                      ORCA LEAN-SCF
                              memory conserving SCF solver
-------------------------------------------------------------------------------------------

--------------------
CPCM SOLVATION MODEL
--------------------
CPCM parameters:
  Epsilon                                         ...      16.7000
  Refrac                                          ...       1.2750
  Rsolv                                           ...       1.3000
  Surface type                                    ... GAUSSIAN VDW
  Discretization scheme                           ... Constant charge density
    Threshold for H atoms                         ...       5.0000 (charges/Ang^2)
    Threshold for non-H atoms                     ...       5.0000 (charges/Ang^2)
  Epsilon function type                           ...         CPCM
Solvent:                                          ... CUSTOM
Radii:
  Scheme                                          ... Element-dependent radii
  Radius for C  used is    3.8550 Bohr (=   2.0400 Ang.)
  Radius for O  used is    3.4469 Bohr (=   1.8240 Ang.)
  Radius for H  used is    2.4944 Bohr (=   1.3200 Ang.)
Calculating surface                               ...        done! (  0.0s)
Cavity surface points                             ...         2160
Cavity Volume                                     ...    1458.4786
Cavity Surface-area                               ...     787.8379
Calculating surface distance matrix               ...        done! (  0.1s)
Performing Cholesky decomposition & store         ...        done! (  0.3s)
Overall time for CPCM initialization              ...                 0.3s

----------------------------------------D-I-I-S--------------------------------------------
Iteration    Energy (Eh)           Delta-E    RMSDP     MaxDP     DIISErr   Damp  Time(sec)
-------------------------------------------------------------------------------------------
               ***  Starting incremental Fock matrix formation  ***
    1    -573.7231346116459463     0.00e+00  3.21e-03  6.33e-02  1.46e-01  0.700   2.1
    2    -573.8280294479759505    -1.05e-01  2.40e-03  4.79e-02  8.12e-02  0.700   1.4
                               ***Turning on AO-DIIS***
    3    -573.8847520217050260    -5.67e-02  1.49e-03  3.47e-02  4.03e-02  0.700   1.3
    4    -573.9190842209388848    -3.43e-02  3.41e-03  8.22e-02  2.77e-02  0.000   1.3
    5    -573.9924785605014677    -7.34e-02  1.96e-04  3.86e-03  3.62e-03  0.000   1.3
                              *** Initializing SOSCF ***
---------------------------------------S-O-S-C-F--------------------------------------
Iteration    Energy (Eh)           Delta-E    RMSDP     MaxDP     MaxGrad    Time(sec)
--------------------------------------------------------------------------------------
    6    -573.9926516091591111    -1.73e-04  8.17e-05  1.53e-03  1.52e-03     1.5
               *** Restarting incremental Fock matrix formation ***
    7    -573.9928393773323023    -1.88e-04  6.47e-05  9.71e-04  4.75e-04     2.0
    8    -573.9928462469063106    -6.87e-06  3.58e-05  6.02e-04  2.32e-04     1.7
    9    -573.9928479874552067    -1.74e-06  1.58e-05  2.67e-04  9.37e-05     1.6
   10    -573.9928483151036289    -3.28e-07  3.57e-06  6.32e-05  2.00e-05     1.6
   11    -573.9928483396590764    -2.46e-08  1.33e-06  3.32e-05  9.86e-06     1.5
   12    -573.9928483439964566    -4.34e-09  3.93e-07  9.94e-06  2.19e-06     1.4
   13    -573.9928483431265249     8.70e-10  1.99e-07  3.44e-06  1.76e-06     1.4
                 **** Energy Check signals convergence ****

               *****************************************************
               *                     SUCCESS                       *
               *           SCF CONVERGED AFTER  13 CYCLES          *
               *****************************************************

Recomputing exchange energy using gridx3       ... done (    2.349 sec)
Old exchange energy                            :    -40.819348494 Eh
New exchange energy                            :    -40.819185576 Eh
Exchange energy change after final integration :      0.000162918 Eh
Total energy after final integration           :   -573.992685425 Eh
             **** ENERGY FILE WAS UPDATED (calc.en.tmp) ****

----------------
TOTAL SCF ENERGY
----------------

Total Energy       :       -573.99268542471725 Eh          -15619.13503 eV

Components:
Nuclear Repulsion  :        720.51714985058970 Eh           19606.26841 eV
Electronic Energy  :      -1294.49973189896718 Eh          -35225.12852 eV
One Electron Energy:      -2208.19123179461349 Eh          -60087.93823 eV
Two Electron Energy:        913.69149989564630 Eh           24862.80971 eV
CPCM Dielectric    :         -0.01026629474913 Eh              -0.27936 eV

Virial components:
Potential Energy   :      -1143.45610691923366 Eh          -31115.02253 eV
Kinetic Energy     :        569.46342149451630 Eh           15495.88749 eV
Virial Ratio       :          2.00795356428393

DFT components:
N(Alpha)           :       46.000030397063 electrons
N(Beta)            :       46.000030397063 electrons
N(Total)           :       92.000060794126 electrons
E(X)               :      -36.285178130535 Eh       
E(C)               :       -2.292876970739 Eh       
E(XC)              :      -38.578055101274 Eh       

CPCM Solvation Model Properties:
Surface-charge          :         -0.02201681858384
Corrected charge        :          0.00000000000000
Outlying charge corr.   :          0.00002921366281 Eh               0.00079 eV
Free-energy (cav+disp)  :  This term is not implemented in the current solvation scheme

---------------
SCF CONVERGENCE
---------------

  Last Energy change         ...   -8.6993e-10  Tolerance :   1.0000e-09
  Last MAX-Density change    ...    3.4399e-06  Tolerance :   1.0000e-08
  Last RMS-Density change    ...    1.9891e-07  Tolerance :   1.0000e-09
  Last DIIS Error            ...    1.5191e-03  Tolerance :   1.0000e-08
  Last Orbital Gradient      ...    1.7634e-06  Tolerance :   2.0000e-06
  Last Orbital Rotation      ...    3.6003e-06  Tolerance :   2.0000e-06


----------------
ORBITAL ENERGIES
----------------

  NO   OCC          E(Eh)            E(eV) 
   0   2.0000     -19.810229      -539.0637 
   1   2.0000     -19.752666      -537.4974 
   2   2.0000     -10.697822      -291.1025 
   3   2.0000     -10.683326      -290.7081 
   4   2.0000     -10.678736      -290.5832 
   5   2.0000     -10.673845      -290.4501 
   6   2.0000     -10.643621      -289.6277 
   7   2.0000     -10.638237      -289.4811 
   8   2.0000     -10.635803      -289.4149 
   9   2.0000     -10.631326      -289.2931 
  10   2.0000     -10.629136      -289.2335 
  11   2.0000     -10.615973      -288.8753 
  12   2.0000     -10.614569      -288.8371 
  13   2.0000      -1.286344       -35.0032 
  14   2.0000      -1.203864       -32.7588 
  15   2.0000      -0.978582       -26.6286 
  16   2.0000      -0.919356       -25.0169 
  17   2.0000      -0.895171       -24.3589 
  18   2.0000      -0.858881       -23.3713 
  19   2.0000      -0.839176       -22.8351 
  20   2.0000      -0.785322       -21.3697 
  21   2.0000      -0.715801       -19.4779 
  22   2.0000      -0.691815       -18.8252 
  23   2.0000      -0.681165       -18.5354 
  24   2.0000      -0.645940       -17.5769 
  25   2.0000      -0.632582       -17.2134 
  26   2.0000      -0.607247       -16.5240 
  27   2.0000      -0.563663       -15.3381 
  28   2.0000      -0.560142       -15.2423 
  29   2.0000      -0.550593       -14.9824 
  30   2.0000      -0.548795       -14.9335 
  31   2.0000      -0.518486       -14.1087 
  32   2.0000      -0.503114       -13.6904 
  33   2.0000      -0.493276       -13.4227 
  34   2.0000      -0.482296       -13.1239 
  35   2.0000      -0.476988       -12.9795 
  36   2.0000      -0.448313       -12.1992 
  37   2.0000      -0.445647       -12.1267 
  38   2.0000      -0.432981       -11.7820 
  39   2.0000      -0.421703       -11.4751 
  40   2.0000      -0.391623       -10.6566 
  41   2.0000      -0.383899       -10.4464 
  42   2.0000      -0.339576        -9.2403 
  43   2.0000      -0.302939        -8.2434 
  44   2.0000      -0.299338        -8.1454 
  45   2.0000      -0.229669        -6.2496 
  46   0.0000       0.022463         0.6112 
  47   0.0000       0.039952         1.0871 
  48   0.0000       0.105174         2.8619 
  49   0.0000       0.120621         3.2823 
  50   0.0000       0.133990         3.6461 
  51   0.0000       0.146015         3.9733 
  52   0.0000       0.149856         4.0778 
  53   0.0000       0.156927         4.2702 
  54   0.0000       0.175739         4.7821 
  55   0.0000       0.183131         4.9832 
  56   0.0000       0.191213         5.2032 
*Only the first 10 virtual orbitals were printed.

                    ********************************
                    * MULLIKEN POPULATION ANALYSIS *
                    ********************************

-----------------------
MULLIKEN ATOMIC CHARGES
-----------------------
   0 C :    0.178330
   1 O :   -0.426203
   2 C :    0.283339
   3 C :   -0.110254
   4 C :   -0.027067
   5 C :   -0.069463
   6 C :   -0.025886
   7 C :    0.002925
   8 C :    0.172951
   9 C :   -0.115889
  10 C :   -0.061697
  11 C :    0.126973
  12 O :   -0.239475
  13 H :    0.055068
  14 H :    0.036115
  15 H :    0.033979
  16 H :    0.021563
  17 H :    0.022339
  18 H :    0.014845
  19 H :    0.021230
  20 H :    0.027912
  21 H :    0.027029
  22 H :    0.051335
Sum of atomic charges:   -0.0000000

--------------------------------
MULLIKEN REDUCED ORBITAL CHARGES
--------------------------------
  0 C s       :     3.027020  s :     3.027020
      pz      :     0.934311  p :     2.733896
      px      :     0.813355
      py      :     0.986230
      dz2     :     0.005357  d :     0.060754
      dxz     :     0.018514
      dyz     :     0.013698
      dx2y2   :     0.011385
      dxy     :     0.011801

  1 O s       :     3.724163  s :     3.724163
      pz      :     1.536715  p :     4.685272
      px      :     1.459621
      py      :     1.688936
      dz2     :     0.002741  d :     0.016768
      dxz     :     0.002900
      dyz     :     0.004215
      dx2y2   :     0.002244
      dxy     :     0.004669

  2 C s       :     2.947657  s :     2.947657
      pz      :     0.859099  p :     2.689059
      px      :     0.897673
      py      :     0.932286
      dz2     :     0.016546  d :     0.079945
      dxz     :     0.013172
      dyz     :     0.016965
      dx2y2   :     0.015465
      dxy     :     0.017797

  3 C s       :     3.233322  s :     3.233322
      pz      :     0.977550  p :     2.840878
      px      :     0.946482
      py      :     0.916846
      dz2     :     0.005898  d :     0.036054
      dxz     :     0.005283
      dyz     :     0.008105
      dx2y2   :     0.008629
      dxy     :     0.008139

  4 C s       :     3.210944  s :     3.210944
      pz      :     0.951459  p :     2.777668
      px      :     0.959127
      py      :     0.867082
      dz2     :     0.007912  d :     0.038456
      dxz     :     0.006524
      dyz     :     0.007099
      dx2y2   :     0.009300
      dxy     :     0.007621

  5 C s       :     3.237384  s :     3.237384
      pz      :     0.972294  p :     2.795806
      px      :     0.975354
      py      :     0.848157
      dz2     :     0.006769  d :     0.036274
      dxz     :     0.006189
      dyz     :     0.007345
      dx2y2   :     0.008591
      dxy     :     0.007380

  6 C s       :     3.233504  s :     3.233504
      pz      :     0.926044  p :     2.753934
      px      :     0.905778
      py      :     0.922112
      dz2     :     0.006483  d :     0.038448
      dxz     :     0.005367
      dyz     :     0.008869
      dx2y2   :     0.008262
      dxy     :     0.009468

  7 C s       :     3.048505  s :     3.048505
      pz      :     0.985343  p :     2.903155
      px      :     0.982631
      py      :     0.935182
      dz2     :     0.008267  d :     0.045414
      dxz     :     0.006902
      dyz     :     0.009656
      dx2y2   :     0.009899
      dxy     :     0.010690

  8 C s       :     3.048243  s :     3.048243
      pz      :     0.932624  p :     2.698183
      px      :     0.894804
      py      :     0.870755
      dz2     :     0.012468  d :     0.080622
      dxz     :     0.014696
      dyz     :     0.018279
      dx2y2   :     0.016308
      dxy     :     0.018871

  9 C s       :     3.228312  s :     3.228312
      pz      :     0.981343  p :     2.848242
      px      :     0.957203
      py      :     0.909696
      dz2     :     0.007676  d :     0.039334
      dxz     :     0.006398
      dyz     :     0.007791
      dx2y2   :     0.009419
      dxy     :     0.008051

 10 C s       :     3.175471  s :     3.175471
      pz      :     0.972869  p :     2.845796
      px      :     0.987063
      py      :     0.885864
      dz2     :     0.007756  d :     0.040429
      dxz     :     0.005961
      dyz     :     0.008633
      dx2y2   :     0.009397
      dxy     :     0.008681

 11 C s       :     3.120570  s :     3.120570
      pz      :     0.902417  p :     2.680557
      px      :     0.948787
      py      :     0.829354
      dz2     :     0.010712  d :     0.071900
      dxz     :     0.011494
      dyz     :     0.019641
      dx2y2   :     0.012434
      dxy     :     0.017618

 12 O s       :     3.696683  s :     3.696683
      pz      :     1.442563  p :     4.518619
      px      :     1.453972
      py      :     1.622084
      dz2     :     0.005036  d :     0.024172
      dxz     :     0.002526
      dyz     :     0.006289
      dx2y2   :     0.004282
      dxy     :     0.006039

 13 H s       :     0.922230  s :     0.922230
      pz      :     0.008253  p :     0.022701
      px      :     0.004754
      py      :     0.009694

 14 H s       :     0.940966  s :     0.940966
      pz      :     0.008017  p :     0.022919
      px      :     0.003692
      py      :     0.011210

 15 H s       :     0.943168  s :     0.943168
      pz      :     0.008075  p :     0.022853
      px      :     0.009496
      py      :     0.005283

 16 H s       :     0.953395  s :     0.953395
      pz      :     0.007044  p :     0.025042
      px      :     0.010645
      py      :     0.007353

 17 H s       :     0.952872  s :     0.952872
      pz      :     0.004084  p :     0.024788
      px      :     0.003934
      py      :     0.016769

 18 H s       :     0.960426  s :     0.960426
      pz      :     0.004217  p :     0.024729
      px      :     0.003843
      py      :     0.016669

 19 H s       :     0.954062  s :     0.954062
      pz      :     0.006950  p :     0.024708
      px      :     0.010503
      py      :     0.007255

 20 H s       :     0.946847  s :     0.946847
      pz      :     0.005441  p :     0.025241
      px      :     0.008632
      py      :     0.011168

 21 H s       :     0.947885  s :     0.947885
      pz      :     0.007475  p :     0.025086
      px      :     0.004595
      py      :     0.013016

 22 H s       :     0.922704  s :     0.922704
      pz      :     0.010627  p :     0.025961
      px      :     0.012291
      py      :     0.003042


                     *******************************
                     * LOEWDIN POPULATION ANALYSIS *
                     *******************************

----------------------
LOEWDIN ATOMIC CHARGES
----------------------
   0 C :    0.088771
   1 O :   -0.147846
   2 C :    0.067864
   3 C :   -0.069027
   4 C :   -0.005738
   5 C :   -0.054349
   6 C :   -0.012407
   7 C :   -0.064300
   8 C :    0.015619
   9 C :   -0.085527
  10 C :   -0.081288
  11 C :    0.018427
  12 O :    0.019519
  13 H :    0.031355
  14 H :    0.015534
  15 H :    0.015650
  16 H :    0.037143
  17 H :    0.036958
  18 H :    0.035759
  19 H :    0.034844
  20 H :    0.035635
  21 H :    0.035554
  22 H :    0.031850

-------------------------------
LOEWDIN REDUCED ORBITAL CHARGES
-------------------------------
  0 C s       :     2.843558  s :     2.843558
      pz      :     0.993932  p :     2.930543
      px      :     0.896242
      py      :     1.040369
      dz2     :     0.010635  d :     0.137127
      dxz     :     0.040605
      dyz     :     0.033495
      dx2y2   :     0.025257
      dxy     :     0.027136

  1 O s       :     3.403579  s :     3.403579
      pz      :     1.546473  p :     4.712895
      px      :     1.478968
      py      :     1.687454
      dz2     :     0.005014  d :     0.031372
      dxz     :     0.006533
      dyz     :     0.007229
      dx2y2   :     0.004400
      dxy     :     0.008195

  2 C s       :     2.835358  s :     2.835358
      pz      :     0.915281  p :     2.917910
      px      :     0.956465
      py      :     1.046164
      dz2     :     0.034066  d :     0.178868
      dxz     :     0.028737
      dyz     :     0.039176
      dx2y2   :     0.036605
      dxy     :     0.040284

  3 C s       :     2.857975  s :     2.857975
      pz      :     1.041235  p :     3.121675
      px      :     1.040713
      py      :     1.039726
      dz2     :     0.013130  d :     0.089377
      dxz     :     0.012645
      dyz     :     0.020765
      dx2y2   :     0.022112
      dxy     :     0.020725

  4 C s       :     2.853928  s :     2.853928
      pz      :     1.006638  p :     3.058472
      px      :     1.009954
      py      :     1.041879
      dz2     :     0.017495  d :     0.093337
      dxz     :     0.016561
      dyz     :     0.017377
      dx2y2   :     0.022972
      dxy     :     0.018933

  5 C s       :     2.858588  s :     2.858588
      pz      :     1.033121  p :     3.105777
      px      :     1.032541
      py      :     1.040115
      dz2     :     0.015255  d :     0.089983
      dxz     :     0.016265
      dyz     :     0.017966
      dx2y2   :     0.021682
      dxy     :     0.018815

  6 C s       :     2.855457  s :     2.855457
      pz      :     1.007761  p :     3.063497
      px      :     1.011607
      py      :     1.044129
      dz2     :     0.014110  d :     0.093453
      dxz     :     0.012626
      dyz     :     0.022551
      dx2y2   :     0.020852
      dxy     :     0.023314

  7 C s       :     2.844139  s :     2.844139
      pz      :     1.017774  p :     3.108985
      px      :     1.029013
      py      :     1.062199
      dz2     :     0.018471  d :     0.111176
      dxz     :     0.016614
      dyz     :     0.024011
      dx2y2   :     0.025344
      dxy     :     0.026736

  8 C s       :     2.835341  s :     2.835341
      pz      :     0.999019  p :     2.970501
      px      :     0.957131
      py      :     1.014351
      dz2     :     0.025667  d :     0.178539
      dxz     :     0.031111
      dyz     :     0.040886
      dx2y2   :     0.038460
      dxy     :     0.042415

  9 C s       :     2.851348  s :     2.851348
      pz      :     1.048181  p :     3.135916
      px      :     1.047327
      py      :     1.040408
      dz2     :     0.017955  d :     0.098263
      dxz     :     0.015919
      dyz     :     0.019651
      dx2y2   :     0.024447
      dxy     :     0.020292

 10 C s       :     2.856023  s :     2.856023
      pz      :     1.037171  p :     3.124823
      px      :     1.041058
      py      :     1.046595
      dz2     :     0.017890  d :     0.100441
      dxz     :     0.014857
      dyz     :     0.021201
      dx2y2   :     0.024723
      dxy     :     0.021770

 11 C s       :     2.853991  s :     2.853991
      pz      :     0.975655  p :     2.968943
      px      :     1.025614
      py      :     0.967674
      dz2     :     0.022745  d :     0.158639
      dxz     :     0.023448
      dyz     :     0.043362
      dx2y2   :     0.029545
      dxy     :     0.039539

 12 O s       :     3.380763  s :     3.380763
      pz      :     1.450977  p :     4.554992
      px      :     1.461532
      py      :     1.642484
      dz2     :     0.009728  d :     0.044726
      dxz     :     0.006013
      dyz     :     0.011101
      dx2y2   :     0.007371
      dxy     :     0.010513

 13 H s       :     0.907133  s :     0.907133
      pz      :     0.021812  p :     0.061511
      px      :     0.013368
      py      :     0.026331

 14 H s       :     0.921439  s :     0.921439
      pz      :     0.021813  p :     0.063026
      px      :     0.010912
      py      :     0.030301

 15 H s       :     0.921525  s :     0.921525
      pz      :     0.022002  p :     0.062825
      px      :     0.026677
      py      :     0.014146

 16 H s       :     0.890416  s :     0.890416
      pz      :     0.021176  p :     0.072441
      px      :     0.029599
      py      :     0.021666

 17 H s       :     0.892310  s :     0.892310
      pz      :     0.013595  p :     0.070733
      px      :     0.013225
      py      :     0.043913

 18 H s       :     0.893232  s :     0.893232
      pz      :     0.014137  p :     0.071009
      px      :     0.013316
      py      :     0.043556

 19 H s       :     0.894560  s :     0.894560
      pz      :     0.020418  p :     0.070596
      px      :     0.028905
      py      :     0.021273

 20 H s       :     0.892276  s :     0.892276
      pz      :     0.017538  p :     0.072089
      px      :     0.024879
      py      :     0.029672

 21 H s       :     0.893784  s :     0.893784
      pz      :     0.021576  p :     0.070662
      px      :     0.015074
      py      :     0.034012

 22 H s       :     0.893381  s :     0.893381
      pz      :     0.029826  p :     0.074769
      px      :     0.034272
      py      :     0.010671


                      *****************************
                      * MAYER POPULATION ANALYSIS *
                      *****************************

  NA   - Mulliken gross atomic population
  ZA   - Total nuclear charge
  QA   - Mulliken gross atomic charge
  VA   - Mayer's total valence
  BVA  - Mayer's bonded valence
  FA   - Mayer's free valence

  ATOM       NA         ZA         QA         VA         BVA        FA
  0 C      5.8217     6.0000     0.1783     3.8844     3.8844     0.0000
  1 O      8.4262     8.0000    -0.4262     2.0612     2.0612    -0.0000
  2 C      5.7167     6.0000     0.2833     3.8007     3.8007    -0.0000
  3 C      6.1103     6.0000    -0.1103     3.8486     3.8486    -0.0000
  4 C      6.0271     6.0000    -0.0271     3.8797     3.8797    -0.0000
  5 C      6.0695     6.0000    -0.0695     3.8611     3.8611    -0.0000
  6 C      6.0259     6.0000    -0.0259     3.8278     3.8278    -0.0000
  7 C      5.9971     6.0000     0.0029     3.7526     3.7526    -0.0000
  8 C      5.8270     6.0000     0.1730     3.7794     3.7794    -0.0000
  9 C      6.1159     6.0000    -0.1159     3.8479     3.8479    -0.0000
 10 C      6.0617     6.0000    -0.0617     3.8229     3.8229     0.0000
 11 C      5.8730     6.0000     0.1270     3.8031     3.8031    -0.0000
 12 O      8.2395     8.0000    -0.2395     2.3490     2.3490    -0.0000
 13 H      0.9449     1.0000     0.0551     0.9843     0.9843     0.0000
 14 H      0.9639     1.0000     0.0361     0.9821     0.9821     0.0000
 15 H      0.9660     1.0000     0.0340     0.9839     0.9839     0.0000
 16 H      0.9784     1.0000     0.0216     0.9976     0.9976    -0.0000
 17 H      0.9777     1.0000     0.0223     0.9884     0.9884     0.0000
 18 H      0.9852     1.0000     0.0148     0.9970     0.9970     0.0000
 19 H      0.9788     1.0000     0.0212     0.9965     0.9965    -0.0000
 20 H      0.9721     1.0000     0.0279     0.9917     0.9917    -0.0000
 21 H      0.9730     1.0000     0.0270     0.9911     0.9911     0.0000
 22 H      0.9487     1.0000     0.0513     0.9980     0.9980    -0.0000

  Mayer bond orders larger than 0.100000
B(  0-C ,  1-O ) :   0.9194 B(  0-C , 13-H ) :   0.9814 B(  0-C , 14-H ) :   0.9746 
B(  0-C , 15-H ) :   0.9754 B(  1-O ,  2-C ) :   1.0593 B(  2-C ,  3-C ) :   1.3087 
B(  2-C ,  5-C ) :   1.3609 B(  3-C ,  4-C ) :   1.4036 B(  3-C , 16-H ) :   1.0002 
B(  4-C ,  7-C ) :   1.3728 B(  4-C , 17-H ) :   0.9965 B(  5-C ,  6-C ) :   1.4020 
B(  5-C , 18-H ) :   1.0037 B(  6-C ,  7-C ) :   1.3340 B(  6-C , 19-H ) :   1.0070 
B(  7-C ,  8-C ) :   1.0350 B(  8-C ,  9-C ) :   1.5344 B(  8-C , 11-C ) :   0.1041 
B(  8-C , 12-O ) :   1.1557 B(  9-C , 10-C ) :   1.2585 B(  9-C , 20-H ) :   1.0136 
B( 10-C , 11-C ) :   1.5620 B( 10-C , 21-H ) :   1.0050 B( 11-C , 12-O ) :   1.1157 
B( 11-C , 22-H ) :   0.9992 

-------
TIMINGS
-------

Total SCF time: 0 days 0 hours 0 min 23 sec 

Total time                  ....      23.123 sec
Sum of individual times     ....      23.113 sec  (100.0%)

SCF preparation             ....       0.626 sec  (  2.7%)
Fock matrix formation       ....      20.628 sec  ( 89.2%)
  Startup                   ....       0.105 sec  (  0.5% of F)
  Split-RI-J                ....       1.362 sec  (  6.6% of F)
  Chain of spheres X        ....      12.570 sec  ( 60.9% of F)
  XC integration            ....       1.980 sec  (  9.6% of F)
    XC Preparation          ....       0.000 sec  (  0.0% of XC)
    Basis function eval.    ....       0.741 sec  ( 37.4% of XC)
    Density eval.           ....       0.450 sec  ( 22.7% of XC)
    XC-Functional eval.     ....       0.097 sec  (  4.9% of XC)
    XC-Potential eval.      ....       0.492 sec  ( 24.8% of XC)
  CPCM terms                ....       2.983 sec  ( 14.5% of F)
Diagonalization             ....       0.000 sec  (  0.0%)
Density matrix formation    ....       0.798 sec  (  3.5%)
Total Energy calculation    ....       0.050 sec  (  0.2%)
Population analysis         ....       0.022 sec  (  0.1%)
Orbital Transformation      ....       0.157 sec  (  0.7%)
Orbital Orthonormalization  ....       0.000 sec  (  0.0%)
DIIS solution               ....       0.386 sec  (  1.7%)
SOSCF solution              ....       0.444 sec  (  1.9%)
Finished LeanSCF after  23.2 sec

Maximum memory used throughout the entire LEANSCF-calculation: 25.6 MB


           ************************************************************
           *        Program running with 8 parallel MPI-processes     *
           *              working on a common directory               *
           ************************************************************

------------------------------------------------------------------------------
                                ORCA  MP2 
------------------------------------------------------------------------------

Freezing NCore=26 chemical core electrons

----------------------
RI-MP2 ENERGY+GRADIENT
----------------------
Dimension of the orbital basis            ...  232
Dimension of the AuxC basis               ...  764
Memory devoted to MP2                     ... 8000 MB   
Data format for matrix containers         ... DOUBLE
Compression type for matrix containers    ... UNCOMPRESSED
Overall scaling of the MP2 energy         ...   2.700e-01

-----------------------
SHARK RI TRANSFORMATION
-----------------------

Number of basis functions                ...    232
Number of aux functions                  ...    764
Number of operators                      ...      1
Generation of IJK                        ... YES
Generation of IAK                        ... YES
Generation of ABK                        ... NO
Orbital Range Operator  0:    0-  45 to   46- 231

Aux basis identifier                     ...   AUXC
Contraction scheme used                  ... SEGMENTED
Do orthogonalization                     ... YES
All operator combinations                ... NO
Transpose (ia|K)                         ... NO
Integral generator used                  ... LIBINT
Starting integral generation + trafo... 
Half trafo (segmented) done. Total time =  0.2 sec. integrals=  0.1 sec trafo=  0.1 sec
Integral generation and half transformation done (  0.2 sec)

Reading or making V^(-1/2)          ... done (  0.0 sec)
Sorting IJK integrals               ... done (  0.1 sec)
Sorting IAK integrals               ... done (  0.2 sec)

SHARK RI integral transformation done. Total time =  0.4 sec.

Opening buffers                              ... done
Frozen core precalculation                   ... done

Starting loop over batches of integrals:

Operator 0  - window                       ... ( 13- 45)x( 46-231)
Operator 0  - Memory available             ...  8000 MB
Operator 0  - Memory needed per MO         ...   1.1 MB
Operator 0  - Number of orbitals per batch ... 5
Operator 0  - Number of batches            ... 1

OPERATOR  0   PASS   0:  MOs    13 ...   17 +   18 ...   22 +   23 ...   27 +   28 ...   32
                            +   33 ...   37 +   38 ...   42 +   43 ...   45
  Reading integrals       ... ok
  Internal MO  15
Closing buffer GIPV ( 0.04 GB; CompressionRatio= 1.00)
Time spent in pair loops =     1.832 sec
Deleting buffers (Ka|jb) ...done

-----------------------------------------------
 RI-MP2 CORRELATION ENERGY:     -0.594555933 Eh
-----------------------------------------------


---------------------
MP2 DENSITY FORMATION
---------------------

Completing the external part of the density      ... done
Storing the unrelaxed density                    ... done

Re-sorting 3-index density container for op 0    ... done
Computing external part of the Lagrangian        ... done
Calculating the xc-kernel                        ... done
Calculating G(D)                                 ... done
Completing the Lagrangian                        ... done
Solving the Z-vector equations                   ... Using XC Grid                  ... (calc.grid_cpscf.tmp) 
Recalculating density on grid  ... (calc.grho_cpscf0.tmp) done
Calculating the xc-kernel      ... (calc.fxc_cpscf0.tmp) done

-------------------
SHARK CP-SCF DRIVER
-------------------

Dimension of the orbital basis          ...    232
Dimension of the CPSCF-problem          ...   8556
Number of operators                     ...      1
Max. number of iterations               ...    128
Convergence Tolerance                   ... 3.0e-05
Number of perturbations                 ...      1
Perturbation type                       ... REAL

----------------------------
POPLE LINEAR EQUATION SOLVER
----------------------------

  ITERATION   0:   ||err||_max =   5.0390e-02 (   1.0 sec)
  ITERATION   1:   ||err||_max =   1.3594e-02 (   1.0 sec)
  ITERATION   2:   ||err||_max =   5.6458e-03 (   1.0 sec)
  ITERATION   3:   ||err||_max =   1.7568e-03 (   1.0 sec)
  ITERATION   4:   ||err||_max =   6.4223e-04 (   1.0 sec)
  ITERATION   5:   ||err||_max =   2.4766e-04 (   1.0 sec)
  ITERATION   6:   ||err||_max =   7.2060e-05 (   1.0 sec)
  ITERATION   7:   ||err||_max =   3.2139e-05 (   1.0 sec)
  ITERATION   8:   ||err||_max =   9.1826e-06 (   1.0 sec)
done
Finalizing the relaxed density                   ... done
Transforming P to the AO basis                   ... done
Storing the relaxed density                      ... done

------------------------------------
ENERGY WEIGHTED DENSITY FINALIZATION
------------------------------------

Gathering the parts of the W-matrix              ... done
Forming the Z-density                            ... done
Transforming Z to the AO basis                   ... done
Calculating G(Z)                                 ... done
Finalizing the W-matrix                          ... done
Transforming W to the AO basis and storing       ... done

----------------------------------
MP2 DERIVATIVE INTEGRAL GENERATION
----------------------------------

Input SCF Electron Density              ... calc.scfp
Input Correlated Electron Density       ... calc.pmp2re
Input Energy Weighted Density           ... calc.wmp2.tmp

Nuclear repulsion gradient              ... done (  0.0 sec)
HCore & Overlap gradient  (SHARK)       ... done (  0.1 sec)
Two-electron RIJ gradient terms         ... done (  0.6 sec)

-----------------------------------------------------------
MP2 COSX Grid Generation
-----------------------------------------------------------

General Integration Accuracy     IntAcc      ... 4.871
Radial Grid Type                 RadialGrid  ... OptM3 with GC (2021)
Angular Grid (max. ang.)         AngularGrid ... 4 (Lebedev-302)
Angular grid pruning method      GridPruning ... 4 (adaptive)
Weight generation scheme         WeightScheme... mBecke (2022)
Basis function cutoff            BFCut       ... 1.0000e-12
Integration weight cutoff        WCut        ... 1.0000e-14
Partially contracted basis set               ... on
Rotationally invariant grid construction     ... off
Angular grids for H and He will be reduced by one unit

Total number of grid points                  ...   127474
Total number of batches                      ...     1006
Average number of points per batch           ...      126
Average number of grid points per atom       ...     5542
UseSFitting                                  ... on
Two-electron COSX gradient terms        ... 
Integration Timings:
Total Time                  =     5.9 sec
Basis fcn evaluation        =     0.1 sec
Density evaluation          =     0.1 sec
A evaluation                =     4.9 sec
A derivative evaluation     =     0.0 sec
S-fit derivative evaluation =     0.0 sec
anal. over. der. evaluation =     0.0 sec
num. over. der. evaluation  =     0.4 sec
K(P) evaluation             =     0.1 sec
finalize                    =     0.0 sec

done (  6.8 sec)
CPCM gradient                           ... done (  0.7 sec)
DFT XC gradient                         ... Exchange-correlation gradient    ... done
done (  0.7 sec)
Empirical dispersion gradient           ... 
-------------------
DISPERSION GRADIENT
-------------------

   1   C   :   -0.000152947   -0.000049692   -0.000149177
   2   O   :   -0.000092144   -0.000094257   -0.000115755
   3   C   :   -0.000004903   -0.000051654   -0.000025975
   4   C   :   -0.000036253    0.000073367   -0.000019590
   5   C   :   -0.000041649    0.000047926   -0.000028766
   6   C   :    0.000060982   -0.000160547   -0.000001347
   7   C   :    0.000030147   -0.000101261   -0.000008179
   8   C   :   -0.000043308   -0.000048201   -0.000061074
   9   C   :    0.001041096    0.000507372    0.001186789
  10   C   :    0.000460221   -0.000159135    0.000401477
  11   C   :   -0.000165442   -0.000347306   -0.000274422
  12   C   :   -0.000949816    0.000207095   -0.000875735
  13   O   :    0.000091603    0.000112434    0.000123954
  14   H   :   -0.000061036   -0.000033399   -0.000064217
  15   H   :   -0.000065062   -0.000001381   -0.000101021
  16   H   :   -0.000109305   -0.000020219   -0.000052752
  17   H   :   -0.000064118    0.000098599   -0.000031973
  18   H   :   -0.000074044    0.000114828   -0.000034305
  19   H   :    0.000037980   -0.000128050   -0.000007113
  20   H   :    0.000059150   -0.000129852    0.000011941
  21   H   :   -0.000004257    0.000118926    0.000031277
  22   H   :    0.000026631    0.000062362    0.000045796
  23   H   :    0.000056472   -0.000017956    0.000050168

Difference to translation invariance:
           :   -0.0000000000   -0.0000000000   -0.0000000000

Difference to rotation invariance:
           :   -0.0000000000    0.0000000000    0.0000000000

Norm of the Dispersion gradient    ...    0.0023242382
RMS gradient                       ...    0.0002798054
MAX gradient                       ...    0.0011867888
done (  0.0 sec)

                *********************************************
                * UNRELAXED MP2 DENSITY POPULATION ANALYSIS *
                *********************************************

------------------------------------------------------------------------------
                           ORCA POPULATION ANALYSIS
------------------------------------------------------------------------------
Input electron density              ... calc.pmp2ur
BaseName (.gbw .S,...)              ... calc

                    ********************************
                    * MULLIKEN POPULATION ANALYSIS *
                    ********************************

-----------------------
MULLIKEN ATOMIC CHARGES
-----------------------
   0 C :    0.173429
   1 O :   -0.417756
   2 C :    0.277948
   3 C :   -0.110826
   4 C :   -0.029233
   5 C :   -0.070066
   6 C :   -0.027836
   7 C :    0.002354
   8 C :    0.169049
   9 C :   -0.116873
  10 C :   -0.063152
  11 C :    0.121965
  12 O :   -0.230443
  13 H :    0.055809
  14 H :    0.036706
  15 H :    0.034591
  16 H :    0.022762
  17 H :    0.023573
  18 H :    0.015973
  19 H :    0.022293
  20 H :    0.029110
  21 H :    0.028177
  22 H :    0.052445
Sum of atomic charges:   -0.0000000

--------------------------------
MULLIKEN REDUCED ORBITAL CHARGES
--------------------------------
  0 C s       :     3.027519  s :     3.027519
      pz      :     0.934090  p :     2.733567
      px      :     0.813978
      py      :     0.985498
      dz2     :     0.006446  d :     0.065485
      dxz     :     0.019296
      dyz     :     0.014624
      dx2y2   :     0.012366
      dxy     :     0.012754
  1 O s       :     3.723496  s :     3.723496
      pz      :     1.531965  p :     4.670990
      px      :     1.455170
      py      :     1.683855
      dz2     :     0.004108  d :     0.023270
      dxz     :     0.004215
      dyz     :     0.005465
      dx2y2   :     0.003558
      dxy     :     0.005924
  2 C s       :     2.948564  s :     2.948564
      pz      :     0.859750  p :     2.687968
      px      :     0.897626
      py      :     0.930592
      dz2     :     0.017610  d :     0.085520
      dxz     :     0.014117
      dyz     :     0.018171
      dx2y2   :     0.016641
      dxy     :     0.018981
  3 C s       :     3.233190  s :     3.233190
      pz      :     0.975469  p :     2.835314
      px      :     0.944633
      py      :     0.915212
      dz2     :     0.007184  d :     0.042322
      dxz     :     0.006393
      dyz     :     0.009434
      dx2y2   :     0.009807
      dxy     :     0.009504
  4 C s       :     3.210645  s :     3.210645
      pz      :     0.950266  p :     2.774080
      px      :     0.957873
      py      :     0.865941
      dz2     :     0.009254  d :     0.044509
      dxz     :     0.007628
      dyz     :     0.008256
      dx2y2   :     0.010597
      dxy     :     0.008773
  5 C s       :     3.237182  s :     3.237182
      pz      :     0.970105  p :     2.790379
      px      :     0.973186
      py      :     0.847088
      dz2     :     0.008182  d :     0.042505
      dxz     :     0.007328
      dyz     :     0.008516
      dx2y2   :     0.009928
      dxy     :     0.008550
  6 C s       :     3.232955  s :     3.232955
      pz      :     0.925081  p :     2.750370
      px      :     0.904949
      py      :     0.920341
      dz2     :     0.007720  d :     0.044511
      dxz     :     0.006438
      dyz     :     0.010150
      dx2y2   :     0.009431
      dxy     :     0.010772
  7 C s       :     3.049071  s :     3.049071
      pz      :     0.982835  p :     2.896624
      px      :     0.980235
      py      :     0.933555
      dz2     :     0.009594  d :     0.051951
      dxz     :     0.008037
      dyz     :     0.011033
      dx2y2   :     0.011240
      dxy     :     0.012048
  8 C s       :     3.048919  s :     3.048919
      pz      :     0.931819  p :     2.695620
      px      :     0.894558
      py      :     0.869244
      dz2     :     0.013736  d :     0.086411
      dxz     :     0.015721
      dyz     :     0.019461
      dx2y2   :     0.017443
      dxy     :     0.020051
  9 C s       :     3.228354  s :     3.228354
      pz      :     0.979333  p :     2.842914
      px      :     0.955332
      py      :     0.908249
      dz2     :     0.009000  d :     0.045605
      dxz     :     0.007481
      dyz     :     0.009107
      dx2y2   :     0.010568
      dxy     :     0.009450
 10 C s       :     3.175681  s :     3.175681
      pz      :     0.971073  p :     2.840876
      px      :     0.985174
      py      :     0.884630
      dz2     :     0.008994  d :     0.046595
      dxz     :     0.007031
      dyz     :     0.009978
      dx2y2   :     0.010671
      dxy     :     0.009920
 11 C s       :     3.120942  s :     3.120942
      pz      :     0.902446  p :     2.679801
      px      :     0.948189
      py      :     0.829166
      dz2     :     0.011815  d :     0.077292
      dxz     :     0.012535
      dyz     :     0.020687
      dx2y2   :     0.013585
      dxy     :     0.018671
 12 O s       :     3.695991  s :     3.695991
      pz      :     1.437787  p :     4.503798
      px      :     1.449157
      py      :     1.616853
      dz2     :     0.006385  d :     0.030655
      dxz     :     0.003820
      dyz     :     0.007540
      dx2y2   :     0.005608
      dxy     :     0.007301
 13 H s       :     0.920284  s :     0.920284
      pz      :     0.008647  p :     0.023907
      px      :     0.005234
      py      :     0.010026
 14 H s       :     0.939086  s :     0.939086
      pz      :     0.008446  p :     0.024208
      px      :     0.004209
      py      :     0.011553
 15 H s       :     0.941270  s :     0.941270
      pz      :     0.008469  p :     0.024139
      px      :     0.009891
      py      :     0.005780
 16 H s       :     0.951003  s :     0.951003
      pz      :     0.007487  p :     0.026235
      px      :     0.010997
      py      :     0.007751
 17 H s       :     0.950445  s :     0.950445
      pz      :     0.004592  p :     0.025982
      px      :     0.004440
      py      :     0.016951
 18 H s       :     0.958132  s :     0.958132
      pz      :     0.004713  p :     0.025895
      px      :     0.004342
      py      :     0.016840
 19 H s       :     0.951820  s :     0.951820
      pz      :     0.007386  p :     0.025888
      px      :     0.010848
      py      :     0.007654
 20 H s       :     0.944489  s :     0.944489
      pz      :     0.005911  p :     0.026401
      px      :     0.009025
      py      :     0.011465
 21 H s       :     0.945595  s :     0.945595
      pz      :     0.007892  p :     0.026228
      px      :     0.005077
      py      :     0.013260
 22 H s       :     0.920494  s :     0.920494
      pz      :     0.010960  p :     0.027061
      px      :     0.012580
      py      :     0.003521


                     *******************************
                     * LOEWDIN POPULATION ANALYSIS *
                     *******************************

----------------------
LOEWDIN ATOMIC CHARGES
----------------------
   0 C :    0.086674
   1 O :   -0.140132
   2 C :    0.062666
   3 C :   -0.068149
   4 C :   -0.006647
   5 C :   -0.053481
   6 C :   -0.013294
   7 C :   -0.063836
   8 C :    0.011508
   9 C :   -0.084915
  10 C :   -0.081080
  11 C :    0.014920
  12 O :    0.026967
  13 H :    0.031274
  14 H :    0.015280
  15 H :    0.015404
  16 H :    0.037015
  17 H :    0.036775
  18 H :    0.035598
  19 H :    0.034590
  20 H :    0.035532
  21 H :    0.035465
  22 H :    0.031865

-------------------------------
LOEWDIN REDUCED ORBITAL CHARGES
-------------------------------
  0 C s       :     2.843657  s :     2.843657
      pz      :     0.992675  p :     2.927182
      px      :     0.895841
      py      :     1.038665
      dz2     :     0.011700  d :     0.142487
      dxz     :     0.041574
      dyz     :     0.034674
      dx2y2   :     0.026299
      dxy     :     0.028240
  1 O s       :     3.403179  s :     3.403179
      pz      :     1.541587  p :     4.698452
      px      :     1.474419
      py      :     1.682445
      dz2     :     0.006417  d :     0.038502
      dxz     :     0.008108
      dyz     :     0.008614
      dx2y2   :     0.005773
      dxy     :     0.009590
  2 C s       :     2.836137  s :     2.836137
      pz      :     0.915638  p :     2.915581
      px      :     0.956056
      py      :     1.043886
      dz2     :     0.035156  d :     0.185616
      dxz     :     0.030085
      dyz     :     0.040619
      dx2y2   :     0.038054
      dxy     :     0.041701
  3 C s       :     2.858203  s :     2.858203
      pz      :     1.038217  p :     3.112749
      px      :     1.037744
      py      :     1.036787
      dz2     :     0.014588  d :     0.097197
      dxz     :     0.014212
      dyz     :     0.022413
      dx2y2   :     0.023614
      dxy     :     0.022370
  4 C s       :     2.854094  s :     2.854094
      pz      :     1.004704  p :     3.051665
      px      :     1.007880
      py      :     1.039081
      dz2     :     0.018983  d :     0.100888
      dxz     :     0.018257
      dyz     :     0.018777
      dx2y2   :     0.024500
      dxy     :     0.020371
  5 C s       :     2.858794  s :     2.858794
      pz      :     1.030138  p :     3.096951
      px      :     1.029578
      py      :     1.037235
      dz2     :     0.016846  d :     0.097737
      dxz     :     0.018010
      dyz     :     0.019376
      dx2y2   :     0.023246
      dxy     :     0.020258
  6 C s       :     2.855591  s :     2.855591
      pz      :     1.005891  p :     3.056703
      px      :     1.009654
      py      :     1.041157
      dz2     :     0.015500  d :     0.101000
      dxz     :     0.014144
      dyz     :     0.024132
      dx2y2   :     0.022343
      dxy     :     0.024881
  7 C s       :     2.844663  s :     2.844663
      pz      :     1.014803  p :     3.099766
      px      :     1.025969
      py      :     1.058994
      dz2     :     0.019959  d :     0.119408
      dxz     :     0.018278
      dyz     :     0.025692
      dx2y2   :     0.027084
      dxy     :     0.028394
  8 C s       :     2.836112  s :     2.836112
      pz      :     0.997821  p :     2.966806
      px      :     0.956584
      py      :     1.012401
      dz2     :     0.027058  d :     0.185575
      dxz     :     0.032585
      dyz     :     0.042289
      dx2y2   :     0.039892
      dxy     :     0.043749
  9 C s       :     2.851552  s :     2.851552
      pz      :     1.045335  p :     3.127282
      px      :     1.044492
      py      :     1.037455
      dz2     :     0.019435  d :     0.106082
      dxz     :     0.017537
      dyz     :     0.021203
      dx2y2   :     0.026014
      dxy     :     0.021892
 10 C s       :     2.856223  s :     2.856223
      pz      :     1.034596  p :     3.116783
      px      :     1.038455
      py      :     1.043732
      dz2     :     0.019288  d :     0.108074
      dxz     :     0.016459
      dyz     :     0.022723
      dx2y2   :     0.026330
      dxy     :     0.023275
 11 C s       :     2.854527  s :     2.854527
      pz      :     0.974887  p :     2.965475
      px      :     1.024199
      py      :     0.966389
      dz2     :     0.023947  d :     0.165078
      dxz     :     0.024876
      dyz     :     0.044541
      dx2y2   :     0.030926
      dxy     :     0.040789
 12 O s       :     3.380396  s :     3.380396
      pz      :     1.446362  p :     4.540640
      px      :     1.456881
      py      :     1.637397
      dz2     :     0.011058  d :     0.051997
      dxz     :     0.007583
      dyz     :     0.012612
      dx2y2   :     0.008748
      dxy     :     0.011995
 13 H s       :     0.904989  s :     0.904989
      pz      :     0.022570  p :     0.063736
      px      :     0.014063
      py      :     0.027103
 14 H s       :     0.919324  s :     0.919324
      pz      :     0.022603  p :     0.065396
      px      :     0.011571
      py      :     0.031222
 15 H s       :     0.919408  s :     0.919408
      pz      :     0.022769  p :     0.065188
      px      :     0.027599
      py      :     0.014820
 16 H s       :     0.888027  s :     0.888027
      pz      :     0.021965  p :     0.074958
      px      :     0.030489
      py      :     0.022505
 17 H s       :     0.889904  s :     0.889904
      pz      :     0.014333  p :     0.073321
      px      :     0.013958
      py      :     0.045031
 18 H s       :     0.890917  s :     0.890917
      pz      :     0.014832  p :     0.073485
      px      :     0.014008
      py      :     0.044645
 19 H s       :     0.892256  s :     0.892256
      pz      :     0.021225  p :     0.073154
      px      :     0.029806
      py      :     0.022123
 20 H s       :     0.889938  s :     0.889938
      pz      :     0.018271  p :     0.074530
      px      :     0.025696
      py      :     0.030563
 21 H s       :     0.891484  s :     0.891484
      pz      :     0.022344  p :     0.073050
      px      :     0.015767
      py      :     0.034940
 22 H s       :     0.891106  s :     0.891106
      pz      :     0.030598  p :     0.077029
      px      :     0.035079
      py      :     0.011352


                      *****************************
                      * MAYER POPULATION ANALYSIS *
                      *****************************

  NA   - Mulliken gross atomic population
  ZA   - Total nuclear charge
  QA   - Mulliken gross atomic charge
  VA   - Mayer's total valence
  BVA  - Mayer's bonded valence
  FA   - Mayer's free valence

  ATOM       NA         ZA         QA         VA         BVA        FA
  0 C      5.8266     6.0000     0.1734     3.9133     3.8169     0.0964
  1 O      8.4178     8.0000    -0.4178     2.1579     2.0094     0.1485
  2 C      5.7221     6.0000     0.2779     3.8230     3.6783     0.1447
  3 C      6.1108     6.0000    -0.1108     3.8787     3.7304     0.1483
  4 C      6.0292     6.0000    -0.0292     3.9052     3.7581     0.1471
  5 C      6.0701     6.0000    -0.0701     3.8896     3.7435     0.1462
  6 C      6.0278     6.0000    -0.0278     3.8537     3.7077     0.1460
  7 C      5.9976     6.0000     0.0024     3.7798     3.6254     0.1544
  8 C      5.8310     6.0000     0.1690     3.8018     3.6543     0.1475
  9 C      6.1169     6.0000    -0.1169     3.8781     3.7350     0.1431
 10 C      6.0632     6.0000    -0.0632     3.8530     3.7153     0.1377
 11 C      5.8780     6.0000     0.1220     3.8319     3.6871     0.1449
 12 O      8.2304     8.0000    -0.2304     2.4372     2.2804     0.1568
 13 H      0.9442     1.0000     0.0558     0.9878     0.9683     0.0195
 14 H      0.9633     1.0000     0.0367     0.9862     0.9654     0.0208
 15 H      0.9654     1.0000     0.0346     0.9879     0.9671     0.0208
 16 H      0.9772     1.0000     0.0228     1.0016     0.9801     0.0214
 17 H      0.9764     1.0000     0.0236     0.9924     0.9710     0.0214
 18 H      0.9840     1.0000     0.0160     1.0011     0.9795     0.0215
 19 H      0.9777     1.0000     0.0223     1.0007     0.9791     0.0216
 20 H      0.9709     1.0000     0.0291     0.9956     0.9750     0.0207
 21 H      0.9718     1.0000     0.0282     0.9949     0.9746     0.0203
 22 H      0.9476     1.0000     0.0524     1.0014     0.9817     0.0197

  Mayer bond orders larger than 0.100000
B(  0-C ,  1-O ) :   0.8997 B(  0-C , 13-H ) :   0.9663 B(  0-C , 14-H ) :   0.9591 
B(  0-C , 15-H ) :   0.9599 B(  1-O ,  2-C ) :   1.0359 B(  2-C ,  3-C ) :   1.2677 
B(  2-C ,  5-C ) :   1.3197 B(  3-C ,  4-C ) :   1.3586 B(  3-C , 16-H ) :   0.9844 
B(  4-C ,  7-C ) :   1.3296 B(  4-C , 17-H ) :   0.9806 B(  5-C ,  6-C ) :   1.3573 
B(  5-C , 18-H ) :   0.9878 B(  6-C ,  7-C ) :   1.2916 B(  6-C , 19-H ) :   0.9911 
B(  7-C ,  8-C ) :   1.0094 B(  8-C ,  9-C ) :   1.4812 B(  8-C , 12-O ) :   1.1265 
B(  9-C , 10-C ) :   1.2264 B(  9-C , 20-H ) :   0.9979 B( 10-C , 11-C ) :   1.5085 
B( 10-C , 21-H ) :   0.9898 B( 11-C , 12-O ) :   1.0878 B( 11-C , 22-H ) :   0.9841 


                *******************************************
                * RELAXED MP2 DENSITY POPULATION ANALYSIS *
                *******************************************

------------------------------------------------------------------------------
                           ORCA POPULATION ANALYSIS
------------------------------------------------------------------------------
Input electron density              ... calc.pmp2re
BaseName (.gbw .S,...)              ... calc

                    ********************************
                    * MULLIKEN POPULATION ANALYSIS *
                    ********************************

-----------------------
MULLIKEN ATOMIC CHARGES
-----------------------
   0 C :    0.157859
   1 O :   -0.366107
   2 C :    0.255861
   3 C :   -0.100022
   4 C :   -0.036286
   5 C :   -0.059048
   6 C :   -0.037343
   7 C :    0.034961
   8 C :    0.140985
   9 C :   -0.109840
  10 C :   -0.051738
  11 C :    0.108832
  12 O :   -0.179791
  13 H :    0.055396
  14 H :    0.035979
  15 H :    0.033895
  16 H :    0.011492
  17 H :    0.010881
  18 H :    0.004573
  19 H :    0.009198
  20 H :    0.018903
  21 H :    0.018674
  22 H :    0.042686
Sum of atomic charges:   -0.0000000

--------------------------------
MULLIKEN REDUCED ORBITAL CHARGES
--------------------------------
  0 C s       :     3.026994  s :     3.026994
      pz      :     0.939674  p :     2.751318
      px      :     0.822359
      py      :     0.989284
      dz2     :     0.006465  d :     0.063830
      dxz     :     0.018550
      dyz     :     0.014228
      dx2y2   :     0.012094
      dxy     :     0.012493
  1 O s       :     3.714688  s :     3.714688
      pz      :     1.516512  p :     4.628295
      px      :     1.439388
      py      :     1.672394
      dz2     :     0.004184  d :     0.023125
      dxz     :     0.004170
      dyz     :     0.005344
      dx2y2   :     0.003635
      dxy     :     0.005793
  2 C s       :     2.949780  s :     2.949780
      pz      :     0.874016  p :     2.711216
      px      :     0.905852
      py      :     0.931348
      dz2     :     0.017198  d :     0.083143
      dxz     :     0.013622
      dyz     :     0.017742
      dx2y2   :     0.016098
      dxy     :     0.018483
  3 C s       :     3.238830  s :     3.238830
      pz      :     0.970009  p :     2.820331
      px      :     0.935467
      py      :     0.914856
      dz2     :     0.006949  d :     0.040860
      dxz     :     0.006138
      dyz     :     0.009154
      dx2y2   :     0.009355
      dxy     :     0.009264
  4 C s       :     3.219919  s :     3.219919
      pz      :     0.956748  p :     2.773394
      px      :     0.964740
      py      :     0.851906
      dz2     :     0.009017  d :     0.042972
      dxz     :     0.007320
      dyz     :     0.007863
      dx2y2   :     0.010418
      dxy     :     0.008354
  5 C s       :     3.242230  s :     3.242230
      pz      :     0.968617  p :     2.775765
      px      :     0.974015
      py      :     0.833133
      dz2     :     0.008068  d :     0.041053
      dxz     :     0.006987
      dyz     :     0.008120
      dx2y2   :     0.009774
      dxy     :     0.008104
  6 C s       :     3.242632  s :     3.242632
      pz      :     0.928382  p :     2.751750
      px      :     0.902251
      py      :     0.921117
      dz2     :     0.007418  d :     0.042961
      dxz     :     0.006170
      dyz     :     0.009866
      dx2y2   :     0.009011
      dxy     :     0.010496
  7 C s       :     3.056534  s :     3.056534
      pz      :     0.975507  p :     2.858304
      px      :     0.968294
      py      :     0.914503
      dz2     :     0.009419  d :     0.050202
      dxz     :     0.007646
      dyz     :     0.010680
      dx2y2   :     0.010816
      dxy     :     0.011640
  8 C s       :     3.056016  s :     3.056016
      pz      :     0.940413  p :     2.719098
      px      :     0.906394
      py      :     0.872291
      dz2     :     0.013530  d :     0.083901
      dxz     :     0.015184
      dyz     :     0.018809
      dx2y2   :     0.016922
      dxy     :     0.019456
  9 C s       :     3.234548  s :     3.234548
      pz      :     0.977809  p :     2.831235
      px      :     0.948919
      py      :     0.904507
      dz2     :     0.008791  d :     0.044058
      dxz     :     0.007107
      dyz     :     0.008828
      dx2y2   :     0.010061
      dxy     :     0.009271
 10 C s       :     3.175924  s :     3.175924
      pz      :     0.970144  p :     2.830811
      px      :     0.987078
      py      :     0.873590
      dz2     :     0.008721  d :     0.045002
      dxz     :     0.006660
      dyz     :     0.009785
      dx2y2   :     0.010248
      dxy     :     0.009588
 11 C s       :     3.125472  s :     3.125472
      pz      :     0.905893  p :     2.690497
      px      :     0.948432
      py      :     0.836171
      dz2     :     0.011576  d :     0.075198
      dxz     :     0.012304
      dyz     :     0.020000
      dx2y2   :     0.013339
      dxy     :     0.017980
 12 O s       :     3.688351  s :     3.688351
      pz      :     1.421922  p :     4.461035
      px      :     1.433717
      py      :     1.605396
      dz2     :     0.006449  d :     0.030405
      dxz     :     0.003776
      dyz     :     0.007349
      dx2y2   :     0.005677
      dxy     :     0.007155
 13 H s       :     0.921282  s :     0.921282
      pz      :     0.008435  p :     0.023322
      px      :     0.005178
      py      :     0.009709
 14 H s       :     0.940311  s :     0.940311
      pz      :     0.008295  p :     0.023710
      px      :     0.004229
      py      :     0.011186
 15 H s       :     0.942461  s :     0.942461
      pz      :     0.008222  p :     0.023643
      px      :     0.009606
      py      :     0.005815
 16 H s       :     0.962786  s :     0.962786
      pz      :     0.007435  p :     0.025723
      px      :     0.010670
      py      :     0.007618
 17 H s       :     0.963693  s :     0.963693
      pz      :     0.004735  p :     0.025426
      px      :     0.004577
      py      :     0.016114
 18 H s       :     0.970066  s :     0.970066
      pz      :     0.004824  p :     0.025361
      px      :     0.004475
      py      :     0.016062
 19 H s       :     0.965490  s :     0.965490
      pz      :     0.007310  p :     0.025312
      px      :     0.010499
      py      :     0.007503
 20 H s       :     0.955207  s :     0.955207
      pz      :     0.005968  p :     0.025891
      px      :     0.008851
      py      :     0.011072
 21 H s       :     0.955590  s :     0.955590
      pz      :     0.007794  p :     0.025735
      px      :     0.005184
      py      :     0.012758
 22 H s       :     0.930979  s :     0.930979
      pz      :     0.010587  p :     0.026335
      px      :     0.012149
      py      :     0.003600


                     *******************************
                     * LOEWDIN POPULATION ANALYSIS *
                     *******************************

----------------------
LOEWDIN ATOMIC CHARGES
----------------------
   0 C :    0.077265
   1 O :   -0.117903
   2 C :    0.052463
   3 C :   -0.066754
   4 C :   -0.011817
   5 C :   -0.051436
   6 C :   -0.018498
   7 C :   -0.060539
   8 C :    0.002248
   9 C :   -0.083900
  10 C :   -0.081516
  11 C :    0.007549
  12 O :    0.049723
  13 H :    0.032756
  14 H :    0.016231
  15 H :    0.016450
  16 H :    0.035972
  17 H :    0.034886
  18 H :    0.034306
  19 H :    0.032310
  20 H :    0.034883
  21 H :    0.034784
  22 H :    0.030536

-------------------------------
LOEWDIN REDUCED ORBITAL CHARGES
-------------------------------
  0 C s       :     2.845261  s :     2.845261
      pz      :     0.996082  p :     2.937603
      px      :     0.899595
      py      :     1.041925
      dz2     :     0.011580  d :     0.139871
      dxz     :     0.040484
      dyz     :     0.034136
      dx2y2   :     0.025833
      dxy     :     0.027838
  1 O s       :     3.404702  s :     3.404702
      pz      :     1.532147  p :     4.674459
      px      :     1.466188
      py      :     1.676124
      dz2     :     0.006547  d :     0.038742
      dxz     :     0.008192
      dyz     :     0.008566
      dx2y2   :     0.005881
      dxy     :     0.009555
  2 C s       :     2.837921  s :     2.837921
      pz      :     0.921936  p :     2.925986
      px      :     0.960766
      py      :     1.043284
      dz2     :     0.034667  d :     0.183631
      dxz     :     0.029605
      dyz     :     0.040345
      dx2y2   :     0.037644
      dxy     :     0.041371
  3 C s       :     2.860120  s :     2.860120
      pz      :     1.036962  p :     3.110781
      px      :     1.036397
      py      :     1.037421
      dz2     :     0.014404  d :     0.095854
      dxz     :     0.013946
      dyz     :     0.022204
      dx2y2   :     0.023159
      dxy     :     0.022140
  4 C s       :     2.855258  s :     2.855258
      pz      :     1.008283  p :     3.057102
      px      :     1.010975
      py      :     1.037844
      dz2     :     0.018751  d :     0.099457
      dxz     :     0.018024
      dyz     :     0.018400
      dx2y2   :     0.024318
      dxy     :     0.019963
  5 C s       :     2.860773  s :     2.860773
      pz      :     1.029039  p :     3.094309
      px      :     1.028936
      py      :     1.036334
      dz2     :     0.016835  d :     0.096354
      dxz     :     0.017685
      dyz     :     0.018964
      dx2y2   :     0.023117
      dxy     :     0.019753
  6 C s       :     2.856572  s :     2.856572
      pz      :     1.009426  p :     3.062360
      px      :     1.012395
      py      :     1.040539
      dz2     :     0.015204  d :     0.099566
      dxz     :     0.013888
      dyz     :     0.023912
      dx2y2   :     0.021943
      dxy     :     0.024618
  7 C s       :     2.846867  s :     2.846867
      pz      :     1.013060  p :     3.095555
      px      :     1.024100
      py      :     1.058396
      dz2     :     0.019892  d :     0.118116
      dxz     :     0.017879
      dyz     :     0.025457
      dx2y2   :     0.026803
      dxy     :     0.028086
  8 C s       :     2.838317  s :     2.838317
      pz      :     1.002453  p :     2.976278
      px      :     0.961686
      py      :     1.012139
      dz2     :     0.026742  d :     0.183157
      dxz     :     0.032012
      dyz     :     0.041696
      dx2y2   :     0.039461
      dxy     :     0.043246
  9 C s       :     2.853332  s :     2.853332
      pz      :     1.044784  p :     3.126023
      px      :     1.043476
      py      :     1.037763
      dz2     :     0.019213  d :     0.104545
      dxz     :     0.017174
      dyz     :     0.020960
      dx2y2   :     0.025495
      dxy     :     0.021702
 10 C s       :     2.857559  s :     2.857559
      pz      :     1.035009  p :     3.117452
      px      :     1.039247
      py      :     1.043197
      dz2     :     0.018989  d :     0.106505
      dxz     :     0.016075
      dyz     :     0.022541
      dx2y2   :     0.025888
      dxy     :     0.023011
 11 C s       :     2.856156  s :     2.856156
      pz      :     0.978458  p :     2.973597
      px      :     1.027106
      py      :     0.968033
      dz2     :     0.023502  d :     0.162698
      dxz     :     0.024471
      dyz     :     0.043884
      dx2y2   :     0.030781
      dxy     :     0.040059
 12 O s       :     3.382451  s :     3.382451
      pz      :     1.436619  p :     4.515622
      px      :     1.447241
      py      :     1.631762
      dz2     :     0.011178  d :     0.052204
      dxz     :     0.007646
      dyz     :     0.012559
      dx2y2   :     0.008852
      dxy     :     0.011968
 13 H s       :     0.903642  s :     0.903642
      pz      :     0.022508  p :     0.063602
      px      :     0.014134
      py      :     0.026960
 14 H s       :     0.918295  s :     0.918295
      pz      :     0.022605  p :     0.065474
      px      :     0.011684
      py      :     0.031185
 15 H s       :     0.918294  s :     0.918294
      pz      :     0.022692  p :     0.065256
      px      :     0.027642
      py      :     0.014922
 16 H s       :     0.889299  s :     0.889299
      pz      :     0.021978  p :     0.074729
      px      :     0.030234
      py      :     0.022517
 17 H s       :     0.892018  s :     0.892018
      pz      :     0.014609  p :     0.073097
      px      :     0.014218
      py      :     0.044269
 18 H s       :     0.892449  s :     0.892449
      pz      :     0.014982  p :     0.073245
      px      :     0.014201
      py      :     0.044062
 19 H s       :     0.894784  s :     0.894784
      pz      :     0.021274  p :     0.072907
      px      :     0.029556
      py      :     0.022076
 20 H s       :     0.890813  s :     0.890813
      pz      :     0.018370  p :     0.074304
      px      :     0.025572
      py      :     0.030363
 21 H s       :     0.892397  s :     0.892397
      pz      :     0.022285  p :     0.072819
      px      :     0.015908
      py      :     0.034626
 22 H s       :     0.892916  s :     0.892916
      pz      :     0.030262  p :     0.076548
      px      :     0.034669
      py      :     0.011617


                      *****************************
                      * MAYER POPULATION ANALYSIS *
                      *****************************

  NA   - Mulliken gross atomic population
  ZA   - Total nuclear charge
  QA   - Mulliken gross atomic charge
  VA   - Mayer's total valence
  BVA  - Mayer's bonded valence
  FA   - Mayer's free valence

  ATOM       NA         ZA         QA         VA         BVA        FA
  0 C      5.8421     6.0000     0.1579     3.9287     3.8326     0.0962
  1 O      8.3661     8.0000    -0.3661     2.2314     2.0847     0.1467
  2 C      5.7441     6.0000     0.2559     3.8528     3.7099     0.1429
  3 C      6.1000     6.0000    -0.1000     3.8710     3.7238     0.1473
  4 C      6.0363     6.0000    -0.0363     3.8952     3.7488     0.1464
  5 C      6.0590     6.0000    -0.0590     3.8810     3.7358     0.1453
  6 C      6.0373     6.0000    -0.0373     3.8480     3.7028     0.1452
  7 C      5.9650     6.0000     0.0350     3.7770     3.6241     0.1530
  8 C      5.8590     6.0000     0.1410     3.8230     3.6768     0.1462
  9 C      6.1098     6.0000    -0.1098     3.8730     3.7310     0.1421
 10 C      6.0517     6.0000    -0.0517     3.8485     3.7119     0.1367
 11 C      5.8912     6.0000     0.1088     3.8415     3.6977     0.1437
 12 O      8.1798     8.0000    -0.1798     2.5004     2.3449     0.1555
 13 H      0.9446     1.0000     0.0554     0.9873     0.9679     0.0194
 14 H      0.9640     1.0000     0.0360     0.9861     0.9654     0.0207
 15 H      0.9661     1.0000     0.0339     0.9878     0.9670     0.0208
 16 H      0.9885     1.0000     0.0115     1.0006     0.9792     0.0214
 17 H      0.9891     1.0000     0.0109     0.9908     0.9695     0.0213
 18 H      0.9954     1.0000     0.0046     1.0005     0.9790     0.0215
 19 H      0.9908     1.0000     0.0092     1.0000     0.9785     0.0215
 20 H      0.9811     1.0000     0.0189     0.9948     0.9741     0.0206
 21 H      0.9813     1.0000     0.0187     0.9940     0.9737     0.0203
 22 H      0.9573     1.0000     0.0427     1.0009     0.9813     0.0196

  Mayer bond orders larger than 0.100000
B(  0-C ,  1-O ) :   0.9205 B(  0-C , 13-H ) :   0.9633 B(  0-C , 14-H ) :   0.9547 
B(  0-C , 15-H ) :   0.9556 B(  1-O ,  2-C ) :   1.0677 B(  2-C ,  3-C ) :   1.2602 
B(  2-C ,  5-C ) :   1.3105 B(  3-C ,  4-C ) :   1.3509 B(  3-C , 16-H ) :   0.9789 
B(  4-C ,  7-C ) :   1.3241 B(  4-C , 17-H ) :   0.9756 B(  5-C ,  6-C ) :   1.3541 
B(  5-C , 18-H ) :   0.9822 B(  6-C ,  7-C ) :   1.2832 B(  6-C , 19-H ) :   0.9865 
B(  7-C ,  8-C ) :   1.0110 B(  8-C ,  9-C ) :   1.4522 B(  8-C , 12-O ) :   1.1526 
B(  9-C , 10-C ) :   1.2394 B(  9-C , 20-H ) :   0.9959 B( 10-C , 11-C ) :   1.4819 
B( 10-C , 21-H ) :   0.9863 B( 11-C , 12-O ) :   1.1109 B( 11-C , 22-H ) :   0.9819 


-------
TIMINGS
-------

Total time                :   25.394 sec
Integral trafo            :    0.357 sec (  1.4%)
FC preparation            :    0.132 sec (  0.5%)
I/O of integrals          :    0.117 sec (  0.5%)
K(i,j) operators          :    0.247 sec (  1.0%)
T(i,j) pair energies      :    0.041 sec (  0.2%)
V**(-1/2)                 :    0.224 sec (  0.9%)
Gamma(ia|P)               :    0.242 sec (  1.0%)
Gamma-Trafo               :    0.073 sec (  0.3%)
D(virtual)                :    0.011 sec (  0.0%)
D(internal)               :    0.329 sec (  1.3%)
W(virtual)                :    0.022 sec (  0.1%)
W(internal)               :    0.459 sec (  1.8%)
L(virtual)                :    0.194 sec (  0.8%)
L(internal)               :    0.036 sec (  0.1%)
XC kernel                 :    0.023 sec (  0.1%)
G(D)                      :    1.827 sec (  7.2%)
G(Z)                      :    1.829 sec (  7.2%)
Z-vector solution         :    9.315 sec ( 36.7%)
3-index derivative        :    0.313 sec (  1.2%)
2-index derivative        :    0.039 sec (  0.2%)
Fock matrix gradient      :    8.889 sec ( 35.0%)


---------------------------------------
MP2 TOTAL ENERGY:     -574.587241358 Eh
---------------------------------------

The final MP2 gradient
  0:   0.01539038  -0.02024249   0.00490651
  1:  -0.02758122   0.03131251  -0.01171504
  2:   0.01424115  -0.01333144   0.00737548
  3:  -0.00495707   0.00217459  -0.00395741
  4:  -0.00065995   0.01104700   0.00255438
  5:  -0.00420382  -0.00035988  -0.00419201
  6:   0.00996224   0.00016566   0.00964543
  7:  -0.01665533   0.00315795  -0.01509548
  8:   0.04636405  -0.03022841   0.03599441
  9:   0.02138866   0.00412680   0.02248429
 10:  -0.02591452  -0.00075169  -0.02591090
 11:  -0.01666618  -0.04360467  -0.03009751
 12:  -0.00989945   0.04981162   0.00578483
 13:  -0.00617102  -0.00393655  -0.00648654
 14:   0.00583554   0.00193205  -0.00217392
 15:  -0.00150072  -0.00169573   0.00657198
 16:   0.00468336  -0.00179703   0.00370793
 17:   0.00009171  -0.00681636  -0.00208776
 18:   0.00107442   0.00562484   0.00275979
 19:  -0.00412477   0.00163797  -0.00328998
 20:   0.00384055  -0.00054486   0.00368341
 21:  -0.00275869  -0.00224390  -0.00336766
 22:  -0.00182955   0.01459161   0.00294303

-----------------------------------
NORM OF THE MP2 GRADIENT:  0.130022
-----------------------------------

Maximum memory used throughout the entire MP2-calculation: 62.7 MB


-------------------------------------------------------------------------------
                          DFT DISPERSION CORRECTION                            
                                                                               
                              DFTD3 V3.1  Rev 1                                
                          USING Becke-Johnson damping                          
-------------------------------------------------------------------------------
The B2PLYP functional is recognized
Active option DFTDOPT                   ...         4   

molecular C6(AA) [au] = 6002.666597 


            DFT-D V3
 parameters
 s6 scaling factor         :     0.6400 
 a1 scaling factor         :     0.3065 
 s8 scaling factor         :     0.9147 
 a2 scaling factor         :     5.0570 
 ad hoc parameters k1-k3   :    16.0000     1.3333    -4.0000 

 Edisp/kcal,au: -12.140911593716  -0.019347772106 
 E6   /kcal   :  -6.807215363 
 E8   /kcal   :  -5.333696231 
 % E8         :  43.931595989 

-------------------------   ----------------
Dispersion correction           -0.019347772
-------------------------   ----------------


-------------------------   --------------------
FINAL SINGLE POINT ENERGY      -574.606589130016
-------------------------   --------------------

------------------------------------------------------------------------------
                         ORCA GEOMETRY RELAXATION STEP
------------------------------------------------------------------------------

Reading the OPT-File                    .... done
Getting information on internals        .... done
Copying old internal coords+grads       .... done
Making the new internal coordinates     .... (2022 redundants) done
Validating the new internal coordinates .... (2022 redundants) done
Calculating the B-matrix                .... done
Calculating the G,G- and P matrices     .... done
Transforming gradient to internals      .... done
Projecting the internal gradient        .... done
Number of atoms                         ....  23
Number of internal coordinates          .... 111
Current Energy                          ....  -574.606589130 Eh
Current gradient norm                   ....     0.130022380 Eh/bohr
Maximum allowed component of the step   ....  0.300
Current trust radius                    ....  0.300
Evaluating the initial hessian          ....  (Almloef) done
Projecting the Hessian                  .... done
Forming the augmented Hessian           .... done
Diagonalizing the augmented Hessian     .... done
Last element of RFO vector              ....  0.984929380
Lowest eigenvalues of augmented Hessian:
 -0.015466603  0.013590294  0.020769482  0.023905841  0.024227868
Length of the computed step             ....  0.175603430
The final length of the internal step   ....  0.175603430
Converting the step to Cartesian space:
 Initial RMS(Int)=    0.0166675399
Transforming coordinates:
 Iter   0:  RMS(Cart)=    0.0502987779 RMS(Int)=    0.0167649369
 Iter   5:  RMS(Cart)=    0.0000000090 RMS(Int)=    0.0000000058
done
Storing new coordinates                 .... done

                                .--------------------.
          ----------------------|Geometry convergence|-------------------------
          Item                value                   Tolerance       Converged
          ---------------------------------------------------------------------
          RMS gradient        0.0088298179            0.0000300000      NO
          MAX gradient        0.0490219533            0.0001000000      NO
          RMS step            0.0166675399            0.0006000000      NO
          MAX step            0.0718322557            0.0010000000      NO
          ........................................................
          Max(Bonds)      0.0380      Max(Angles)    4.09
          Max(Dihed)        1.04      Max(Improp)    0.00
          ---------------------------------------------------------------------

The optimization has not yet converged - more geometry cycles are needed


    ---------------------------------------------------------------------------
                         Redundant Internal Coordinates
                            (Angstroem and degrees)

        Definition                    Value    dE/dq     Step     New-Value
    ----------------------------------------------------------------------------
     1. B(O   1,C   0)                1.3796 -0.021086  0.0187    1.3983   
     2. B(C   2,O   1)                1.3580  0.010217 -0.0084    1.3496   
     3. B(C   3,C   2)                1.4087  0.002447 -0.0022    1.4065   
     4. B(C   4,C   3)                1.3982  0.001378 -0.0012    1.3970   
     5. B(C   5,C   2)                1.3990 -0.001266  0.0011    1.4001   
     6. B(C   6,C   5)                1.3974  0.002793 -0.0023    1.3950   
     7. B(C   7,C   4)                1.4068  0.001636 -0.0015    1.4053   
     8. B(C   7,C   6)                1.4046 -0.003834  0.0034    1.4080   
     9. B(C   8,C   7)                1.4815  0.012504 -0.0143    1.4672   
    10. B(C   9,C   8)                1.3852 -0.003451  0.0026    1.3878   
    11. B(C  10,C   9)                1.3760 -0.049022  0.0380    1.4141   
    12. B(C  11,C  10)                1.3780 -0.001216  0.0008    1.3789   
    13. B(O  12,C  11)                1.3135 -0.036767  0.0261    1.3396   
    14. B(O  12,C   8)                1.3164 -0.035290  0.0253    1.3417   
    15. B(H  13,C   0)                1.1092  0.009008 -0.0136    1.0956   
    16. B(H  14,C   0)                1.1105  0.004501 -0.0068    1.1037   
    17. B(H  15,C   0)                1.1112  0.004693 -0.0071    1.1041   
    18. B(H  16,C   3)                1.0818 -0.005983  0.0082    1.0900   
    19. B(H  17,C   4)                1.0810 -0.007016  0.0096    1.0906   
    20. B(H  18,C   5)                1.0829 -0.005849  0.0080    1.0910   
    21. B(H  19,C   6)                1.0831 -0.005314  0.0073    1.0904   
    22. B(H  20,C   9)                1.0811 -0.003902  0.0053    1.0864   
    23. B(H  21,C  10)                1.0817 -0.004232  0.0058    1.0875   
    24. B(H  22,C  11)                1.0818 -0.003080  0.0042    1.0860   
    25. A(H  13,C   0,H  14)          108.64  0.000237   -0.11    108.52   
    26. A(H  14,C   0,H  15)          110.12  0.005520   -0.89    109.23   
    27. A(O   1,C   0,H  13)          109.06  0.008061   -1.32    107.74   
    28. A(H  13,C   0,H  15)          108.53 -0.000070    0.00    108.53   
    29. A(O   1,C   0,H  15)          110.02 -0.007111    1.21    111.23   
    30. A(O   1,C   0,H  14)          110.44 -0.006383    1.07    111.50   
    31. A(C   0,O   1,C   2)          125.76  0.031447   -4.09    121.67   
    32. A(C   3,C   2,C   5)          118.99 -0.002552    0.33    119.32   
    33. A(O   1,C   2,C   5)          118.28  0.004772   -0.61    117.67   
    34. A(O   1,C   2,C   3)          122.72 -0.002221    0.29    123.01   
    35. A(C   2,C   3,H  16)          121.12  0.001333   -0.21    120.91   
    36. A(C   4,C   3,H  16)          118.49 -0.002280    0.35    118.84   
    37. A(C   2,C   3,C   4)          120.40  0.000947   -0.14    120.26   
    38. A(C   7,C   4,H  17)          121.13  0.002099   -0.31    120.82   
    39. A(C   3,C   4,H  17)          118.34 -0.000511    0.10    118.44   
    40. A(C   3,C   4,C   7)          120.52 -0.001590    0.21    120.73   
    41. A(C   2,C   5,H  18)          119.90  0.001029   -0.19    119.70   
    42. A(C   2,C   5,C   6)          120.66  0.003032   -0.40    120.26   
    43. A(C   6,C   5,H  18)          119.44 -0.004062    0.60    120.04   
    44. A(C   5,C   6,H  19)          118.78 -0.000417    0.08    118.86   
    45. A(C   5,C   6,C   7)          120.59 -0.002243    0.32    120.91   
    46. A(C   7,C   6,H  19)          120.63  0.002660   -0.40    120.23   
    47. A(C   6,C   7,C   8)          119.58 -0.004303    0.58    120.16   
    48. A(C   4,C   7,C   8)          121.58  0.001898   -0.27    121.31   
    49. A(C   4,C   7,C   6)          118.84  0.002404   -0.31    118.53   
    50. A(C   7,C   8,O  12)          123.49  0.018313   -2.46    121.03   
    51. A(C   7,C   8,C   9)          127.21 -0.021057    2.79    129.99   
    52. A(C   9,C   8,O  12)          109.30  0.002742   -0.33    108.97   
    53. A(C   8,C   9,C  10)          105.95 -0.002615    0.24    106.18   
    54. A(C  10,C   9,H  20)          125.94 -0.002429    0.46    126.40   
    55. A(C   8,C   9,H  20)          128.11  0.005044   -0.69    127.42   
    56. A(C   9,C  10,C  11)          106.18 -0.000908    0.01    106.18   
    57. A(C  11,C  10,H  21)          126.91  0.002975   -0.39    126.52   
    58. A(C   9,C  10,H  21)          126.92 -0.002067    0.38    127.30   
    59. A(O  12,C  11,H  22)          124.42  0.014434   -2.22    122.20   
    60. A(C  10,C  11,H  22)          125.97 -0.015572    2.35    128.31   
    61. A(C  10,C  11,O  12)          109.61  0.001138   -0.12    109.49   
    62. A(C   8,O  12,C  11)          108.96 -0.000357    0.21    109.17   
    63. D(C   2,O   1,C   0,H  14)     60.93 -0.001332    0.48     61.41   
    64. D(C   2,O   1,C   0,H  13)   -179.76  0.000102    0.17   -179.59   
    65. D(C   2,O   1,C   0,H  15)    -60.84  0.000673    0.09    -60.74   
    66. D(C   3,C   2,O   1,C   0)     -3.48 -0.000571    0.73     -2.75   
    67. D(C   5,C   2,O   1,C   0)    176.23 -0.000804    1.04    177.27   
    68. D(C   4,C   3,C   2,O   1)    179.39 -0.000288    0.42    179.81   
    69. D(H  16,C   3,C   2,C   5)    179.87 -0.000006    0.03    179.89   
    70. D(H  16,C   3,C   2,O   1)     -0.43 -0.000220    0.33     -0.09   
    71. D(C   4,C   3,C   2,C   5)     -0.32 -0.000074    0.11     -0.20   
    72. D(H  17,C   4,C   3,H  16)      0.06  0.000035   -0.04      0.01   
    73. D(H  17,C   4,C   3,C   2)   -179.77  0.000094   -0.13   -179.89   
    74. D(C   7,C   4,C   3,H  16)    179.65 -0.000182    0.28    179.92   
    75. D(C   7,C   4,C   3,C   2)     -0.17 -0.000122    0.19      0.02   
    76. D(C   6,C   5,C   2,C   3)      0.51  0.000222   -0.31      0.19   
    77. D(C   6,C   5,C   2,O   1)   -179.21  0.000446   -0.61   -179.82   
    78. D(H  18,C   5,C   2,C   3)   -179.94 -0.000039    0.03   -179.90   
    79. D(H  18,C   5,C   2,O   1)      0.35  0.000185   -0.26      0.08   
    80. D(H  19,C   6,C   5,H  18)      0.01  0.000019   -0.03     -0.02   
    81. D(H  19,C   6,C   5,C   2)    179.57 -0.000219    0.31    179.88   
    82. D(C   7,C   6,C   5,H  18)   -179.77  0.000083   -0.13   -179.90   
    83. D(C   7,C   6,C   5,C   2)     -0.21 -0.000154    0.21     -0.00   
    84. D(C   8,C   7,C   6,H  19)     -0.51 -0.000119    0.19     -0.32   
    85. D(C   8,C   7,C   6,C   5)    179.26 -0.000192    0.30    179.56   
    86. D(C   4,C   7,C   6,H  19)    179.95 -0.000009   -0.00    179.94   
    87. D(C   4,C   7,C   6,C   5)     -0.28 -0.000082    0.10     -0.18   
    88. D(C   8,C   7,C   4,H  17)      0.52  0.000121   -0.17      0.34   
    89. D(C   8,C   7,C   4,C   3)   -179.06  0.000355   -0.50   -179.57   
    90. D(C   6,C   7,C   4,H  17)   -179.95 -0.000021    0.03   -179.92   
    91. D(C   6,C   7,C   4,C   3)      0.47  0.000213   -0.30      0.17   
    92. D(C   9,C   8,C   7,C   6)    179.42  0.000064   -0.05    179.37   
    93. D(C   9,C   8,C   7,C   4)     -1.05 -0.000048    0.15     -0.90   
    94. D(O  12,C   8,C   7,C   6)     -1.24 -0.000134    0.21     -1.03   
    95. D(O  12,C   8,C   7,C   4)    178.29 -0.000246    0.41    178.70   
    96. D(H  20,C   9,C   8,O  12)   -179.91  0.000041   -0.09   -179.99   
    97. D(H  20,C   9,C   8,C   7)     -0.49 -0.000021    0.13     -0.36   
    98. D(C  10,C   9,C   8,O  12)     -0.05 -0.000032    0.02     -0.03   
    99. D(C  10,C   9,C   8,C   7)    179.37 -0.000095    0.24    179.61   
   100. D(H  21,C  10,C   9,H  20)     -0.01 -0.000005    0.03      0.02   
   101. D(H  21,C  10,C   9,C   8)   -179.87  0.000053   -0.08   -179.95   
   102. D(C  11,C  10,C   9,H  20)    179.87 -0.000050    0.11    179.98   
   103. D(C  11,C  10,C   9,C   8)      0.01  0.000009    0.01      0.01   
   104. D(H  22,C  11,C  10,H  21)      0.05  0.000004   -0.00      0.04   
   105. D(H  22,C  11,C  10,C   9)   -179.83  0.000057   -0.09   -179.92   
   106. D(O  12,C  11,C  10,H  21)    179.92 -0.000036    0.05    179.97   
   107. D(O  12,C  11,C  10,C   9)      0.04  0.000016   -0.04      0.00   
   108. D(C   8,O  12,C  11,H  22)    179.80 -0.000124    0.11    179.91   
   109. D(C   8,O  12,C  11,C  10)     -0.07 -0.000037    0.05     -0.02   
   110. D(C  11,O  12,C   8,C   9)      0.08  0.000044   -0.05      0.03   
   111. D(C  11,O  12,C   8,C   7)   -179.37  0.000375   -0.29   -179.66   
    ----------------------------------------------------------------------------

Geometry step timings:
Preparation and reading OPT file:      0.000 s ( 7.361 %)
Internal coordinates            :      0.000 s ( 0.643 %)
B/P matrices and projection     :      0.002 s (34.634 %)
Hessian update/contruction      :      0.000 s (10.976 %)
Making the step                 :      0.001 s (25.920 %)
Converting the step to Cartesian:      0.000 s ( 3.282 %)
Storing new data                :      0.000 s ( 0.820 %)
Checking convergence            :      0.000 s ( 0.133 %)
Final printing                  :      0.001 s (16.098 %)
Total time                      :      0.005 s

Time for energy+gradient        :     52.018 s
Time for complete geometry iter :     52.207 s

         *************************************************************
         *                GEOMETRY OPTIMIZATION CYCLE   2            *
         *************************************************************
---------------------------------
CARTESIAN COORDINATES (ANGSTROEM)
---------------------------------
  C      1.114923    0.360909   -0.215434
  O      2.164037   -0.243086    0.484319
  C      2.900742    0.440194    1.385375
  C      2.713059    1.809076    1.648456
  C      3.506578    2.458782    2.596989
  C      3.892873   -0.261846    2.080487
  C      4.683409    0.390533    3.026847
  C      4.501629    1.759541    3.301186
  C      5.335887    2.427003    4.306736
  C      5.340832    3.750014    4.725921
  C      6.339945    3.844102    5.722153
  C      6.878368    2.580872    5.847012
  O      6.266887    1.748169    4.994166
  H      0.673357   -0.395616   -0.873538
  H      1.473140    1.200042   -0.836507
  H      0.333198    0.726346    0.473291
  H      1.949531    2.380969    1.121187
  H      3.334606    3.520267    2.778815
  H      4.044896   -1.323438    1.880238
  H      5.448068   -0.178576    3.556321
  H      4.708907    4.558167    4.368245
  H      6.630876    4.729782    6.282076
  H      7.670843    2.249416    6.511477

----------------------------
CARTESIAN COORDINATES (A.U.)
----------------------------
  NO LB      ZA    FRAG     MASS         X           Y           Z
   0 C     6.0000    0    12.011    2.106899    0.682019   -0.407112
   1 O     8.0000    0    15.999    4.089437   -0.459365    0.915230
   2 C     6.0000    0    12.011    5.481607    0.831846    2.617980
   3 C     6.0000    0    12.011    5.126939    3.418659    3.115131
   4 C     6.0000    0    12.011    6.626471    4.646424    4.907598
   5 C     6.0000    0    12.011    7.356463   -0.494817    3.931550
   6 C     6.0000    0    12.011    8.850361    0.738000    5.719911
   7 C     6.0000    0    12.011    8.506847    3.325051    6.238337
   8 C     6.0000    0    12.011   10.083364    4.586371    8.138552
   9 C     6.0000    0    12.011   10.092709    7.086499    8.930696
  10 C     6.0000    0    12.011   11.980759    7.264300   10.813302
  11 C     6.0000    0    12.011   12.998231    4.877142   11.049252
  12 O     8.0000    0    15.999   11.842701    3.303560    9.437606
  13 H     1.0000    0     1.008    1.272461   -0.747607   -1.650748
  14 H     1.0000    0     1.008    2.783832    2.267751   -1.580769
  15 H     1.0000    0     1.008    0.629653    1.372595    0.894390
  16 H     1.0000    0     1.008    3.684079    4.499380    2.118736
  17 H     1.0000    0     1.008    6.301493    6.652341    5.251200
  18 H     1.0000    0     1.008    7.643745   -2.500935    3.553136
  19 H     1.0000    0     1.008   10.295357   -0.337460    6.720472
  20 H     1.0000    0     1.008    8.898544    8.613687    8.254786
  21 H     1.0000    0     1.008   12.530539    8.937992   11.871403
  22 H     1.0000    0     1.008   14.495792    4.250780   12.304908

--------------------------------
INTERNAL COORDINATES (ANGSTROEM)
--------------------------------
 C      0   0   0     0.000000000000     0.00000000     0.00000000
 O      1   0   0     1.398250455421     0.00000000     0.00000000
 C      2   1   0     1.349632246142   121.66707913     0.00000000
 C      3   2   1     1.406511869744   123.00861978   357.25228108
 C      4   3   2     1.396962024897   120.25487250   179.81244645
 C      3   2   1     1.400129734042   117.67121213   177.26585007
 C      6   3   2     1.395042414342   120.25525152   180.17961546
 C      5   4   3     1.405332208990   120.73224127     0.00000000
 C      8   5   4     1.467181559855   121.31084637   180.43345992
 C      9   8   5     1.387839608659   129.99426734   359.10080684
 C     10   9   8     1.414056854930   106.18510003   179.61549113
 C     11  10   9     1.378853949433   106.18497574     0.00000000
 O     12  11  10     1.339645630081   109.48601441     0.00000000
 H      1   2   3     1.095632675031   107.74149854   180.41041851
 H      1   2   3     1.103718744081   111.50025185    61.42280387
 H      1   2   3     1.104074522287   111.22533543   299.24647265
 H      4   3   2     1.089976918193   120.90645804   359.90814815
 H      5   4   3     1.090590075635   118.44443581   180.10601561
 H      6   3   2     1.090957639445   119.70464224     0.08286301
 H      7   6   3     1.090381178729   118.86365485   179.87970121
 H     10   9   8     1.086449738894   127.41558593   359.64592786
 H     11  10   9     1.087466373638   127.29839399   180.04622652
 H     12  11  10     1.085998936428   128.31361747   180.07591860

---------------------------
INTERNAL COORDINATES (A.U.)
---------------------------
 C      0   0   0     0.000000000000     0.00000000     0.00000000
 O      1   0   0     2.642310427377     0.00000000     0.00000000
 C      2   1   0     2.550435326718   121.66707913     0.00000000
 C      3   2   1     2.657922237926   123.00861978   357.25228108
 C      4   3   2     2.639875646543   120.25487250   179.81244645
 C      3   2   1     2.645861749299   117.67121213   177.26585007
 C      6   3   2     2.636248108310   120.25525152   180.17961546
 C      5   4   3     2.655693002170   120.73224127     0.00000000
 C      8   5   4     2.772571336865   121.31084637   180.43345992
 C      9   8   5     2.622636778173   129.99426734   359.10080684
 C     10   9   8     2.672180193612   106.18510003   179.61549113
 C     11  10   9     2.605656343105   106.18497574     0.00000000
 O     12  11  10     2.531563357357   109.48601441     0.00000000
 H      1   2   3     2.070445699183   107.74149854   180.41041851
 H      1   2   3     2.085726155189   111.50025185    61.42280387
 H      1   2   3     2.086398478562   111.22533543   299.24647265
 H      4   3   2     2.059757867681   120.90645804   359.90814815
 H      5   4   3     2.060916567324   118.44443581   180.10601561
 H      6   3   2     2.061611162260   119.70464224     0.08286301
 H      7   6   3     2.060521809381   118.86365485   179.87970121
 H     10   9   8     2.053092464780   127.41558593   359.64592786
 H     11  10   9     2.055013626024   127.29839399   180.04622652
 H     12  11  10     2.052240571578   128.31361747   180.07591860


           ************************************************************
           *        Program running with 8 parallel MPI-processes     *
           *              working on a common directory               *
           ************************************************************
------------------------------------------------------------------------------
                   ___                                                        
                  /   \      - P O W E R E D   B Y -                         
                 /     \                                                     
                 |  |  |   _    _      __       _____    __    __             
                 |  |  |  | |  | |    /  \     |  _  \  |  |  /  |          
                  \  \/   | |  | |   /    \    | | | |  |  | /  /          
                 / \  \   | |__| |  /  /\  \   | |_| |  |  |/  /          
                |  |  |   |  __  | /  /__\  \  |    /   |      \           
                |  |  |   | |  | | |   __   |  |    \   |  |\   \          
                \     /   | |  | | |  |  |  |  | |\  \  |  | \   \       
                 \___/    |_|  |_| |__|  |__|  |_| \__\ |__|  \__/        
                                                                              
                      - O R C A' S   B I G   F R I E N D -                    
                                      &                                       
                       - I N T E G R A L  F E E D E R -                       
                                                                              
 v1 FN, 2020, v2 2021, v3 2022-2024                                           
------------------------------------------------------------------------------


----------------------
SHARK INTEGRAL PACKAGE
----------------------

Number of atoms                             ...     23
Number of basis functions                   ...    232
Number of shells                            ...    108
Maximum angular momentum                    ...      2
Integral batch strategy                     ... SHARK/LIBINT Hybrid
RI-J (if used) integral strategy            ... SPLIT-RIJ (Revised 2003 algorithm where possible)
Printlevel                                  ...      1
Contraction scheme used                     ... SEGMENTED contraction
Prescreening option                         ... SCHWARTZ
   Thresh                                   ... 1.000e-12
   Tcut                                     ... 1.000e-14
   Tpresel                                  ... 1.000e-14 
Coulomb Range Separation                    ... NOT USED
Exchange Range Separation                   ... NOT USED
Multipole approximations                    ... NOT USED
Finite Nucleus Model                        ... NOT USED
CABS basis                                  ... NOT available
Auxiliary Coulomb fitting basis             ... AVAILABLE
   # of basis functions in Aux-J            ...    747
   # of shells in Aux-J                     ...    245
   Maximum angular momentum in Aux-J        ...      4
Auxiliary J/K fitting basis                 ... NOT available
Auxiliary Correlation fitting basis         ... AVAILABLE
   # of basis functions in Aux-C            ...    764
   # of shells in Aux-C                     ...    268
   Maximum angular momentum in Aux-C        ...      3
Auxiliary 'external' fitting basis          ... NOT available

Checking pre-screening integrals            ... done (  0.0 sec) Dimension = 108
Check shell pair data                       ... done (  0.0 sec)
Shell pair information
Shell pair cut-off parameter TPreSel        ...   1.0e-14
Total number of shell pairs                 ...      5886
Shell pairs after pre-screening             ...      5008
Total number of primitive shell pairs       ...     21520
Primitive shell pairs kept                  ...     12882
          la=0 lb=0:   1516 shell pairs
          la=1 lb=0:   1815 shell pairs
          la=1 lb=1:    582 shell pairs
          la=2 lb=0:    636 shell pairs
          la=2 lb=1:    387 shell pairs
          la=2 lb=2:     72 shell pairs

Calculating one electron integrals          ... done (  0.0 sec)
Calculating RI/J V-Matrix + Cholesky decomp.... done (  0.1 sec)
Calculating RI/C V-Matrix + Cholesky decomp.... done (  0.1 sec)
Calculating Nuclear repulsion               ... done (  0.0 sec) ENN=    719.479271045671 Eh

Diagonalization of the overlap matrix:
Smallest eigenvalue                        ... 2.668e-04
Time for diagonalization                   ...    0.008 sec
Threshold for overlap eigenvalues          ... 1.000e-07
Number of eigenvalues below threshold      ... 0
Time for construction of square roots      ...    0.039 sec
Total time needed                          ...    0.048 sec

-------------------
DFT GRID GENERATION
-------------------

General Integration Accuracy     IntAcc      ... 4.388
Radial Grid Type                 RadialGrid  ... OptM3 with GC (2021)
Angular Grid (max. ang.)         AngularGrid ... 4 (Lebedev-302)
Angular grid pruning method      GridPruning ... 4 (adaptive)
Weight generation scheme         WeightScheme... mBecke (2022)
Basis function cutoff            BFCut       ... 1.0000e-12
Integration weight cutoff        WCut        ... 1.0000e-14
Partially contracted basis set               ... off
Rotationally invariant grid construction     ... off
Angular grids for H and He will be reduced by one unit

Total number of grid points                  ...   110414
Total number of batches                      ...     1735
Average number of points per batch           ...       63
Average number of grid points per atom       ...     4801

--------------------
COSX GRID GENERATION
--------------------

GRIDX 1
-------
General Integration Accuracy     IntAcc      ... 3.816
Radial Grid Type                 RadialGrid  ... OptM3 with GC (2021)
Angular Grid (max. ang.)         AngularGrid ... 1 (Lebedev-50)
Angular grid pruning method      GridPruning ... 4 (adaptive)
Weight generation scheme         WeightScheme... mBecke (2022)
Basis function cutoff            BFCut       ... 1.0000e-12
Integration weight cutoff        WCut        ... 1.0000e-14
Partially contracted basis set               ... on
Rotationally invariant grid construction     ... off
Angular grids for H and He will be reduced by one unit

Total number of grid points                  ...    14061
Total number of batches                      ...      123
Average number of points per batch           ...      114
Average number of grid points per atom       ...      611
UseSFitting                                  ... on

GRIDX 2
-------
General Integration Accuracy     IntAcc      ... 4.020
Radial Grid Type                 RadialGrid  ... OptM3 with GC (2021)
Angular Grid (max. ang.)         AngularGrid ... 2 (Lebedev-110)
Angular grid pruning method      GridPruning ... 4 (adaptive)
Weight generation scheme         WeightScheme... mBecke (2022)
Basis function cutoff            BFCut       ... 1.0000e-12
Integration weight cutoff        WCut        ... 1.0000e-14
Partially contracted basis set               ... on
Rotationally invariant grid construction     ... off
Angular grids for H and He will be reduced by one unit

Total number of grid points                  ...    30876
Total number of batches                      ...      255
Average number of points per batch           ...      121
Average number of grid points per atom       ...     1342
UseSFitting                                  ... on

GRIDX 3
-------
General Integration Accuracy     IntAcc      ... 4.338
Radial Grid Type                 RadialGrid  ... OptM3 with GC (2021)
Angular Grid (max. ang.)         AngularGrid ... 3 (Lebedev-194)
Angular grid pruning method      GridPruning ... 4 (adaptive)
Weight generation scheme         WeightScheme... mBecke (2022)
Basis function cutoff            BFCut       ... 1.0000e-12
Integration weight cutoff        WCut        ... 1.0000e-14
Partially contracted basis set               ... on
Rotationally invariant grid construction     ... off
Angular grids for H and He will be reduced by one unit

Total number of grid points                  ...    67795
Total number of batches                      ...      541
Average number of points per batch           ...      125
Average number of grid points per atom       ...     2948
UseSFitting                                  ... on
Initializing property integral containers    ... done (  0.0 sec)

SHARK setup successfully completed in   1.9 seconds

Maximum memory used throughout the entire STARTUP-calculation: 29.7 MB


           ************************************************************
           *        Program running with 8 parallel MPI-processes     *
           *              working on a common directory               *
           ************************************************************
Occupation numbers will be reassigned to an Aufbau configuration
             **** ENERGY FILE WAS UPDATED (calc.en.tmp) ****
Finished Guess after   0.3 sec
Maximum memory used throughout the entire GUESS-calculation: 12.7 MB


           ************************************************************
           *        Program running with 8 parallel MPI-processes     *
           *              working on a common directory               *
           ************************************************************
--------------------
CPCM SOLVATION MODEL
--------------------
CPCM parameters:
  Epsilon                                         ...      16.7000
  Refrac                                          ...       1.2750
  Rsolv                                           ...       1.3000
  Surface type                                    ... GAUSSIAN VDW
  Discretization scheme                           ... Constant charge density
    Threshold for H atoms                         ...       5.0000 (charges/Ang^2)
    Threshold for non-H atoms                     ...       5.0000 (charges/Ang^2)
  Epsilon function type                           ...         CPCM
Solvent:                                          ... CUSTOM
Radii:
  Scheme                                          ... Element-dependent radii
  Radius for C  used is    3.8550 Bohr (=   2.0400 Ang.)
  Radius for O  used is    3.4469 Bohr (=   1.8240 Ang.)
  Radius for H  used is    2.4944 Bohr (=   1.3200 Ang.)
Calculating surface                               ...        done! (  0.0s)
Cavity surface points                             ...         2158
Cavity Volume                                     ...    1461.0707
Cavity Surface-area                               ...     787.9076
Calculating surface distance matrix               ...        done! (  0.1s)
Performing Cholesky decomposition & store         ...        done! (  0.2s)
Overall time for CPCM initialization              ...                 0.3s

----------------------------------------D-I-I-S--------------------------------------------
Iteration    Energy (Eh)           Delta-E    RMSDP     MaxDP     DIISErr   Damp  Time(sec)
-------------------------------------------------------------------------------------------
               ***  Starting incremental Fock matrix formation  ***
    1    -573.9970485361026249     0.00e+00  2.45e-04  4.27e-03  1.82e-02  0.700   2.0
    2    -573.9982134979851480    -1.16e-03  2.05e-04  3.36e-03  1.47e-02  0.700   1.3
                               ***Turning on AO-DIIS***
    3    -573.9991215542182772    -9.08e-04  1.64e-04  3.00e-03  1.14e-02  0.700   1.3
    4    -573.9998038728737129    -6.82e-04  4.18e-04  7.84e-03  8.49e-03  0.000   1.2
                              *** Initializing SOSCF ***
---------------------------------------S-O-S-C-F--------------------------------------
Iteration    Energy (Eh)           Delta-E    RMSDP     MaxDP     MaxGrad    Time(sec)
--------------------------------------------------------------------------------------
    5    -574.0016324418967315    -1.83e-03  3.66e-05  8.49e-04  9.20e-04     1.3
               *** Restarting incremental Fock matrix formation ***
    6    -574.0016457477248650    -1.33e-05  2.65e-05  5.19e-04  2.66e-04     2.1
    7    -574.0016490888159524    -3.34e-06  2.16e-05  4.99e-04  1.09e-04     1.6
    8    -574.0016499748199976    -8.86e-07  5.93e-06  1.41e-04  6.45e-05     1.6
    9    -574.0016501104422559    -1.36e-07  2.04e-06  5.01e-05  1.58e-05     1.5
   10    -574.0016501107617160    -3.19e-10  9.11e-07  2.88e-05  1.16e-05     1.5
                 **** Energy Check signals convergence ****

               *****************************************************
               *                     SUCCESS                       *
               *           SCF CONVERGED AFTER  10 CYCLES          *
               *****************************************************

Recomputing exchange energy using gridx3       ... done (    2.440 sec)
Old exchange energy                            :    -40.789150575 Eh
New exchange energy                            :    -40.789042424 Eh
Exchange energy change after final integration :      0.000108150 Eh
Total energy after final integration           :   -574.001541960 Eh
             **** ENERGY FILE WAS UPDATED (calc.en.tmp) ****

----------------
TOTAL SCF ENERGY
----------------

Total Energy       :       -574.00154196044593 Eh          -15619.37603 eV

Components:
Nuclear Repulsion  :        719.47927104567077 Eh           19578.02629 eV
Electronic Energy  :      -1293.47004773794151 Eh          -35197.10939 eV
One Electron Energy:      -2206.26109150864841 Eh          -60035.41644 eV
Two Electron Energy:        912.79104377070689 Eh           24838.30706 eV
CPCM Dielectric    :         -0.01087341849089 Eh              -0.29588 eV

Virial components:
Potential Energy   :      -1143.24433187490195 Eh          -31109.25983 eV
Kinetic Energy     :        569.24278991445613 Eh           15489.88380 eV
Virial Ratio       :          2.00835979327328

DFT components:
N(Alpha)           :       46.000048783130 electrons
N(Beta)            :       46.000048783130 electrons
N(Total)           :       92.000097566260 electrons
E(X)               :      -36.261324359235 Eh       
E(C)               :       -2.291048537056 Eh       
E(XC)              :      -38.552372896291 Eh       

CPCM Solvation Model Properties:
Surface-charge          :         -0.02183158919442
Corrected charge        :          0.00000000000000
Outlying charge corr.   :          0.00002872558904 Eh               0.00078 eV
Free-energy (cav+disp)  :  This term is not implemented in the current solvation scheme

---------------
SCF CONVERGENCE
---------------

  Last Energy change         ...    3.1946e-10  Tolerance :   1.0000e-09
  Last MAX-Density change    ...    2.8761e-05  Tolerance :   1.0000e-08
  Last RMS-Density change    ...    9.1133e-07  Tolerance :   1.0000e-09
  Last DIIS Error            ...    9.1970e-04  Tolerance :   1.0000e-08
  Last Orbital Gradient      ...    1.1625e-05  Tolerance :   2.0000e-06
  Last Orbital Rotation      ...    2.6570e-05  Tolerance :   2.0000e-06


Total SCF time: 0 days 0 hours 0 min 18 sec 
Finished LeanSCF after  18.8 sec

Maximum memory used throughout the entire LEANSCF-calculation: 25.9 MB


           ************************************************************
           *        Program running with 8 parallel MPI-processes     *
           *              working on a common directory               *
           ************************************************************

------------------------------------------------------------------------------
                                ORCA  MP2 
------------------------------------------------------------------------------

Freezing NCore=26 chemical core electrons

----------------------
RI-MP2 ENERGY+GRADIENT
----------------------
Dimension of the orbital basis            ...  232
Dimension of the AuxC basis               ...  764
Memory devoted to MP2                     ... 8000 MB   
Data format for matrix containers         ... DOUBLE
Compression type for matrix containers    ... UNCOMPRESSED
Overall scaling of the MP2 energy         ...   2.700e-01

-----------------------
SHARK RI TRANSFORMATION
-----------------------

Number of basis functions                ...    232
Number of aux functions                  ...    764
Number of operators                      ...      1
Generation of IJK                        ... YES
Generation of IAK                        ... YES
Generation of ABK                        ... NO
Orbital Range Operator  0:    0-  45 to   46- 231

Aux basis identifier                     ...   AUXC
Contraction scheme used                  ... SEGMENTED
Do orthogonalization                     ... YES
All operator combinations                ... NO
Transpose (ia|K)                         ... NO
Integral generator used                  ... LIBINT
Starting integral generation + trafo... 
Half trafo (segmented) done. Total time =  0.2 sec. integrals=  0.1 sec trafo=  0.1 sec
Integral generation and half transformation done (  0.2 sec)

Reading or making V^(-1/2)          ... done (  0.0 sec)
Sorting IJK integrals               ... done (  0.1 sec)
Sorting IAK integrals               ... done (  0.2 sec)

SHARK RI integral transformation done. Total time =  0.4 sec.

Opening buffers                              ... done
Frozen core precalculation                   ... done

Starting loop over batches of integrals:

Operator 0  - window                       ... ( 13- 45)x( 46-231)
Operator 0  - Memory available             ...  8000 MB
Operator 0  - Memory needed per MO         ...   1.1 MB
Operator 0  - Number of orbitals per batch ... 5
Operator 0  - Number of batches            ... 1

OPERATOR  0   PASS   0:  MOs    13 ...   17 +   18 ...   22 +   23 ...   27 +   28 ...   32
                            +   33 ...   37 +   38 ...   42 +   43 ...   45
  Reading integrals       ... ok
  Internal MO  15
Closing buffer GIPV ( 0.04 GB; CompressionRatio= 1.00)
Time spent in pair loops =     1.792 sec
Deleting buffers (Ka|jb) ...done

-----------------------------------------------
 RI-MP2 CORRELATION ENERGY:     -0.596190008 Eh
-----------------------------------------------


---------------------
MP2 DENSITY FORMATION
---------------------

Completing the external part of the density      ... done
Storing the unrelaxed density                    ... done

Re-sorting 3-index density container for op 0    ... done
Computing external part of the Lagrangian        ... done
Calculating the xc-kernel                        ... done
Calculating G(D)                                 ... done
Completing the Lagrangian                        ... done
Solving the Z-vector equations                   ... Using XC Grid                  ... (calc.grid_cpscf.tmp) 
Recalculating density on grid  ... (calc.grho_cpscf0.tmp) done
Calculating the xc-kernel      ... (calc.fxc_cpscf0.tmp) done

-------------------
SHARK CP-SCF DRIVER
-------------------

Dimension of the orbital basis          ...    232
Dimension of the CPSCF-problem          ...   8556
Number of operators                     ...      1
Max. number of iterations               ...    128
Convergence Tolerance                   ... 3.0e-05
Number of perturbations                 ...      1
Perturbation type                       ... REAL

----------------------------
POPLE LINEAR EQUATION SOLVER
----------------------------

  ITERATION   0:   ||err||_max =   5.2635e-02 (   1.0 sec)
  ITERATION   1:   ||err||_max =   1.4678e-02 (   1.0 sec)
  ITERATION   2:   ||err||_max =   6.2788e-03 (   1.0 sec)
  ITERATION   3:   ||err||_max =   2.0049e-03 (   1.0 sec)
  ITERATION   4:   ||err||_max =   7.1927e-04 (   1.0 sec)
  ITERATION   5:   ||err||_max =   2.8176e-04 (   1.0 sec)
  ITERATION   6:   ||err||_max =   8.5614e-05 (   1.0 sec)
  ITERATION   7:   ||err||_max =   3.6197e-05 (   1.0 sec)
  ITERATION   8:   ||err||_max =   1.2142e-05 (   1.0 sec)
done
Finalizing the relaxed density                   ... done
Transforming P to the AO basis                   ... done
Storing the relaxed density                      ... done

------------------------------------
ENERGY WEIGHTED DENSITY FINALIZATION
------------------------------------

Gathering the parts of the W-matrix              ... done
Forming the Z-density                            ... done
Transforming Z to the AO basis                   ... done
Calculating G(Z)                                 ... done
Finalizing the W-matrix                          ... done
Transforming W to the AO basis and storing       ... done

----------------------------------
MP2 DERIVATIVE INTEGRAL GENERATION
----------------------------------

Input SCF Electron Density              ... calc.scfp
Input Correlated Electron Density       ... calc.pmp2re
Input Energy Weighted Density           ... calc.wmp2.tmp

Nuclear repulsion gradient              ... done (  0.0 sec)
HCore & Overlap gradient  (SHARK)       ... done (  0.1 sec)
Two-electron RIJ gradient terms         ... done (  0.6 sec)

-----------------------------------------------------------
MP2 COSX Grid Generation
-----------------------------------------------------------

General Integration Accuracy     IntAcc      ... 4.871
Radial Grid Type                 RadialGrid  ... OptM3 with GC (2021)
Angular Grid (max. ang.)         AngularGrid ... 4 (Lebedev-302)
Angular grid pruning method      GridPruning ... 4 (adaptive)
Weight generation scheme         WeightScheme... mBecke (2022)
Basis function cutoff            BFCut       ... 1.0000e-12
Integration weight cutoff        WCut        ... 1.0000e-14
Partially contracted basis set               ... on
Rotationally invariant grid construction     ... off
Angular grids for H and He will be reduced by one unit

Total number of grid points                  ...   127463
Total number of batches                      ...     1009
Average number of points per batch           ...      126
Average number of grid points per atom       ...     5542
UseSFitting                                  ... on
Two-electron COSX gradient terms        ... 
Integration Timings:
Total Time                  =     5.9 sec
Basis fcn evaluation        =     0.1 sec
Density evaluation          =     0.1 sec
A evaluation                =     5.0 sec
A derivative evaluation     =     0.0 sec
S-fit derivative evaluation =     0.0 sec
anal. over. der. evaluation =     0.0 sec
num. over. der. evaluation  =     0.4 sec
K(P) evaluation             =     0.1 sec
finalize                    =     0.0 sec

done (  6.8 sec)
CPCM gradient                           ... done (  0.7 sec)
DFT XC gradient                         ... Exchange-correlation gradient    ... done
done (  0.7 sec)
Empirical dispersion gradient           ... 
-------------------
DISPERSION GRADIENT
-------------------

   1   C   :   -0.000137795   -0.000045162   -0.000137476
   2   O   :   -0.000089127   -0.000097665   -0.000114843
   3   C   :   -0.000011034   -0.000048791   -0.000028502
   4   C   :   -0.000045485    0.000068370   -0.000026020
   5   C   :   -0.000033832    0.000045637   -0.000019755
   6   C   :    0.000059861   -0.000170737   -0.000003796
   7   C   :    0.000024137   -0.000097093   -0.000011143
   8   C   :   -0.000051215   -0.000056402   -0.000068906
   9   C   :    0.000796658    0.000359549    0.000881867
  10   C   :    0.000336098   -0.000037917    0.000310751
  11   C   :   -0.000115213   -0.000219363   -0.000181154
  12   C   :   -0.000634767    0.000157145   -0.000565148
  13   O   :    0.000097445    0.000076719    0.000117294
  14   H   :   -0.000063779   -0.000035387   -0.000068384
  15   H   :   -0.000063609    0.000001294   -0.000101576
  16   H   :   -0.000108511   -0.000016766   -0.000052981
  17   H   :   -0.000065140    0.000091821   -0.000033412
  18   H   :   -0.000074398    0.000110718   -0.000034520
  19   H   :    0.000037857   -0.000126015   -0.000006337
  20   H   :    0.000057664   -0.000128295    0.000011165
  21   H   :   -0.000008811    0.000123562    0.000028957
  22   H   :    0.000030141    0.000065877    0.000049730
  23   H   :    0.000062856   -0.000021099    0.000054189

Difference to translation invariance:
           :    0.0000000000    0.0000000000   -0.0000000000

Difference to rotation invariance:
           :   -0.0000000000    0.0000000000   -0.0000000000

Norm of the Dispersion gradient    ...    0.0017034803
RMS gradient                       ...    0.0002050749
MAX gradient                       ...    0.0008818665
done (  0.0 sec)

-------
TIMINGS
-------

Total time                :   25.203 sec
Integral trafo            :    0.357 sec (  1.4%)
FC preparation            :    0.131 sec (  0.5%)
I/O of integrals          :    0.122 sec (  0.5%)
K(i,j) operators          :    0.247 sec (  1.0%)
T(i,j) pair energies      :    0.040 sec (  0.2%)
V**(-1/2)                 :    0.216 sec (  0.9%)
Gamma(ia|P)               :    0.242 sec (  1.0%)
Gamma-Trafo               :    0.073 sec (  0.3%)
D(virtual)                :    0.011 sec (  0.0%)
D(internal)               :    0.330 sec (  1.3%)
W(virtual)                :    0.022 sec (  0.1%)
W(internal)               :    0.461 sec (  1.8%)
L(virtual)                :    0.189 sec (  0.8%)
L(internal)               :    0.036 sec (  0.1%)
XC kernel                 :    0.021 sec (  0.1%)
G(D)                      :    1.807 sec (  7.2%)
G(Z)                      :    1.821 sec (  7.2%)
Z-vector solution         :    9.308 sec ( 36.9%)
3-index derivative        :    0.304 sec (  1.2%)
2-index derivative        :    0.037 sec (  0.1%)
Fock matrix gradient      :    8.920 sec ( 35.4%)


---------------------------------------
MP2 TOTAL ENERGY:     -574.597731968 Eh
---------------------------------------

The final MP2 gradient
  0:   0.00704980  -0.01081455   0.00203127
  1:  -0.00936836   0.01776339  -0.00193708
  2:   0.00663281  -0.00965868   0.00270922
  3:  -0.00042772  -0.00161212  -0.00114592
  4:   0.00043164   0.00300659   0.00139717
  5:  -0.00467938   0.00167935  -0.00364068
  6:   0.00355144   0.00237986   0.00409481
  7:  -0.00937107   0.00373369  -0.00777747
  8:   0.01927965  -0.02404573   0.01086221
  9:   0.00425251   0.00487914   0.00566130
 10:  -0.00835070   0.00444843  -0.00661002
 11:  -0.00257135  -0.02879603  -0.01150003
 12:  -0.00660409   0.02584483   0.00175388
 13:  -0.00176235   0.00143901  -0.00094182
 14:   0.00122738   0.00012636  -0.00098969
 15:  -0.00081344  -0.00096537   0.00140721
 16:  -0.00017913   0.00077387   0.00000788
 17:  -0.00067726  -0.00052190  -0.00087620
 18:   0.00132649  -0.00007923   0.00116282
 19:  -0.00036883  -0.00105020  -0.00069073
 20:   0.00103455   0.00112452   0.00135938
 21:  -0.00060467   0.00050303  -0.00040612
 22:   0.00099996   0.00987005   0.00414821

-----------------------------------
NORM OF THE MP2 GRADIENT:  0.063800
-----------------------------------

Maximum memory used throughout the entire MP2-calculation: 62.9 MB


-------------------------------------------------------------------------------
                          DFT DISPERSION CORRECTION                            
                                                                               
                              DFTD3 V3.1  Rev 1                                
                          USING Becke-Johnson damping                          
-------------------------------------------------------------------------------
-------------------------   ----------------
Dispersion correction           -0.019509084
-------------------------   ----------------


-------------------------   --------------------
FINAL SINGLE POINT ENERGY      -574.617241052646
-------------------------   --------------------

------------------------------------------------------------------------------
                         ORCA GEOMETRY RELAXATION STEP
------------------------------------------------------------------------------

Reading the OPT-File                    .... done
Getting information on internals        .... done
Copying old internal coords+grads       .... done
Making the new internal coordinates     .... (2022 redundants) done
Validating the new internal coordinates .... (2022 redundants) done
Calculating the B-matrix                .... done
Calculating the G,G- and P matrices     .... done
Transforming gradient to internals      .... done
Projecting the internal gradient        .... done
Number of atoms                         ....  23
Number of internal coordinates          .... 111
Current Energy                          ....  -574.617241053 Eh
Current gradient norm                   ....     0.063800115 Eh/bohr
Maximum allowed component of the step   ....  0.300
Current trust radius                    ....  0.300
Updating the Hessian (BFGS)             .... done
Forming the augmented Hessian           .... done
Diagonalizing the augmented Hessian     .... done
Last element of RFO vector              ....  0.988690992
Lowest eigenvalues of augmented Hessian:
 -0.005532936  0.013590048  0.020768685  0.023901876  0.024227696
Length of the computed step             ....  0.151682447
The final length of the internal step   ....  0.151682447
Converting the step to Cartesian space:
 Initial RMS(Int)=    0.0143970608
Transforming coordinates:
 Iter   0:  RMS(Cart)=    0.0444989487 RMS(Int)=    2.2304825103
 Iter   5:  RMS(Cart)=    0.0000000188 RMS(Int)=    0.0000000149
done
Storing new coordinates                 .... done
The predicted energy change is          ....    -0.002830118
Previously predicted energy change      ....    -0.007971770
Actually observed energy change         ....    -0.010651923
Ratio of predicted to observed change   ....     1.336205463
New trust radius                        ....     0.300000000

                                .--------------------.
          ----------------------|Geometry convergence|-------------------------
          Item                value                   Tolerance       Converged
          ---------------------------------------------------------------------
          Energy change      -0.0106519226            0.0000010000      NO
          RMS gradient        0.0036709909            0.0000300000      NO
          MAX gradient        0.0137108520            0.0001000000      NO
          RMS step            0.0143970608            0.0006000000      NO
          MAX step            0.0562604876            0.0010000000      NO
          ........................................................
          Max(Bonds)      0.0202      Max(Angles)    3.22
          Max(Dihed)        1.31      Max(Improp)    0.00
          ---------------------------------------------------------------------

The optimization has not yet converged - more geometry cycles are needed


    ---------------------------------------------------------------------------
                         Redundant Internal Coordinates
                            (Angstroem and degrees)

        Definition                    Value    dE/dq     Step     New-Value
    ----------------------------------------------------------------------------
     1. B(O   1,C   0)                1.3983 -0.009442  0.0157    1.4139   
     2. B(C   2,O   1)                1.3496 -0.001516  0.0012    1.3508   
     3. B(C   3,C   2)                1.4065  0.000146 -0.0004    1.4061   
     4. B(C   4,C   3)                1.3970  0.000212 -0.0004    1.3965   
     5. B(C   5,C   2)                1.4001 -0.002829  0.0041    1.4043   
     6. B(C   6,C   5)                1.3950  0.001917 -0.0029    1.3921   
     7. B(C   7,C   4)                1.4053  0.000275 -0.0006    1.4047   
     8. B(C   7,C   6)                1.4080 -0.001168  0.0020    1.4100   
     9. B(C   8,C   7)                1.4672  0.005007 -0.0109    1.4563   
    10. B(C   9,C   8)                1.3878  0.004277 -0.0055    1.3824   
    11. B(C  10,C   9)                1.4141 -0.013003  0.0202    1.4343   
    12. B(C  11,C  10)                1.3789  0.005003 -0.0066    1.3722   
    13. B(O  12,C  11)                1.3396 -0.012111  0.0170    1.3566   
    14. B(O  12,C   8)                1.3417 -0.013711  0.0190    1.3607   
    15. B(H  13,C   0)                1.0956  0.000286 -0.0020    1.0937   
    16. B(H  14,C   0)                1.1037  0.001049 -0.0033    1.1005   
    17. B(H  15,C   0)                1.1041  0.001134 -0.0035    1.1006   
    18. B(H  16,C   3)                1.0900  0.000529 -0.0004    1.0896   
    19. B(H  17,C   4)                1.0906 -0.000549  0.0021    1.0927   
    20. B(H  18,C   5)                1.0910  0.000050  0.0006    1.0916   
    21. B(H  19,C   6)                1.0904 -0.000047  0.0008    1.0912   
    22. B(H  20,C   9)                1.0864 -0.000211  0.0010    1.0874   
    23. B(H  21,C  10)                1.0875  0.000036  0.0005    1.0879   
    24. B(H  22,C  11)                1.0860  0.000253 -0.0002    1.0858   
    25. A(H  13,C   0,H  14)          108.53 -0.001055    0.28    108.81   
    26. A(H  14,C   0,H  15)          109.22  0.001512   -0.54    108.68   
    27. A(O   1,C   0,H  13)          107.74  0.003912   -1.18    106.56   
    28. A(H  13,C   0,H  15)          108.54 -0.001197    0.38    108.92   
    29. A(O   1,C   0,H  15)          111.23 -0.001799    0.60    111.82   
    30. A(O   1,C   0,H  14)          111.50 -0.001361    0.45    111.95   
    31. A(C   0,O   1,C   2)          121.67  0.013158   -3.22    118.44   
    32. A(C   3,C   2,C   5)          119.32  0.000435   -0.05    119.27   
    33. A(O   1,C   2,C   5)          117.67  0.003723   -0.86    116.81   
    34. A(O   1,C   2,C   3)          123.01 -0.004159    0.91    123.91   
    35. A(C   2,C   3,H  16)          120.91  0.000282   -0.10    120.80   
    36. A(C   4,C   3,H  16)          118.84 -0.000929    0.26    119.10   
    37. A(C   2,C   3,C   4)          120.25  0.000646   -0.16    120.10   
    38. A(C   7,C   4,H  17)          120.82  0.001992   -0.51    120.31   
    39. A(C   3,C   4,H  17)          118.44 -0.000269    0.11    118.56   
    40. A(C   3,C   4,C   7)          120.73 -0.001723    0.40    121.13   
    41. A(C   2,C   5,H  18)          119.70  0.001793   -0.48    119.22   
    42. A(C   2,C   5,C   6)          120.26  0.000049   -0.04    120.21   
    43. A(C   6,C   5,H  18)          120.04 -0.001842    0.53    120.57   
    44. A(C   5,C   6,H  19)          118.86 -0.000906    0.26    119.12   
    45. A(C   5,C   6,C   7)          120.91 -0.000891    0.22    121.14   
    46. A(C   7,C   6,H  19)          120.23  0.001796   -0.48    119.74   
    47. A(C   6,C   7,C   8)          120.16 -0.002692    0.66    120.83   
    48. A(C   4,C   7,C   8)          121.31  0.001208   -0.29    121.02   
    49. A(C   4,C   7,C   6)          118.53  0.001483   -0.37    118.16   
    50. A(C   7,C   8,O  12)          121.03  0.012068   -2.90    118.14   
    51. A(C   7,C   8,C   9)          129.99 -0.011144    2.71    132.70   
    52. A(C   9,C   8,O  12)          108.97 -0.000925    0.19    109.16   
    53. A(C   8,C   9,C  10)          106.19 -0.001122    0.16    106.34   
    54. A(C  10,C   9,H  20)          126.40 -0.001524    0.51    126.90   
    55. A(C   8,C   9,H  20)          127.42  0.002645   -0.66    126.75   
    56. A(C   9,C  10,C  11)          106.18 -0.000418   -0.05    106.14   
    57. A(C  11,C  10,H  21)          126.52  0.001120   -0.24    126.27   
    58. A(C   9,C  10,H  21)          127.30 -0.000702    0.29    127.59   
    59. A(O  12,C  11,H  22)          122.20  0.012098   -3.22    118.99   
    60. A(C  10,C  11,H  22)          128.31 -0.009960    2.77    131.09   
    61. A(C  10,C  11,O  12)          109.49 -0.002138    0.44    109.93   
    62. A(C   8,O  12,C  11)          109.17  0.004603   -0.74    108.43   
    63. D(C   2,O   1,C   0,H  14)     61.42 -0.000372    0.44     61.86   
    64. D(C   2,O   1,C   0,H  13)   -179.59 -0.000002    0.31   -179.28   
    65. D(C   2,O   1,C   0,H  15)    -60.75 -0.000079    0.40    -60.36   
    66. D(C   3,C   2,O   1,C   0)     -2.75 -0.000499    1.20     -1.55   
    67. D(C   5,C   2,O   1,C   0)    177.27 -0.000557    1.31    178.58   
    68. D(C   4,C   3,C   2,O   1)    179.81 -0.000133    0.31    180.12   
    69. D(H  16,C   3,C   2,C   5)    179.89 -0.000040    0.12    180.02   
    70. D(H  16,C   3,C   2,O   1)     -0.09 -0.000099    0.23      0.14   
    71. D(C   4,C   3,C   2,C   5)     -0.20 -0.000074    0.20     -0.00   
    72. D(H  17,C   4,C   3,H  16)      0.01  0.000008   -0.02     -0.00   
    73. D(H  17,C   4,C   3,C   2)   -179.89  0.000040   -0.09   -179.99   
    74. D(C   7,C   4,C   3,H  16)    179.93 -0.000060    0.12    180.04   
    75. D(C   7,C   4,C   3,C   2)      0.02 -0.000028    0.04      0.06   
    76. D(C   6,C   5,C   2,C   3)      0.19  0.000106   -0.26     -0.06   
    77. D(C   6,C   5,C   2,O   1)   -179.82  0.000161   -0.37   -180.19   
    78. D(H  18,C   5,C   2,C   3)   -179.90  0.000025   -0.08   -179.99   
    79. D(H  18,C   5,C   2,O   1)      0.08  0.000080   -0.19     -0.11   
    80. D(H  19,C   6,C   5,H  18)     -0.02 -0.000005    0.02      0.00   
    81. D(H  19,C   6,C   5,C   2)    179.88 -0.000083    0.19    180.07   
    82. D(C   7,C   6,C   5,H  18)   -179.90  0.000039   -0.10   -180.00   
    83. D(C   7,C   6,C   5,C   2)     -0.00 -0.000039    0.07      0.07   
    84. D(C   8,C   7,C   6,H  19)     -0.32 -0.000092    0.27     -0.05   
    85. D(C   8,C   7,C   6,C   5)    179.56 -0.000140    0.39    179.95   
    86. D(C   4,C   7,C   6,H  19)    179.94 -0.000017    0.05    179.99   
    87. D(C   4,C   7,C   6,C   5)     -0.18 -0.000065    0.17     -0.01   
    88. D(C   8,C   7,C   4,H  17)      0.34  0.000112   -0.32      0.03   
    89. D(C   8,C   7,C   4,C   3)   -179.57  0.000184   -0.46   -180.02   
    90. D(C   6,C   7,C   4,H  17)   -179.92  0.000025   -0.09   -180.01   
    91. D(C   6,C   7,C   4,C   3)      0.17  0.000097   -0.23     -0.06   
    92. D(C   9,C   8,C   7,C   6)    179.37  0.000056   -0.10    179.27   
    93. D(C   9,C   8,C   7,C   4)     -0.90 -0.000021    0.13     -0.77   
    94. D(O  12,C   8,C   7,C   6)     -1.03 -0.000092    0.27     -0.76   
    95. D(O  12,C   8,C   7,C   4)    178.70 -0.000168    0.50    179.20   
    96. D(H  20,C   9,C   8,O  12)   -179.99  0.000027   -0.09   -180.09   
    97. D(H  20,C   9,C   8,C   7)     -0.35 -0.000059    0.22     -0.14   
    98. D(C  10,C   9,C   8,O  12)     -0.03 -0.000018    0.01     -0.01   
    99. D(C  10,C   9,C   8,C   7)    179.62 -0.000104    0.33    179.94   
   100. D(H  21,C  10,C   9,H  20)      0.02 -0.000016    0.05      0.06   
   101. D(H  21,C  10,C   9,C   8)   -179.95  0.000027   -0.06   -180.01   
   102. D(C  11,C  10,C   9,H  20)    179.98 -0.000027    0.08    180.07   
   103. D(C  11,C  10,C   9,C   8)      0.01  0.000016   -0.02     -0.01   
   104. D(H  22,C  11,C  10,H  21)      0.04  0.000011   -0.03      0.02   
   105. D(H  22,C  11,C  10,C   9)   -179.92  0.000023   -0.06   -179.99   
   106. D(O  12,C  11,C  10,H  21)    179.97 -0.000022    0.06    180.03   
   107. D(O  12,C  11,C  10,C   9)      0.00 -0.000010    0.02      0.02   
   108. D(C   8,O  12,C  11,H  22)    179.91 -0.000052    0.08    179.99   
   109. D(C   8,O  12,C  11,C  10)     -0.02 -0.000003   -0.01     -0.03   
   110. D(C  11,O  12,C   8,C   9)      0.03  0.000013   -0.00      0.02   
   111. D(C  11,O  12,C   8,C   7)   -179.65  0.000183   -0.33   -179.98   
    ----------------------------------------------------------------------------

Geometry step timings:
Preparation and reading OPT file:      0.000 s ( 9.762 %)
Internal coordinates            :      0.000 s ( 0.654 %)
B/P matrices and projection     :      0.002 s (33.624 %)
Hessian update/contruction      :      0.000 s ( 8.302 %)
Making the step                 :      0.001 s (24.755 %)
Converting the step to Cartesian:      0.000 s ( 3.073 %)
Storing new data                :      0.000 s ( 0.763 %)
Checking convergence            :      0.000 s ( 0.349 %)
Final printing                  :      0.001 s (18.675 %)
Total time                      :      0.005 s

Time for energy+gradient        :     46.861 s
Time for complete geometry iter :     47.046 s

         *************************************************************
         *                GEOMETRY OPTIMIZATION CYCLE   3            *
         *************************************************************
---------------------------------
CARTESIAN COORDINATES (ANGSTROEM)
---------------------------------
  C      1.144929    0.367019   -0.214081
  O      2.180690   -0.285435    0.493478
  C      2.893421    0.427133    1.392861
  C      2.689450    1.794500    1.649499
  C      3.475688    2.454190    2.596560
  C      3.893145   -0.262136    2.098119
  C      4.672777    0.404447    3.039351
  C      4.479401    1.775211    3.307066
  C      5.298228    2.465635    4.293832
  C      5.330789    3.775758    4.733678
  C      6.362688    3.842160    5.727565
  C      6.882587    2.575815    5.822582
  O      6.242615    1.747234    4.959816
  H      0.694868   -0.383261   -0.870324
  H      1.526199    1.194920   -0.830709
  H      0.371012    0.759289    0.462994
  H      1.920658    2.353525    1.116985
  H      3.295505    3.516892    2.776180
  H      4.050911   -1.323599    1.898136
  H      5.445443   -0.148219    3.576203
  H      4.699736    4.592761    4.391945
  H      6.679679    4.712611    6.298022
  H      7.676170    2.175172    6.446059

----------------------------
CARTESIAN COORDINATES (A.U.)
----------------------------
  NO LB      ZA    FRAG     MASS         X           Y           Z
   0 C     6.0000    0    12.011    2.163603    0.693565   -0.404555
   1 O     8.0000    0    15.999    4.120907   -0.539394    0.932538
   2 C     6.0000    0    12.011    5.467773    0.807164    2.632126
   3 C     6.0000    0    12.011    5.082325    3.391113    3.117101
   4 C     6.0000    0    12.011    6.568098    4.637747    4.906788
   5 C     6.0000    0    12.011    7.356979   -0.495365    3.964871
   6 C     6.0000    0    12.011    8.830269    0.764295    5.743541
   7 C     6.0000    0    12.011    8.464841    3.354663    6.249449
   8 C     6.0000    0    12.011   10.012199    4.659375    8.114167
   9 C     6.0000    0    12.011   10.073730    7.135149    8.945356
  10 C     6.0000    0    12.011   12.023738    7.260631   10.823529
  11 C     6.0000    0    12.011   13.006205    4.867586   11.003085
  12 O     8.0000    0    15.999   11.796833    3.301793    9.372694
  13 H     1.0000    0     1.008    1.313109   -0.724259   -1.644674
  14 H     1.0000    0     1.008    2.884097    2.258071   -1.569813
  15 H     1.0000    0     1.008    0.701112    1.434849    0.874932
  16 H     1.0000    0     1.008    3.629518    4.447517    2.110797
  17 H     1.0000    0     1.008    6.227603    6.645962    5.246220
  18 H     1.0000    0     1.008    7.655112   -2.501240    3.586957
  19 H     1.0000    0     1.008   10.290396   -0.280094    6.758044
  20 H     1.0000    0     1.008    8.881214    8.679061    8.299574
  21 H     1.0000    0     1.008   12.622764    8.905544   11.901537
  22 H     1.0000    0     1.008   14.505859    4.110479   12.181286

--------------------------------
INTERNAL COORDINATES (ANGSTROEM)
--------------------------------
 C      0   0   0     0.000000000000     0.00000000     0.00000000
 O      1   0   0     1.413908318160     0.00000000     0.00000000
 C      2   1   0     1.350787935937   118.44359063     0.00000000
 C      3   2   1     1.406115064736   123.91528664   358.45250907
 C      4   3   2     1.396526365836   120.09717372   180.12599073
 C      3   2   1     1.404253970334   116.81470353   178.57675011
 C      6   3   2     1.392148103299   120.21374504   179.81736157
 C      5   4   3     1.404731583027   121.12821644     0.06301023
 C      8   5   4     1.456320713407   121.01808524   179.97836274
 C      9   8   5     1.382369899867   132.69898116   359.23367666
 C     10   9   8     1.434237108212   106.33882094   179.95995485
 C     11  10   9     1.372207332430   106.13202328     0.00000000
 O     12  11  10     1.356641706152   109.93022422     0.00000000
 H      1   2   3     1.093677536171   106.56855554   180.71798916
 H      1   2   3     1.100461317984   111.94815396    61.86218625
 H      1   2   3     1.100570422410   111.82269714   299.63753098
 H      4   3   2     1.089550338140   120.80319045     0.14334400
 H      5   4   3     1.092732049745   118.55730419   180.01360283
 H      6   3   2     1.091598660693   119.22073502   359.89152099
 H      7   6   3     1.091174982210   119.12234383   180.07476236
 H     10   9   8     1.087429267066   126.75463827   359.87825228
 H     11  10   9     1.087928919880   127.59229798   179.98490841
 H     12  11  10     1.085823481821   131.08492910   180.00640537

---------------------------
INTERNAL COORDINATES (A.U.)
---------------------------
 C      0   0   0     0.000000000000     0.00000000     0.00000000
 O      1   0   0     2.671899499796     0.00000000     0.00000000
 C      2   1   0     2.552619263926   118.44359063     0.00000000
 C      3   2   1     2.657172385131   123.91528664   358.45250907
 C      4   3   2     2.639052370230   120.09717372   180.12599073
 C      3   2   1     2.653655426403   116.81470353   178.57675011
 C      6   3   2     2.630778653093   120.21374504   179.81736157
 C      5   4   3     2.654557983591   121.12821644     0.06301023
 C      8   5   4     2.752047311496   121.01808524   179.97836274
 C      9   8   5     2.612300526525   132.69898116   359.23367666
 C     10   9   8     2.710315345628   106.33882094   179.95995485
 C     11  10   9     2.593096057251   106.13202328     0.00000000
 O     12  11  10     2.563681286483   109.93022422     0.00000000
 H      1   2   3     2.066751022185   106.56855554   180.71798916
 H      1   2   3     2.079570511965   111.94815396    61.86218625
 H      1   2   3     2.079776689449   111.82269714   299.63753098
 H      4   3   2     2.058951748205   120.80319045     0.14334400
 H      5   4   3     2.064964311776   118.55730419   180.01360283
 H      6   3   2     2.062822516865   119.22073502   359.89152099
 H      7   6   3     2.062021880564   119.12234383   180.07476236
 H     10   9   8     2.054943504765   126.75463827   359.87825228
 H     11  10   9     2.055887711745   127.59229798   179.98490841
 H     12  11  10     2.051909010423   131.08492910   180.00640537


           ************************************************************
           *        Program running with 8 parallel MPI-processes     *
           *              working on a common directory               *
           ************************************************************
------------------------------------------------------------------------------
                   ___                                                        
                  /   \      - P O W E R E D   B Y -                         
                 /     \                                                     
                 |  |  |   _    _      __       _____    __    __             
                 |  |  |  | |  | |    /  \     |  _  \  |  |  /  |          
                  \  \/   | |  | |   /    \    | | | |  |  | /  /          
                 / \  \   | |__| |  /  /\  \   | |_| |  |  |/  /          
                |  |  |   |  __  | /  /__\  \  |    /   |      \           
                |  |  |   | |  | | |   __   |  |    \   |  |\   \          
                \     /   | |  | | |  |  |  |  | |\  \  |  | \   \       
                 \___/    |_|  |_| |__|  |__|  |_| \__\ |__|  \__/        
                                                                              
                      - O R C A' S   B I G   F R I E N D -                    
                                      &                                       
                       - I N T E G R A L  F E E D E R -                       
                                                                              
 v1 FN, 2020, v2 2021, v3 2022-2024                                           
------------------------------------------------------------------------------


----------------------
SHARK INTEGRAL PACKAGE
----------------------

Number of atoms                             ...     23
Number of basis functions                   ...    232
Number of shells                            ...    108
Maximum angular momentum                    ...      2
Integral batch strategy                     ... SHARK/LIBINT Hybrid
RI-J (if used) integral strategy            ... SPLIT-RIJ (Revised 2003 algorithm where possible)
Printlevel                                  ...      1
Contraction scheme used                     ... SEGMENTED contraction
Prescreening option                         ... SCHWARTZ
   Thresh                                   ... 1.000e-12
   Tcut                                     ... 1.000e-14
   Tpresel                                  ... 1.000e-14 
Coulomb Range Separation                    ... NOT USED
Exchange Range Separation                   ... NOT USED
Multipole approximations                    ... NOT USED
Finite Nucleus Model                        ... NOT USED
CABS basis                                  ... NOT available
Auxiliary Coulomb fitting basis             ... AVAILABLE
   # of basis functions in Aux-J            ...    747
   # of shells in Aux-J                     ...    245
   Maximum angular momentum in Aux-J        ...      4
Auxiliary J/K fitting basis                 ... NOT available
Auxiliary Correlation fitting basis         ... AVAILABLE
   # of basis functions in Aux-C            ...    764
   # of shells in Aux-C                     ...    268
   Maximum angular momentum in Aux-C        ...      3
Auxiliary 'external' fitting basis          ... NOT available

Checking pre-screening integrals            ... done (  0.0 sec) Dimension = 108
Check shell pair data                       ... done (  0.0 sec)
Shell pair information
Shell pair cut-off parameter TPreSel        ...   1.0e-14
Total number of shell pairs                 ...      5886
Shell pairs after pre-screening             ...      5017
Total number of primitive shell pairs       ...     21520
Primitive shell pairs kept                  ...     12885
          la=0 lb=0:   1521 shell pairs
          la=1 lb=0:   1817 shell pairs
          la=1 lb=1:    581 shell pairs
          la=2 lb=0:    637 shell pairs
          la=2 lb=1:    389 shell pairs
          la=2 lb=2:     72 shell pairs

Calculating one electron integrals          ... done (  0.0 sec)
Calculating RI/J V-Matrix + Cholesky decomp.... done (  0.1 sec)
Calculating RI/C V-Matrix + Cholesky decomp.... done (  0.1 sec)
Calculating Nuclear repulsion               ... done (  0.0 sec) ENN=    719.279474596115 Eh

Diagonalization of the overlap matrix:
Smallest eigenvalue                        ... 2.670e-04
Time for diagonalization                   ...    0.008 sec
Threshold for overlap eigenvalues          ... 1.000e-07
Number of eigenvalues below threshold      ... 0
Time for construction of square roots      ...    0.039 sec
Total time needed                          ...    0.048 sec

-------------------
DFT GRID GENERATION
-------------------

General Integration Accuracy     IntAcc      ... 4.388
Radial Grid Type                 RadialGrid  ... OptM3 with GC (2021)
Angular Grid (max. ang.)         AngularGrid ... 4 (Lebedev-302)
Angular grid pruning method      GridPruning ... 4 (adaptive)
Weight generation scheme         WeightScheme... mBecke (2022)
Basis function cutoff            BFCut       ... 1.0000e-12
Integration weight cutoff        WCut        ... 1.0000e-14
Partially contracted basis set               ... off
Rotationally invariant grid construction     ... off
Angular grids for H and He will be reduced by one unit

Total number of grid points                  ...   110422
Total number of batches                      ...     1736
Average number of points per batch           ...       63
Average number of grid points per atom       ...     4801

--------------------
COSX GRID GENERATION
--------------------

GRIDX 1
-------
General Integration Accuracy     IntAcc      ... 3.816
Radial Grid Type                 RadialGrid  ... OptM3 with GC (2021)
Angular Grid (max. ang.)         AngularGrid ... 1 (Lebedev-50)
Angular grid pruning method      GridPruning ... 4 (adaptive)
Weight generation scheme         WeightScheme... mBecke (2022)
Basis function cutoff            BFCut       ... 1.0000e-12
Integration weight cutoff        WCut        ... 1.0000e-14
Partially contracted basis set               ... on
Rotationally invariant grid construction     ... off
Angular grids for H and He will be reduced by one unit

Total number of grid points                  ...    14062
Total number of batches                      ...      123
Average number of points per batch           ...      114
Average number of grid points per atom       ...      611
UseSFitting                                  ... on

GRIDX 2
-------
General Integration Accuracy     IntAcc      ... 4.020
Radial Grid Type                 RadialGrid  ... OptM3 with GC (2021)
Angular Grid (max. ang.)         AngularGrid ... 2 (Lebedev-110)
Angular grid pruning method      GridPruning ... 4 (adaptive)
Weight generation scheme         WeightScheme... mBecke (2022)
Basis function cutoff            BFCut       ... 1.0000e-12
Integration weight cutoff        WCut        ... 1.0000e-14
Partially contracted basis set               ... on
Rotationally invariant grid construction     ... off
Angular grids for H and He will be reduced by one unit

Total number of grid points                  ...    30877
Total number of batches                      ...      255
Average number of points per batch           ...      121
Average number of grid points per atom       ...     1342
UseSFitting                                  ... on

GRIDX 3
-------
General Integration Accuracy     IntAcc      ... 4.338
Radial Grid Type                 RadialGrid  ... OptM3 with GC (2021)
Angular Grid (max. ang.)         AngularGrid ... 3 (Lebedev-194)
Angular grid pruning method      GridPruning ... 4 (adaptive)
Weight generation scheme         WeightScheme... mBecke (2022)
Basis function cutoff            BFCut       ... 1.0000e-12
Integration weight cutoff        WCut        ... 1.0000e-14
Partially contracted basis set               ... on
Rotationally invariant grid construction     ... off
Angular grids for H and He will be reduced by one unit

Total number of grid points                  ...    67809
Total number of batches                      ...      542
Average number of points per batch           ...      125
Average number of grid points per atom       ...     2948
UseSFitting                                  ... on
Initializing property integral containers    ... done (  0.0 sec)

SHARK setup successfully completed in   1.9 seconds

Maximum memory used throughout the entire STARTUP-calculation: 29.8 MB


           ************************************************************
           *        Program running with 8 parallel MPI-processes     *
           *              working on a common directory               *
           ************************************************************
Occupation numbers will be reassigned to an Aufbau configuration
             **** ENERGY FILE WAS UPDATED (calc.en.tmp) ****
Finished Guess after   0.3 sec
Maximum memory used throughout the entire GUESS-calculation: 12.7 MB


           ************************************************************
           *        Program running with 8 parallel MPI-processes     *
           *              working on a common directory               *
           ************************************************************
--------------------
CPCM SOLVATION MODEL
--------------------
CPCM parameters:
  Epsilon                                         ...      16.7000
  Refrac                                          ...       1.2750
  Rsolv                                           ...       1.3000
  Surface type                                    ... GAUSSIAN VDW
  Discretization scheme                           ... Constant charge density
    Threshold for H atoms                         ...       5.0000 (charges/Ang^2)
    Threshold for non-H atoms                     ...       5.0000 (charges/Ang^2)
  Epsilon function type                           ...         CPCM
Solvent:                                          ... CUSTOM
Radii:
  Scheme                                          ... Element-dependent radii
  Radius for C  used is    3.8550 Bohr (=   2.0400 Ang.)
  Radius for O  used is    3.4469 Bohr (=   1.8240 Ang.)
  Radius for H  used is    2.4944 Bohr (=   1.3200 Ang.)
Calculating surface                               ...        done! (  0.0s)
Cavity surface points                             ...         2153
Cavity Volume                                     ...    1461.2623
Cavity Surface-area                               ...     786.8170
Calculating surface distance matrix               ...        done! (  0.1s)
Performing Cholesky decomposition & store         ...        done! (  0.2s)
Overall time for CPCM initialization              ...                 0.3s

----------------------------------------D-I-I-S--------------------------------------------
Iteration    Energy (Eh)           Delta-E    RMSDP     MaxDP     DIISErr   Damp  Time(sec)
-------------------------------------------------------------------------------------------
               ***  Starting incremental Fock matrix formation  ***
    1    -574.0005103619453166     0.00e+00  1.91e-04  3.66e-03  1.38e-02  0.700   2.0
    2    -574.0013482346009823    -8.38e-04  1.62e-04  2.95e-03  1.11e-02  0.700   1.3
                               ***Turning on AO-DIIS***
    3    -574.0020086294723569    -6.60e-04  1.33e-04  2.41e-03  8.68e-03  0.700   1.2
    4    -574.0025071008963096    -4.98e-04  3.41e-04  6.10e-03  6.44e-03  0.000   1.2
                              *** Initializing SOSCF ***
---------------------------------------S-O-S-C-F--------------------------------------
Iteration    Energy (Eh)           Delta-E    RMSDP     MaxDP     MaxGrad    Time(sec)
--------------------------------------------------------------------------------------
    5    -574.0038534809789326    -1.35e-03  2.93e-05  7.72e-04  7.88e-04     1.3
               *** Restarting incremental Fock matrix formation ***
    6    -574.0038580283480769    -4.55e-06  2.07e-05  5.27e-04  2.22e-04     2.1
    7    -574.0038599893241553    -1.96e-06  1.66e-05  4.57e-04  1.38e-04     1.6
    8    -574.0038606007765338    -6.11e-07  4.96e-06  9.98e-05  5.34e-05     1.6
    9    -574.0038606854420777    -8.47e-08  1.40e-06  4.23e-05  1.20e-05     1.5
   10    -574.0038606822490692     3.19e-09  6.19e-07  1.85e-05  8.33e-06     1.5
   11    -574.0038606881141732    -5.87e-09  1.55e-07  2.64e-06  9.60e-07     1.4
   12    -574.0038606879463714     1.68e-10  7.80e-08  1.65e-06  7.69e-07     1.3
                 **** Energy Check signals convergence ****

               *****************************************************
               *                     SUCCESS                       *
               *           SCF CONVERGED AFTER  12 CYCLES          *
               *****************************************************

Recomputing exchange energy using gridx3       ... done (    2.364 sec)
Old exchange energy                            :    -40.776916684 Eh
New exchange energy                            :    -40.776853193 Eh
Exchange energy change after final integration :      0.000063491 Eh
Total energy after final integration           :   -574.003797197 Eh
             **** ENERGY FILE WAS UPDATED (calc.en.tmp) ****

----------------
TOTAL SCF ENERGY
----------------

Total Energy       :       -574.00379719726288 Eh          -15619.43740 eV

Components:
Nuclear Repulsion  :        719.27947459611460 Eh           19572.58955 eV
Electronic Energy  :      -1293.27213487126346 Eh          -35191.72390 eV
One Electron Energy:      -2205.94402733722973 Eh          -60026.78869 eV
Two Electron Energy:        912.67189246596615 Eh           24835.06478 eV
CPCM Dielectric    :         -0.01120041279744 Eh              -0.30478 eV

Virial components:
Potential Energy   :      -1143.17537696338286 Eh          -31107.38348 eV
Kinetic Energy     :        569.17157976611986 Eh           15487.94608 eV
Virial Ratio       :          2.00848991341614

DFT components:
N(Alpha)           :       46.000063651373 electrons
N(Beta)            :       46.000063651373 electrons
N(Total)           :       92.000127302747 electrons
E(X)               :      -36.251929411502 Eh       
E(C)               :       -2.290299284495 Eh       
E(XC)              :      -38.542228695996 Eh       

CPCM Solvation Model Properties:
Surface-charge          :         -0.02166203612851
Corrected charge        :          0.00000000000000
Outlying charge corr.   :          0.00002829295936 Eh               0.00077 eV
Free-energy (cav+disp)  :  This term is not implemented in the current solvation scheme

---------------
SCF CONVERGENCE
---------------

  Last Energy change         ...   -1.6780e-10  Tolerance :   1.0000e-09
  Last MAX-Density change    ...    1.6465e-06  Tolerance :   1.0000e-08
  Last RMS-Density change    ...    7.8001e-08  Tolerance :   1.0000e-09
  Last DIIS Error            ...    7.8785e-04  Tolerance :   1.0000e-08
  Last Orbital Gradient      ...    7.6861e-07  Tolerance :   2.0000e-06
  Last Orbital Rotation      ...    2.8086e-06  Tolerance :   2.0000e-06


Total SCF time: 0 days 0 hours 0 min 21 sec 
Finished LeanSCF after  21.4 sec

Maximum memory used throughout the entire LEANSCF-calculation: 26.1 MB


           ************************************************************
           *        Program running with 8 parallel MPI-processes     *
           *              working on a common directory               *
           ************************************************************

------------------------------------------------------------------------------
                                ORCA  MP2 
------------------------------------------------------------------------------

Freezing NCore=26 chemical core electrons

----------------------
RI-MP2 ENERGY+GRADIENT
----------------------
Dimension of the orbital basis            ...  232
Dimension of the AuxC basis               ...  764
Memory devoted to MP2                     ... 8000 MB   
Data format for matrix containers         ... DOUBLE
Compression type for matrix containers    ... UNCOMPRESSED
Overall scaling of the MP2 energy         ...   2.700e-01

-----------------------
SHARK RI TRANSFORMATION
-----------------------

Number of basis functions                ...    232
Number of aux functions                  ...    764
Number of operators                      ...      1
Generation of IJK                        ... YES
Generation of IAK                        ... YES
Generation of ABK                        ... NO
Orbital Range Operator  0:    0-  45 to   46- 231

Aux basis identifier                     ...   AUXC
Contraction scheme used                  ... SEGMENTED
Do orthogonalization                     ... YES
All operator combinations                ... NO
Transpose (ia|K)                         ... NO
Integral generator used                  ... LIBINT
Starting integral generation + trafo... 
Half trafo (segmented) done. Total time =  0.2 sec. integrals=  0.1 sec trafo=  0.1 sec
Integral generation and half transformation done (  0.2 sec)

Reading or making V^(-1/2)          ... done (  0.0 sec)
Sorting IJK integrals               ... done (  0.1 sec)
Sorting IAK integrals               ... done (  0.2 sec)

SHARK RI integral transformation done. Total time =  0.4 sec.

Opening buffers                              ... done
Frozen core precalculation                   ... done

Starting loop over batches of integrals:

Operator 0  - window                       ... ( 13- 45)x( 46-231)
Operator 0  - Memory available             ...  8000 MB
Operator 0  - Memory needed per MO         ...   1.1 MB
Operator 0  - Number of orbitals per batch ... 5
Operator 0  - Number of batches            ... 1

OPERATOR  0   PASS   0:  MOs    13 ...   17 +   18 ...   22 +   23 ...   27 +   28 ...   32
                            +   33 ...   37 +   38 ...   42 +   43 ...   45
  Reading integrals       ... ok
  Internal MO  15
Closing buffer GIPV ( 0.04 GB; CompressionRatio= 1.00)
Time spent in pair loops =     1.781 sec
Deleting buffers (Ka|jb) ...done

-----------------------------------------------
 RI-MP2 CORRELATION ENERGY:     -0.597141211 Eh
-----------------------------------------------


---------------------
MP2 DENSITY FORMATION
---------------------

Completing the external part of the density      ... done
Storing the unrelaxed density                    ... done

Re-sorting 3-index density container for op 0    ... done
Computing external part of the Lagrangian        ... done
Calculating the xc-kernel                        ... done
Calculating G(D)                                 ... done
Completing the Lagrangian                        ... done
Solving the Z-vector equations                   ... Using XC Grid                  ... (calc.grid_cpscf.tmp) 
Recalculating density on grid  ... (calc.grho_cpscf0.tmp) done
Calculating the xc-kernel      ... (calc.fxc_cpscf0.tmp) done

-------------------
SHARK CP-SCF DRIVER
-------------------

Dimension of the orbital basis          ...    232
Dimension of the CPSCF-problem          ...   8556
Number of operators                     ...      1
Max. number of iterations               ...    128
Convergence Tolerance                   ... 3.0e-05
Number of perturbations                 ...      1
Perturbation type                       ... REAL

----------------------------
POPLE LINEAR EQUATION SOLVER
----------------------------

  ITERATION   0:   ||err||_max =   5.4469e-02 (   1.0 sec)
  ITERATION   1:   ||err||_max =   1.5442e-02 (   1.0 sec)
  ITERATION   2:   ||err||_max =   6.6820e-03 (   1.0 sec)
  ITERATION   3:   ||err||_max =   2.1576e-03 (   1.0 sec)
  ITERATION   4:   ||err||_max =   7.6072e-04 (   1.0 sec)
  ITERATION   5:   ||err||_max =   3.0236e-04 (   1.1 sec)
  ITERATION   6:   ||err||_max =   9.5805e-05 (   1.1 sec)
  ITERATION   7:   ||err||_max =   3.8378e-05 (   1.1 sec)
  ITERATION   8:   ||err||_max =   1.3811e-05 (   1.0 sec)
done
Finalizing the relaxed density                   ... done
Transforming P to the AO basis                   ... done
Storing the relaxed density                      ... done

------------------------------------
ENERGY WEIGHTED DENSITY FINALIZATION
------------------------------------

Gathering the parts of the W-matrix              ... done
Forming the Z-density                            ... done
Transforming Z to the AO basis                   ... done
Calculating G(Z)                                 ... done
Finalizing the W-matrix                          ... done
Transforming W to the AO basis and storing       ... done

----------------------------------
MP2 DERIVATIVE INTEGRAL GENERATION
----------------------------------

Input SCF Electron Density              ... calc.scfp
Input Correlated Electron Density       ... calc.pmp2re
Input Energy Weighted Density           ... calc.wmp2.tmp

Nuclear repulsion gradient              ... done (  0.0 sec)
HCore & Overlap gradient  (SHARK)       ... done (  0.1 sec)
Two-electron RIJ gradient terms         ... done (  0.6 sec)

-----------------------------------------------------------
MP2 COSX Grid Generation
-----------------------------------------------------------

General Integration Accuracy     IntAcc      ... 4.871
Radial Grid Type                 RadialGrid  ... OptM3 with GC (2021)
Angular Grid (max. ang.)         AngularGrid ... 4 (Lebedev-302)
Angular grid pruning method      GridPruning ... 4 (adaptive)
Weight generation scheme         WeightScheme... mBecke (2022)
Basis function cutoff            BFCut       ... 1.0000e-12
Integration weight cutoff        WCut        ... 1.0000e-14
Partially contracted basis set               ... on
Rotationally invariant grid construction     ... off
Angular grids for H and He will be reduced by one unit

Total number of grid points                  ...   127429
Total number of batches                      ...     1004
Average number of points per batch           ...      126
Average number of grid points per atom       ...     5540
UseSFitting                                  ... on
Two-electron COSX gradient terms        ... 
Integration Timings:
Total Time                  =     5.9 sec
Basis fcn evaluation        =     0.1 sec
Density evaluation          =     0.1 sec
A evaluation                =     4.7 sec
A derivative evaluation     =     0.0 sec
S-fit derivative evaluation =     0.0 sec
anal. over. der. evaluation =     0.0 sec
num. over. der. evaluation  =     0.4 sec
K(P) evaluation             =     0.1 sec
finalize                    =     0.0 sec

done (  6.8 sec)
CPCM gradient                           ... done (  0.7 sec)
DFT XC gradient                         ... Exchange-correlation gradient    ... done
done (  0.7 sec)
Empirical dispersion gradient           ... 
-------------------
DISPERSION GRADIENT
-------------------

   1   C   :   -0.000125788   -0.000043936   -0.000129273
   2   O   :   -0.000086286   -0.000101514   -0.000113985
   3   C   :   -0.000019370   -0.000046390   -0.000033795
   4   C   :   -0.000052372    0.000067214   -0.000028543
   5   C   :   -0.000030564    0.000041653   -0.000015191
   6   C   :    0.000058956   -0.000175028   -0.000004066
   7   C   :    0.000018090   -0.000096356   -0.000015087
   8   C   :   -0.000054333   -0.000060087   -0.000070334
   9   C   :    0.000696341    0.000290723    0.000747457
  10   C   :    0.000297512    0.000003692    0.000281022
  11   C   :   -0.000095955   -0.000160629   -0.000140854
  12   C   :   -0.000512844    0.000153225   -0.000435530
  13   O   :    0.000097241    0.000063560    0.000111686
  14   H   :   -0.000064379   -0.000036364   -0.000070413
  15   H   :   -0.000061839    0.000002073   -0.000102787
  16   H   :   -0.000107064   -0.000014624   -0.000053916
  17   H   :   -0.000067596    0.000089184   -0.000034519
  18   H   :   -0.000075242    0.000108770   -0.000034244
  19   H   :    0.000038198   -0.000125908   -0.000005900
  20   H   :    0.000057216   -0.000128056    0.000011099
  21   H   :   -0.000010696    0.000125940    0.000028701
  22   H   :    0.000032932    0.000066630    0.000051842
  23   H   :    0.000067842   -0.000023772    0.000056631

Difference to translation invariance:
           :    0.0000000000   -0.0000000000    0.0000000000

Difference to rotation invariance:
           :    0.0000000000   -0.0000000000   -0.0000000000

Norm of the Dispersion gradient    ...    0.0014595307
RMS gradient                       ...    0.0001757068
MAX gradient                       ...    0.0007474566
done (  0.0 sec)

-------
TIMINGS
-------

Total time                :   25.494 sec
Integral trafo            :    0.364 sec (  1.4%)
FC preparation            :    0.133 sec (  0.5%)
I/O of integrals          :    0.124 sec (  0.5%)
K(i,j) operators          :    0.248 sec (  1.0%)
T(i,j) pair energies      :    0.040 sec (  0.2%)
V**(-1/2)                 :    0.211 sec (  0.8%)
Gamma(ia|P)               :    0.241 sec (  0.9%)
Gamma-Trafo               :    0.073 sec (  0.3%)
D(virtual)                :    0.011 sec (  0.0%)
D(internal)               :    0.333 sec (  1.3%)
W(virtual)                :    0.022 sec (  0.1%)
W(internal)               :    0.469 sec (  1.8%)
L(virtual)                :    0.186 sec (  0.7%)
L(internal)               :    0.036 sec (  0.1%)
XC kernel                 :    0.022 sec (  0.1%)
G(D)                      :    1.838 sec (  7.2%)
G(Z)                      :    1.854 sec (  7.3%)
Z-vector solution         :    9.582 sec ( 37.6%)
3-index derivative        :    0.304 sec (  1.2%)
2-index derivative        :    0.038 sec (  0.1%)
Fock matrix gradient      :    8.871 sec ( 34.8%)


---------------------------------------
MP2 TOTAL ENERGY:     -574.600938408 Eh
---------------------------------------

The final MP2 gradient
  0:   0.00265138  -0.00069581   0.00222379
  1:   0.00039718   0.00268268   0.00098122
  2:   0.00011115  -0.00334561  -0.00076610
  3:   0.00040773  -0.00017634   0.00017299
  4:   0.00045039   0.00044989   0.00065778
  5:  -0.00195216  -0.00050075  -0.00176704
  6:   0.00022451   0.00196302   0.00082636
  7:  -0.00096823   0.00251204  -0.00014571
  8:   0.00233097  -0.00982415  -0.00093723
  9:  -0.00244322   0.00298305  -0.00133537
 10:   0.00069593   0.00348072   0.00179259
 11:   0.00140370  -0.01112904  -0.00207340
 12:  -0.00322112   0.00577704  -0.00126734
 13:   0.00003598   0.00109850   0.00034191
 14:  -0.00114315  -0.00022379  -0.00018744
 15:  -0.00023363   0.00010389  -0.00097787
 16:  -0.00054815   0.00005472  -0.00049729
 17:  -0.00045582   0.00060786  -0.00028010
 18:   0.00075302  -0.00057742   0.00049366
 19:   0.00033827  -0.00087341  -0.00000075
 20:   0.00016322   0.00068934   0.00032487
 21:   0.00023032   0.00027074   0.00027315
 22:   0.00080682   0.00467950   0.00223382

-----------------------------------
NORM OF THE MP2 GRADIENT:  0.019969
-----------------------------------

Maximum memory used throughout the entire MP2-calculation: 63.1 MB


-------------------------------------------------------------------------------
                          DFT DISPERSION CORRECTION                            
                                                                               
                              DFTD3 V3.1  Rev 1                                
                          USING Becke-Johnson damping                          
-------------------------------------------------------------------------------
-------------------------   ----------------
Dispersion correction           -0.019580267
-------------------------   ----------------


-------------------------   --------------------
FINAL SINGLE POINT ENERGY      -574.620518675305
-------------------------   --------------------

------------------------------------------------------------------------------
                         ORCA GEOMETRY RELAXATION STEP
------------------------------------------------------------------------------

Reading the OPT-File                    .... done
Getting information on internals        .... done
Copying old internal coords+grads       .... done
Making the new internal coordinates     .... (2022 redundants) done
Validating the new internal coordinates .... (2022 redundants) done
Calculating the B-matrix                .... done
Calculating the G,G- and P matrices     .... done
Transforming gradient to internals      .... done
Projecting the internal gradient        .... done
Number of atoms                         ....  23
Number of internal coordinates          .... 111
Current Energy                          ....  -574.620518675 Eh
Current gradient norm                   ....     0.019968935 Eh/bohr
Maximum allowed component of the step   ....  0.300
Current trust radius                    ....  0.300
Updating the Hessian (BFGS)             .... done
Forming the augmented Hessian           .... done
Diagonalizing the augmented Hessian     .... done
Last element of RFO vector              ....  0.998533788
Lowest eigenvalues of augmented Hessian:
 -0.000606508  0.013588891  0.020767028  0.023900227  0.024226677
Length of the computed step             ....  0.054211484
The final length of the internal step   ....  0.054211484
Converting the step to Cartesian space:
 Initial RMS(Int)=    0.0051455264
Transforming coordinates:
 Iter   0:  RMS(Cart)=    0.0173795339 RMS(Int)=    1.6864805014
done
Storing new coordinates                 .... done
The predicted energy change is          ....    -0.000304145
Previously predicted energy change      ....    -0.002830118
Actually observed energy change         ....    -0.003277623
Ratio of predicted to observed change   ....     1.158122413
New trust radius                        ....     0.450000000

                                .--------------------.
          ----------------------|Geometry convergence|-------------------------
          Item                value                   Tolerance       Converged
          ---------------------------------------------------------------------
          Energy change      -0.0032776227            0.0000010000      NO
          RMS gradient        0.0012611896            0.0000300000      NO
          MAX gradient        0.0058995154            0.0001000000      NO
          RMS step            0.0051455264            0.0006000000      NO
          MAX step            0.0269816361            0.0010000000      NO
          ........................................................
          Max(Bonds)      0.0057      Max(Angles)    1.55
          Max(Dihed)        0.61      Max(Improp)    0.00
          ---------------------------------------------------------------------

The optimization has not yet converged - more geometry cycles are needed


    ---------------------------------------------------------------------------
                         Redundant Internal Coordinates
                            (Angstroem and degrees)

        Definition                    Value    dE/dq     Step     New-Value
    ----------------------------------------------------------------------------
     1. B(O   1,C   0)                1.4139 -0.001516  0.0042    1.4181   
     2. B(C   2,O   1)                1.3508 -0.004035  0.0038    1.3545   
     3. B(C   3,C   2)                1.4061  0.000278 -0.0005    1.4057   
     4. B(C   4,C   3)                1.3965 -0.000303  0.0002    1.3967   
     5. B(C   5,C   2)                1.4043 -0.001324  0.0019    1.4061   
     6. B(C   6,C   5)                1.3921  0.000809 -0.0013    1.3909   
     7. B(C   7,C   4)                1.4047 -0.000409  0.0003    1.4050   
     8. B(C   7,C   6)                1.4100  0.000035  0.0003    1.4103   
     9. B(C   8,C   7)                1.4563 -0.002174  0.0013    1.4576   
    10. B(C   9,C   8)                1.3824  0.003632 -0.0040    1.3783   
    11. B(C  10,C   9)                1.4342  0.001692  0.0023    1.4365   
    12. B(C  11,C  10)                1.3722  0.003383 -0.0040    1.3682   
    13. B(O  12,C  11)                1.3566 -0.000168  0.0034    1.3600   
    14. B(O  12,C   8)                1.3607 -0.002569  0.0057    1.3664   
    15. B(H  13,C   0)                1.0937 -0.000971  0.0009    1.0946   
    16. B(H  14,C   0)                1.1005 -0.000459  0.0002    1.1007   
    17. B(H  15,C   0)                1.1006 -0.000400  0.0000    1.1006   
    18. B(H  16,C   3)                1.0896  0.000661 -0.0007    1.0888   
    19. B(H  17,C   4)                1.0927  0.000620 -0.0003    1.0924   
    20. B(H  18,C   5)                1.0916  0.000580 -0.0005    1.0911   
    21. B(H  19,C   6)                1.0912  0.000679 -0.0007    1.0905   
    22. B(H  20,C   9)                1.0874  0.000322 -0.0002    1.0873   
    23. B(H  21,C  10)                1.0879  0.000424 -0.0004    1.0876   
    24. B(H  22,C  11)                1.0858  0.000143 -0.0000    1.0858   
    25. A(H  13,C   0,H  14)          108.81 -0.000950    0.25    109.06   
    26. A(H  14,C   0,H  15)          108.68 -0.000946    0.07    108.74   
    27. A(O   1,C   0,H  13)          106.57  0.000357   -0.26    106.31   
    28. A(H  13,C   0,H  15)          108.92 -0.000836    0.24    109.16   
    29. A(O   1,C   0,H  15)          111.82  0.001008   -0.11    111.72   
    30. A(O   1,C   0,H  14)          111.95  0.001284   -0.19    111.76   
    31. A(C   0,O   1,C   2)          118.44 -0.002253   -0.17    118.28   
    32. A(C   3,C   2,C   5)          119.27  0.000864   -0.13    119.14   
    33. A(O   1,C   2,C   5)          116.81  0.001952   -0.43    116.38   
    34. A(O   1,C   2,C   3)          123.92 -0.002816    0.56    124.47   
    35. A(C   2,C   3,H  16)          120.80 -0.000639    0.10    120.90   
    36. A(C   4,C   3,H  16)          119.10  0.000072    0.02    119.12   
    37. A(C   2,C   3,C   4)          120.10  0.000566   -0.12    119.98   
    38. A(C   7,C   4,H  17)          120.31  0.001152   -0.28    120.04   
    39. A(C   3,C   4,H  17)          118.56  0.000073    0.02    118.57   
    40. A(C   3,C   4,C   7)          121.13 -0.001225    0.26    121.39   
    41. A(C   2,C   5,H  18)          119.22  0.001572   -0.35    118.87   
    42. A(C   2,C   5,C   6)          120.21 -0.001299    0.19    120.41   
    43. A(C   6,C   5,H  18)          120.57 -0.000273    0.15    120.72   
    44. A(C   5,C   6,H  19)          119.12 -0.000873    0.20    119.32   
    45. A(C   5,C   6,C   7)          121.14  0.000416   -0.04    121.10   
    46. A(C   7,C   6,H  19)          119.74  0.000457   -0.16    119.58   
    47. A(C   6,C   7,C   8)          120.83 -0.001135    0.29    121.12   
    48. A(C   4,C   7,C   8)          121.02  0.000456   -0.12    120.90   
    49. A(C   4,C   7,C   6)          118.16  0.000679   -0.17    117.99   
    50. A(C   7,C   8,O  12)          118.14  0.002602   -0.86    117.28   
    51. A(C   7,C   8,C   9)          132.70 -0.002432    0.81    133.51   
    52. A(C   9,C   8,O  12)          109.17 -0.000170    0.04    109.21   
    53. A(C   8,C   9,C  10)          106.34 -0.000743    0.12    106.46   
    54. A(C  10,C   9,H  20)          126.91 -0.000354    0.17    127.08   
    55. A(C   8,C   9,H  20)          126.75  0.001097   -0.29    126.47   
    56. A(C   9,C  10,C  11)          106.13 -0.000270   -0.01    106.12   
    57. A(C  11,C  10,H  21)          126.28 -0.000002   -0.02    126.26   
    58. A(C   9,C  10,H  21)          127.59  0.000272    0.02    127.62   
    59. A(O  12,C  11,H  22)          118.98  0.005900   -1.55    117.44   
    60. A(C  10,C  11,H  22)          131.08 -0.004858    1.35    132.43   
    61. A(C  10,C  11,O  12)          109.93 -0.001041    0.20    110.13   
    62. A(C   8,O  12,C  11)          108.43  0.002225   -0.35    108.08   
    63. D(C   2,O   1,C   0,H  14)     61.86  0.000214   -0.01     61.86   
    64. D(C   2,O   1,C   0,H  13)   -179.28  0.000003    0.03   -179.26   
    65. D(C   2,O   1,C   0,H  15)    -60.36 -0.000225    0.09    -60.27   
    66. D(C   3,C   2,O   1,C   0)     -1.55 -0.000216    0.61     -0.93   
    67. D(C   5,C   2,O   1,C   0)    178.58 -0.000202    0.59    179.17   
    68. D(C   4,C   3,C   2,O   1)   -179.87  0.000003    0.02   -179.86   
    69. D(H  16,C   3,C   2,C   5)   -179.98 -0.000008    0.03   -179.95   
    70. D(H  16,C   3,C   2,O   1)      0.14  0.000005    0.01      0.15   
    71. D(C   4,C   3,C   2,C   5)     -0.00 -0.000009    0.04      0.04   
    72. D(H  17,C   4,C   3,H  16)     -0.00 -0.000005    0.01      0.01   
    73. D(H  17,C   4,C   3,C   2)   -179.99 -0.000004    0.00   -179.99   
    74. D(C   7,C   4,C   3,H  16)   -179.95  0.000003    0.01   -179.95   
    75. D(C   7,C   4,C   3,C   2)      0.06  0.000005   -0.00      0.06   
    76. D(C   6,C   5,C   2,C   3)     -0.06  0.000002   -0.03     -0.10   
    77. D(C   6,C   5,C   2,O   1)    179.82 -0.000015   -0.01    179.81   
    78. D(H  18,C   5,C   2,C   3)   -179.99  0.000020   -0.05   -180.04   
    79. D(H  18,C   5,C   2,O   1)     -0.11  0.000002   -0.03     -0.14   
    80. D(H  19,C   6,C   5,H  18)     -0.00 -0.000008    0.02      0.02   
    81. D(H  19,C   6,C   5,C   2)   -179.93  0.000008   -0.00   -179.93   
    82. D(C   7,C   6,C   5,H  18)    179.99 -0.000007    0.01    180.00   
    83. D(C   7,C   6,C   5,C   2)      0.07  0.000010   -0.01      0.06   
    84. D(C   8,C   7,C   6,H  19)     -0.05 -0.000037    0.13      0.08   
    85. D(C   8,C   7,C   6,C   5)    179.96 -0.000038    0.15    180.10   
    86. D(C   4,C   7,C   6,H  19)    179.99 -0.000013    0.03    180.02   
    87. D(C   4,C   7,C   6,C   5)     -0.01 -0.000014    0.05      0.04   
    88. D(C   8,C   7,C   4,H  17)      0.03  0.000041   -0.14     -0.11   
    89. D(C   8,C   7,C   4,C   3)    179.98  0.000032   -0.14    179.84   
    90. D(C   6,C   7,C   4,H  17)    179.99  0.000016   -0.04    179.95   
    91. D(C   6,C   7,C   4,C   3)     -0.06  0.000007   -0.04     -0.10   
    92. D(C   9,C   8,C   7,C   6)    179.27  0.000004    0.02    179.29   
    93. D(C   9,C   8,C   7,C   4)     -0.77 -0.000020    0.12     -0.65   
    94. D(O  12,C   8,C   7,C   6)     -0.76 -0.000031    0.15     -0.61   
    95. D(O  12,C   8,C   7,C   4)    179.20 -0.000056    0.25    179.45   
    96. D(H  20,C   9,C   8,O  12)    179.91 -0.000012    0.01    179.92   
    97. D(H  20,C   9,C   8,C   7)     -0.12 -0.000044    0.13      0.01   
    98. D(C  10,C   9,C   8,O  12)     -0.01 -0.000012    0.02      0.01   
    99. D(C  10,C   9,C   8,C   7)    179.96 -0.000045    0.14    180.10   
   100. D(H  21,C  10,C   9,H  20)      0.07 -0.000008    0.02      0.09   
   101. D(H  21,C  10,C   9,C   8)    179.98 -0.000005    0.01    179.99   
   102. D(C  11,C  10,C   9,H  20)   -179.92 -0.000002    0.01   -179.91   
   103. D(C  11,C  10,C   9,C   8)     -0.01  0.000000    0.00     -0.00   
   104. D(H  22,C  11,C  10,H  21)      0.02  0.000002   -0.01      0.01   
   105. D(H  22,C  11,C  10,C   9)   -179.99 -0.000004   -0.00   -180.00   
   106. D(O  12,C  11,C  10,H  21)   -179.97  0.000017   -0.03   -180.00   
   107. D(O  12,C  11,C  10,C   9)      0.02  0.000012   -0.02     -0.00   
   108. D(C   8,O  12,C  11,H  22)    179.99 -0.000006    0.01    180.00   
   109. D(C   8,O  12,C  11,C  10)     -0.02 -0.000020    0.03      0.01   
   110. D(C  11,O  12,C   8,C   9)      0.02  0.000020   -0.03     -0.01   
   111. D(C  11,O  12,C   8,C   7)   -179.95  0.000049   -0.14   -180.09   
    ----------------------------------------------------------------------------

Geometry step timings:
Preparation and reading OPT file:      0.001 s (12.551 %)
Internal coordinates            :      0.000 s ( 0.595 %)
B/P matrices and projection     :      0.002 s (31.768 %)
Hessian update/contruction      :      0.000 s ( 7.445 %)
Making the step                 :      0.001 s (23.482 %)
Converting the step to Cartesian:      0.000 s ( 2.584 %)
Storing new data                :      0.000 s ( 0.718 %)
Checking convergence            :      0.000 s ( 0.308 %)
Final printing                  :      0.001 s (20.468 %)
Total time                      :      0.005 s

Time for energy+gradient        :     49.863 s
Time for complete geometry iter :     50.077 s

         *************************************************************
         *                GEOMETRY OPTIMIZATION CYCLE   4            *
         *************************************************************
---------------------------------
CARTESIAN COORDINATES (ANGSTROEM)
---------------------------------
  C      1.146890    0.355590   -0.226560
  O      2.180025   -0.292926    0.496751
  C      2.886926    0.432794    1.395865
  C      2.681336    1.799322    1.653183
  C      3.468703    2.457239    2.600870
  C      3.889368   -0.254007    2.103385
  C      4.668537    0.411107    3.044153
  C      4.474586    1.782006    3.312479
  C      5.292342    2.479988    4.296728
  C      5.333841    3.783274    4.743415
  C      6.374049    3.841581    5.732404
  C      6.888978    2.576830    5.817184
  O      6.241448    1.749077    4.953966
  H      0.703178   -0.404674   -0.877119
  H      1.536679    1.176722   -0.847241
  H      0.370472    0.755980    0.442924
  H      1.912630    2.358780    1.122468
  H      3.289138    3.519316    2.782817
  H      4.044679   -1.314808    1.900659
  H      5.441867   -0.138527    3.581760
  H      4.701790    4.601846    4.407852
  H      6.697586    4.707570    6.305285
  H      7.681543    2.147542    6.422590

----------------------------
CARTESIAN COORDINATES (A.U.)
----------------------------
  NO LB      ZA    FRAG     MASS         X           Y           Z
   0 C     6.0000    0    12.011    2.167309    0.671967   -0.428137
   1 O     8.0000    0    15.999    4.119650   -0.553549    0.938724
   2 C     6.0000    0    12.011    5.455499    0.817862    2.637802
   3 C     6.0000    0    12.011    5.066990    3.400227    3.124064
   4 C     6.0000    0    12.011    6.554898    4.643508    4.914931
   5 C     6.0000    0    12.011    7.349840   -0.480004    3.974821
   6 C     6.0000    0    12.011    8.822256    0.776879    5.752615
   7 C     6.0000    0    12.011    8.455742    3.367504    6.259679
   8 C     6.0000    0    12.011   10.001077    4.686499    8.119640
   9 C     6.0000    0    12.011   10.079499    7.149351    8.963756
  10 C     6.0000    0    12.011   12.045207    7.259535   10.832673
  11 C     6.0000    0    12.011   13.018282    4.869504   10.992885
  12 O     8.0000    0    15.999   11.794627    3.305277    9.361639
  13 H     1.0000    0     1.008    1.328814   -0.764723   -1.657515
  14 H     1.0000    0     1.008    2.903902    2.223682   -1.601053
  15 H     1.0000    0     1.008    0.700091    1.428595    0.837005
  16 H     1.0000    0     1.008    3.614347    4.457448    2.121157
  17 H     1.0000    0     1.008    6.215569    6.650543    5.258761
  18 H     1.0000    0     1.008    7.643336   -2.484626    3.591725
  19 H     1.0000    0     1.008   10.283637   -0.261778    6.768546
  20 H     1.0000    0     1.008    8.885096    8.696228    8.329633
  21 H     1.0000    0     1.008   12.656603    8.896018   11.915262
  22 H     1.0000    0     1.008   14.516012    4.058266   12.136937

--------------------------------
INTERNAL COORDINATES (ANGSTROEM)
--------------------------------
 C      0   0   0     0.000000000000     0.00000000     0.00000000
 O      1   0   0     1.418139153518     0.00000000     0.00000000
 C      2   1   0     1.354541497616   118.27741970     0.00000000
 C      3   2   1     1.405660094793   124.47413676   359.06567317
 C      4   3   2     1.396749710672   119.97863312   180.14493017
 C      3   2   1     1.406118989628   116.38220387   179.16872312
 C      6   3   2     1.390872096024   120.40735437   179.80702705
 C      5   4   3     1.405036530427   121.38846004     0.05865843
 C      8   5   4     1.457618078370   120.89780488   179.84186552
 C      9   8   5     1.378333815643   133.51159536   359.35354429
 C     10   9   8     1.436499196220   106.45724837   180.10125697
 C     11  10   9     1.368185857273   106.12132588     0.00000000
 O     12  11  10     1.360006150977   110.12698199     0.00000000
 H      1   2   3     1.094581507787   106.30995068   180.74518600
 H      1   2   3     1.100653481414   111.76433351    61.85000462
 H      1   2   3     1.100611570062   111.71774028   299.73692565
 H      4   3   2     1.088834219635   120.89995983     0.15224338
 H      5   4   3     1.092408464497   118.57453358   180.01444102
 H      6   3   2     1.091108103867   118.87235872   359.85960595
 H      7   6   3     1.090485213178   119.32126279   180.07514597
 H     10   9   8     1.087268187372   126.46666669     0.00000000
 H     11  10   9     1.087568981241   127.61789515   179.99416620
 H     12  11  10     1.085800886755   132.43424271   180.00512220

---------------------------
INTERNAL COORDINATES (A.U.)
---------------------------
 C      0   0   0     0.000000000000     0.00000000     0.00000000
 O      1   0   0     2.679894619941     0.00000000     0.00000000
 C      2   1   0     2.559712467526   118.27741970     0.00000000
 C      3   2   1     2.656312616541   124.47413676   359.06567317
 C      4   3   2     2.639474430804   119.97863312   180.14493017
 C      3   2   1     2.657179802102   116.38220387   179.16872312
 C      6   3   2     2.628367348799   120.40735437   179.80702705
 C      5   4   3     2.655134250662   121.38846004     0.05865843
 C      8   5   4     2.754498975972   120.89780488   179.84186552
 C      9   8   5     2.604673432687   133.51159536   359.35354429
 C     10   9   8     2.714590072455   106.45724837   180.10125697
 C     11  10   9     2.585496570550   106.12132588     0.00000000
 O     12  11  10     2.570039165795   110.12698199     0.00000000
 H      1   2   3     2.068459280972   106.30995068   180.74518600
 H      1   2   3     2.079933648220   111.76433351    61.85000462
 H      1   2   3     2.079854447242   111.71774028   299.73692565
 H      4   3   2     2.057598480351   120.89995983     0.15224338
 H      5   4   3     2.064352824278   118.57453358   180.01444102
 H      6   3   2     2.061895498811   118.87235872   359.85960595
 H      7   6   3     2.060718405997   119.32126279   180.07514597
 H     10   9   8     2.054639108259   126.46666669     0.00000000
 H     11  10   9     2.055207526294   127.61789515   179.99416620
 H     12  11  10     2.051866311936   132.43424271   180.00512220


           ************************************************************
           *        Program running with 8 parallel MPI-processes     *
           *              working on a common directory               *
           ************************************************************
------------------------------------------------------------------------------
                   ___                                                        
                  /   \      - P O W E R E D   B Y -                         
                 /     \                                                     
                 |  |  |   _    _      __       _____    __    __             
                 |  |  |  | |  | |    /  \     |  _  \  |  |  /  |          
                  \  \/   | |  | |   /    \    | | | |  |  | /  /          
                 / \  \   | |__| |  /  /\  \   | |_| |  |  |/  /          
                |  |  |   |  __  | /  /__\  \  |    /   |      \           
                |  |  |   | |  | | |   __   |  |    \   |  |\   \          
                \     /   | |  | | |  |  |  |  | |\  \  |  | \   \       
                 \___/    |_|  |_| |__|  |__|  |_| \__\ |__|  \__/        
                                                                              
                      - O R C A' S   B I G   F R I E N D -                    
                                      &                                       
                       - I N T E G R A L  F E E D E R -                       
                                                                              
 v1 FN, 2020, v2 2021, v3 2022-2024                                           
------------------------------------------------------------------------------


----------------------
SHARK INTEGRAL PACKAGE
----------------------

Number of atoms                             ...     23
Number of basis functions                   ...    232
Number of shells                            ...    108
Maximum angular momentum                    ...      2
Integral batch strategy                     ... SHARK/LIBINT Hybrid
RI-J (if used) integral strategy            ... SPLIT-RIJ (Revised 2003 algorithm where possible)
Printlevel                                  ...      1
Contraction scheme used                     ... SEGMENTED contraction
Prescreening option                         ... SCHWARTZ
   Thresh                                   ... 1.000e-12
   Tcut                                     ... 1.000e-14
   Tpresel                                  ... 1.000e-14 
Coulomb Range Separation                    ... NOT USED
Exchange Range Separation                   ... NOT USED
Multipole approximations                    ... NOT USED
Finite Nucleus Model                        ... NOT USED
CABS basis                                  ... NOT available
Auxiliary Coulomb fitting basis             ... AVAILABLE
   # of basis functions in Aux-J            ...    747
   # of shells in Aux-J                     ...    245
   Maximum angular momentum in Aux-J        ...      4
Auxiliary J/K fitting basis                 ... NOT available
Auxiliary Correlation fitting basis         ... AVAILABLE
   # of basis functions in Aux-C            ...    764
   # of shells in Aux-C                     ...    268
   Maximum angular momentum in Aux-C        ...      3
Auxiliary 'external' fitting basis          ... NOT available

Checking pre-screening integrals            ... done (  0.0 sec) Dimension = 108
Check shell pair data                       ... done (  0.0 sec)
Shell pair information
Shell pair cut-off parameter TPreSel        ...   1.0e-14
Total number of shell pairs                 ...      5886
Shell pairs after pre-screening             ...      5017
Total number of primitive shell pairs       ...     21520
Primitive shell pairs kept                  ...     12886
          la=0 lb=0:   1520 shell pairs
          la=1 lb=0:   1818 shell pairs
          la=1 lb=1:    581 shell pairs
          la=2 lb=0:    637 shell pairs
          la=2 lb=1:    389 shell pairs
          la=2 lb=2:     72 shell pairs

Calculating one electron integrals          ... done (  0.0 sec)
Calculating RI/J V-Matrix + Cholesky decomp.... done (  0.1 sec)
Calculating RI/C V-Matrix + Cholesky decomp.... done (  0.1 sec)
Calculating Nuclear repulsion               ... done (  0.0 sec) ENN=    718.781886846684 Eh

Diagonalization of the overlap matrix:
Smallest eigenvalue                        ... 2.671e-04
Time for diagonalization                   ...    0.008 sec
Threshold for overlap eigenvalues          ... 1.000e-07
Number of eigenvalues below threshold      ... 0
Time for construction of square roots      ...    0.040 sec
Total time needed                          ...    0.049 sec

-------------------
DFT GRID GENERATION
-------------------

General Integration Accuracy     IntAcc      ... 4.388
Radial Grid Type                 RadialGrid  ... OptM3 with GC (2021)
Angular Grid (max. ang.)         AngularGrid ... 4 (Lebedev-302)
Angular grid pruning method      GridPruning ... 4 (adaptive)
Weight generation scheme         WeightScheme... mBecke (2022)
Basis function cutoff            BFCut       ... 1.0000e-12
Integration weight cutoff        WCut        ... 1.0000e-14
Partially contracted basis set               ... off
Rotationally invariant grid construction     ... off
Angular grids for H and He will be reduced by one unit

Total number of grid points                  ...   110419
Total number of batches                      ...     1737
Average number of points per batch           ...       63
Average number of grid points per atom       ...     4801

--------------------
COSX GRID GENERATION
--------------------

GRIDX 1
-------
General Integration Accuracy     IntAcc      ... 3.816
Radial Grid Type                 RadialGrid  ... OptM3 with GC (2021)
Angular Grid (max. ang.)         AngularGrid ... 1 (Lebedev-50)
Angular grid pruning method      GridPruning ... 4 (adaptive)
Weight generation scheme         WeightScheme... mBecke (2022)
Basis function cutoff            BFCut       ... 1.0000e-12
Integration weight cutoff        WCut        ... 1.0000e-14
Partially contracted basis set               ... on
Rotationally invariant grid construction     ... off
Angular grids for H and He will be reduced by one unit

Total number of grid points                  ...    14064
Total number of batches                      ...      123
Average number of points per batch           ...      114
Average number of grid points per atom       ...      611
UseSFitting                                  ... on

GRIDX 2
-------
General Integration Accuracy     IntAcc      ... 4.020
Radial Grid Type                 RadialGrid  ... OptM3 with GC (2021)
Angular Grid (max. ang.)         AngularGrid ... 2 (Lebedev-110)
Angular grid pruning method      GridPruning ... 4 (adaptive)
Weight generation scheme         WeightScheme... mBecke (2022)
Basis function cutoff            BFCut       ... 1.0000e-12
Integration weight cutoff        WCut        ... 1.0000e-14
Partially contracted basis set               ... on
Rotationally invariant grid construction     ... off
Angular grids for H and He will be reduced by one unit

Total number of grid points                  ...    30886
Total number of batches                      ...      255
Average number of points per batch           ...      121
Average number of grid points per atom       ...     1343
UseSFitting                                  ... on

GRIDX 3
-------
General Integration Accuracy     IntAcc      ... 4.338
Radial Grid Type                 RadialGrid  ... OptM3 with GC (2021)
Angular Grid (max. ang.)         AngularGrid ... 3 (Lebedev-194)
Angular grid pruning method      GridPruning ... 4 (adaptive)
Weight generation scheme         WeightScheme... mBecke (2022)
Basis function cutoff            BFCut       ... 1.0000e-12
Integration weight cutoff        WCut        ... 1.0000e-14
Partially contracted basis set               ... on
Rotationally invariant grid construction     ... off
Angular grids for H and He will be reduced by one unit

Total number of grid points                  ...    67797
Total number of batches                      ...      541
Average number of points per batch           ...      125
Average number of grid points per atom       ...     2948
UseSFitting                                  ... on
Initializing property integral containers    ... done (  0.0 sec)

SHARK setup successfully completed in   1.9 seconds

Maximum memory used throughout the entire STARTUP-calculation: 29.8 MB


           ************************************************************
           *        Program running with 8 parallel MPI-processes     *
           *              working on a common directory               *
           ************************************************************
Occupation numbers will be reassigned to an Aufbau configuration
             **** ENERGY FILE WAS UPDATED (calc.en.tmp) ****
Finished Guess after   0.3 sec
Maximum memory used throughout the entire GUESS-calculation: 12.7 MB


           ************************************************************
           *        Program running with 8 parallel MPI-processes     *
           *              working on a common directory               *
           ************************************************************
--------------------
CPCM SOLVATION MODEL
--------------------
CPCM parameters:
  Epsilon                                         ...      16.7000
  Refrac                                          ...       1.2750
  Rsolv                                           ...       1.3000
  Surface type                                    ... GAUSSIAN VDW
  Discretization scheme                           ... Constant charge density
    Threshold for H atoms                         ...       5.0000 (charges/Ang^2)
    Threshold for non-H atoms                     ...       5.0000 (charges/Ang^2)
  Epsilon function type                           ...         CPCM
Solvent:                                          ... CUSTOM
Radii:
  Scheme                                          ... Element-dependent radii
  Radius for C  used is    3.8550 Bohr (=   2.0400 Ang.)
  Radius for O  used is    3.4469 Bohr (=   1.8240 Ang.)
  Radius for H  used is    2.4944 Bohr (=   1.3200 Ang.)
Calculating surface                               ...        done! (  0.0s)
Cavity surface points                             ...         2155
Cavity Volume                                     ...    1462.0295
Cavity Surface-area                               ...     787.6032
Calculating surface distance matrix               ...        done! (  0.1s)
Performing Cholesky decomposition & store         ...        done! (  0.2s)
Overall time for CPCM initialization              ...                 0.3s

----------------------------------------D-I-I-S--------------------------------------------
Iteration    Energy (Eh)           Delta-E    RMSDP     MaxDP     DIISErr   Damp  Time(sec)
-------------------------------------------------------------------------------------------
               ***  Starting incremental Fock matrix formation  ***
    1    -574.0037752854763085     0.00e+00  6.12e-05  1.17e-03  4.29e-03  0.700   2.0
    2    -574.0038649722984019    -8.97e-05  5.30e-05  1.04e-03  3.46e-03  0.700   1.3
                               ***Turning on AO-DIIS***
                              *** Initializing SOSCF ***
---------------------------------------S-O-S-C-F--------------------------------------
Iteration    Energy (Eh)           Delta-E    RMSDP     MaxDP     MaxGrad    Time(sec)
--------------------------------------------------------------------------------------
    3    -574.0039358435375334    -7.09e-05  1.47e-04  3.06e-03  2.69e-03     1.3
               *** Restarting incremental Fock matrix formation ***
    4    -574.0041293502678172    -1.94e-04  3.33e-05  1.28e-03  3.02e-04     2.1
    5    -574.0041314776027548    -2.13e-06  1.55e-05  6.46e-04  3.43e-04     1.7
    6    -574.0041341336428786    -2.66e-06  2.97e-06  5.75e-05  2.05e-05     1.6
    7    -574.0041341570930626    -2.35e-08  1.48e-06  3.23e-05  1.56e-05     1.5
    8    -574.0041341709289782    -1.38e-08  4.09e-07  8.52e-06  2.70e-06     1.5
    9    -574.0041341692163996     1.71e-09  1.42e-07  4.40e-06  1.33e-06     1.4
   10    -574.0041341696074824    -3.91e-10  5.47e-08  1.31e-06  3.70e-07     1.3
                 **** Energy Check signals convergence ****

               *****************************************************
               *                     SUCCESS                       *
               *           SCF CONVERGED AFTER  10 CYCLES          *
               *****************************************************

Recomputing exchange energy using gridx3       ... done (    2.350 sec)
Old exchange energy                            :    -40.773988668 Eh
New exchange energy                            :    -40.773941871 Eh
Exchange energy change after final integration :      0.000046797 Eh
Total energy after final integration           :   -574.004087373 Eh
             **** ENERGY FILE WAS UPDATED (calc.en.tmp) ****

----------------
TOTAL SCF ENERGY
----------------

Total Energy       :       -574.00408737305020 Eh          -15619.44529 eV

Components:
Nuclear Repulsion  :        718.78188684668419 Eh           19559.04950 eV
Electronic Energy  :      -1292.77477194831727 Eh          -35178.18997 eV
One Electron Energy:      -2204.97761547947948 Eh          -60000.49128 eV
Two Electron Energy:        912.20284353116222 Eh           24822.30131 eV
CPCM Dielectric    :         -0.01124906797430 Eh              -0.30610 eV

Virial components:
Potential Energy   :      -1143.15987883652588 Eh          -31106.96175 eV
Kinetic Energy     :        569.15579146347568 Eh           15487.51646 eV
Virial Ratio       :          2.00851839862177

DFT components:
N(Alpha)           :       46.000059000715 electrons
N(Beta)            :       46.000059000715 electrons
N(Total)           :       92.000118001429 electrons
E(X)               :      -36.249707946099 Eh       
E(C)               :       -2.289982790014 Eh       
E(XC)              :      -38.539690736113 Eh       

CPCM Solvation Model Properties:
Surface-charge          :         -0.02163021221346
Corrected charge        :         -0.00000000000000
Outlying charge corr.   :          0.00002819765750 Eh               0.00077 eV
Free-energy (cav+disp)  :  This term is not implemented in the current solvation scheme

---------------
SCF CONVERGENCE
---------------

  Last Energy change         ...    3.9108e-10  Tolerance :   1.0000e-09
  Last MAX-Density change    ...    1.3060e-06  Tolerance :   1.0000e-08
  Last RMS-Density change    ...    5.4654e-08  Tolerance :   1.0000e-09
  Last DIIS Error            ...    2.6949e-03  Tolerance :   1.0000e-08
  Last Orbital Gradient      ...    3.7036e-07  Tolerance :   2.0000e-06
  Last Orbital Rotation      ...    1.2710e-06  Tolerance :   2.0000e-06


Total SCF time: 0 days 0 hours 0 min 18 sec 
Finished LeanSCF after  18.9 sec

Maximum memory used throughout the entire LEANSCF-calculation: 26.1 MB


           ************************************************************
           *        Program running with 8 parallel MPI-processes     *
           *              working on a common directory               *
           ************************************************************

------------------------------------------------------------------------------
                                ORCA  MP2 
------------------------------------------------------------------------------

Freezing NCore=26 chemical core electrons

----------------------
RI-MP2 ENERGY+GRADIENT
----------------------
Dimension of the orbital basis            ...  232
Dimension of the AuxC basis               ...  764
Memory devoted to MP2                     ... 8000 MB   
Data format for matrix containers         ... DOUBLE
Compression type for matrix containers    ... UNCOMPRESSED
Overall scaling of the MP2 energy         ...   2.700e-01

-----------------------
SHARK RI TRANSFORMATION
-----------------------

Number of basis functions                ...    232
Number of aux functions                  ...    764
Number of operators                      ...      1
Generation of IJK                        ... YES
Generation of IAK                        ... YES
Generation of ABK                        ... NO
Orbital Range Operator  0:    0-  45 to   46- 231

Aux basis identifier                     ...   AUXC
Contraction scheme used                  ... SEGMENTED
Do orthogonalization                     ... YES
All operator combinations                ... NO
Transpose (ia|K)                         ... NO
Integral generator used                  ... LIBINT
Starting integral generation + trafo... 
Half trafo (segmented) done. Total time =  0.2 sec. integrals=  0.1 sec trafo=  0.1 sec
Integral generation and half transformation done (  0.2 sec)

Reading or making V^(-1/2)          ... done (  0.0 sec)
Sorting IJK integrals               ... done (  0.1 sec)
Sorting IAK integrals               ... done (  0.2 sec)

SHARK RI integral transformation done. Total time =  0.4 sec.

Opening buffers                              ... done
Frozen core precalculation                   ... done

Starting loop over batches of integrals:

Operator 0  - window                       ... ( 13- 45)x( 46-231)
Operator 0  - Memory available             ...  8000 MB
Operator 0  - Memory needed per MO         ...   1.1 MB
Operator 0  - Number of orbitals per batch ... 5
Operator 0  - Number of batches            ... 1

OPERATOR  0   PASS   0:  MOs    13 ...   17 +   18 ...   22 +   23 ...   27 +   28 ...   32
                            +   33 ...   37 +   38 ...   42 +   43 ...   45
  Reading integrals       ... ok
  Internal MO  15
Closing buffer GIPV ( 0.04 GB; CompressionRatio= 1.00)
Time spent in pair loops =     1.856 sec
Deleting buffers (Ka|jb) ...done

-----------------------------------------------
 RI-MP2 CORRELATION ENERGY:     -0.597252897 Eh
-----------------------------------------------


---------------------
MP2 DENSITY FORMATION
---------------------

Completing the external part of the density      ... done
Storing the unrelaxed density                    ... done

Re-sorting 3-index density container for op 0    ... done
Computing external part of the Lagrangian        ... done
Calculating the xc-kernel                        ... done
Calculating G(D)                                 ... done
Completing the Lagrangian                        ... done
Solving the Z-vector equations                   ... Using XC Grid                  ... (calc.grid_cpscf.tmp) 
Recalculating density on grid  ... (calc.grho_cpscf0.tmp) done
Calculating the xc-kernel      ... (calc.fxc_cpscf0.tmp) done

-------------------
SHARK CP-SCF DRIVER
-------------------

Dimension of the orbital basis          ...    232
Dimension of the CPSCF-problem          ...   8556
Number of operators                     ...      1
Max. number of iterations               ...    128
Convergence Tolerance                   ... 3.0e-05
Number of perturbations                 ...      1
Perturbation type                       ... REAL

----------------------------
POPLE LINEAR EQUATION SOLVER
----------------------------

  ITERATION   0:   ||err||_max =   5.4978e-02 (   1.0 sec)
  ITERATION   1:   ||err||_max =   1.5613e-02 (   1.0 sec)
  ITERATION   2:   ||err||_max =   6.7345e-03 (   1.0 sec)
  ITERATION   3:   ||err||_max =   2.1798e-03 (   1.0 sec)
  ITERATION   4:   ||err||_max =   7.6233e-04 (   1.0 sec)
  ITERATION   5:   ||err||_max =   3.0329e-04 (   1.1 sec)
  ITERATION   6:   ||err||_max =   9.6786e-05 (   1.0 sec)
  ITERATION   7:   ||err||_max =   3.8374e-05 (   1.1 sec)
  ITERATION   8:   ||err||_max =   1.3919e-05 (   1.0 sec)
done
Finalizing the relaxed density                   ... done
Transforming P to the AO basis                   ... done
Storing the relaxed density                      ... done

------------------------------------
ENERGY WEIGHTED DENSITY FINALIZATION
------------------------------------

Gathering the parts of the W-matrix              ... done
Forming the Z-density                            ... done
Transforming Z to the AO basis                   ... done
Calculating G(Z)                                 ... done
Finalizing the W-matrix                          ... done
Transforming W to the AO basis and storing       ... done

----------------------------------
MP2 DERIVATIVE INTEGRAL GENERATION
----------------------------------

Input SCF Electron Density              ... calc.scfp
Input Correlated Electron Density       ... calc.pmp2re
Input Energy Weighted Density           ... calc.wmp2.tmp

Nuclear repulsion gradient              ... done (  0.0 sec)
HCore & Overlap gradient  (SHARK)       ... done (  0.1 sec)
Two-electron RIJ gradient terms         ... done (  0.6 sec)

-----------------------------------------------------------
MP2 COSX Grid Generation
-----------------------------------------------------------

General Integration Accuracy     IntAcc      ... 4.871
Radial Grid Type                 RadialGrid  ... OptM3 with GC (2021)
Angular Grid (max. ang.)         AngularGrid ... 4 (Lebedev-302)
Angular grid pruning method      GridPruning ... 4 (adaptive)
Weight generation scheme         WeightScheme... mBecke (2022)
Basis function cutoff            BFCut       ... 1.0000e-12
Integration weight cutoff        WCut        ... 1.0000e-14
Partially contracted basis set               ... on
Rotationally invariant grid construction     ... off
Angular grids for H and He will be reduced by one unit

Total number of grid points                  ...   127452
Total number of batches                      ...     1005
Average number of points per batch           ...      126
Average number of grid points per atom       ...     5541
UseSFitting                                  ... on
Two-electron COSX gradient terms        ... 
Integration Timings:
Total Time                  =     5.9 sec
Basis fcn evaluation        =     0.1 sec
Density evaluation          =     0.1 sec
A evaluation                =     4.8 sec
A derivative evaluation     =     0.0 sec
S-fit derivative evaluation =     0.0 sec
anal. over. der. evaluation =     0.0 sec
num. over. der. evaluation  =     0.4 sec
K(P) evaluation             =     0.1 sec
finalize                    =     0.0 sec

done (  6.8 sec)
CPCM gradient                           ... done (  0.7 sec)
DFT XC gradient                         ... Exchange-correlation gradient    ... done
done (  0.7 sec)
Empirical dispersion gradient           ... 
-------------------
DISPERSION GRADIENT
-------------------

   1   C   :   -0.000127316   -0.000045233   -0.000132104
   2   O   :   -0.000085535   -0.000102739   -0.000113628
   3   C   :   -0.000019326   -0.000046309   -0.000033335
   4   C   :   -0.000053637    0.000070086   -0.000027342
   5   C   :   -0.000032641    0.000039926   -0.000016743
   6   C   :    0.000058085   -0.000173572   -0.000003590
   7   C   :    0.000017473   -0.000098687   -0.000015859
   8   C   :   -0.000053887   -0.000060860   -0.000069233
   9   C   :    0.000691740    0.000283050    0.000734572
  10   C   :    0.000299690    0.000004340    0.000281062
  11   C   :   -0.000096882   -0.000154254   -0.000138605
  12   C   :   -0.000506369    0.000158627   -0.000422383
  13   O   :    0.000096534    0.000063504    0.000110515
  14   H   :   -0.000063565   -0.000036507   -0.000070156
  15   H   :   -0.000061147    0.000001238   -0.000103651
  16   H   :   -0.000106512   -0.000014891   -0.000054622
  17   H   :   -0.000068108    0.000090327   -0.000033941
  18   H   :   -0.000075681    0.000108452   -0.000034235
  19   H   :    0.000038237   -0.000125936   -0.000005814
  20   H   :    0.000057184   -0.000128402    0.000011146
  21   H   :   -0.000010721    0.000125846    0.000029159
  22   H   :    0.000033566    0.000066431    0.000052122
  23   H   :    0.000068817   -0.000024439    0.000056664

Difference to translation invariance:
           :    0.0000000000   -0.0000000000   -0.0000000000

Difference to rotation invariance:
           :    0.0000000000    0.0000000000   -0.0000000000

Norm of the Dispersion gradient    ...    0.0014438036
RMS gradient                       ...    0.0001738135
MAX gradient                       ...    0.0007345718
done (  0.0 sec)

-------
TIMINGS
-------

Total time                :   26.656 sec
Integral trafo            :    0.359 sec (  1.3%)
FC preparation            :    0.132 sec (  0.5%)
I/O of integrals          :    0.141 sec (  0.5%)
K(i,j) operators          :    0.247 sec (  0.9%)
T(i,j) pair energies      :    0.041 sec (  0.2%)
V**(-1/2)                 :    0.214 sec (  0.8%)
Gamma(ia|P)               :    0.240 sec (  0.9%)
Gamma-Trafo               :    0.072 sec (  0.3%)
D(virtual)                :    0.011 sec (  0.0%)
D(internal)               :    0.331 sec (  1.2%)
W(virtual)                :    0.022 sec (  0.1%)
W(internal)               :    0.473 sec (  1.8%)
L(virtual)                :    0.312 sec (  1.2%)
L(internal)               :    0.035 sec (  0.1%)
XC kernel                 :    0.072 sec (  0.3%)
G(D)                      :    2.790 sec ( 10.5%)
G(Z)                      :    1.858 sec (  7.0%)
Z-vector solution         :    9.493 sec ( 35.6%)
3-index derivative        :    0.301 sec (  1.1%)
2-index derivative        :    0.037 sec (  0.1%)
Fock matrix gradient      :    8.898 sec ( 33.4%)


---------------------------------------
MP2 TOTAL ENERGY:     -574.601340270 Eh
---------------------------------------

The final MP2 gradient
  0:   0.00070519   0.00058637   0.00102340
  1:   0.00080727  -0.00114429   0.00004646
  2:  -0.00049936  -0.00030720  -0.00033220
  3:   0.00054905   0.00067958   0.00064486
  4:   0.00002575   0.00003748   0.00007496
  5:  -0.00049261  -0.00073270  -0.00059211
  6:  -0.00038393   0.00095107  -0.00008195
  7:   0.00068208   0.00062505   0.00084763
  8:  -0.00047929  -0.00196274  -0.00112174
  9:  -0.00228936   0.00080082  -0.00186576
 10:   0.00196802   0.00108277   0.00221937
 11:   0.00064728  -0.00337918  -0.00047746
 12:  -0.00125014   0.00039061  -0.00099390
 13:   0.00005659   0.00025242   0.00007521
 14:  -0.00087157  -0.00003194  -0.00016794
 15:  -0.00015913   0.00026901  -0.00073537
 16:  -0.00006297  -0.00019811  -0.00009970
 17:  -0.00019431   0.00027839  -0.00009716
 18:   0.00038295  -0.00022332   0.00029784
 19:   0.00011815  -0.00033174   0.00000116
 20:   0.00004586   0.00024477   0.00008324
 21:   0.00029139  -0.00003933   0.00024733
 22:   0.00044525   0.00217389   0.00109569

-----------------------------------
NORM OF THE MP2 GRADIENT:  0.007558
-----------------------------------

Maximum memory used throughout the entire MP2-calculation: 63.2 MB


-------------------------------------------------------------------------------
                          DFT DISPERSION CORRECTION                            
                                                                               
                              DFTD3 V3.1  Rev 1                                
                          USING Becke-Johnson damping                          
-------------------------------------------------------------------------------
-------------------------   ----------------
Dispersion correction           -0.019568405
-------------------------   ----------------


-------------------------   --------------------
FINAL SINGLE POINT ENERGY      -574.620908675503
-------------------------   --------------------

------------------------------------------------------------------------------
                         ORCA GEOMETRY RELAXATION STEP
------------------------------------------------------------------------------

Reading the OPT-File                    .... done
Getting information on internals        .... done
Copying old internal coords+grads       .... done
Making the new internal coordinates     .... (2022 redundants) done
Validating the new internal coordinates .... (2022 redundants) done
Calculating the B-matrix                .... done
Calculating the G,G- and P matrices     .... done
Transforming gradient to internals      .... done
Projecting the internal gradient        .... done
Number of atoms                         ....  23
Number of internal coordinates          .... 111
Current Energy                          ....  -574.620908676 Eh
Current gradient norm                   ....     0.007558302 Eh/bohr
Maximum allowed component of the step   ....  0.300
Current trust radius                    ....  0.450
Updating the Hessian (BFGS)             .... done
Forming the augmented Hessian           .... done
Diagonalizing the augmented Hessian     .... done
Last element of RFO vector              ....  0.999645893
Lowest eigenvalues of augmented Hessian:
 -0.000125195  0.013580013  0.020768675  0.023914063  0.024223755
Length of the computed step             ....  0.026619374
The final length of the internal step   ....  0.026619374
Converting the step to Cartesian space:
 Initial RMS(Int)=    0.0025265992
Transforming coordinates:
 Iter   0:  RMS(Cart)=    0.0051089991 RMS(Int)=    0.8433730555
done
Storing new coordinates                 .... done
The predicted energy change is          ....    -0.000062642
Previously predicted energy change      ....    -0.000304145
Actually observed energy change         ....    -0.000390000
Ratio of predicted to observed change   ....     1.282283037
New trust radius                        ....     0.450000000

                                .--------------------.
          ----------------------|Geometry convergence|-------------------------
          Item                value                   Tolerance       Converged
          ---------------------------------------------------------------------
          Energy change      -0.0003900002            0.0000010000      NO
          RMS gradient        0.0005663571            0.0000300000      NO
          MAX gradient        0.0027945931            0.0001000000      NO
          RMS step            0.0025265992            0.0006000000      NO
          MAX step            0.0144642699            0.0010000000      NO
          ........................................................
          Max(Bonds)      0.0018      Max(Angles)    0.83
          Max(Dihed)        0.32      Max(Improp)    0.00
          ---------------------------------------------------------------------

The optimization has not yet converged - more geometry cycles are needed


    ---------------------------------------------------------------------------
                         Redundant Internal Coordinates
                            (Angstroem and degrees)

        Definition                    Value    dE/dq     Step     New-Value
    ----------------------------------------------------------------------------
     1. B(O   1,C   0)                1.4181  0.000602  0.0003    1.4185   
     2. B(C   2,O   1)                1.3545 -0.000385  0.0007    1.3553   
     3. B(C   3,C   2)                1.4057  0.000698 -0.0010    1.4047   
     4. B(C   4,C   3)                1.3967 -0.000177  0.0002    1.3970   
     5. B(C   5,C   2)                1.4061 -0.000146  0.0005    1.4066   
     6. B(C   6,C   5)                1.3909  0.000281 -0.0006    1.3903   
     7. B(C   7,C   4)                1.4050 -0.000091  0.0001    1.4052   
     8. B(C   7,C   6)                1.4103  0.000044  0.0001    1.4104   
     9. B(C   8,C   7)                1.4576 -0.001261  0.0017    1.4594   
    10. B(C   9,C   8)                1.3783  0.001165 -0.0018    1.3765   
    11. B(C  10,C   9)                1.4365  0.002795 -0.0018    1.4347   
    12. B(C  11,C  10)                1.3682  0.000702 -0.0013    1.3669   
    13. B(O  12,C  11)                1.3600  0.001164  0.0001    1.3601   
    14. B(O  12,C   8)                1.3664  0.000082  0.0014    1.3678   
    15. B(H  13,C   0)                1.0946 -0.000239  0.0003    1.0949   
    16. B(H  14,C   0)                1.1007 -0.000237  0.0003    1.1010   
    17. B(H  15,C   0)                1.1006 -0.000238  0.0003    1.1009   
    18. B(H  16,C   3)                1.0888 -0.000006  0.0001    1.0889   
    19. B(H  17,C   4)                1.0924  0.000285 -0.0003    1.0921   
    20. B(H  18,C   5)                1.0911  0.000218 -0.0003    1.0908   
    21. B(H  19,C   6)                1.0905  0.000249 -0.0004    1.0901   
    22. B(H  20,C   9)                1.0873  0.000133 -0.0001    1.0871   
    23. B(H  21,C  10)                1.0876  0.000182 -0.0003    1.0873   
    24. B(H  22,C  11)                1.0858  0.000074 -0.0000    1.0858   
    25. A(H  13,C   0,H  14)          109.06 -0.000548    0.19    109.25   
    26. A(H  14,C   0,H  15)          108.75 -0.000833    0.16    108.91   
    27. A(O   1,C   0,H  13)          106.31 -0.000257   -0.01    106.30   
    28. A(H  13,C   0,H  15)          109.16 -0.000406    0.14    109.30   
    29. A(O   1,C   0,H  15)          111.72  0.000925   -0.21    111.51   
    30. A(O   1,C   0,H  14)          111.76  0.001075   -0.25    111.51   
    31. A(C   0,O   1,C   2)          118.28 -0.001191    0.07    118.35   
    32. A(C   3,C   2,C   5)          119.14 -0.000093    0.01    119.15   
    33. A(O   1,C   2,C   5)          116.38  0.000137   -0.10    116.28   
    34. A(O   1,C   2,C   3)          124.47 -0.000045    0.09    124.57   
    35. A(C   2,C   3,H  16)          120.90 -0.000487    0.11    121.01   
    36. A(C   4,C   3,H  16)          119.12 -0.000009    0.01    119.13   
    37. A(C   2,C   3,C   4)          119.98  0.000496   -0.12    119.86   
    38. A(C   7,C   4,H  17)          120.04  0.000418   -0.13    119.90   
    39. A(C   3,C   4,H  17)          118.57 -0.000016    0.01    118.59   
    40. A(C   3,C   4,C   7)          121.39 -0.000402    0.12    121.51   
    41. A(C   2,C   5,H  18)          118.87  0.000791   -0.22    118.66   
    42. A(C   2,C   5,C   6)          120.41 -0.000584    0.12    120.53   
    43. A(C   6,C   5,H  18)          120.72 -0.000207    0.09    120.81   
    44. A(C   5,C   6,H  19)          119.32 -0.000577    0.15    119.47   
    45. A(C   5,C   6,C   7)          121.10  0.000638   -0.12    120.98   
    46. A(C   7,C   6,H  19)          119.58 -0.000062   -0.03    119.55   
    47. A(C   6,C   7,C   8)          121.12 -0.000211    0.09    121.21   
    48. A(C   4,C   7,C   8)          120.90  0.000266   -0.08    120.82   
    49. A(C   4,C   7,C   6)          117.99 -0.000055   -0.02    117.97   
    50. A(C   7,C   8,O  12)          117.28 -0.000129   -0.17    117.11   
    51. A(C   7,C   8,C   9)          133.51  0.000022    0.18    133.69   
    52. A(C   9,C   8,O  12)          109.21  0.000107   -0.01    109.19   
    53. A(C   8,C   9,C  10)          106.46 -0.000430    0.09    106.54   
    54. A(C  10,C   9,H  20)          127.08 -0.000013    0.05    127.13   
    55. A(C   8,C   9,H  20)          126.47  0.000443   -0.14    126.33   
    56. A(C   9,C  10,C  11)          106.12 -0.000114    0.00    106.12   
    57. A(C  11,C  10,H  21)          126.26 -0.000286    0.06    126.32   
    58. A(C   9,C  10,H  21)          127.62  0.000401   -0.06    127.56   
    59. A(O  12,C  11,H  22)          117.44  0.002632   -0.83    116.61   
    60. A(C  10,C  11,H  22)          132.43 -0.002437    0.77    133.20   
    61. A(C  10,C  11,O  12)          110.13 -0.000194    0.06    110.19   
    62. A(C   8,O  12,C  11)          108.09  0.000632   -0.13    107.95   
    63. D(C   2,O   1,C   0,H  14)     61.85  0.000256   -0.22     61.63   
    64. D(C   2,O   1,C   0,H  13)   -179.25  0.000030   -0.14   -179.40   
    65. D(C   2,O   1,C   0,H  15)    -60.26 -0.000107   -0.10    -60.36   
    66. D(C   3,C   2,O   1,C   0)     -0.93 -0.000082    0.32     -0.61   
    67. D(C   5,C   2,O   1,C   0)    179.17 -0.000065    0.28    179.45   
    68. D(C   4,C   3,C   2,O   1)   -179.86  0.000026   -0.06   -179.91   
    69. D(H  16,C   3,C   2,C   5)   -179.95  0.000009   -0.02   -179.98   
    70. D(H  16,C   3,C   2,O   1)      0.15  0.000026   -0.07      0.09   
    71. D(C   4,C   3,C   2,C   5)      0.04  0.000009   -0.02      0.02   
    72. D(H  17,C   4,C   3,H  16)      0.01 -0.000005    0.02      0.02   
    73. D(H  17,C   4,C   3,C   2)   -179.99 -0.000004    0.01   -179.98   
    74. D(C   7,C   4,C   3,H  16)   -179.95  0.000006   -0.00   -179.95   
    75. D(C   7,C   4,C   3,C   2)      0.06  0.000006   -0.01      0.05   
    76. D(C   6,C   5,C   2,C   3)     -0.10 -0.000017    0.04     -0.06   
    77. D(C   6,C   5,C   2,O   1)    179.81 -0.000033    0.08    179.89   
    78. D(H  18,C   5,C   2,C   3)    179.96  0.000001   -0.01    179.95   
    79. D(H  18,C   5,C   2,O   1)     -0.14 -0.000015    0.03     -0.11   
    80. D(H  19,C   6,C   5,H  18)      0.02 -0.000002    0.01      0.03   
    81. D(H  19,C   6,C   5,C   2)   -179.92  0.000015   -0.03   -179.96   
    82. D(C   7,C   6,C   5,H  18)   -180.00 -0.000006    0.02   -179.98   
    83. D(C   7,C   6,C   5,C   2)      0.06  0.000012   -0.03      0.03   
    84. D(C   8,C   7,C   6,H  19)      0.08  0.000002    0.02      0.10   
    85. D(C   8,C   7,C   6,C   5)   -179.90  0.000006    0.01   -179.89   
    86. D(C   4,C   7,C   6,H  19)   -179.98 -0.000001    0.01   -179.97   
    87. D(C   4,C   7,C   6,C   5)      0.04  0.000003   -0.00      0.04   
    88. D(C   8,C   7,C   4,H  17)     -0.11 -0.000003   -0.01     -0.12   
    89. D(C   8,C   7,C   4,C   3)    179.84 -0.000014    0.01    179.85   
    90. D(C   6,C   7,C   4,H  17)    179.95 -0.000001   -0.00    179.95   
    91. D(C   6,C   7,C   4,C   3)     -0.10 -0.000012    0.02     -0.08   
    92. D(C   9,C   8,C   7,C   6)    179.29 -0.000015    0.09    179.38   
    93. D(C   9,C   8,C   7,C   4)     -0.65 -0.000013    0.10     -0.54   
    94. D(O  12,C   8,C   7,C   6)     -0.61 -0.000021    0.13     -0.48   
    95. D(O  12,C   8,C   7,C   4)    179.45 -0.000019    0.15    179.60   
    96. D(H  20,C   9,C   8,O  12)    179.92 -0.000008    0.02    179.94   
    97. D(H  20,C   9,C   8,C   7)      0.01 -0.000014    0.06      0.07   
    98. D(C  10,C   9,C   8,O  12)      0.01  0.000001    0.00      0.01   
    99. D(C  10,C   9,C   8,C   7)   -179.90 -0.000005    0.04   -179.86   
   100. D(H  21,C  10,C   9,H  20)      0.09  0.000002   -0.00      0.08   
   101. D(H  21,C  10,C   9,C   8)    179.99 -0.000007    0.01    180.01   
   102. D(C  11,C  10,C   9,H  20)   -179.91  0.000014   -0.03   -179.94   
   103. D(C  11,C  10,C   9,C   8)     -0.00  0.000005   -0.01     -0.02   
   104. D(H  22,C  11,C  10,H  21)      0.01  0.000005   -0.01     -0.01   
   105. D(H  22,C  11,C  10,C   9)   -179.99 -0.000007    0.01   -179.98   
   106. D(O  12,C  11,C  10,H  21)    180.00  0.000002   -0.01    179.99   
   107. D(O  12,C  11,C  10,C   9)     -0.00 -0.000010    0.02      0.02   
   108. D(C   8,O  12,C  11,H  22)   -180.00  0.000007   -0.01   -180.01   
   109. D(C   8,O  12,C  11,C  10)      0.01  0.000010   -0.02     -0.01   
   110. D(C  11,O  12,C   8,C   9)     -0.01 -0.000007    0.01     -0.00   
   111. D(C  11,O  12,C   8,C   7)    179.91 -0.000002   -0.02    179.89   
    ----------------------------------------------------------------------------

Geometry step timings:
Preparation and reading OPT file:      0.001 s ( 7.786 %)
Internal coordinates            :      0.000 s ( 0.361 %)
B/P matrices and projection     :      0.002 s (14.957 %)
Hessian update/contruction      :      0.000 s ( 3.644 %)
Making the step                 :      0.001 s (10.942 %)
Converting the step to Cartesian:      0.000 s ( 1.202 %)
Storing new data                :      0.000 s ( 0.352 %)
Checking convergence            :      0.000 s ( 0.147 %)
Final printing                  :      0.006 s (60.580 %)
Total time                      :      0.010 s

Time for energy+gradient        :     48.414 s
Time for complete geometry iter :     48.610 s

         *************************************************************
         *                GEOMETRY OPTIMIZATION CYCLE   5            *
         *************************************************************
---------------------------------
CARTESIAN COORDINATES (ANGSTROEM)
---------------------------------
  C      1.146933    0.352941   -0.229916
  O      2.177647   -0.293265    0.499565
  C      2.884754    0.435302    1.397294
  C      2.679339    1.800994    1.653886
  C      3.468439    2.457060    2.601720
  C      3.887936   -0.251413    2.104749
  C      4.668303    0.411110    3.045512
  C      4.474480    1.782155    3.313656
  C      5.292289    2.483115    4.298335
  C      5.334394    3.783918    4.746642
  C      6.374898    3.842725    5.732691
  C      6.890903    2.579743    5.815786
  O      6.243907    1.750739    4.953246
  H      0.705477   -0.409975   -0.879392
  H      1.543496    1.171944   -0.849729
  H      0.370403    0.755273    0.438798
  H      1.910994    2.361953    1.124014
  H      3.290637    3.518852    2.784965
  H      4.040013   -1.311942    1.899732
  H      5.441402   -0.137881    3.583317
  H      4.700195    4.601159    4.412357
  H      6.697285    4.709087    6.305167
  H      7.682467    2.138028    6.413422

----------------------------
CARTESIAN COORDINATES (A.U.)
----------------------------
  NO LB      ZA    FRAG     MASS         X           Y           Z
   0 C     6.0000    0    12.011    2.167389    0.666962   -0.434478
   1 O     8.0000    0    15.999    4.115156   -0.554190    0.944041
   2 C     6.0000    0    12.011    5.451394    0.822601    2.640504
   3 C     6.0000    0    12.011    5.063217    3.403386    3.125392
   4 C     6.0000    0    12.011    6.554399    4.643170    4.916539
   5 C     6.0000    0    12.011    7.347134   -0.475101    3.977399
   6 C     6.0000    0    12.011    8.821815    0.776885    5.755184
   7 C     6.0000    0    12.011    8.455541    3.367784    6.261902
   8 C     6.0000    0    12.011   10.000976    4.692407    8.122676
   9 C     6.0000    0    12.011   10.080543    7.150568    8.969853
  10 C     6.0000    0    12.011   12.046811    7.261697   10.833215
  11 C     6.0000    0    12.011   13.021919    4.875008   10.990242
  12 O     8.0000    0    15.999   11.799275    3.308417    9.360278
  13 H     1.0000    0     1.008    1.333159   -0.774740   -1.661810
  14 H     1.0000    0     1.008    2.916785    2.214654   -1.605754
  15 H     1.0000    0     1.008    0.699961    1.427259    0.829208
  16 H     1.0000    0     1.008    3.611256    4.463445    2.124078
  17 H     1.0000    0     1.008    6.218403    6.649667    5.262820
  18 H     1.0000    0     1.008    7.634518   -2.479212    3.589974
  19 H     1.0000    0     1.008   10.282759   -0.260558    6.771488
  20 H     1.0000    0     1.008    8.882081    8.694931    8.338147
  21 H     1.0000    0     1.008   12.656035    8.898884   11.915038
  22 H     1.0000    0     1.008   14.517759    4.040288   12.119612

--------------------------------
INTERNAL COORDINATES (ANGSTROEM)
--------------------------------
 C      0   0   0     0.000000000000     0.00000000     0.00000000
 O      1   0   0     1.418483619510     0.00000000     0.00000000
 C      2   1   0     1.355259139274   118.35090590     0.00000000
 C      3   2   1     1.404688777012   124.56650990   359.38643415
 C      4   3   2     1.396957436455   119.86360862   180.08412596
 C      3   2   1     1.406571378027   116.28422394   179.44717252
 C      6   3   2     1.390303602901   120.53101376   179.88423824
 C      5   4   3     1.405157358409   121.50841270     0.04728583
 C      8   5   4     1.459366331708   120.82213208   179.85186328
 C      9   8   5     1.376531692802   133.69188429   359.45547319
 C     10   9   8     1.434712544764   106.54384470   180.14448494
 C     11  10   9     1.366853333024   106.12261553     0.00000000
 O     12  11  10     1.360082999936   110.18587913     0.00000000
 H      1   2   3     1.094871459101   106.29624348   180.60037617
 H      1   2   3     1.100997809042   111.51028818    61.63065194
 H      1   2   3     1.100930049613   111.50821871   299.63821081
 H      4   3   2     1.088941222983   121.00660843     0.08434997
 H      5   4   3     1.092060299369   118.58772478   180.02378973
 H      6   3   2     1.090817295363   118.65697883   359.89353953
 H      7   6   3     1.090094668586   119.46657948   180.04041557
 H     10   9   8     1.087123677594   126.32762615     0.06952965
 H     11  10   9     1.087311438114   127.55686508   180.00885456
 H     12  11  10     1.085751098337   133.20416049   180.01597745

---------------------------
INTERNAL COORDINATES (A.U.)
---------------------------
 C      0   0   0     0.000000000000     0.00000000     0.00000000
 O      1   0   0     2.680545566328     0.00000000     0.00000000
 C      2   1   0     2.561068613722   118.35090590     0.00000000
 C      3   2   1     2.654477091945   124.56650990   359.38643415
 C      4   3   2     2.639866975645   119.86360862   180.08412596
 C      3   2   1     2.658034692283   116.28422394   179.44717252
 C      6   3   2     2.627293052487   120.53101376   179.88423824
 C      5   4   3     2.655362582457   121.50841270     0.04728583
 C      8   5   4     2.757802695993   120.82213208   179.85186328
 C      9   8   5     2.601267914059   133.69188429   359.45547319
 C     10   9   8     2.711213790505   106.54384470   180.14448494
 C     11  10   9     2.582978464654   106.12261553     0.00000000
 O     12  11  10     2.570184389280   110.18587913     0.00000000
 H      1   2   3     2.069007209548   106.29624348   180.60037617
 H      1   2   3     2.080584333136   111.51028818    61.63065194
 H      1   2   3     2.080456286373   111.50821871   299.63821081
 H      4   3   2     2.057800687374   121.00660843     0.08434997
 H      5   4   3     2.063694887536   118.58772478   180.02378973
 H      6   3   2     2.061345950380   118.65697883   359.89353953
 H      7   6   3     2.059980383675   119.46657948   180.04041557
 H     10   9   8     2.054366024353   126.32762615     0.06952965
 H     11  10   9     2.054720840316   127.55686508   180.00885456
 H     12  11  10     2.051772225461   133.20416049   180.01597745


           ************************************************************
           *        Program running with 8 parallel MPI-processes     *
           *              working on a common directory               *
           ************************************************************
------------------------------------------------------------------------------
                   ___                                                        
                  /   \      - P O W E R E D   B Y -                         
                 /     \                                                     
                 |  |  |   _    _      __       _____    __    __             
                 |  |  |  | |  | |    /  \     |  _  \  |  |  /  |          
                  \  \/   | |  | |   /    \    | | | |  |  | /  /          
                 / \  \   | |__| |  /  /\  \   | |_| |  |  |/  /          
                |  |  |   |  __  | /  /__\  \  |    /   |      \           
                |  |  |   | |  | | |   __   |  |    \   |  |\   \          
                \     /   | |  | | |  |  |  |  | |\  \  |  | \   \       
                 \___/    |_|  |_| |__|  |__|  |_| \__\ |__|  \__/        
                                                                              
                      - O R C A' S   B I G   F R I E N D -                    
                                      &                                       
                       - I N T E G R A L  F E E D E R -                       
                                                                              
 v1 FN, 2020, v2 2021, v3 2022-2024                                           
------------------------------------------------------------------------------


----------------------
SHARK INTEGRAL PACKAGE
----------------------

Number of atoms                             ...     23
Number of basis functions                   ...    232
Number of shells                            ...    108
Maximum angular momentum                    ...      2
Integral batch strategy                     ... SHARK/LIBINT Hybrid
RI-J (if used) integral strategy            ... SPLIT-RIJ (Revised 2003 algorithm where possible)
Printlevel                                  ...      1
Contraction scheme used                     ... SEGMENTED contraction
Prescreening option                         ... SCHWARTZ
   Thresh                                   ... 1.000e-12
   Tcut                                     ... 1.000e-14
   Tpresel                                  ... 1.000e-14 
Coulomb Range Separation                    ... NOT USED
Exchange Range Separation                   ... NOT USED
Multipole approximations                    ... NOT USED
Finite Nucleus Model                        ... NOT USED
CABS basis                                  ... NOT available
Auxiliary Coulomb fitting basis             ... AVAILABLE
   # of basis functions in Aux-J            ...    747
   # of shells in Aux-J                     ...    245
   Maximum angular momentum in Aux-J        ...      4
Auxiliary J/K fitting basis                 ... NOT available
Auxiliary Correlation fitting basis         ... AVAILABLE
   # of basis functions in Aux-C            ...    764
   # of shells in Aux-C                     ...    268
   Maximum angular momentum in Aux-C        ...      3
Auxiliary 'external' fitting basis          ... NOT available

Checking pre-screening integrals            ... done (  0.0 sec) Dimension = 108
Check shell pair data                       ... done (  0.0 sec)
Shell pair information
Shell pair cut-off parameter TPreSel        ...   1.0e-14
Total number of shell pairs                 ...      5886
Shell pairs after pre-screening             ...      5017
Total number of primitive shell pairs       ...     21520
Primitive shell pairs kept                  ...     12885
          la=0 lb=0:   1520 shell pairs
          la=1 lb=0:   1818 shell pairs
          la=1 lb=1:    581 shell pairs
          la=2 lb=0:    637 shell pairs
          la=2 lb=1:    389 shell pairs
          la=2 lb=2:     72 shell pairs

Calculating one electron integrals          ... done (  0.0 sec)
Calculating RI/J V-Matrix + Cholesky decomp.... done (  0.1 sec)
Calculating RI/C V-Matrix + Cholesky decomp.... done (  0.1 sec)
Calculating Nuclear repulsion               ... done (  0.0 sec) ENN=    718.740642482882 Eh

Diagonalization of the overlap matrix:
Smallest eigenvalue                        ... 2.669e-04
Time for diagonalization                   ...    0.008 sec
Threshold for overlap eigenvalues          ... 1.000e-07
Number of eigenvalues below threshold      ... 0
Time for construction of square roots      ...    0.045 sec
Total time needed                          ...    0.054 sec

-------------------
DFT GRID GENERATION
-------------------

General Integration Accuracy     IntAcc      ... 4.388
Radial Grid Type                 RadialGrid  ... OptM3 with GC (2021)
Angular Grid (max. ang.)         AngularGrid ... 4 (Lebedev-302)
Angular grid pruning method      GridPruning ... 4 (adaptive)
Weight generation scheme         WeightScheme... mBecke (2022)
Basis function cutoff            BFCut       ... 1.0000e-12
Integration weight cutoff        WCut        ... 1.0000e-14
Partially contracted basis set               ... off
Rotationally invariant grid construction     ... off
Angular grids for H and He will be reduced by one unit

Total number of grid points                  ...   110420
Total number of batches                      ...     1738
Average number of points per batch           ...       63
Average number of grid points per atom       ...     4801

--------------------
COSX GRID GENERATION
--------------------

GRIDX 1
-------
General Integration Accuracy     IntAcc      ... 3.816
Radial Grid Type                 RadialGrid  ... OptM3 with GC (2021)
Angular Grid (max. ang.)         AngularGrid ... 1 (Lebedev-50)
Angular grid pruning method      GridPruning ... 4 (adaptive)
Weight generation scheme         WeightScheme... mBecke (2022)
Basis function cutoff            BFCut       ... 1.0000e-12
Integration weight cutoff        WCut        ... 1.0000e-14
Partially contracted basis set               ... on
Rotationally invariant grid construction     ... off
Angular grids for H and He will be reduced by one unit

Total number of grid points                  ...    14063
Total number of batches                      ...      123
Average number of points per batch           ...      114
Average number of grid points per atom       ...      611
UseSFitting                                  ... on

GRIDX 2
-------
General Integration Accuracy     IntAcc      ... 4.020
Radial Grid Type                 RadialGrid  ... OptM3 with GC (2021)
Angular Grid (max. ang.)         AngularGrid ... 2 (Lebedev-110)
Angular grid pruning method      GridPruning ... 4 (adaptive)
Weight generation scheme         WeightScheme... mBecke (2022)
Basis function cutoff            BFCut       ... 1.0000e-12
Integration weight cutoff        WCut        ... 1.0000e-14
Partially contracted basis set               ... on
Rotationally invariant grid construction     ... off
Angular grids for H and He will be reduced by one unit

Total number of grid points                  ...    30887
Total number of batches                      ...      255
Average number of points per batch           ...      121
Average number of grid points per atom       ...     1343
UseSFitting                                  ... on

GRIDX 3
-------
General Integration Accuracy     IntAcc      ... 4.338
Radial Grid Type                 RadialGrid  ... OptM3 with GC (2021)
Angular Grid (max. ang.)         AngularGrid ... 3 (Lebedev-194)
Angular grid pruning method      GridPruning ... 4 (adaptive)
Weight generation scheme         WeightScheme... mBecke (2022)
Basis function cutoff            BFCut       ... 1.0000e-12
Integration weight cutoff        WCut        ... 1.0000e-14
Partially contracted basis set               ... on
Rotationally invariant grid construction     ... off
Angular grids for H and He will be reduced by one unit

Total number of grid points                  ...    67800
Total number of batches                      ...      541
Average number of points per batch           ...      125
Average number of grid points per atom       ...     2948
UseSFitting                                  ... on
Initializing property integral containers    ... done (  0.0 sec)

SHARK setup successfully completed in   1.9 seconds

Maximum memory used throughout the entire STARTUP-calculation: 29.8 MB


           ************************************************************
           *        Program running with 8 parallel MPI-processes     *
           *              working on a common directory               *
           ************************************************************
Occupation numbers will be reassigned to an Aufbau configuration
             **** ENERGY FILE WAS UPDATED (calc.en.tmp) ****
Finished Guess after   0.3 sec
Maximum memory used throughout the entire GUESS-calculation: 12.7 MB


           ************************************************************
           *        Program running with 8 parallel MPI-processes     *
           *              working on a common directory               *
           ************************************************************
--------------------
CPCM SOLVATION MODEL
--------------------
CPCM parameters:
  Epsilon                                         ...      16.7000
  Refrac                                          ...       1.2750
  Rsolv                                           ...       1.3000
  Surface type                                    ... GAUSSIAN VDW
  Discretization scheme                           ... Constant charge density
    Threshold for H atoms                         ...       5.0000 (charges/Ang^2)
    Threshold for non-H atoms                     ...       5.0000 (charges/Ang^2)
  Epsilon function type                           ...         CPCM
Solvent:                                          ... CUSTOM
Radii:
  Scheme                                          ... Element-dependent radii
  Radius for C  used is    3.8550 Bohr (=   2.0400 Ang.)
  Radius for O  used is    3.4469 Bohr (=   1.8240 Ang.)
  Radius for H  used is    2.4944 Bohr (=   1.3200 Ang.)
Calculating surface                               ...        done! (  0.0s)
Cavity surface points                             ...         2155
Cavity Volume                                     ...    1462.0590
Cavity Surface-area                               ...     787.7213
Calculating surface distance matrix               ...        done! (  0.1s)
Performing Cholesky decomposition & store         ...        done! (  0.3s)
Overall time for CPCM initialization              ...                 0.3s

----------------------------------------D-I-I-S--------------------------------------------
Iteration    Energy (Eh)           Delta-E    RMSDP     MaxDP     DIISErr   Damp  Time(sec)
-------------------------------------------------------------------------------------------
               ***  Starting incremental Fock matrix formation  ***
                              *** Initializing SOSCF ***
---------------------------------------S-O-S-C-F--------------------------------------
Iteration    Energy (Eh)           Delta-E    RMSDP     MaxDP     MaxGrad    Time(sec)
--------------------------------------------------------------------------------------
    1    -574.0042232624630287     0.00e+00  8.40e-05  1.84e-03  1.15e-04     2.1
               *** Restarting incremental Fock matrix formation ***
    2    -574.0042573905386689    -3.41e-05  3.28e-05  7.38e-04  2.14e-04     2.1
    3    -574.0042616231664852    -4.23e-06  1.87e-05  4.66e-04  1.41e-04     1.6
    4    -574.0042622203354767    -5.97e-07  8.38e-06  1.95e-04  8.88e-05     1.6
    5    -574.0042625471480733    -3.27e-07  1.36e-06  3.54e-05  8.17e-06     1.5
    6    -574.0042625523469724    -5.20e-09  5.62e-07  1.61e-05  6.27e-06     1.4
    7    -574.0042625551368474    -2.79e-09  1.90e-07  4.19e-06  1.53e-06     1.4
    8    -574.0042625552521258    -1.15e-10  8.51e-08  2.18e-06  8.34e-07     1.3
                 **** Energy Check signals convergence ****

               *****************************************************
               *                     SUCCESS                       *
               *           SCF CONVERGED AFTER   8 CYCLES          *
               *****************************************************

Recomputing exchange energy using gridx3       ... done (    2.337 sec)
Old exchange energy                            :    -40.774812935 Eh
New exchange energy                            :    -40.774771614 Eh
Exchange energy change after final integration :      0.000041321 Eh
Total energy after final integration           :   -574.004221235 Eh
             **** ENERGY FILE WAS UPDATED (calc.en.tmp) ****

----------------
TOTAL SCF ENERGY
----------------

Total Energy       :       -574.00422123456997 Eh          -15619.44894 eV

Components:
Nuclear Repulsion  :        718.74064248288209 Eh           19557.92719 eV
Electronic Energy  :      -1292.73366507152787 Eh          -35177.07139 eV
One Electron Energy:      -2204.89945357018314 Eh          -59998.36439 eV
Two Electron Energy:        912.16578849865516 Eh           24821.29300 eV
CPCM Dielectric    :         -0.01123996660637 Eh              -0.30586 eV

Virial components:
Potential Energy   :      -1143.16803876126914 Eh          -31107.18379 eV
Kinetic Energy     :        569.16381752669906 Eh           15487.73486 eV
Virial Ratio       :          2.00850441218998

DFT components:
N(Alpha)           :       46.000056701875 electrons
N(Beta)            :       46.000056701875 electrons
N(Total)           :       92.000113403749 electrons
E(X)               :      -36.250358325759 Eh       
E(C)               :       -2.290010894625 Eh       
E(XC)              :      -38.540369220384 Eh       

CPCM Solvation Model Properties:
Surface-charge          :         -0.02161827178011
Corrected charge        :         -0.00000000000000
Outlying charge corr.   :          0.00002816517840 Eh               0.00077 eV
Free-energy (cav+disp)  :  This term is not implemented in the current solvation scheme

---------------
SCF CONVERGENCE
---------------

  Last Energy change         ...    1.1528e-10  Tolerance :   1.0000e-09
  Last MAX-Density change    ...    2.1793e-06  Tolerance :   1.0000e-08
  Last RMS-Density change    ...    8.5127e-08  Tolerance :   1.0000e-09
  Last DIIS Error            ...    1.7061e-03  Tolerance :   1.0000e-08
  Last Orbital Gradient      ...    8.3448e-07  Tolerance :   2.0000e-06
  Last Orbital Rotation      ...    2.7458e-06  Tolerance :   2.0000e-06


Total SCF time: 0 days 0 hours 0 min 16 sec 
Finished LeanSCF after  16.2 sec

Maximum memory used throughout the entire LEANSCF-calculation: 26.3 MB


           ************************************************************
           *        Program running with 8 parallel MPI-processes     *
           *              working on a common directory               *
           ************************************************************

------------------------------------------------------------------------------
                                ORCA  MP2 
------------------------------------------------------------------------------

Freezing NCore=26 chemical core electrons

----------------------
RI-MP2 ENERGY+GRADIENT
----------------------
Dimension of the orbital basis            ...  232
Dimension of the AuxC basis               ...  764
Memory devoted to MP2                     ... 8000 MB   
Data format for matrix containers         ... DOUBLE
Compression type for matrix containers    ... UNCOMPRESSED
Overall scaling of the MP2 energy         ...   2.700e-01

-----------------------
SHARK RI TRANSFORMATION
-----------------------

Number of basis functions                ...    232
Number of aux functions                  ...    764
Number of operators                      ...      1
Generation of IJK                        ... YES
Generation of IAK                        ... YES
Generation of ABK                        ... NO
Orbital Range Operator  0:    0-  45 to   46- 231

Aux basis identifier                     ...   AUXC
Contraction scheme used                  ... SEGMENTED
Do orthogonalization                     ... YES
All operator combinations                ... NO
Transpose (ia|K)                         ... NO
Integral generator used                  ... LIBINT
Starting integral generation + trafo... 
Half trafo (segmented) done. Total time =  0.2 sec. integrals=  0.1 sec trafo=  0.1 sec
Integral generation and half transformation done (  0.2 sec)

Reading or making V^(-1/2)          ... done (  0.0 sec)
Sorting IJK integrals               ... done (  0.1 sec)
Sorting IAK integrals               ... done (  0.2 sec)

SHARK RI integral transformation done. Total time =  0.4 sec.

Opening buffers                              ... done
Frozen core precalculation                   ... done

Starting loop over batches of integrals:

Operator 0  - window                       ... ( 13- 45)x( 46-231)
Operator 0  - Memory available             ...  8000 MB
Operator 0  - Memory needed per MO         ...   1.1 MB
Operator 0  - Number of orbitals per batch ... 5
Operator 0  - Number of batches            ... 1

OPERATOR  0   PASS   0:  MOs    13 ...   17 +   18 ...   22 +   23 ...   27 +   28 ...   32
                            +   33 ...   37 +   38 ...   42 +   43 ...   45
  Reading integrals       ... ok
  Internal MO  15
Closing buffer GIPV ( 0.04 GB; CompressionRatio= 1.00)
Time spent in pair loops =     1.791 sec
Deleting buffers (Ka|jb) ...done

-----------------------------------------------
 RI-MP2 CORRELATION ENERGY:     -0.597204211 Eh
-----------------------------------------------


---------------------
MP2 DENSITY FORMATION
---------------------

Completing the external part of the density      ... done
Storing the unrelaxed density                    ... done

Re-sorting 3-index density container for op 0    ... done
Computing external part of the Lagrangian        ... done
Calculating the xc-kernel                        ... done
Calculating G(D)                                 ... done
Completing the Lagrangian                        ... done
Solving the Z-vector equations                   ... Using XC Grid                  ... (calc.grid_cpscf.tmp) 
Recalculating density on grid  ... (calc.grho_cpscf0.tmp) done
Calculating the xc-kernel      ... (calc.fxc_cpscf0.tmp) done

-------------------
SHARK CP-SCF DRIVER
-------------------

Dimension of the orbital basis          ...    232
Dimension of the CPSCF-problem          ...   8556
Number of operators                     ...      1
Max. number of iterations               ...    128
Convergence Tolerance                   ... 3.0e-05
Number of perturbations                 ...      1
Perturbation type                       ... REAL

----------------------------
POPLE LINEAR EQUATION SOLVER
----------------------------

  ITERATION   0:   ||err||_max =   5.5057e-02 (   1.0 sec)
  ITERATION   1:   ||err||_max =   1.5625e-02 (   1.0 sec)
  ITERATION   2:   ||err||_max =   6.7273e-03 (   1.1 sec)
  ITERATION   3:   ||err||_max =   2.1796e-03 (   1.0 sec)
  ITERATION   4:   ||err||_max =   7.5938e-04 (   1.0 sec)
  ITERATION   5:   ||err||_max =   3.0195e-04 (   1.0 sec)
  ITERATION   6:   ||err||_max =   9.6355e-05 (   1.0 sec)
  ITERATION   7:   ||err||_max =   3.8166e-05 (   1.0 sec)
  ITERATION   8:   ||err||_max =   1.3862e-05 (   1.0 sec)
done
Finalizing the relaxed density                   ... done
Transforming P to the AO basis                   ... done
Storing the relaxed density                      ... done

------------------------------------
ENERGY WEIGHTED DENSITY FINALIZATION
------------------------------------

Gathering the parts of the W-matrix              ... done
Forming the Z-density                            ... done
Transforming Z to the AO basis                   ... done
Calculating G(Z)                                 ... done
Finalizing the W-matrix                          ... done
Transforming W to the AO basis and storing       ... done

----------------------------------
MP2 DERIVATIVE INTEGRAL GENERATION
----------------------------------

Input SCF Electron Density              ... calc.scfp
Input Correlated Electron Density       ... calc.pmp2re
Input Energy Weighted Density           ... calc.wmp2.tmp

Nuclear repulsion gradient              ... done (  0.0 sec)
HCore & Overlap gradient  (SHARK)       ... done (  0.1 sec)
Two-electron RIJ gradient terms         ... done (  0.6 sec)

-----------------------------------------------------------
MP2 COSX Grid Generation
-----------------------------------------------------------

General Integration Accuracy     IntAcc      ... 4.871
Radial Grid Type                 RadialGrid  ... OptM3 with GC (2021)
Angular Grid (max. ang.)         AngularGrid ... 4 (Lebedev-302)
Angular grid pruning method      GridPruning ... 4 (adaptive)
Weight generation scheme         WeightScheme... mBecke (2022)
Basis function cutoff            BFCut       ... 1.0000e-12
Integration weight cutoff        WCut        ... 1.0000e-14
Partially contracted basis set               ... on
Rotationally invariant grid construction     ... off
Angular grids for H and He will be reduced by one unit

Total number of grid points                  ...   127452
Total number of batches                      ...     1005
Average number of points per batch           ...      126
Average number of grid points per atom       ...     5541
UseSFitting                                  ... on
Two-electron COSX gradient terms        ... 
Integration Timings:
Total Time                  =     5.8 sec
Basis fcn evaluation        =     0.1 sec
Density evaluation          =     0.1 sec
A evaluation                =     4.6 sec
A derivative evaluation     =     0.0 sec
S-fit derivative evaluation =     0.0 sec
anal. over. der. evaluation =     0.0 sec
num. over. der. evaluation  =     0.4 sec
K(P) evaluation             =     0.1 sec
finalize                    =     0.0 sec

done (  6.7 sec)
CPCM gradient                           ... done (  0.7 sec)
DFT XC gradient                         ... Exchange-correlation gradient    ... done
done (  0.7 sec)
Empirical dispersion gradient           ... 
-------------------
DISPERSION GRADIENT
-------------------

   1   C   :   -0.000127874   -0.000045494   -0.000132935
   2   O   :   -0.000085508   -0.000102858   -0.000113368
   3   C   :   -0.000019258   -0.000045357   -0.000032825
   4   C   :   -0.000054320    0.000070776   -0.000027477
   5   C   :   -0.000033250    0.000038523   -0.000017688
   6   C   :    0.000057849   -0.000172062   -0.000002996
   7   C   :    0.000017754   -0.000100222   -0.000015977
   8   C   :   -0.000053359   -0.000061537   -0.000068847
   9   C   :    0.000700239    0.000287300    0.000742099
  10   C   :    0.000306048   -0.000000281    0.000284814
  11   C   :   -0.000099882   -0.000157433   -0.000142220
  12   C   :   -0.000517492    0.000162274   -0.000429782
  13   O   :    0.000096108    0.000065116    0.000110465
  14   H   :   -0.000063341   -0.000036532   -0.000070101
  15   H   :   -0.000060912    0.000000983   -0.000103886
  16   H   :   -0.000106347   -0.000014990   -0.000054795
  17   H   :   -0.000068101    0.000090649   -0.000033722
  18   H   :   -0.000075632    0.000108477   -0.000034213
  19   H   :    0.000038178   -0.000125992   -0.000005818
  20   H   :    0.000057291   -0.000128616    0.000011257
  21   H   :   -0.000010608    0.000125391    0.000029481
  22   H   :    0.000033462    0.000066394    0.000052011
  23   H   :    0.000068954   -0.000024509    0.000056521

Difference to translation invariance:
           :    0.0000000000   -0.0000000000    0.0000000000

Difference to rotation invariance:
           :    0.0000000000    0.0000000000   -0.0000000000

Norm of the Dispersion gradient    ...    0.0014620356
RMS gradient                       ...    0.0001760084
MAX gradient                       ...    0.0007420993
done (  0.0 sec)

-------
TIMINGS
-------

Total time                :   25.306 sec
Integral trafo            :    0.363 sec (  1.4%)
FC preparation            :    0.133 sec (  0.5%)
I/O of integrals          :    0.121 sec (  0.5%)
K(i,j) operators          :    0.243 sec (  1.0%)
T(i,j) pair energies      :    0.038 sec (  0.1%)
V**(-1/2)                 :    0.218 sec (  0.9%)
Gamma(ia|P)               :    0.237 sec (  0.9%)
Gamma-Trafo               :    0.072 sec (  0.3%)
D(virtual)                :    0.011 sec (  0.0%)
D(internal)               :    0.327 sec (  1.3%)
W(virtual)                :    0.022 sec (  0.1%)
W(internal)               :    0.440 sec (  1.7%)
L(virtual)                :    0.187 sec (  0.7%)
L(internal)               :    0.036 sec (  0.1%)
XC kernel                 :    0.022 sec (  0.1%)
G(D)                      :    1.817 sec (  7.2%)
G(Z)                      :    1.837 sec (  7.3%)
Z-vector solution         :    9.470 sec ( 37.4%)
3-index derivative        :    0.304 sec (  1.2%)
2-index derivative        :    0.037 sec (  0.1%)
Fock matrix gradient      :    8.812 sec ( 34.8%)


---------------------------------------
MP2 TOTAL ENERGY:     -574.601425446 Eh
---------------------------------------

The final MP2 gradient
  0:  -0.00001622   0.00029894   0.00027862
  1:   0.00035552  -0.00103195  -0.00025843
  2:  -0.00038516   0.00068873   0.00002582
  3:   0.00045433   0.00019993   0.00044601
  4:  -0.00016150  -0.00008654  -0.00017187
  5:  -0.00003348  -0.00037187  -0.00012508
  6:  -0.00031210   0.00026011  -0.00023654
  7:   0.00062669  -0.00034947   0.00048763
  8:  -0.00054705   0.00125223  -0.00011010
  9:  -0.00101793  -0.00035294  -0.00104708
 10:   0.00121619  -0.00002493   0.00110822
 11:  -0.00026584  -0.00034505  -0.00034742
 12:   0.00002522  -0.00086001  -0.00023380
 13:   0.00003140  -0.00005357  -0.00000528
 14:  -0.00024528   0.00007895  -0.00009444
 15:  -0.00006411   0.00018703  -0.00018987
 16:  -0.00007264  -0.00010488  -0.00009493
 17:  -0.00005674   0.00000773  -0.00003760
 18:   0.00016689   0.00000944   0.00018336
 19:  -0.00002517  -0.00005209  -0.00002221
 20:   0.00002629   0.00002614   0.00001341
 21:   0.00018674  -0.00014448   0.00012220
 22:   0.00015467   0.00079229   0.00040035

-----------------------------------
NORM OF THE MP2 GRADIENT:  0.003573
-----------------------------------

Maximum memory used throughout the entire MP2-calculation: 63.3 MB


-------------------------------------------------------------------------------
                          DFT DISPERSION CORRECTION                            
                                                                               
                              DFTD3 V3.1  Rev 1                                
                          USING Becke-Johnson damping                          
-------------------------------------------------------------------------------
-------------------------   ----------------
Dispersion correction           -0.019563185
-------------------------   ----------------


-------------------------   --------------------
FINAL SINGLE POINT ENERGY      -574.620988630636
-------------------------   --------------------

------------------------------------------------------------------------------
                         ORCA GEOMETRY RELAXATION STEP
------------------------------------------------------------------------------

Reading the OPT-File                    .... done
Getting information on internals        .... done
Copying old internal coords+grads       .... done
Making the new internal coordinates     .... (2022 redundants) done
Validating the new internal coordinates .... (2022 redundants) done
Calculating the B-matrix                .... done
Calculating the G,G- and P matrices     .... done
Transforming gradient to internals      .... done
Projecting the internal gradient        .... done
Number of atoms                         ....  23
Number of internal coordinates          .... 111
Current Energy                          ....  -574.620988631 Eh
Current gradient norm                   ....     0.003573451 Eh/bohr
Maximum allowed component of the step   ....  0.300
Current trust radius                    ....  0.450
Updating the Hessian (BFGS)             .... done
Forming the augmented Hessian           .... done
Diagonalizing the augmented Hessian     .... done
Last element of RFO vector              ....  0.999911399
Lowest eigenvalues of augmented Hessian:
 -0.000025672  0.013544394  0.020770562  0.023900170  0.024227237
Length of the computed step             ....  0.013312588
The final length of the internal step   ....  0.013312588
Converting the step to Cartesian space:
 Initial RMS(Int)=    0.0012635749
Transforming coordinates:
 Iter   0:  RMS(Cart)=    0.0026335545 RMS(Int)=    0.0012637629
done
Storing new coordinates                 .... done
The predicted energy change is          ....    -0.000012838
Previously predicted energy change      ....    -0.000062642
Actually observed energy change         ....    -0.000079955
Ratio of predicted to observed change   ....     1.276380101
New trust radius                        ....     0.450000000

                                .--------------------.
          ----------------------|Geometry convergence|-------------------------
          Item                value                   Tolerance       Converged
          ---------------------------------------------------------------------
          Energy change      -0.0000799551            0.0000010000      NO
          RMS gradient        0.0002542646            0.0000300000      NO
          MAX gradient        0.0013414681            0.0001000000      NO
          RMS step            0.0012635749            0.0006000000      NO
          MAX step            0.0060102188            0.0010000000      NO
          ........................................................
          Max(Bonds)      0.0017      Max(Angles)    0.34
          Max(Dihed)        0.20      Max(Improp)    0.00
          ---------------------------------------------------------------------

The optimization has not yet converged - more geometry cycles are needed


    ---------------------------------------------------------------------------
                         Redundant Internal Coordinates
                            (Angstroem and degrees)

        Definition                    Value    dE/dq     Step     New-Value
    ----------------------------------------------------------------------------
     1. B(O   1,C   0)                1.4185  0.000465 -0.0004    1.4180   
     2. B(C   2,O   1)                1.3553  0.000446 -0.0003    1.3550   
     3. B(C   3,C   2)                1.4047  0.000050 -0.0002    1.4045   
     4. B(C   4,C   3)                1.3970 -0.000126  0.0002    1.3971   
     5. B(C   5,C   2)                1.4066  0.000136 -0.0001    1.4065   
     6. B(C   6,C   5)                1.3903 -0.000005 -0.0001    1.3902   
     7. B(C   7,C   4)                1.4052  0.000150 -0.0001    1.4050   
     8. B(C   7,C   6)                1.4104 -0.000042  0.0001    1.4105   
     9. B(C   8,C   7)                1.4594 -0.000056  0.0004    1.4598   
    10. B(C   9,C   8)                1.3765 -0.000268 -0.0000    1.3765   
    11. B(C  10,C   9)                1.4347  0.001341 -0.0017    1.4331   
    12. B(C  11,C  10)                1.3669 -0.000420  0.0002    1.3671   
    13. B(O  12,C  11)                1.3601  0.000481 -0.0004    1.3597   
    14. B(O  12,C   8)                1.3678  0.000649 -0.0003    1.3675   
    15. B(H  13,C   0)                1.0949  0.000031 -0.0000    1.0949   
    16. B(H  14,C   0)                1.1010  0.000024  0.0000    1.1010   
    17. B(H  15,C   0)                1.1009 -0.000002  0.0001    1.1010   
    18. B(H  16,C   3)                1.0889  0.000046 -0.0001    1.0889   
    19. B(H  17,C   4)                1.0921  0.000009 -0.0001    1.0920   
    20. B(H  18,C   5)                1.0908 -0.000019 -0.0000    1.0908   
    21. B(H  19,C   6)                1.0901 -0.000005 -0.0001    1.0900   
    22. B(H  20,C   9)                1.0871  0.000001 -0.0000    1.0871   
    23. B(H  21,C  10)                1.0873  0.000001 -0.0000    1.0873   
    24. B(H  22,C  11)                1.0858  0.000008 -0.0000    1.0857   
    25. A(H  13,C   0,H  14)          109.25 -0.000126    0.07    109.31   
    26. A(H  14,C   0,H  15)          108.91 -0.000307    0.10    109.01   
    27. A(O   1,C   0,H  13)          106.30 -0.000199    0.04    106.33   
    28. A(H  13,C   0,H  15)          109.30 -0.000053    0.03    109.34   
    29. A(O   1,C   0,H  15)          111.51  0.000325   -0.11    111.40   
    30. A(O   1,C   0,H  14)          111.51  0.000352   -0.12    111.39   
    31. A(C   0,O   1,C   2)          118.35 -0.000415    0.09    118.44   
    32. A(C   3,C   2,C   5)          119.15 -0.000181    0.03    119.18   
    33. A(O   1,C   2,C   5)          116.28 -0.000196    0.01    116.30   
    34. A(O   1,C   2,C   3)          124.57  0.000377   -0.04    124.53   
    35. A(C   2,C   3,H  16)          121.01 -0.000268    0.07    121.08   
    36. A(C   4,C   3,H  16)          119.13  0.000053   -0.01    119.12   
    37. A(C   2,C   3,C   4)          119.86  0.000214   -0.06    119.81   
    38. A(C   7,C   4,H  17)          119.90  0.000059   -0.04    119.87   
    39. A(C   3,C   4,H  17)          118.59 -0.000088    0.02    118.61   
    40. A(C   3,C   4,C   7)          121.51  0.000029    0.02    121.53   
    41. A(C   2,C   5,H  18)          118.66  0.000307   -0.10    118.56   
    42. A(C   2,C   5,C   6)          120.53 -0.000113    0.04    120.57   
    43. A(C   6,C   5,H  18)          120.81 -0.000193    0.06    120.87   
    44. A(C   5,C   6,H  19)          119.47 -0.000230    0.07    119.54   
    45. A(C   5,C   6,C   7)          120.98  0.000329   -0.08    120.90   
    46. A(C   7,C   6,H  19)          119.55 -0.000099    0.01    119.56   
    47. A(C   6,C   7,C   8)          121.21  0.000196   -0.02    121.19   
    48. A(C   4,C   7,C   8)          120.82  0.000082   -0.03    120.79   
    49. A(C   4,C   7,C   6)          117.97 -0.000279    0.05    118.01   
    50. A(C   7,C   8,O  12)          117.11 -0.000628    0.08    117.19   
    51. A(C   7,C   8,C   9)          133.69  0.000424   -0.04    133.65   
    52. A(C   9,C   8,O  12)          109.19  0.000204   -0.04    109.15   
    53. A(C   8,C   9,C  10)          106.54 -0.000184    0.04    106.59   
    54. A(C  10,C   9,H  20)          127.13  0.000058    0.00    127.13   
    55. A(C   8,C   9,H  20)          126.33  0.000126   -0.05    126.28   
    56. A(C   9,C  10,C  11)          106.12 -0.000038    0.01    106.13   
    57. A(C  11,C  10,H  21)          126.32 -0.000252    0.06    126.38   
    58. A(C   9,C  10,H  21)          127.56  0.000290   -0.07    127.49   
    59. A(O  12,C  11,H  22)          116.61  0.000807   -0.32    116.29   
    60. A(C  10,C  11,H  22)          133.20 -0.001035    0.34    133.55   
    61. A(C  10,C  11,O  12)          110.19  0.000228   -0.03    110.16   
    62. A(C   8,O  12,C  11)          107.95 -0.000210    0.01    107.97   
    63. D(C   2,O   1,C   0,H  14)     61.63  0.000113   -0.20     61.43   
    64. D(C   2,O   1,C   0,H  13)   -179.40  0.000033   -0.17   -179.57   
    65. D(C   2,O   1,C   0,H  15)    -60.36  0.000027   -0.16    -60.53   
    66. D(C   3,C   2,O   1,C   0)     -0.61 -0.000038    0.16     -0.45   
    67. D(C   5,C   2,O   1,C   0)    179.45 -0.000035    0.15    179.60   
    68. D(C   4,C   3,C   2,O   1)   -179.92  0.000008   -0.03   -179.94   
    69. D(H  16,C   3,C   2,C   5)   -179.98  0.000006   -0.02   -180.00   
    70. D(H  16,C   3,C   2,O   1)      0.08  0.000009   -0.03      0.05   
    71. D(C   4,C   3,C   2,C   5)      0.02  0.000004   -0.01      0.01   
    72. D(H  17,C   4,C   3,H  16)      0.02  0.000001    0.00      0.02   
    73. D(H  17,C   4,C   3,C   2)   -179.98  0.000003   -0.01   -179.98   
    74. D(C   7,C   4,C   3,H  16)   -179.95  0.000001   -0.00   -179.95   
    75. D(C   7,C   4,C   3,C   2)      0.05  0.000003   -0.01      0.04   
    76. D(C   6,C   5,C   2,C   3)     -0.06 -0.000007    0.02     -0.03   
    77. D(C   6,C   5,C   2,O   1)    179.88 -0.000010    0.04    179.92   
    78. D(H  18,C   5,C   2,C   3)    179.95 -0.000006    0.02    179.97   
    79. D(H  18,C   5,C   2,O   1)     -0.11 -0.000009    0.03     -0.08   
    80. D(H  19,C   6,C   5,H  18)      0.03  0.000001   -0.00      0.03   
    81. D(H  19,C   6,C   5,C   2)   -179.96  0.000002   -0.01   -179.97   
    82. D(C   7,C   6,C   5,H  18)   -179.98  0.000003   -0.01   -179.99   
    83. D(C   7,C   6,C   5,C   2)      0.03  0.000004   -0.01      0.01   
    84. D(C   8,C   7,C   6,H  19)      0.10  0.000011   -0.03      0.07   
    85. D(C   8,C   7,C   6,C   5)   -179.89  0.000009   -0.02   -179.91   
    86. D(C   4,C   7,C   6,H  19)   -179.97  0.000004   -0.01   -179.98   
    87. D(C   4,C   7,C   6,C   5)      0.04  0.000003   -0.01      0.03   
    88. D(C   8,C   7,C   4,H  17)     -0.12 -0.000012    0.03     -0.09   
    89. D(C   8,C   7,C   4,C   3)    179.85 -0.000013    0.03    179.89   
    90. D(C   6,C   7,C   4,H  17)    179.95 -0.000006    0.02    179.96   
    91. D(C   6,C   7,C   4,C   3)     -0.08 -0.000006    0.02     -0.06   
    92. D(C   9,C   8,C   7,C   6)    179.38 -0.000021    0.12    179.50   
    93. D(C   9,C   8,C   7,C   4)     -0.54 -0.000014    0.10     -0.44   
    94. D(O  12,C   8,C   7,C   6)     -0.48 -0.000015    0.11     -0.37   
    95. D(O  12,C   8,C   7,C   4)    179.60 -0.000008    0.09    179.69   
    96. D(H  20,C   9,C   8,O  12)    179.94 -0.000007    0.02    179.96   
    97. D(H  20,C   9,C   8,C   7)      0.07  0.000000    0.01      0.08   
    98. D(C  10,C   9,C   8,O  12)      0.01  0.000004   -0.01      0.00   
    99. D(C  10,C   9,C   8,C   7)   -179.86  0.000011   -0.02   -179.87   
   100. D(H  21,C  10,C   9,H  20)      0.08  0.000006   -0.01      0.07   
   101. D(H  21,C  10,C   9,C   8)   -179.99 -0.000005    0.01   -179.98   
   102. D(C  11,C  10,C   9,H  20)   -179.94  0.000005   -0.02   -179.96   
   103. D(C  11,C  10,C   9,C   8)     -0.02 -0.000006    0.01     -0.00   
   104. D(H  22,C  11,C  10,H  21)     -0.01  0.000001   -0.00     -0.01   
   105. D(H  22,C  11,C  10,C   9)   -179.98  0.000001   -0.00   -179.99   
   106. D(O  12,C  11,C  10,H  21)    179.99  0.000005   -0.01    179.98   
   107. D(O  12,C  11,C  10,C   9)      0.02  0.000005   -0.01      0.00   
   108. D(C   8,O  12,C  11,H  22)    179.99  0.000001   -0.00    179.99   
   109. D(C   8,O  12,C  11,C  10)     -0.01 -0.000003    0.01     -0.00   
   110. D(C  11,O  12,C   8,C   9)     -0.00 -0.000001    0.00     -0.00   
   111. D(C  11,O  12,C   8,C   7)    179.89 -0.000006    0.01    179.90   
    ----------------------------------------------------------------------------

Geometry step timings:
Preparation and reading OPT file:      0.001 s (14.017 %)
Internal coordinates            :      0.000 s ( 0.457 %)
B/P matrices and projection     :      0.002 s (22.438 %)
Hessian update/contruction      :      0.000 s ( 5.481 %)
Making the step                 :      0.001 s (15.958 %)
Converting the step to Cartesian:      0.000 s ( 1.670 %)
Storing new data                :      0.000 s ( 0.514 %)
Checking convergence            :      0.000 s ( 0.228 %)
Final printing                  :      0.003 s (39.195 %)
Total time                      :      0.007 s

Time for energy+gradient        :     44.400 s
Time for complete geometry iter :     44.598 s

         *************************************************************
         *                GEOMETRY OPTIMIZATION CYCLE   6            *
         *************************************************************
---------------------------------
CARTESIAN COORDINATES (ANGSTROEM)
---------------------------------
  C      1.147094    0.353226   -0.230420
  O      2.175760   -0.292273    0.501714
  C      2.884036    0.435787    1.398492
  C      2.679154    1.801506    1.654283
  C      3.469507    2.456777    2.601893
  C      3.887146   -0.251338    2.105524
  C      4.668635    0.409898    3.046119
  C      4.475077    1.781187    3.313550
  C      5.293265    2.482239    4.298453
  C      5.333854    3.782873    4.747240
  C      6.373216    3.843657    5.731963
  C      6.891961    2.581582    5.815073
  O      6.246207    1.751831    4.952937
  H      0.706758   -0.409620   -0.880717
  H      1.547170    1.171813   -0.848537
  H      0.370009    0.755305    0.437894
  H      1.911339    2.363508    1.124915
  H      3.293266    3.518707    2.785445
  H      4.037179   -1.311906    1.899229
  H      5.441677   -0.139043    3.583946
  H      4.697793    4.598759    4.413255
  H      6.693032    4.711344    6.303803
  H      7.683453    2.135803    6.409761

----------------------------
CARTESIAN COORDINATES (A.U.)
----------------------------
  NO LB      ZA    FRAG     MASS         X           Y           Z
   0 C     6.0000    0    12.011    2.167693    0.667500   -0.435430
   1 O     8.0000    0    15.999    4.111590   -0.552317    0.948102
   2 C     6.0000    0    12.011    5.450039    0.823519    2.642766
   3 C     6.0000    0    12.011    5.062868    3.404354    3.126143
   4 C     6.0000    0    12.011    6.556419    4.642635    4.916866
   5 C     6.0000    0    12.011    7.345641   -0.474961    3.978864
   6 C     6.0000    0    12.011    8.822442    0.774594    5.756330
   7 C     6.0000    0    12.011    8.456670    3.365955    6.261703
   8 C     6.0000    0    12.011   10.002822    4.690752    8.122899
   9 C     6.0000    0    12.011   10.079523    7.148594    8.970984
  10 C     6.0000    0    12.011   12.043633    7.263460   10.831841
  11 C     6.0000    0    12.011   13.023920    4.878483   10.988896
  12 O     8.0000    0    15.999   11.803621    3.310480    9.359694
  13 H     1.0000    0     1.008    1.335579   -0.774070   -1.664314
  14 H     1.0000    0     1.008    2.923727    2.214405   -1.603503
  15 H     1.0000    0     1.008    0.699216    1.427320    0.827499
  16 H     1.0000    0     1.008    3.611908    4.466383    2.125781
  17 H     1.0000    0     1.008    6.223371    6.649393    5.263729
  18 H     1.0000    0     1.008    7.629163   -2.479143    3.589023
  19 H     1.0000    0     1.008   10.283280   -0.262753    6.772677
  20 H     1.0000    0     1.008    8.877542    8.690395    8.339843
  21 H     1.0000    0     1.008   12.647997    8.903151   11.912462
  22 H     1.0000    0     1.008   14.519623    4.036083   12.112693

--------------------------------
INTERNAL COORDINATES (ANGSTROEM)
--------------------------------
 C      0   0   0     0.000000000000     0.00000000     0.00000000
 O      1   0   0     1.418041825350     0.00000000     0.00000000
 C      2   1   0     1.354968117880   118.44450735     0.00000000
 C      3   2   1     1.404490767625   124.52587824   359.55063545
 C      4   3   2     1.397140509218   119.80603693   180.05798798
 C      3   2   1     1.406508675306   116.29553936   179.59774765
 C      6   3   2     1.390206993718   120.57446141   179.92079325
 C      5   4   3     1.405008096153   121.52644982     0.03876580
 C      8   5   4     1.459774024141   120.79471089   179.88559147
 C      9   8   5     1.376483485849   133.65291273   359.55517981
 C     10   9   8     1.433055249775   106.58887591   180.12671012
 C     11  10   9     1.367054529841   106.13084822     0.00000000
 O     12  11  10     1.359692957990   110.15871825     0.00000000
 H      1   2   3     1.094859506432   106.33442834   180.43290888
 H      1   2   3     1.101006327918   111.38917478    61.42629086
 H      1   2   3     1.100986253512   111.39789467   299.47432683
 H      4   3   2     1.088860474332   121.07848941     0.05032988
 H      5   4   3     1.091993059677   118.60726144   180.01602557
 H      6   3   2     1.090812191978   118.55573479   359.92287626
 H      7   6   3     1.090040752794   119.53530334   180.03105849
 H     10   9   8     1.087101548249   126.28047143     0.08045496
 H     11  10   9     1.087273696128   127.48723263   180.02390191
 H     12  11  10     1.085740179427   133.54858791   180.01471117

---------------------------
INTERNAL COORDINATES (A.U.)
---------------------------
 C      0   0   0     0.000000000000     0.00000000     0.00000000
 O      1   0   0     2.679710696357     0.00000000     0.00000000
 C      2   1   0     2.560518662988   118.44450735     0.00000000
 C      3   2   1     2.654102908433   124.52587824   359.55063545
 C      4   3   2     2.640212933030   119.80603693   180.05798798
 C      3   2   1     2.657916201312   116.29553936   179.59774765
 C      6   3   2     2.627110487589   120.57446141   179.92079325
 C      5   4   3     2.655080517670   121.52644982     0.03876580
 C      8   5   4     2.758573123039   120.79471089   179.88559147
 C      9   8   5     2.601176816119   133.65291273   359.55517981
 C     10   9   8     2.708081956853   106.58887591   180.12671012
 C     11  10   9     2.583358671536   106.13084822     0.00000000
 O     12  11  10     2.569447316822   110.15871825     0.00000000
 H      1   2   3     2.068984622277   106.33442834   180.43290888
 H      1   2   3     2.080600431480   111.38917478    61.42629086
 H      1   2   3     2.080562496349   111.39789467   299.47432683
 H      4   3   2     2.057648094539   121.07848941     0.05032988
 H      5   4   3     2.063567822932   118.60726144   180.01602557
 H      6   3   2     2.061336306382   118.55573479   359.92287626
 H      7   6   3     2.059878497595   119.53530334   180.03105849
 H     10   9   8     2.054324205952   126.28047143     0.08045496
 H     11  10   9     2.054649518299   127.48723263   180.02390191
 H     12  11  10     2.051751591711   133.54858791   180.01471117


           ************************************************************
           *        Program running with 8 parallel MPI-processes     *
           *              working on a common directory               *
           ************************************************************
------------------------------------------------------------------------------
                   ___                                                        
                  /   \      - P O W E R E D   B Y -                         
                 /     \                                                     
                 |  |  |   _    _      __       _____    __    __             
                 |  |  |  | |  | |    /  \     |  _  \  |  |  /  |          
                  \  \/   | |  | |   /    \    | | | |  |  | /  /          
                 / \  \   | |__| |  /  /\  \   | |_| |  |  |/  /          
                |  |  |   |  __  | /  /__\  \  |    /   |      \           
                |  |  |   | |  | | |   __   |  |    \   |  |\   \          
                \     /   | |  | | |  |  |  |  | |\  \  |  | \   \       
                 \___/    |_|  |_| |__|  |__|  |_| \__\ |__|  \__/        
                                                                              
                      - O R C A' S   B I G   F R I E N D -                    
                                      &                                       
                       - I N T E G R A L  F E E D E R -                       
                                                                              
 v1 FN, 2020, v2 2021, v3 2022-2024                                           
------------------------------------------------------------------------------


----------------------
SHARK INTEGRAL PACKAGE
----------------------

Number of atoms                             ...     23
Number of basis functions                   ...    232
Number of shells                            ...    108
Maximum angular momentum                    ...      2
Integral batch strategy                     ... SHARK/LIBINT Hybrid
RI-J (if used) integral strategy            ... SPLIT-RIJ (Revised 2003 algorithm where possible)
Printlevel                                  ...      1
Contraction scheme used                     ... SEGMENTED contraction
Prescreening option                         ... SCHWARTZ
   Thresh                                   ... 1.000e-12
   Tcut                                     ... 1.000e-14
   Tpresel                                  ... 1.000e-14 
Coulomb Range Separation                    ... NOT USED
Exchange Range Separation                   ... NOT USED
Multipole approximations                    ... NOT USED
Finite Nucleus Model                        ... NOT USED
CABS basis                                  ... NOT available
Auxiliary Coulomb fitting basis             ... AVAILABLE
   # of basis functions in Aux-J            ...    747
   # of shells in Aux-J                     ...    245
   Maximum angular momentum in Aux-J        ...      4
Auxiliary J/K fitting basis                 ... NOT available
Auxiliary Correlation fitting basis         ... AVAILABLE
   # of basis functions in Aux-C            ...    764
   # of shells in Aux-C                     ...    268
   Maximum angular momentum in Aux-C        ...      3
Auxiliary 'external' fitting basis          ... NOT available

Checking pre-screening integrals            ... done (  0.0 sec) Dimension = 108
Check shell pair data                       ... done (  0.0 sec)
Shell pair information
Shell pair cut-off parameter TPreSel        ...   1.0e-14
Total number of shell pairs                 ...      5886
Shell pairs after pre-screening             ...      5017
Total number of primitive shell pairs       ...     21520
Primitive shell pairs kept                  ...     12885
          la=0 lb=0:   1521 shell pairs
          la=1 lb=0:   1817 shell pairs
          la=1 lb=1:    581 shell pairs
          la=2 lb=0:    637 shell pairs
          la=2 lb=1:    389 shell pairs
          la=2 lb=2:     72 shell pairs

Calculating one electron integrals          ... done (  0.0 sec)
Calculating RI/J V-Matrix + Cholesky decomp.... done (  0.1 sec)
Calculating RI/C V-Matrix + Cholesky decomp.... done (  0.1 sec)
Calculating Nuclear repulsion               ... done (  0.0 sec) ENN=    718.803541802303 Eh

Diagonalization of the overlap matrix:
Smallest eigenvalue                        ... 2.670e-04
Time for diagonalization                   ...    0.008 sec
Threshold for overlap eigenvalues          ... 1.000e-07
Number of eigenvalues below threshold      ... 0
Time for construction of square roots      ...    0.037 sec
Total time needed                          ...    0.047 sec

-------------------
DFT GRID GENERATION
-------------------

General Integration Accuracy     IntAcc      ... 4.388
Radial Grid Type                 RadialGrid  ... OptM3 with GC (2021)
Angular Grid (max. ang.)         AngularGrid ... 4 (Lebedev-302)
Angular grid pruning method      GridPruning ... 4 (adaptive)
Weight generation scheme         WeightScheme... mBecke (2022)
Basis function cutoff            BFCut       ... 1.0000e-12
Integration weight cutoff        WCut        ... 1.0000e-14
Partially contracted basis set               ... off
Rotationally invariant grid construction     ... off
Angular grids for H and He will be reduced by one unit

Total number of grid points                  ...   110420
Total number of batches                      ...     1737
Average number of points per batch           ...       63
Average number of grid points per atom       ...     4801

--------------------
COSX GRID GENERATION
--------------------

GRIDX 1
-------
General Integration Accuracy     IntAcc      ... 3.816
Radial Grid Type                 RadialGrid  ... OptM3 with GC (2021)
Angular Grid (max. ang.)         AngularGrid ... 1 (Lebedev-50)
Angular grid pruning method      GridPruning ... 4 (adaptive)
Weight generation scheme         WeightScheme... mBecke (2022)
Basis function cutoff            BFCut       ... 1.0000e-12
Integration weight cutoff        WCut        ... 1.0000e-14
Partially contracted basis set               ... on
Rotationally invariant grid construction     ... off
Angular grids for H and He will be reduced by one unit

Total number of grid points                  ...    14061
Total number of batches                      ...      123
Average number of points per batch           ...      114
Average number of grid points per atom       ...      611
UseSFitting                                  ... on

GRIDX 2
-------
General Integration Accuracy     IntAcc      ... 4.020
Radial Grid Type                 RadialGrid  ... OptM3 with GC (2021)
Angular Grid (max. ang.)         AngularGrid ... 2 (Lebedev-110)
Angular grid pruning method      GridPruning ... 4 (adaptive)
Weight generation scheme         WeightScheme... mBecke (2022)
Basis function cutoff            BFCut       ... 1.0000e-12
Integration weight cutoff        WCut        ... 1.0000e-14
Partially contracted basis set               ... on
Rotationally invariant grid construction     ... off
Angular grids for H and He will be reduced by one unit

Total number of grid points                  ...    30887
Total number of batches                      ...      255
Average number of points per batch           ...      121
Average number of grid points per atom       ...     1343
UseSFitting                                  ... on

GRIDX 3
-------
General Integration Accuracy     IntAcc      ... 4.338
Radial Grid Type                 RadialGrid  ... OptM3 with GC (2021)
Angular Grid (max. ang.)         AngularGrid ... 3 (Lebedev-194)
Angular grid pruning method      GridPruning ... 4 (adaptive)
Weight generation scheme         WeightScheme... mBecke (2022)
Basis function cutoff            BFCut       ... 1.0000e-12
Integration weight cutoff        WCut        ... 1.0000e-14
Partially contracted basis set               ... on
Rotationally invariant grid construction     ... off
Angular grids for H and He will be reduced by one unit

Total number of grid points                  ...    67797
Total number of batches                      ...      541
Average number of points per batch           ...      125
Average number of grid points per atom       ...     2948
UseSFitting                                  ... on
Initializing property integral containers    ... done (  0.0 sec)

SHARK setup successfully completed in   1.9 seconds

Maximum memory used throughout the entire STARTUP-calculation: 29.8 MB


           ************************************************************
           *        Program running with 8 parallel MPI-processes     *
           *              working on a common directory               *
           ************************************************************
Occupation numbers will be reassigned to an Aufbau configuration
             **** ENERGY FILE WAS UPDATED (calc.en.tmp) ****
Finished Guess after   0.4 sec
Maximum memory used throughout the entire GUESS-calculation: 12.7 MB


           ************************************************************
           *        Program running with 8 parallel MPI-processes     *
           *              working on a common directory               *
           ************************************************************
--------------------
CPCM SOLVATION MODEL
--------------------
CPCM parameters:
  Epsilon                                         ...      16.7000
  Refrac                                          ...       1.2750
  Rsolv                                           ...       1.3000
  Surface type                                    ... GAUSSIAN VDW
  Discretization scheme                           ... Constant charge density
    Threshold for H atoms                         ...       5.0000 (charges/Ang^2)
    Threshold for non-H atoms                     ...       5.0000 (charges/Ang^2)
  Epsilon function type                           ...         CPCM
Solvent:                                          ... CUSTOM
Radii:
  Scheme                                          ... Element-dependent radii
  Radius for C  used is    3.8550 Bohr (=   2.0400 Ang.)
  Radius for O  used is    3.4469 Bohr (=   1.8240 Ang.)
  Radius for H  used is    2.4944 Bohr (=   1.3200 Ang.)
Calculating surface                               ...        done! (  0.0s)
Cavity surface points                             ...         2155
Cavity Volume                                     ...    1461.9950
Cavity Surface-area                               ...     787.6927
Calculating surface distance matrix               ...        done! (  0.1s)
Performing Cholesky decomposition & store         ...        done! (  0.3s)
Overall time for CPCM initialization              ...                 0.3s

----------------------------------------D-I-I-S--------------------------------------------
Iteration    Energy (Eh)           Delta-E    RMSDP     MaxDP     DIISErr   Damp  Time(sec)
-------------------------------------------------------------------------------------------
               ***  Starting incremental Fock matrix formation  ***
                              *** Initializing SOSCF ***
---------------------------------------S-O-S-C-F--------------------------------------
Iteration    Energy (Eh)           Delta-E    RMSDP     MaxDP     MaxGrad    Time(sec)
--------------------------------------------------------------------------------------
    1    -574.0042987142355742     0.00e+00  4.18e-05  8.02e-04  7.08e-05     2.1
               *** Restarting incremental Fock matrix formation ***
    2    -574.0043096471802073    -1.09e-05  1.58e-05  3.01e-04  1.32e-04     2.1
    3    -574.0043111793240769    -1.53e-06  6.93e-06  1.36e-04  4.16e-05     1.6
    4    -574.0043112372181895    -5.79e-08  2.71e-06  7.12e-05  4.07e-05     1.5
    5    -574.0043113112074025    -7.40e-08  7.23e-07  1.49e-05  5.33e-06     1.5
    6    -574.0043113126175740    -1.41e-09  2.82e-07  9.07e-06  4.36e-06     1.4
    7    -574.0043113127437664    -1.26e-10  9.80e-08  2.41e-06  8.48e-07     1.3
                 **** Energy Check signals convergence ****

               *****************************************************
               *                     SUCCESS                       *
               *           SCF CONVERGED AFTER   7 CYCLES          *
               *****************************************************

Recomputing exchange energy using gridx3       ... done (    2.350 sec)
Old exchange energy                            :    -40.775681353 Eh
New exchange energy                            :    -40.775641192 Eh
Exchange energy change after final integration :      0.000040161 Eh
Total energy after final integration           :   -574.004271152 Eh
             **** ENERGY FILE WAS UPDATED (calc.en.tmp) ****

----------------
TOTAL SCF ENERGY
----------------

Total Energy       :       -574.00427115156697 Eh          -15619.45030 eV

Components:
Nuclear Repulsion  :        718.80354180230302 Eh           19559.63877 eV
Electronic Energy  :      -1292.79662607645218 Eh          -35178.78465 eV
One Electron Energy:      -2205.02320346747547 Eh          -60001.73180 eV
Two Electron Energy:        912.22657739102328 Eh           24822.94715 eV
CPCM Dielectric    :         -0.01122703859464 Eh              -0.30550 eV

Virial components:
Potential Energy   :      -1143.17456798257058 Eh          -31107.36146 eV
Kinetic Energy     :        569.17029683100361 Eh           15487.91117 eV
Virial Ratio       :          2.00849301930807

DFT components:
N(Alpha)           :       46.000056098955 electrons
N(Beta)            :       46.000056098955 electrons
N(Total)           :       92.000112197909 electrons
E(X)               :      -36.251040303581 Eh       
E(C)               :       -2.290074287055 Eh       
E(XC)              :      -38.541114590636 Eh       

CPCM Solvation Model Properties:
Surface-charge          :         -0.02161611266364
Corrected charge        :         -0.00000000000000
Outlying charge corr.   :          0.00002816067422 Eh               0.00077 eV
Free-energy (cav+disp)  :  This term is not implemented in the current solvation scheme

---------------
SCF CONVERGENCE
---------------

  Last Energy change         ...    1.2619e-10  Tolerance :   1.0000e-09
  Last MAX-Density change    ...    2.4054e-06  Tolerance :   1.0000e-08
  Last RMS-Density change    ...    9.7987e-08  Tolerance :   1.0000e-09
  Last DIIS Error            ...    1.1143e-03  Tolerance :   1.0000e-08
  Last Orbital Gradient      ...    8.4771e-07  Tolerance :   2.0000e-06
  Last Orbital Rotation      ...    1.7339e-06  Tolerance :   2.0000e-06


Total SCF time: 0 days 0 hours 0 min 14 sec 
Finished LeanSCF after  14.7 sec

Maximum memory used throughout the entire LEANSCF-calculation: 26.4 MB


           ************************************************************
           *        Program running with 8 parallel MPI-processes     *
           *              working on a common directory               *
           ************************************************************

------------------------------------------------------------------------------
                                ORCA  MP2 
------------------------------------------------------------------------------

Freezing NCore=26 chemical core electrons

----------------------
RI-MP2 ENERGY+GRADIENT
----------------------
Dimension of the orbital basis            ...  232
Dimension of the AuxC basis               ...  764
Memory devoted to MP2                     ... 8000 MB   
Data format for matrix containers         ... DOUBLE
Compression type for matrix containers    ... UNCOMPRESSED
Overall scaling of the MP2 energy         ...   2.700e-01

-----------------------
SHARK RI TRANSFORMATION
-----------------------

Number of basis functions                ...    232
Number of aux functions                  ...    764
Number of operators                      ...      1
Generation of IJK                        ... YES
Generation of IAK                        ... YES
Generation of ABK                        ... NO
Orbital Range Operator  0:    0-  45 to   46- 231

Aux basis identifier                     ...   AUXC
Contraction scheme used                  ... SEGMENTED
Do orthogonalization                     ... YES
All operator combinations                ... NO
Transpose (ia|K)                         ... NO
Integral generator used                  ... LIBINT
Starting integral generation + trafo... 
Half trafo (segmented) done. Total time =  0.2 sec. integrals=  0.1 sec trafo=  0.1 sec
Integral generation and half transformation done (  0.2 sec)

Reading or making V^(-1/2)          ... done (  0.0 sec)
Sorting IJK integrals               ... done (  0.1 sec)
Sorting IAK integrals               ... done (  0.2 sec)

SHARK RI integral transformation done. Total time =  0.4 sec.

Opening buffers                              ... done
Frozen core precalculation                   ... done

Starting loop over batches of integrals:

Operator 0  - window                       ... ( 13- 45)x( 46-231)
Operator 0  - Memory available             ...  8000 MB
Operator 0  - Memory needed per MO         ...   1.1 MB
Operator 0  - Number of orbitals per batch ... 5
Operator 0  - Number of batches            ... 1

OPERATOR  0   PASS   0:  MOs    13 ...   17 +   18 ...   22 +   23 ...   27 +   28 ...   32
                            +   33 ...   37 +   38 ...   42 +   43 ...   45
  Reading integrals       ... ok
  Internal MO  15
Closing buffer GIPV ( 0.04 GB; CompressionRatio= 1.00)
Time spent in pair loops =     1.804 sec
Deleting buffers (Ka|jb) ...done

-----------------------------------------------
 RI-MP2 CORRELATION ENERGY:     -0.597170676 Eh
-----------------------------------------------


---------------------
MP2 DENSITY FORMATION
---------------------

Completing the external part of the density      ... done
Storing the unrelaxed density                    ... done

Re-sorting 3-index density container for op 0    ... done
Computing external part of the Lagrangian        ... done
Calculating the xc-kernel                        ... done
Calculating G(D)                                 ... done
Completing the Lagrangian                        ... done
Solving the Z-vector equations                   ... Using XC Grid                  ... (calc.grid_cpscf.tmp) 
Recalculating density on grid  ... (calc.grho_cpscf0.tmp) done
Calculating the xc-kernel      ... (calc.fxc_cpscf0.tmp) done

-------------------
SHARK CP-SCF DRIVER
-------------------

Dimension of the orbital basis          ...    232
Dimension of the CPSCF-problem          ...   8556
Number of operators                     ...      1
Max. number of iterations               ...    128
Convergence Tolerance                   ... 3.0e-05
Number of perturbations                 ...      1
Perturbation type                       ... REAL

----------------------------
POPLE LINEAR EQUATION SOLVER
----------------------------

  ITERATION   0:   ||err||_max =   5.5021e-02 (   1.1 sec)
  ITERATION   1:   ||err||_max =   1.5606e-02 (   1.1 sec)
  ITERATION   2:   ||err||_max =   6.7176e-03 (   1.1 sec)
  ITERATION   3:   ||err||_max =   2.1768e-03 (   1.1 sec)
  ITERATION   4:   ||err||_max =   7.5811e-04 (   1.1 sec)
  ITERATION   5:   ||err||_max =   3.0142e-04 (   1.1 sec)
  ITERATION   6:   ||err||_max =   9.6074e-05 (   1.1 sec)
  ITERATION   7:   ||err||_max =   3.8102e-05 (   1.1 sec)
  ITERATION   8:   ||err||_max =   1.3834e-05 (   1.1 sec)
done
Finalizing the relaxed density                   ... done
Transforming P to the AO basis                   ... done
Storing the relaxed density                      ... done

------------------------------------
ENERGY WEIGHTED DENSITY FINALIZATION
------------------------------------

Gathering the parts of the W-matrix              ... done
Forming the Z-density                            ... done
Transforming Z to the AO basis                   ... done
Calculating G(Z)                                 ... done
Finalizing the W-matrix                          ... done
Transforming W to the AO basis and storing       ... done

----------------------------------
MP2 DERIVATIVE INTEGRAL GENERATION
----------------------------------

Input SCF Electron Density              ... calc.scfp
Input Correlated Electron Density       ... calc.pmp2re
Input Energy Weighted Density           ... calc.wmp2.tmp

Nuclear repulsion gradient              ... done (  0.0 sec)
HCore & Overlap gradient  (SHARK)       ... done (  0.1 sec)
Two-electron RIJ gradient terms         ... done (  0.6 sec)

-----------------------------------------------------------
MP2 COSX Grid Generation
-----------------------------------------------------------

General Integration Accuracy     IntAcc      ... 4.871
Radial Grid Type                 RadialGrid  ... OptM3 with GC (2021)
Angular Grid (max. ang.)         AngularGrid ... 4 (Lebedev-302)
Angular grid pruning method      GridPruning ... 4 (adaptive)
Weight generation scheme         WeightScheme... mBecke (2022)
Basis function cutoff            BFCut       ... 1.0000e-12
Integration weight cutoff        WCut        ... 1.0000e-14
Partially contracted basis set               ... on
Rotationally invariant grid construction     ... off
Angular grids for H and He will be reduced by one unit

Total number of grid points                  ...   127442
Total number of batches                      ...     1005
Average number of points per batch           ...      126
Average number of grid points per atom       ...     5541
UseSFitting                                  ... on
Two-electron COSX gradient terms        ... 
Integration Timings:
Total Time                  =     5.9 sec
Basis fcn evaluation        =     0.1 sec
Density evaluation          =     0.1 sec
A evaluation                =     4.7 sec
A derivative evaluation     =     0.0 sec
S-fit derivative evaluation =     0.0 sec
anal. over. der. evaluation =     0.0 sec
num. over. der. evaluation  =     0.4 sec
K(P) evaluation             =     0.1 sec
finalize                    =     0.0 sec

done (  6.7 sec)
CPCM gradient                           ... done (  0.7 sec)
DFT XC gradient                         ... Exchange-correlation gradient    ... done
done (  0.7 sec)
Empirical dispersion gradient           ... 
-------------------
DISPERSION GRADIENT
-------------------

   1   C   :   -0.000128047   -0.000045477   -0.000133145
   2   O   :   -0.000085662   -0.000102784   -0.000113253
   3   C   :   -0.000019210   -0.000044973   -0.000032570
   4   C   :   -0.000054528    0.000070854   -0.000027622
   5   C   :   -0.000033154    0.000038306   -0.000017773
   6   C   :    0.000057815   -0.000171592   -0.000002636
   7   C   :    0.000018243   -0.000100650   -0.000015629
   8   C   :   -0.000053284   -0.000061934   -0.000068970
   9   C   :    0.000703729    0.000290509    0.000745934
  10   C   :    0.000309136   -0.000002800    0.000286536
  11   C   :   -0.000100864   -0.000159679   -0.000144004
  12   C   :   -0.000523309    0.000163008   -0.000434171
  13   O   :    0.000096062    0.000066047    0.000110619
  14   H   :   -0.000063284   -0.000036504   -0.000070148
  15   H   :   -0.000060837    0.000000969   -0.000103951
  16   H   :   -0.000106312   -0.000015007   -0.000054835
  17   H   :   -0.000068094    0.000090772   -0.000033695
  18   H   :   -0.000075481    0.000108521   -0.000034225
  19   H   :    0.000038079   -0.000126012   -0.000005817
  20   H   :    0.000057324   -0.000128678    0.000011324
  21   H   :   -0.000010587    0.000125121    0.000029665
  22   H   :    0.000033245    0.000066477    0.000051916
  23   H   :    0.000069021   -0.000024493    0.000056451

Difference to translation invariance:
           :   -0.0000000000    0.0000000000   -0.0000000000

Difference to rotation invariance:
           :   -0.0000000000    0.0000000000    0.0000000000

Norm of the Dispersion gradient    ...    0.0014712380
RMS gradient                       ...    0.0001771162
MAX gradient                       ...    0.0007459339
done (  0.0 sec)

-------
TIMINGS
-------

Total time                :   25.843 sec
Integral trafo            :    0.359 sec (  1.4%)
FC preparation            :    0.134 sec (  0.5%)
I/O of integrals          :    0.148 sec (  0.6%)
K(i,j) operators          :    0.246 sec (  1.0%)
T(i,j) pair energies      :    0.040 sec (  0.2%)
V**(-1/2)                 :    0.210 sec (  0.8%)
Gamma(ia|P)               :    0.240 sec (  0.9%)
Gamma-Trafo               :    0.072 sec (  0.3%)
D(virtual)                :    0.011 sec (  0.0%)
D(internal)               :    0.333 sec (  1.3%)
W(virtual)                :    0.022 sec (  0.1%)
W(internal)               :    0.461 sec (  1.8%)
L(virtual)                :    0.288 sec (  1.1%)
L(internal)               :    0.036 sec (  0.1%)
XC kernel                 :    0.022 sec (  0.1%)
G(D)                      :    1.822 sec (  7.0%)
G(Z)                      :    1.831 sec (  7.1%)
Z-vector solution         :    9.862 sec ( 38.2%)
3-index derivative        :    0.307 sec (  1.2%)
2-index derivative        :    0.037 sec (  0.1%)
Fock matrix gradient      :    8.829 sec ( 34.2%)


---------------------------------------
MP2 TOTAL ENERGY:     -574.601441828 Eh
---------------------------------------

The final MP2 gradient
  0:  -0.00016558  -0.00000233  -0.00002936
  1:   0.00004425  -0.00026873  -0.00022827
  2:  -0.00014085   0.00046679   0.00014110
  3:   0.00015386   0.00000682   0.00012477
  4:  -0.00007011  -0.00008407  -0.00008626
  5:  -0.00001540  -0.00006703  -0.00002701
  6:  -0.00010713   0.00000962  -0.00011122
  7:   0.00024991  -0.00038042   0.00010854
  8:  -0.00029127   0.00129892   0.00016980
  9:  -0.00013509  -0.00044977  -0.00030155
 10:   0.00032128  -0.00011891   0.00027223
 11:  -0.00042633   0.00011638  -0.00038493
 12:   0.00037066  -0.00057583   0.00019611
 13:   0.00000803  -0.00006719  -0.00000172
 14:   0.00004287   0.00002799  -0.00000512
 15:   0.00002761   0.00005839   0.00004238
 16:  -0.00001011  -0.00005684  -0.00003602
 17:  -0.00000732  -0.00003331  -0.00000991
 18:   0.00007458   0.00003735   0.00009829
 19:  -0.00003051   0.00000629  -0.00001128
 20:   0.00001152  -0.00002143  -0.00000613
 21:   0.00009130  -0.00010356   0.00005738
 22:   0.00004252   0.00022335   0.00011773

-----------------------------------
NORM OF THE MP2 GRADIENT:  0.002000
-----------------------------------

Maximum memory used throughout the entire MP2-calculation: 63.5 MB


-------------------------------------------------------------------------------
                          DFT DISPERSION CORRECTION                            
                                                                               
                              DFTD3 V3.1  Rev 1                                
                          USING Becke-Johnson damping                          
-------------------------------------------------------------------------------
-------------------------   ----------------
Dispersion correction           -0.019562971
-------------------------   ----------------


-------------------------   --------------------
FINAL SINGLE POINT ENERGY      -574.621004798704
-------------------------   --------------------

------------------------------------------------------------------------------
                         ORCA GEOMETRY RELAXATION STEP
------------------------------------------------------------------------------

Reading the OPT-File                    .... done
Getting information on internals        .... done
Copying old internal coords+grads       .... done
Making the new internal coordinates     .... (2022 redundants) done
Validating the new internal coordinates .... (2022 redundants) done
Calculating the B-matrix                .... done
Calculating the G,G- and P matrices     .... done
Transforming gradient to internals      .... done
Projecting the internal gradient        .... done
Number of atoms                         ....  23
Number of internal coordinates          .... 111
Current Energy                          ....  -574.621004799 Eh
Current gradient norm                   ....     0.001999830 Eh/bohr
Maximum allowed component of the step   ....  0.300
Current trust radius                    ....  0.450
Updating the Hessian (BFGS)             .... done
Forming the augmented Hessian           .... done
Diagonalizing the augmented Hessian     .... done
Last element of RFO vector              ....  0.999967809
Lowest eigenvalues of augmented Hessian:
 -0.000005838  0.013394191  0.020764897  0.023852618  0.024226566
Length of the computed step             ....  0.008024003
The final length of the internal step   ....  0.008024003
Converting the step to Cartesian space:
 Initial RMS(Int)=    0.0007616047
Transforming coordinates:
 Iter   0:  RMS(Cart)=    0.0018089948 RMS(Int)=    0.0007616927
done
Storing new coordinates                 .... done
The predicted energy change is          ....    -0.000002919
Previously predicted energy change      ....    -0.000012838
Actually observed energy change         ....    -0.000016168
Ratio of predicted to observed change   ....     1.259377207
New trust radius                        ....     0.450000000

                                .--------------------.
          ----------------------|Geometry convergence|-------------------------
          Item                value                   Tolerance       Converged
          ---------------------------------------------------------------------
          Energy change      -0.0000161681            0.0000010000      NO
          RMS gradient        0.0001209151            0.0000300000      NO
          MAX gradient        0.0004775304            0.0001000000      NO
          RMS step            0.0007616047            0.0006000000      NO
          MAX step            0.0026732489            0.0010000000      NO
          ........................................................
          Max(Bonds)      0.0007      Max(Angles)    0.14
          Max(Dihed)        0.15      Max(Improp)    0.00
          ---------------------------------------------------------------------

The optimization has not yet converged - more geometry cycles are needed


    ---------------------------------------------------------------------------
                         Redundant Internal Coordinates
                            (Angstroem and degrees)

        Definition                    Value    dE/dq     Step     New-Value
    ----------------------------------------------------------------------------
     1. B(O   1,C   0)                1.4180  0.000079 -0.0002    1.4178   
     2. B(C   2,O   1)                1.3550  0.000324 -0.0003    1.3546   
     3. B(C   3,C   2)                1.4045 -0.000140  0.0001    1.4046   
     4. B(C   4,C   3)                1.3971 -0.000042  0.0001    1.3972   
     5. B(C   5,C   2)                1.4065  0.000087 -0.0001    1.4064   
     6. B(C   6,C   5)                1.3902 -0.000046  0.0000    1.3902   
     7. B(C   7,C   4)                1.4050  0.000093 -0.0001    1.4049   
     8. B(C   7,C   6)                1.4105 -0.000055  0.0001    1.4105   
     9. B(C   8,C   7)                1.4598  0.000218 -0.0002    1.4596   
    10. B(C   9,C   8)                1.3765 -0.000452  0.0004    1.3769   
    11. B(C  10,C   9)                1.4331  0.000223 -0.0007    1.4324   
    12. B(C  11,C  10)                1.3671 -0.000359  0.0004    1.3674   
    13. B(O  12,C  11)                1.3597 -0.000094 -0.0001    1.3596   
    14. B(O  12,C   8)                1.3675  0.000478 -0.0006    1.3669   
    15. B(H  13,C   0)                1.0949  0.000048 -0.0000    1.0948   
    16. B(H  14,C   0)                1.1010  0.000040 -0.0000    1.1010   
    17. B(H  15,C   0)                1.1010  0.000027 -0.0000    1.1010   
    18. B(H  16,C   3)                1.0889 -0.000002 -0.0000    1.0888   
    19. B(H  17,C   4)                1.0920 -0.000034  0.0000    1.0920   
    20. B(H  18,C   5)                1.0908 -0.000043  0.0000    1.0909   
    21. B(H  19,C   6)                1.0900 -0.000033  0.0000    1.0901   
    22. B(H  20,C   9)                1.0871 -0.000020  0.0000    1.0871   
    23. B(H  21,C  10)                1.0873 -0.000029  0.0000    1.0873   
    24. B(H  22,C  11)                1.0857  0.000001 -0.0000    1.0857   
    25. A(H  13,C   0,H  14)          109.31  0.000045    0.00    109.32   
    26. A(H  14,C   0,H  15)          109.01 -0.000001    0.03    109.04   
    27. A(O   1,C   0,H  13)          106.33 -0.000044    0.02    106.35   
    28. A(H  13,C   0,H  15)          109.34  0.000064   -0.01    109.33   
    29. A(O   1,C   0,H  15)          111.40 -0.000024   -0.02    111.38   
    30. A(O   1,C   0,H  14)          111.39 -0.000037   -0.02    111.37   
    31. A(C   0,O   1,C   2)          118.44  0.000030    0.03    118.47   
    32. A(C   3,C   2,C   5)          119.18 -0.000086    0.02    119.20   
    33. A(O   1,C   2,C   5)          116.30 -0.000130    0.02    116.32   
    34. A(O   1,C   2,C   3)          124.53  0.000216   -0.04    124.48   
    35. A(C   2,C   3,H  16)          121.08 -0.000088    0.03    121.11   
    36. A(C   4,C   3,H  16)          119.12  0.000057   -0.02    119.10   
    37. A(C   2,C   3,C   4)          119.81  0.000031   -0.02    119.79   
    38. A(C   7,C   4,H  17)          119.87 -0.000033   -0.00    119.86   
    39. A(C   3,C   4,H  17)          118.61 -0.000066    0.02    118.62   
    40. A(C   3,C   4,C   7)          121.53  0.000099   -0.01    121.51   
    41. A(C   2,C   5,H  18)          118.56  0.000097   -0.04    118.51   
    42. A(C   2,C   5,C   6)          120.57  0.000045    0.00    120.58   
    43. A(C   6,C   5,H  18)          120.87 -0.000142    0.04    120.91   
    44. A(C   5,C   6,H  19)          119.54 -0.000046    0.02    119.56   
    45. A(C   5,C   6,C   7)          120.90  0.000069   -0.03    120.87   
    46. A(C   7,C   6,H  19)          119.56 -0.000023    0.01    119.57   
    47. A(C   6,C   7,C   8)          121.19  0.000194   -0.04    121.15   
    48. A(C   4,C   7,C   8)          120.79 -0.000036    0.00    120.80   
    49. A(C   4,C   7,C   6)          118.01 -0.000159    0.04    118.05   
    50. A(C   7,C   8,O  12)          117.19 -0.000366    0.08    117.28   
    51. A(C   7,C   8,C   9)          133.65  0.000236   -0.05    133.60   
    52. A(C   9,C   8,O  12)          109.15  0.000130   -0.03    109.12   
    53. A(C   8,C   9,C  10)          106.59 -0.000039    0.02    106.60   
    54. A(C  10,C   9,H  20)          127.13  0.000035   -0.01    127.12   
    55. A(C   8,C   9,H  20)          126.28  0.000003   -0.01    126.27   
    56. A(C   9,C  10,C  11)          106.13 -0.000021    0.01    106.14   
    57. A(C  11,C  10,H  21)          126.38 -0.000138    0.04    126.42   
    58. A(C   9,C  10,H  21)          127.49  0.000160   -0.05    127.44   
    59. A(O  12,C  11,H  22)          116.29  0.000140   -0.10    116.19   
    60. A(C  10,C  11,H  22)          133.55 -0.000379    0.14    133.69   
    61. A(C  10,C  11,O  12)          110.16  0.000239   -0.04    110.12   
    62. A(C   8,O  12,C  11)          107.97 -0.000309    0.05    108.02   
    63. D(C   2,O   1,C   0,H  14)     61.43  0.000024   -0.15     61.28   
    64. D(C   2,O   1,C   0,H  13)   -179.57  0.000031   -0.14   -179.71   
    65. D(C   2,O   1,C   0,H  15)    -60.53  0.000068   -0.15    -60.68   
    66. D(C   3,C   2,O   1,C   0)     -0.45 -0.000031    0.12     -0.33   
    67. D(C   5,C   2,O   1,C   0)    179.60 -0.000028    0.10    179.70   
    68. D(C   4,C   3,C   2,O   1)   -179.94  0.000002   -0.01   -179.95   
    69. D(H  16,C   3,C   2,C   5)   -180.00 -0.000001    0.00   -180.00   
    70. D(H  16,C   3,C   2,O   1)      0.05  0.000001   -0.01      0.04   
    71. D(C   4,C   3,C   2,C   5)      0.01 -0.000001   -0.00      0.01   
    72. D(H  17,C   4,C   3,H  16)      0.02  0.000004   -0.01      0.01   
    73. D(H  17,C   4,C   3,C   2)   -179.98  0.000003   -0.01   -179.99   
    74. D(C   7,C   4,C   3,H  16)   -179.95  0.000002   -0.01   -179.96   
    75. D(C   7,C   4,C   3,C   2)      0.04  0.000002   -0.01      0.03   
    76. D(C   6,C   5,C   2,C   3)     -0.03  0.000000    0.00     -0.03   
    77. D(C   6,C   5,C   2,O   1)    179.92 -0.000002    0.02    179.94   
    78. D(H  18,C   5,C   2,C   3)    179.97 -0.000002    0.01    179.97   
    79. D(H  18,C   5,C   2,O   1)     -0.08 -0.000004    0.02     -0.06   
    80. D(H  19,C   6,C   5,H  18)      0.03  0.000001   -0.00      0.03   
    81. D(H  19,C   6,C   5,C   2)   -179.97 -0.000001    0.00   -179.97   
    82. D(C   7,C   6,C   5,H  18)   -179.99  0.000002   -0.00   -179.99   
    83. D(C   7,C   6,C   5,C   2)      0.01 -0.000000   -0.00      0.01   
    84. D(C   8,C   7,C   6,H  19)      0.07  0.000005   -0.02      0.05   
    85. D(C   8,C   7,C   6,C   5)   -179.91  0.000004   -0.02   -179.93   
    86. D(C   4,C   7,C   6,H  19)   -179.98  0.000002   -0.01   -179.99   
    87. D(C   4,C   7,C   6,C   5)      0.03  0.000001   -0.00      0.03   
    88. D(C   8,C   7,C   4,H  17)     -0.09 -0.000006    0.02     -0.07   
    89. D(C   8,C   7,C   4,C   3)    179.89 -0.000005    0.02    179.91   
    90. D(C   6,C   7,C   4,H  17)    179.96 -0.000003    0.01    179.97   
    91. D(C   6,C   7,C   4,C   3)     -0.06 -0.000002    0.01     -0.05   
    92. D(C   9,C   8,C   7,C   6)    179.50 -0.000018    0.11    179.61   
    93. D(C   9,C   8,C   7,C   4)     -0.44 -0.000015    0.10     -0.34   
    94. D(O  12,C   8,C   7,C   6)     -0.37 -0.000012    0.09     -0.28   
    95. D(O  12,C   8,C   7,C   4)    179.69 -0.000009    0.08    179.77   
    96. D(H  20,C   9,C   8,O  12)    179.96 -0.000002    0.01    179.97   
    97. D(H  20,C   9,C   8,C   7)      0.08  0.000004   -0.01      0.07   
    98. D(C  10,C   9,C   8,O  12)      0.00 -0.000003    0.01      0.01   
    99. D(C  10,C   9,C   8,C   7)   -179.87  0.000003   -0.01   -179.88   
   100. D(H  21,C  10,C   9,H  20)      0.07  0.000002   -0.01      0.06   
   101. D(H  21,C  10,C   9,C   8)   -179.98  0.000003   -0.01   -179.98   
   102. D(C  11,C  10,C   9,H  20)   -179.96  0.000006   -0.02   -179.97   
   103. D(C  11,C  10,C   9,C   8)     -0.00  0.000007   -0.02     -0.02   
   104. D(H  22,C  11,C  10,H  21)     -0.01  0.000002   -0.01     -0.02   
   105. D(H  22,C  11,C  10,C   9)   -179.99 -0.000001    0.01   -179.98   
   106. D(O  12,C  11,C  10,H  21)    179.98 -0.000005    0.01    179.98   
   107. D(O  12,C  11,C  10,C   9)      0.00 -0.000008    0.02      0.02   
   108. D(C   8,O  12,C  11,H  22)    179.99  0.000001    0.00    179.99   
   109. D(C   8,O  12,C  11,C  10)     -0.00  0.000006   -0.01     -0.01   
   110. D(C  11,O  12,C   8,C   9)     -0.00 -0.000002    0.00     -0.00   
   111. D(C  11,O  12,C   8,C   7)    179.90 -0.000006    0.02    179.92   
    ----------------------------------------------------------------------------

Geometry step timings:
Preparation and reading OPT file:      0.001 s ( 9.151 %)
Internal coordinates            :      0.000 s ( 0.263 %)
B/P matrices and projection     :      0.002 s (12.871 %)
Hessian update/contruction      :      0.000 s ( 3.059 %)
Making the step                 :      0.001 s (10.058 %)
Converting the step to Cartesian:      0.000 s ( 1.000 %)
Storing new data                :      0.000 s ( 0.347 %)
Checking convergence            :      0.000 s ( 0.136 %)
Final printing                  :      0.007 s (63.099 %)
Total time                      :      0.012 s

Time for energy+gradient        :     43.599 s
Time for complete geometry iter :     43.811 s

         *************************************************************
         *                GEOMETRY OPTIMIZATION CYCLE   7            *
         *************************************************************
---------------------------------
CARTESIAN COORDINATES (ANGSTROEM)
---------------------------------
  C      1.147672    0.354028   -0.230379
  O      2.174626   -0.292027    0.503250
  C      2.883723    0.435403    1.399378
  C      2.679161    1.801411    1.654550
  C      3.470055    2.456679    2.601839
  C      3.886625   -0.251927    2.106309
  C      4.668638    0.409134    3.046634
  C      4.475258    1.780651    3.313358
  C      5.293768    2.481164    4.298142
  C      5.332937    3.782053    4.747595
  C      6.372212    3.844119    5.731372
  C      6.892916    2.582425    5.814395
  O      6.247671    1.752576    4.952062
  H      0.707975   -0.408148   -0.881813
  H      1.549472    1.172619   -0.847295
  H      0.369651    0.755855    0.436979
  H      1.911544    2.363815    1.125378
  H      3.294614    3.518787    2.785203
  H      4.035619   -1.312615    1.899628
  H      5.441675   -0.139704    3.584613
  H      4.695543    4.597159    4.414205
  H      6.690441    4.712711    6.302769
  H      7.684794    2.135454    6.407645

----------------------------
CARTESIAN COORDINATES (A.U.)
----------------------------
  NO LB      ZA    FRAG     MASS         X           Y           Z
   0 C     6.0000    0    12.011    2.168786    0.669016   -0.435353
   1 O     8.0000    0    15.999    4.109447   -0.551852    0.951005
   2 C     6.0000    0    12.011    5.449448    0.822793    2.644440
   3 C     6.0000    0    12.011    5.062880    3.404174    3.126646
   4 C     6.0000    0    12.011    6.557453    4.642450    4.916763
   5 C     6.0000    0    12.011    7.344656   -0.476073    3.980348
   6 C     6.0000    0    12.011    8.822448    0.773151    5.757304
   7 C     6.0000    0    12.011    8.457011    3.364943    6.261339
   8 C     6.0000    0    12.011   10.003773    4.688720    8.122312
   9 C     6.0000    0    12.011   10.077790    7.147045    8.971654
  10 C     6.0000    0    12.011   12.041735    7.264332   10.830724
  11 C     6.0000    0    12.011   13.025724    4.880076   10.987614
  12 O     8.0000    0    15.999   11.806387    3.311888    9.358041
  13 H     1.0000    0     1.008    1.337879   -0.771288   -1.666386
  14 H     1.0000    0     1.008    2.928077    2.215929   -1.601156
  15 H     1.0000    0     1.008    0.698540    1.428358    0.825771
  16 H     1.0000    0     1.008    3.612296    4.466963    2.126656
  17 H     1.0000    0     1.008    6.225918    6.649543    5.263271
  18 H     1.0000    0     1.008    7.626214   -2.480483    3.589777
  19 H     1.0000    0     1.008   10.283275   -0.264002    6.773936
  20 H     1.0000    0     1.008    8.873291    8.687372    8.341638
  21 H     1.0000    0     1.008   12.643101    8.905733   11.910508
  22 H     1.0000    0     1.008   14.522155    4.035423   12.108695

--------------------------------
INTERNAL COORDINATES (ANGSTROEM)
--------------------------------
 C      0   0   0     0.000000000000     0.00000000     0.00000000
 O      1   0   0     1.417826817723     0.00000000     0.00000000
 C      2   1   0     1.354628965526   118.47385268     0.00000000
 C      3   2   1     1.404612241923   124.48431940   359.66663780
 C      4   3   2     1.397227689326   119.78965526   180.04486743
 C      3   2   1     1.406408954040   116.31838716   179.70119586
 C      6   3   2     1.390236486651   120.57829551   179.93706041
 C      5   4   3     1.404886176867   121.51395165     0.03235598
 C      8   5   4     1.459615603496   120.79691184   179.90608929
 C      9   8   5     1.376900995747   133.60010123   359.65563739
 C     10   9   8     1.432397495414   106.60467111   180.11790551
 C     11  10   9     1.367441950174   106.14083962     0.00000000
 O     12  11  10     1.359636005764   110.11642169     0.00000000
 H      1   2   3     1.094811961548   106.35328505   180.29253094
 H      1   2   3     1.100962995080   111.37044273    61.28045925
 H      1   2   3     1.100975983152   111.37752655   299.32089983
 H      4   3   2     1.088832406752   121.11157584     0.03884807
 H      5   4   3     1.092005222372   118.62270946   180.00709251
 H      6   3   2     1.090860131126   118.51296850   359.94198981
 H      7   6   3     1.090059143096   119.55849900   180.03165293
 H     10   9   8     1.087114017791   126.27153365     0.07251095
 H     11  10   9     1.087297899058   127.43761297   180.01710516
 H     12  11  10     1.085725070603   133.68923964   180.01899136

---------------------------
INTERNAL COORDINATES (A.U.)
---------------------------
 C      0   0   0     0.000000000000     0.00000000     0.00000000
 O      1   0   0     2.679304390825     0.00000000     0.00000000
 C      2   1   0     2.559877757922   118.47385268     0.00000000
 C      3   2   1     2.654332461587   124.48431940   359.66663780
 C      4   3   2     2.640377679559   119.78965526   180.04486743
 C      3   2   1     2.657727755430   116.31838716   179.70119586
 C      6   3   2     2.627166221156   120.57829551   179.93706041
 C      5   4   3     2.654850123610   121.51395165     0.03235598
 C      8   5   4     2.758273751406   120.79691184   179.90608929
 C      9   8   5     2.601965795484   133.60010123   359.65563739
 C     10   9   8     2.706838981248   106.60467111   180.11790551
 C     11  10   9     2.584090789864   106.14083962     0.00000000
 O     12  11  10     2.569339692713   110.11642169     0.00000000
 H      1   2   3     2.068894775467   106.35328505   180.29253094
 H      1   2   3     2.080518544284   111.37044273    61.28045925
 H      1   2   3     2.080543088181   111.37752655   299.32089983
 H      4   3   2     2.057595054500   121.11157584     0.03884807
 H      5   4   3     2.063590807095   118.62270946   180.00709251
 H      6   3   2     2.061426898241   118.51296850   359.94198981
 H      7   6   3     2.059913250228   119.55849900   180.03165293
 H     10   9   8     2.054347769971   126.27153365     0.07251095
 H     11  10   9     2.054695255208   127.43761297   180.01710516
 H     12  11  10     2.051723040172   133.68923964   180.01899136


           ************************************************************
           *        Program running with 8 parallel MPI-processes     *
           *              working on a common directory               *
           ************************************************************
------------------------------------------------------------------------------
                   ___                                                        
                  /   \      - P O W E R E D   B Y -                         
                 /     \                                                     
                 |  |  |   _    _      __       _____    __    __             
                 |  |  |  | |  | |    /  \     |  _  \  |  |  /  |          
                  \  \/   | |  | |   /    \    | | | |  |  | /  /          
                 / \  \   | |__| |  /  /\  \   | |_| |  |  |/  /          
                |  |  |   |  __  | /  /__\  \  |    /   |      \           
                |  |  |   | |  | | |   __   |  |    \   |  |\   \          
                \     /   | |  | | |  |  |  |  | |\  \  |  | \   \       
                 \___/    |_|  |_| |__|  |__|  |_| \__\ |__|  \__/        
                                                                              
                      - O R C A' S   B I G   F R I E N D -                    
                                      &                                       
                       - I N T E G R A L  F E E D E R -                       
                                                                              
 v1 FN, 2020, v2 2021, v3 2022-2024                                           
------------------------------------------------------------------------------


----------------------
SHARK INTEGRAL PACKAGE
----------------------

Number of atoms                             ...     23
Number of basis functions                   ...    232
Number of shells                            ...    108
Maximum angular momentum                    ...      2
Integral batch strategy                     ... SHARK/LIBINT Hybrid
RI-J (if used) integral strategy            ... SPLIT-RIJ (Revised 2003 algorithm where possible)
Printlevel                                  ...      1
Contraction scheme used                     ... SEGMENTED contraction
Prescreening option                         ... SCHWARTZ
   Thresh                                   ... 1.000e-12
   Tcut                                     ... 1.000e-14
   Tpresel                                  ... 1.000e-14 
Coulomb Range Separation                    ... NOT USED
Exchange Range Separation                   ... NOT USED
Multipole approximations                    ... NOT USED
Finite Nucleus Model                        ... NOT USED
CABS basis                                  ... NOT available
Auxiliary Coulomb fitting basis             ... AVAILABLE
   # of basis functions in Aux-J            ...    747
   # of shells in Aux-J                     ...    245
   Maximum angular momentum in Aux-J        ...      4
Auxiliary J/K fitting basis                 ... NOT available
Auxiliary Correlation fitting basis         ... AVAILABLE
   # of basis functions in Aux-C            ...    764
   # of shells in Aux-C                     ...    268
   Maximum angular momentum in Aux-C        ...      3
Auxiliary 'external' fitting basis          ... NOT available

Checking pre-screening integrals            ... done (  0.0 sec) Dimension = 108
Check shell pair data                       ... done (  0.0 sec)
Shell pair information
Shell pair cut-off parameter TPreSel        ...   1.0e-14
Total number of shell pairs                 ...      5886
Shell pairs after pre-screening             ...      5017
Total number of primitive shell pairs       ...     21520
Primitive shell pairs kept                  ...     12885
          la=0 lb=0:   1521 shell pairs
          la=1 lb=0:   1817 shell pairs
          la=1 lb=1:    581 shell pairs
          la=2 lb=0:    637 shell pairs
          la=2 lb=1:    389 shell pairs
          la=2 lb=2:     72 shell pairs

Calculating one electron integrals          ... done (  0.0 sec)
Calculating RI/J V-Matrix + Cholesky decomp.... done (  0.1 sec)
Calculating RI/C V-Matrix + Cholesky decomp.... done (  0.1 sec)
Calculating Nuclear repulsion               ... done (  0.0 sec) ENN=    718.846389030891 Eh

Diagonalization of the overlap matrix:
Smallest eigenvalue                        ... 2.671e-04
Time for diagonalization                   ...    0.008 sec
Threshold for overlap eigenvalues          ... 1.000e-07
Number of eigenvalues below threshold      ... 0
Time for construction of square roots      ...    0.042 sec
Total time needed                          ...    0.051 sec

-------------------
DFT GRID GENERATION
-------------------

General Integration Accuracy     IntAcc      ... 4.388
Radial Grid Type                 RadialGrid  ... OptM3 with GC (2021)
Angular Grid (max. ang.)         AngularGrid ... 4 (Lebedev-302)
Angular grid pruning method      GridPruning ... 4 (adaptive)
Weight generation scheme         WeightScheme... mBecke (2022)
Basis function cutoff            BFCut       ... 1.0000e-12
Integration weight cutoff        WCut        ... 1.0000e-14
Partially contracted basis set               ... off
Rotationally invariant grid construction     ... off
Angular grids for H and He will be reduced by one unit

Total number of grid points                  ...   110420
Total number of batches                      ...     1738
Average number of points per batch           ...       63
Average number of grid points per atom       ...     4801

--------------------
COSX GRID GENERATION
--------------------

GRIDX 1
-------
General Integration Accuracy     IntAcc      ... 3.816
Radial Grid Type                 RadialGrid  ... OptM3 with GC (2021)
Angular Grid (max. ang.)         AngularGrid ... 1 (Lebedev-50)
Angular grid pruning method      GridPruning ... 4 (adaptive)
Weight generation scheme         WeightScheme... mBecke (2022)
Basis function cutoff            BFCut       ... 1.0000e-12
Integration weight cutoff        WCut        ... 1.0000e-14
Partially contracted basis set               ... on
Rotationally invariant grid construction     ... off
Angular grids for H and He will be reduced by one unit

Total number of grid points                  ...    14060
Total number of batches                      ...      123
Average number of points per batch           ...      114
Average number of grid points per atom       ...      611
UseSFitting                                  ... on

GRIDX 2
-------
General Integration Accuracy     IntAcc      ... 4.020
Radial Grid Type                 RadialGrid  ... OptM3 with GC (2021)
Angular Grid (max. ang.)         AngularGrid ... 2 (Lebedev-110)
Angular grid pruning method      GridPruning ... 4 (adaptive)
Weight generation scheme         WeightScheme... mBecke (2022)
Basis function cutoff            BFCut       ... 1.0000e-12
Integration weight cutoff        WCut        ... 1.0000e-14
Partially contracted basis set               ... on
Rotationally invariant grid construction     ... off
Angular grids for H and He will be reduced by one unit

Total number of grid points                  ...    30885
Total number of batches                      ...      255
Average number of points per batch           ...      121
Average number of grid points per atom       ...     1343
UseSFitting                                  ... on

GRIDX 3
-------
General Integration Accuracy     IntAcc      ... 4.338
Radial Grid Type                 RadialGrid  ... OptM3 with GC (2021)
Angular Grid (max. ang.)         AngularGrid ... 3 (Lebedev-194)
Angular grid pruning method      GridPruning ... 4 (adaptive)
Weight generation scheme         WeightScheme... mBecke (2022)
Basis function cutoff            BFCut       ... 1.0000e-12
Integration weight cutoff        WCut        ... 1.0000e-14
Partially contracted basis set               ... on
Rotationally invariant grid construction     ... off
Angular grids for H and He will be reduced by one unit

Total number of grid points                  ...    67795
Total number of batches                      ...      541
Average number of points per batch           ...      125
Average number of grid points per atom       ...     2948
UseSFitting                                  ... on
Initializing property integral containers    ... done (  0.0 sec)

SHARK setup successfully completed in   1.9 seconds

Maximum memory used throughout the entire STARTUP-calculation: 29.8 MB


           ************************************************************
           *        Program running with 8 parallel MPI-processes     *
           *              working on a common directory               *
           ************************************************************
Occupation numbers will be reassigned to an Aufbau configuration
             **** ENERGY FILE WAS UPDATED (calc.en.tmp) ****
Finished Guess after   0.5 sec
Maximum memory used throughout the entire GUESS-calculation: 12.7 MB


           ************************************************************
           *        Program running with 8 parallel MPI-processes     *
           *              working on a common directory               *
           ************************************************************
--------------------
CPCM SOLVATION MODEL
--------------------
CPCM parameters:
  Epsilon                                         ...      16.7000
  Refrac                                          ...       1.2750
  Rsolv                                           ...       1.3000
  Surface type                                    ... GAUSSIAN VDW
  Discretization scheme                           ... Constant charge density
    Threshold for H atoms                         ...       5.0000 (charges/Ang^2)
    Threshold for non-H atoms                     ...       5.0000 (charges/Ang^2)
  Epsilon function type                           ...         CPCM
Solvent:                                          ... CUSTOM
Radii:
  Scheme                                          ... Element-dependent radii
  Radius for C  used is    3.8550 Bohr (=   2.0400 Ang.)
  Radius for O  used is    3.4469 Bohr (=   1.8240 Ang.)
  Radius for H  used is    2.4944 Bohr (=   1.3200 Ang.)
Calculating surface                               ...        done! (  0.0s)
Cavity surface points                             ...         2155
Cavity Volume                                     ...    1462.0123
Cavity Surface-area                               ...     787.6746
Calculating surface distance matrix               ...        done! (  0.1s)
Performing Cholesky decomposition & store         ...        done! (  0.2s)
Overall time for CPCM initialization              ...                 0.3s

----------------------------------------D-I-I-S--------------------------------------------
Iteration    Energy (Eh)           Delta-E    RMSDP     MaxDP     DIISErr   Damp  Time(sec)
-------------------------------------------------------------------------------------------
               ***  Starting incremental Fock matrix formation  ***
                              *** Initializing SOSCF ***
---------------------------------------S-O-S-C-F--------------------------------------
Iteration    Energy (Eh)           Delta-E    RMSDP     MaxDP     MaxGrad    Time(sec)
--------------------------------------------------------------------------------------
    1    -574.0043091689248058     0.00e+00  2.47e-05  3.96e-04  5.36e-05     2.2
               *** Restarting incremental Fock matrix formation ***
    2    -574.0043146602282604    -5.49e-06  1.04e-05  1.75e-04  9.96e-05     2.2
    3    -574.0043155038555369    -8.44e-07  5.36e-06  1.34e-04  2.80e-05     1.7
    4    -574.0043155440283726    -4.02e-08  2.02e-06  8.45e-05  4.52e-05     1.6
    5    -574.0043155855952364    -4.16e-08  4.44e-07  1.00e-05  4.10e-06     1.6
    6    -574.0043155870906730    -1.50e-09  1.85e-07  7.41e-06  3.01e-06     1.4
    7    -574.0043155871882163    -9.75e-11  7.44e-08  1.77e-06  7.63e-07     1.3
                 **** Energy Check signals convergence ****

               *****************************************************
               *                     SUCCESS                       *
               *           SCF CONVERGED AFTER   7 CYCLES          *
               *****************************************************

Recomputing exchange energy using gridx3       ... done (    2.371 sec)
Old exchange energy                            :    -40.775938095 Eh
New exchange energy                            :    -40.775898071 Eh
Exchange energy change after final integration :      0.000040024 Eh
Total energy after final integration           :   -574.004275563 Eh
             **** ENERGY FILE WAS UPDATED (calc.en.tmp) ****

----------------
TOTAL SCF ENERGY
----------------

Total Energy       :       -574.00427556274667 Eh          -15619.45042 eV

Components:
Nuclear Repulsion  :        718.84638903089115 Eh           19560.80470 eV
Electronic Energy  :      -1292.83948215491023 Eh          -35179.95082 eV
One Electron Energy:      -2205.10733194143313 Eh          -60004.02105 eV
Two Electron Energy:        912.26784978652290 Eh           24824.07022 eV
CPCM Dielectric    :         -0.01122246316902 Eh              -0.30538 eV

Virial components:
Potential Energy   :      -1143.17620749048911 Eh          -31107.40608 eV
Kinetic Energy     :        569.17193192774243 Eh           15487.95566 eV
Virial Ratio       :          2.00849012989561

DFT components:
N(Alpha)           :       46.000056192695 electrons
N(Beta)            :       46.000056192695 electrons
N(Total)           :       92.000112385390 electrons
E(X)               :      -36.251246347903 Eh       
E(C)               :       -2.290100861210 Eh       
E(XC)              :      -38.541347209113 Eh       

CPCM Solvation Model Properties:
Surface-charge          :         -0.02161549899998
Corrected charge        :         -0.00000000000000
Outlying charge corr.   :          0.00002815996813 Eh               0.00077 eV
Free-energy (cav+disp)  :  This term is not implemented in the current solvation scheme

---------------
SCF CONVERGENCE
---------------

  Last Energy change         ...    9.7543e-11  Tolerance :   1.0000e-09
  Last MAX-Density change    ...    1.7734e-06  Tolerance :   1.0000e-08
  Last RMS-Density change    ...    7.4358e-08  Tolerance :   1.0000e-09
  Last DIIS Error            ...    7.6214e-04  Tolerance :   1.0000e-08
  Last Orbital Gradient      ...    7.6288e-07  Tolerance :   2.0000e-06
  Last Orbital Rotation      ...    1.3795e-06  Tolerance :   2.0000e-06


Total SCF time: 0 days 0 hours 0 min 15 sec 
Finished LeanSCF after  15.3 sec

Maximum memory used throughout the entire LEANSCF-calculation: 26.6 MB


           ************************************************************
           *        Program running with 8 parallel MPI-processes     *
           *              working on a common directory               *
           ************************************************************

------------------------------------------------------------------------------
                                ORCA  MP2 
------------------------------------------------------------------------------

Freezing NCore=26 chemical core electrons

----------------------
RI-MP2 ENERGY+GRADIENT
----------------------
Dimension of the orbital basis            ...  232
Dimension of the AuxC basis               ...  764
Memory devoted to MP2                     ... 8000 MB   
Data format for matrix containers         ... DOUBLE
Compression type for matrix containers    ... UNCOMPRESSED
Overall scaling of the MP2 energy         ...   2.700e-01

-----------------------
SHARK RI TRANSFORMATION
-----------------------

Number of basis functions                ...    232
Number of aux functions                  ...    764
Number of operators                      ...      1
Generation of IJK                        ... YES
Generation of IAK                        ... YES
Generation of ABK                        ... NO
Orbital Range Operator  0:    0-  45 to   46- 231

Aux basis identifier                     ...   AUXC
Contraction scheme used                  ... SEGMENTED
Do orthogonalization                     ... YES
All operator combinations                ... NO
Transpose (ia|K)                         ... NO
Integral generator used                  ... LIBINT
Starting integral generation + trafo... 
Half trafo (segmented) done. Total time =  0.2 sec. integrals=  0.1 sec trafo=  0.1 sec
Integral generation and half transformation done (  0.2 sec)

Reading or making V^(-1/2)          ... done (  0.0 sec)
Sorting IJK integrals               ... done (  0.1 sec)
Sorting IAK integrals               ... done (  0.2 sec)

SHARK RI integral transformation done. Total time =  0.4 sec.

Opening buffers                              ... done
Frozen core precalculation                   ... done

Starting loop over batches of integrals:

Operator 0  - window                       ... ( 13- 45)x( 46-231)
Operator 0  - Memory available             ...  8000 MB
Operator 0  - Memory needed per MO         ...   1.1 MB
Operator 0  - Number of orbitals per batch ... 5
Operator 0  - Number of batches            ... 1

OPERATOR  0   PASS   0:  MOs    13 ...   17 +   18 ...   22 +   23 ...   27 +   28 ...   32
                            +   33 ...   37 +   38 ...   42 +   43 ...   45
  Reading integrals       ... ok
  Internal MO  15
Closing buffer GIPV ( 0.04 GB; CompressionRatio= 1.00)
Time spent in pair loops =     1.805 sec
Deleting buffers (Ka|jb) ...done

-----------------------------------------------
 RI-MP2 CORRELATION ENERGY:     -0.597168290 Eh
-----------------------------------------------


---------------------
MP2 DENSITY FORMATION
---------------------

Completing the external part of the density      ... done
Storing the unrelaxed density                    ... done

Re-sorting 3-index density container for op 0    ... done
Computing external part of the Lagrangian        ... done
Calculating the xc-kernel                        ... done
Calculating G(D)                                 ... done
Completing the Lagrangian                        ... done
Solving the Z-vector equations                   ... Using XC Grid                  ... (calc.grid_cpscf.tmp) 
Recalculating density on grid  ... (calc.grho_cpscf0.tmp) done
Calculating the xc-kernel      ... (calc.fxc_cpscf0.tmp) done

-------------------
SHARK CP-SCF DRIVER
-------------------

Dimension of the orbital basis          ...    232
Dimension of the CPSCF-problem          ...   8556
Number of operators                     ...      1
Max. number of iterations               ...    128
Convergence Tolerance                   ... 3.0e-05
Number of perturbations                 ...      1
Perturbation type                       ... REAL

----------------------------
POPLE LINEAR EQUATION SOLVER
----------------------------

  ITERATION   0:   ||err||_max =   5.4993e-02 (   1.0 sec)
  ITERATION   1:   ||err||_max =   1.5597e-02 (   1.0 sec)
  ITERATION   2:   ||err||_max =   6.7165e-03 (   1.0 sec)
  ITERATION   3:   ||err||_max =   2.1761e-03 (   1.1 sec)
  ITERATION   4:   ||err||_max =   7.5843e-04 (   1.0 sec)
  ITERATION   5:   ||err||_max =   3.0166e-04 (   1.0 sec)
  ITERATION   6:   ||err||_max =   9.6086e-05 (   1.0 sec)
  ITERATION   7:   ||err||_max =   3.8136e-05 (   1.0 sec)
  ITERATION   8:   ||err||_max =   1.3839e-05 (   1.0 sec)
done
Finalizing the relaxed density                   ... done
Transforming P to the AO basis                   ... done
Storing the relaxed density                      ... done

------------------------------------
ENERGY WEIGHTED DENSITY FINALIZATION
------------------------------------

Gathering the parts of the W-matrix              ... done
Forming the Z-density                            ... done
Transforming Z to the AO basis                   ... done
Calculating G(Z)                                 ... done
Finalizing the W-matrix                          ... done
Transforming W to the AO basis and storing       ... done

----------------------------------
MP2 DERIVATIVE INTEGRAL GENERATION
----------------------------------

Input SCF Electron Density              ... calc.scfp
Input Correlated Electron Density       ... calc.pmp2re
Input Energy Weighted Density           ... calc.wmp2.tmp

Nuclear repulsion gradient              ... done (  0.0 sec)
HCore & Overlap gradient  (SHARK)       ... done (  0.1 sec)
Two-electron RIJ gradient terms         ... done (  0.6 sec)

-----------------------------------------------------------
MP2 COSX Grid Generation
-----------------------------------------------------------

General Integration Accuracy     IntAcc      ... 4.871
Radial Grid Type                 RadialGrid  ... OptM3 with GC (2021)
Angular Grid (max. ang.)         AngularGrid ... 4 (Lebedev-302)
Angular grid pruning method      GridPruning ... 4 (adaptive)
Weight generation scheme         WeightScheme... mBecke (2022)
Basis function cutoff            BFCut       ... 1.0000e-12
Integration weight cutoff        WCut        ... 1.0000e-14
Partially contracted basis set               ... on
Rotationally invariant grid construction     ... off
Angular grids for H and He will be reduced by one unit

Total number of grid points                  ...   127438
Total number of batches                      ...     1005
Average number of points per batch           ...      126
Average number of grid points per atom       ...     5541
UseSFitting                                  ... on
Two-electron COSX gradient terms        ... 
Integration Timings:
Total Time                  =     5.9 sec
Basis fcn evaluation        =     0.1 sec
Density evaluation          =     0.1 sec
A evaluation                =     4.8 sec
A derivative evaluation     =     0.0 sec
S-fit derivative evaluation =     0.0 sec
anal. over. der. evaluation =     0.0 sec
num. over. der. evaluation  =     0.4 sec
K(P) evaluation             =     0.1 sec
finalize                    =     0.0 sec

done (  6.8 sec)
CPCM gradient                           ... done (  0.7 sec)
DFT XC gradient                         ... Exchange-correlation gradient    ... done
done (  0.7 sec)
Empirical dispersion gradient           ... 
-------------------
DISPERSION GRADIENT
-------------------

   1   C   :   -0.000127979   -0.000045403   -0.000133121
   2   O   :   -0.000085776   -0.000102759   -0.000113193
   3   C   :   -0.000019242   -0.000044961   -0.000032529
   4   C   :   -0.000054612    0.000070814   -0.000027696
   5   C   :   -0.000033055    0.000038511   -0.000017704
   6   C   :    0.000057786   -0.000171673   -0.000002475
   7   C   :    0.000018505   -0.000100644   -0.000015346
   8   C   :   -0.000053380   -0.000062093   -0.000069149
   9   C   :    0.000702851    0.000291229    0.000744979
  10   C   :    0.000309576   -0.000003128    0.000286524
  11   C   :   -0.000100552   -0.000159914   -0.000143901
  12   C   :   -0.000523381    0.000162424   -0.000433765
  13   O   :    0.000096179    0.000066303    0.000110723
  14   H   :   -0.000063265   -0.000036475   -0.000070226
  15   H   :   -0.000060794    0.000001013   -0.000103983
  16   H   :   -0.000106291   -0.000014978   -0.000054867
  17   H   :   -0.000068098    0.000090782   -0.000033711
  18   H   :   -0.000075385    0.000108559   -0.000034262
  19   H   :    0.000037998   -0.000126026   -0.000005798
  20   H   :    0.000057310   -0.000128680    0.000011373
  21   H   :   -0.000010670    0.000125037    0.000029791
  22   H   :    0.000033130    0.000066573    0.000051885
  23   H   :    0.000069147   -0.000024510    0.000056450

Difference to translation invariance:
           :   -0.0000000000    0.0000000000    0.0000000000

Difference to rotation invariance:
           :    0.0000000000    0.0000000000    0.0000000000

Norm of the Dispersion gradient    ...    0.0014704543
RMS gradient                       ...    0.0001770219
MAX gradient                       ...    0.0007449792
done (  0.0 sec)

-------
TIMINGS
-------

Total time                :   25.438 sec
Integral trafo            :    0.362 sec (  1.4%)
FC preparation            :    0.133 sec (  0.5%)
I/O of integrals          :    0.121 sec (  0.5%)
K(i,j) operators          :    0.249 sec (  1.0%)
T(i,j) pair energies      :    0.041 sec (  0.2%)
V**(-1/2)                 :    0.214 sec (  0.8%)
Gamma(ia|P)               :    0.240 sec (  0.9%)
Gamma-Trafo               :    0.074 sec (  0.3%)
D(virtual)                :    0.011 sec (  0.0%)
D(internal)               :    0.336 sec (  1.3%)
W(virtual)                :    0.022 sec (  0.1%)
W(internal)               :    0.482 sec (  1.9%)
L(virtual)                :    0.202 sec (  0.8%)
L(internal)               :    0.036 sec (  0.1%)
XC kernel                 :    0.022 sec (  0.1%)
G(D)                      :    1.831 sec (  7.2%)
G(Z)                      :    1.848 sec (  7.3%)
Z-vector solution         :    9.480 sec ( 37.3%)
3-index derivative        :    0.304 sec (  1.2%)
2-index derivative        :    0.037 sec (  0.1%)
Fock matrix gradient      :    8.887 sec ( 34.9%)


---------------------------------------
MP2 TOTAL ENERGY:     -574.601443853 Eh
---------------------------------------

The final MP2 gradient
  0:  -0.00012163  -0.00006800  -0.00006918
  1:  -0.00000059   0.00009462  -0.00009142
  2:  -0.00001665   0.00009339   0.00009575
  3:  -0.00001491  -0.00000889  -0.00003414
  4:   0.00001464  -0.00003718   0.00001305
  5:  -0.00005119   0.00004015  -0.00001824
  6:   0.00002386  -0.00004375  -0.00000089
  7:   0.00003395  -0.00016238  -0.00003113
  8:  -0.00016782   0.00056034   0.00003972
  9:   0.00015005  -0.00021868   0.00006767
 10:  -0.00005788   0.00002794  -0.00006996
 11:  -0.00025955  -0.00002641  -0.00023157
 12:   0.00029894  -0.00014981   0.00024081
 13:  -0.00000218  -0.00002583   0.00001164
 14:   0.00008699  -0.00000766   0.00001722
 15:   0.00004224   0.00000035   0.00007195
 16:   0.00000896  -0.00001747  -0.00000598
 17:   0.00000595  -0.00001575   0.00000238
[truncated: 444,295 more chars]
