# Supplementary material for: Bro̷nsted Acid-Catalyzed Reduction of Furans
Source: J Am Chem Soc. 2025 Feb 19;147(9):7932–8. doi: 10.1021/jacs.4c18485 (PMC11887439; doi:10.1021/jacs.4c18485)
Supplement: Supplementary file 2 — ja4c18485_si_002.zip [file ja4c18485_si_002.zip › AllCoordinates/2-(p-OMe-Ph)-Furan/SM/calc.xyz]

23
Coordinates from ORCA-job calc E -574.621010386778
  C           1.14974222464011      0.35486128581853     -0.23212379873660
  O           2.17114049073072     -0.29343940788849      0.50723630104929
  C           2.88165155379554      0.43438962266895      1.40186993828523
  C           2.67898139426011      1.80114274029616      1.65497104292722
  C           3.47083429789283      2.45708755060553      2.60097373331766
  C           3.88356153455737     -0.25328767238146      2.10987911921259
  C           4.66623767818374      0.40837293419163      3.04923300425094
  C           4.47486389030002      1.78063559534108      3.31371883171866
  C           5.29433433866843      2.48082978446825      4.29775253633818
  C           5.32915550157035      3.78066603221301      4.75135557232510
  C           6.37152744475150      3.84383086399729      5.73203022902653
  C           6.89811801909648      2.58415289920640      5.80931454232895
  O           6.25310951813404      1.75454121607459      4.94593127682387
  H           0.71195748878558     -0.40638629575251     -0.88591806011328
  H           1.55624908398565      1.17248908016357     -0.84717846478001
  H           0.36853435229782      0.75855458958503      0.43037040768395
  H           1.91208257741156      2.36379538878652      1.12499613028503
  H           3.29718614611441      3.51988747260776      2.78212793451598
  H           4.03081825242681     -1.31451825688913      1.90462600313522
  H           5.43844532870949     -0.14058818396839      3.58833029160983
  H           4.68705616938242      4.59425243117209      4.42334498554986
  H           6.68723479003442      4.71238626229070      6.30493118396995
  H           7.69376756767051      2.13796600699286      6.39804460867582
