# Supplementary material for: Bro̷nsted Acid-Catalyzed Reduction of Furans
Source: J Am Chem Soc. 2025 Feb 19;147(9):7932–8. doi: 10.1021/jacs.4c18485 (PMC11887439; doi:10.1021/jacs.4c18485)
Supplement: Supplementary file 2 — ja4c18485_si_002.zip [file ja4c18485_si_002.zip › AllCoordinates/2-(p-OMe-Ph)-Furan/SM/SP/calc.mpi8.out]

! Job execution by suborca V 10.00 !
Job started from head1.mpi-muelheim.mpg.de, running /hsnfs/software/orca/orca_stable_directory/orca_stable_20240818/orca on xe30th87.mpi-muelheim.mpg.de in /usr/scratch/frank/calc__9295257 (/bin/ksh)
Job execution start: Sun Aug 18 10:46:57 CEST 2024
Shared library path: /hsnfs/software/openmpi-4.1.0/lib:/hsnfs/software/orca/orca_stable_directory/orca_stable_20240818:/hsnfs/software/themis/llvm-14.0.1/lib::/hsnfs/software/cfour-2.1/lib:/hsnfs/software/orca/orca_stable:/usr/users/openmpi-2.0.4/lib:/opt/intel/lib/intel64:/opt/intel/mkl/lib/intel64
SLURM Job ID is: 9295257
SLURM_JOB_NODELIST: xe30th87
Maxcore enforced by SLURM: 9600 MB per core
Expanded nodelist (1 nodes):
xe30th87

                                 *****************
                                 * O   R   C   A *
                                 *****************

                                            #,                                       
                                            ###                                      
                                            ####                                     
                                            #####                                    
                                            ######                                   
                                           ########,                                 
                                     ,,################,,,,,                         
                               ,,#################################,,                 
                          ,,##########################################,,             
                       ,#########################################, ''#####,          
                    ,#############################################,,   '####,        
                  ,##################################################,,,,####,       
                ,###########''''           ''''###############################       
              ,#####''   ,,,,##########,,,,          '''####'''          '####       
            ,##' ,,,,###########################,,,                        '##       
           ' ,,###''''                  '''############,,,                           
         ,,##''                                '''############,,,,        ,,,,,,###''
      ,#''                                            '''#######################'''  
     '                                                          ''''####''''         
             ,#######,   #######,   ,#######,      ##                                
            ,#'     '#,  ##    ##  ,#'     '#,    #''#        ,####,   ,####,        
            ##       ##  ##   ,#'  ##            #'  '#       #'       #'  '#        
            ##       ##  #######   ##           ,######,      #####,   #    #        
            '#,     ,#'  ##    ##  '#,     ,#' ,#      #,     #,   #   #,  ,#        
             '#######'   ##     ##  '#######'  #'      '#     '####' # '####'        


                #########################################################
                #                        -***-                          #
                #          Department of theory and spectroscopy        #
                #                                                       #
                #                      Frank Neese                      #
                #                                                       #
                #     Directorship, Architecture, Infrastructure        #
                #                    SHARK, DRIVERS                     #
                #        Core code/Algorithms in most modules           #
                #                                                       #
                #        Max Planck Institute fuer Kohlenforschung      #
                #                Kaiser Wilhelm Platz 1                 #
                #                 D-45470 Muelheim/Ruhr                 #
                #                      Germany                          #
                #                                                       #
                #                  All rights reserved                  #
                #                        -***-                          #
                #########################################################


                         Program Version 6.0.x  -   STABLE   -
                                (GIT: $c601ac21$)
                ($2024-08-14 11:52:48 +0200 $)

                         (BUILD: $Sun 18 Aug 2024 01:04:00 AM CEST$)


 With contributions from (in alphabetic order):
   Daniel Aravena         : Magnetic Suceptibility
   Michael Atanasov       : Ab Initio Ligand Field Theory (pilot matlab implementation)
   Alexander A. Auer      : GIAO ZORA, VPT2 properties, NMR spectrum
   Ute Becker             : All parallelization in ORCA, NUMFREQ, NUMCALC
   Giovanni Bistoni       : ED, misc. LED, open-shell LED, HFLD
   Martin Brehm           : Molecular dynamics
   Dmytro Bykov           : pre 5.0 version of the SCF Hessian
   Marcos Casanova-Páez   : Triplet and SCS-CIS(D). UHF-(DLPNO)-IP/EA/STEOM-CCSD. UHF-CVS-IP/STEOM-CCSD
   Vijay G. Chilkuri      : MRCI spin determinant printing, contributions to CSF-ICE
   Pauline Colinet        : FMM embedding
   Dipayan Datta          : RHF DLPNO-CCSD density
   Achintya Kumar Dutta   : EOM-CC, STEOM-CC
   Nicolas Foglia         : Exact transition moments, OPA infrastructure, MCD improvements
   Dmitry Ganyushin       : Spin-Orbit,Spin-Spin,Magnetic field MRCI
   Miquel Garcia          : C-PCM and meta-GGA Hessian, CCSD/C-PCM, Gaussian charge scheme
   Tiago L. C. Gouveia    : GS-ROHF, GS-ROCIS
   Yang Guo               : DLPNO-NEVPT2, F12-NEVPT2, CIM, IAO-localization
   Andreas Hansen         : Spin unrestricted coupled pair/coupled cluster methods
   Ingolf Harden          : AUTO-CI MPn and infrastructure 
   Benjamin Helmich-Paris : MC-RPA, TRAH-(SCF,CASSCF), AVAS, COSX integrals, SCF dyn. polar.
   Lee Huntington         : MR-EOM, pCC
   Robert Izsak           : Overlap fitted RIJCOSX, COSX-SCS-MP3, EOM
   Riya Kayal             : Wick's Theorem for AUTO-CI, AUTO-CI UHF-CCSDT
   Emily Kempfer          : AUTO-CI, RHF CISDT and CCSDT
   Christian Kollmar      : KDIIS, OOCD, Brueckner-CCSD(T), CCSD density, CASPT2, CASPT2-K, improved NEVPT2
   Axel Koslowski         : Symmetry handling
   Simone Kossmann        : Meta GGA functionals, TD-DFT gradient, OOMP2, (MP2 Hessian; deprecated post 5.0)
   Lucas Lang             : DCDCAS
   Marvin Lechner         : AUTO-CI (C++ implementation), FIC-MRCC
   Spencer Leger          : CASSCF response
   Dagmar Lenk            : GEPOL surface, SMD, ORCA-2-JSON
   Dimitrios Liakos       : Extrapolation schemes; Compound Job, initial MDCI parallelization
   Dimitrios Manganas     : Further ROCIS development; embedding schemes. LFT, Crystal Embedding
   Dimitrios Pantazis     : SARC Basis sets
   Anastasios Papadopoulos: AUTO-CI, single reference methods and gradients
   Taras Petrenko         : pre 6.0 DFT Hessian and TD-DFT gradient, (ASA, deprecated), ECA, 1-Electron XAS/XES, NRVS
   Peter Pinski           : DLPNO-MP2, DLPNO-MP2 Gradient
   Christoph Reimann      : Effective Core Potentials
   Marius Retegan         : Local ZFS, SOC
   Christoph Riplinger    : Optimizer, TS searches, QM/MM, DLPNO-CCSD(T), (RO)-DLPNO pert. Triples
   Michael Roemelt        : Original ROCIS implementation
   Masaaki Saitow         : Open-shell DLPNO-CCSD energy and density
   Barbara Sandhoefer     : DKH picture change effects
   Kantharuban Sivalingam : CASSCF convergence/infrastructure, NEVPT2 and variants, FIC-MRCI
   Bernardo de Souza      : ESD, SOC TD-DFT
   Georgi Stoychev        : AutoAux, RI-MP2 NMR, DLPNO-MP2 response, X2C
   Van Anh Tran           : RI-MP2 g-tensors
   Willem Van den Heuvel  : Paramagnetic NMR
   Zikuan Wang            : NOTCH, Electric field optimization 
   Frank Wennmohs         : Technical directorship and infrastructure
   Hang Xu                : AUTO-CI-Response properties 


 We gratefully acknowledge several colleagues who have allowed us to
 interface, adapt or use parts of their codes:
   Stefan Grimme, W. Hujo, H. Kruse, P. Pracht,  : VdW corrections, initial TS optimization,
                  C. Bannwarth, S. Ehlert,         DFT functionals, gCP, sTDA/sTD-DF
                  L. Wittmann, M. Mueller
   Ed Valeev, F. Pavosevic, A. Kumar             : LibInt (2-el integral package), F12 methods
   Garnet Chan, S. Sharma, J. Yang, R. Olivares  : DMRG
   Ulf Ekstrom                                   : XCFun DFT Library
   Mihaly Kallay                                 : mrcc  (arbitrary order and MRCC methods)
   Frank Weinhold                                : gennbo (NPA and NBO analysis)
   Simon Mueller                                 : openCOSMO-RS
   Christopher J. Cramer and Donald G. Truhlar   : smd solvation model
   Lars Goerigk                                  : TD-DFT with DH, B97 family of functionals
   V. Asgeirsson, H. Jonsson                     : NEB implementation
   FAccTs GmbH                                   : IRC, NEB, NEB-TS, DLPNO-Multilevel, CI-OPT
                                                   MM, QMMM, 2- and 3-layer-ONIOM, Crystal-QMMM,
                                                   LR-CPCM, SF, NACMEs, symmetry and pop. for TD-DFT,
                                                   nearIR, NL-DFT gradient (VV10), updates on ESD,
                                                   ML-optimized integration grids, MBIS, APM,
                                                   GOAT, DOCKER, SOLVATOR, interface openCOSMO-RS
   S Lehtola, MJT Oliveira, MAL Marques          : LibXC Library
   Liviu Ungur et al                             : ANISO software


 Your calculation uses the libint2 library for the computation of 2-el integrals
 For citations please refer to: http://libint.valeyev.net

 Your ORCA version has been built with support for libXC version: 6.2.2
 For citations please refer to: https://libxc.gitlab.io

 This ORCA versions uses:
   CBLAS   interface :  Fast vector & matrix operations
   LAPACKE interface :  Fast linear algebra routines
   SCALAPACK package :  Parallel linear algebra routines
   Shared memory     :  Shared parallel matrices
   BLAS/LAPACK       :  OpenBLAS 0.3.26  USE64BITINT DYNAMIC_ARCH NO_AFFINITY Haswell SINGLE_THREADED
        Core in use  :  Haswell
   Copyright (c) 2011-2014, The OpenBLAS Project


NOTE: MaxCore=8000 MB was set to SCF,MP2,MDCI,CIPSI,MRCI and CIS
      => If you want to overwrite this, your respective input block should be placed after the MaxCore statement


***************************************
The coordinates will be read from file: calc.xyz
***************************************


================================================================================

----- Orbital basis set information -----
Your calculation utilizes the basis: def2-TZVPP
   F. Weigend and R. Ahlrichs, Phys. Chem. Chem. Phys. 7, 3297 (2005).

----- AuxC basis set information -----
Your calculation utilizes the auxiliary basis: def2-TZVPP/C
  H-La, Hf-Rn : A. Hellweg, C. Hattig, S. Hofener and W. Klopper, Theor. Chem. Acc. 117, 587 (2007).
        Ce-Lu : J. Chmela and M. E. Harding, Mol. Phys. (2018).

================================================================================
                                        WARNINGS
                       Please study these warnings very carefully!
================================================================================

WARNING: Old DensityContainer found on disk!
         Will remove this file - 
         If you want to keep old densities, please start your calculation with a different basename. 


WARNING: Post HF methods need fully converged wavefunctions
  ===> : Setting SCFConvForced true
         You can overwrite this default with %scf ConvForced false 


WARNING: MDCI localization with Augmented Hessian Foster-Boys
  ===> : Switching off randomization!

================================================================================
                                       INPUT FILE
================================================================================
NAME = calc.inp
|  1> ! DLPNO-CCSD(T) def2-TZVPP def2-TZVPP/C
|  2> 
|  3> %cpcm
|  4> epsilon 16.7                    # Dielectric constant
|  5> refrac 1.275
|  6> SURFACETYPE VDW_GAUSSIAN
|  7> end
|  8> 
|  9> 
| 10> %PAL NPROCS 8 END
| 11> 
| 12> %maxcore 8000
| 13> 
| 14> * xyzfile 0 1 calc.xyz 
| 15> 
| 16>                          ****END OF INPUT****
================================================================================

                       ****************************
                       * Single Point Calculation *
                       ****************************

---------------------------------
CARTESIAN COORDINATES (ANGSTROEM)
---------------------------------
  C      1.149742    0.354861   -0.232124
  O      2.171140   -0.293439    0.507236
  C      2.881652    0.434390    1.401870
  C      2.678981    1.801143    1.654971
  C      3.470834    2.457088    2.600974
  C      3.883562   -0.253288    2.109879
  C      4.666238    0.408373    3.049233
  C      4.474864    1.780636    3.313719
  C      5.294334    2.480830    4.297753
  C      5.329156    3.780666    4.751356
  C      6.371527    3.843831    5.732030
  C      6.898118    2.584153    5.809315
  O      6.253110    1.754541    4.945931
  H      0.711957   -0.406386   -0.885918
  H      1.556249    1.172489   -0.847178
  H      0.368534    0.758555    0.430370
  H      1.912083    2.363795    1.124996
  H      3.297186    3.519887    2.782128
  H      4.030818   -1.314518    1.904626
  H      5.438445   -0.140588    3.588330
  H      4.687056    4.594252    4.423345
  H      6.687235    4.712386    6.304931
  H      7.693768    2.137966    6.398045

----------------------------
CARTESIAN COORDINATES (A.U.)
----------------------------
  NO LB      ZA    FRAG     MASS         X           Y           Z
   0 C     6.0000    0    12.011    2.172698    0.670591   -0.438650
   1 O     8.0000    0    15.999    4.102861   -0.554520    0.958538
   2 C     6.0000    0    12.011    5.445532    0.820877    2.649150
   3 C     6.0000    0    12.011    5.062541    3.403667    3.127442
   4 C     6.0000    0    12.011    6.558926    4.643223    4.915128
   5 C     6.0000    0    12.011    7.338868   -0.478644    3.987094
   6 C     6.0000    0    12.011    8.817911    0.771713    5.762215
   7 C     6.0000    0    12.011    8.456267    3.364914    6.262021
   8 C     6.0000    0    12.011   10.004842    4.688089    8.121575
   9 C     6.0000    0    12.011   10.070644    7.144423    8.978761
  10 C     6.0000    0    12.011   12.040442    7.263788   10.831967
  11 C     6.0000    0    12.011   13.035554    4.883341   10.978014
  12 O     8.0000    0    15.999   11.816664    3.315602    9.346456
  13 H     1.0000    0     1.008    1.345405   -0.767959   -1.674143
  14 H     1.0000    0     1.008    2.940885    2.215683   -1.600935
  15 H     1.0000    0     1.008    0.696429    1.433460    0.813282
  16 H     1.0000    0     1.008    3.613312    4.466926    2.125935
  17 H     1.0000    0     1.008    6.230779    6.651623    5.257460
  18 H     1.0000    0     1.008    7.617143   -2.484080    3.599222
  19 H     1.0000    0     1.008   10.277172   -0.265673    6.780962
  20 H     1.0000    0     1.008    8.857253    8.681879    8.358911
  21 H     1.0000    0     1.008   12.637042    8.905119   11.914593
  22 H     1.0000    0     1.008   14.539114    4.040170   12.090552

--------------------------------
INTERNAL COORDINATES (ANGSTROEM)
--------------------------------
 C      0   0   0     0.000000000000     0.00000000     0.00000000
 O      1   0   0     1.417815772443     0.00000000     0.00000000
 C      2   1   0     1.354596033264   118.46278265     0.00000000
 C      3   2   1     1.404688380845   124.47977899     0.00000000
 C      4   3   2     1.397217128935   119.80254745   180.03174237
 C      3   2   1     1.406414118230   116.32215483   180.01779844
 C      6   3   2     1.390238262108   120.56356710   179.96917376
 C      5   4   3     1.404873035368   121.49891572     0.00000000
 C      8   5   4     1.459495135334   120.81934598   179.93931968
 C      9   8   5     1.377150136548   133.55816157     0.15465467
 C     10   9   8     1.432568269299   106.58830071   180.08150561
 C     11  10   9     1.367501032194   106.15652306     0.00000000
 O     12  11  10     1.360044916264   110.08367362     0.00000000
 H      1   2   3     1.094806052049   106.35247927   179.93598777
 H      1   2   3     1.100933821355   111.40260939    60.93263469
 H      1   2   3     1.100978018335   111.40987224   298.95358559
 H      4   3   2     1.088845813771   121.11161403     0.00000000
 H      5   4   3     1.092022984848   118.62660087   179.96692281
 H      6   3   2     1.090882090838   118.49697596   359.96724106
 H      7   6   3     1.090086625007   119.55681482   180.02099266
 H     10   9   8     1.087108700179   126.30350824     0.06397327
 H     11  10   9     1.087324749992   127.38550047   180.01983809
 H     12  11  10     1.085699791816   133.74180366   180.01209936

---------------------------
INTERNAL COORDINATES (A.U.)
---------------------------
 C      0   0   0     0.000000000000     0.00000000     0.00000000
 O      1   0   0     2.679283518272     0.00000000     0.00000000
 C      2   1   0     2.559815524964   118.46278265     0.00000000
 C      3   2   1     2.654476343298   124.47977899     0.00000000
 C      4   3   2     2.640357723311   119.80254745   180.03174237
 C      3   2   1     2.657737514334   116.32215483   180.01779844
 C      6   3   2     2.627169576283   120.56356710   179.96917376
 C      5   4   3     2.654825289777   121.49891572     0.00000000
 C      8   5   4     2.758046099572   120.81934598   179.93931968
 C      9   8   5     2.602436603368   133.55816157     0.15465467
 C     10   9   8     2.707161697120   106.58830071   180.08150561
 C     11  10   9     2.584202438701   106.15652306     0.00000000
 O     12  11  10     2.570112421572   110.08367362     0.00000000
 H      1   2   3     2.068883608133   106.35247927   179.93598777
 H      1   2   3     2.080463413931   111.40260939    60.93263469
 H      1   2   3     2.080546934120   111.40987224   298.95358559
 H      4   3   2     2.057620390094   121.11161403     0.00000000
 H      5   4   3     2.063624373310   118.62660087   179.96692281
 H      6   3   2     2.061468396084   118.49697596   359.96724106
 H      7   6   3     2.059965183514   119.55681482   180.02099266
 H     10   9   8     2.054337721141   126.30350824     0.06397327
 H     11  10   9     2.054745996119   127.38550047   180.01983809
 H     12  11  10     2.051675270188   133.74180366   180.01209936

---------------------
BASIS SET INFORMATION
---------------------
There are 3 groups of distinct atoms

 Group   1 Type C   : 11s6p2d1f contracted to 5s3p2d1f pattern {62111/411/11/1}
 Group   2 Type O   : 11s6p2d1f contracted to 5s3p2d1f pattern {62111/411/11/1}
 Group   3 Type H   : 5s2p1d contracted to 3s2p1d pattern {311/11/1}

Atom   0C    basis set group =>   1
Atom   1O    basis set group =>   2
Atom   2C    basis set group =>   1
Atom   3C    basis set group =>   1
Atom   4C    basis set group =>   1
Atom   5C    basis set group =>   1
Atom   6C    basis set group =>   1
Atom   7C    basis set group =>   1
Atom   8C    basis set group =>   1
Atom   9C    basis set group =>   1
Atom  10C    basis set group =>   1
Atom  11C    basis set group =>   1
Atom  12O    basis set group =>   2
Atom  13H    basis set group =>   3
Atom  14H    basis set group =>   3
Atom  15H    basis set group =>   3
Atom  16H    basis set group =>   3
Atom  17H    basis set group =>   3
Atom  18H    basis set group =>   3
Atom  19H    basis set group =>   3
Atom  20H    basis set group =>   3
Atom  21H    basis set group =>   3
Atom  22H    basis set group =>   3
---------------------------------
AUXILIARY/C BASIS SET INFORMATION
---------------------------------
There are 3 groups of distinct atoms

 Group   1 Type C   : 8s6p5d3f1g contracted to 8s6p4d3f1g pattern {11111111/111111/2111/111/1}
 Group   2 Type O   : 8s6p5d3f1g contracted to 8s6p4d3f1g pattern {11111111/111111/2111/111/1}
 Group   3 Type H   : 4s3p2d1f contracted to 4s3p2d1f pattern {1111/111/11/1}

Atom   0C    basis set group =>   1
Atom   1O    basis set group =>   2
Atom   2C    basis set group =>   1
Atom   3C    basis set group =>   1
Atom   4C    basis set group =>   1
Atom   5C    basis set group =>   1
Atom   6C    basis set group =>   1
Atom   7C    basis set group =>   1
Atom   8C    basis set group =>   1
Atom   9C    basis set group =>   1
Atom  10C    basis set group =>   1
Atom  11C    basis set group =>   1
Atom  12O    basis set group =>   2
Atom  13H    basis set group =>   3
Atom  14H    basis set group =>   3
Atom  15H    basis set group =>   3
Atom  16H    basis set group =>   3
Atom  17H    basis set group =>   3
Atom  18H    basis set group =>   3
Atom  19H    basis set group =>   3
Atom  20H    basis set group =>   3
Atom  21H    basis set group =>   3
Atom  22H    basis set group =>   3

Checking for AutoStart:
The File: calc.gbw exists
Trying to determine its content:
     ... Fine, the file contains calculation information
     ... Fine, the calculation information was read
     ... Fine, the file contains a basis set
     ... Fine, the basis set was read
     ... Fine, the file contains a geometry
     ... Fine, the geometry was read
     ... Fine, the file contains a set of orbitals
     ... Fine, the orbitals can be read
     => possible old guess file was deleted
     => GBW file was renamed to GES file
     => GES file is set as startup file
     => Guess is set to MORead
     ... now leaving AutoStart


           ************************************************************
           *        Program running with 8 parallel MPI-processes     *
           *              working on a common directory               *
           ************************************************************
------------------------------------------------------------------------------
                             ORCA STARTUP CALCULATIONS
------------------------------------------------------------------------------
------------------------------------------------------------------------------
                   ___                                                        
                  /   \      - P O W E R E D   B Y -                         
                 /     \                                                     
                 |  |  |   _    _      __       _____    __    __             
                 |  |  |  | |  | |    /  \     |  _  \  |  |  /  |          
                  \  \/   | |  | |   /    \    | | | |  |  | /  /          
                 / \  \   | |__| |  /  /\  \   | |_| |  |  |/  /          
                |  |  |   |  __  | /  /__\  \  |    /   |      \           
                |  |  |   | |  | | |   __   |  |    \   |  |\   \          
                \     /   | |  | | |  |  |  |  | |\  \  |  | \   \       
                 \___/    |_|  |_| |__|  |__|  |_| \__\ |__|  \__/        
                                                                              
                      - O R C A' S   B I G   F R I E N D -                    
                                      &                                       
                       - I N T E G R A L  F E E D E R -                       
                                                                              
 v1 FN, 2020, v2 2021, v3 2022-2024                                           
------------------------------------------------------------------------------


----------------------
SHARK INTEGRAL PACKAGE
----------------------

Number of atoms                             ...     23
Number of basis functions                   ...    543
Number of shells                            ...    203
Maximum angular momentum                    ...      3
Integral batch strategy                     ... SHARK/LIBINT Hybrid
RI-J (if used) integral strategy            ... SPLIT-RIJ (Revised 2003 algorithm where possible)
Printlevel                                  ...      1
Contraction scheme used                     ... SEGMENTED contraction
Prescreening option                         ... SCHWARTZ
   Thresh                                   ... 1.000e-10
   Tcut                                     ... 1.000e-11
   Tpresel                                  ... 1.000e-11 
Coulomb Range Separation                    ... NOT USED
Exchange Range Separation                   ... NOT USED
Multipole approximations                    ... NOT USED
Finite Nucleus Model                        ... NOT USED
CABS basis                                  ... NOT available
Auxiliary Coulomb fitting basis             ... NOT available
Auxiliary J/K fitting basis                 ... NOT available
Auxiliary Correlation fitting basis         ... AVAILABLE
   # of basis functions in Aux-C            ...   1288
   # of shells in Aux-C                     ...    386
   Maximum angular momentum in Aux-C        ...      4
Auxiliary 'external' fitting basis          ... NOT available

Checking pre-screening integrals            ... done (  0.0 sec) Dimension = 203
Check shell pair data                       ... done (  0.0 sec)
Shell pair information
Shell pair cut-off parameter TPreSel        ...   1.0e-11
Total number of shell pairs                 ...     20706
Shell pairs after pre-screening             ...     15644
Total number of primitive shell pairs       ...     58286
Primitive shell pairs kept                  ...     31952
          la=0 lb=0:   3394 shell pairs
          la=1 lb=0:   4365 shell pairs
          la=1 lb=1:   1439 shell pairs
          la=2 lb=0:   2463 shell pairs
          la=2 lb=1:   1599 shell pairs
          la=2 lb=2:    462 shell pairs
          la=3 lb=0:    916 shell pairs
          la=3 lb=1:    599 shell pairs
          la=3 lb=2:    337 shell pairs
          la=3 lb=3:     70 shell pairs

Calculating one electron integrals          ... done (  0.0 sec)
Calculating RI/C V-Matrix + Cholesky decomp.... done (  0.1 sec)
Calculating Nuclear repulsion               ... done (  0.0 sec) ENN=    718.848815721873 Eh

Diagonalization of the overlap matrix:
Smallest eigenvalue                        ... 8.486e-06
Time for diagonalization                   ...    0.046 sec
Threshold for overlap eigenvalues          ... 1.000e-07
Number of eigenvalues below threshold      ... 0
Time for construction of square roots      ...    0.026 sec
Total time needed                          ...    0.075 sec

-------------------
DFT GRID GENERATION
-------------------

General Integration Accuracy     IntAcc      ... 4.388
Radial Grid Type                 RadialGrid  ... OptM3 with GC (2021)
Angular Grid (max. ang.)         AngularGrid ... 4 (Lebedev-302)
Angular grid pruning method      GridPruning ... 4 (adaptive)
Weight generation scheme         WeightScheme... mBecke (2022)
Basis function cutoff            BFCut       ... 1.0000e-10
Integration weight cutoff        WCut        ... 1.0000e-14
Partially contracted basis set               ... off
Rotationally invariant grid construction     ... off
Angular grids for H and He will be reduced by one unit

Total number of grid points                  ...   110415
Total number of batches                      ...     1736
Average number of points per batch           ...       63
Average number of grid points per atom       ...     4801
Initializing property integral containers    ... done (  0.0 sec)

SHARK setup successfully completed in   1.2 seconds

Maximum memory used throughout the entire STARTUP-calculation: 43.2 MB


           ************************************************************
           *        Program running with 8 parallel MPI-processes     *
           *              working on a common directory               *
           ************************************************************
-------------------------------------------------------------------------------
                                 ORCA GUESS
                   Start orbitals & Density for SCF / CASSCF
-------------------------------------------------------------------------------

------------
SCF SETTINGS
------------
Hamiltonian:
 Ab initio Hamiltonian  Method          .... Hartree-Fock(GTOs)


General Settings:
 Integral files         IntName         .... calc
 Hartree-Fock type      HFTyp           .... RHF
 Total Charge           Charge          ....    0
 Multiplicity           Mult            ....    1
 Number of Electrons    NEL             ....   92
 Basis Dimension        Dim             ....  543
 Nuclear Repulsion      ENuc            ....    718.8488157219 Eh

Convergence Acceleration:
 AO-DIIS                CNVDIIS         .... on
   Start iteration      DIISMaxIt       ....    12
   Startup error        DIISStart       ....  0.200000
   # of expansion vecs  DIISMaxEq       ....     5
   Bias factor          DIISBfac        ....   1.050
   Max. coefficient     DIISMaxC        ....  10.000
 MO-DIIS                CNVKDIIS        .... off
 Trust-Rad. Augm. Hess. CNVTRAH         .... auto
   Auto Start mean grad. ratio tolernc. ....  1.125000
   Auto Start start iteration           ....     1
   Auto Start num. interpolation iter.  ....    10
   Max. Number of Micro iterations      ....    24
   Max. Number of Macro iterations      .... Maxiter - #DIIS iter
   Number of Davidson start vectors     ....     2
   Converg. threshold    (grad. norm)   ....   5.000e-05
   Grad. Scal. Fac. for Micro threshold ....   0.100
   Minimum threshold for Micro iter.    ....   1.000e-02
   NR start threshold (gradient norm)   ....   1.000e-04
   Initial trust radius                 ....   0.400
   Minimum AH scaling param. (alpha)    ....   1.000
   Maximum AH scaling param. (alpha)    .... 1000.000
   Quad. conv. algorithm                .... NR
   White noise on init. David. guess    .... on
   Maximum white noise                  ....   0.010
   Pseudo random numbers                .... off
   Inactive MOs                         .... canonical
   Orbital update algorithm             .... Taylor
   Preconditioner                       .... Diag
   Full preconditioner red. dimension   ....   250
 SOSCF                  CNVSOSCF        .... on
   Start iteration      SOSCFMaxIt      ....   150
   Startup grad/error   SOSCFStart      ....  0.003300
   Hessian update       SOSCFHessUp     .... L-BFGS
 Level Shifting         CNVShift        .... on
   Level shift para.    LevelShift      ....    0.2500
   Turn off err/grad.   ShiftErr        ....    0.0010
 Zerner damping         CNVZerner       .... off
 Static damping         CNVDamp         .... on
   Fraction old density DampFac         ....    0.7000
   Max. Damping (<1)    DampMax         ....    0.9800
   Min. Damping (>=0)   DampMin         ....    0.0000
   Turn off err/grad.   DampErr         ....    0.1000

SCF Procedure:
 Maximum # iterations   MaxIter         ....   125
 SCF integral mode      SCFMode         .... Direct
   Integral package                     .... SHARK and LIBINT hybrid scheme
 Reset frequency        DirectResetFreq ....    20
 Integral Threshold     Thresh          ....  1.000e-10 Eh
 Primitive CutOff       TCut            ....  1.000e-11 Eh

Convergence Tolerance:
 Convergence Check Mode ConvCheckMode   .... Total+1el-Energy
 Convergence forced     ConvForced      .... 1
 Energy Change          TolE            ....  1.000e-06 Eh
 1-El. energy change                    ....  1.000e-03 Eh
 Orbital Gradient       TolG            ....  5.000e-05
 Orbital Rotation angle TolX            ....  5.000e-05
 DIIS Error             TolErr          ....  1.000e-06

---------------------
INITIAL GUESS: MOREAD
---------------------
Guess MOs are being read from file: calc.ges
Input Geometry matches current geometry (good)
Input basis set matches current basis set (good)
Occupation numbers will be reassigned to an Aufbau configuration
MOs were renormalized
MOs were reorthogonalized (Cholesky)
                      ------------------
                      INITIAL GUESS DONE (   0.1 sec)
                      ------------------
             **** ENERGY FILE WAS UPDATED (calc.en.tmp) ****
Finished Guess after   0.4 sec
Maximum memory used throughout the entire GUESS-calculation: 36.2 MB


           ************************************************************
           *        Program running with 8 parallel MPI-processes     *
           *              working on a common directory               *
           ************************************************************

-------------------------------------------------------------------------------------------
                                      ORCA LEAN-SCF
                              memory conserving SCF solver
-------------------------------------------------------------------------------------------

--------------------
CPCM SOLVATION MODEL
--------------------
CPCM parameters:
  Epsilon                                         ...      16.7000
  Refrac                                          ...       1.2750
  Rsolv                                           ...       1.3000
  Surface type                                    ... GAUSSIAN VDW
  Discretization scheme                           ... Constant charge density
    Threshold for H atoms                         ...       5.0000 (charges/Ang^2)
    Threshold for non-H atoms                     ...       5.0000 (charges/Ang^2)
  Epsilon function type                           ...         CPCM
Solvent:                                          ... CUSTOM
Radii:
  Scheme                                          ... Element-dependent radii
  Radius for C  used is    3.8550 Bohr (=   2.0400 Ang.)
  Radius for O  used is    3.4469 Bohr (=   1.8240 Ang.)
  Radius for H  used is    2.4944 Bohr (=   1.3200 Ang.)
Calculating surface                               ...        done! (  0.0s)
Cavity surface points                             ...         2146
Cavity Volume                                     ...    1462.4971
Cavity Surface-area                               ...     787.8094
Calculating surface distance matrix               ...        done! (  0.1s)
Performing Cholesky decomposition & store         ...        done! (  0.2s)
Overall time for CPCM initialization              ...                 0.2s

----------------------------------------D-I-I-S--------------------------------------------
Iteration    Energy (Eh)           Delta-E    RMSDP     MaxDP     DIISErr   Damp  Time(sec)
-------------------------------------------------------------------------------------------
               ***  Starting incremental Fock matrix formation  ***
                              *** Initializing SOSCF ***
---------------------------------------S-O-S-C-F--------------------------------------
Iteration    Energy (Eh)           Delta-E    RMSDP     MaxDP     MaxGrad    Time(sec)
--------------------------------------------------------------------------------------
    1    -572.2822690467819484     0.00e+00  3.64e-05  1.93e-03  7.43e-05    18.8
               *** Restarting incremental Fock matrix formation ***
    2    -572.2822766457838952    -7.60e-06  2.29e-05  1.24e-03  8.26e-05    18.6
    3    -572.2822783779822657    -1.73e-06  1.31e-05  7.85e-04  4.88e-05    12.7
    4    -572.2822787455236266    -3.68e-07  1.86e-06  7.48e-05  2.07e-05    12.1
                 **** Energy Check signals convergence ****

               *****************************************************
               *                     SUCCESS                       *
               *           SCF CONVERGED AFTER   4 CYCLES          *
               *****************************************************

             **** ENERGY FILE WAS UPDATED (calc.en.tmp) ****

----------------
TOTAL SCF ENERGY
----------------

Total Energy       :       -572.28227874552363 Eh          -15572.59250 eV

Components:
Nuclear Repulsion  :        718.84881572187282 Eh           19560.87073 eV
Electronic Energy  :      -1291.11809480685065 Eh          -35133.10949 eV
One Electron Energy:      -2205.15846182108589 Eh          -60005.41236 eV
Two Electron Energy:        914.04036701423524 Eh           24872.30287 eV
CPCM Dielectric    :         -0.01299966054576 Eh              -0.35374 eV

Virial components:
Potential Energy   :      -1143.56673929190606 Eh          -31118.03299 eV
Kinetic Energy     :        571.28446054638243 Eh           15545.44049 eV
Virial Ratio       :          2.00174662233625

CPCM Solvation Model Properties:
Surface-charge          :         -0.02768009651606
Corrected charge        :         -0.00000000000000
Outlying charge corr.   :          0.00004617816597 Eh               0.00126 eV
Free-energy (cav+disp)  :  This term is not implemented in the current solvation scheme

---------------
SCF CONVERGENCE
---------------

  Last Energy change         ...    3.6754e-07  Tolerance :   1.0000e-06
  Last MAX-Density change    ...    7.4826e-05  Tolerance :   1.0000e-05
  Last RMS-Density change    ...    1.8616e-06  Tolerance :   1.0000e-06
  Last DIIS Error            ...    7.1987e-04  Tolerance :   1.0000e-06
  Last Orbital Gradient      ...    2.0749e-05  Tolerance :   5.0000e-05
  Last Orbital Rotation      ...    3.4220e-05  Tolerance :   5.0000e-05


----------------
ORBITAL ENERGIES
----------------

  NO   OCC          E(Eh)            E(eV) 
   0   2.0000     -20.624244      -561.2142 
   1   2.0000     -20.589107      -560.2581 
   2   2.0000     -11.307993      -307.7061 
   3   2.0000     -11.298708      -307.4535 
   4   2.0000     -11.286787      -307.1291 
   5   2.0000     -11.278015      -306.8904 
   6   2.0000     -11.249208      -306.1065 
   7   2.0000     -11.247718      -306.0660 
   8   2.0000     -11.245820      -306.0143 
   9   2.0000     -11.236470      -305.7599 
  10   2.0000     -11.233999      -305.6927 
  11   2.0000     -11.231322      -305.6198 
  12   2.0000     -11.228317      -305.5381 
  13   2.0000      -1.461734       -39.7758 
  14   2.0000      -1.417019       -38.5590 
  15   2.0000      -1.157643       -31.5011 
  16   2.0000      -1.082322       -29.4515 
  17   2.0000      -1.055354       -28.7176 
  18   2.0000      -1.023036       -27.8382 
  19   2.0000      -0.984339       -26.7852 
  20   2.0000      -0.934593       -25.4316 
  21   2.0000      -0.847426       -23.0596 
  22   2.0000      -0.826146       -22.4806 
  23   2.0000      -0.797628       -21.7045 
  24   2.0000      -0.763060       -20.7639 
  25   2.0000      -0.738093       -20.0845 
  26   2.0000      -0.710553       -19.3351 
  27   2.0000      -0.668325       -18.1860 
  28   2.0000      -0.655185       -17.8285 
  29   2.0000      -0.643663       -17.5149 
  30   2.0000      -0.643286       -17.5047 
  31   2.0000      -0.615619       -16.7518 
  32   2.0000      -0.592542       -16.1239 
  33   2.0000      -0.587323       -15.9819 
  34   2.0000      -0.572103       -15.5677 
  35   2.0000      -0.562033       -15.2937 
  36   2.0000      -0.548244       -14.9185 
  37   2.0000      -0.528712       -14.3870 
  38   2.0000      -0.526533       -14.3277 
  39   2.0000      -0.518082       -14.0977 
  40   2.0000      -0.481636       -13.1060 
  41   2.0000      -0.479796       -13.0559 
  42   2.0000      -0.401835       -10.9345 
  43   2.0000      -0.363021        -9.8783 
  44   2.0000      -0.348204        -9.4751 
  45   2.0000      -0.272680        -7.4200 
  46   0.0000       0.092079         2.5056 
  47   0.0000       0.113530         3.0893 
  48   0.0000       0.153720         4.1829 
  49   0.0000       0.171287         4.6610 
  50   0.0000       0.174958         4.7609 
  51   0.0000       0.184278         5.0144 
  52   0.0000       0.190653         5.1879 
  53   0.0000       0.199689         5.4338 
  54   0.0000       0.204950         5.5770 
  55   0.0000       0.207369         5.6428 
  56   0.0000       0.216461         5.8902 
*Only the first 10 virtual orbitals were printed.

                    ********************************
                    * MULLIKEN POPULATION ANALYSIS *
                    ********************************

-----------------------
MULLIKEN ATOMIC CHARGES
-----------------------
   0 C :   -0.010404
   1 O :   -0.398663
   2 C :    0.332422
   3 C :   -0.178116
   4 C :   -0.162254
   5 C :   -0.201244
   6 C :   -0.168971
   7 C :   -0.014423
   8 C :    0.388998
   9 C :   -0.253254
  10 C :   -0.173926
  11 C :    0.024257
  12 O :   -0.370477
  13 H :    0.096736
  14 H :    0.081669
  15 H :    0.081649
  16 H :    0.120533
  17 H :    0.123611
  18 H :    0.115933
  19 H :    0.133551
  20 H :    0.138354
  21 H :    0.142678
  22 H :    0.151341
Sum of atomic charges:    0.0000000

--------------------------------
MULLIKEN REDUCED ORBITAL CHARGES
--------------------------------
  0 C s       :     3.131227  s :     3.131227
      pz      :     0.940856  p :     2.752561
      px      :     0.826695
      py      :     0.985010
      dz2     :     0.013050  d :     0.117120
      dxz     :     0.024208
      dyz     :     0.032868
      dx2y2   :     0.021966
      dxy     :     0.025027
      f0      :     0.000851  f :     0.009496
      f+1     :     0.001794
      f-1     :     0.000772
      f+2     :     0.001593
      f-2     :     0.002112
      f+3     :     0.001221
      f-3     :     0.001154

  1 O s       :     3.757073  s :     3.757073
      pz      :     1.512408  p :     4.596968
      px      :     1.481107
      py      :     1.603453
      dz2     :     0.006153  d :     0.042390
      dxz     :     0.007209
      dyz     :     0.011647
      dx2y2   :     0.005356
      dxy     :     0.012026
      f0      :     0.000292  f :     0.002232
      f+1     :     0.000414
      f-1     :     0.000206
      f+2     :     0.000351
      f-2     :     0.000626
      f+3     :     0.000145
      f-3     :     0.000197

  2 C s       :     2.991168  s :     2.991168
      pz      :     0.787663  p :     2.468885
      px      :     0.829866
      py      :     0.851356
      dz2     :     0.043994  d :     0.190313
      dxz     :     0.020758
      dyz     :     0.039366
      dx2y2   :     0.046054
      dxy     :     0.040141
      f0      :     0.001937  f :     0.017212
      f+1     :     0.002345
      f-1     :     0.002555
      f+2     :     0.003312
      f-2     :     0.002381
      f+3     :     0.002525
      f-3     :     0.002156

  3 C s       :     3.136831  s :     3.136831
      pz      :     0.990144  p :     2.935436
      px      :     1.015274
      py      :     0.930017
      dz2     :     0.018326  d :     0.097395
      dxz     :     0.014992
      dyz     :     0.017864
      dx2y2   :     0.022533
      dxy     :     0.023681
      f0      :     0.001085  f :     0.008453
      f+1     :     0.000962
      f-1     :     0.001076
      f+2     :     0.001624
      f-2     :     0.001253
      f+3     :     0.001264
      f-3     :     0.001190

  4 C s       :     3.150657  s :     3.150657
      pz      :     0.922485  p :     2.884246
      px      :     0.902494
      py      :     1.059267
      dz2     :     0.029145  d :     0.118607
      dxz     :     0.012181
      dyz     :     0.021965
      dx2y2   :     0.032387
      dxy     :     0.022929
      f0      :     0.000891  f :     0.008745
      f+1     :     0.001711
      f-1     :     0.001095
      f+2     :     0.001608
      f-2     :     0.001334
      f+3     :     0.001051
      f-3     :     0.001054

  5 C s       :     3.164498  s :     3.164498
      pz      :     0.966537  p :     2.929193
      px      :     0.946485
      py      :     1.016170
      dz2     :     0.020687  d :     0.098892
      dxz     :     0.009867
      dyz     :     0.022916
      dx2y2   :     0.022705
      dxy     :     0.022718
      f0      :     0.000904  f :     0.008661
      f+1     :     0.001704
      f-1     :     0.000958
      f+2     :     0.001663
      f-2     :     0.001436
      f+3     :     0.000940
      f-3     :     0.001055

  6 C s       :     3.126256  s :     3.126256
      pz      :     0.963975  p :     2.912691
      px      :     1.002819
      py      :     0.945897
      dz2     :     0.021098  d :     0.121374
      dxz     :     0.014679
      dyz     :     0.027864
      dx2y2   :     0.025858
      dxy     :     0.031875
      f0      :     0.001157  f :     0.008651
      f+1     :     0.000963
      f-1     :     0.001099
      f+2     :     0.001686
      f-2     :     0.001229
      f+3     :     0.001380
      f-3     :     0.001137

  7 C s       :     3.355982  s :     3.355982
      pz      :     0.828287  p :     2.499434
      px      :     0.853975
      py      :     0.817171
      dz2     :     0.025335  d :     0.147970
      dxz     :     0.015781
      dyz     :     0.034877
      dx2y2   :     0.034101
      dxy     :     0.037877
      f0      :     0.000994  f :     0.011037
      f+1     :     0.001678
      f-1     :     0.001305
      f+2     :     0.002117
      f-2     :     0.001777
      f+3     :     0.001716
      f-3     :     0.001450

  8 C s       :     3.108289  s :     3.108289
      pz      :     0.776649  p :     2.314750
      px      :     0.725689
      py      :     0.812411
      dz2     :     0.031992  d :     0.170471
      dxz     :     0.014633
      dyz     :     0.040132
      dx2y2   :     0.044251
      dxy     :     0.039463
      f0      :     0.001308  f :     0.017492
      f+1     :     0.002349
      f-1     :     0.002577
      f+2     :     0.003149
      f-2     :     0.003005
      f+3     :     0.002921
      f-3     :     0.002183

  9 C s       :     3.147098  s :     3.147098
      pz      :     0.996243  p :     2.986520
      px      :     1.019724
      py      :     0.970553
      dz2     :     0.021918  d :     0.110358
      dxz     :     0.013673
      dyz     :     0.023945
      dx2y2   :     0.021158
      dxy     :     0.029664
      f0      :     0.000952  f :     0.009278
      f+1     :     0.001330
      f-1     :     0.001271
      f+2     :     0.001494
      f-2     :     0.001423
      f+3     :     0.001734
      f-3     :     0.001074

 10 C s       :     3.116312  s :     3.116312
      pz      :     0.985638  p :     2.932237
      px      :     0.966031
      py      :     0.980567
      dz2     :     0.019500  d :     0.115908
      dxz     :     0.012677
      dyz     :     0.029905
      dx2y2   :     0.028389
      dxy     :     0.025437
      f0      :     0.001341  f :     0.009470
      f+1     :     0.001392
      f-1     :     0.000671
      f+2     :     0.001667
      f-2     :     0.001457
      f+3     :     0.001124
      f-3     :     0.001819

 11 C s       :     3.138512  s :     3.138512
      pz      :     0.882225  p :     2.683725
      px      :     0.961454
      py      :     0.840046
      dz2     :     0.022462  d :     0.138575
      dxz     :     0.011422
      dyz     :     0.037122
      dx2y2   :     0.028028
      dxy     :     0.039541
      f0      :     0.001841  f :     0.014931
      f+1     :     0.001505
      f-1     :     0.002215
      f+2     :     0.002279
      f-2     :     0.002778
      f+3     :     0.001685
      f-3     :     0.002627

 12 O s       :     3.771539  s :     3.771539
      pz      :     1.485186  p :     4.546320
      px      :     1.451934
      py      :     1.609200
      dz2     :     0.009536  d :     0.050147
      dxz     :     0.006238
      dyz     :     0.012897
      dx2y2   :     0.007842
      dxy     :     0.013634
      f0      :     0.000303  f :     0.002471
      f+1     :     0.000380
      f-1     :     0.000320
      f+2     :     0.000333
      f-2     :     0.000621
      f+3     :     0.000239
      f-3     :     0.000276

 13 H s       :     0.868138  s :     0.868138
      pz      :     0.011509  p :     0.033021
      px      :     0.007875
      py      :     0.013637
      dz2     :     0.000379  d :     0.002105
      dxz     :     0.000444
      dyz     :     0.000525
      dx2y2   :     0.000373
      dxy     :     0.000384

 14 H s       :     0.883501  s :     0.883501
      pz      :     0.011580  p :     0.032715
      px      :     0.008022
      py      :     0.013113
      dz2     :     0.000313  d :     0.002114
      dxz     :     0.000355
      dyz     :     0.000629
      dx2y2   :     0.000365
      dxy     :     0.000452

 15 H s       :     0.883525  s :     0.883525
      pz      :     0.011817  p :     0.032712
      px      :     0.013323
      py      :     0.007572
      dz2     :     0.000368  d :     0.002114
      dxz     :     0.000573
      dyz     :     0.000324
      dx2y2   :     0.000391
      dxy     :     0.000457

 16 H s       :     0.835653  s :     0.835653
      pz      :     0.012761  p :     0.041613
      px      :     0.016406
      py      :     0.012445
      dz2     :     0.000370  d :     0.002201
      dxz     :     0.000479
      dyz     :     0.000321
      dx2y2   :     0.000506
      dxy     :     0.000526

 17 H s       :     0.834297  s :     0.834297
      pz      :     0.008908  p :     0.039909
      px      :     0.009231
      py      :     0.021769
      dz2     :     0.000241  d :     0.002183
      dxz     :     0.000040
      dyz     :     0.000637
      dx2y2   :     0.000581
      dxy     :     0.000684

 18 H s       :     0.843709  s :     0.843709
      pz      :     0.009171  p :     0.038170
      px      :     0.008763
      py      :     0.020237
      dz2     :     0.000246  d :     0.002188
      dxz     :     0.000036
      dyz     :     0.000651
      dx2y2   :     0.000581
      dxy     :     0.000673

 19 H s       :     0.825017  s :     0.825017
      pz      :     0.011484  p :     0.039259
      px      :     0.015233
      py      :     0.012542
      dz2     :     0.000371  d :     0.002173
      dxz     :     0.000476
      dyz     :     0.000298
      dx2y2   :     0.000507
      dxy     :     0.000521

 20 H s       :     0.820197  s :     0.820197
      pz      :     0.010018  p :     0.039430
      px      :     0.012972
      py      :     0.016439
      dz2     :     0.000243  d :     0.002019
      dxz     :     0.000300
      dyz     :     0.000362
      dx2y2   :     0.000578
      dxy     :     0.000536

 21 H s       :     0.818798  s :     0.818798
      pz      :     0.011585  p :     0.036555
      px      :     0.009363
      py      :     0.015607
      dz2     :     0.000303  d :     0.001969
      dxz     :     0.000249
      dyz     :     0.000539
      dx2y2   :     0.000476
      dxy     :     0.000402

 22 H s       :     0.812686  s :     0.812686
      pz      :     0.011554  p :     0.033980
      px      :     0.015156
      py      :     0.007270
      dz2     :     0.000272  d :     0.001993
      dxz     :     0.000627
      dyz     :     0.000292
      dx2y2   :     0.000393
      dxy     :     0.000409


                     *******************************
                     * LOEWDIN POPULATION ANALYSIS *
                     *******************************

----------------------
LOEWDIN ATOMIC CHARGES
----------------------
   0 C :   -0.027065
   1 O :    0.214736
   2 C :   -0.184206
   3 C :   -0.030074
   4 C :    0.021337
   5 C :   -0.019991
   6 C :    0.014492
   7 C :   -0.105643
   8 C :   -0.159845
   9 C :   -0.048327
  10 C :   -0.063166
  11 C :   -0.104000
  12 O :    0.298117
  13 H :    0.012291
  14 H :    0.008288
  15 H :    0.008285
  16 H :    0.024893
  17 H :    0.034240
  18 H :    0.027097
  19 H :    0.029989
  20 H :    0.017318
  21 H :    0.019297
  22 H :    0.011939

-------------------------------
LOEWDIN REDUCED ORBITAL CHARGES
-------------------------------
  0 C s       :     2.723480  s :     2.723480
      pz      :     0.942970  p :     2.799009
      px      :     0.868168
      py      :     0.987871
      dz2     :     0.041525  d :     0.440418
      dxz     :     0.106042
      dyz     :     0.118791
      dx2y2   :     0.069845
      dxy     :     0.104214
      f0      :     0.008489  f :     0.064159
      f+1     :     0.011155
      f-1     :     0.005727
      f+2     :     0.007740
      f-2     :     0.011474
      f+3     :     0.010298
      f-3     :     0.009275

  1 O s       :     3.233051  s :     3.233051
      pz      :     1.456412  p :     4.440002
      px      :     1.429524
      py      :     1.554066
      dz2     :     0.018252  d :     0.106098
      dxz     :     0.023656
      dyz     :     0.023001
      dx2y2   :     0.017600
      dxy     :     0.023591
      f0      :     0.000677  f :     0.006113
      f+1     :     0.001005
      f-1     :     0.000756
      f+2     :     0.001144
      f-2     :     0.001001
      f+3     :     0.000848
      f-3     :     0.000682

  2 C s       :     2.703964  s :     2.703964
      pz      :     0.826588  p :     2.701409
      px      :     0.876599
      py      :     0.998222
      dz2     :     0.132748  d :     0.681138
      dxz     :     0.091548
      dyz     :     0.160037
      dx2y2   :     0.138865
      dxy     :     0.157939
      f0      :     0.012135  f :     0.097696
      f+1     :     0.011394
      f-1     :     0.015138
      f+2     :     0.018114
      f-2     :     0.012939
      f+3     :     0.016379
      f-3     :     0.011597

  3 C s       :     2.715273  s :     2.715273
      pz      :     0.952314  p :     2.894011
      px      :     0.954029
      py      :     0.987667
      dz2     :     0.056820  d :     0.380200
      dxz     :     0.049900
      dyz     :     0.092410
      dx2y2   :     0.085752
      dxy     :     0.095317
      f0      :     0.005587  f :     0.040591
      f+1     :     0.003443
      f-1     :     0.004944
      f+2     :     0.007924
      f-2     :     0.004734
      f+3     :     0.007446
      f-3     :     0.006512

  4 C s       :     2.714003  s :     2.714003
      pz      :     0.913298  p :     2.816790
      px      :     0.925625
      py      :     0.977867
      dz2     :     0.092855  d :     0.406062
      dxz     :     0.068707
      dyz     :     0.063301
      dx2y2   :     0.110795
      dxy     :     0.070404
      f0      :     0.004008  f :     0.041808
      f+1     :     0.005776
      f-1     :     0.006089
      f+2     :     0.007752
      f-2     :     0.005979
      f+3     :     0.006589
      f-3     :     0.005614

  5 C s       :     2.718420  s :     2.718420
      pz      :     0.948802  p :     2.879555
      px      :     0.951589
      py      :     0.979164
      dz2     :     0.076410  d :     0.381354
      dxz     :     0.066606
      dyz     :     0.066809
      dx2y2   :     0.102735
      dxy     :     0.068795
      f0      :     0.003996  f :     0.040662
      f+1     :     0.005570
      f-1     :     0.005365
      f+2     :     0.007776
      f-2     :     0.006394
      f+3     :     0.005995
      f-3     :     0.005567

  6 C s       :     2.714901  s :     2.714901
      pz      :     0.914142  p :     2.824071
      px      :     0.921494
      py      :     0.988435
      dz2     :     0.063174  d :     0.404619
      dxz     :     0.050200
      dyz     :     0.101596
      dx2y2   :     0.082881
      dxy     :     0.106767
      f0      :     0.006021  f :     0.041917
      f+1     :     0.003603
      f-1     :     0.005066
      f+2     :     0.008075
      f-2     :     0.004726
      f+3     :     0.007968
      f-3     :     0.006460

  7 C s       :     2.689854  s :     2.689854
      pz      :     0.922221  p :     2.859425
      px      :     0.941163
      py      :     0.996042
      dz2     :     0.087513  d :     0.502885
      dxz     :     0.068941
      dyz     :     0.112442
      dx2y2   :     0.108799
      dxy     :     0.125191
      f0      :     0.005669  f :     0.053479
      f+1     :     0.006399
      f-1     :     0.007362
      f+2     :     0.010025
      f-2     :     0.006234
      f+3     :     0.011023
      f-3     :     0.006767

  8 C s       :     2.706220  s :     2.706220
      pz      :     0.893744  p :     2.706788
      px      :     0.839922
      py      :     0.973122
      dz2     :     0.104439  d :     0.649124
      dxz     :     0.093068
      dyz     :     0.151681
      dx2y2   :     0.131431
      dxy     :     0.168504
      f0      :     0.008407  f :     0.097713
      f+1     :     0.011497
      f-1     :     0.014604
      f+2     :     0.015707
      f-2     :     0.015165
      f+3     :     0.019598
      f-3     :     0.012736

  9 C s       :     2.719501  s :     2.719501
      pz      :     0.947493  p :     2.897541
      px      :     0.953915
      py      :     0.996133
      dz2     :     0.077883  d :     0.385265
      dxz     :     0.048596
      dyz     :     0.080785
      dx2y2   :     0.076218
      dxy     :     0.101783
      f0      :     0.005144  f :     0.046020
      f+1     :     0.004942
      f-1     :     0.006869
      f+2     :     0.006595
      f-2     :     0.006611
      f+3     :     0.008917
      f-3     :     0.006943

 10 C s       :     2.728607  s :     2.728607
      pz      :     0.936846  p :     2.893939
      px      :     0.947180
      py      :     1.009913
      dz2     :     0.065127  d :     0.394034
      dxz     :     0.049482
      dyz     :     0.095308
      dx2y2   :     0.097036
      dxy     :     0.087081
      f0      :     0.007342  f :     0.046586
      f+1     :     0.005202
      f-1     :     0.004313
      f+2     :     0.005547
      f-2     :     0.007138
      f+3     :     0.006617
      f-3     :     0.010428

 11 C s       :     2.746155  s :     2.746155
      pz      :     0.867224  p :     2.745252
      px      :     0.924355
      py      :     0.953673
      dz2     :     0.072002  d :     0.526367
      dxz     :     0.070951
      dyz     :     0.144206
      dx2y2   :     0.102427
      dxy     :     0.136781
      f0      :     0.011650  f :     0.086226
      f+1     :     0.007451
      f-1     :     0.013318
      f+2     :     0.012835
      f-2     :     0.015247
      f+3     :     0.010557
      f-3     :     0.015168

 12 O s       :     3.219593  s :     3.219593
      pz      :     1.412356  p :     4.355119
      px      :     1.393938
      py      :     1.548825
      dz2     :     0.027174  d :     0.119405
      dxz     :     0.020845
      dyz     :     0.023631
      dx2y2   :     0.021973
      dxy     :     0.025783
      f0      :     0.000765  f :     0.007765
      f+1     :     0.000707
      f-1     :     0.001399
      f+2     :     0.001224
      f-2     :     0.001121
      f+3     :     0.001350
      f-3     :     0.001200

 13 H s       :     0.826063  s :     0.826063
      pz      :     0.047364  p :     0.134748
      px      :     0.036257
      py      :     0.051128
      dz2     :     0.005751  d :     0.026898
      dxz     :     0.004278
      dyz     :     0.006912
      dx2y2   :     0.004186
      dxy     :     0.005772

 14 H s       :     0.829236  s :     0.829236
      pz      :     0.046004  p :     0.135895
      px      :     0.032704
      py      :     0.057187
      dz2     :     0.005295  d :     0.026580
      dxz     :     0.004035
      dyz     :     0.006934
      dx2y2   :     0.005496
      dxy     :     0.004821

 15 H s       :     0.829267  s :     0.829267
      pz      :     0.044657  p :     0.135874
      px      :     0.050711
      py      :     0.040506
      dz2     :     0.004149  d :     0.026574
      dxz     :     0.006748
      dyz     :     0.004929
      dx2y2   :     0.005501
      dxy     :     0.005247

 16 H s       :     0.796187  s :     0.796187
      pz      :     0.048854  p :     0.151684
      px      :     0.059397
      py      :     0.043434
      dz2     :     0.004787  d :     0.027237
      dxz     :     0.005642
      dyz     :     0.004215
      dx2y2   :     0.006382
      dxy     :     0.006210

 17 H s       :     0.796620  s :     0.796620
      pz      :     0.035017  p :     0.142686
      px      :     0.034328
      py      :     0.073340
      dz2     :     0.002877  d :     0.026455
      dxz     :     0.000458
      dyz     :     0.007749
      dx2y2   :     0.007452
      dxy     :     0.007919

 18 H s       :     0.800871  s :     0.800871
      pz      :     0.037075  p :     0.145132
      px      :     0.035391
      py      :     0.072665
      dz2     :     0.002961  d :     0.026900
      dxz     :     0.000501
      dyz     :     0.007990
      dx2y2   :     0.007378
      dxy     :     0.008069

 19 H s       :     0.797944  s :     0.797944
      pz      :     0.046013  p :     0.145395
      px      :     0.056973
      py      :     0.042409
      dz2     :     0.004595  d :     0.026672
      dxz     :     0.005777
      dyz     :     0.004003
      dx2y2   :     0.006067
      dxy     :     0.006230

 20 H s       :     0.806159  s :     0.806159
      pz      :     0.042358  p :     0.149969
      px      :     0.052677
      py      :     0.054935
      dz2     :     0.003217  d :     0.026553
      dxz     :     0.003483
      dyz     :     0.005457
      dx2y2   :     0.007226
      dxy     :     0.007171

 21 H s       :     0.807540  s :     0.807540
      pz      :     0.049077  p :     0.147045
      px      :     0.039703
      py      :     0.058266
      dz2     :     0.004619  d :     0.026119
      dxz     :     0.002868
      dyz     :     0.007260
      dx2y2   :     0.005519
      dxy     :     0.005854

 22 H s       :     0.814280  s :     0.814280
      pz      :     0.050195  p :     0.147341
      px      :     0.063010
      py      :     0.034137
      dz2     :     0.004840  d :     0.026440
      dxz     :     0.006827
      dyz     :     0.003976
      dx2y2   :     0.005630
      dxy     :     0.005168


                      *****************************
                      * MAYER POPULATION ANALYSIS *
                      *****************************

  NA   - Mulliken gross atomic population
  ZA   - Total nuclear charge
  QA   - Mulliken gross atomic charge
  VA   - Mayer's total valence
  BVA  - Mayer's bonded valence
  FA   - Mayer's free valence

  ATOM       NA         ZA         QA         VA         BVA        FA
  0 C      6.0104     6.0000    -0.0104     3.8604     3.8604     0.0000
  1 O      8.3987     8.0000    -0.3987     1.9127     1.9127     0.0000
  2 C      5.6676     6.0000     0.3324     3.8956     3.8956     0.0000
  3 C      6.1781     6.0000    -0.1781     3.8492     3.8492     0.0000
  4 C      6.1623     6.0000    -0.1623     3.9215     3.9215     0.0000
  5 C      6.2012     6.0000    -0.2012     3.9607     3.9607     0.0000
  6 C      6.1690     6.0000    -0.1690     3.9857     3.9857     0.0000
  7 C      6.0144     6.0000    -0.0144     3.5990     3.5990     0.0000
  8 C      5.6110     6.0000     0.3890     3.4328     3.4328    -0.0000
  9 C      6.2533     6.0000    -0.2533     3.9824     3.9824    -0.0000
 10 C      6.1739     6.0000    -0.1739     3.9704     3.9704    -0.0000
 11 C      5.9757     6.0000     0.0243     3.9096     3.9096    -0.0000
 12 O      8.3705     8.0000    -0.3705     2.1200     2.1200     0.0000
 13 H      0.9033     1.0000     0.0967     0.9966     0.9966     0.0000
 14 H      0.9183     1.0000     0.0817     0.9917     0.9917    -0.0000
 15 H      0.9184     1.0000     0.0816     0.9917     0.9917     0.0000
 16 H      0.8795     1.0000     0.1205     1.0146     1.0146     0.0000
 17 H      0.8764     1.0000     0.1236     1.0075     1.0075    -0.0000
 18 H      0.8841     1.0000     0.1159     1.0203     1.0203     0.0000
 19 H      0.8664     1.0000     0.1336     1.0156     1.0156     0.0000
 20 H      0.8616     1.0000     0.1384     1.0065     1.0065    -0.0000
 21 H      0.8573     1.0000     0.1427     1.0017     1.0017    -0.0000
 22 H      0.8487     1.0000     0.1513     0.9973     0.9973    -0.0000

  Mayer bond orders larger than 0.100000
B(  0-C ,  1-O ) :   0.8686 B(  0-C , 13-H ) :   1.0001 B(  0-C , 14-H ) :   0.9965 
B(  0-C , 15-H ) :   0.9965 B(  1-O ,  2-C ) :   1.0542 B(  2-C ,  3-C ) :   1.3862 
B(  2-C ,  5-C ) :   1.3927 B(  3-C ,  4-C ) :   1.4480 B(  3-C , 16-H ) :   0.9878 
B(  4-C ,  7-C ) :   1.3925 B(  4-C , 17-H ) :   0.9785 B(  5-C ,  6-C ) :   1.5291 
B(  5-C , 18-H ) :   0.9888 B(  6-C ,  7-C ) :   1.3859 B(  6-C , 19-H ) :   0.9652 
B(  7-C ,  8-C ) :   0.9033 B(  8-C ,  9-C ) :   1.6782 B(  8-C , 12-O ) :   1.0060 
B(  9-C , 10-C ) :   1.2600 B(  9-C , 20-H ) :   0.9601 B( 10-C , 11-C ) :   1.7883 
B( 10-C , 21-H ) :   0.9689 B( 11-C , 12-O ) :   1.0650 B( 11-C , 22-H ) :   0.9732 


-------
TIMINGS
-------

Total SCF time: 0 days 0 hours 1 min 2 sec 

Total time                  ....      62.895 sec
Sum of individual times     ....      62.870 sec  (100.0%)

SCF preparation             ....       0.427 sec  (  0.7%)
Fock matrix formation       ....      61.680 sec  ( 98.1%)
  Startup                   ....       0.018 sec  (  0.0% of F)
  Coulomb+Exchange Fock     ....      60.187 sec  ( 97.6% of F)
  CPCM terms                ....       1.438 sec  (  2.3% of F)
Diagonalization             ....       0.000 sec  (  0.0%)
Density matrix formation    ....       0.049 sec  (  0.1%)
Total Energy calculation    ....       0.031 sec  (  0.0%)
Population analysis         ....       0.093 sec  (  0.1%)
Orbital Transformation      ....       0.112 sec  (  0.2%)
Orbital Orthonormalization  ....       0.000 sec  (  0.0%)
DIIS solution               ....       0.139 sec  (  0.2%)
SOSCF solution              ....       0.330 sec  (  0.5%)
Finished LeanSCF after  63.0 sec

Maximum memory used throughout the entire LEANSCF-calculation: 40.4 MB


           ************************************************************
           *        Program running with 8 parallel MPI-processes     *
           *              working on a common directory               *
           ************************************************************

------------------------------------------------------------------------------
                         ORCA PROPERTY INTEGRAL CALCULATIONS
------------------------------------------------------------------------------

GBWName                                   ... calc.gbw
Number of atoms                           ...     23
Number of basis functions                 ...    543
Max core memory                           ...   8000 MB

Dipole integrals                          ... YES
Quadrupole integrals                      ...  NO
Linear momentum integrals                 ... YES
Angular momentum integrals                ... YES
Higher moments length integrals           ...  NO
Higher moments velocity integrals         ...  NO
Kinetic energy integrals                  ...  NO
GIAO right hand sides                     ...  NO
GIAO dipole derivative integrals          ...  NO
SOC integrals                             ...  NO
EPR diamagnetic integrals (GIAO)          ...  NO
EPR gauge integrals                       ...  NO
Field gradient integrals                  ...  NO (   0 nuclei)
Spin-dipole/Fermi contact integrals       ...  NO (   0 nuclei)
Contact density integrals                 ...  NO (   0 nuclei)
Nucleus-orbit integrals                   ...  NO (   0 nuclei)
Geometric perturbations                   ...  NO (  23 nuclei)

Choice of electric origin   ... Center of mass
Position of electric origin ... (  7.9968,  3.0071,  5.7161) 
Choice of magnetic origin   ... GIAO
Position of magnetic origin ... (  0.0000,  0.0000,  0.0000) 

Calculating integrals                     ... Electric Dipole (Length)     done (  0.0 sec)
Calculating integrals                     ... Linear Momentum              done (  0.0 sec)
Calculating integrals                     ... Angular Momentum  (ElOri)    done (  0.0 sec)

Property integrals calculated in   0.1 sec

Maximum memory used throughout the entire PROPINT-calculation: 38.4 MB


           ************************************************************
           *        Program running with 8 parallel MPI-processes     *
           *              working on a common directory               *
           ************************************************************


--------------------------------------------------------------------------------
                             ORCA-MATRIX DRIVEN CI
--------------------------------------------------------------------------------


Wavefunction type
-----------------
Correlation treatment                      ...      CCSD     
Single excitations                         ... ON
Orbital optimization                       ... OFF
Calculation of Z vector                    ... OFF
Calculation of Brueckner orbitals          ... OFF
Perturbative triple excitations            ... ON
CPCM scheme                                ... PTES
Calculation of F12 correction              ... OFF
Frozen core treatment                      ... chemical core (26 el)
Reference Wavefunction                     ... RHF
  Internal Orbitals:    13 ...   45 ( 33 MO's/ 66 electrons)
  Virtual  Orbitals:    46 ...  542 (497 MO's              )
Number of AO's                             ...    543
Number of electrons                        ...     92
Number of correlated electrons             ...     66

Algorithmic settings
--------------------
Integral transformation                    ... All integrals via the RI transformation
K(C) Formation                             ... RI-DLPNO
   PNO-Integral Storage                    ... ON DISK
   PNO occupation number cut-off           ... 3.330e-07
   Singles PNO occupation number cut-off   ... 9.990e-09
   PNO Mulliken prescreening cut-off       ... 1.000e-03
   Domain cut-off (Mulliken population)    ... 1.000e-03
   PNO Normalization                       ...    1
Maximum number of iterations               ...        50
Convergence tolerance (max. residuum)      ... 2.500e-05
Level shift for amplitude update           ... 2.000e-01
Maximum number of DIIS vectors             ...         7
DIIS turned on at iteration                ...         0
Damping before turning on DIIS             ...     0.500
Damping after turning on DIIS              ...     0.000
Pair specific amplitude update             ... OFF
Natural orbital iterations                 ... OFF
Perturbative natural orbital generation    ... OFF
Printlevel                                 ... 2

Singles Fock matrix elements calculated using PNOs.

Memory handling:
----------------
Maximum memory for working arrays          ...   8000 MB
Data storage in matrix containers          ... UNCOMPRESSED
Data type for integral storage             ... DOUBLE
In-Core Storage of quantities:
   Amplitudes+Sigma Vector      ... NO
   J+K operators                ... NO
   DIIS vectors                 ... NO
   3-external integrals         ... NO
   4-external integrals         ... NO

Localization treatment:
-----------------------
Localization option                        ...    6
Localization threshhold                    ... -1.0e+00
Using relative localization threshhold     ... 1.0e-08
Neglect threshold for strong pairs         ... 1.000e-04 Eh
Prescreening threshold for very weak pairs ... 1.000e-06 Eh

Initializing the integral package          ... done
Localizing the valence orbitals
Localizing the valence orbitals
------------------------------------------------------------------------------
                           ORCA ORBITAL LOCALIZATION
------------------------------------------------------------------------------

Input orbitals are from                  ... calc.gbw
Output orbitals are to                   ... calc.loc
Max. number of iterations                ... 128
Localizations seeded randomly            ... off
Convergence tolerance                    ... 1.000e-06
Using relative localization threshhold   ... 1.000e-08
Threshold for strong local MOs           ... 9.500e-01
Threshold for bond MOs                   ... 8.500e-01
Operator                                 ... 0
Orbital range for localization           ... 13 to 45
Localization criterion                   ... FOSTER-BOYS (AUGMENTED HESSIAN)
Doing the dipole integrals     ... o.k.
Initial value of the localization sum :  1056.876700
ITERATION   0 : L= 1113.9468437173 DL=  5.71e+01 (AVERGE_DL)=    0.3287664712 
ITERATION   1 : L= 1121.6280570655 DL=  7.68e+00 (AVERGE_DL)=    0.1206140645 
ITERATION   2 : L= 1122.0355008426 DL=  4.07e-01 (AVERGE_DL)=    0.0277790176 
ITERATION   3 : L= 1122.1197591732 DL=  8.43e-02 (AVERGE_DL)=    0.0126325046 
ITERATION   4 : L= 1122.1493418832 DL=  2.96e-02 (AVERGE_DL)=    0.0074851760 
ITERATION   5 : L= 1122.1591153644 DL=  9.77e-03 (AVERGE_DL)=    0.0043023692 
ITERATION   6 : L= 1122.1623905099 DL=  3.28e-03 (AVERGE_DL)=    0.0024905676 
ITERATION   7 : L= 1122.1635328973 DL=  1.14e-03 (AVERGE_DL)=    0.0014709223 
ITERATION   8 : L= 1122.1639442251 DL=  4.11e-04 (AVERGE_DL)=    0.0008826267 
ITERATION   9 : L= 1122.1640952147 DL=  1.51e-04 (AVERGE_DL)=    0.0005347570 
ITERATION  10 : L= 1122.1641511814 DL=  5.60e-05 (AVERGE_DL)=    0.0003255726 
ITERATION  11 : L= 1122.1641720241 DL=  2.08e-05 (AVERGE_DL)=    0.0001986829 
ITERATION  12 : L= 1122.1641797968 DL=  7.77e-06 (AVERGE_DL)=    0.0001213300 
ITERATION  13 : L= 1122.1641827026 DL=  2.91e-06 (AVERGE_DL)=    0.0000741853 
ITERATION  14 : L= 1122.1641837858 DL=  1.08e-06 (AVERGE_DL)=    0.0000452929 
ITERATION  15 : L= 1122.1641841898 DL=  4.04e-07 (AVERGE_DL)=    0.0000276617 
LOCALIZATION SUM CONVERGED

------------------------------------------------------
AUGMENTED HESSIAN OPTIMIZATION OF FOSTER-BOYS ORBITALS
------------------------------------------------------

Spin operator:           0
Orbital window:          13 to 45
Number of iterations:    128
Gradient tolerance:      1.000e-06
Number of pairs:         528
Davidson threshold:      2000
Diagonalization method:  LAPACK
Iter:    0   L: 1122.1641841898   Grad. norm: 6.201350e-03
   *** Likely close to a maximum now. ***
       Augmented Hessian eigenvalues:  5.56e-07 -4.68e-01 -5.96e-01 -1.18e+00 ... 
Iter:    1   L: 1122.1641844676   Grad. norm: 1.259545e-06
Iter:    2   L: 1122.1641844676   Grad. norm: 1.259545e-06
Iter:    3   L: 1122.1641844676   Grad. norm: 3.371681e-14
LOCALIZATION HAS CONVERGED.

Eigenvalues of the Hessian:
  0 -4.682e-01
  1 -5.957e-01
  2 -1.178e+00
  3 -1.609e+00
  4 -2.342e+00
  5 -2.399e+00
  6 -3.044e+00
  7 -3.106e+00
  8 -4.924e+00
  9 -4.958e+00
    ...


--------------------------------------------------------------------------------
                    LOCALIZED MOLECULAR ORBITAL COMPOSITIONS
--------------------------------------------------------------------------------

The Mulliken populations for each LMO on each atom are computed
The LMO`s will be ordered according to atom index and type
  (A) Strongly localized MO`s have populations of >=0.950 on one atom
  (B) Two center bond orbitals have populations of >=0.850 on two atoms
  (C) Other MO`s are considered to be `delocalized`

FOUND  -   3 strongly local MO`s
       -  30 two center bond MO`s
       -   0 significantly delocalized MO`s

Rather strongly localized orbitals:
MO  15:  12O  -   0.982570
MO  14:   1O  -   0.965509
MO  13:   1O  -   0.965520
Bond-like localized orbitals:
MO  45:  22H  -   0.422543  and  11C  -   0.586745
MO  44:  21H  -   0.429309  and  10C  -   0.572280
MO  43:  20H  -   0.428643  and   9C  -   0.560202
MO  42:  19H  -   0.426954  and   6C  -   0.572330
MO  41:  18H  -   0.437533  and   5C  -   0.576337
MO  40:  17H  -   0.436778  and   4C  -   0.568053
MO  39:  16H  -   0.436588  and   3C  -   0.575594
MO  38:  15H  -   0.471704  and   0C  -   0.556749
MO  37:  14H  -   0.471699  and   0C  -   0.556761
MO  36:  13H  -   0.461252  and   0C  -   0.559550
MO  35:  12O  -   0.889526  and  11C  -   0.051509
MO  34:  12O  -   0.685813  and  11C  -   0.344971
MO  33:  12O  -   0.685053  and   8C  -   0.345137
MO  32:  11C  -   0.496927  and  10C  -   0.507286
MO  31:  11C  -   0.497669  and  10C  -   0.506917
MO  30:  10C  -   0.502340  and   9C  -   0.531365
MO  29:   9C  -   0.512342  and   8C  -   0.491986
MO  28:   9C  -   0.512370  and   8C  -   0.492953
MO  27:   8C  -   0.540803  and   7C  -   0.521364
MO  26:   7C  -   0.522564  and   6C  -   0.538302
MO  25:   7C  -   0.512020  and   4C  -   0.435912
MO  24:   7C  -   0.512031  and   4C  -   0.435740
MO  23:   6C  -   0.439288  and   5C  -   0.505415
MO  22:   6C  -   0.439382  and   5C  -   0.505464
MO  21:   5C  -   0.495899  and   2C  -   0.541600
MO  20:   4C  -   0.542447  and   3C  -   0.487503
MO  19:   3C  -   0.528463  and   2C  -   0.394378
MO  18:   3C  -   0.528383  and   2C  -   0.394259
MO  17:   2C  -   0.378794  and   1O  -   0.665030
MO  16:   1O  -   0.681303  and   0C  -   0.326749
Localized MO's were stored in: calc.loc

Localizing the core orbitals
------------------------------------------------------------------------------
                           ORCA ORBITAL LOCALIZATION
------------------------------------------------------------------------------

Input orbitals are from                  ... calc.loc
Output orbitals are to                   ... calc.loc
Max. number of iterations                ... 128
Localizations seeded randomly            ... off
Convergence tolerance                    ... 1.000e-06
Using relative localization threshhold   ... 1.000e-08
Threshold for strong local MOs           ... 9.500e-01
Threshold for bond MOs                   ... 8.500e-01
Operator                                 ... 0
Orbital range for localization           ... 0 to 12
Localization criterion                   ... FOSTER-BOYS (AUGMENTED HESSIAN)
Doing the dipole integrals     ... o.k.
Initial value of the localization sum :   380.980131
ITERATION   0 : L=  380.9801376118 DL=  6.94e-06 (AVERGE_DL)=    0.0002983103 
ITERATION   1 : L=  380.9801376118 DL=  0.00e+00 (AVERGE_DL)=    0.0000000000 
LOCALIZATION SUM CONVERGED

------------------------------------------------------
AUGMENTED HESSIAN OPTIMIZATION OF FOSTER-BOYS ORBITALS
------------------------------------------------------

Spin operator:           0
Orbital window:          0 to 12
Number of iterations:    128
Gradient tolerance:      1.000e-06
Number of pairs:         78
Davidson threshold:      2000
Diagonalization method:  LAPACK
Iter:    0   L: 380.9801376118   Grad. norm: 1.389129e-03
   *** Likely close to a maximum now. ***
       Augmented Hessian eigenvalues:  2.07e-09 -2.62e+01 -2.64e+01 -2.67e+01 ... 
Iter:    1   L: 380.9801376129   Grad. norm: 1.594353e-14
LOCALIZATION HAS CONVERGED.

Eigenvalues of the Hessian:
  0 -2.620e+01
  1 -2.641e+01
  2 -2.666e+01
  3 -2.671e+01
  4 -2.709e+01
  5 -2.761e+01
  6 -2.789e+01
  7 -2.819e+01
  8 -2.819e+01
  9 -2.826e+01
    ...


--------------------------------------------------------------------------------
                    LOCALIZED MOLECULAR ORBITAL COMPOSITIONS
--------------------------------------------------------------------------------

The Mulliken populations for each LMO on each atom are computed
The LMO`s will be ordered according to atom index and type
  (A) Strongly localized MO`s have populations of >=0.950 on one atom
  (B) Two center bond orbitals have populations of >=0.850 on two atoms
  (C) Other MO`s are considered to be `delocalized`

FOUND  -  13 strongly local MO`s
       -   0 two center bond MO`s
       -   0 significantly delocalized MO`s

Rather strongly localized orbitals:
MO  12:  12O  -   0.999033
MO  11:  11C  -   1.000213
MO  10:  10C  -   1.001327
MO   9:   9C  -   1.001284
MO   8:   8C  -   0.999883
MO   7:   7C  -   1.000166
MO   6:   6C  -   1.000806
MO   5:   5C  -   1.001357
MO   4:   4C  -   1.001012
MO   3:   3C  -   1.001373
MO   2:   2C  -   1.001404
MO   1:   1O  -   0.999015
MO   0:   0C  -   1.000313
Localized MO's were stored in: calc.loc

Warning: reference  - re-canonicalizations have been set to INT 1 VIRT 1
Warning: internal orbitals are localized - no re-canonicalization of internal orbitals
Warning: UsePNO is turned on - no re-canonicalization of internal and virtual orbitals
Fock densities were made 
Making Fock matrix and reference energy:

--------------------------
CLOSED-SHELL FOCK OPERATOR
--------------------------

MDCI_FockCPCM: ediel   =  -0.012999661000
MDCI_FockCPCM: <VCPCM> =  -0.326612128160
Time needed for Fock operator              ...           25.054 sec
Reference energy                           ...   -572.282273999

--------------
DLPNO SETTINGS (2015 fully linear scaling implementation)
--------------

TCutMKN:           1.000e-03
TCutPAO:           1.000e-03
TCutPNO:           3.330e-07
TCutPNOSingles:    9.990e-09
TCutEN:            9.700e-01
TCutPAOExt:        1.000e-01
TCutPairs:         1.000e-04
TCutPre:           1.000e-06
TCutOSV:           1.000e-06
TCutDOij:          1.000e-05
TCutDO:            1.000e-02
TCutC:             1.000e-04
TCutCPAO:          1.000e-03
TCutCMO:           1.000e-03
TScaleDOMP2PreScr: 2.000e+00
TScaleMKNMP2PreScr:1.000e+01
TScalePNOMP2PreScr:1.000e+00
PAO overlap thresh 1.000e-08
Using PNOs for Singles Fock computation
Use new domains
Use fully linear algorithm
TCutTNO:           1.000e-09
TCutMP2Pairs:      1.000e-05
TCutDOStrong:      2.000e-02
TCutDOWeak:        4.000e-02
TCutMKNStrong:     1.000e-02
TCutMKNWeak:       1.000e-01
NTCutTNO:          1

--------------------------
Creating C-PCM containers                  ... ok
Mulliken population of the LMOs            ... ok
Performing proximity check                 ... 
 found 2 problematic atoms
   => In all likelyhood your results will be entirely fine!
   => In case you don't want to trust it, decrease TCutMKN to below 0.00085856.
   => but note that this is probably not necessary but will increase execution time
Calculating differential overlap integrals ... ok

--------------------------
ELECTRON PAIR PRESCREENING
--------------------------

Dipole-based pair screening          .... used

   TCutDOij = 1.000000e-05
   TCutPre  = 1.000000e-06
   .... Finished loop over pairs
Total time spent in the prescreening                  ...     0.000 sec
sum of pair energies estimated for screened out pairs ...       0.000000000000 Eh
Thresholds for map construction and integral transformation for crude MP2:
   TCutMKN                    ...     1.0e-02
   TCutDO                     ...     2.0e-02
   TCutPairs                  ...     1.0e-04
   TCutPNO_CrudeMP2           ...     3.3e-07
   TCutPNOSingles_CrudeMP2    ...     1.0e-08
--------------------------------
LOCAL RI TRANSFORMATION (IAVPAO)
--------------------------------

Orbital window:      13 to 45
Number of PAOs:     543
Basis functions:    543 (203 shells)
Aux. functions:    1288 (386 shells)
Use SHARK:           on
Have SHARK:         yes

Processing maps (0.0 sec)
Average map sizes:
   Aux shells -> MOs              33.0
   Aux shells -> PAOs            543.0
   MOs        -> AO shells       189.5
   PAOs       -> AO shells       201.1

Calculating integrals (2.4 sec, 176.099 MB)
Sorting integrals (0.3 sec, 176.084 MB)
Total time for the integral transformation: 2.7 sec
--------------------------------
INITIAL GUESS AND PNO GENERATION
--------------------------------

PNO truncation parameters                   .... 
    PAOOverlapThresh   =        1.000e-08

    TCutPairs          =        1.000e-04
    TCutPNO            =        3.330e-07
    TCutPNOSingles     =        9.990e-09
    TCutMP2Pairs       =        1.000e-05
    TCutMKN            =        1.000e-02
    TCutDO             =        2.000e-02

Pair selection                          .... not used
Type of local MP2 treatment                 .... semi-local MP2
Strategy for PNO selection                  .... occupation number selection
Pair density normalization                  .... MP2 norm
Spin component scaling                      .... not used

   .... Finished loop over pairs
Making pair pair interaction lists          ... done

                       ===========================
                        329 OF  561 PAIRS ARE KEPT CCSD PAIRS
                        130 OF  561 PAIRS ARE KEPT MP2 PAIRS FOR (T)
                        102 OF  561 PAIRS ARE SKIPPED
                       ===========================

Total time spent in the initial guess                 ...     7.526 sec
SL-MP2 correlation energy (all non-screened pairs)    ...      -2.106825490491 Eh

Initial PNO correlation energy                        ...      -2.094389942663 Eh
sum of pair energies prescreened and skipped MP2 pairs...      -0.000332503424 Eh
sum of pair energies of crude MP2 skipped pairs only  ...      -0.000332503424 Eh
sum of MP2 pair energies for pairs that were not kept ...      -0.005784971132 Eh
sum of PNO error estimates for the kept pairs         ...      -0.006650576696 Eh
                                                          --------------------
sum of all corrections                                         -0.012435547828
Initial total correlation energy                               -2.106825490491
Thresholds for map construction and integral transformation for fine MP2 and CCSD(T) calculation:
   TCutMKN   ...     1.0e-03
   TCutDO    ...     1.0e-02
   TCutPairs ...     1.0e-04
   TCutCMO   ...     1.0e-03
   TCutCPAO  ...     1.0e-03

Thresholds for map construction and integral transformation for strong Triples:
   TCutMKN   ...     1.0e-02
   TCutDO    ...     2.0e-02
   TCutCMO   ...     1.0e-03
   TCutCPAO  ...     1.0e-03

Thresholds for map construction and integral transformation for weak Triples:
   TCutMKN   ...     1.0e-01
   TCutDO    ...     4.0e-02
   TCutCMO   ...     1.0e-03
   TCutCPAO  ...     1.0e-03

--------------------------------
LOCAL RI TRANSFORMATION (IAVPAO)
--------------------------------

Orbital window:      13 to 45
Number of PAOs:     543
Basis functions:    543 (203 shells)
Aux. functions:    1288 (386 shells)
Use SHARK:           on
Have SHARK:         yes

Processing maps (0.0 sec)
Average map sizes:
   Aux shells -> MOs              31.7
   Aux shells -> PAOs            543.0
   MOs        -> AO shells       189.5
   PAOs       -> AO shells       201.1

Calculating integrals (2.3 sec, 169.735 MB)
Sorting integrals (0.2 sec, 169.721 MB)
Total time for the integral transformation: 2.5 sec
--------------------------------
INITIAL GUESS AND PNO GENERATION
--------------------------------

PNO truncation parameters                   .... 
    PAOOverlapThresh   =        1.000e-08

    TCutPairs          =        1.000e-04
    TCutPNO            =        3.330e-07
    TCutPNOSingles     =        9.990e-09
    TCutMP2Pairs       =        1.000e-05
    TCutMKN            =        1.000e-03
    TCutDO             =        1.000e-02

Pair selection                          .... not used
Type of local MP2 treatment                 .... semi-local MP2
Strategy for PNO selection                  .... occupation number selection
Pair density normalization                  .... MP2 norm
Spin component scaling                      .... not used

   .... Finished loop over pairs

 PNO Occupation Number Statistics: 
  | Av. % of trace(Dij) retained        ...  97.349353738460
  | sigma^2 in % of trace(Dij) retained ...   1.17e+01
  | Av. % of trace(Di) retained         ...  99.998895021752
  | sigma^2 in % of trace(Di) retained  ...   1.80e-07
 Distributions of % trace(Dij) recovered:
  |       >= 99.9  ...    97 ( 21.1 % of all pairs)
  |   [80.0, 90.0) ...    24 (  5.2 % of all pairs)
  |   [90.0, 99.0) ...   205 ( 44.7 % of all pairs)
  |   [99.0, 99.9) ...   133 ( 29.0 % of all pairs)
 Distributions of % trace(Di) recovered :
  |       >= 99.9  ...    33 (100.0 % of all I-pairs )

Making pair pair interaction lists          ... done

                       ===========================
                        329 OF  459 PAIRS ARE KEPT
                       ===========================

Total time spent in the initial guess                 ...    12.955 sec
SL-MP2 correlation energy (all non-screened pairs)    ...      -2.108475832310 Eh

Initial PNO correlation energy                        ...      -2.096275083865 Eh
sum of pair energies estimated for screened out pairs ...      -0.000332503424 Eh
sum of MP2 pair energies for pairs that were not kept ...      -0.005455663370 Eh
sum of PNO error estimates for the kept pairs         ...      -0.006745085076 Eh
                                                          --------------------
sum of all corrections                                         -0.012533251869
Initial total correlation energy                               -2.108808335734
Thresholds for map construction and integral transformation for fine MP2 and CCSD(T) calculation:
   TCutMKN   ...     1.0e-03
   TCutDO    ...     1.0e-02
   TCutPairs ...     1.0e-04
   TCutCMO   ...     1.0e-03
   TCutCPAO  ...     1.0e-03

Time for aux screen maps:            0.004
Time for maps after fine MP2:            0.020
-----------------------------
LOCAL RI TRANSFORMATION (IJV)
-----------------------------

Orbital window:      13 to 45
Basis functions:    543 (203 shells)
Aux. functions:    1288 (386 shells)
Use SHARK:           on

Processing maps (0.0 sec)
Average map sizes:
   Aux shells -> MOs(i)           28.9
   Aux shells -> MOs(j)           33.0
   MOs        -> AO shells       189.5

Calculating integrals (2.2 sec, 9.430 MB)
Sorting integrals (0.0 sec, 9.416 MB)
Total time for the integral transformation: 2.2 sec
--------------------------------
LOCAL RI TRANSFORMATION (VABPAO)
--------------------------------

Number of PAOs:     543
Basis functions:    543 (203 shells)
Aux. functions:    1288 (386 shells)
Use SHARK:           on

Processing maps (0.0 sec)
Average map sizes:
   Aux shells -> PAOs            537.3
   PAOs       -> AO shells       201.1

Calculating integrals (5.3 sec, 2846.241 MB)
Finished


-------------------------------------
Pair Pair Term precalculation with     
RI-(ij|mn) and (im|jn) transformation  
ON THE FLY                             
-------------------------------------

   IBatch   1 (of   2)              ... done (   74.901 sec)
   IBatch   2 (of   2)              ... done (   77.285 sec)
Total EXT                           ...         152.187 sec

IAVPA Available = YES
VABPAO Available= YES
IJV Available   = YES
IJK Available   = NO
PNO3i Available = YES
PNO3j Available = YES
PNO4 Available  = YES
---------------------
RI-PNO TRANSFORMATION
---------------------

Total Number of PNOs                   ... 12217
Average number of PNOs per pair        ...    37
Maximal number of PNOs per pair        ...    80
   #pairs with  1 -  5 PNOs   :    0
   #pairs with  6 - 10 PNOs   :    5
   #pairs with 11 - 15 PNOs   :   20
   #pairs with 16 - 20 PNOs   :   25
   #pairs with 21 - 25 PNOs   :   38
   #pairs with 26 - 30 PNOs   :   33
   #pairs with 31 - 35 PNOs   :   43
   #pairs with 36 - 40 PNOs   :   34
   #pairs with 41 - 45 PNOs   :   32
   #pairs with 46 - 50 PNOs   :   30
   #pairs with 51 - 55 PNOs   :   28
   #pairs with 56 - 60 PNOs   :   16
   #pairs with 61 - 65 PNOs   :    9
   #pairs with 66 - 70 PNOs   :    1
   #pairs with 71 - 75 PNOs   :   12
   #pairs with 76 - 80 PNOs   :    3

Generation of (ij|ab)[P] integrals            ... on
Generation of (ia|bc)[P],(ja|bc)[P] integrals ... on
Storage of 3 and 4 external integrals         ... on
Generation of ALL (ka|bc)[P] integrals        ... on
Keep RI integrals in memory                   ... off

Ibatch:  1 (of  1)
Starting 2-4 index PNO integral generation ... done

Timings:
Total PNO integral transformation time     ...         58.465 sec
Size of the 3-external file                ...       204 MB
Size of the 4-external file                ...      1400 MB
Size of the IKJL file                      ...         0 MB
Size of the all 3-external file            ...      3300 MB
Size of the 1-external file                ...         9 MB

Making pair/pair overlap matrices          ... done (    6.551 sec)
Size of the pair overlap file              ... 852 MB
Redoing the guess amplitudes               ... done (    0.005 sec)

-------------------------
FINAL STARTUP INFORMATION
-------------------------

E(0)                                       ...   -572.282273999
E(SL-MP2)                                  ...     -2.108475832
E(SL-MP2) including corrections            ...     -2.108808336
Initial E(tot)                             ...   -574.391082334
<T|T>                                      ...      0.607081253
Number of pairs included                   ... 329
Total number of pairs                      ... 561

------------------------------------------------
                  RHF COUPLED CLUSTER ITERATIONS
------------------------------------------------

Number of PNO amplitudes to be optimized   ...       534017
Number of non-PNO amplitudes               ...     81265961
Untruncated number of regular amplitudes   ...    138572049

Iter       E(tot)           E(Corr)          Delta-E          Residual     Time
  0   -574.391195828     -2.096388578      0.012087255      0.017720118   18.62
                           *** Turning on DIIS ***
  1   -574.452892424     -2.158085173     -0.061696596      0.010477012   19.03
  2   -574.505328238     -2.210520987     -0.052435814      0.004479659   19.06
  3   -574.515554813     -2.220747562     -0.010226575      0.002014969   19.12
  4   -574.518732524     -2.223925274     -0.003177712      0.000960836   19.09
  5   -574.519760296     -2.224953046     -0.001027772      0.000364840   19.08
  6   -574.520010041     -2.225202790     -0.000249745      0.000158441   19.21
  7   -574.520037525     -2.225230275     -0.000027484      0.000098471   19.17
  8   -574.520053844     -2.225246593     -0.000016318      0.000058230   19.15
  9   -574.520044031     -2.225236781      0.000009812      0.000031036   19.09
 10   -574.520050072     -2.225242821     -0.000006040      0.000013562   19.13
               --- The Coupled-Cluster iterations have converged ---

----------------------
COUPLED CLUSTER ENERGY
----------------------

E(0)                                       ...   -572.282273999
E(CORR)(strong-pairs)                      ...     -2.225255069
E(CORR)(weak-pairs)                        ...     -0.012533252
E(CORR)(corrected)                         ...     -2.237788321
C-PCM corr. term (included in E(CORR))     ...     -0.000012248
E(TOT)                                     ...   -574.520062319
Singles Norm <S|S>**1/2                    ...      0.092954884  
T1 diagnostic                              ...      0.011441955  

------------------
LARGEST AMPLITUDES
------------------
  16-> 46  16-> 46       0.049558
  17-> 47  17-> 47       0.041785
  29-> 46  29-> 46       0.041048
  28-> 46  28-> 46       0.040863
  33-> 47  33-> 47       0.039454
  34-> 47  34-> 47       0.039186
  31-> 46  31-> 46       0.038431
  32-> 46  32-> 46       0.038379
  27-> 49  27-> 49       0.037105
  22-> 46  22-> 46       0.036763
  23-> 46  23-> 46       0.036759
  40-> 50  40-> 50       0.035955
  26-> 50  26-> 50       0.035897
  45-> 50  45-> 50       0.035702
  39-> 50  39-> 50       0.035311
  35-> 46  35-> 46       0.035182


-------------------------------------------
DLPNO BASED TRIPLES CORRECTION
-------------------------------------------

Singles multiplier          ...  1.000000
TCutTNO                     ... 1.000e-09
TCutMP2Pairs                ... 1.000e-05
TCutDOStrong                ... 2.000e-02
TCutMKNStrong               ... 1.000e-02
TCutDOWeak                  ... 4.000e-02
TCutMKNWeak                 ... 1.000e-01

Fragment selection                          .... not used
Number of Triples that are to be computed   ...      2968

 . . . . . . . . .
10% done  
20% done  
30% done  
40% done  
50% done  
60% done  
70% done  
80% done  
90% done               (    328.723 sec)
Triples timings:
Total time for T0               ...   351.160 sec
Total time for Iterative (T)    ...     0.000 sec
Total time of overall (T)       ...   365.383 sec

Triples List generation         ...     0.000 sec
TNO generation                  ...    22.421 sec
Pair density generation         ...     0.007 sec
Look up tables                  ...     0.000 sec
Generating 3-index integrals    ...   216.166 sec
  Make 4-ind.int. from 3-ind.int...    34.341 sec
  Projecting amplitudes (D + S) ...    41.369 sec
  Downprojecting integrals      ...     0.005 sec
  Energy contr. (sum over a,b,c)...    10.047 sec
Fitting ET(->0)                 ...     0.000 sec

Everything after 3-index        ...   112.557 sec

Timing details:
 TNO integrals                  ...   247.531 sec
   Reading 3-index integrals    ...     1.195 sec
   Sorting integrals            ...    31.179 sec
       Sorting integrals 1      ...     0.002 sec
       Sorting integrals 2      ...    19.001 sec
       Sorting integrals 3      ...     0.918 sec
       Sorting integrals 4      ...     0.115 sec
       Sorting integrals 5      ...     0.245 sec
       Sorting integrals 6      ...    10.898 sec
   Calculating local VM**-1/2   ...     1.677 sec
   Orthogonal. integrals        ...     2.545 sec
   Multipl. 3-index integrals   ...   210.935 sec
   All concerning IRIab (w/TNO) ...    17.856 sec

 Calculate W0/W1                ...    26.769 sec
 W 3-ext contribution           ...    14.590 sec
 W 3-int contribution           ...     4.423 sec
 Sorting W                      ...     6.878 sec

 V exchange contribution        ...     3.927 sec

 Timings for Triples without generation
     of 3-index integrals       ...   112.551 sec
       0 weak pairs             ...    88.648 sec
       1 weak pair              ...    23.903 sec
       2 weak pairs             ...     0.000 sec
       3 weak pairs             ...     0.000 sec
  Extra time for extrapolation  ...     0.000 sec

Number of Triples   (0, 1, 2, 3 weak pairs; overall):   1965    1003       0       0  (  2968)
Number of Atoms     (0, 1, 2, 3 weak pairs; overall):   13.2    12.5     0.0     0.0  (    23)
Number of PAOs      (0, 1, 2, 3 weak pairs; overall):  336.7   333.4     0.0     0.0  (   543)
Number of AuxFcns   (0, 1, 2, 3 weak pairs; overall):  474.4   378.2     0.0     0.0  (  1288)
Number of TNOs      (0, 1, 2, 3 weak pairs         ):   98.2    72.3     0.0     0.0
Aver. Number of NTNO, Atoms, PAOs, AuxFcns / Triples:   2968    89.4    13.0   335.6   441.9

Triples Correction (T)                     ...     -0.107008086
Final correlation energy                   ...     -2.344796407
E(CCSD)                                    ...   -574.520062319
E(CCSD(T))                                 ...   -574.627070405


--------------------------------------------------------------------------------
                                    TIMINGS
--------------------------------------------------------------------------------


Total execution time                   ...      922.548 sec

Localization of occupied MO's          ...        0.402 sec (  0.0%)
Fock Matrix Formation                  ...       25.054 sec (  2.7%)
Global overlap, Fock, MKN matrices     ...       61.352 sec (  6.7%)
Differential overlap integrals         ...        1.071 sec (  0.1%)
Organizing maps                        ...        0.060 sec (  0.0%)
RI 3-index integral generations        ...       12.708 sec (  1.4%)
RI-PNO integral transformation         ...      224.134 sec ( 24.3%)
Initial Guess                          ...       20.568 sec (  2.2%)
DIIS Solver                            ...        0.421 sec (  0.0%)
State Vector Update                    ...        0.032 sec (  0.0%)
Sigma-vector construction              ...      209.297 sec ( 22.7%)
  <D|H|D>(0-ext)                       ...        7.897 sec (  3.8% of sigma)
  <D|H|D>(2-ext Fock)                  ...        0.024 sec (  0.0% of sigma)
  <D|H|D>(2-ext)                       ...       25.605 sec ( 12.2% of sigma)
  <D|H|D>(4-ext)                       ...       17.579 sec (  8.4% of sigma)
  <D|H|D>(4-ext-corr)                  ...       85.365 sec ( 40.8% of sigma)
  CCSD doubles correction              ...        0.393 sec (  0.2% of sigma)
  <S|H|S>                              ...        1.287 sec (  0.6% of sigma)
  <S|H|D>(1-ext)                       ...        0.923 sec (  0.4% of sigma)
  <D|H|S>(1-ext)                       ...        0.020 sec (  0.0% of sigma)
  <S|H|D>(3-ext)                       ...        0.465 sec (  0.2% of sigma)
  Fock-dressing                        ...       29.595 sec ( 14.1% of sigma)
  Singles amplitudes                   ...        1.379 sec (  0.7% of sigma)
  (ik|jl)-dressing                     ...        5.625 sec (  2.7% of sigma)
  (ij|ab),(ia|jb)-dressing             ...        4.570 sec (  2.2% of sigma)
  C-PCM terms                          ...        6.856 sec (  3.3% of sigma)
  Pair energies                        ...        0.013 sec (  0.0% of sigma)
Total Time for computing (T)           ...      365.464 sec ( 39.6% of ALL)
C-PCM correction to E(CORR)            ...        0.583 sec (  0.1%)


Maximum memory used throughout the entire MDCI-calculation: 7963.1 MB

-------------------------   --------------------
FINAL SINGLE POINT ENERGY      -574.627070405404
-------------------------   --------------------


           ************************************************************
           *        Program running with 8 parallel MPI-processes     *
           *              working on a common directory               *
           ************************************************************

------------------------------------------------------------------------------
                              ORCA PROPERTY CALCULATIONS
------------------------------------------------------------------------------

GBWName                                 ... calc.gbw
Number of atoms                         ...     23
Number of basis functions               ...    543
Max core memory                         ...   8000 MB

Electric properties:
Dipole moment                           ... YES
Quadrupole moment                       ...  NO
Static polarizability (Dipole/Dipole)   ...  NO
Static polarizability (Dipole/Quad.)    ...  NO
Static polarizability (Quad./Quad.)     ...  NO
Static polarizability (Velocity)        ...  NO

Atomic electric properties:
Dipole moment                           ...  NO
Quadrupole moment                       ...  NO
Static polarizability                   ...  NO

Choice of electric origin               ... Center of mass
Position of electric origin             ...     7.996778     3.007109     5.716050

General magnetic properties:
Magnetizability                         ...  NO

EPR properties:
g-Tensor (aka g-matrix)                 ...  NO
Zero-Field splitting spin-orbit         ...  NO
Zero-field splitting spin-spin          ...  NO
Hyperfine couplings                     ...  NO (   0 nuclei)
Quadrupole couplings                    ...  NO (   0 nuclei)
Contact density                         ...  NO (   0 nuclei)

NMR properties:
Chemical shifts                         ...  NO (   0 nuclei)
Spin-rotation constants                 ...  NO (   0 nuclei)
Spin-spin couplings                     ...  NO (   0 nuclei,    0 pairs)

Choice of magnetic origin               ... GIAO
Position of magnetic origin             ...     0.000000     0.000000     0.000000

Properties with geometric perturbations:
SCF Hessian                             ...  NO
IR spectrum                             ...  NO
VCD spectrum                            ...  NO
X-ray spectroscopy properties:
SCF XES/XAS/RIXS spectra                ...  NO


-------------
DIPOLE MOMENT
-------------

Method             : SCF
Type of density    : Electron Density
Multiplicity       :   1
Irrep              :   0
Energy             :  -572.2822787455236266 Eh
Relativity type    : 
Basis              : AO
                                X                 Y                 Z
Electronic contribution:      4.901626348      -0.597871718       4.352429724
Nuclear contribution   :     -5.567528148       1.367640166      -4.722558221
                        -----------------------------------------
Total Dipole Moment    :     -0.665901800       0.769768449      -0.370128497
                        -----------------------------------------
Magnitude (a.u.)       :      1.083034522
Magnitude (Debye)      :      2.752854982


--------------------
Rotational spectrum 
--------------------
 
Rotational constants in cm-1:             0.106540             0.012215             0.010981 
Rotational constants in MHz :          3193.980556           366.186227           329.215285 

Dipole components along the rotational axes: 
x,y,z [a.u.] :    -0.355179     1.023137    -0.001542 
x,y,z [Debye]:    -0.902793     2.600608    -0.003919 

 

Dipole moment calculation done in   0.0 sec 

Maximum memory used throughout the entire PROP-calculation: 32.4 MB

--------------------------------
SUGGESTED CITATIONS FOR THIS RUN
--------------------------------

Below you find a list of papers that are relevant to this ORCA run
We neither can nor want to force you to cite these papers, but we appreciate if you do
You receive ORCA, which is the product of decades of hard work by many enthusiastic individuals, for free
The only thing we kindly ask in return is that you cite our papers,
We deeply appreciate it, if you show your appreciation for ORCA by not just citing the generic ORCA reference.

Please note that relegating all ORCA citations to the supporting information does *not* help us.
SI sections are not indexed - citations you put there will not count into any citation statistics
But we need these citations in order to attract the funding resources that allow us to do what we are doing

Therefore, if you are a happy ORCA user, please consider citing a few of the papers listed below in the main body of your paper

In addition to the list printed below, the program has created the file calc.bibtex that contains the list in bibtex format
You can import this file easily into all common literature databanks and citation aid programs


List of essential papers. We consider these as the minimum necessary citations

  1. Neese,F.
     Software update: the ORCA program system, version 5.0
     WIRES Comput. Molec. Sci., 2022 12(1)e1606
     doi.org/10.1002/wcms.1606

List of papers to cite with high priority. The work reported in these papers was absolutely
necessary for this run to complete.
Our perspective: the developers of density functionals and basis sets usually get cited in chemistry papers
Good! But without the algorithms to do something with them, the functionals or basis sets would not do anything.
Hence, in our opinion, the algorithm design and method developments papers are equally worthy of getting cited

  1. Neese,F.; Hansen,A.; Liakos,D.G.
     Efficient and accurate approximations to the local coupled cluster singles doubles method using a truncated pair natural orbital basis
     J. Chem. Phys., 2009 131 064103
     doi.org/10.1063/1.3173827
  2. Neese,F.; Wennmohs,F.; Hansen,A.
     Efficient and accurate local approximations to coupled-electron pair approaches: An attempt to revive the pair natural orbital method
     J. Chem. Phys., 2009 130 114108
     doi.org/10.1063/1.3086717
  3. Riplinger,C.; Neese,F.
     An efficient and near linear scaling pair natural orbital based local coupled cluster method
     J. Chem. Phys., 2013 138(3)Art. No. 034106
     doi.org/10.1063/1.4773581
  4. Riplinger,C.; Sandhoefer,B.; Hansen,A.; Neese,F.
     Natural triple excitations in local coupled cluster calculations with pair natural orbitals
     J. Chem. Phys., 2013 139(13)Art. No. 134101
     doi.org/10.1063/1.4821834
  5. Riplinger,C.; Pinski,P.; Becker,U.; Valeev,E.F.; Neese,F.
     Sparse maps-A systematic infrastructure for reduced-scaling electronic structure methods. II. Linear scaling domain based pair natural orbital coupled cluster theory
     J. Chem. Phys., 2016 144 
     doi.org/10.1063/1.4939030
  6. Bistoni,G.; Riplinger,C.; Minenkov,Y.; Cavallo,L.; Auer,A.A.; Neese,F.
     Treating Subvalence Correlation Effects in Domain Based Pair Natural Orbital Coupled Cluster Calculations: An Out-of-the-Box Approach
     J. Theo. Comp. Chem., 2017 13 3220-3227
     doi.org/10.1021/acs.jctc.7b00352
  7. Garcia-Rates,M.; Neese,F.
     Effect of the Solute Cavity on the Solvation Energy and its Derivatives within the Framework of the Gaussian Charge Scheme
     J. Comput. Chem., 2020 41 922-939
     doi.org/10.1002/jcc.26139
  8. Garcia-Rates,M.; Becker,U.; Neese,F.
     Implicit solvation in domain based pair natural orbital coupled cluster (DLPNO-CCSD) theory
     J. Comput. Chem., 2021 42 1959-1973
     doi.org/10.1002/jcc.26726
  9. Neese,F.
     The SHARK Integral Generation and Digestion System
     J. Comp. Chem., 2022  1-16
     doi.org/10.1002/jcc.26942

List of suggested additional citations. These are papers that are important in the 'surrounding' of 
of this run, or papers that preceded the highly important papers. If you like your results we are grateful for a citation.

  1. Neese,F.
     The ORCA program system
     WIRES Comput. Molec. Sci., 2012 2(1)73-78
     doi.org/10.1002/wcms.81
  2. Neese,F.
     Software update: the ORCA program system, version 4.0
     WIRES Comput. Molec. Sci., 2018 8(1)1-6
     doi.org/10.1002/wcms.1327
  3. Neese,F.; Wennmohs,F.; Becker,U.; Riplinger,C.
     The ORCA quantum chemistry program package
     J. Chem. Phys., 2020 152 Art. No. L224108
     doi.org/10.1063/5.0004608

List of optional additional citations

  1. Neese,F.
     Approximate second-order SCF convergence for spin unrestricted wavefunctions
     Chem. Phys. Lett., 2000 325(1-3)93-98
     doi.org/10.1016/s0009-2614(00)00662-x

Timings for individual modules:

Sum of individual times          ...      988.942 sec (=  16.482 min)
Startup calculation              ...        1.428 sec (=   0.024 min)   0.1 %
SCF iterations                   ...       63.584 sec (=   1.060 min)   6.4 %
Property integrals               ...        0.419 sec (=   0.007 min)   0.0 %
Property calculations            ...        0.314 sec (=   0.005 min)   0.0 %
MDCI module                      ...      923.197 sec (=  15.387 min)  93.4 %
                             ****ORCA TERMINATED NORMALLY****
TOTAL RUN TIME: 0 days 0 hours 16 minutes 29 seconds 184 msec
'calc.bibtex' -> '/hsnfs/users/frank/ThermodynamicMap/2OMe_Phenyl/SM/SP/calc.bibtex'
'calc.cpcm' -> '/hsnfs/users/frank/ThermodynamicMap/2OMe_Phenyl/SM/SP/calc.cpcm'
'calc.cpcm_corr' -> '/hsnfs/users/frank/ThermodynamicMap/2OMe_Phenyl/SM/SP/calc.cpcm_corr'
'calc.densities' -> '/hsnfs/users/frank/ThermodynamicMap/2OMe_Phenyl/SM/SP/calc.densities'
'calc.densitiesinfo' -> '/hsnfs/users/frank/ThermodynamicMap/2OMe_Phenyl/SM/SP/calc.densitiesinfo'
'calc.err' -> '/hsnfs/users/frank/ThermodynamicMap/2OMe_Phenyl/SM/SP/calc.err'
'calc.gbw' -> '/hsnfs/users/frank/ThermodynamicMap/2OMe_Phenyl/SM/SP/calc.gbw'
'calc.ges' -> '/hsnfs/users/frank/ThermodynamicMap/2OMe_Phenyl/SM/SP/calc.ges'
'calc.job' -> '/hsnfs/users/frank/ThermodynamicMap/2OMe_Phenyl/SM/SP/calc.job'
'calc.loc' -> '/hsnfs/users/frank/ThermodynamicMap/2OMe_Phenyl/SM/SP/calc.loc'
'calc.property.txt' -> '/hsnfs/users/frank/ThermodynamicMap/2OMe_Phenyl/SM/SP/calc.property.txt'
'calc.xyz' -> '/hsnfs/users/frank/ThermodynamicMap/2OMe_Phenyl/SM/SP/calc.xyz'
cp: cannot stat 'calc.asa.inp': No such file or directory
cp: missing destination file operand after '/hsnfs/users/frank/ThermodynamicMap/2OMe_Phenyl/SM/SP/'
Try 'cp --help' for more information.
cp: cannot stat 'calc.pc.tmp': No such file or directory
cp: cannot stat 'calc.QM2.pc.tmp': No such file or directory
