# Supplementary material for: Bro̷nsted Acid-Catalyzed Reduction of Furans
Source: J Am Chem Soc. 2025 Feb 19;147(9):7932–8. doi: 10.1021/jacs.4c18485 (PMC11887439; doi:10.1021/jacs.4c18485)
Supplement: Supplementary file 2 — ja4c18485_si_002.zip [file ja4c18485_si_002.zip › AllCoordinates/2-Methyl-Furan/2_3dihydro/calc.out]

! Job execution by suborca V 10.01 !
Job started from head1.mpi-muelheim.mpg.de, running /hsnfs/software/orca/orca_stable_directory/orca_stable_20241022/orca on xe30th92.mpi-muelheim.mpg.de in /usr/scratch/frank/calc__9676961 (/bin/ksh)
Job execution start: Wed Oct 23 01:01:22 CEST 2024
Shared library path: /hsnfs/software/openmpi-4.1.0/lib:/hsnfs/software/orca/orca_stable_directory/orca_stable_20241022:/hsnfs/software/themis/llvm-14.0.1/lib::/hsnfs/software/cfour-2.1/lib:/hsnfs/software/orca/orca_stable:/usr/users/openmpi-2.0.4/lib:/opt/intel/lib/intel64:/opt/intel/mkl/lib/intel64
SLURM Job ID is: 9676961
SLURM_JOB_NODELIST: xe30th92
Maxcore enforced by SLURM: 4096 MB per core
Expanded nodelist (1 nodes):
xe30th92

                                 *****************
                                 * O   R   C   A *
                                 *****************

                                            #,                                       
                                            ###                                      
                                            ####                                     
                                            #####                                    
                                            ######                                   
                                           ########,                                 
                                     ,,################,,,,,                         
                               ,,#################################,,                 
                          ,,##########################################,,             
                       ,#########################################, ''#####,          
                    ,#############################################,,   '####,        
                  ,##################################################,,,,####,       
                ,###########''''           ''''###############################       
              ,#####''   ,,,,##########,,,,          '''####'''          '####       
            ,##' ,,,,###########################,,,                        '##       
           ' ,,###''''                  '''############,,,                           
         ,,##''                                '''############,,,,        ,,,,,,###''
      ,#''                                            '''#######################'''  
     '                                                          ''''####''''         
             ,#######,   #######,   ,#######,      ##                                
            ,#'     '#,  ##    ##  ,#'     '#,    #''#        ,####,   ,####,        
            ##       ##  ##   ,#'  ##            #'  '#       #'       #'  '#        
            ##       ##  #######   ##           ,######,      #####,   #    #        
            '#,     ,#'  ##    ##  '#,     ,#' ,#      #,     #,   #   #,  ,#        
             '#######'   ##     ##  '#######'  #'      '#     '####' # '####'        


                #########################################################
                #                        -***-                          #
                #          Department of theory and spectroscopy        #
                #                                                       #
                #                      Frank Neese                      #
                #                                                       #
                #     Directorship, Architecture, Infrastructure        #
                #                    SHARK, DRIVERS                     #
                #        Core code/Algorithms in most modules           #
                #                                                       #
                #        Max Planck Institute fuer Kohlenforschung      #
                #                Kaiser Wilhelm Platz 1                 #
                #                 D-45470 Muelheim/Ruhr                 #
                #                      Germany                          #
                #                                                       #
                #                  All rights reserved                  #
                #                        -***-                          #
                #########################################################


                         Program Version 6.0.x  -   STABLE   -
                                (GIT: $8a86357c$)
                ($2024-10-21 11:50:48 +0200 $)

                         (BUILD: $Tue 22 Oct 2024 01:08:49 AM CEST$)


 With contributions from (in alphabetic order):
[Max-Planck-Institut fuer Kohlenforschung]                               
  Daniel Aravena         : Magnetic Suceptibility                        
  Michael Atanasov       : Ab Initio Ligand Field Theory (pilot matlab implementation)
  Alexander A. Auer      : GIAO ZORA, VPT2 properties, NMR spectrum      
  Ute Becker             : All parallelization in ORCA, NUMFREQ, NUMCALC 
  Giovanni Bistoni       : ED, misc. LED, open-shell LED, HFLD           
  Martin Brehm           : Molecular dynamics                            
  Dmytro Bykov           : pre 5.0 version of the SCF Hessian            
  Marcos Casanova-Páez   : Triplet and SCS-CIS(D). UHF-(DLPNO)-IP/EA/STEOM-CCSD. UHF-CVS-IP/STEOM-CCSD   
  Vijay G. Chilkuri      : MRCI spin determinant printing, contributions to CSF-ICE 
  Pauline Colinet        : FMM embedding                                 
  Dipayan Datta          : RHF DLPNO-CCSD density                        
  Achintya Kumar Dutta   : EOM-CC, STEOM-CC                              
  Nicolas Foglia         : Exact transition moments, OPA infrastructure, MCD improvements    
  Dmitry Ganyushin       : Spin-Orbit,Spin-Spin,Magnetic field MRCI      
  Miquel Garcia-Rates    : C-PCM and meta-GGA Hessian, CCSD/C-PCM, Gaussian charge scheme 
  Tiago L. C. Gouveia    : GS-ROHF, GS-ROCIS                             
  Yang Guo               : DLPNO-NEVPT2, F12-NEVPT2, CIM, IAO-localization        
  Andreas Hansen         : Spin unrestricted coupled pair/coupled cluster methods 
  Ingolf Harden          : AUTO-CI MPn and infrastructure                
  Benjamin Helmich-Paris : MC-RPA, TRAH-(SCF,CASSCF), AVAS, COSX integrals, SCF dyn. polar. 
  Lee Huntington         : MR-EOM, pCC                                   
  Robert Izsak           : Overlap fitted RIJCOSX, COSX-SCS-MP3, EOM     
  Riya Kayal             : Wick's Theorem for AUTO-CI, AUTO-CI UHF-CCSDT 
  Emily Kempfer          : AUTO-CI, RHF CISDT and CCSDT                  
  Christian Kollmar      : KDIIS, OOCD, Brueckner-CCSD(T), CCSD density, CASPT2, CASPT2-K, improved NEVPT2 
  Axel Koslowski         : Symmetry handling                             
  Simone Kossmann        : meta-GGA functionals, TD-DFT gradient, OOMP2, (MP2 Hessian; deprecated post 5.0) 
  Lucas Lang             : DCDCAS                                        
  Marvin Lechner         : AUTO-CI (C++ implementation), FIC-MRCC        
  Spencer Leger          : CASSCF response                               
  Dagmar Lenk            : GEPOL surface, SMD, ORCA-2-JSON               
  Dimitrios Liakos       : Extrapolation schemes; Compound Job, initial MDCI parallelization 
  Dimitrios Manganas     : Further ROCIS development; embedding schemes. LFT, Crystal Embedding 
  Dimitrios Pantazis     : SARC Basis sets                               
  Anastasios Papadopoulos: AUTO-CI, single reference methods and gradients 
  Taras Petrenko         : pre 6.0 DFT Hessian and TD-DFT gradient, (ASA, deprecated), ECA, 1-Electron XAS/XES, NRVS 
  Peter Pinski           : DLPNO-MP2, DLPNO-MP2 Gradient                 
  Christoph Reimann      : Effective Core Potentials                     
  Marius Retegan         : Local ZFS, SOC                                
  Christoph Riplinger    : Optimizer, TS searches, QM/MM, DLPNO-CCSD(T), (RO)-DLPNO pert. Triples 
  Michael Roemelt        : Original ROCIS implementation                 
  Masaaki Saitow         : Open-shell DLPNO-CCSD energy and density      
  Barbara Sandhoefer     : DKH picture change effects                    
  Kantharuban Sivalingam : CASSCF convergence/infrastructure, NEVPT2 and variants, FIC-MRCI 
  Bernardo de Souza      : ESD, SOC TD-DFT                               
  Georgi L. Stoychev     : AutoAux, RI-MP2 NMR, DLPNO-MP2 response, X2C  
  Van Anh Tran           : RI-MP2 g-tensors                              
  Willem Van den Heuvel  : Paramagnetic NMR                              
  Zikuan Wang            : NOTCH, Electric field optimization            
  Frank Wennmohs         : Technical directorship and infrastructure     
  Hang Xu                : AUTO-CI-Response properties                   
                                                                         
[FACCTs GmbH]                                                            
  Markus Bursch, Miquel Garcia-Rates, Christoph Riplinger, Bernardo de Souza, Georgi L. Stoychev 
                                                                 
  APM, Basis sets (HGBS, AHGBS, def-TZVP (Ac-Lr), def2-XVPD (La-Lu)), CI-OPT, improved COSX, DLPNO-Multilevel,           
  DOCKER, DRACO, updates on ESD, GOAT, IRC, LR-CPCM, MBIS, meta-GGA TD-DFT gradient, ML-optimized integration grids, 
  MM, NACMEs, nearIR, NEB, NEB-TS, NL-DFT gradient (VV10), 2- and 3-layer-ONIOM, interface openCOSMO-RS, QMMM,   
  Crystal-QMMM, SF, symmetry and pop. for TD-DFT, r2SCAN hybrids, SOLVATOR                                   
                                                                         
[Other institutions]                                                     
  V. Asgeirsson          : NEB                                           
  Christoph Bannwarth    : sTDA-DFT, sTD-DFT, PBEh-3c, B97-3c, D3        
  Sebastian Ehlert       : rSCAN, r2SCAN, r2SCAN-3c, D4, dhf basis sets  
  Marvin Friede          : D4 for Fr, Ra, Ac-Lr                          
  Lars Goerigk           : TD-DFT with DH, B97 family of functionals     
  Stefan Grimme          : VdW corrections, initial TS optimization, DFT functionals, gCP, sTDA/sTD-DF 
  Waldemar Hujo          : DFT-NL                                        
  H. Jonsson             : NEB                                           
  Holger Kruse           : gCP                                           
  Marcel Mueller         : wB97X-3c, vDZP basis set                      
  Hagen Neugebauer       : wr2SCAN                                       
  Tobias Risthaus        : range-separated hybrid DFT                    
  Lukas Wittmann         : regularized MP2, r2SCAN double-hybrids, wr2SCAN        
                                                                         
We gratefully acknowledge several colleagues who have allowed us to      
interface, adapt or use parts of their codes:                            
  Ed Valeev, F. Pavosevic, A. Kumar             : LibInt (2-el integral package), F12 methods 
  Garnet Chan, S. Sharma, J. Yang, R. Olivares  : DMRG                   
  Ulf Ekstrom                                   : XCFun DFT Library      
  Mihaly Kallay                                 : mrcc  (arbitrary order and MRCC methods)
  Frank Weinhold                                : gennbo (NPA and NBO analysis)           
  Simon Mueller                                 : openCOSMO-RS                            
  Christopher J. Cramer and Donald G. Truhlar   : smd solvation model                     
  S Lehtola, MJT Oliveira, MAL Marques          : LibXC Library                           
  Liviu Ungur et al                             : ANISO software                          


 Your calculation uses the libint2 library for the computation of 2-el integrals
 For citations please refer to: http://libint.valeyev.net

 Your ORCA version has been built with support for libXC version: 6.2.2
 For citations please refer to: https://libxc.gitlab.io

 This ORCA versions uses:
   CBLAS   interface :  Fast vector & matrix operations
   LAPACKE interface :  Fast linear algebra routines
   SCALAPACK package :  Parallel linear algebra routines
   Shared memory     :  Shared parallel matrices
   BLAS/LAPACK       :  OpenBLAS 0.3.26  USE64BITINT DYNAMIC_ARCH NO_AFFINITY Haswell SINGLE_THREADED
        Core in use  :  Haswell
   Copyright (c) 2011-2014, The OpenBLAS Project


Your calculation utilizes the atom-pairwise dispersion correction
with the Becke-Johnson damping scheme (D3BJ)


================================================================================

----- Orbital basis set information -----
Your calculation utilizes the basis: def2-SVP
   F. Weigend and R. Ahlrichs, Phys. Chem. Chem. Phys. 7, 3297 (2005).

----- AuxJ basis set information -----
Your calculation utilizes the auxiliary basis: def2/J
   F. Weigend, Phys. Chem. Chem. Phys. 8, 1057 (2006).

----- AuxC basis set information -----
Your calculation utilizes the auxiliary basis: def2-SVP/C
  H-La, Hf-Rn : A. Hellweg, C. Hattig, S. Hofener and W. Klopper, Theor. Chem. Acc. 117, 587 (2007).
        Ce-Lu : J. Chmela and M. E. Harding, Mol. Phys. (2018).

================================================================================
                                        WARNINGS
                       Please study these warnings very carefully!
================================================================================


WARNING: The frozen-core approximation for MP2-gradient calculations is turned on by default.

WARNING: Geometry Optimization
  ===> : Switching off AutoStart
         For restart on a previous wavefunction, please use MOREAD

WARNING: The frozen-core approximation is turned on by default for 
         the MP2 part of double-hybrid DFT.

================================================================================
                                       INPUT FILE
================================================================================
NAME = calc.inp
|  1> ! RI-B2PLYP D3BJ  def2-SVP def2-SVP/C RIJCOSX def2/J  TightOpt NumFreq
|  2> 
|  3> %cpcm
|  4> epsilon 16.7                    # Dielectric constant
|  5> refrac 1.275   
|  6> SURFACETYPE VDW_GAUSSIAN
|  7> end
|  8> 
|  9> %geom
| 10> MaxIter 100
| 11> end
| 12> 
| 13> 
| 14> * xyz 0 1
| 15> C        0.8408676076      0.0329654682     -0.0181043026                 
| 16> C        2.3201411143      0.2603754336     -0.3160463980                 
| 17> C        2.9602121934     -0.9921540607     -0.9255190424                 
| 18> C        4.4489206617     -0.7654576875     -1.2142813682                 
| 19> C        5.0856885326     -2.0204604511     -1.8246425433                 
| 20> C        6.5535055153     -1.8242880965     -2.0833669261                 
| 21> C        7.0658023288     -0.9245018237     -2.9024747343                 
| 22> C        8.5439271624     -1.0419221562     -2.8879558380                 
| 23> C        8.7630933943     -2.2005602799     -1.9058523626                 
| 24> O        7.5015875174     -2.5713250617     -1.4944349730                 
| 25> H        0.2915587526     -0.2122284125     -0.9520070895                 
| 26> H        0.4032623750      0.9543860498      0.4205525802                 
| 27> H        0.7170933301     -0.7993043013      0.7073217660                 
| 28> H        2.4174280399      1.1119373515     -1.0244235775                 
| 29> H        2.8396713750      0.5230356224      0.6312640058                 
| 30> H        2.4362322232     -1.2475573377     -1.8731029520                 
| 31> H        2.8507510694     -1.8418899844     -0.2157928751                 
| 32> H        4.5584286992      0.0879405289     -1.9189924617                 
| 33> H        4.9725378636     -0.5150882135     -0.2650309807                 
| 34> H        4.5800346127     -2.2770432437     -2.7808574309                 
| 35> H        4.9608505443     -2.8709627423     -1.1196928272                 
| 36> H        6.4960827562     -0.2139114802     -3.4873091446                 
| 37> H        8.9915146059     -0.0959203883     -2.5148341714                 
| 38> H        8.9202668671     -1.2885414754     -3.9037615435                 
| 39> H        9.3643007793     -1.8736305592     -1.0305286677                 
| 40> H        9.2553374523     -3.0606042312     -2.4087304018                 
| 41> *
| 42> 
| 43>                          ****END OF INPUT****
================================================================================

                       *****************************
                       * Geometry Optimization Run *
                       *****************************

Geometry optimization settings:
Update method            Update   .... BFGS
Choice of coordinates    CoordSys .... (2022) Redundant Internals
Initial Hessian          InHess   .... Almloef's Model
Max. no of cycles        MaxIter  .... 100

Convergence Tolerances:
Energy Change            TolE     ....  1.0000e-06 Eh
Max. Gradient            TolMAXG  ....  1.0000e-04 Eh/bohr
RMS Gradient             TolRMSG  ....  3.0000e-05 Eh/bohr
Max. Displacement        TolMAXD  ....  1.0000e-03 bohr
RMS Displacement         TolRMSD  ....  6.0000e-04 bohr
Strict Convergence                .... False

------------------------------------------------------------------------------
                        ORCA OPTIMIZATION COORDINATE SETUP
------------------------------------------------------------------------------

The optimization will be done in redundant internal coordinates (2022)
Making redundant internal coordinates   ...  (2022 redundants) done
Evaluating the initial hessian          ...  (Almloef) done
Evaluating the coordinates              ...  done
Calculating the B-matrix                .... done
Calculating the G-matrix                .... done
Diagonalizing the G-matrix              .... done
Small eigenvalue found = 5.770e-03
Small eigenvalue found = 1.889e-02
Small eigenvalue found = 2.866e-02
The first mode is                       ....   52
The number of degrees of freedom        ....   72

    -----------------------------------------------------------------
                    Redundant Internal Coordinates


    -----------------------------------------------------------------
         Definition                    Initial Value    Approx d2E/dq
    -----------------------------------------------------------------
      1. B(C   1,C   0)                  1.5260         0.379078   
      2. B(C   2,C   1)                  1.5330         0.369529   
      3. B(C   3,C   2)                  1.5333         0.369065   
      4. B(C   4,C   3)                  1.5340         0.368174   
      5. B(C   5,C   4)                  1.5033         0.412076   
      6. B(C   6,C   5)                  1.3202         0.807339   
      7. B(C   7,C   6)                  1.4829         0.444220   
      8. B(C   8,C   7)                  1.5346         0.367312   
      9. B(O   9,C   8)                  1.3777         0.585408   
     10. B(O   9,C   5)                  1.3430         0.664955   
     11. B(H  10,C   0)                  1.1109         0.333522   
     12. B(H  11,C   0)                  1.1104         0.334130   
     13. B(H  12,C   0)                  1.1110         0.333411   
     14. B(H  13,C   1)                  1.1119         0.332209   
     15. B(H  14,C   1)                  1.1119         0.332276   
     16. B(H  15,C   2)                  1.1125         0.331508   
     17. B(H  16,C   2)                  1.1125         0.331484   
     18. B(H  17,C   3)                  1.1122         0.331948   
     19. B(H  18,C   3)                  1.1126         0.331379   
     20. B(H  19,C   4)                  1.1117         0.332513   
     21. B(H  20,C   4)                  1.1117         0.332499   
     22. B(H  21,C   6)                  1.0824         0.370320   
     23. B(H  22,C   7)                  1.1111         0.333280   
     24. B(H  23,C   7)                  1.1110         0.333368   
     25. B(H  24,C   8)                  1.1111         0.333252   
     26. B(H  25,C   8)                  1.1112         0.333064   
     27. A(C   1,C   0,H  11)          109.6030         0.321133   
     28. A(C   1,C   0,H  12)          110.3115         0.321020   
     29. A(H  10,C   0,H  12)          109.1781         0.283939   
     30. A(C   1,C   0,H  10)          110.3706         0.321037   
     31. A(H  11,C   0,H  12)          108.6505         0.284020   
     32. A(H  10,C   0,H  11)          108.6872         0.284035   
     33. A(C   2,C   1,H  14)          109.6728         0.319506   
     34. A(H  13,C   1,H  14)          108.7218         0.283615   
     35. A(C   0,C   1,C   2)          111.1378         0.363584   
     36. A(C   0,C   1,H  14)          108.7717         0.320841   
     37. A(C   0,C   1,H  13)          108.8637         0.320830   
     38. A(C   2,C   1,H  13)          109.6285         0.319495   
     39. A(C   3,C   2,H  16)          109.1832         0.319316   
     40. A(C   1,C   2,H  16)          109.2292         0.319381   
     41. A(C   1,C   2,H  15)          109.2418         0.319385   
     42. A(C   1,C   2,C   3)          111.0675         0.361925   
     43. A(C   3,C   2,H  15)          109.3186         0.319319   
     44. A(H  15,C   2,H  16)          108.7642         0.283417   
     45. A(C   2,C   3,H  18)          109.2398         0.319299   
     46. A(C   4,C   3,H  17)          109.5598         0.319263   
     47. A(C   2,C   3,H  17)          109.1705         0.319389   
     48. A(C   2,C   3,C   4)          110.9168         0.361698   
     49. A(H  17,C   3,H  18)          108.7592         0.283462   
     50. A(C   4,C   3,H  18)          109.1606         0.319173   
     51. A(C   3,C   4,H  20)          109.0860         0.319349   
     52. A(C   3,C   4,C   5)          111.5327         0.368587   
     53. A(C   5,C   4,H  20)          108.5790         0.325298   
     54. A(C   5,C   4,H  19)          109.0382         0.325300   
     55. A(C   3,C   4,H  19)          110.0149         0.319351   
     56. A(H  19,C   4,H  20)          108.5285         0.283685   
     57. A(C   4,C   5,C   6)          125.0712         0.422964   
     58. A(C   6,C   5,O   9)          112.1621         0.458103   
     59. A(C   4,C   5,O   9)          122.7658         0.405985   
     60. A(C   5,C   6,C   7)          109.0721         0.428690   
     61. A(C   7,C   6,H  21)          125.5882         0.335282   
     62. A(C   5,C   6,H  21)          125.3395         0.370941   
     63. A(C   6,C   7,C   8)          102.0294         0.373231   
     64. A(H  22,C   7,H  23)          111.0751         0.283902   
     65. A(C   8,C   7,H  23)          111.6641         0.319363   
     66. A(C   6,C   7,H  23)          110.2603         0.329492   
     67. A(C   8,C   7,H  22)          111.7397         0.319349   
     68. A(C   6,C   7,H  22)          109.7202         0.329477   
     69. A(H  24,C   8,H  25)          110.1543         0.283858   
     70. A(O   9,C   8,H  25)          109.4179         0.342834   
     71. A(C   7,C   8,H  25)          110.9767         0.319315   
     72. A(O   9,C   8,H  24)          109.8392         0.342867   
     73. A(C   7,C   8,H  24)          111.0570         0.319345   
     74. A(C   7,C   8,O   9)          105.2792         0.389062   
     75. A(C   5,O   9,C   8)          111.4529         0.429379   
     76. D(C   2,C   1,C   0,H  10)    -60.2680         0.011456   
     77. D(H  13,C   1,C   0,H  12)   -178.6881         0.011456   
     78. D(C   2,C   1,C   0,H  11)   -179.9407         0.011456   
     79. D(H  13,C   1,C   0,H  10)     60.5753         0.011456   
     80. D(C   2,C   1,C   0,H  12)     60.4686         0.011456   
     81. D(H  13,C   1,C   0,H  11)    -59.0974         0.011456   
     82. D(C   3,C   2,C   1,C   0)   -179.5654         0.010918   
     83. D(H  15,C   2,C   1,C   0)     59.7737         0.010918   
     84. D(H  15,C   2,C   1,H  14)   -179.9200         0.010918   
     85. D(H  15,C   2,C   1,H  13)    -60.6185         0.010918   
     86. D(C   3,C   2,C   1,H  14)    -59.2591         0.010918   
     87. D(C   3,C   2,C   1,H  13)     60.0424         0.010918   
     88. D(C   4,C   3,C   2,H  16)     59.5187         0.010892   
     89. D(C   4,C   3,C   2,H  15)    -59.3544         0.010892   
     90. D(C   4,C   3,C   2,C   1)   -179.9699         0.010892   
     91. D(H  17,C   3,C   2,H  16)   -179.6622         0.010892   
     92. D(H  17,C   3,C   2,H  15)     61.4647         0.010892   
     93. D(H  17,C   3,C   2,C   1)    -59.1509         0.010892   
     94. D(H  19,C   4,C   3,H  18)   -179.3671         0.010843   
     95. D(H  19,C   4,C   3,H  17)    -60.3708         0.010843   
     96. D(H  19,C   4,C   3,C   2)     60.2178         0.010843   
     97. D(C   5,C   4,C   3,H  18)    -58.2399         0.010843   
     98. D(C   5,C   4,C   3,H  17)     60.7564         0.010843   
     99. D(C   5,C   4,C   3,C   2)   -178.6549         0.010843   
    100. D(O   9,C   5,C   4,H  19)   -119.6591         0.012572   
    101. D(O   9,C   5,C   4,C   3)    118.6464         0.012572   
    102. D(C   6,C   5,C   4,H  20)    178.0369         0.012572   
    103. D(C   6,C   5,C   4,H  19)     59.9613         0.012572   
    104. D(C   6,C   5,C   4,C   3)    -61.7332         0.012572   
    105. D(C   7,C   6,C   5,O   9)     -0.3118         0.047193   
    106. D(C   7,C   6,C   5,C   4)   -179.9671         0.047193   
    107. D(H  21,C   6,C   5,O   9)    179.8730         0.047193   
    108. D(H  21,C   6,C   5,C   4)      0.2176         0.047193   
    109. D(H  23,C   7,C   6,C   5)    119.3276         0.014557   
    110. D(H  22,C   7,C   6,H  21)     61.7918         0.014557   
    111. D(H  22,C   7,C   6,C   5)   -118.0229         0.014557   
    112. D(C   8,C   7,C   6,H  21)   -179.6088         0.014557   
    113. D(C   8,C   7,C   6,C   5)      0.5765         0.014557   
    114. D(H  24,C   8,C   7,H  23)    122.7894         0.010795   
    115. D(H  24,C   8,C   7,H  22)     -2.3061         0.010795   
    116. D(H  24,C   8,C   7,C   6)   -119.4605         0.010795   
    117. D(O   9,C   8,C   7,H  23)   -118.3837         0.010795   
    118. D(O   9,C   8,C   7,H  22)    116.5208         0.010795   
    119. D(O   9,C   8,C   7,C   6)     -0.6336         0.010795   
    120. D(C   5,O   9,C   8,H  25)   -118.8212         0.027520   
    121. D(C   5,O   9,C   8,H  24)    120.1436         0.027520   
    122. D(C   5,O   9,C   8,C   7)      0.5053         0.027520   
    123. D(C   8,O   9,C   5,C   6)     -0.1414         0.032804   
    124. D(C   8,O   9,C   5,C   4)    179.5232         0.032804   
    -----------------------------------------------------------------

Number of atoms                         .... 26
Number of degrees of freedom            .... 124


         *************************************************************
         *                GEOMETRY OPTIMIZATION CYCLE   1            *
         *************************************************************
---------------------------------
CARTESIAN COORDINATES (ANGSTROEM)
---------------------------------
  C      0.840868    0.032965   -0.018104
  C      2.320141    0.260375   -0.316046
  C      2.960212   -0.992154   -0.925519
  C      4.448921   -0.765458   -1.214281
  C      5.085689   -2.020460   -1.824643
  C      6.553506   -1.824288   -2.083367
  C      7.065802   -0.924502   -2.902475
  C      8.543927   -1.041922   -2.887956
  C      8.763093   -2.200560   -1.905852
  O      7.501588   -2.571325   -1.494435
  H      0.291559   -0.212228   -0.952007
  H      0.403262    0.954386    0.420553
  H      0.717093   -0.799304    0.707322
  H      2.417428    1.111937   -1.024424
  H      2.839671    0.523036    0.631264
  H      2.436232   -1.247557   -1.873103
  H      2.850751   -1.841890   -0.215793
  H      4.558429    0.087941   -1.918992
  H      4.972538   -0.515088   -0.265031
  H      4.580035   -2.277043   -2.780857
  H      4.960851   -2.870963   -1.119693
  H      6.496083   -0.213911   -3.487309
  H      8.991515   -0.095920   -2.514834
  H      8.920267   -1.288541   -3.903762
  H      9.364301   -1.873631   -1.030529
  H      9.255337   -3.060604   -2.408730

----------------------------
CARTESIAN COORDINATES (A.U.)
----------------------------
  NO LB      ZA    FRAG     MASS         X           Y           Z
   0 C     6.0000    0    12.011    1.589009    0.062296   -0.034212
   1 C     6.0000    0    12.011    4.384431    0.492038   -0.597241
   2 C     6.0000    0    12.011    5.593990   -1.874899   -1.748978
   3 C     6.0000    0    12.011    8.407242   -1.446505   -2.294659
   4 C     6.0000    0    12.011    9.610559   -3.818117   -3.448075
   5 C     6.0000    0    12.011   12.384331   -3.447405   -3.936993
   6 C     6.0000    0    12.011   13.352431   -1.747055   -5.484882
   7 C     6.0000    0    12.011   16.145682   -1.968948   -5.457446
   8 C     6.0000    0    12.011   16.559847   -4.158456   -3.601539
   9 O     8.0000    0    15.999   14.175946   -4.859100   -2.824073
  10 H     1.0000    0     1.008    0.550966   -0.401054   -1.799033
  11 H     1.0000    0     1.008    0.762055    1.803528    0.794729
  12 H     1.0000    0     1.008    1.355110   -1.510466    1.336644
  13 H     1.0000    0     1.008    4.568277    2.101257   -1.935880
  14 H     1.0000    0     1.008    5.366201    0.988394    1.192916
  15 H     1.0000    0     1.008    4.603812   -2.357542   -3.539652
  16 H     1.0000    0     1.008    5.387139   -3.480668   -0.407789
  17 H     1.0000    0     1.008    8.614182    0.166184   -3.626370
  18 H     1.0000    0     1.008    9.396735   -0.973376   -0.500836
  19 H     1.0000    0     1.008    8.655011   -4.302988   -5.255059
  20 H     1.0000    0     1.008    9.374649   -5.425333   -2.115913
  21 H     1.0000    0     1.008   12.275817   -0.404234   -6.590059
  22 H     1.0000    0     1.008   16.991500   -0.181263   -4.752348
  23 H     1.0000    0     1.008   16.856861   -2.434991   -7.377040
  24 H     1.0000    0     1.008   17.695964   -3.540649   -1.947417
  25 H     1.0000    0     1.008   17.490053   -5.783704   -4.551841

--------------------------------
INTERNAL COORDINATES (ANGSTROEM)
--------------------------------
 C      0   0   0     0.000000000000     0.00000000     0.00000000
 C      1   0   0     1.526019296142     0.00000000     0.00000000
 C      2   1   0     1.532963804094   111.13775275     0.00000000
 C      3   2   1     1.533306176213   111.06746277   180.43460606
 C      4   3   2     1.533964152816   110.91683516   180.03007844
 C      5   4   3     1.503299236236   111.53265578   181.34507024
 C      6   5   4     1.320227617987   125.07117761   298.26681353
 C      7   6   5     1.482852439233   109.07205083   180.03289076
 C      8   7   6     1.534602025050   102.02935554     0.57654554
 O      6   5   4     1.343043020705   122.76575076   118.64638681
 H      1   2   3     1.110871132352   110.37063250   299.73196515
 H      1   2   3     1.110375652031   109.60303216   180.05930497
 H      1   2   3     1.110961755417   110.31154483    60.46858282
 H      2   1   3     1.111944546435   108.86374715   120.84332251
 H      2   1   3     1.111889863121   108.77167882   239.16179579
 H      3   2   1     1.112520161078   109.24182407    59.77370194
 H      3   2   1     1.112539487049   109.22922025   300.91876658
 H      4   3   2     1.112159274265   109.17054039   300.84913239
 H      4   3   2     1.112625788756   109.23977441    59.66206920
 H      5   4   3     1.111695789070   110.01490787    60.21784063
 H      5   4   3     1.111707143491   109.08595963   301.27648435
 H      7   6   5     1.082381778833   125.33947899     0.21763024
 H      8   7   6     1.111068693887   109.72016900   241.97710159
 H      8   7   6     1.110996801644   110.26031425   119.32755191
 H      9   8   7     1.111091775196   111.05696054   240.53946488
 H      9   8   7     1.111245307353   110.97671484   117.65004011

---------------------------
INTERNAL COORDINATES (A.U.)
---------------------------
 C      0   0   0     0.000000000000     0.00000000     0.00000000
 C      1   0   0     2.883758544788     0.00000000     0.00000000
 C      2   1   0     2.896881762953   111.13775275     0.00000000
 C      3   2   1     2.897528752492   111.06746277   180.43460606
 C      4   3   2     2.898772148074   110.91683516   180.03007844
 C      5   4   3     2.840823853819   111.53265578   181.34507024
 C      6   5   4     2.494868632435   125.07117761   298.26681353
 C      7   6   5     2.802185007167   109.07205083   180.03289076
 C      8   7   6     2.899977551906   102.02935554     0.57654554
 O      6   5   4     2.537983495206   122.76575076   118.64638681
 H      1   2   3     2.099242210225   110.37063250   299.73196515
 H      1   2   3     2.098305888112   109.60303216   180.05930497
 H      1   2   3     2.099413462998   110.31154483    60.46858282
 H      2   1   3     2.101270668869   108.86374715   120.84332251
 H      2   1   3     2.101167332382   108.77167882   239.16179579
 H      3   2   1     2.102358422904   109.24182407    59.77370194
 H      3   2   1     2.102394943696   109.22922025   300.91876658
 H      4   3   2     2.101676445662   109.17054039   300.84913239
 H      4   3   2     2.102558030287   109.23977441    59.66206920
 H      5   4   3     2.100800585576   110.01490787    60.21784063
 H      5   4   3     2.100822042322   109.08595963   301.27648435
 H      7   6   5     2.045405134341   125.33947899     0.21763024
 H      8   7   6     2.099615547419   109.72016900   241.97710159
 H      8   7   6     2.099479690769   110.26031425   119.32755191
 H      9   8   7     2.099659164773   111.05696054   240.53946488
 H      9   8   7     2.099949298502   110.97671484   117.65004011

---------------------
BASIS SET INFORMATION
---------------------
There are 3 groups of distinct atoms

 Group   1 Type C   : 7s4p1d contracted to 3s2p1d pattern {511/31/1}
 Group   2 Type O   : 7s4p1d contracted to 3s2p1d pattern {511/31/1}
 Group   3 Type H   : 4s1p contracted to 2s1p pattern {31/1}

Atom   0C    basis set group =>   1
Atom   1C    basis set group =>   1
Atom   2C    basis set group =>   1
Atom   3C    basis set group =>   1
Atom   4C    basis set group =>   1
Atom   5C    basis set group =>   1
Atom   6C    basis set group =>   1
Atom   7C    basis set group =>   1
Atom   8C    basis set group =>   1
Atom   9O    basis set group =>   2
Atom  10H    basis set group =>   3
Atom  11H    basis set group =>   3
Atom  12H    basis set group =>   3
Atom  13H    basis set group =>   3
Atom  14H    basis set group =>   3
Atom  15H    basis set group =>   3
Atom  16H    basis set group =>   3
Atom  17H    basis set group =>   3
Atom  18H    basis set group =>   3
Atom  19H    basis set group =>   3
Atom  20H    basis set group =>   3
Atom  21H    basis set group =>   3
Atom  22H    basis set group =>   3
Atom  23H    basis set group =>   3
Atom  24H    basis set group =>   3
Atom  25H    basis set group =>   3
---------------------------------
AUXILIARY/J BASIS SET INFORMATION
---------------------------------
There are 3 groups of distinct atoms

 Group   1 Type C   : 12s5p4d2f1g contracted to 6s4p3d1f1g pattern {711111/2111/211/2/1}
 Group   2 Type O   : 12s5p4d2f1g contracted to 6s4p3d1f1g pattern {711111/2111/211/2/1}
 Group   3 Type H   : 5s2p1d contracted to 3s1p1d pattern {311/2/1}

Atom   0C    basis set group =>   1
Atom   1C    basis set group =>   1
Atom   2C    basis set group =>   1
Atom   3C    basis set group =>   1
Atom   4C    basis set group =>   1
Atom   5C    basis set group =>   1
Atom   6C    basis set group =>   1
Atom   7C    basis set group =>   1
Atom   8C    basis set group =>   1
Atom   9O    basis set group =>   2
Atom  10H    basis set group =>   3
Atom  11H    basis set group =>   3
Atom  12H    basis set group =>   3
Atom  13H    basis set group =>   3
Atom  14H    basis set group =>   3
Atom  15H    basis set group =>   3
Atom  16H    basis set group =>   3
Atom  17H    basis set group =>   3
Atom  18H    basis set group =>   3
Atom  19H    basis set group =>   3
Atom  20H    basis set group =>   3
Atom  21H    basis set group =>   3
Atom  22H    basis set group =>   3
Atom  23H    basis set group =>   3
Atom  24H    basis set group =>   3
Atom  25H    basis set group =>   3
---------------------------------
AUXILIARY/C BASIS SET INFORMATION
---------------------------------
There are 3 groups of distinct atoms

 Group   1 Type C   : 8s6p5d3f contracted to 6s5p4d1f pattern {311111/21111/2111/3}
 Group   2 Type O   : 8s6p5d3f contracted to 6s5p4d1f pattern {311111/21111/2111/3}
 Group   3 Type H   : 4s3p2d contracted to 3s2p1d pattern {211/21/2}

Atom   0C    basis set group =>   1
Atom   1C    basis set group =>   1
Atom   2C    basis set group =>   1
Atom   3C    basis set group =>   1
Atom   4C    basis set group =>   1
Atom   5C    basis set group =>   1
Atom   6C    basis set group =>   1
Atom   7C    basis set group =>   1
Atom   8C    basis set group =>   1
Atom   9O    basis set group =>   2
Atom  10H    basis set group =>   3
Atom  11H    basis set group =>   3
Atom  12H    basis set group =>   3
Atom  13H    basis set group =>   3
Atom  14H    basis set group =>   3
Atom  15H    basis set group =>   3
Atom  16H    basis set group =>   3
Atom  17H    basis set group =>   3
Atom  18H    basis set group =>   3
Atom  19H    basis set group =>   3
Atom  20H    basis set group =>   3
Atom  21H    basis set group =>   3
Atom  22H    basis set group =>   3
Atom  23H    basis set group =>   3
Atom  24H    basis set group =>   3
Atom  25H    basis set group =>   3
------------------------------------------------------------------------------
                             ORCA STARTUP CALCULATIONS
                           -- RI-GTO INTEGRALS CHOSEN --
------------------------------------------------------------------------------
------------------------------------------------------------------------------
                   ___                                                        
                  /   \      - P O W E R E D   B Y -                         
                 /     \                                                     
                 |  |  |   _    _      __       _____    __    __             
                 |  |  |  | |  | |    /  \     |  _  \  |  |  /  |          
                  \  \/   | |  | |   /    \    | | | |  |  | /  /          
                 / \  \   | |__| |  /  /\  \   | |_| |  |  |/  /          
                |  |  |   |  __  | /  /__\  \  |    /   |      \           
                |  |  |   | |  | | |   __   |  |    \   |  |\   \          
                \     /   | |  | | |  |  |  |  | |\  \  |  | \   \       
                 \___/    |_|  |_| |__|  |__|  |_| \__\ |__|  \__/        
                                                                              
                      - O R C A' S   B I G   F R I E N D -                    
                                      &                                       
                       - I N T E G R A L  F E E D E R -                       
                                                                              
 v1 FN, 2020, v2 2021, v3 2022-2024                                           
------------------------------------------------------------------------------


----------------------
SHARK INTEGRAL PACKAGE
----------------------

Number of atoms                             ...     26
Number of basis functions                   ...    220
Number of shells                            ...    108
Maximum angular momentum                    ...      2
Integral batch strategy                     ... SHARK/LIBINT Hybrid
RI-J (if used) integral strategy            ... SPLIT-RIJ (Revised 2003 algorithm where possible)
Printlevel                                  ...      1
Contraction scheme used                     ... SEGMENTED contraction
Prescreening option                         ... SCHWARTZ
   Thresh                                   ... 1.000e-12
   Tcut                                     ... 1.000e-14
   Tpresel                                  ... 1.000e-14 
Coulomb Range Separation                    ... NOT USED
Exchange Range Separation                   ... NOT USED
Multipole approximations                    ... NOT USED
Finite Nucleus Model                        ... NOT USED
CABS basis                                  ... NOT available
Auxiliary Coulomb fitting basis             ... AVAILABLE
   # of basis functions in Aux-J            ...    666
   # of shells in Aux-J                     ...    230
   Maximum angular momentum in Aux-J        ...      4
Auxiliary J/K fitting basis                 ... NOT available
Auxiliary Correlation fitting basis         ... AVAILABLE
   # of basis functions in Aux-C            ...    704
   # of shells in Aux-C                     ...    256
   Maximum angular momentum in Aux-C        ...      3
Auxiliary 'external' fitting basis          ... NOT available

Checking pre-screening integrals            ... done (  0.0 sec) Dimension = 108
Check shell pair data                       ... done (  0.0 sec)
Shell pair information
Shell pair cut-off parameter TPreSel        ...   1.0e-14
Total number of shell pairs                 ...      5886
Shell pairs after pre-screening             ...      5089
Total number of primitive shell pairs       ...     20278
Primitive shell pairs kept                  ...     12744
          la=0 lb=0:   1740 shell pairs
          la=1 lb=0:   1932 shell pairs
          la=1 lb=1:    563 shell pairs
          la=2 lb=0:    525 shell pairs
          la=2 lb=1:    286 shell pairs
          la=2 lb=2:     43 shell pairs

Calculating one electron integrals          ... done (  0.0 sec)
Calculating RI/J V-Matrix + Cholesky decomp.... done (  0.0 sec)
Calculating RI/C V-Matrix + Cholesky decomp.... done (  0.0 sec)
Calculating Nuclear repulsion               ... done (  0.0 sec) ENN=    524.106577816277 Eh

Diagonalization of the overlap matrix:
Smallest eigenvalue                        ... 7.726e-04
Time for diagonalization                   ...    0.007 sec
Threshold for overlap eigenvalues          ... 1.000e-07
Number of eigenvalues below threshold      ... 0
Time for construction of square roots      ...    0.002 sec
Total time needed                          ...    0.009 sec

-------------------
DFT GRID GENERATION
-------------------

General Integration Accuracy     IntAcc      ... 4.388
Radial Grid Type                 RadialGrid  ... OptM3 with GC (2021)
Angular Grid (max. ang.)         AngularGrid ... 4 (Lebedev-302)
Angular grid pruning method      GridPruning ... 4 (adaptive)
Weight generation scheme         WeightScheme... mBecke (2022)
Basis function cutoff            BFCut       ... 1.0000e-12
Integration weight cutoff        WCut        ... 1.0000e-14
Partially contracted basis set               ... off
Rotationally invariant grid construction     ... off
Angular grids for H and He will be reduced by one unit

Total number of grid points                  ...   111242
Total number of batches                      ...     1754
Average number of points per batch           ...       63
Average number of grid points per atom       ...     4279

--------------------
COSX GRID GENERATION
--------------------

GRIDX 1
-------
General Integration Accuracy     IntAcc      ... 3.816
Radial Grid Type                 RadialGrid  ... OptM3 with GC (2021)
Angular Grid (max. ang.)         AngularGrid ... 1 (Lebedev-50)
Angular grid pruning method      GridPruning ... 4 (adaptive)
Weight generation scheme         WeightScheme... mBecke (2022)
Basis function cutoff            BFCut       ... 1.0000e-12
Integration weight cutoff        WCut        ... 1.0000e-14
Partially contracted basis set               ... on
Rotationally invariant grid construction     ... off
Angular grids for H and He will be reduced by one unit

Total number of grid points                  ...    14224
Total number of batches                      ...      131
Average number of points per batch           ...      108
Average number of grid points per atom       ...      547
UseSFitting                                  ... on

GRIDX 2
-------
General Integration Accuracy     IntAcc      ... 4.020
Radial Grid Type                 RadialGrid  ... OptM3 with GC (2021)
Angular Grid (max. ang.)         AngularGrid ... 2 (Lebedev-110)
Angular grid pruning method      GridPruning ... 4 (adaptive)
Weight generation scheme         WeightScheme... mBecke (2022)
Basis function cutoff            BFCut       ... 1.0000e-12
Integration weight cutoff        WCut        ... 1.0000e-14
Partially contracted basis set               ... on
Rotationally invariant grid construction     ... off
Angular grids for H and He will be reduced by one unit

Total number of grid points                  ...    29814
Total number of batches                      ...      249
Average number of points per batch           ...      119
Average number of grid points per atom       ...     1147
UseSFitting                                  ... on

GRIDX 3
-------
General Integration Accuracy     IntAcc      ... 4.338
Radial Grid Type                 RadialGrid  ... OptM3 with GC (2021)
Angular Grid (max. ang.)         AngularGrid ... 3 (Lebedev-194)
Angular grid pruning method      GridPruning ... 4 (adaptive)
Weight generation scheme         WeightScheme... mBecke (2022)
Basis function cutoff            BFCut       ... 1.0000e-12
Integration weight cutoff        WCut        ... 1.0000e-14
Partially contracted basis set               ... on
Rotationally invariant grid construction     ... off
Angular grids for H and He will be reduced by one unit

Total number of grid points                  ...    65159
Total number of batches                      ...      524
Average number of points per batch           ...      124
Average number of grid points per atom       ...     2506
UseSFitting                                  ... on
Initializing property integral containers    ... done (  0.0 sec)

SHARK setup successfully completed in   2.5 seconds

Maximum memory used throughout the entire STARTUP-calculation: 46.9 MB
-------------------------------------------------------------------------------
                                 ORCA GUESS
                   Start orbitals & Density for SCF / CASSCF
-------------------------------------------------------------------------------

------------
SCF SETTINGS
------------
Hamiltonian:
 Density Functional     Method          .... DFT(GTOs)
 Exchange Functional    Exchange        .... B88
   X-Alpha parameter    XAlpha          ....  0.666667
   Becke's b parameter  XBeta           ....  0.004200
 Correlation Functional Correlation     .... LYP
 LDA part of GGA corr.  LDAOpt          .... VWN-3
 Gradients option       PostSCFGGA      .... off
 Hybrid DFT is turned on
   Fraction HF Exchange ScalHFX         ....  0.530000
   Scaling of DF-GGA-X  ScalDFX         ....  0.470000
   Scaling of DF-GGA-C  ScalDFC         ....  0.730000
   Scaling of DF-LDA-C  ScalLDAC        ....  0.730000
   Perturbative correction              ....  0.270000
   NL short-range parameter             ....  7.800000
 RI-approximation to the Coulomb term is turned on
   Number of AuxJ basis functions       .... 666
   RIJ-COSX (HFX calculated with COS-X)).... on


General Settings:
 Integral files         IntName         .... calc
 Hartree-Fock type      HFTyp           .... RHF
 Total Charge           Charge          ....    0
 Multiplicity           Mult            ....    1
 Number of Electrons    NEL             ....   78
 Basis Dimension        Dim             ....  220
 Nuclear Repulsion      ENuc            ....    524.1065778163 Eh

Convergence Acceleration:
 AO-DIIS                CNVDIIS         .... on
   Start iteration      DIISMaxIt       ....    12
   Startup error        DIISStart       ....  0.200000
   # of expansion vecs  DIISMaxEq       ....     5
   Bias factor          DIISBfac        ....   1.050
   Max. coefficient     DIISMaxC        ....  10.000
 MO-DIIS                CNVKDIIS        .... off
 Trust-Rad. Augm. Hess. CNVTRAH         .... auto
   Auto Start mean grad. ratio tolernc. ....  1.125000
   Auto Start start iteration           ....    50
   Auto Start num. interpolation iter.  ....    10
   Max. Number of Micro iterations      ....    24
   Max. Number of Macro iterations      .... Maxiter - #DIIS iter
   Number of Davidson start vectors     ....     2
   Converg. threshold    (grad. norm)   ....   2.000e-06
   Grad. Scal. Fac. for Micro threshold ....   0.100
   Minimum threshold for Micro iter.    ....   1.000e-02
   NR start threshold (gradient norm)   ....   1.000e-04
   Initial trust radius                 ....   0.400
   Minimum AH scaling param. (alpha)    ....   1.000
   Maximum AH scaling param. (alpha)    .... 1000.000
   Quad. conv. algorithm                .... NR
   White noise on init. David. guess    .... on
   Maximum white noise                  ....   0.010
   Pseudo random numbers                .... off
   Inactive MOs                         .... canonical
   Orbital update algorithm             .... Taylor
   Preconditioner                       .... Diag
   Full preconditioner red. dimension   ....   250
 SOSCF                  CNVSOSCF        .... on
   Start iteration      SOSCFMaxIt      ....   150
   Startup grad/error   SOSCFStart      ....  0.003300
   Hessian update       SOSCFHessUp     .... L-BFGS
 Level Shifting         CNVShift        .... on
   Level shift para.    LevelShift      ....    0.2500
   Turn off err/grad.   ShiftErr        ....    0.0010
 Zerner damping         CNVZerner       .... off
 Static damping         CNVDamp         .... on
   Fraction old density DampFac         ....    0.7000
   Max. Damping (<1)    DampMax         ....    0.9800
   Min. Damping (>=0)   DampMin         ....    0.0000
   Turn off err/grad.   DampErr         ....    0.1000

SCF Procedure:
 Maximum # iterations   MaxIter         ....   125
 SCF integral mode      SCFMode         .... Direct
   Integral package                     .... SHARK and LIBINT hybrid scheme
 Reset frequency        DirectResetFreq ....    20
 Integral Threshold     Thresh          ....  1.000e-12 Eh
 Primitive CutOff       TCut            ....  1.000e-14 Eh

Convergence Tolerance:
 Convergence Check Mode ConvCheckMode   .... Total+1el-Energy
 Convergence forced     ConvForced      .... 0
 Energy Change          TolE            ....  1.000e-09 Eh
 1-El. energy change                    ....  1.000e-06 Eh
 Orbital Gradient       TolG            ....  2.000e-06
 Orbital Rotation angle TolX            ....  2.000e-06
 DIIS Error             TolErr          ....  1.000e-08

------------------------------
INITIAL GUESS: MODEL POTENTIAL
------------------------------
Loading Hartree-Fock densities                     ... done
Calculating cut-offs                               ... done
Initializing the effective Hamiltonian             ... done
Setting up the integral package (SHARK)            ... done
Starting the Coulomb interaction                   ... done (   0.3 sec)
Making the grid                                    ... done (   0.3 sec)
Mapping shells                                     ... done
Starting the XC term evaluation                    ... done (   0.3 sec)
  promolecular density results
     # of electrons  =     77.997040320
     EX              =    -59.253497898
     EC              =     -0.837000932
     EX+EC           =    -60.090498830
Transforming the Hamiltonian                       ... done (   0.0 sec)
Diagonalizing the Hamiltonian                      ... done (   0.0 sec)
Back transforming the eigenvectors                 ... done (   0.0 sec)
Now organizing SCF variables                       ... done
                      ------------------
                      INITIAL GUESS DONE (   0.9 sec)
                      ------------------
             **** ENERGY FILE WAS UPDATED (calc.en.tmp) ****
Finished Guess after   1.0 sec
Maximum memory used throughout the entire GUESS-calculation: 23.7 MB

-------------------------------------------------------------------------------------------
                                      ORCA LEAN-SCF
                              memory conserving SCF solver
-------------------------------------------------------------------------------------------

--------------------
CPCM SOLVATION MODEL
--------------------
CPCM parameters:
  Epsilon                                         ...      16.7000
  Refrac                                          ...       1.2750
  Rsolv                                           ...       1.3000
  Surface type                                    ... GAUSSIAN VDW
  Discretization scheme                           ... Constant charge density
    Threshold for H atoms                         ...       5.0000 (charges/Ang^2)
    Threshold for non-H atoms                     ...       5.0000 (charges/Ang^2)
  Epsilon function type                           ...         CPCM
Solvent:                                          ... CUSTOM
Radii:
  Scheme                                          ... Element-dependent radii
  Radius for C  used is    3.8550 Bohr (=   2.0400 Ang.)
  Radius for O  used is    3.4469 Bohr (=   1.8240 Ang.)
  Radius for H  used is    2.4944 Bohr (=   1.3200 Ang.)
Calculating surface                               ...        done! (  0.0s)
Cavity surface points                             ...         2245
Cavity Volume                                     ...    1342.4602
Cavity Surface-area                               ...     766.8170
Calculating surface distance matrix               ...        done! (  0.1s)
Performing Cholesky decomposition & store         ...        done! (  0.2s)
Overall time for CPCM initialization              ...                 0.2s

----------------------------------------D-I-I-S--------------------------------------------
Iteration    Energy (Eh)           Delta-E    RMSDP     MaxDP     DIISErr   Damp  Time(sec)
-------------------------------------------------------------------------------------------
               ***  Starting incremental Fock matrix formation  ***
    1    -426.2154819287159171     0.00e+00  2.72e-03  7.24e-02  1.70e-01  0.700   9.5
    2    -426.3372527562160030    -1.22e-01  1.98e-03  4.85e-02  1.01e-01  0.700   5.5
                               ***Turning on AO-DIIS***
    3    -426.4002829798275798    -6.30e-02  9.92e-04  1.87e-02  5.04e-02  0.700   5.4
    4    -426.4375604796375683    -3.73e-02  2.12e-03  3.99e-02  3.10e-02  0.000   5.3
                              *** Initializing SOSCF ***
---------------------------------------S-O-S-C-F--------------------------------------
Iteration    Energy (Eh)           Delta-E    RMSDP     MaxDP     MaxGrad    Time(sec)
--------------------------------------------------------------------------------------
    5    -426.5165637062870019    -7.90e-02  1.67e-04  3.58e-03  2.92e-03     5.5
               *** Restarting incremental Fock matrix formation ***
    6    -426.5167322759199351    -1.69e-04  1.03e-04  2.00e-03  4.75e-04     9.9
    7    -426.5167462535657705    -1.40e-05  3.71e-05  1.02e-03  5.28e-04     8.0
    8    -426.5167543888160253    -8.14e-06  1.04e-05  2.40e-04  4.72e-05     7.5
    9    -426.5167544849620072    -9.61e-08  3.39e-06  7.84e-05  6.02e-05     7.1
   10    -426.5167545844943788    -9.95e-08  9.38e-07  3.33e-05  4.83e-06     6.5
   11    -426.5167545887857159    -4.29e-09  3.77e-07  1.30e-05  4.21e-06     6.0
   12    -426.5167545872432129     1.54e-09  8.04e-08  2.75e-06  5.43e-07     5.5
   13    -426.5167545869952619     2.48e-10  3.20e-08  1.04e-06  3.55e-07     4.8
                 **** Energy Check signals convergence ****

               *****************************************************
               *                     SUCCESS                       *
               *           SCF CONVERGED AFTER  13 CYCLES          *
               *****************************************************

Recomputing exchange energy using gridx3       ... done (   14.037 sec)
Old exchange energy                            :    -32.109273242 Eh
New exchange energy                            :    -32.109430717 Eh
Exchange energy change after final integration :     -0.000157475 Eh
Total energy after final integration           :   -426.516912062 Eh
             **** ENERGY FILE WAS UPDATED (calc.en.tmp) ****

----------------
TOTAL SCF ENERGY
----------------

Total Energy       :       -426.51691206185183 Eh          -11606.11522 eV

Components:
Nuclear Repulsion  :        524.10657781627708 Eh           14261.66503 eV
Electronic Energy  :       -950.61853158817382 Eh          -25867.64533 eV
One Electron Energy:      -1615.67521011968370 Eh          -43964.75759 eV
Two Electron Energy:        665.05667853150987 Eh           18097.11226 eV
CPCM Dielectric    :         -0.00480081509850 Eh              -0.13064 eV

Virial components:
Potential Energy   :       -849.25919148284675 Eh          -23109.51747 eV
Kinetic Energy     :        422.74227942099498 Eh           11503.40224 eV
Virial Ratio       :          2.00892892153117

DFT components:
N(Alpha)           :       38.999982712788 electrons
N(Beta)            :       38.999982712788 electrons
N(Total)           :       77.999965425576 electrons
E(X)               :      -28.479336306122 Eh       
E(C)               :       -1.873819276892 Eh       
E(XC)              :      -30.353155583014 Eh       

CPCM Solvation Model Properties:
Surface-charge          :         -0.02849555132608
Corrected charge        :         -0.00000000000000
Outlying charge corr.   :          0.00004984928575 Eh               0.00136 eV
Free-energy (cav+disp)  :  This term is not implemented in the current solvation scheme

---------------
SCF CONVERGENCE
---------------

  Last Energy change         ...   -2.4795e-10  Tolerance :   1.0000e-09
  Last MAX-Density change    ...    1.0449e-06  Tolerance :   1.0000e-08
  Last RMS-Density change    ...    3.2022e-08  Tolerance :   1.0000e-09
  Last DIIS Error            ...    2.9199e-03  Tolerance :   1.0000e-08
  Last Orbital Gradient      ...    3.5527e-07  Tolerance :   2.0000e-06
  Last Orbital Rotation      ...    2.7436e-07  Tolerance :   2.0000e-06


----------------
ORBITAL ENERGIES
----------------

  NO   OCC          E(Eh)            E(eV) 
   0   2.0000     -19.740200      -537.1582 
   1   2.0000     -10.668800      -290.3128 
   2   2.0000     -10.666717      -290.2561 
   3   2.0000     -10.625015      -289.1213 
   4   2.0000     -10.617103      -288.9061 
   5   2.0000     -10.616962      -288.9022 
   6   2.0000     -10.612821      -288.7895 
   7   2.0000     -10.611872      -288.7637 
   8   2.0000     -10.610723      -288.7324 
   9   2.0000     -10.588881      -288.1381 
  10   2.0000      -1.215796       -33.0835 
  11   2.0000      -0.918667       -24.9982 
  12   2.0000      -0.890566       -24.2335 
  13   2.0000      -0.874196       -23.7881 
  14   2.0000      -0.826457       -22.4890 
  15   2.0000      -0.762015       -20.7355 
  16   2.0000      -0.688405       -18.7325 
  17   2.0000      -0.684093       -18.6151 
  18   2.0000      -0.649530       -17.6746 
  19   2.0000      -0.618906       -16.8413 
  20   2.0000      -0.573954       -15.6181 
  21   2.0000      -0.567585       -15.4448 
  22   2.0000      -0.546497       -14.8709 
  23   2.0000      -0.510111       -13.8808 
  24   2.0000      -0.500183       -13.6107 
  25   2.0000      -0.476744       -12.9729 
  26   2.0000      -0.471028       -12.8173 
  27   2.0000      -0.454229       -12.3602 
  28   2.0000      -0.443073       -12.0566 
  29   2.0000      -0.438921       -11.9436 
  30   2.0000      -0.422648       -11.5008 
  31   2.0000      -0.411663       -11.2019 
  32   2.0000      -0.396395       -10.7865 
  33   2.0000      -0.392097       -10.6695 
  34   2.0000      -0.389835       -10.6080 
  35   2.0000      -0.382168       -10.3993 
  36   2.0000      -0.378824       -10.3083 
  37   2.0000      -0.365549        -9.9471 
  38   2.0000      -0.245148        -6.6708 
  39   0.0000       0.094755         2.5784 
  40   0.0000       0.110703         3.0124 
  41   0.0000       0.117419         3.1951 
  42   0.0000       0.134240         3.6528 
  43   0.0000       0.136977         3.7273 
  44   0.0000       0.142103         3.8668 
  45   0.0000       0.161780         4.4023 
  46   0.0000       0.168886         4.5956 
  47   0.0000       0.178716         4.8631 
  48   0.0000       0.183179         4.9846 
  49   0.0000       0.193414         5.2631 
*Only the first 10 virtual orbitals were printed.

                    ********************************
                    * MULLIKEN POPULATION ANALYSIS *
                    ********************************

-----------------------
MULLIKEN ATOMIC CHARGES
-----------------------
   0 C :   -0.020579
   1 C :   -0.053099
   2 C :   -0.040525
   3 C :   -0.059464
   4 C :    0.112333
   5 C :    0.096555
   6 C :   -0.243723
   7 C :    0.001384
   8 C :    0.245261
   9 O :   -0.411682
  10 H :    0.021490
  11 H :    0.022777
  12 H :    0.021852
  13 H :    0.017025
  14 H :    0.016818
  15 H :    0.014300
  16 H :    0.014865
  17 H :    0.024565
  18 H :    0.020076
  19 H :    0.040826
  20 H :    0.018839
  21 H :    0.011877
  22 H :    0.034084
  23 H :    0.034058
  24 H :    0.030288
  25 H :    0.029797
Sum of atomic charges:   -0.0000000

--------------------------------
MULLIKEN REDUCED ORBITAL CHARGES
--------------------------------
  0 C s       :     3.026844  s :     3.026844
      pz      :     0.999365  p :     2.961313
      px      :     0.968804
      py      :     0.993144
      dz2     :     0.004077  d :     0.032423
      dxz     :     0.007283
      dyz     :     0.007907
      dx2y2   :     0.007834
      dxy     :     0.005322

  1 C s       :     3.065256  s :     3.065256
      pz      :     0.989500  p :     2.946903
      px      :     0.969457
      py      :     0.987945
      dz2     :     0.005781  d :     0.040940
      dxz     :     0.007910
      dyz     :     0.009999
      dx2y2   :     0.010437
      dxy     :     0.006814

  2 C s       :     3.058239  s :     3.058239
      pz      :     0.986988  p :     2.942241
      px      :     0.960757
      py      :     0.994496
      dz2     :     0.005698  d :     0.040046
      dxz     :     0.007717
      dyz     :     0.009878
      dx2y2   :     0.010367
      dxy     :     0.006386

  3 C s       :     3.076303  s :     3.076303
      pz      :     0.993767  p :     2.942682
      px      :     0.964272
      py      :     0.984644
      dz2     :     0.005733  d :     0.040479
      dxz     :     0.007841
      dyz     :     0.009897
      dx2y2   :     0.010302
      dxy     :     0.006706

  4 C s       :     2.952054  s :     2.952054
      pz      :     0.989466  p :     2.896693
      px      :     0.912934
      py      :     0.994293
      dz2     :     0.006458  d :     0.038919
      dxz     :     0.006461
      dyz     :     0.009023
      dx2y2   :     0.011382
      dxy     :     0.005596

  5 C s       :     3.063465  s :     3.063465
      pz      :     0.929536  p :     2.755245
      px      :     0.927656
      py      :     0.898053
      dz2     :     0.016896  d :     0.084735
      dxz     :     0.018335
      dyz     :     0.009153
      dx2y2   :     0.018937
      dxy     :     0.021413

  6 C s       :     3.269433  s :     3.269433
      pz      :     1.040040  p :     2.936520
      px      :     0.902204
      py      :     0.994276
      dz2     :     0.007101  d :     0.037769
      dxz     :     0.007519
      dyz     :     0.005152
      dx2y2   :     0.009005
      dxy     :     0.008993

  7 C s       :     2.980647  s :     2.980647
      pz      :     1.008885  p :     2.977466
      px      :     0.964875
      py      :     1.003706
      dz2     :     0.008433  d :     0.040503
      dxz     :     0.006808
      dyz     :     0.008172
      dx2y2   :     0.010144
      dxy     :     0.006947

  8 C s       :     2.975507  s :     2.975507
      pz      :     0.977809  p :     2.710569
      px      :     0.750699
      py      :     0.982061
      dz2     :     0.008637  d :     0.068663
      dxz     :     0.017655
      dyz     :     0.010609
      dx2y2   :     0.016394
      dxy     :     0.015368

  9 O s       :     3.733718  s :     3.733718
      pz      :     1.738740  p :     4.659072
      px      :     1.218255
      py      :     1.702078
      dz2     :     0.002392  d :     0.018892
      dxz     :     0.005010
      dyz     :     0.002921
      dx2y2   :     0.003030
      dxy     :     0.005540

 10 H s       :     0.955070  s :     0.955070
      pz      :     0.012128  p :     0.023441
      px      :     0.006441
      py      :     0.004871

 11 H s       :     0.953871  s :     0.953871
      pz      :     0.006006  p :     0.023352
      px      :     0.005427
      py      :     0.011919

 12 H s       :     0.954705  s :     0.954705
      pz      :     0.009167  p :     0.023443
      px      :     0.003726
      py      :     0.010549

 13 H s       :     0.960633  s :     0.960633
      pz      :     0.008530  p :     0.022342
      px      :     0.003531
      py      :     0.010281

 14 H s       :     0.960832  s :     0.960832
      pz      :     0.012309  p :     0.022350
      px      :     0.005836
      py      :     0.004205

 15 H s       :     0.963381  s :     0.963381
      pz      :     0.012215  p :     0.022319
      px      :     0.005942
      py      :     0.004162

 16 H s       :     0.962831  s :     0.962831
      pz      :     0.008710  p :     0.022304
      px      :     0.003433
      py      :     0.010162

 17 H s       :     0.953086  s :     0.953086
      pz      :     0.008595  p :     0.022349
      px      :     0.003461
      py      :     0.010293

 18 H s       :     0.957677  s :     0.957677
      pz      :     0.012281  p :     0.022247
      px      :     0.005852
      py      :     0.004113

 19 H s       :     0.935918  s :     0.935918
      pz      :     0.012796  p :     0.023257
      px      :     0.005984
      py      :     0.004476

 20 H s       :     0.958407  s :     0.958407
      pz      :     0.008676  p :     0.022754
      px      :     0.003498
      py      :     0.010580

 21 H s       :     0.962948  s :     0.962948
      pz      :     0.008475  p :     0.025175
      px      :     0.006510
      py      :     0.010189

 22 H s       :     0.943132  s :     0.943132
      pz      :     0.004893  p :     0.022783
      px      :     0.005689
      py      :     0.012201

 23 H s       :     0.943160  s :     0.943160
      pz      :     0.013627  p :     0.022781
      px      :     0.005114
      py      :     0.004040

 24 H s       :     0.947870  s :     0.947870
      pz      :     0.011023  p :     0.021841
      px      :     0.005918
      py      :     0.004901

 25 H s       :     0.948410  s :     0.948410
      pz      :     0.006413  p :     0.021793
      px      :     0.004625
      py      :     0.010755


                     *******************************
                     * LOEWDIN POPULATION ANALYSIS *
                     *******************************

----------------------
LOEWDIN ATOMIC CHARGES
----------------------
   0 C :   -0.055924
   1 C :   -0.036127
   2 C :   -0.032685
   3 C :   -0.023006
   4 C :   -0.027877
   5 C :    0.048037
   6 C :   -0.134134
   7 C :   -0.039646
   8 C :    0.097011
   9 O :   -0.146460
  10 H :    0.019850
  11 H :    0.020319
  12 H :    0.019947
  13 H :    0.018061
  14 H :    0.018212
  15 H :    0.018421
  16 H :    0.018169
  17 H :    0.020250
  18 H :    0.021369
  19 H :    0.038166
  20 H :    0.029271
  21 H :    0.023027
  22 H :    0.025176
  23 H :    0.025475
  24 H :    0.017699
  25 H :    0.017404

-------------------------------
LOEWDIN REDUCED ORBITAL CHARGES
-------------------------------
  0 C s       :     2.848955  s :     2.848955
      pz      :     1.052346  p :     3.131145
      px      :     1.027072
      py      :     1.051728
      dz2     :     0.009671  d :     0.075824
      dxz     :     0.016433
      dyz     :     0.018701
      dx2y2   :     0.018964
      dxy     :     0.012057

  1 C s       :     2.845451  s :     2.845451
      pz      :     1.043279  p :     3.097474
      px      :     1.020292
      py      :     1.033903
      dz2     :     0.013092  d :     0.093202
      dxz     :     0.017606
      dyz     :     0.023195
      dx2y2   :     0.024313
      dxy     :     0.014996

  2 C s       :     2.848225  s :     2.848225
      pz      :     1.043034  p :     3.092504
      px      :     1.015404
      py      :     1.034067
      dz2     :     0.013002  d :     0.091955
      dxz     :     0.017289
      dyz     :     0.022875
      dx2y2   :     0.024382
      dxy     :     0.014407

  3 C s       :     2.847467  s :     2.847467
      pz      :     1.043062  p :     3.082970
      px      :     1.018653
      py      :     1.021255
      dz2     :     0.013015  d :     0.092569
      dxz     :     0.017372
      dyz     :     0.022908
      dx2y2   :     0.024137
      dxy     :     0.015136

  4 C s       :     2.837962  s :     2.837962
      pz      :     1.051369  p :     3.098363
      px      :     1.003127
      py      :     1.043867
      dz2     :     0.014459  d :     0.091553
      dxz     :     0.015396
      dyz     :     0.021172
      dx2y2   :     0.027214
      dxy     :     0.013312

  5 C s       :     2.846195  s :     2.846195
      pz      :     0.969664  p :     2.918855
      px      :     0.981329
      py      :     0.967863
      dz2     :     0.035120  d :     0.186912
      dxz     :     0.039409
      dyz     :     0.022238
      dx2y2   :     0.042671
      dxy     :     0.047473

  6 C s       :     2.858287  s :     2.858287
      pz      :     1.086764  p :     3.183160
      px      :     1.015401
      py      :     1.080995
      dz2     :     0.013822  d :     0.092687
      dxz     :     0.018410
      dyz     :     0.014777
      dx2y2   :     0.023419
      dxy     :     0.022260

  7 C s       :     2.839835  s :     2.839835
      pz      :     1.038357  p :     3.103613
      px      :     1.033854
      py      :     1.031402
      dz2     :     0.019965  d :     0.096198
      dxz     :     0.015658
      dyz     :     0.019322
      dx2y2   :     0.024829
      dxy     :     0.016424

  8 C s       :     2.841299  s :     2.841299
      pz      :     1.033393  p :     2.909929
      px      :     0.842406
      py      :     1.034130
      dz2     :     0.016535  d :     0.151761
      dxz     :     0.040693
      dyz     :     0.025678
      dx2y2   :     0.034437
      dxy     :     0.034419

  9 O s       :     3.416046  s :     3.416046
      pz      :     1.731281  p :     4.695492
      px      :     1.263203
      py      :     1.701009
      dz2     :     0.003959  d :     0.034922
      dxz     :     0.009609
      dyz     :     0.003793
      dx2y2   :     0.006759
      dxy     :     0.010802

 10 H s       :     0.917408  s :     0.917408
      pz      :     0.031397  p :     0.062742
      px      :     0.018785
      py      :     0.012561

 11 H s       :     0.916750  s :     0.916750
      pz      :     0.015632  p :     0.062931
      px      :     0.016562
      py      :     0.030737

 12 H s       :     0.917328  s :     0.917328
      pz      :     0.023278  p :     0.062726
      px      :     0.012106
      py      :     0.027342

 13 H s       :     0.919044  s :     0.919044
      pz      :     0.022592  p :     0.062895
      px      :     0.012043
      py      :     0.028260

 14 H s       :     0.918881  s :     0.918881
      pz      :     0.031884  p :     0.062907
      px      :     0.017940
      py      :     0.013084

 15 H s       :     0.918316  s :     0.918316
      pz      :     0.031943  p :     0.063263
      px      :     0.018184
      py      :     0.013137

 16 H s       :     0.918633  s :     0.918633
      pz      :     0.022702  p :     0.063198
      px      :     0.011998
      py      :     0.028498

 17 H s       :     0.916124  s :     0.916124
      pz      :     0.022706  p :     0.063626
      px      :     0.011991
      py      :     0.028929

 18 H s       :     0.915486  s :     0.915486
      pz      :     0.032263  p :     0.063146
      px      :     0.018018
      py      :     0.012864

 19 H s       :     0.897586  s :     0.897586
      pz      :     0.033352  p :     0.064248
      px      :     0.017345
      py      :     0.013551

 20 H s       :     0.906373  s :     0.906373
      pz      :     0.023476  p :     0.064355
      px      :     0.011615
      py      :     0.029264

 21 H s       :     0.903225  s :     0.903225
      pz      :     0.024810  p :     0.073748
      px      :     0.020989
      py      :     0.027949

 22 H s       :     0.910434  s :     0.910434
      pz      :     0.014671  p :     0.064390
      px      :     0.017022
      py      :     0.032697

 23 H s       :     0.910202  s :     0.910202
      pz      :     0.035933  p :     0.064323
      px      :     0.015611
      py      :     0.012779

 24 H s       :     0.919912  s :     0.919912
      pz      :     0.030133  p :     0.062389
      px      :     0.017531
      py      :     0.014725

 25 H s       :     0.920254  s :     0.920254
      pz      :     0.018440  p :     0.062342
      px      :     0.014285
      py      :     0.029618


                      *****************************
                      * MAYER POPULATION ANALYSIS *
                      *****************************

  NA   - Mulliken gross atomic population
  ZA   - Total nuclear charge
  QA   - Mulliken gross atomic charge
  VA   - Mayer's total valence
  BVA  - Mayer's bonded valence
  FA   - Mayer's free valence

  ATOM       NA         ZA         QA         VA         BVA        FA
  0 C      6.0206     6.0000    -0.0206     3.9850     3.9850    -0.0000
  1 C      6.0531     6.0000    -0.0531     4.0494     4.0494     0.0000
  2 C      6.0405     6.0000    -0.0405     4.0074     4.0074    -0.0000
  3 C      6.0595     6.0000    -0.0595     4.0562     4.0562    -0.0000
  4 C      5.8877     6.0000     0.1123     3.8834     3.8834     0.0000
  5 C      5.9034     6.0000     0.0966     3.9877     3.9877    -0.0000
  6 C      6.2437     6.0000    -0.2437     3.8823     3.8823    -0.0000
  7 C      5.9986     6.0000     0.0014     3.9740     3.9740     0.0000
  8 C      5.7547     6.0000     0.2453     3.9415     3.9415    -0.0000
  9 O      8.4117     8.0000    -0.4117     2.0708     2.0708    -0.0000
 10 H      0.9785     1.0000     0.0215     0.9839     0.9839    -0.0000
 11 H      0.9772     1.0000     0.0228     0.9786     0.9786     0.0000
 12 H      0.9781     1.0000     0.0219     0.9839     0.9839     0.0000
 13 H      0.9830     1.0000     0.0170     0.9736     0.9736    -0.0000
 14 H      0.9832     1.0000     0.0168     0.9731     0.9731     0.0000
 15 H      0.9857     1.0000     0.0143     0.9788     0.9788     0.0000
 16 H      0.9851     1.0000     0.0149     0.9784     0.9784     0.0000
 17 H      0.9754     1.0000     0.0246     0.9831     0.9831    -0.0000
 18 H      0.9799     1.0000     0.0201     0.9752     0.9752     0.0000
 19 H      0.9592     1.0000     0.0408     0.9854     0.9854    -0.0000
 20 H      0.9812     1.0000     0.0188     0.9940     0.9940     0.0000
 21 H      0.9881     1.0000     0.0119     1.0002     1.0002    -0.0000
 22 H      0.9659     1.0000     0.0341     0.9695     0.9695     0.0000
 23 H      0.9659     1.0000     0.0341     0.9702     0.9702     0.0000
 24 H      0.9697     1.0000     0.0303     0.9760     0.9760    -0.0000
 25 H      0.9702     1.0000     0.0298     0.9759     0.9759     0.0000

  Mayer bond orders larger than 0.100000
B(  0-C ,  1-C ) :   1.0810 B(  0-C , 10-H ) :   0.9755 B(  0-C , 11-H ) :   0.9747 
B(  0-C , 12-H ) :   0.9757 B(  1-C ,  2-C ) :   1.0631 B(  1-C , 13-H ) :   0.9572 
B(  1-C , 14-H ) :   0.9567 B(  2-C ,  3-C ) :   1.0657 B(  2-C , 15-H ) :   0.9531 
B(  2-C , 16-H ) :   0.9534 B(  3-C ,  4-C ) :   1.0696 B(  3-C , 17-H ) :   0.9526 
B(  3-C , 18-H ) :   0.9532 B(  4-C ,  5-C ) :   1.0049 B(  4-C , 19-H ) :   0.9371 
B(  4-C , 20-H ) :   0.9351 B(  5-C ,  6-C ) :   1.8298 B(  5-C ,  9-O ) :   1.0667 
B(  6-C ,  7-C ) :   1.0112 B(  6-C , 21-H ) :   1.0042 B(  7-C ,  8-C ) :   1.0881 
B(  7-C , 22-H ) :   0.9421 B(  7-C , 23-H ) :   0.9408 B(  8-C ,  9-O ) :   0.9265 
B(  8-C , 24-H ) :   0.9623 B(  8-C , 25-H ) :   0.9619 

-------
TIMINGS
-------

Total SCF time: 0 days 0 hours 1 min 41 sec 

Total time                  ....     101.062 sec
Sum of individual times     ....     101.005 sec  ( 99.9%)

SCF preparation             ....       0.320 sec  (  0.3%)
Fock matrix formation       ....     100.511 sec  ( 99.5%)
  Startup                   ....       0.004 sec  (  0.0% of F)
  Split-RI-J                ....       5.900 sec  (  5.9% of F)
  Chain of spheres X        ....      71.446 sec  ( 71.1% of F)
  XC integration            ....      13.378 sec  ( 13.3% of F)
    XC Preparation          ....       0.000 sec  (  0.0% of XC)
    Basis function eval.    ....       5.668 sec  ( 42.4% of XC)
    Density eval.           ....       3.353 sec  ( 25.1% of XC)
    XC-Functional eval.     ....       0.610 sec  (  4.6% of XC)
    XC-Potential eval.      ....       3.376 sec  ( 25.2% of XC)
  CPCM terms                ....       9.757 sec  (  9.7% of F)
Diagonalization             ....       0.000 sec  (  0.0%)
Density matrix formation    ....       0.014 sec  (  0.0%)
Total Energy calculation    ....       0.007 sec  (  0.0%)
Population analysis         ....       0.008 sec  (  0.0%)
Orbital Transformation      ....       0.018 sec  (  0.0%)
Orbital Orthonormalization  ....       0.000 sec  (  0.0%)
DIIS solution               ....       0.069 sec  (  0.1%)
SOSCF solution              ....       0.054 sec  (  0.1%)
Finished LeanSCF after 101.1 sec

Maximum memory used throughout the entire LEANSCF-calculation: 52.1 MB

------------------------------------------------------------------------------
                                ORCA  MP2 
------------------------------------------------------------------------------

Freezing NCore=20 chemical core electrons

----------------------
RI-MP2 ENERGY+GRADIENT
----------------------
Dimension of the orbital basis            ...  220
Dimension of the AuxC basis               ...  704
Memory devoted to MP2                     ... 4096 MB   
Data format for matrix containers         ... DOUBLE
Compression type for matrix containers    ... UNCOMPRESSED
Overall scaling of the MP2 energy         ...   2.700e-01

-----------------------
SHARK RI TRANSFORMATION
-----------------------

Number of basis functions                ...    220
Number of aux functions                  ...    704
Number of operators                      ...      1
Generation of IJK                        ... YES
Generation of IAK                        ... YES
Generation of ABK                        ... NO
Orbital Range Operator  0:    0-  38 to   39- 219

Aux basis identifier                     ...   AUXC
Contraction scheme used                  ... SEGMENTED
Do orthogonalization                     ... YES
All operator combinations                ... NO
Transpose (ia|K)                         ... NO
Integral generator used                  ... LIBINT
Starting integral generation + trafo... 
Half trafo (segmented) done. Total time =  1.0 sec. integrals=  0.7 sec trafo=  0.3 sec
Integral generation and half transformation done (  1.0 sec)

Reading or making V^(-1/2)          ... done (  0.0 sec)
Sorting IJK integrals               ... done (  0.4 sec)
Sorting IAK integrals               ... done (  0.7 sec)

SHARK RI integral transformation done. Total time =  1.7 sec.

Opening buffers                              ... done
Frozen core precalculation                   ... done

Starting loop over batches of integrals:

Operator 0  - window                       ... ( 10- 38)x( 39-219)
Operator 0  - Memory available             ...  4096 MB
Operator 0  - Memory needed per MO         ...   1.0 MB
Operator 0  - Number of orbitals per batch ... 29
Operator 0  - Number of batches            ... 1

OPERATOR  0   PASS   0:  MOs    10 ...   38
  Reading integrals       ... ok
  Internal MO  12
  Internal MO  15
  Internal MO  18
  Internal MO  21
  Internal MO  24
  Internal MO  27
  Internal MO  30
  Internal MO  33
  Internal MO  36
Closing buffer GIPV ( 0.03 GB; CompressionRatio= 1.00)
Time spent in pair loops =     6.657 sec
Deleting buffers (Ka|jb) ...done

-----------------------------------------------
 RI-MP2 CORRELATION ENERGY:     -0.471503570 Eh
-----------------------------------------------


---------------------
MP2 DENSITY FORMATION
---------------------

Completing the external part of the density      ... done
Storing the unrelaxed density                    ... done

Re-sorting 3-index density container for op 0    ... done
Computing external part of the Lagrangian        ... done
Calculating the xc-kernel                        ... done
Calculating G(D)                                 ... done
Completing the Lagrangian                        ... done
Solving the Z-vector equations                   ... Using XC Grid                  ... (calc.grid_cpscf.tmp) 
Recalculating density on grid  ... (calc.grho_cpscf0.tmp) done
Calculating the xc-kernel      ... (calc.fxc_cpscf0.tmp) done

-------------------
SHARK CP-SCF DRIVER
-------------------

Dimension of the orbital basis          ...    220
Dimension of the CPSCF-problem          ...   7059
Number of operators                     ...      1
Max. number of iterations               ...    128
Convergence Tolerance                   ... 3.0e-05
Number of perturbations                 ...      1
Perturbation type                       ... REAL

----------------------------
POPLE LINEAR EQUATION SOLVER
----------------------------

  ITERATION   0:   ||err||_max =   3.4599e-02 (   4.1 sec)
  ITERATION   1:   ||err||_max =   7.0387e-03 (   4.2 sec)
  ITERATION   2:   ||err||_max =   3.2091e-03 (   4.3 sec)
  ITERATION   3:   ||err||_max =   6.5024e-04 (   4.2 sec)
  ITERATION   4:   ||err||_max =   2.2414e-04 (   4.2 sec)
  ITERATION   5:   ||err||_max =   5.6300e-05 (   4.3 sec)
  ITERATION   6:   ||err||_max =   1.5297e-05 (   4.3 sec)
done
Finalizing the relaxed density                   ... done
Transforming P to the AO basis                   ... done
Storing the relaxed density                      ... done

------------------------------------
ENERGY WEIGHTED DENSITY FINALIZATION
------------------------------------

Gathering the parts of the W-matrix              ... done
Forming the Z-density                            ... done
Transforming Z to the AO basis                   ... done
Calculating G(Z)                                 ... done
Finalizing the W-matrix                          ... done
Transforming W to the AO basis and storing       ... done

----------------------------------
MP2 DERIVATIVE INTEGRAL GENERATION
----------------------------------

Input SCF Electron Density              ... calc.scfp
Input Correlated Electron Density       ... calc.pmp2re
Input Energy Weighted Density           ... calc.wmp2.tmp

Nuclear repulsion gradient              ... done (  0.0 sec)
HCore & Overlap gradient  (SHARK)       ... done (  0.5 sec)
Two-electron RIJ gradient terms         ... done (  2.3 sec)

-----------------------------------------------------------
MP2 COSX Grid Generation
-----------------------------------------------------------

General Integration Accuracy     IntAcc      ... 4.871
Radial Grid Type                 RadialGrid  ... OptM3 with GC (2021)
Angular Grid (max. ang.)         AngularGrid ... 4 (Lebedev-302)
Angular grid pruning method      GridPruning ... 4 (adaptive)
Weight generation scheme         WeightScheme... mBecke (2022)
Basis function cutoff            BFCut       ... 1.0000e-12
Integration weight cutoff        WCut        ... 1.0000e-14
Partially contracted basis set               ... on
Rotationally invariant grid construction     ... off
Angular grids for H and He will be reduced by one unit

Total number of grid points                  ...   127594
Total number of batches                      ...     1009
Average number of points per batch           ...      126
Average number of grid points per atom       ...     4907
UseSFitting                                  ... on
Two-electron COSX gradient terms        ... 
Integration Timings:
Total Time                  =    40.3 sec
Basis fcn evaluation        =     0.6 sec
Density evaluation          =     1.2 sec
A evaluation                =    33.3 sec
A derivative evaluation     =     0.0 sec
S-fit derivative evaluation =     0.0 sec
anal. over. der. evaluation =     0.0 sec
num. over. der. evaluation  =     3.3 sec
K(P) evaluation             =     0.7 sec
finalize                    =     0.0 sec

done ( 42.0 sec)
CPCM gradient                           ... done (  5.0 sec)
DFT XC gradient                         ... done (  5.3 sec)
Empirical dispersion gradient           ... done (  0.0 sec)

                *********************************************
                * UNRELAXED MP2 DENSITY POPULATION ANALYSIS *
                *********************************************

------------------------------------------------------------------------------
                           ORCA POPULATION ANALYSIS
------------------------------------------------------------------------------
Input electron density              ... calc.pmp2ur
BaseName (.gbw .S,...)              ... calc

                    ********************************
                    * MULLIKEN POPULATION ANALYSIS *
                    ********************************

-----------------------
MULLIKEN ATOMIC CHARGES
-----------------------
   0 C :   -0.022905
   1 C :   -0.055036
   2 C :   -0.042179
   3 C :   -0.061163
   4 C :    0.110459
   5 C :    0.090534
   6 C :   -0.243865
   7 C :   -0.000173
   8 C :    0.240407
   9 O :   -0.403340
  10 H :    0.022299
  11 H :    0.023588
  12 H :    0.022660
  13 H :    0.017911
  14 H :    0.017702
  15 H :    0.015187
  16 H :    0.015741
  17 H :    0.025398
  18 H :    0.020967
  19 H :    0.041635
  20 H :    0.019645
  21 H :    0.012908
  22 H :    0.034942
  23 H :    0.034924
  24 H :    0.031125
  25 H :    0.030633
Sum of atomic charges:   -0.0000000

--------------------------------
MULLIKEN REDUCED ORBITAL CHARGES
--------------------------------
  0 C s       :     3.027167  s :     3.027167
      pz      :     0.998349  p :     2.957837
      px      :     0.967346
      py      :     0.992142
      dz2     :     0.005169  d :     0.037901
      dxz     :     0.008428
      dyz     :     0.008926
      dx2y2   :     0.008874
      dxy     :     0.006505
  1 C s       :     3.065379  s :     3.065379
      pz      :     0.988423  p :     2.943030
      px      :     0.967981
      py      :     0.986626
      dz2     :     0.006917  d :     0.046627
      dxz     :     0.009085
      dyz     :     0.011058
      dx2y2   :     0.011539
      dxy     :     0.008029
  2 C s       :     3.058285  s :     3.058285
      pz      :     0.985819  p :     2.938094
      px      :     0.959298
      py      :     0.992976
      dz2     :     0.006842  d :     0.045801
      dxz     :     0.008906
      dyz     :     0.010952
      dx2y2   :     0.011475
      dxy     :     0.007625
  3 C s       :     3.076291  s :     3.076291
      pz      :     0.992576  p :     2.938653
      px      :     0.962763
      py      :     0.983314
      dz2     :     0.006878  d :     0.046219
      dxz     :     0.009033
      dyz     :     0.010960
      dx2y2   :     0.011412
      dxy     :     0.007936
  4 C s       :     2.952343  s :     2.952343
      pz      :     0.988078  p :     2.892389
      px      :     0.911744
      py      :     0.992566
      dz2     :     0.007603  d :     0.044809
      dxz     :     0.007714
      dyz     :     0.010137
      dx2y2   :     0.012471
      dxy     :     0.006884
  5 C s       :     3.063564  s :     3.063564
      pz      :     0.930481  p :     2.755842
      px      :     0.926269
      py      :     0.899092
      dz2     :     0.017892  d :     0.090060
      dxz     :     0.019472
      dyz     :     0.010154
      dx2y2   :     0.020024
      dxy     :     0.022518
  6 C s       :     3.269979  s :     3.269979
      pz      :     1.037382  p :     2.929854
      px      :     0.900454
      py      :     0.992018
      dz2     :     0.008325  d :     0.044033
      dxz     :     0.008839
      dyz     :     0.006328
      dx2y2   :     0.010229
      dxy     :     0.010312
  7 C s       :     2.980990  s :     2.980990
      pz      :     1.007532  p :     2.972777
      px      :     0.962936
      py      :     1.002309
      dz2     :     0.009584  d :     0.046407
      dxz     :     0.008100
      dyz     :     0.009237
      dx2y2   :     0.011238
      dxy     :     0.008247
  8 C s       :     2.975926  s :     2.975926
      pz      :     0.976952  p :     2.709901
      px      :     0.751921
      py      :     0.981029
      dz2     :     0.009755  d :     0.073767
      dxz     :     0.018660
      dyz     :     0.011605
      dx2y2   :     0.017317
      dxy     :     0.016429
  9 O s       :     3.732914  s :     3.732914
      pz      :     1.733285  p :     4.645001
      px      :     1.214912
      py      :     1.696803
      dz2     :     0.003705  d :     0.025425
      dxz     :     0.006328
      dyz     :     0.004195
      dx2y2   :     0.004360
      dxy     :     0.006838
 10 H s       :     0.952944  s :     0.952944
      pz      :     0.012447  p :     0.024757
      px      :     0.006928
      py      :     0.005381
 11 H s       :     0.951753  s :     0.951753
      pz      :     0.006486  p :     0.024659
      px      :     0.005932
      py      :     0.012241
 12 H s       :     0.952581  s :     0.952581
      pz      :     0.009573  p :     0.024759
      px      :     0.004271
      py      :     0.010915
 13 H s       :     0.958398  s :     0.958398
      pz      :     0.008943  p :     0.023691
      px      :     0.004075
      py      :     0.010674
 14 H s       :     0.958599  s :     0.958599
      pz      :     0.012638  p :     0.023699
      px      :     0.006326
      py      :     0.004735
 15 H s       :     0.961134  s :     0.961134
      pz      :     0.012547  p :     0.023679
      px      :     0.006438
      py      :     0.004694
 16 H s       :     0.960596  s :     0.960596
      pz      :     0.009123  p :     0.023664
      px      :     0.003983
      py      :     0.010557
 17 H s       :     0.950896  s :     0.950896
      pz      :     0.009011  p :     0.023706
      px      :     0.004014
      py      :     0.010681
 18 H s       :     0.955435  s :     0.955435
      pz      :     0.012607  p :     0.023598
      px      :     0.006347
      py      :     0.004644
 19 H s       :     0.933834  s :     0.933834
      pz      :     0.013089  p :     0.024531
      px      :     0.006457
      py      :     0.004986
 20 H s       :     0.956302  s :     0.956302
      pz      :     0.009067  p :     0.024053
      px      :     0.004037
      py      :     0.010949
 21 H s       :     0.960683  s :     0.960683
      pz      :     0.008905  p :     0.026409
      px      :     0.006937
      py      :     0.010567
 22 H s       :     0.940968  s :     0.940968
      pz      :     0.005369  p :     0.024091
      px      :     0.006192
      py      :     0.012530
 23 H s       :     0.940991  s :     0.940991
      pz      :     0.013917  p :     0.024085
      px      :     0.005626
      py      :     0.004542
 24 H s       :     0.945754  s :     0.945754
      pz      :     0.011352  p :     0.023122
      px      :     0.006379
      py      :     0.005390
 25 H s       :     0.946291  s :     0.946291
      pz      :     0.006864  p :     0.023076
      px      :     0.005115
      py      :     0.011097


                     *******************************
                     * LOEWDIN POPULATION ANALYSIS *
                     *******************************

----------------------
LOEWDIN ATOMIC CHARGES
----------------------
   0 C :   -0.055416
   1 C :   -0.035905
   2 C :   -0.032342
   3 C :   -0.022799
   4 C :   -0.027347
   5 C :    0.042106
   6 C :   -0.132747
   7 C :   -0.039322
   8 C :    0.094446
   9 O :   -0.139052
  10 H :    0.019709
  11 H :    0.020181
  12 H :    0.019806
  13 H :    0.017916
  14 H :    0.018067
  15 H :    0.018267
  16 H :    0.018012
  17 H :    0.020078
  18 H :    0.021215
  19 H :    0.037921
  20 H :    0.029017
  21 H :    0.022899
  22 H :    0.025088
  23 H :    0.025389
  24 H :    0.017555
  25 H :    0.017256

-------------------------------
LOEWDIN REDUCED ORBITAL CHARGES
-------------------------------
  0 C s       :     2.848770  s :     2.848770
      pz      :     1.050199  p :     3.124401
      px      :     1.024633
      py      :     1.049569
      dz2     :     0.010895  d :     0.082244
      dxz     :     0.017760
      dyz     :     0.019975
      dx2y2   :     0.020255
      dxy     :     0.013359
  1 C s       :     2.845468  s :     2.845468
      pz      :     1.041031  p :     3.090509
      px      :     1.017908
      py      :     1.031569
      dz2     :     0.014386  d :     0.099929
      dxz     :     0.018966
      dyz     :     0.024541
      dx2y2   :     0.025683
      dxy     :     0.016351
  2 C s       :     2.848243  s :     2.848243
      pz      :     1.040724  p :     3.085304
      px      :     1.012915
      py      :     1.031665
      dz2     :     0.014309  d :     0.098794
      dxz     :     0.018684
      dyz     :     0.024237
      dx2y2   :     0.025770
      dxy     :     0.015795
  3 C s       :     2.847498  s :     2.847498
      pz      :     1.040737  p :     3.075900
      px      :     1.016175
      py      :     1.018988
      dz2     :     0.014329  d :     0.099401
      dxz     :     0.018769
      dyz     :     0.024261
      dx2y2   :     0.025534
      dxy     :     0.016508
  4 C s       :     2.838018  s :     2.838018
      pz      :     1.048796  p :     3.090679
      px      :     1.000707
      py      :     1.041176
      dz2     :     0.015789  d :     0.098650
      dxz     :     0.016877
      dyz     :     0.022595
      dx2y2   :     0.028599
      dxy     :     0.014790
  5 C s       :     2.846767  s :     2.846767
      pz      :     0.970230  p :     2.917710
      px      :     0.979401
      py      :     0.968079
      dz2     :     0.036132  d :     0.193417
      dxz     :     0.040745
      dyz     :     0.023827
      dx2y2   :     0.043911
      dxy     :     0.048801
  6 C s       :     2.858520  s :     2.858520
      pz      :     1.083422  p :     3.173661
      px      :     1.012519
      py      :     1.077720
      dz2     :     0.015248  d :     0.100566
      dxz     :     0.019934
      dyz     :     0.016618
      dx2y2   :     0.024941
      dxy     :     0.023824
  7 C s       :     2.839939  s :     2.839939
      pz      :     1.035994  p :     3.096187
      px      :     1.031144
      py      :     1.029049
      dz2     :     0.021367  d :     0.103195
      dxz     :     0.017067
      dyz     :     0.020645
      dx2y2   :     0.026252
      dxy     :     0.017863
  8 C s       :     2.841557  s :     2.841557
      pz      :     1.031566  p :     2.906345
      px      :     0.842585
      py      :     1.032194
      dz2     :     0.017749  d :     0.157652
      dxz     :     0.041859
      dyz     :     0.026955
      dx2y2   :     0.035489
      dxy     :     0.035601
  9 O s       :     3.415619  s :     3.415619
      pz      :     1.725792  p :     4.681293
      px      :     1.259769
      py      :     1.695731
      dz2     :     0.005348  d :     0.042140
      dxz     :     0.011087
      dyz     :     0.005171
      dx2y2   :     0.008237
      dxy     :     0.012297
 10 H s       :     0.915124  s :     0.915124
      pz      :     0.032374  p :     0.065166
      px      :     0.019578
      py      :     0.013214
 11 H s       :     0.914459  s :     0.914459
      pz      :     0.016338  p :     0.065360
      px      :     0.017313
      py      :     0.031709
 12 H s       :     0.915044  s :     0.915044
      pz      :     0.024128  p :     0.065150
      px      :     0.012760
      py      :     0.028261
 13 H s       :     0.916632  s :     0.916632
      pz      :     0.023453  p :     0.065452
      px      :     0.012729
      py      :     0.029270
 14 H s       :     0.916470  s :     0.916470
      pz      :     0.032928  p :     0.065463
      px      :     0.018745
      py      :     0.013791
 15 H s       :     0.915882  s :     0.915882
      pz      :     0.032994  p :     0.065851
      px      :     0.019007
      py      :     0.013851
 16 H s       :     0.916199  s :     0.916199
      pz      :     0.023573  p :     0.065789
      px      :     0.012701
      py      :     0.029515
 17 H s       :     0.913688  s :     0.913688
      pz      :     0.023578  p :     0.066234
      px      :     0.012708
      py      :     0.029948
 18 H s       :     0.913055  s :     0.913055
      pz      :     0.033308  p :     0.065730
      px      :     0.018842
      py      :     0.013580
 19 H s       :     0.895318  s :     0.895318
      pz      :     0.034350  p :     0.066761
      px      :     0.018158
      py      :     0.014253
 20 H s       :     0.904094  s :     0.904094
      pz      :     0.024312  p :     0.066889
      px      :     0.012336
      py      :     0.030241
 21 H s       :     0.900872  s :     0.900872
      pz      :     0.025596  p :     0.076228
      px      :     0.021834
      py      :     0.028799
 22 H s       :     0.908014  s :     0.908014
      pz      :     0.015380  p :     0.066898
      px      :     0.017791
      py      :     0.033727
 23 H s       :     0.907785  s :     0.907785
      pz      :     0.037010  p :     0.066826
      px      :     0.016353
      py      :     0.013463
 24 H s       :     0.917604  s :     0.917604
      pz      :     0.031049  p :     0.064842
      px      :     0.018393
      py      :     0.015400
 25 H s       :     0.917944  s :     0.917944
      pz      :     0.019165  p :     0.064800
      px      :     0.015100
      py      :     0.030535


                      *****************************
                      * MAYER POPULATION ANALYSIS *
                      *****************************

  NA   - Mulliken gross atomic population
  ZA   - Total nuclear charge
  QA   - Mulliken gross atomic charge
  VA   - Mayer's total valence
  BVA  - Mayer's bonded valence
  FA   - Mayer's free valence

  ATOM       NA         ZA         QA         VA         BVA        FA
  0 C      6.0229     6.0000    -0.0229     4.0165     3.9141     0.1025
  1 C      6.0550     6.0000    -0.0550     4.0797     3.9698     0.1099
  2 C      6.0422     6.0000    -0.0422     4.0375     3.9262     0.1113
  3 C      6.0612     6.0000    -0.0612     4.0858     3.9733     0.1125
  4 C      5.8895     6.0000     0.1105     3.9130     3.8038     0.1092
  5 C      5.9095     6.0000     0.0905     4.0113     3.8724     0.1389
  6 C      6.2439     6.0000    -0.2439     3.9170     3.7716     0.1455
  7 C      6.0002     6.0000    -0.0002     4.0041     3.8941     0.1101
  8 C      5.7596     6.0000     0.2404     3.9686     3.8641     0.1045
  9 O      8.4033     8.0000    -0.4033     2.1655     2.0194     0.1460
 10 H      0.9777     1.0000     0.0223     0.9883     0.9673     0.0210
 11 H      0.9764     1.0000     0.0236     0.9829     0.9618     0.0212
 12 H      0.9773     1.0000     0.0227     0.9882     0.9672     0.0210
 13 H      0.9821     1.0000     0.0179     0.9781     0.9562     0.0219
 14 H      0.9823     1.0000     0.0177     0.9777     0.9558     0.0219
 15 H      0.9848     1.0000     0.0152     0.9834     0.9612     0.0222
 16 H      0.9843     1.0000     0.0157     0.9830     0.9607     0.0223
 17 H      0.9746     1.0000     0.0254     0.9876     0.9653     0.0224
 18 H      0.9790     1.0000     0.0210     0.9798     0.9575     0.0223
 19 H      0.9584     1.0000     0.0416     0.9895     0.9674     0.0221
 20 H      0.9804     1.0000     0.0196     0.9984     0.9761     0.0223
 21 H      0.9871     1.0000     0.0129     1.0044     0.9830     0.0215
 22 H      0.9651     1.0000     0.0349     0.9739     0.9519     0.0220
 23 H      0.9651     1.0000     0.0349     0.9746     0.9526     0.0220
 24 H      0.9689     1.0000     0.0311     0.9800     0.9591     0.0209
 25 H      0.9694     1.0000     0.0306     0.9799     0.9589     0.0210

  Mayer bond orders larger than 0.100000
B(  0-C ,  1-C ) :   1.0585 B(  0-C , 10-H ) :   0.9596 B(  0-C , 11-H ) :   0.9587 
B(  0-C , 12-H ) :   0.9598 B(  1-C ,  2-C ) :   1.0401 B(  1-C , 13-H ) :   0.9410 
B(  1-C , 14-H ) :   0.9405 B(  2-C ,  3-C ) :   1.0423 B(  2-C , 15-H ) :   0.9367 
B(  2-C , 16-H ) :   0.9370 B(  3-C ,  4-C ) :   1.0461 B(  3-C , 17-H ) :   0.9361 
B(  3-C , 18-H ) :   0.9369 B(  4-C ,  5-C ) :   0.9829 B(  4-C , 19-H ) :   0.9210 
B(  4-C , 20-H ) :   0.9189 B(  5-C ,  6-C ) :   1.7653 B(  5-C ,  9-O ) :   1.0439 
B(  6-C ,  7-C ) :   0.9886 B(  6-C , 21-H ) :   0.9885 B(  7-C ,  8-C ) :   1.0649 
B(  7-C , 22-H ) :   0.9260 B(  7-C , 23-H ) :   0.9249 B(  8-C ,  9-O ) :   0.9059 
B(  8-C , 24-H ) :   0.9465 B(  8-C , 25-H ) :   0.9461 


                *******************************************
                * RELAXED MP2 DENSITY POPULATION ANALYSIS *
                *******************************************

------------------------------------------------------------------------------
                           ORCA POPULATION ANALYSIS
------------------------------------------------------------------------------
Input electron density              ... calc.pmp2re
BaseName (.gbw .S,...)              ... calc

                    ********************************
                    * MULLIKEN POPULATION ANALYSIS *
                    ********************************

-----------------------
MULLIKEN ATOMIC CHARGES
-----------------------
   0 C :   -0.023699
   1 C :   -0.048272
   2 C :   -0.035717
   3 C :   -0.053965
   4 C :    0.104826
   5 C :    0.072810
   6 C :   -0.232065
   7 C :    0.004816
   8 C :    0.219183
   9 O :   -0.353246
  10 H :    0.021345
  11 H :    0.022103
  12 H :    0.021704
  13 H :    0.015930
  14 H :    0.015689
  15 H :    0.012870
  16 H :    0.013440
  17 H :    0.022268
  18 H :    0.018066
  19 H :    0.037787
  20 H :    0.014828
  21 H :    0.003929
  22 H :    0.032813
  23 H :    0.032821
  24 H :    0.030137
  25 H :    0.029599
Sum of atomic charges:   -0.0000000

--------------------------------
MULLIKEN REDUCED ORBITAL CHARGES
--------------------------------
  0 C s       :     3.019913  s :     3.019913
      pz      :     1.000331  p :     2.967170
      px      :     0.974014
      py      :     0.992824
      dz2     :     0.004948  d :     0.036616
      dxz     :     0.008252
      dyz     :     0.008616
      dx2y2   :     0.008388
      dxy     :     0.006412
  1 C s       :     3.054532  s :     3.054532
      pz      :     0.989217  p :     2.948726
      px      :     0.969955
      py      :     0.989554
      dz2     :     0.006667  d :     0.045014
      dxz     :     0.008889
      dyz     :     0.010645
      dx2y2   :     0.010980
      dxy     :     0.007834
  2 C s       :     3.049543  s :     3.049543
      pz      :     0.985742  p :     2.942015
      px      :     0.963875
      py      :     0.992397
      dz2     :     0.006586  d :     0.044159
      dxz     :     0.008710
      dyz     :     0.010524
      dx2y2   :     0.010907
      dxy     :     0.007431
  3 C s       :     3.066908  s :     3.066908
      pz      :     0.992227  p :     2.942500
      px      :     0.965971
      py      :     0.984301
      dz2     :     0.006623  d :     0.044557
      dxz     :     0.008831
      dyz     :     0.010522
      dx2y2   :     0.010866
      dxy     :     0.007715
  4 C s       :     2.945531  s :     2.945531
      pz      :     0.986819  p :     2.906425
      px      :     0.924963
      py      :     0.994642
      dz2     :     0.007289  d :     0.043217
      dxz     :     0.007637
      dyz     :     0.009738
      dx2y2   :     0.011768
      dxy     :     0.006785
  5 C s       :     3.065885  s :     3.065885
      pz      :     0.942955  p :     2.774014
      px      :     0.921560
      py      :     0.909499
      dz2     :     0.017097  d :     0.087291
      dxz     :     0.019020
      dyz     :     0.009907
      dx2y2   :     0.019358
      dxy     :     0.021909
  6 C s       :     3.271623  s :     3.271623
      pz      :     1.033015  p :     2.918146
      px      :     0.899930
      py      :     0.985201
      dz2     :     0.007755  d :     0.042296
      dxz     :     0.008659
      dyz     :     0.006172
      dx2y2   :     0.009657
      dxy     :     0.010053
  7 C s       :     2.967635  s :     2.967635
      pz      :     1.008796  p :     2.982766
      px      :     0.969842
      py      :     1.004128
      dz2     :     0.009254  d :     0.044783
      dxz     :     0.008077
      dyz     :     0.008674
      dx2y2   :     0.010582
      dxy     :     0.008196
  8 C s       :     2.974397  s :     2.974397
      pz      :     0.983806  p :     2.734506
      px      :     0.762516
      py      :     0.988184
      dz2     :     0.009612  d :     0.071914
      dxz     :     0.018359
      dyz     :     0.011006
      dx2y2   :     0.016684
      dxy     :     0.016253
  9 O s       :     3.724559  s :     3.724559
      pz      :     1.717157  p :     4.603453
      px      :     1.203936
      py      :     1.682360
      dz2     :     0.003751  d :     0.025234
      dxz     :     0.006222
      dyz     :     0.004175
      dx2y2   :     0.004407
      dxy     :     0.006679
 10 H s       :     0.954346  s :     0.954346
      pz      :     0.011960  p :     0.024309
      px      :     0.006868
      py      :     0.005481
 11 H s       :     0.953698  s :     0.953698
      pz      :     0.006487  p :     0.024199
      px      :     0.005931
      py      :     0.011780
 12 H s       :     0.953983  s :     0.953983
      pz      :     0.009358  p :     0.024312
      px      :     0.004378
      py      :     0.010576
 13 H s       :     0.960754  s :     0.960754
      pz      :     0.008716  p :     0.023316
      px      :     0.004257
      py      :     0.010344
 14 H s       :     0.960988  s :     0.960988
      pz      :     0.012160  p :     0.023323
      px      :     0.006322
      py      :     0.004840
 15 H s       :     0.963789  s :     0.963789
      pz      :     0.012073  p :     0.023342
      px      :     0.006434
      py      :     0.004835
 16 H s       :     0.963234  s :     0.963234
      pz      :     0.008923  p :     0.023326
      px      :     0.004153
      py      :     0.010250
 17 H s       :     0.954383  s :     0.954383
      pz      :     0.008815  p :     0.023348
      px      :     0.004195
      py      :     0.010338
 18 H s       :     0.958695  s :     0.958695
      pz      :     0.012115  p :     0.023239
      px      :     0.006349
      py      :     0.004775
 19 H s       :     0.938117  s :     0.938117
      pz      :     0.012573  p :     0.024096
      px      :     0.006420
      py      :     0.005103
 20 H s       :     0.961521  s :     0.961521
      pz      :     0.008835  p :     0.023651
      px      :     0.004208
      py      :     0.010608
 21 H s       :     0.970092  s :     0.970092
      pz      :     0.008810  p :     0.025979
      px      :     0.006833
      py      :     0.010335
 22 H s       :     0.943479  s :     0.943479
      pz      :     0.005398  p :     0.023708
      px      :     0.006256
      py      :     0.012055
 23 H s       :     0.943482  s :     0.943482
      pz      :     0.013338  p :     0.023698
      px      :     0.005720
      py      :     0.004639
 24 H s       :     0.947267  s :     0.947267
      pz      :     0.010932  p :     0.022596
      px      :     0.006263
      py      :     0.005402
 25 H s       :     0.947845  s :     0.947845
      pz      :     0.006768  p :     0.022556
      px      :     0.005085
      py      :     0.010703


                     *******************************
                     * LOEWDIN POPULATION ANALYSIS *
                     *******************************

----------------------
LOEWDIN ATOMIC CHARGES
----------------------
   0 C :   -0.060288
   1 C :   -0.039345
   2 C :   -0.035834
   3 C :   -0.026278
   4 C :   -0.032481
   5 C :    0.031065
   6 C :   -0.131330
   7 C :   -0.043891
   8 C :    0.085182
   9 O :   -0.118102
  10 H :    0.021319
  11 H :    0.021880
  12 H :    0.021416
  13 H :    0.019620
  14 H :    0.019769
  15 H :    0.019959
  16 H :    0.019679
  17 H :    0.021461
  18 H :    0.022768
  19 H :    0.038887
  20 H :    0.029957
  21 H :    0.022718
  22 H :    0.027139
  23 H :    0.027438
  24 H :    0.018798
  25 H :    0.018495

-------------------------------
LOEWDIN REDUCED ORBITAL CHARGES
-------------------------------
  0 C s       :     2.849074  s :     2.849074
      pz      :     1.052990  p :     3.130836
      px      :     1.025529
      py      :     1.052317
      dz2     :     0.010587  d :     0.080378
      dxz     :     0.017480
      dyz     :     0.019474
      dx2y2   :     0.019623
      dxy     :     0.013214
  1 C s       :     2.845754  s :     2.845754
      pz      :     1.043464  p :     3.095627
      px      :     1.019187
      py      :     1.032976
      dz2     :     0.014067  d :     0.097964
      dxz     :     0.018714
      dyz     :     0.023972
      dx2y2   :     0.025063
      dxy     :     0.016148
  2 C s       :     2.848972  s :     2.848972
      pz      :     1.043171  p :     3.090049
      px      :     1.013861
      py      :     1.033017
      dz2     :     0.013982  d :     0.096813
      dxz     :     0.018415
      dyz     :     0.023674
      dx2y2   :     0.025129
      dxy     :     0.015613
  3 C s       :     2.848382  s :     2.848382
      pz      :     1.043119  p :     3.080503
      px      :     1.016635
      py      :     1.020749
      dz2     :     0.014002  d :     0.097393
      dxz     :     0.018502
      dyz     :     0.023673
      dx2y2   :     0.024934
      dxy     :     0.016282
  4 C s       :     2.839184  s :     2.839184
      pz      :     1.050298  p :     3.096614
      px      :     1.004797
      py      :     1.041518
      dz2     :     0.015354  d :     0.096683
      dxz     :     0.016817
      dyz     :     0.022095
      dx2y2   :     0.027646
      dxy     :     0.014771
  5 C s       :     2.847488  s :     2.847488
      pz      :     0.979486  p :     2.930526
      px      :     0.975960
      py      :     0.975080
      dz2     :     0.035351  d :     0.190921
      dxz     :     0.040283
      dyz     :     0.023718
      dx2y2   :     0.043282
      dxy     :     0.048287
  6 C s       :     2.859762  s :     2.859762
      pz      :     1.083759  p :     3.172698
      px      :     1.011214
      py      :     1.077726
      dz2     :     0.014810  d :     0.098870
      dxz     :     0.019695
      dyz     :     0.016417
      dx2y2   :     0.024434
      dxy     :     0.023514
  7 C s       :     2.841010  s :     2.841010
      pz      :     1.038080  p :     3.101706
      px      :     1.032623
      py      :     1.031003
      dz2     :     0.020893  d :     0.101175
      dxz     :     0.017006
      dyz     :     0.020017
      dx2y2   :     0.025501
      dxy     :     0.017757
  8 C s       :     2.843356  s :     2.843356
      pz      :     1.034568  p :     2.916282
      px      :     0.846846
      py      :     1.034868
      dz2     :     0.017455  d :     0.155180
      dxz     :     0.041427
      dyz     :     0.026322
      dx2y2   :     0.034670
      dxy     :     0.035306
  9 O s       :     3.417208  s :     3.417208
      pz      :     1.714692  p :     4.658559
      px      :     1.257501
      py      :     1.686366
      dz2     :     0.005425  d :     0.042335
      dxz     :     0.011101
      dyz     :     0.005185
      dx2y2   :     0.008354
      dxy     :     0.012269
 10 H s       :     0.913607  s :     0.913607
      pz      :     0.032156  p :     0.065074
      px      :     0.019623
      py      :     0.013295
 11 H s       :     0.912778  s :     0.912778
      pz      :     0.016380  p :     0.065342
      px      :     0.017465
      py      :     0.031497
 12 H s       :     0.913526  s :     0.913526
      pz      :     0.024028  p :     0.065058
      px      :     0.012895
      py      :     0.028135
 13 H s       :     0.914970  s :     0.914970
      pz      :     0.023371  p :     0.065410
      px      :     0.012861
      py      :     0.029178
 14 H s       :     0.914811  s :     0.914811
      pz      :     0.032715  p :     0.065420
      px      :     0.018808
      py      :     0.013897
 15 H s       :     0.914223  s :     0.914223
      pz      :     0.032802  p :     0.065818
      px      :     0.019064
      py      :     0.013952
 16 H s       :     0.914565  s :     0.914565
      pz      :     0.023476  p :     0.065756
      px      :     0.012835
      py      :     0.029445
 17 H s       :     0.912349  s :     0.912349
      pz      :     0.023492  p :     0.066190
      px      :     0.012848
      py      :     0.029851
 18 H s       :     0.911553  s :     0.911553
      pz      :     0.033093  p :     0.065679
      px      :     0.018900
      py      :     0.013686
 19 H s       :     0.894438  s :     0.894438
      pz      :     0.034077  p :     0.066676
      px      :     0.018278
      py      :     0.014321
 20 H s       :     0.903135  s :     0.903135
      pz      :     0.024194  p :     0.066908
      px      :     0.012609
      py      :     0.030104
 21 H s       :     0.901119  s :     0.901119
      pz      :     0.025639  p :     0.076163
      px      :     0.021780
      py      :     0.028744
 22 H s       :     0.905895  s :     0.905895
      pz      :     0.015432  p :     0.066966
      px      :     0.017945
      py      :     0.033589
 23 H s       :     0.905670  s :     0.905670
      pz      :     0.036807  p :     0.066892
      px      :     0.016519
      py      :     0.013566
 24 H s       :     0.916313  s :     0.916313
      pz      :     0.030894  p :     0.064889
      px      :     0.018536
      py      :     0.015459
 25 H s       :     0.916654  s :     0.916654
      pz      :     0.019166  p :     0.064851
      px      :     0.015279
      py      :     0.030405


                      *****************************
                      * MAYER POPULATION ANALYSIS *
                      *****************************

  NA   - Mulliken gross atomic population
  ZA   - Total nuclear charge
  QA   - Mulliken gross atomic charge
  VA   - Mayer's total valence
  BVA  - Mayer's bonded valence
  FA   - Mayer's free valence

  ATOM       NA         ZA         QA         VA         BVA        FA
  0 C      6.0237     6.0000    -0.0237     4.0242     3.9219     0.1023
  1 C      6.0483     6.0000    -0.0483     4.0981     3.9885     0.1096
  2 C      6.0357     6.0000    -0.0357     4.0585     3.9476     0.1109
  3 C      6.0540     6.0000    -0.0540     4.1032     3.9911     0.1121
  4 C      5.8952     6.0000     0.1048     3.9257     3.8168     0.1089
  5 C      5.9272     6.0000     0.0728     4.0444     3.9075     0.1370
  6 C      6.2321     6.0000    -0.2321     3.9240     3.7797     0.1443
  7 C      5.9952     6.0000     0.0048     4.0154     3.9057     0.1097
  8 C      5.7808     6.0000     0.2192     3.9956     3.8914     0.1042
  9 O      8.3532     8.0000    -0.3532     2.2367     2.0924     0.1443
 10 H      0.9787     1.0000     0.0213     0.9893     0.9683     0.0210
 11 H      0.9779     1.0000     0.0221     0.9832     0.9621     0.0211
 12 H      0.9783     1.0000     0.0217     0.9892     0.9683     0.0210
 13 H      0.9841     1.0000     0.0159     0.9792     0.9573     0.0219
 14 H      0.9843     1.0000     0.0157     0.9788     0.9569     0.0219
 15 H      0.9871     1.0000     0.0129     0.9845     0.9623     0.0222
 16 H      0.9866     1.0000     0.0134     0.9841     0.9618     0.0222
 17 H      0.9777     1.0000     0.0223     0.9892     0.9669     0.0223
 18 H      0.9819     1.0000     0.0181     0.9811     0.9588     0.0222
 19 H      0.9622     1.0000     0.0378     0.9897     0.9677     0.0220
 20 H      0.9852     1.0000     0.0148     0.9999     0.9776     0.0223
 21 H      0.9961     1.0000     0.0039     1.0037     0.9823     0.0214
 22 H      0.9672     1.0000     0.0328     0.9747     0.9527     0.0220
 23 H      0.9672     1.0000     0.0328     0.9753     0.9533     0.0220
 24 H      0.9699     1.0000     0.0301     0.9790     0.9581     0.0209
 25 H      0.9704     1.0000     0.0296     0.9788     0.9579     0.0209

  Mayer bond orders larger than 0.100000
B(  0-C ,  1-C ) :   1.0645 B(  0-C , 10-H ) :   0.9576 B(  0-C , 11-H ) :   0.9551 
B(  0-C , 12-H ) :   0.9578 B(  1-C ,  2-C ) :   1.0475 B(  1-C , 13-H ) :   0.9373 
B(  1-C , 14-H ) :   0.9368 B(  2-C ,  3-C ) :   1.0476 B(  2-C , 15-H ) :   0.9327 
B(  2-C , 16-H ) :   0.9331 B(  3-C ,  4-C ) :   1.0510 B(  3-C , 17-H ) :   0.9320 
B(  3-C , 18-H ) :   0.9331 B(  4-C ,  5-C ) :   0.9931 B(  4-C , 19-H ) :   0.9154 
B(  4-C , 20-H ) :   0.9108 B(  5-C ,  6-C ) :   1.7410 B(  5-C ,  9-O ) :   1.0721 
B(  6-C ,  7-C ) :   0.9954 B(  6-C , 21-H ) :   0.9854 B(  7-C ,  8-C ) :   1.0698 
B(  7-C , 22-H ) :   0.9205 B(  7-C , 23-H ) :   0.9192 B(  8-C ,  9-O ) :   0.9280 
B(  8-C , 24-H ) :   0.9412 B(  8-C , 25-H ) :   0.9409 


-------
TIMINGS
-------

Total time                :  116.182 sec
Integral trafo            :    1.746 sec (  1.5%)
FC preparation            :    0.485 sec (  0.4%)
I/O of integrals          :    0.324 sec (  0.3%)
K(i,j) operators          :    1.076 sec (  0.9%)
T(i,j) pair energies      :    0.141 sec (  0.1%)
V**(-1/2)                 :    0.126 sec (  0.1%)
Gamma(ia|P)               :    1.045 sec (  0.9%)
Gamma-Trafo               :    0.341 sec (  0.3%)
D(virtual)                :    0.290 sec (  0.2%)
D(internal)               :    1.207 sec (  1.0%)
W(virtual)                :    0.578 sec (  0.5%)
W(internal)               :    1.648 sec (  1.4%)
L(virtual)                :    0.732 sec (  0.6%)
L(internal)               :    0.139 sec (  0.1%)
XC kernel                 :    0.092 sec (  0.1%)
G(D)                      :    9.158 sec (  7.9%)
G(Z)                      :    9.442 sec (  8.1%)
Z-vector solution         :   29.954 sec ( 25.8%)
3-index derivative        :    1.895 sec (  1.6%)
2-index derivative        :    0.097 sec (  0.1%)
Fock matrix gradient      :   55.129 sec ( 47.5%)


---------------------------------------
MP2 TOTAL ENERGY:     -426.988415631 Eh
---------------------------------------

The final MP2 gradient
  0:   0.00326693  -0.00526227  -0.00273979
  1:   0.00513371   0.00507822   0.00056563
  2:  -0.00604720  -0.00952999  -0.00217782
  3:   0.00526909   0.00579901   0.00125559
  4:  -0.00824369   0.01002082  -0.00990193
  5:   0.02316568  -0.00503179   0.00890784
  6:   0.00003135  -0.01772061   0.01575487
  7:  -0.01537497  -0.01398418   0.01207426
  8:  -0.03345473  -0.01053343   0.01221820
  9:   0.03295900   0.04021496  -0.03850999
 10:  -0.00158048  -0.00072695  -0.00703850
 11:   0.00122986   0.00711313   0.00225716
 12:   0.00152604  -0.00497381   0.00508930
 13:  -0.00249974   0.00388824  -0.00546421
 14:   0.00060603  -0.00051262   0.00716653
 15:  -0.00222656   0.00102091  -0.00639543
 16:   0.00101530  -0.00344305   0.00591243
 17:  -0.00106295   0.00449908  -0.00622964
 18:   0.00219314  -0.00060294   0.00729038
 19:  -0.00264874  -0.00034955  -0.00737629
 20:   0.00122719  -0.00387334   0.00605584
 21:   0.00141163  -0.00265867   0.00245624
 22:  -0.00435414   0.00582492   0.00731774
 23:  -0.00428993  -0.00619786  -0.00648708
 24:   0.00213316   0.00595806   0.00456112
 25:   0.00061878  -0.00399542  -0.00657911

-----------------------------------
NORM OF THE MP2 GRADIENT:  0.094032
-----------------------------------

Maximum memory used throughout the entire MP2-calculation: 69.9 MB


-------------------------------------------------------------------------------
                          DFT DISPERSION CORRECTION                            
                                                                               
                              DFTD3 V3.1  Rev 1                                
                          USING Becke-Johnson damping                          
-------------------------------------------------------------------------------
The B2PLYP functional is recognized
Active option DFTDOPT                   ...         4   

molecular C6(AA) [au] = 5040.924061 


            DFT-D V3
 parameters
 s6 scaling factor         :     0.6400 
 a1 scaling factor         :     0.3065 
 s8 scaling factor         :     0.9147 
 a2 scaling factor         :     5.0570 
 ad hoc parameters k1-k3   :    16.0000     1.3333    -4.0000 

 Edisp/kcal,au: -10.660834198222  -0.016989118892 
 E6   /kcal   :  -6.269041697 
 E8   /kcal   :  -4.391792501 
 % E8         :  41.195580192 

-------------------------   ----------------
Dispersion correction           -0.016989119
-------------------------   ----------------


-------------------------   --------------------
FINAL SINGLE POINT ENERGY      -427.005404750286
-------------------------   --------------------

------------------------------------------------------------------------------
                         ORCA GEOMETRY RELAXATION STEP
------------------------------------------------------------------------------

Reading the OPT-File                    .... done
Getting information on internals        .... done
Copying old internal coords+grads       .... done
Making the new internal coordinates     .... (2022 redundants) done
Validating the new internal coordinates .... (2022 redundants) done
Calculating the B-matrix                .... done
Calculating the G,G- and P matrices     .... done
Transforming gradient to internals      .... done
Projecting the internal gradient        .... done
Number of atoms                         ....  26
Number of internal coordinates          .... 124
Current Energy                          ....  -427.005404750 Eh
Current gradient norm                   ....     0.094031940 Eh/bohr
Maximum allowed component of the step   ....  0.300
Current trust radius                    ....  0.300
Evaluating the initial hessian          ....  (Almloef) done
Projecting the Hessian                  .... done
Forming the augmented Hessian           .... done
Diagonalizing the augmented Hessian     .... done
Last element of RFO vector              ....  0.980970205
Lowest eigenvalues of augmented Hessian:
 -0.014856807  0.010842701  0.010892164  0.010917855  0.011455802
Length of the computed step             ....  0.197924795
The final length of the internal step   ....  0.197924795
Converting the step to Cartesian space:
 Initial RMS(Int)=    0.0177741713
Transforming coordinates:
 Iter   0:  RMS(Cart)=    0.0636740650 RMS(Int)=    1.2604639361
done
Storing new coordinates                 .... done

                                .--------------------.
          ----------------------|Geometry convergence|-------------------------
          Item                value                   Tolerance       Converged
          ---------------------------------------------------------------------
          RMS gradient        0.0074738557            0.0000300000      NO
          MAX gradient        0.0427592322            0.0001000000      NO
          RMS step            0.0177741713            0.0006000000      NO
          MAX step            0.0706726750            0.0010000000      NO
          ........................................................
          Max(Bonds)      0.0374      Max(Angles)    3.33
          Max(Dihed)        1.44      Max(Improp)    0.00
          ---------------------------------------------------------------------

The optimization has not yet converged - more geometry cycles are needed


    ---------------------------------------------------------------------------
                         Redundant Internal Coordinates
                            (Angstroem and degrees)

        Definition                    Value    dE/dq     Step     New-Value
    ----------------------------------------------------------------------------
     1. B(C   1,C   0)                1.5260 -0.004208  0.0057    1.5317   
     2. B(C   2,C   1)                1.5330  0.000493 -0.0007    1.5323   
     3. B(C   3,C   2)                1.5333  0.000142 -0.0002    1.5331   
     4. B(C   4,C   3)                1.5340 -0.001110  0.0015    1.5355   
     5. B(C   5,C   4)                1.5033 -0.000305  0.0004    1.5037   
     6. B(C   6,C   5)                1.3202 -0.035408  0.0240    1.3442   
     7. B(C   7,C   6)                1.4829 -0.020824  0.0231    1.5059   
     8. B(C   8,C   7)                1.5346 -0.015893  0.0187    1.5533   
     9. B(O   9,C   8)                1.3777 -0.042759  0.0374    1.4151   
    10. B(O   9,C   5)                1.3430 -0.018841  0.0163    1.3593   
    11. B(H  10,C   0)                1.1109  0.006858 -0.0104    1.1005   
    12. B(H  11,C   0)                1.1104  0.006311 -0.0096    1.1008   
    13. B(H  12,C   0)                1.1110  0.006879 -0.0105    1.1005   
    14. B(H  13,C   1)                1.1119  0.006240 -0.0095    1.1024   
    15. B(H  14,C   1)                1.1119  0.006268 -0.0096    1.1023   
    16. B(H  15,C   2)                1.1125  0.006261 -0.0096    1.1030   
    17. B(H  16,C   2)                1.1125  0.006302 -0.0096    1.1029   
    18. B(H  17,C   3)                1.1122  0.007294 -0.0111    1.1010   
    19. B(H  18,C   3)                1.1126  0.007117 -0.0109    1.1017   
    20. B(H  19,C   4)                1.1117  0.007630 -0.0116    1.1001   
    21. B(H  20,C   4)                1.1117  0.006667 -0.0102    1.1016   
    22. B(H  21,C   6)                1.0824 -0.003817  0.0052    1.0876   
    23. B(H  22,C   7)                1.1111  0.005661 -0.0086    1.1025   
    24. B(H  23,C   7)                1.1110  0.005854 -0.0089    1.1021   
    25. B(H  24,C   8)                1.1111  0.006500 -0.0099    1.1012   
    26. B(H  25,C   8)                1.1112  0.006345 -0.0097    1.1016   
    27. A(C   1,C   0,H  11)          109.60 -0.005592    1.07    110.68   
    28. A(C   1,C   0,H  12)          110.31 -0.001703    0.28    110.59   
    29. A(H  10,C   0,H  12)          109.18  0.002926   -0.72    108.46   
    30. A(C   1,C   0,H  10)          110.37 -0.001651    0.26    110.64   
    31. A(H  11,C   0,H  12)          108.65  0.003072   -0.45    108.20   
    32. A(H  10,C   0,H  11)          108.69  0.003126   -0.47    108.21   
    33. A(C   2,C   1,H  14)          109.67  0.001562   -0.41    109.27   
    34. A(H  13,C   1,H  14)          108.72  0.002242   -1.17    107.55   
    35. A(C   0,C   1,C   2)          111.14 -0.007736    1.53    112.67   
    36. A(C   0,C   1,H  14)          108.77  0.000561    0.26    109.03   
    37. A(C   0,C   1,H  13)          108.86  0.000835    0.19    109.05   
    38. A(C   2,C   1,H  13)          109.63  0.002713   -0.46    109.17   
    39. A(C   3,C   2,H  16)          109.18 -0.000532   -0.04    109.15   
    40. A(C   1,C   2,H  16)          109.23  0.002593   -0.16    109.07   
    41. A(C   1,C   2,H  15)          109.24  0.002741   -0.23    109.01   
    42. A(C   1,C   2,C   3)          111.07 -0.009298    1.73    112.80   
    43. A(C   3,C   2,H  15)          109.32  0.002062   -0.22    109.10   
    44. A(H  15,C   2,H  16)          108.76  0.002661   -1.14    107.62   
    45. A(C   2,C   3,H  18)          109.24  0.001642    0.00    109.24   
    46. A(C   4,C   3,H  17)          109.56  0.002047   -0.27    109.29   
    47. A(C   2,C   3,H  17)          109.17  0.001927   -0.09    109.08   
    48. A(C   2,C   3,C   4)          110.92 -0.007885    1.50    112.42   
    49. A(H  17,C   3,H  18)          108.76  0.002321   -1.05    107.71   
    50. A(C   4,C   3,H  18)          109.16  0.000132   -0.14    109.02   
    51. A(C   3,C   4,H  20)          109.09  0.001283   -0.02    109.07   
    52. A(C   3,C   4,C   5)          111.53 -0.006908    1.22    112.75   
    53. A(C   5,C   4,H  20)          108.58 -0.001652    0.25    108.83   
    54. A(C   5,C   4,H  19)          109.04  0.001594   -0.19    108.85   
    55. A(C   3,C   4,H  19)          110.01  0.002519   -0.33    109.68   
    56. A(H  19,C   4,H  20)          108.53  0.003374   -0.98    107.55   
    57. A(C   4,C   5,C   6)          125.07 -0.018477    2.32    127.39   
    58. A(C   6,C   5,O   9)          112.16 -0.005236    1.02    113.18   
    59. A(C   4,C   5,O   9)          122.77  0.023707   -3.33    119.43   
    60. A(C   5,C   6,C   7)          109.07 -0.002257    0.33    109.40   
    61. A(C   7,C   6,H  21)          125.59  0.001858   -0.29    125.30   
    62. A(C   5,C   6,H  21)          125.34  0.000397   -0.04    125.30   
    63. A(C   6,C   7,C   8)          102.03  0.004245   -0.93    101.09   
    64. A(H  22,C   7,H  23)          111.08  0.006305   -1.96    109.12   
    65. A(C   8,C   7,H  23)          111.66 -0.001566    0.25    111.91   
    66. A(C   6,C   7,H  23)          110.26 -0.003739    1.21    111.47   
    67. A(C   8,C   7,H  22)          111.74 -0.000639    0.17    111.91   
    68. A(C   6,C   7,H  22)          109.72 -0.005186    1.47    111.19   
    69. A(H  24,C   8,H  25)          110.15  0.004631   -1.41    108.75   
    70. A(O   9,C   8,H  25)          109.42  0.001243   -0.22    109.20   
    71. A(C   7,C   8,H  25)          110.98  0.000754    0.37    111.34   
    72. A(O   9,C   8,H  24)          109.84  0.005161   -0.54    109.30   
    73. A(C   7,C   8,H  24)          111.06  0.000752    0.32    111.38   
    74. A(C   7,C   8,O   9)          105.28 -0.013156    1.59    106.87   
    75. A(C   5,O   9,C   8)          111.45  0.016403   -2.00    109.45   
    76. D(C   2,C   1,C   0,H  10)    -60.27 -0.000243   -0.00    -60.27   
    77. D(H  13,C   1,C   0,H  12)   -178.69  0.000281   -0.03   -178.72   
    78. D(C   2,C   1,C   0,H  11)   -179.94  0.000448   -0.26   -180.20   
    79. D(H  13,C   1,C   0,H  10)     60.58 -0.001190    0.52     61.09   
    80. D(C   2,C   1,C   0,H  12)     60.47  0.001227   -0.55     59.92   
    81. D(H  13,C   1,C   0,H  11)    -59.10 -0.000498    0.26    -58.84   
    82. D(C   3,C   2,C   1,C   0)   -179.57 -0.000376    0.24   -179.33   
    83. D(H  15,C   2,C   1,C   0)     59.77  0.001159   -0.44     59.34   
    84. D(H  15,C   2,C   1,H  14)   -179.92 -0.002067    0.60   -179.32   
    85. D(H  15,C   2,C   1,H  13)    -60.62  0.003286   -1.35    -61.97   
    86. D(C   3,C   2,C   1,H  14)    -59.26 -0.003602    1.28    -57.98   
    87. D(C   3,C   2,C   1,H  13)     60.04  0.001751   -0.67     59.37   
    88. D(C   4,C   3,C   2,H  16)     59.52  0.002937   -1.01     58.51   
    89. D(C   4,C   3,C   2,H  15)    -59.35 -0.001194    0.53    -58.83   
    90. D(C   4,C   3,C   2,C   1)   -179.97 -0.000051   -0.14   -180.11   
    91. D(H  17,C   3,C   2,H  16)   -179.66  0.001750   -0.46   -180.12   
    92. D(H  17,C   3,C   2,H  15)     61.46 -0.002381    1.08     62.54   
    93. D(H  17,C   3,C   2,C   1)    -59.15 -0.001238    0.41    -58.74   
    94. D(H  19,C   4,C   3,H  18)   -179.37 -0.001887    0.62   -178.74   
    95. D(H  19,C   4,C   3,H  17)    -60.37  0.002232   -0.90    -61.27   
    96. D(H  19,C   4,C   3,C   2)     60.22  0.000936   -0.23     59.99   
    97. D(C   5,C   4,C   3,H  18)    -58.24 -0.002743    0.96    -57.28   
    98. D(C   5,C   4,C   3,H  17)     60.76  0.001375   -0.56     60.20   
    99. D(C   5,C   4,C   3,C   2)   -178.65  0.000080    0.11   -178.55   
   100. D(O   9,C   5,C   4,H  19)   -119.66 -0.000019   -0.47   -120.13   
   101. D(O   9,C   5,C   4,C   3)    118.65  0.000224   -0.71    117.93   
   102. D(C   6,C   5,C   4,H  20)    178.04  0.002784   -0.83    177.20   
   103. D(C   6,C   5,C   4,H  19)     59.96 -0.001220    0.30     60.26   
   104. D(C   6,C   5,C   4,C   3)    -61.73 -0.000978    0.06    -61.67   
   105. D(C   7,C   6,C   5,O   9)     -0.31 -0.000466    0.14     -0.17   
   106. D(C   7,C   6,C   5,C   4)   -179.97  0.000521   -0.54   -180.51   
   107. D(H  21,C   6,C   5,O   9)    179.87 -0.000085    0.10    179.97   
   108. D(H  21,C   6,C   5,C   4)      0.22  0.000902   -0.58     -0.37   
   109. D(H  23,C   7,C   6,C   5)    119.33 -0.000929    0.22    119.55   
   110. D(H  22,C   7,C   6,H  21)     61.79  0.000656   -0.41     61.38   
   111. D(H  22,C   7,C   6,C   5)   -118.02  0.001042   -0.45   -118.47   
   112. D(C   8,C   7,C   6,H  21)   -179.61 -0.000124   -0.06   -179.67   
   113. D(C   8,C   7,C   6,C   5)      0.58  0.000262   -0.10      0.48   
   114. D(H  24,C   8,C   7,H  23)    122.79  0.003974   -1.44    121.35   
   115. D(H  24,C   8,C   7,H  22)     -2.31 -0.002666    0.82     -1.49   
   116. D(H  24,C   8,C   7,C   6)   -119.46  0.001291   -0.45   -119.91   
   117. D(O   9,C   8,C   7,H  23)   -118.38  0.002764   -0.98   -119.36   
   118. D(O   9,C   8,C   7,H  22)    116.52 -0.003876    1.28    117.80   
   119. D(O   9,C   8,C   7,C   6)     -0.63  0.000080    0.02     -0.62   
   120. D(C   5,O   9,C   8,H  25)   -118.82  0.005501   -1.15   -119.97   
   121. D(C   5,O   9,C   8,H  24)    120.14 -0.004249    1.07    121.21   
   122. D(C   5,O   9,C   8,C   7)      0.51 -0.000314    0.06      0.57   
   123. D(C   8,O   9,C   5,C   6)     -0.14  0.000462   -0.13     -0.27   
   124. D(C   8,O   9,C   5,C   4)    179.52 -0.000663    0.56    180.08   
    ----------------------------------------------------------------------------

Geometry step timings:
Preparation and reading OPT file:      0.000 s ( 6.996 %)
Internal coordinates            :      0.000 s ( 0.568 %)
B/P matrices and projection     :      0.002 s (33.571 %)
Hessian update/contruction      :      0.001 s (11.264 %)
Making the step                 :      0.001 s (25.037 %)
Converting the step to Cartesian:      0.000 s ( 3.168 %)
Storing new data                :      0.000 s ( 3.883 %)
Checking convergence            :      0.000 s ( 0.128 %)
Final printing                  :      0.001 s (15.293 %)
Total time                      :      0.005 s

Time for energy+gradient        :    221.049 s
Time for complete geometry iter :    221.095 s

         *************************************************************
         *                GEOMETRY OPTIMIZATION CYCLE   2            *
         *************************************************************
---------------------------------
CARTESIAN COORDINATES (ANGSTROEM)
---------------------------------
  C      0.798992    0.025999    0.023321
  C      2.277516    0.256513   -0.303560
  C      2.946118   -0.978316   -0.916801
  C      4.430357   -0.756121   -1.230000
  C      5.092167   -1.999487   -1.841394
  C      6.556562   -1.801234   -2.119400
  C      7.115350   -0.906585   -2.952648
  C      8.613623   -1.051790   -2.910522
  C      8.772476   -2.216215   -1.894866
  O      7.469205   -2.580310   -1.480598
  H      0.235255   -0.226336   -0.887462
  H      0.352925    0.930549    0.464443
  H      0.685806   -0.798921    0.742916
  H      2.363060    1.101144   -1.006861
  H      2.810173    0.537619    0.619692
  H      2.417656   -1.248468   -1.846454
  H      2.846917   -1.825875   -0.218077
  H      4.527990    0.088727   -1.929260
  H      4.960635   -0.486539   -0.302648
  H      4.584901   -2.265171   -2.780677
  H      4.973646   -2.847548   -1.148459
  H      6.570315   -0.188043   -3.560566
  H      9.093851   -0.125894   -2.553419
  H      9.021749   -1.311129   -3.900876
  H      9.359824   -1.905506   -1.016715
  H      9.262029   -3.087776   -2.357716

----------------------------
CARTESIAN COORDINATES (A.U.)
----------------------------
  NO LB      ZA    FRAG     MASS         X           Y           Z
   0 C     6.0000    0    12.011    1.509876    0.049130    0.044070
   1 C     6.0000    0    12.011    4.303881    0.484739   -0.573645
   2 C     6.0000    0    12.011    5.567357   -1.848750   -1.732503
   3 C     6.0000    0    12.011    8.372161   -1.428862   -2.324363
   4 C     6.0000    0    12.011    9.622800   -3.778483   -3.479730
   5 C     6.0000    0    12.011   12.390106   -3.403838   -4.005085
   6 C     6.0000    0    12.011   13.446063   -1.713197   -5.579695
   7 C     6.0000    0    12.011   16.277388   -1.987596   -5.500089
   8 C     6.0000    0    12.011   16.577577   -4.188039   -3.580777
   9 O     8.0000    0    15.999   14.114752   -4.876080   -2.797925
  10 H     1.0000    0     1.008    0.444567   -0.427712   -1.677061
  11 H     1.0000    0     1.008    0.666932    1.758483    0.877671
  12 H     1.0000    0     1.008    1.295986   -1.509742    1.403908
  13 H     1.0000    0     1.008    4.465536    2.080861   -1.902692
  14 H     1.0000    0     1.008    5.310458    1.015954    1.171049
  15 H     1.0000    0     1.008    4.568707   -2.359263   -3.489292
  16 H     1.0000    0     1.008    5.379894   -3.450403   -0.412105
  17 H     1.0000    0     1.008    8.556661    0.167670   -3.645773
  18 H     1.0000    0     1.008    9.374242   -0.919425   -0.571922
  19 H     1.0000    0     1.008    8.664206   -4.280552   -5.254718
  20 H     1.0000    0     1.008    9.398829   -5.381086   -2.170273
  21 H     1.0000    0     1.008   12.416096   -0.355349   -6.728495
  22 H     1.0000    0     1.008   17.184889   -0.237905   -4.825262
  23 H     1.0000    0     1.008   17.048636   -2.477675   -7.371588
  24 H     1.0000    0     1.008   17.687503   -3.600884   -1.921314
  25 H     1.0000    0     1.008   17.502698   -5.835051   -4.455437

--------------------------------
INTERNAL COORDINATES (ANGSTROEM)
--------------------------------
 C      0   0   0     0.000000000000     0.00000000     0.00000000
 C      1   0   0     1.531672451893     0.00000000     0.00000000
 C      2   1   0     1.532284969151   112.66431440     0.00000000
 C      3   2   1     1.533110624367   112.79264745   180.67250377
 C      4   3   2     1.535497713392   112.41125960   179.88650759
 C      5   4   3     1.503677064861   112.74318166   181.45176900
 C      6   5   4     1.344225981961   127.38658920   298.32511774
 C      7   6   5     1.505882004514   109.39495541   179.47151044
 C      8   7   6     1.553278950541   101.08884020     0.47363299
 O      6   5   4     1.359391732559   119.43139421   117.94059554
 H      1   2   3     1.100453493856   110.63290720   299.73075421
 H      1   2   3     1.100806855159   110.67157867   179.79985463
 H      1   2   3     1.100509411218   110.58742146    59.91773676
 H      2   1   3     1.102430329727   109.04781138   121.36541850
 H      2   1   3     1.102334062077   109.03081604   238.52254295
 H      3   2   1     1.102954572120   109.00492520    59.33559352
 H      3   2   1     1.102910441683   109.05649517   302.10022519
 H      4   3   2     1.101029376715   109.07470892   301.25762357
 H      4   3   2     1.101748852311   109.23680468    58.74142754
 H      5   4   3     1.100072690314   109.68173370    59.98732532
 H      5   4   3     1.101550524762   109.06023448   302.44324381
 H      7   6   5     1.087625757782   125.29971594   359.61905736
 H      8   7   6     1.102463750320   111.19072772   241.53242234
 H      8   7   6     1.102100957719   111.46901450   119.54166227
 H      9   8   7     1.101210422624   111.37434288   240.08988548
 H      9   8   7     1.101595185413   111.33538658   118.53992945

---------------------------
INTERNAL COORDINATES (A.U.)
---------------------------
 C      0   0   0     0.000000000000     0.00000000     0.00000000
 C      1   0   0     2.894441460950     0.00000000     0.00000000
 C      2   1   0     2.895598950819   112.66431440     0.00000000
 C      3   2   1     2.897159213059   112.79264745   180.67250377
 C      4   3   2     2.901670157573   112.41125960   179.88650759
 C      5   4   3     2.841537846446   112.74318166   181.45176900
 C      6   5   4     2.540218968008   127.38658920   298.32511774
 C      7   6   5     2.845704578532   109.39495541   179.47151044
 C      8   7   6     2.935271826108   101.08884020     0.47363299
 O      6   5   4     2.568878083253   119.43139421   117.94059554
 H      1   2   3     2.079555726505   110.63290720   299.73075421
 H      1   2   3     2.080223482594   110.67157867   179.79985463
 H      1   2   3     2.079661395004   110.58742146    59.91773676
 H      2   1   3     2.083291404913   109.04781138   121.36541850
 H      2   1   3     2.083109485418   109.03081604   238.52254295
 H      3   2   1     2.084282079463   109.00492520    59.33559352
 H      3   2   1     2.084198685022   109.05649517   302.10022519
 H      4   3   2     2.080643987393   109.07470892   301.25762357
 H      4   3   2     2.082003599230   109.23680468    58.74142754
 H      5   4   3     2.078836112100   109.68173370    59.98732532
 H      5   4   3     2.081628814477   109.06023448   302.44324381
 H      7   6   5     2.055314818407   125.29971594   359.61905736
 H      8   7   6     2.083354560681   111.19072772   241.53242234
 H      8   7   6     2.082668982021   111.46901450   119.54166227
 H      9   8   7     2.080986114579   111.37434288   240.08988548
 H      9   8   7     2.081713210878   111.33538658   118.53992945

------------------------------------------------------------------------------
                   ___                                                        
                  /   \      - P O W E R E D   B Y -                         
                 /     \                                                     
                 |  |  |   _    _      __       _____    __    __             
                 |  |  |  | |  | |    /  \     |  _  \  |  |  /  |          
                  \  \/   | |  | |   /    \    | | | |  |  | /  /          
                 / \  \   | |__| |  /  /\  \   | |_| |  |  |/  /          
                |  |  |   |  __  | /  /__\  \  |    /   |      \           
                |  |  |   | |  | | |   __   |  |    \   |  |\   \          
                \     /   | |  | | |  |  |  |  | |\  \  |  | \   \       
                 \___/    |_|  |_| |__|  |__|  |_| \__\ |__|  \__/        
                                                                              
                      - O R C A' S   B I G   F R I E N D -                    
                                      &                                       
                       - I N T E G R A L  F E E D E R -                       
                                                                              
 v1 FN, 2020, v2 2021, v3 2022-2024                                           
------------------------------------------------------------------------------


----------------------
SHARK INTEGRAL PACKAGE
----------------------

Number of atoms                             ...     26
Number of basis functions                   ...    220
Number of shells                            ...    108
Maximum angular momentum                    ...      2
Integral batch strategy                     ... SHARK/LIBINT Hybrid
RI-J (if used) integral strategy            ... SPLIT-RIJ (Revised 2003 algorithm where possible)
Printlevel                                  ...      1
Contraction scheme used                     ... SEGMENTED contraction
Prescreening option                         ... SCHWARTZ
   Thresh                                   ... 1.000e-12
   Tcut                                     ... 1.000e-14
   Tpresel                                  ... 1.000e-14 
Coulomb Range Separation                    ... NOT USED
Exchange Range Separation                   ... NOT USED
Multipole approximations                    ... NOT USED
Finite Nucleus Model                        ... NOT USED
CABS basis                                  ... NOT available
Auxiliary Coulomb fitting basis             ... AVAILABLE
   # of basis functions in Aux-J            ...    666
   # of shells in Aux-J                     ...    230
   Maximum angular momentum in Aux-J        ...      4
Auxiliary J/K fitting basis                 ... NOT available
Auxiliary Correlation fitting basis         ... AVAILABLE
   # of basis functions in Aux-C            ...    704
   # of shells in Aux-C                     ...    256
   Maximum angular momentum in Aux-C        ...      3
Auxiliary 'external' fitting basis          ... NOT available

Checking pre-screening integrals            ... done (  0.0 sec) Dimension = 108
Check shell pair data                       ... done (  0.0 sec)
Shell pair information
Shell pair cut-off parameter TPreSel        ...   1.0e-14
Total number of shell pairs                 ...      5886
Shell pairs after pre-screening             ...      5074
Total number of primitive shell pairs       ...     20278
Primitive shell pairs kept                  ...     12703
          la=0 lb=0:   1740 shell pairs
          la=1 lb=0:   1924 shell pairs
          la=1 lb=1:    559 shell pairs
          la=2 lb=0:    523 shell pairs
          la=2 lb=1:    285 shell pairs
          la=2 lb=2:     43 shell pairs

Calculating one electron integrals          ... done (  0.0 sec)
Calculating RI/J V-Matrix + Cholesky decomp.... done (  0.0 sec)
Calculating RI/C V-Matrix + Cholesky decomp.... done (  0.0 sec)
Calculating Nuclear repulsion               ... done (  0.0 sec) ENN=    520.181199870897 Eh

Diagonalization of the overlap matrix:
Smallest eigenvalue                        ... 8.531e-04
Time for diagonalization                   ...    0.006 sec
Threshold for overlap eigenvalues          ... 1.000e-07
Number of eigenvalues below threshold      ... 0
Time for construction of square roots      ...    0.002 sec
Total time needed                          ...    0.008 sec

-------------------
DFT GRID GENERATION
-------------------

General Integration Accuracy     IntAcc      ... 4.388
Radial Grid Type                 RadialGrid  ... OptM3 with GC (2021)
Angular Grid (max. ang.)         AngularGrid ... 4 (Lebedev-302)
Angular grid pruning method      GridPruning ... 4 (adaptive)
Weight generation scheme         WeightScheme... mBecke (2022)
Basis function cutoff            BFCut       ... 1.0000e-12
Integration weight cutoff        WCut        ... 1.0000e-14
Partially contracted basis set               ... off
Rotationally invariant grid construction     ... off
Angular grids for H and He will be reduced by one unit

Total number of grid points                  ...   111287
Total number of batches                      ...     1752
Average number of points per batch           ...       63
Average number of grid points per atom       ...     4280

--------------------
COSX GRID GENERATION
--------------------

GRIDX 1
-------
General Integration Accuracy     IntAcc      ... 3.816
Radial Grid Type                 RadialGrid  ... OptM3 with GC (2021)
Angular Grid (max. ang.)         AngularGrid ... 1 (Lebedev-50)
Angular grid pruning method      GridPruning ... 4 (adaptive)
Weight generation scheme         WeightScheme... mBecke (2022)
Basis function cutoff            BFCut       ... 1.0000e-12
Integration weight cutoff        WCut        ... 1.0000e-14
Partially contracted basis set               ... on
Rotationally invariant grid construction     ... off
Angular grids for H and He will be reduced by one unit

Total number of grid points                  ...    14237
Total number of batches                      ...      132
Average number of points per batch           ...      107
Average number of grid points per atom       ...      548
UseSFitting                                  ... on

GRIDX 2
-------
General Integration Accuracy     IntAcc      ... 4.020
Radial Grid Type                 RadialGrid  ... OptM3 with GC (2021)
Angular Grid (max. ang.)         AngularGrid ... 2 (Lebedev-110)
Angular grid pruning method      GridPruning ... 4 (adaptive)
Weight generation scheme         WeightScheme... mBecke (2022)
Basis function cutoff            BFCut       ... 1.0000e-12
Integration weight cutoff        WCut        ... 1.0000e-14
Partially contracted basis set               ... on
Rotationally invariant grid construction     ... off
Angular grids for H and He will be reduced by one unit

Total number of grid points                  ...    29836
Total number of batches                      ...      250
Average number of points per batch           ...      119
Average number of grid points per atom       ...     1148
UseSFitting                                  ... on

GRIDX 3
-------
General Integration Accuracy     IntAcc      ... 4.338
Radial Grid Type                 RadialGrid  ... OptM3 with GC (2021)
Angular Grid (max. ang.)         AngularGrid ... 3 (Lebedev-194)
Angular grid pruning method      GridPruning ... 4 (adaptive)
Weight generation scheme         WeightScheme... mBecke (2022)
Basis function cutoff            BFCut       ... 1.0000e-12
Integration weight cutoff        WCut        ... 1.0000e-14
Partially contracted basis set               ... on
Rotationally invariant grid construction     ... off
Angular grids for H and He will be reduced by one unit

Total number of grid points                  ...    65230
Total number of batches                      ...      525
Average number of points per batch           ...      124
Average number of grid points per atom       ...     2509
UseSFitting                                  ... on
Initializing property integral containers    ... done (  0.0 sec)

SHARK setup successfully completed in   2.5 seconds

Maximum memory used throughout the entire STARTUP-calculation: 47.3 MB
Occupation numbers will be reassigned to an Aufbau configuration
             **** ENERGY FILE WAS UPDATED (calc.en.tmp) ****
Finished Guess after   0.1 sec
Maximum memory used throughout the entire GUESS-calculation: 15.6 MB
--------------------
CPCM SOLVATION MODEL
--------------------
CPCM parameters:
  Epsilon                                         ...      16.7000
  Refrac                                          ...       1.2750
  Rsolv                                           ...       1.3000
  Surface type                                    ... GAUSSIAN VDW
  Discretization scheme                           ... Constant charge density
    Threshold for H atoms                         ...       5.0000 (charges/Ang^2)
    Threshold for non-H atoms                     ...       5.0000 (charges/Ang^2)
  Epsilon function type                           ...         CPCM
Solvent:                                          ... CUSTOM
Radii:
  Scheme                                          ... Element-dependent radii
  Radius for C  used is    3.8550 Bohr (=   2.0400 Ang.)
  Radius for O  used is    3.4469 Bohr (=   1.8240 Ang.)
  Radius for H  used is    2.4944 Bohr (=   1.3200 Ang.)
Calculating surface                               ...        done! (  0.0s)
Cavity surface points                             ...         2269
Cavity Volume                                     ...    1347.7216
Cavity Surface-area                               ...     769.7011
Calculating surface distance matrix               ...        done! (  0.1s)
Performing Cholesky decomposition & store         ...        done! (  0.2s)
Overall time for CPCM initialization              ...                 0.3s

----------------------------------------D-I-I-S--------------------------------------------
Iteration    Energy (Eh)           Delta-E    RMSDP     MaxDP     DIISErr   Damp  Time(sec)
-------------------------------------------------------------------------------------------
               ***  Starting incremental Fock matrix formation  ***
    1    -426.5218298390551581     0.00e+00  2.03e-04  4.57e-03  1.40e-02  0.700   9.2
    2    -426.5228365712393952    -1.01e-03  1.75e-04  3.65e-03  1.07e-02  0.700   4.9
                               ***Turning on AO-DIIS***
    3    -426.5236196606476824    -7.83e-04  1.46e-04  2.44e-03  8.27e-03  0.700   4.9
    4    -426.5242042302685377    -5.85e-04  3.76e-04  6.82e-03  6.07e-03  0.000   4.9
                              *** Initializing SOSCF ***
---------------------------------------S-O-S-C-F--------------------------------------
Iteration    Energy (Eh)           Delta-E    RMSDP     MaxDP     MaxGrad    Time(sec)
--------------------------------------------------------------------------------------
    5    -426.5257540947611687    -1.55e-03  3.60e-05  7.37e-04  5.62e-04     5.0
               *** Restarting incremental Fock matrix formation ***
    6    -426.5257600573387435    -5.96e-06  2.11e-05  4.49e-04  1.02e-04     9.1
    7    -426.5257608633758082    -8.06e-07  1.07e-05  2.09e-04  4.76e-05     7.1
    8    -426.5257610518292495    -1.88e-07  3.16e-06  7.57e-05  1.74e-05     6.9
    9    -426.5257610678554556    -1.60e-08  1.01e-06  2.95e-05  5.13e-06     6.5
   10    -426.5257610686359158    -7.80e-10  4.29e-07  7.75e-06  2.99e-06     6.0
                 **** Energy Check signals convergence ****

               *****************************************************
               *                     SUCCESS                       *
               *           SCF CONVERGED AFTER  10 CYCLES          *
               *****************************************************

Recomputing exchange energy using gridx3       ... done (   13.908 sec)
Old exchange energy                            :    -32.098732391 Eh
New exchange energy                            :    -32.098887026 Eh
Exchange energy change after final integration :     -0.000154634 Eh
Total energy after final integration           :   -426.525915703 Eh
             **** ENERGY FILE WAS UPDATED (calc.en.tmp) ****

----------------
TOTAL SCF ENERGY
----------------

Total Energy       :       -426.52591570296960 Eh          -11606.36022 eV

Components:
Nuclear Repulsion  :        520.18119987089699 Eh           14154.85007 eV
Electronic Energy  :       -946.70190672479816 Eh          -25761.06855 eV
One Electron Energy:      -1607.88666283137422 Eh          -43752.82045 eV
Two Electron Energy:        661.18475610657606 Eh           17991.75190 eV
CPCM Dielectric    :         -0.00505421473475 Eh              -0.13753 eV

Virial components:
Potential Energy   :       -849.15742592418019 Eh          -23106.74828 eV
Kinetic Energy     :        422.63151022121065 Eh           11500.38806 eV
Virial Ratio       :          2.00921465954992

DFT components:
N(Alpha)           :       39.000007976585 electrons
N(Beta)            :       39.000007976585 electrons
N(Total)           :       78.000015953170 electrons
E(X)               :      -28.471907393004 Eh       
E(C)               :       -1.872104766833 Eh       
E(XC)              :      -30.344012159837 Eh       

CPCM Solvation Model Properties:
Surface-charge          :         -0.02812505848502
Corrected charge        :          0.00000000000000
Outlying charge corr.   :          0.00004841504579 Eh               0.00132 eV
Free-energy (cav+disp)  :  This term is not implemented in the current solvation scheme

---------------
SCF CONVERGENCE
---------------

  Last Energy change         ...    7.8046e-10  Tolerance :   1.0000e-09
  Last MAX-Density change    ...    7.7518e-06  Tolerance :   1.0000e-08
  Last RMS-Density change    ...    4.2934e-07  Tolerance :   1.0000e-09
  Last DIIS Error            ...    5.6215e-04  Tolerance :   1.0000e-08
  Last Orbital Gradient      ...    2.9897e-06  Tolerance :   2.0000e-06
  Last Orbital Rotation      ...    4.8699e-06  Tolerance :   2.0000e-06


Total SCF time: 0 days 0 hours 1 min 18 sec 
Finished LeanSCF after  79.0 sec

Maximum memory used throughout the entire LEANSCF-calculation: 53.2 MB

------------------------------------------------------------------------------
                                ORCA  MP2 
------------------------------------------------------------------------------

Freezing NCore=20 chemical core electrons

----------------------
RI-MP2 ENERGY+GRADIENT
----------------------
Dimension of the orbital basis            ...  220
Dimension of the AuxC basis               ...  704
Memory devoted to MP2                     ... 4096 MB   
Data format for matrix containers         ... DOUBLE
Compression type for matrix containers    ... UNCOMPRESSED
Overall scaling of the MP2 energy         ...   2.700e-01

-----------------------
SHARK RI TRANSFORMATION
-----------------------

Number of basis functions                ...    220
Number of aux functions                  ...    704
Number of operators                      ...      1
Generation of IJK                        ... YES
Generation of IAK                        ... YES
Generation of ABK                        ... NO
Orbital Range Operator  0:    0-  38 to   39- 219

Aux basis identifier                     ...   AUXC
Contraction scheme used                  ... SEGMENTED
Do orthogonalization                     ... YES
All operator combinations                ... NO
Transpose (ia|K)                         ... NO
Integral generator used                  ... LIBINT
Starting integral generation + trafo... 
Half trafo (segmented) done. Total time =  1.0 sec. integrals=  0.7 sec trafo=  0.3 sec
Integral generation and half transformation done (  1.0 sec)

Reading or making V^(-1/2)          ... done (  0.0 sec)
Sorting IJK integrals               ... done (  0.4 sec)
Sorting IAK integrals               ... done (  0.7 sec)

SHARK RI integral transformation done. Total time =  1.7 sec.

Opening buffers                              ... done
Frozen core precalculation                   ... done

Starting loop over batches of integrals:

Operator 0  - window                       ... ( 10- 38)x( 39-219)
Operator 0  - Memory available             ...  4096 MB
Operator 0  - Memory needed per MO         ...   1.0 MB
Operator 0  - Number of orbitals per batch ... 29
Operator 0  - Number of batches            ... 1

OPERATOR  0   PASS   0:  MOs    10 ...   38
  Reading integrals       ... ok
  Internal MO  12
  Internal MO  15
  Internal MO  18
  Internal MO  21
  Internal MO  24
  Internal MO  27
  Internal MO  30
  Internal MO  33
  Internal MO  36
Closing buffer GIPV ( 0.03 GB; CompressionRatio= 1.00)
Time spent in pair loops =     6.752 sec
Deleting buffers (Ka|jb) ...done

-----------------------------------------------
 RI-MP2 CORRELATION ENERGY:     -0.472058355 Eh
-----------------------------------------------


---------------------
MP2 DENSITY FORMATION
---------------------

Completing the external part of the density      ... done
Storing the unrelaxed density                    ... done

Re-sorting 3-index density container for op 0    ... done
Computing external part of the Lagrangian        ... done
Calculating the xc-kernel                        ... done
Calculating G(D)                                 ... done
Completing the Lagrangian                        ... done
Solving the Z-vector equations                   ... Using XC Grid                  ... (calc.grid_cpscf.tmp) 
Recalculating density on grid  ... (calc.grho_cpscf0.tmp) done
Calculating the xc-kernel      ... (calc.fxc_cpscf0.tmp) done

-------------------
SHARK CP-SCF DRIVER
-------------------

Dimension of the orbital basis          ...    220
Dimension of the CPSCF-problem          ...   7059
Number of operators                     ...      1
Max. number of iterations               ...    128
Convergence Tolerance                   ... 3.0e-05
Number of perturbations                 ...      1
Perturbation type                       ... REAL

----------------------------
POPLE LINEAR EQUATION SOLVER
----------------------------

  ITERATION   0:   ||err||_max =   3.6314e-02 (   4.1 sec)
  ITERATION   1:   ||err||_max =   7.6616e-03 (   4.2 sec)
  ITERATION   2:   ||err||_max =   3.4785e-03 (   4.3 sec)
  ITERATION   3:   ||err||_max =   7.4538e-04 (   4.3 sec)
  ITERATION   4:   ||err||_max =   2.5357e-04 (   4.2 sec)
  ITERATION   5:   ||err||_max =   6.1216e-05 (   4.3 sec)
  ITERATION   6:   ||err||_max =   1.7020e-05 (   4.4 sec)
done
Finalizing the relaxed density                   ... done
Transforming P to the AO basis                   ... done
Storing the relaxed density                      ... done

------------------------------------
ENERGY WEIGHTED DENSITY FINALIZATION
------------------------------------

Gathering the parts of the W-matrix              ... done
Forming the Z-density                            ... done
Transforming Z to the AO basis                   ... done
Calculating G(Z)                                 ... done
Finalizing the W-matrix                          ... done
Transforming W to the AO basis and storing       ... done

----------------------------------
MP2 DERIVATIVE INTEGRAL GENERATION
----------------------------------

Input SCF Electron Density              ... calc.scfp
Input Correlated Electron Density       ... calc.pmp2re
Input Energy Weighted Density           ... calc.wmp2.tmp

Nuclear repulsion gradient              ... done (  0.0 sec)
HCore & Overlap gradient  (SHARK)       ... done (  0.5 sec)
Two-electron RIJ gradient terms         ... done (  2.2 sec)

-----------------------------------------------------------
MP2 COSX Grid Generation
-----------------------------------------------------------

General Integration Accuracy     IntAcc      ... 4.871
Radial Grid Type                 RadialGrid  ... OptM3 with GC (2021)
Angular Grid (max. ang.)         AngularGrid ... 4 (Lebedev-302)
Angular grid pruning method      GridPruning ... 4 (adaptive)
Weight generation scheme         WeightScheme... mBecke (2022)
Basis function cutoff            BFCut       ... 1.0000e-12
Integration weight cutoff        WCut        ... 1.0000e-14
Partially contracted basis set               ... on
Rotationally invariant grid construction     ... off
Angular grids for H and He will be reduced by one unit

Total number of grid points                  ...   127694
Total number of batches                      ...     1007
Average number of points per batch           ...      126
Average number of grid points per atom       ...     4911
UseSFitting                                  ... on
Two-electron COSX gradient terms        ... 
Integration Timings:
Total Time                  =    41.3 sec
Basis fcn evaluation        =     0.6 sec
Density evaluation          =     1.2 sec
A evaluation                =    34.5 sec
A derivative evaluation     =     0.0 sec
S-fit derivative evaluation =     0.0 sec
anal. over. der. evaluation =     0.0 sec
num. over. der. evaluation  =     3.1 sec
K(P) evaluation             =     0.7 sec
finalize                    =     0.0 sec

done ( 43.0 sec)
CPCM gradient                           ... done (  5.0 sec)
DFT XC gradient                         ... done (  5.2 sec)
Empirical dispersion gradient           ... done (  0.0 sec)

-------
TIMINGS
-------

Total time                :  117.127 sec
Integral trafo            :    1.764 sec (  1.5%)
FC preparation            :    0.489 sec (  0.4%)
I/O of integrals          :    0.309 sec (  0.3%)
K(i,j) operators          :    1.088 sec (  0.9%)
T(i,j) pair energies      :    0.146 sec (  0.1%)
V**(-1/2)                 :    0.126 sec (  0.1%)
Gamma(ia|P)               :    1.056 sec (  0.9%)
Gamma-Trafo               :    0.346 sec (  0.3%)
D(virtual)                :    0.291 sec (  0.2%)
D(internal)               :    1.228 sec (  1.0%)
W(virtual)                :    0.580 sec (  0.5%)
W(internal)               :    1.686 sec (  1.4%)
L(virtual)                :    0.752 sec (  0.6%)
L(internal)               :    0.140 sec (  0.1%)
XC kernel                 :    0.093 sec (  0.1%)
G(D)                      :    9.110 sec (  7.8%)
G(Z)                      :    9.552 sec (  8.2%)
Z-vector solution         :   30.131 sec ( 25.7%)
3-index derivative        :    1.742 sec (  1.5%)
2-index derivative        :    0.097 sec (  0.1%)
Fock matrix gradient      :   55.958 sec ( 47.8%)


---------------------------------------
MP2 TOTAL ENERGY:     -426.997974058 Eh
---------------------------------------

The final MP2 gradient
  0:  -0.00406364  -0.00272429   0.00014997
  1:   0.00450137   0.00507026   0.00067891
  2:  -0.00413667  -0.00655141  -0.00120213
  3:   0.00507282   0.00490431   0.00071695
  4:  -0.00583203   0.00234068  -0.00694239
  5:   0.00603850  -0.01122148   0.01144478
  6:   0.00007842  -0.00029630   0.00043738
  7:   0.00231594  -0.00035918  -0.00051986
  8:  -0.01560181  -0.00905855   0.00930747
  9:   0.01499818   0.01427707  -0.01424411
 10:   0.00086249   0.00052501  -0.00065886
 11:   0.00112281   0.00113541   0.00015024
 12:   0.00114862   0.00016666   0.00034603
 13:  -0.00164660  -0.00077351  -0.00093862
 14:  -0.00117297  -0.00123157   0.00091123
 15:   0.00049148   0.00179030  -0.00048505
 16:   0.00084894   0.00111964   0.00104860
 17:  -0.00131318  -0.00091893  -0.00076332
 18:  -0.00080160  -0.00128019   0.00063021
 19:   0.00087054   0.00062789  -0.00020382
 20:  -0.00018059   0.00046148   0.00146434
 21:   0.00031179  -0.00005725   0.00017927
 22:  -0.00300886   0.00143231   0.00235169
 23:  -0.00294366  -0.00191052  -0.00133196
 24:   0.00113136   0.00218109  -0.00036032
 25:   0.00090739   0.00038539  -0.00218470

-----------------------------------
NORM OF THE MP2 GRADIENT:  0.041054
-----------------------------------

Maximum memory used throughout the entire MP2-calculation: 70.9 MB


-------------------------------------------------------------------------------
                          DFT DISPERSION CORRECTION                            
                                                                               
                              DFTD3 V3.1  Rev 1                                
                          USING Becke-Johnson damping                          
-------------------------------------------------------------------------------
-------------------------   ----------------
Dispersion correction           -0.016861661
-------------------------   ----------------


-------------------------   --------------------
FINAL SINGLE POINT ENERGY      -427.014835718496
-------------------------   --------------------

------------------------------------------------------------------------------
                         ORCA GEOMETRY RELAXATION STEP
------------------------------------------------------------------------------

Reading the OPT-File                    .... done
Getting information on internals        .... done
Copying old internal coords+grads       .... done
Making the new internal coordinates     .... (2022 redundants) done
Validating the new internal coordinates .... (2022 redundants) done
Calculating the B-matrix                .... done
Calculating the G,G- and P matrices     .... done
Transforming gradient to internals      .... done
Projecting the internal gradient        .... done
Number of atoms                         ....  26
Number of internal coordinates          .... 124
Current Energy                          ....  -427.014835718 Eh
Current gradient norm                   ....     0.041053540 Eh/bohr
Maximum allowed component of the step   ....  0.300
Current trust radius                    ....  0.300
Updating the Hessian (BFGS)             .... done
Forming the augmented Hessian           .... done
Diagonalizing the augmented Hessian     .... done
Last element of RFO vector              ....  0.992589513
Lowest eigenvalues of augmented Hessian:
 -0.002875109  0.010844265  0.010892818  0.010919545  0.011456184
Length of the computed step             ....  0.122422885
The final length of the internal step   ....  0.122422885
Converting the step to Cartesian space:
 Initial RMS(Int)=    0.0109938996
Transforming coordinates:
 Iter   0:  RMS(Cart)=    0.0385569403 RMS(Int)=    0.5642314015
done
Storing new coordinates                 .... done
The predicted energy change is          ....    -0.001459100
Previously predicted energy change      ....    -0.007719405
Actually observed energy change         ....    -0.009430968
Ratio of predicted to observed change   ....     1.221722097
New trust radius                        ....     0.450000000

                                .--------------------.
          ----------------------|Geometry convergence|-------------------------
          Item                value                   Tolerance       Converged
          ---------------------------------------------------------------------
          Energy change      -0.0094309682            0.0000010000      NO
          RMS gradient        0.0024500174            0.0000300000      NO
          MAX gradient        0.0154162440            0.0001000000      NO
          RMS step            0.0109938996            0.0006000000      NO
          MAX step            0.0481675281            0.0010000000      NO
          ........................................................
          Max(Bonds)      0.0224      Max(Angles)    2.76
          Max(Dihed)        1.26      Max(Improp)    0.00
          ---------------------------------------------------------------------

The optimization has not yet converged - more geometry cycles are needed


    ---------------------------------------------------------------------------
                         Redundant Internal Coordinates
                            (Angstroem and degrees)

        Definition                    Value    dE/dq     Step     New-Value
    ----------------------------------------------------------------------------
     1. B(C   1,C   0)                1.5317  0.001029 -0.0016    1.5301   
     2. B(C   2,C   1)                1.5323  0.001675 -0.0033    1.5289   
     3. B(C   3,C   2)                1.5331  0.002191 -0.0043    1.5288   
     4. B(C   4,C   3)                1.5355  0.000834 -0.0015    1.5340   
     5. B(C   5,C   4)                1.5037  0.002561 -0.0045    1.4992   
     6. B(C   6,C   5)                1.3442 -0.002737  0.0044    1.3486   
     7. B(C   7,C   6)                1.5059 -0.004609  0.0082    1.5141   
     8. B(C   8,C   7)                1.5533 -0.000696  0.0017    1.5550   
     9. B(O   9,C   8)                1.4152 -0.015416  0.0224    1.4375   
    10. B(O   9,C   5)                1.3594 -0.005873  0.0084    1.3678   
    11. B(H  10,C   0)                1.1005 -0.000018 -0.0006    1.0998   
    12. B(H  11,C   0)                1.1008  0.000538 -0.0018    1.0990   
    13. B(H  12,C   0)                1.1005 -0.000016 -0.0006    1.0999   
    14. B(H  13,C   1)                1.1024 -0.000123 -0.0003    1.1021   
    15. B(H  14,C   1)                1.1023 -0.000117 -0.0004    1.1020   
    16. B(H  15,C   2)                1.1030 -0.000266 -0.0000    1.1029   
    17. B(H  16,C   2)                1.1029 -0.000271 -0.0000    1.1029   
    18. B(H  17,C   3)                1.1010 -0.000338  0.0000    1.1011   
    19. B(H  18,C   3)                1.1017 -0.000168 -0.0003    1.1014   
    20. B(H  19,C   4)                1.1001 -0.000379  0.0001    1.1002   
    21. B(H  20,C   4)                1.1016  0.000587 -0.0019    1.0996   
    22. B(H  21,C   6)                1.0876 -0.000296  0.0009    1.0886   
    23. B(H  22,C   7)                1.1025  0.000652 -0.0020    1.1005   
    24. B(H  23,C   7)                1.1021  0.000557 -0.0018    1.1003   
    25. B(H  24,C   8)                1.1012  0.000931 -0.0027    1.0985   
    26. B(H  25,C   8)                1.1016  0.001018 -0.0028    1.0987   
    27. A(C   1,C   0,H  11)          110.67 -0.001888    0.61    111.28   
    28. A(C   1,C   0,H  12)          110.59 -0.000947    0.24    110.83   
    29. A(H  10,C   0,H  12)          108.46  0.001488   -0.56    107.90   
    30. A(C   1,C   0,H  10)          110.63 -0.000910    0.23    110.86   
    31. A(H  11,C   0,H  12)          108.19  0.001188   -0.27    107.93   
    32. A(H  10,C   0,H  11)          108.21  0.001224   -0.29    107.92   
    33. A(C   2,C   1,H  14)          109.26  0.000225   -0.17    109.09   
    34. A(H  13,C   1,H  14)          107.54  0.001444   -0.91    106.63   
    35. A(C   0,C   1,C   2)          112.66 -0.001149    0.55    113.22   
    36. A(C   0,C   1,H  14)          109.03 -0.000523    0.34    109.37   
    37. A(C   0,C   1,H  13)          109.05 -0.000380    0.30    109.35   
    38. A(C   2,C   1,H  13)          109.16  0.000506   -0.15    109.01   
    39. A(C   3,C   2,H  16)          109.14 -0.000604    0.06    109.20   
    40. A(C   1,C   2,H  16)          109.06  0.000204    0.10    109.15   
    41. A(C   1,C   2,H  15)          109.00  0.000247    0.07    109.08   
    42. A(C   1,C   2,C   3)          112.79 -0.001550    0.64    113.43   
    43. A(C   3,C   2,H  15)          109.10  0.000202    0.00    109.10   
    44. A(H  15,C   2,H  16)          107.62  0.001656   -0.92    106.70   
    45. A(C   2,C   3,H  18)          109.24 -0.000140    0.20    109.44   
    46. A(C   4,C   3,H  17)          109.28  0.000377   -0.10    109.18   
    47. A(C   2,C   3,H  17)          109.07 -0.000124    0.17    109.25   
    48. A(C   2,C   3,C   4)          112.41 -0.001151    0.52    112.93   
    49. A(H  17,C   3,H  18)          107.71  0.001407   -0.82    106.89   
    50. A(C   4,C   3,H  18)          109.02 -0.000257   -0.02    109.00   
    51. A(C   3,C   4,H  20)          109.06 -0.000803    0.30    109.36   
    52. A(C   3,C   4,C   5)          112.74 -0.001446    0.49    113.24   
    53. A(C   5,C   4,H  20)          108.82  0.000511   -0.14    108.68   
    54. A(C   5,C   4,H  19)          108.85 -0.000093    0.08    108.93   
    55. A(C   3,C   4,H  19)          109.68  0.000839   -0.19    109.49   
    56. A(H  19,C   4,H  20)          107.55  0.001113   -0.58    106.97   
    57. A(C   4,C   5,C   6)          127.39 -0.010206    2.09    129.48   
    58. A(C   6,C   5,O   9)          113.18 -0.002983    0.67    113.85   
    59. A(C   4,C   5,O   9)          119.43  0.013190   -2.76    116.67   
    60. A(C   5,C   6,C   7)          109.39 -0.000911    0.03    109.43   
    61. A(C   7,C   6,H  21)          125.31  0.000267    0.02    125.32   
    62. A(C   5,C   6,H  21)          125.30  0.000644   -0.05    125.25   
    63. A(C   6,C   7,C   8)          101.09 -0.000175   -0.03    101.06   
    64. A(H  22,C   7,H  23)          109.11  0.002517   -1.47    107.64   
    65. A(C   8,C   7,H  23)          111.92  0.000275   -0.11    111.81   
    66. A(C   6,C   7,H  23)          111.47 -0.001619    0.89    112.36   
    67. A(C   8,C   7,H  22)          111.92  0.000453   -0.12    111.79   
    68. A(C   6,C   7,H  22)          111.19 -0.001771    1.05    112.24   
    69. A(H  24,C   8,H  25)          108.74  0.000746   -0.48    108.26   
    70. A(O   9,C   8,H  25)          109.19  0.002403   -0.56    108.63   
    71. A(C   7,C   8,H  25)          111.34 -0.001482    0.60    111.93   
    72. A(O   9,C   8,H  24)          109.29  0.002017   -0.66    108.63   
    73. A(C   7,C   8,H  24)          111.37 -0.001477    0.61    111.98   
    74. A(C   7,C   8,O   9)          106.86 -0.002086    0.48    107.34   
    75. A(C   5,O   9,C   8)          109.47  0.006156   -1.15    108.31   
    76. D(C   2,C   1,C   0,H  10)    -60.27 -0.000143    0.12    -60.15   
    77. D(H  13,C   1,C   0,H  12)   -178.72  0.000125    0.09   -178.62   
    78. D(C   2,C   1,C   0,H  11)    179.80  0.000150   -0.05    179.75   
    79. D(H  13,C   1,C   0,H  10)     61.10 -0.000525    0.48     61.58   
    80. D(C   2,C   1,C   0,H  12)     59.92  0.000507   -0.27     59.65   
    81. D(H  13,C   1,C   0,H  11)    -58.83 -0.000232    0.31    -58.53   
    82. D(C   3,C   2,C   1,C   0)   -179.33 -0.000114   -0.08   -179.41   
    83. D(H  15,C   2,C   1,C   0)     59.34  0.000478   -0.54     58.79   
    84. D(H  15,C   2,C   1,H  14)   -179.32 -0.000791    0.13   -179.19   
    85. D(H  15,C   2,C   1,H  13)    -61.96  0.001366   -1.17    -63.14   
    86. D(C   3,C   2,C   1,H  14)    -57.98 -0.001383    0.59    -57.39   
    87. D(C   3,C   2,C   1,H  13)     59.37  0.000774   -0.71     58.66   
    88. D(C   4,C   3,C   2,H  16)     58.51  0.001125   -0.49     58.02   
    89. D(C   4,C   3,C   2,H  15)    -58.83 -0.000636    0.59    -58.24   
    90. D(C   4,C   3,C   2,C   1)    179.89 -0.000068    0.08    179.97   
    91. D(H  17,C   3,C   2,H  16)    179.88  0.000760   -0.17    179.71   
    92. D(H  17,C   3,C   2,H  15)     62.54 -0.001001    0.91     63.45   
    93. D(H  17,C   3,C   2,C   1)    -58.74 -0.000433    0.40    -58.34   
    94. D(H  19,C   4,C   3,H  18)   -178.74 -0.000662    0.14   -178.60   
    95. D(H  19,C   4,C   3,H  17)    -61.26  0.001099   -0.92    -62.18   
    96. D(H  19,C   4,C   3,C   2)     59.99  0.000445   -0.43     59.55   
    97. D(C   5,C   4,C   3,H  18)    -57.28 -0.001163    0.44    -56.84   
    98. D(C   5,C   4,C   3,H  17)     60.20  0.000598   -0.62     59.58   
    99. D(C   5,C   4,C   3,C   2)   -178.55 -0.000056   -0.13   -178.68   
   100. D(O   9,C   5,C   4,H  19)   -120.12  0.000120   -0.81   -120.93   
   101. D(O   9,C   5,C   4,C   3)    117.94  0.000079   -0.95    116.99   
   102. D(C   6,C   5,C   4,H  20)    177.20  0.001222   -0.90    176.30   
   103. D(C   6,C   5,C   4,H  19)     60.26 -0.000339   -0.16     60.10   
   104. D(C   6,C   5,C   4,C   3)    -61.67 -0.000379   -0.30    -61.97   
   105. D(C   7,C   6,C   5,O   9)     -0.16 -0.000059    0.05     -0.11   
   106. D(C   7,C   6,C   5,C   4)    179.47  0.000431   -0.54    178.93   
   107. D(H  21,C   6,C   5,O   9)    179.98 -0.000035    0.08    180.06   
   108. D(H  21,C   6,C   5,C   4)     -0.38  0.000455   -0.51     -0.89   
   109. D(H  23,C   7,C   6,C   5)    119.54 -0.000528    0.26    119.80   
   110. D(H  22,C   7,C   6,H  21)     61.38  0.000292   -0.32     61.07   
   111. D(H  22,C   7,C   6,C   5)   -118.47  0.000315   -0.29   -118.76   
   112. D(C   8,C   7,C   6,H  21)   -179.67 -0.000056   -0.02   -179.69   
   113. D(C   8,C   7,C   6,C   5)      0.47 -0.000032    0.01      0.48   
   114. D(H  24,C   8,C   7,H  23)    121.35  0.001636   -0.86    120.49   
   115. D(H  24,C   8,C   7,H  22)     -1.49 -0.002190    1.26     -0.23   
   116. D(H  24,C   8,C   7,C   6)   -119.91 -0.000229    0.11   -119.80   
   117. D(O   9,C   8,C   7,H  23)   -119.36  0.001956   -1.03   -120.39   
   118. D(O   9,C   8,C   7,H  22)    117.80 -0.001870    1.09    118.89   
   119. D(O   9,C   8,C   7,C   6)     -0.61  0.000091   -0.06     -0.68   
   120. D(C   5,O   9,C   8,H  25)   -119.97  0.001542   -0.60   -120.56   
   121. D(C   5,O   9,C   8,H  24)    121.20 -0.001973    0.75    121.95   
   122. D(C   5,O   9,C   8,C   7)      0.57 -0.000108    0.10      0.66   
   123. D(C   8,O   9,C   5,C   6)     -0.27  0.000091   -0.10     -0.36   
   124. D(C   8,O   9,C   5,C   4)   -179.94 -0.000267    0.48   -179.46   
    ----------------------------------------------------------------------------

Geometry step timings:
Preparation and reading OPT file:      0.001 s ( 9.436 %)
Internal coordinates            :      0.000 s ( 0.584 %)
B/P matrices and projection     :      0.002 s (33.765 %)
Hessian update/contruction      :      0.000 s ( 8.961 %)
Making the step                 :      0.001 s (24.968 %)
Converting the step to Cartesian:      0.000 s ( 3.048 %)
Storing new data                :      0.000 s ( 0.748 %)
Checking convergence            :      0.000 s ( 0.292 %)
Final printing                  :      0.001 s (18.160 %)
Total time                      :      0.005 s

Time for energy+gradient        :    198.914 s
Time for complete geometry iter :    198.958 s

         *************************************************************
         *                GEOMETRY OPTIMIZATION CYCLE   3            *
         *************************************************************
---------------------------------
CARTESIAN COORDINATES (ANGSTROEM)
---------------------------------
  C      0.791637    0.013637    0.044138
  C      2.264571    0.250562   -0.295651
  C      2.945087   -0.972079   -0.911849
  C      4.420871   -0.745149   -1.240045
  C      5.092385   -1.978763   -1.856703
  C      6.547794   -1.774103   -2.152367
  C      7.137420   -0.896417   -2.989536
  C      8.640512   -1.063063   -2.916713
  C      8.762535   -2.216782   -1.881371
  O      7.429856   -2.568762   -1.473055
  H      0.218432   -0.245663   -0.857972
  H      0.335792    0.909539    0.488433
  H      0.683914   -0.812491    0.762205
  H      2.345925    1.097503   -0.996123
  H      2.807780    0.543279    0.617357
  H      2.410045   -1.256056   -1.833543
  H      2.854892   -1.824411   -0.217768
  H      4.511491    0.102361   -1.937060
  H      4.961304   -0.463881   -0.322473
  H      4.573984   -2.251862   -2.787837
  H      4.989146   -2.831378   -1.170022
  H      6.613495   -0.177904   -3.617387
  H      9.144726   -0.148327   -2.570172
  H      9.078769   -1.337348   -3.887992
  H      9.333000   -1.913507   -0.992899
  H      9.243732   -3.105647   -2.312199

----------------------------
CARTESIAN COORDINATES (A.U.)
----------------------------
  NO LB      ZA    FRAG     MASS         X           Y           Z
   0 C     6.0000    0    12.011    1.495978    0.025770    0.083408
   1 C     6.0000    0    12.011    4.279420    0.473493   -0.558699
   2 C     6.0000    0    12.011    5.565409   -1.836962   -1.723145
   3 C     6.0000    0    12.011    8.354236   -1.408127   -2.343345
   4 C     6.0000    0    12.011    9.623214   -3.739320   -3.508661
   5 C     6.0000    0    12.011   12.373537   -3.352568   -4.067385
   6 C     6.0000    0    12.011   13.487769   -1.693982   -5.649404
   7 C     6.0000    0    12.011   16.328202   -2.008898   -5.511789
   8 C     6.0000    0    12.011   16.558792   -4.189110   -3.555276
   9 O     8.0000    0    15.999   14.040394   -4.854257   -2.783671
  10 H     1.0000    0     1.008    0.412777   -0.464237   -1.621331
  11 H     1.0000    0     1.008    0.634555    1.718779    0.923005
  12 H     1.0000    0     1.008    1.292410   -1.535385    1.440358
  13 H     1.0000    0     1.008    4.433156    2.073979   -1.882400
  14 H     1.0000    0     1.008    5.305936    1.026649    1.166636
  15 H     1.0000    0     1.008    4.554325   -2.373601   -3.464894
  16 H     1.0000    0     1.008    5.394964   -3.447637   -0.411522
  17 H     1.0000    0     1.008    8.525483    0.193434   -3.660513
  18 H     1.0000    0     1.008    9.375506   -0.876608   -0.609386
  19 H     1.0000    0     1.008    8.643576   -4.255402   -5.268248
  20 H     1.0000    0     1.008    9.428119   -5.350529   -2.211022
  21 H     1.0000    0     1.008   12.497694   -0.336190   -6.835870
  22 H     1.0000    0     1.008   17.281028   -0.280297   -4.856921
  23 H     1.0000    0     1.008   17.156387   -2.527222   -7.347240
  24 H     1.0000    0     1.008   17.636814   -3.616004   -1.876307
  25 H     1.0000    0     1.008   17.468121   -5.868822   -4.369423

--------------------------------
INTERNAL COORDINATES (ANGSTROEM)
--------------------------------
 C      0   0   0     0.000000000000     0.00000000     0.00000000
 C      1   0   0     1.530073229111     0.00000000     0.00000000
 C      2   1   0     1.528938354872   113.21267167     0.00000000
 C      3   2   1     1.528773403747   113.42086235   180.59093844
 C      4   3   2     1.533950105587   112.92468244   179.96678558
 C      5   4   3     1.499171948224   113.23385648   181.31805940
 C      6   5   4     1.348644670029   129.47206798   298.01810491
 C      7   6   5     1.514054719178   109.42342846   178.90053351
 C      8   7   6     1.554956619606   101.04589159     0.47739153
 O      6   5   4     1.367838748237   116.66538534   117.00164622
 H      1   2   3     1.099819061479   110.85923926   299.85176259
 H      1   2   3     1.099014792409   111.27445877   179.74373069
 H      1   2   3     1.099868896414   110.82871431    59.64639022
 H      2   1   3     1.102083978770   109.34199909   121.73024694
 H      2   1   3     1.101972202670   109.37034977   238.14017955
 H      3   2   1     1.102920181529   109.07328590    58.79023432
 H      3   2   1     1.102884641849   109.14517703   302.57248248
 H      4   3   2     1.101051706403   109.24508334   301.66437473
 H      4   3   2     1.101415953106   109.43424296    58.36875176
 H      5   4   3     1.100151112044   109.48742937    59.55374967
 H      5   4   3     1.099610015151   109.35505516   302.65598952
 H      7   6   5     1.088556132003   125.25159390   359.08127686
 H      8   7   6     1.100483654559   112.24172911   241.24630773
 H      8   7   6     1.100310769658   112.35838238   119.79296925
 H      9   8   7     1.098538891374   111.98889188   240.19819114
 H      9   8   7     1.098746823457   111.93296898   118.42652936

---------------------------
INTERNAL COORDINATES (A.U.)
---------------------------
 C      0   0   0     0.000000000000     0.00000000     0.00000000
 C      1   0   0     2.891419367864     0.00000000     0.00000000
 C      2   1   0     2.889274766357   113.21267167     0.00000000
 C      3   2   1     2.888963053904   113.42086235   180.59093844
 C      4   3   2     2.898745602659   112.92468244   179.96678558
 C      5   4   3     2.833024409800   113.23385648   181.31805940
 C      6   5   4     2.548569078328   129.47206798   298.01810491
 C      7   6   5     2.861148771017   109.42342846   178.90053351
 C      8   7   6     2.938442161184   101.04589159     0.47739153
 O      6   5   4     2.584840629533   116.66538534   117.00164622
 H      1   2   3     2.078356823062   110.85923926   299.85176259
 H      1   2   3     2.076836974781   111.27445877   179.74373069
 H      1   2   3     2.078450997440   110.82871431    59.64639022
 H      2   1   3     2.082636896457   109.34199909   121.73024694
 H      2   1   3     2.082425670239   109.37034977   238.14017955
 H      3   2   1     2.084217090664   109.07328590    58.79023432
 H      3   2   1     2.084149930402   109.14517703   302.57248248
 H      4   3   2     2.080686184389   109.24508334   301.66437473
 H      4   3   2     2.081374510901   109.43424296    58.36875176
 H      5   4   3     2.078984307692   109.48742937    59.55374967
 H      5   4   3     2.077961782752   109.35505516   302.65598952
 H      7   6   5     2.057072970885   125.25159390   359.08127686
 H      8   7   6     2.079612721973   112.24172911   241.24630773
 H      8   7   6     2.079286016857   112.35838238   119.79296925
 H      9   8   7     2.075937652158   111.98889188   240.19819114
 H      9   8   7     2.076330586850   111.93296898   118.42652936

------------------------------------------------------------------------------
                   ___                                                        
                  /   \      - P O W E R E D   B Y -                         
                 /     \                                                     
                 |  |  |   _    _      __       _____    __    __             
                 |  |  |  | |  | |    /  \     |  _  \  |  |  /  |          
                  \  \/   | |  | |   /    \    | | | |  |  | /  /          
                 / \  \   | |__| |  /  /\  \   | |_| |  |  |/  /          
                |  |  |   |  __  | /  /__\  \  |    /   |      \           
                |  |  |   | |  | | |   __   |  |    \   |  |\   \          
                \     /   | |  | | |  |  |  |  | |\  \  |  | \   \       
                 \___/    |_|  |_| |__|  |__|  |_| \__\ |__|  \__/        
                                                                              
                      - O R C A' S   B I G   F R I E N D -                    
                                      &                                       
                       - I N T E G R A L  F E E D E R -                       
                                                                              
 v1 FN, 2020, v2 2021, v3 2022-2024                                           
------------------------------------------------------------------------------


----------------------
SHARK INTEGRAL PACKAGE
----------------------

Number of atoms                             ...     26
Number of basis functions                   ...    220
Number of shells                            ...    108
Maximum angular momentum                    ...      2
Integral batch strategy                     ... SHARK/LIBINT Hybrid
RI-J (if used) integral strategy            ... SPLIT-RIJ (Revised 2003 algorithm where possible)
Printlevel                                  ...      1
Contraction scheme used                     ... SEGMENTED contraction
Prescreening option                         ... SCHWARTZ
   Thresh                                   ... 1.000e-12
   Tcut                                     ... 1.000e-14
   Tpresel                                  ... 1.000e-14 
Coulomb Range Separation                    ... NOT USED
Exchange Range Separation                   ... NOT USED
Multipole approximations                    ... NOT USED
Finite Nucleus Model                        ... NOT USED
CABS basis                                  ... NOT available
Auxiliary Coulomb fitting basis             ... AVAILABLE
   # of basis functions in Aux-J            ...    666
   # of shells in Aux-J                     ...    230
   Maximum angular momentum in Aux-J        ...      4
Auxiliary J/K fitting basis                 ... NOT available
Auxiliary Correlation fitting basis         ... AVAILABLE
   # of basis functions in Aux-C            ...    704
   # of shells in Aux-C                     ...    256
   Maximum angular momentum in Aux-C        ...      3
Auxiliary 'external' fitting basis          ... NOT available

Checking pre-screening integrals            ... done (  0.0 sec) Dimension = 108
Check shell pair data                       ... done (  0.0 sec)
Shell pair information
Shell pair cut-off parameter TPreSel        ...   1.0e-14
Total number of shell pairs                 ...      5886
Shell pairs after pre-screening             ...      5067
Total number of primitive shell pairs       ...     20278
Primitive shell pairs kept                  ...     12698
          la=0 lb=0:   1739 shell pairs
          la=1 lb=0:   1920 shell pairs
          la=1 lb=1:    558 shell pairs
          la=2 lb=0:    523 shell pairs
          la=2 lb=1:    284 shell pairs
          la=2 lb=2:     43 shell pairs

Calculating one electron integrals          ... done (  0.0 sec)
Calculating RI/J V-Matrix + Cholesky decomp.... done (  0.0 sec)
Calculating RI/C V-Matrix + Cholesky decomp.... done (  0.0 sec)
Calculating Nuclear repulsion               ... done (  0.0 sec) ENN=    519.196410421346 Eh

Diagonalization of the overlap matrix:
Smallest eigenvalue                        ... 8.612e-04
Time for diagonalization                   ...    0.005 sec
Threshold for overlap eigenvalues          ... 1.000e-07
Number of eigenvalues below threshold      ... 0
Time for construction of square roots      ...    0.002 sec
Total time needed                          ...    0.007 sec

-------------------
DFT GRID GENERATION
-------------------

General Integration Accuracy     IntAcc      ... 4.388
Radial Grid Type                 RadialGrid  ... OptM3 with GC (2021)
Angular Grid (max. ang.)         AngularGrid ... 4 (Lebedev-302)
Angular grid pruning method      GridPruning ... 4 (adaptive)
Weight generation scheme         WeightScheme... mBecke (2022)
Basis function cutoff            BFCut       ... 1.0000e-12
Integration weight cutoff        WCut        ... 1.0000e-14
Partially contracted basis set               ... off
Rotationally invariant grid construction     ... off
Angular grids for H and He will be reduced by one unit

Total number of grid points                  ...   111313
Total number of batches                      ...     1752
Average number of points per batch           ...       63
Average number of grid points per atom       ...     4281

--------------------
COSX GRID GENERATION
--------------------

GRIDX 1
-------
General Integration Accuracy     IntAcc      ... 3.816
Radial Grid Type                 RadialGrid  ... OptM3 with GC (2021)
Angular Grid (max. ang.)         AngularGrid ... 1 (Lebedev-50)
Angular grid pruning method      GridPruning ... 4 (adaptive)
Weight generation scheme         WeightScheme... mBecke (2022)
Basis function cutoff            BFCut       ... 1.0000e-12
Integration weight cutoff        WCut        ... 1.0000e-14
Partially contracted basis set               ... on
Rotationally invariant grid construction     ... off
Angular grids for H and He will be reduced by one unit

Total number of grid points                  ...    14231
Total number of batches                      ...      132
Average number of points per batch           ...      107
Average number of grid points per atom       ...      547
UseSFitting                                  ... on

GRIDX 2
-------
General Integration Accuracy     IntAcc      ... 4.020
Radial Grid Type                 RadialGrid  ... OptM3 with GC (2021)
Angular Grid (max. ang.)         AngularGrid ... 2 (Lebedev-110)
Angular grid pruning method      GridPruning ... 4 (adaptive)
Weight generation scheme         WeightScheme... mBecke (2022)
Basis function cutoff            BFCut       ... 1.0000e-12
Integration weight cutoff        WCut        ... 1.0000e-14
Partially contracted basis set               ... on
Rotationally invariant grid construction     ... off
Angular grids for H and He will be reduced by one unit

Total number of grid points                  ...    29849
Total number of batches                      ...      250
Average number of points per batch           ...      119
Average number of grid points per atom       ...     1148
UseSFitting                                  ... on

GRIDX 3
-------
General Integration Accuracy     IntAcc      ... 4.338
Radial Grid Type                 RadialGrid  ... OptM3 with GC (2021)
Angular Grid (max. ang.)         AngularGrid ... 3 (Lebedev-194)
Angular grid pruning method      GridPruning ... 4 (adaptive)
Weight generation scheme         WeightScheme... mBecke (2022)
Basis function cutoff            BFCut       ... 1.0000e-12
Integration weight cutoff        WCut        ... 1.0000e-14
Partially contracted basis set               ... on
Rotationally invariant grid construction     ... off
Angular grids for H and He will be reduced by one unit

Total number of grid points                  ...    65258
Total number of batches                      ...      523
Average number of points per batch           ...      124
Average number of grid points per atom       ...     2510
UseSFitting                                  ... on
Initializing property integral containers    ... done (  0.0 sec)

SHARK setup successfully completed in   2.5 seconds

Maximum memory used throughout the entire STARTUP-calculation: 47.3 MB
Occupation numbers will be reassigned to an Aufbau configuration
             **** ENERGY FILE WAS UPDATED (calc.en.tmp) ****
Finished Guess after   0.1 sec
Maximum memory used throughout the entire GUESS-calculation: 15.6 MB
--------------------
CPCM SOLVATION MODEL
--------------------
CPCM parameters:
  Epsilon                                         ...      16.7000
  Refrac                                          ...       1.2750
  Rsolv                                           ...       1.3000
  Surface type                                    ... GAUSSIAN VDW
  Discretization scheme                           ... Constant charge density
    Threshold for H atoms                         ...       5.0000 (charges/Ang^2)
    Threshold for non-H atoms                     ...       5.0000 (charges/Ang^2)
  Epsilon function type                           ...         CPCM
Solvent:                                          ... CUSTOM
Radii:
  Scheme                                          ... Element-dependent radii
  Radius for C  used is    3.8550 Bohr (=   2.0400 Ang.)
  Radius for O  used is    3.4469 Bohr (=   1.8240 Ang.)
  Radius for H  used is    2.4944 Bohr (=   1.3200 Ang.)
Calculating surface                               ...        done! (  0.0s)
Cavity surface points                             ...         2276
Cavity Volume                                     ...    1348.9950
Cavity Surface-area                               ...     770.1966
Calculating surface distance matrix               ...        done! (  0.1s)
Performing Cholesky decomposition & store         ...        done! (  0.2s)
Overall time for CPCM initialization              ...                 0.3s

----------------------------------------D-I-I-S--------------------------------------------
Iteration    Energy (Eh)           Delta-E    RMSDP     MaxDP     DIISErr   Damp  Time(sec)
-------------------------------------------------------------------------------------------
               ***  Starting incremental Fock matrix formation  ***
    1    -426.5251950371882685     0.00e+00  1.24e-04  2.64e-03  1.06e-02  0.700   9.1
    2    -426.5256743177613998    -4.79e-04  1.08e-04  2.17e-03  8.43e-03  0.700   4.8
                               ***Turning on AO-DIIS***
    3    -426.5260544911874376    -3.80e-04  9.26e-05  2.01e-03  6.49e-03  0.700   4.8
    4    -426.5263413106796406    -2.87e-04  2.41e-04  5.20e-03  4.76e-03  0.000   4.8
                              *** Initializing SOSCF ***
---------------------------------------S-O-S-C-F--------------------------------------
Iteration    Energy (Eh)           Delta-E    RMSDP     MaxDP     MaxGrad    Time(sec)
--------------------------------------------------------------------------------------
    5    -426.5271148363428892    -7.74e-04  2.22e-05  4.19e-04  3.89e-04     5.0
               *** Restarting incremental Fock matrix formation ***
    6    -426.5271187233602177    -3.89e-06  1.30e-05  2.91e-04  8.61e-05     9.1
    7    -426.5271190871849285    -3.64e-07  7.37e-06  2.15e-04  4.35e-05     6.9
    8    -426.5271191939893924    -1.07e-07  2.49e-06  5.19e-05  1.34e-05     6.7
    9    -426.5271192054395897    -1.15e-08  6.94e-07  1.89e-05  5.79e-06     6.3
   10    -426.5271192037971559     1.64e-09  3.12e-07  8.23e-06  2.47e-06     5.8
   11    -426.5271192052599645    -1.46e-09  7.18e-08  2.76e-06  8.60e-07     5.4
   12    -426.5271192052897504    -2.98e-11  3.46e-08  1.34e-06  3.81e-07     4.6
                 **** Energy Check signals convergence ****

               *****************************************************
               *                     SUCCESS                       *
               *           SCF CONVERGED AFTER  12 CYCLES          *
               *****************************************************

Recomputing exchange energy using gridx3       ... done (   13.915 sec)
Old exchange energy                            :    -32.091696620 Eh
New exchange energy                            :    -32.091864048 Eh
Exchange energy change after final integration :     -0.000167428 Eh
Total energy after final integration           :   -426.527286634 Eh
             **** ENERGY FILE WAS UPDATED (calc.en.tmp) ****

----------------
TOTAL SCF ENERGY
----------------

Total Energy       :       -426.52728663370851 Eh          -11606.39753 eV

Components:
Nuclear Repulsion  :        519.19641042134629 Eh           14128.05258 eV
Electronic Energy  :       -945.71834061542404 Eh          -25734.30435 eV
One Electron Energy:      -1605.95417305975843 Eh          -43700.23473 eV
Two Electron Energy:        660.23583244433439 Eh           17965.93037 eV
CPCM Dielectric    :         -0.00518901121201 Eh              -0.14120 eV

Virial components:
Potential Energy   :       -849.11221342849922 Eh          -23105.51799 eV
Kinetic Energy     :        422.58492679479065 Eh           11499.12046 eV
Virial Ratio       :          2.00932915394976

DFT components:
N(Alpha)           :       39.000014056154 electrons
N(Beta)            :       39.000014056154 electrons
N(Total)           :       78.000028112309 electrons
E(X)               :      -28.466806818469 Eh       
E(C)               :       -1.871463572101 Eh       
E(XC)              :      -30.338270390570 Eh       

CPCM Solvation Model Properties:
Surface-charge          :         -0.02809466132617
Corrected charge        :          0.00000000000000
Outlying charge corr.   :          0.00004826960111 Eh               0.00131 eV
Free-energy (cav+disp)  :  This term is not implemented in the current solvation scheme

---------------
SCF CONVERGENCE
---------------

  Last Energy change         ...    2.9786e-11  Tolerance :   1.0000e-09
  Last MAX-Density change    ...    1.3409e-06  Tolerance :   1.0000e-08
  Last RMS-Density change    ...    3.4608e-08  Tolerance :   1.0000e-09
  Last DIIS Error            ...    3.8918e-04  Tolerance :   1.0000e-08
  Last Orbital Gradient      ...    3.8059e-07  Tolerance :   2.0000e-06
  Last Orbital Rotation      ...    3.5927e-07  Tolerance :   2.0000e-06


Total SCF time: 0 days 0 hours 1 min 27 sec 
Finished LeanSCF after  87.7 sec

Maximum memory used throughout the entire LEANSCF-calculation: 53.6 MB

------------------------------------------------------------------------------
                                ORCA  MP2 
------------------------------------------------------------------------------

Freezing NCore=20 chemical core electrons

----------------------
RI-MP2 ENERGY+GRADIENT
----------------------
Dimension of the orbital basis            ...  220
Dimension of the AuxC basis               ...  704
Memory devoted to MP2                     ... 4096 MB   
Data format for matrix containers         ... DOUBLE
Compression type for matrix containers    ... UNCOMPRESSED
Overall scaling of the MP2 energy         ...   2.700e-01

-----------------------
SHARK RI TRANSFORMATION
-----------------------

Number of basis functions                ...    220
Number of aux functions                  ...    704
Number of operators                      ...      1
Generation of IJK                        ... YES
Generation of IAK                        ... YES
Generation of ABK                        ... NO
Orbital Range Operator  0:    0-  38 to   39- 219

Aux basis identifier                     ...   AUXC
Contraction scheme used                  ... SEGMENTED
Do orthogonalization                     ... YES
All operator combinations                ... NO
Transpose (ia|K)                         ... NO
Integral generator used                  ... LIBINT
Starting integral generation + trafo... 
Half trafo (segmented) done. Total time =  1.1 sec. integrals=  0.7 sec trafo=  0.3 sec
Integral generation and half transformation done (  1.1 sec)

Reading or making V^(-1/2)          ... done (  0.0 sec)
Sorting IJK integrals               ... done (  0.4 sec)
Sorting IAK integrals               ... done (  0.7 sec)

SHARK RI integral transformation done. Total time =  1.8 sec.

Opening buffers                              ... done
Frozen core precalculation                   ... done

Starting loop over batches of integrals:

Operator 0  - window                       ... ( 10- 38)x( 39-219)
Operator 0  - Memory available             ...  4096 MB
Operator 0  - Memory needed per MO         ...   1.0 MB
Operator 0  - Number of orbitals per batch ... 29
Operator 0  - Number of batches            ... 1

OPERATOR  0   PASS   0:  MOs    10 ...   38
  Reading integrals       ... ok
  Internal MO  12
  Internal MO  15
  Internal MO  18
  Internal MO  21
  Internal MO  24
  Internal MO  27
  Internal MO  30
  Internal MO  33
  Internal MO  36
Closing buffer GIPV ( 0.03 GB; CompressionRatio= 1.00)
Time spent in pair loops =     6.844 sec
Deleting buffers (Ka|jb) ...done

-----------------------------------------------
 RI-MP2 CORRELATION ENERGY:     -0.472515795 Eh
-----------------------------------------------


---------------------
MP2 DENSITY FORMATION
---------------------

Completing the external part of the density      ... done
Storing the unrelaxed density                    ... done

Re-sorting 3-index density container for op 0    ... done
Computing external part of the Lagrangian        ... done
Calculating the xc-kernel                        ... done
Calculating G(D)                                 ... done
Completing the Lagrangian                        ... done
Solving the Z-vector equations                   ... Using XC Grid                  ... (calc.grid_cpscf.tmp) 
Recalculating density on grid  ... (calc.grho_cpscf0.tmp) done
Calculating the xc-kernel      ... (calc.fxc_cpscf0.tmp) done

-------------------
SHARK CP-SCF DRIVER
-------------------

Dimension of the orbital basis          ...    220
Dimension of the CPSCF-problem          ...   7059
Number of operators                     ...      1
Max. number of iterations               ...    128
Convergence Tolerance                   ... 3.0e-05
Number of perturbations                 ...      1
Perturbation type                       ... REAL

----------------------------
POPLE LINEAR EQUATION SOLVER
----------------------------

  ITERATION   0:   ||err||_max =   3.7389e-02 (   4.1 sec)
  ITERATION   1:   ||err||_max =   7.9891e-03 (   4.2 sec)
  ITERATION   2:   ||err||_max =   3.6068e-03 (   4.3 sec)
  ITERATION   3:   ||err||_max =   7.9496e-04 (   4.3 sec)
  ITERATION   4:   ||err||_max =   2.6661e-04 (   4.3 sec)
  ITERATION   5:   ||err||_max =   6.4504e-05 (   4.4 sec)
  ITERATION   6:   ||err||_max =   1.8284e-05 (   4.3 sec)
done
Finalizing the relaxed density                   ... done
Transforming P to the AO basis                   ... done
Storing the relaxed density                      ... done

------------------------------------
ENERGY WEIGHTED DENSITY FINALIZATION
------------------------------------

Gathering the parts of the W-matrix              ... done
Forming the Z-density                            ... done
Transforming Z to the AO basis                   ... done
Calculating G(Z)                                 ... done
Finalizing the W-matrix                          ... done
Transforming W to the AO basis and storing       ... done

----------------------------------
MP2 DERIVATIVE INTEGRAL GENERATION
----------------------------------

Input SCF Electron Density              ... calc.scfp
Input Correlated Electron Density       ... calc.pmp2re
Input Energy Weighted Density           ... calc.wmp2.tmp

Nuclear repulsion gradient              ... done (  0.0 sec)
HCore & Overlap gradient  (SHARK)       ... done (  0.5 sec)
Two-electron RIJ gradient terms         ... done (  2.4 sec)

-----------------------------------------------------------
MP2 COSX Grid Generation
-----------------------------------------------------------

General Integration Accuracy     IntAcc      ... 4.871
Radial Grid Type                 RadialGrid  ... OptM3 with GC (2021)
Angular Grid (max. ang.)         AngularGrid ... 4 (Lebedev-302)
Angular grid pruning method      GridPruning ... 4 (adaptive)
Weight generation scheme         WeightScheme... mBecke (2022)
Basis function cutoff            BFCut       ... 1.0000e-12
Integration weight cutoff        WCut        ... 1.0000e-14
Partially contracted basis set               ... on
Rotationally invariant grid construction     ... off
Angular grids for H and He will be reduced by one unit

Total number of grid points                  ...   127760
Total number of batches                      ...     1009
Average number of points per batch           ...      126
Average number of grid points per atom       ...     4914
UseSFitting                                  ... on
Two-electron COSX gradient terms        ... 
Integration Timings:
Total Time                  =    41.1 sec
Basis fcn evaluation        =     0.6 sec
Density evaluation          =     1.2 sec
A evaluation                =    34.2 sec
A derivative evaluation     =     0.0 sec
S-fit derivative evaluation =     0.0 sec
anal. over. der. evaluation =     0.0 sec
num. over. der. evaluation  =     3.1 sec
K(P) evaluation             =     0.7 sec
finalize                    =     0.0 sec

done ( 42.9 sec)
CPCM gradient                           ... done (  5.0 sec)
DFT XC gradient                         ... done (  5.2 sec)
Empirical dispersion gradient           ... done (  0.0 sec)

-------
TIMINGS
-------

Total time                :  117.678 sec
Integral trafo            :    1.836 sec (  1.6%)
FC preparation            :    0.489 sec (  0.4%)
I/O of integrals          :    0.328 sec (  0.3%)
K(i,j) operators          :    1.092 sec (  0.9%)
T(i,j) pair energies      :    0.146 sec (  0.1%)
V**(-1/2)                 :    0.122 sec (  0.1%)
Gamma(ia|P)               :    1.064 sec (  0.9%)
Gamma-Trafo               :    0.349 sec (  0.3%)
D(virtual)                :    0.292 sec (  0.2%)
D(internal)               :    1.258 sec (  1.1%)
W(virtual)                :    0.583 sec (  0.5%)
W(internal)               :    1.725 sec (  1.5%)
L(virtual)                :    0.702 sec (  0.6%)
L(internal)               :    0.139 sec (  0.1%)
XC kernel                 :    0.092 sec (  0.1%)
G(D)                      :    9.102 sec (  7.7%)
G(Z)                      :    9.496 sec (  8.1%)
Z-vector solution         :   30.313 sec ( 25.8%)
3-index derivative        :    2.020 sec (  1.7%)
2-index derivative        :    0.095 sec (  0.1%)
Fock matrix gradient      :   55.994 sec ( 47.6%)


---------------------------------------
MP2 TOTAL ENERGY:     -426.999802429 Eh
---------------------------------------

The final MP2 gradient
  0:  -0.00307198  -0.00069513   0.00061733
  1:   0.00225959   0.00182564   0.00011573
  2:  -0.00125494  -0.00202078  -0.00027723
  3:   0.00213211   0.00159296   0.00034873
  4:  -0.00113528   0.00044300  -0.00227477
  5:  -0.00023032  -0.00634123   0.00584424
  6:  -0.00128156   0.00299810  -0.00256664
  7:   0.00557118   0.00262718  -0.00294391
  8:  -0.00630312  -0.00489700   0.00482885
  9:   0.00421784   0.00238246  -0.00269483
 10:   0.00061316   0.00040083   0.00025971
 11:   0.00058030  -0.00030241  -0.00022991
 12:   0.00048348   0.00054653  -0.00025794
 13:  -0.00066105  -0.00085717  -0.00011755
 14:  -0.00064511  -0.00068298  -0.00016853
 15:   0.00045472   0.00105220   0.00018039
 16:   0.00035369   0.00092194   0.00014749
 17:  -0.00074059  -0.00084256   0.00000456
 18:  -0.00068807  -0.00069983  -0.00026615
 19:   0.00105250   0.00020316   0.00034777
 20:  -0.00073157   0.00078335   0.00025995
 21:   0.00007957   0.00036503  -0.00021980
 22:  -0.00123773  -0.00029984   0.00028796
 23:  -0.00119260  -0.00015685   0.00034858
 24:   0.00066500   0.00046829  -0.00122335
 25:   0.00070905   0.00121415  -0.00036460

-----------------------------------
NORM OF THE MP2 GRADIENT:  0.017691
-----------------------------------

Maximum memory used throughout the entire MP2-calculation: 71.2 MB


-------------------------------------------------------------------------------
                          DFT DISPERSION CORRECTION                            
                                                                               
                              DFTD3 V3.1  Rev 1                                
                          USING Becke-Johnson damping                          
-------------------------------------------------------------------------------
-------------------------   ----------------
Dispersion correction           -0.016822205
-------------------------   ----------------


-------------------------   --------------------
FINAL SINGLE POINT ENERGY      -427.016624633896
-------------------------   --------------------

------------------------------------------------------------------------------
                         ORCA GEOMETRY RELAXATION STEP
------------------------------------------------------------------------------

Reading the OPT-File                    .... done
Getting information on internals        .... done
Copying old internal coords+grads       .... done
Making the new internal coordinates     .... (2022 redundants) done
Validating the new internal coordinates .... (2022 redundants) done
Calculating the B-matrix                .... done
Calculating the G,G- and P matrices     .... done
Transforming gradient to internals      .... done
Projecting the internal gradient        .... done
Number of atoms                         ....  26
Number of internal coordinates          .... 124
Current Energy                          ....  -427.016624634 Eh
Current gradient norm                   ....     0.017691417 Eh/bohr
Maximum allowed component of the step   ....  0.300
Current trust radius                    ....  0.450
Updating the Hessian (BFGS)             .... done
Forming the augmented Hessian           .... done
Diagonalizing the augmented Hessian     .... done
Last element of RFO vector              ....  0.997418384
Lowest eigenvalues of augmented Hessian:
 -0.000503201  0.010839059  0.010887402  0.010910517  0.011454039
Length of the computed step             ....  0.071995100
The final length of the internal step   ....  0.071995100
Converting the step to Cartesian space:
 Initial RMS(Int)=    0.0064653508
Transforming coordinates:
 Iter   0:  RMS(Cart)=    0.0224912400 RMS(Int)=    0.5641120320
done
Storing new coordinates                 .... done
The predicted energy change is          ....    -0.000252905
Previously predicted energy change      ....    -0.001459100
Actually observed energy change         ....    -0.001788915
Ratio of predicted to observed change   ....     1.226040584
New trust radius                        ....     0.675000000

                                .--------------------.
          ----------------------|Geometry convergence|-------------------------
          Item                value                   Tolerance       Converged
          ---------------------------------------------------------------------
          Energy change      -0.0017889154            0.0000010000      NO
          RMS gradient        0.0009445186            0.0000300000      NO
          MAX gradient        0.0044058753            0.0001000000      NO
          RMS step            0.0064653508            0.0006000000      NO
          MAX step            0.0221713513            0.0010000000      NO
          ........................................................
          Max(Bonds)      0.0090      Max(Angles)    1.27
          Max(Dihed)        1.17      Max(Improp)    0.00
          ---------------------------------------------------------------------

The optimization has not yet converged - more geometry cycles are needed


    ---------------------------------------------------------------------------
                         Redundant Internal Coordinates
                            (Angstroem and degrees)

        Definition                    Value    dE/dq     Step     New-Value
    ----------------------------------------------------------------------------
     1. B(C   1,C   0)                1.5301  0.001437 -0.0026    1.5275   
     2. B(C   2,C   1)                1.5289  0.000472 -0.0013    1.5276   
     3. B(C   3,C   2)                1.5288  0.000887 -0.0022    1.5266   
     4. B(C   4,C   3)                1.5340  0.000413 -0.0009    1.5331   
     5. B(C   5,C   4)                1.4992  0.000484 -0.0013    1.4978   
     6. B(C   6,C   5)                1.3486  0.004092 -0.0021    1.3465   
     7. B(C   7,C   6)                1.5141  0.001275 -0.0004    1.5136   
     8. B(C   8,C   7)                1.5550  0.002850 -0.0041    1.5508   
     9. B(O   9,C   8)                1.4376 -0.003443  0.0090    1.4466   
    10. B(O   9,C   5)                1.3678 -0.000802  0.0028    1.3706   
    11. B(H  10,C   0)                1.0998 -0.000628  0.0007    1.1006   
    12. B(H  11,C   0)                1.0990 -0.000580  0.0006    1.0996   
    13. B(H  12,C   0)                1.0999 -0.000626  0.0007    1.1006   
    14. B(H  13,C   1)                1.1021 -0.000634  0.0008    1.1029   
    15. B(H  14,C   1)                1.1020 -0.000638  0.0008    1.1028   
    16. B(H  15,C   2)                1.1029 -0.000643  0.0009    1.1038   
    17. B(H  16,C   2)                1.1029 -0.000648  0.0009    1.1038   
    18. B(H  17,C   3)                1.1011 -0.000713  0.0010    1.1020   
    19. B(H  18,C   3)                1.1014 -0.000738  0.0010    1.1024   
    20. B(H  19,C   4)                1.1002 -0.000841  0.0012    1.1014   
    21. B(H  20,C   4)                1.0996 -0.000375  0.0001    1.0997   
    22. B(H  21,C   6)                1.0886  0.000328 -0.0003    1.0883   
    23. B(H  22,C   7)                1.1005 -0.000727  0.0009    1.1014   
    24. B(H  23,C   7)                1.1003 -0.000744  0.0009    1.1012   
    25. B(H  24,C   8)                1.0985 -0.000515  0.0003    1.0988   
    26. B(H  25,C   8)                1.0987 -0.000527  0.0003    1.0991   
    27. A(C   1,C   0,H  11)          111.27 -0.000434    0.25    111.52   
    28. A(C   1,C   0,H  12)          110.83 -0.000385    0.13    110.96   
    29. A(H  10,C   0,H  12)          107.90  0.000565   -0.29    107.61   
    30. A(C   1,C   0,H  10)          110.86 -0.000351    0.12    110.98   
    31. A(H  11,C   0,H  12)          107.92  0.000330   -0.11    107.81   
    32. A(H  10,C   0,H  11)          107.92  0.000338   -0.12    107.79   
    33. A(C   2,C   1,H  14)          109.08 -0.000180   -0.03    109.05   
    34. A(H  13,C   1,H  14)          106.62  0.000655   -0.47    106.15   
    35. A(C   0,C   1,C   2)          113.21  0.000446    0.10    113.31   
    36. A(C   0,C   1,H  14)          109.37 -0.000393    0.19    109.56   
    37. A(C   0,C   1,H  13)          109.34 -0.000358    0.18    109.53   
    38. A(C   2,C   1,H  13)          109.00 -0.000150    0.00    109.00   
    39. A(C   3,C   2,H  16)          109.19 -0.000321    0.04    109.23   
    40. A(C   1,C   2,H  16)          109.15 -0.000272    0.10    109.25   
    41. A(C   1,C   2,H  15)          109.07 -0.000295    0.13    109.20   
    42. A(C   1,C   2,C   3)          113.42  0.000352    0.14    113.56   
    43. A(C   3,C   2,H  15)          109.09 -0.000179    0.06    109.15   
    44. A(H  15,C   2,H  16)          106.69  0.000745   -0.50    106.19   
    45. A(C   2,C   3,H  18)          109.43 -0.000330    0.15    109.58   
    46. A(C   4,C   3,H  17)          109.18 -0.000015   -0.02    109.15   
    47. A(C   2,C   3,H  17)          109.25 -0.000435    0.18    109.43   
    48. A(C   2,C   3,C   4)          112.92  0.000356    0.11    113.04   
    49. A(H  17,C   3,H  18)          106.88  0.000622   -0.44    106.44   
    50. A(C   4,C   3,H  18)          108.99 -0.000178   -0.00    108.99   
    51. A(C   3,C   4,H  20)          109.36 -0.001006    0.26    109.61   
    52. A(C   3,C   4,C   5)          113.23  0.000015    0.15    113.39   
    53. A(C   5,C   4,H  20)          108.67  0.001156   -0.33    108.34   
    54. A(C   5,C   4,H  19)          108.93 -0.000608    0.24    109.17   
    55. A(C   3,C   4,H  19)          109.49  0.000409   -0.12    109.37   
    56. A(H  19,C   4,H  20)          106.97  0.000041   -0.23    106.74   
    57. A(C   4,C   5,C   6)          129.47 -0.004048    1.12    130.60   
    58. A(C   6,C   5,O   9)          113.86 -0.000356    0.15    114.00   
    59. A(C   4,C   5,O   9)          116.67  0.004406   -1.27    115.40   
    60. A(C   5,C   6,C   7)          109.42 -0.000571   -0.00    109.42   
    61. A(C   7,C   6,H  21)          125.32  0.000011    0.06    125.38   
    62. A(C   5,C   6,H  21)          125.25  0.000560   -0.06    125.20   
    63. A(C   6,C   7,C   8)          101.05 -0.001335    0.29    101.34   
    64. A(H  22,C   7,H  23)          107.62  0.000515   -0.67    106.95   
    65. A(C   8,C   7,H  23)          111.81  0.000556   -0.15    111.66   
    66. A(C   6,C   7,H  23)          112.36 -0.000281    0.35    112.71   
    67. A(C   8,C   7,H  22)          111.78  0.000465   -0.12    111.66   
    68. A(C   6,C   7,H  22)          112.24  0.000010    0.39    112.64   
    69. A(H  24,C   8,H  25)          108.24 -0.000500    0.04    108.28   
    70. A(O   9,C   8,H  25)          108.62  0.001749   -0.45    108.17   
    71. A(C   7,C   8,H  25)          111.93 -0.001481    0.45    112.38   
    72. A(O   9,C   8,H  24)          108.62  0.000476   -0.45    108.17   
    73. A(C   7,C   8,H  24)          111.99 -0.001465    0.48    112.47   
    74. A(C   7,C   8,O   9)          107.34  0.001393   -0.12    107.22   
    75. A(C   5,O   9,C   8)          108.33  0.000871   -0.31    108.02   
    76. D(C   2,C   1,C   0,H  10)    -60.15 -0.000058    0.16    -59.99   
    77. D(H  13,C   1,C   0,H  12)   -178.62  0.000020    0.16   -178.47   
    78. D(C   2,C   1,C   0,H  11)    179.74  0.000039    0.07    179.81   
    79. D(H  13,C   1,C   0,H  10)     61.58 -0.000207    0.35     61.94   
    80. D(C   2,C   1,C   0,H  12)     59.65  0.000168   -0.04     59.61   
    81. D(H  13,C   1,C   0,H  11)    -58.53 -0.000110    0.27    -58.26   
    82. D(C   3,C   2,C   1,C   0)   -179.41 -0.000029   -0.22   -179.63   
    83. D(H  15,C   2,C   1,C   0)     58.79  0.000176   -0.47     58.32   
    84. D(H  15,C   2,C   1,H  14)   -179.19 -0.000157   -0.19   -179.38   
    85. D(H  15,C   2,C   1,H  13)    -63.13  0.000442   -0.78    -63.91   
    86. D(C   3,C   2,C   1,H  14)    -57.39 -0.000362    0.06    -57.33   
    87. D(C   3,C   2,C   1,H  13)     58.67  0.000237   -0.52     58.15   
    88. D(C   4,C   3,C   2,H  16)     58.01  0.000334   -0.15     57.87   
    89. D(C   4,C   3,C   2,H  15)    -58.24 -0.000279    0.41    -57.84   
    90. D(C   4,C   3,C   2,C   1)    179.97 -0.000009    0.11    180.08   
    91. D(H  17,C   3,C   2,H  16)    179.71  0.000244    0.02    179.73   
    92. D(H  17,C   3,C   2,H  15)     63.45 -0.000369    0.57     64.03   
    93. D(H  17,C   3,C   2,C   1)    -58.34 -0.000099    0.28    -58.06   
    94. D(H  19,C   4,C   3,H  18)   -178.60 -0.000050   -0.09   -178.69   
    95. D(H  19,C   4,C   3,H  17)    -62.18  0.000587   -0.64    -62.83   
    96. D(H  19,C   4,C   3,C   2)     59.55  0.000260   -0.35     59.20   
    97. D(C   5,C   4,C   3,H  18)    -56.84 -0.000524    0.23    -56.60   
    98. D(C   5,C   4,C   3,H  17)     59.58  0.000112   -0.32     59.27   
    99. D(C   5,C   4,C   3,C   2)   -178.68 -0.000215   -0.03   -178.71   
   100. D(O   9,C   5,C   4,H  19)   -120.92  0.000192   -1.06   -121.98   
   101. D(O   9,C   5,C   4,C   3)    117.00  0.000097   -1.17    115.83   
   102. D(C   6,C   5,C   4,H  20)    176.30  0.000429   -1.00    175.30   
   103. D(C   6,C   5,C   4,H  19)     60.09  0.000077   -0.68     59.41   
   104. D(C   6,C   5,C   4,C   3)    -61.98 -0.000018   -0.80    -62.78   
   105. D(C   7,C   6,C   5,O   9)     -0.11  0.000067    0.02     -0.08   
   106. D(C   7,C   6,C   5,C   4)    178.90  0.000220   -0.34    178.56   
   107. D(H  21,C   6,C   5,O   9)   -179.93  0.000044    0.02   -179.91   
   108. D(H  21,C   6,C   5,C   4)     -0.92  0.000197   -0.35     -1.27   
   109. D(H  23,C   7,C   6,C   5)    119.79 -0.000341    0.17    119.96   
   110. D(H  22,C   7,C   6,H  21)     61.07  0.000158   -0.16     60.91   
   111. D(H  22,C   7,C   6,C   5)   -118.75  0.000133   -0.16   -118.92   
   112. D(C   8,C   7,C   6,H  21)   -179.70 -0.000064    0.03   -179.67   
   113. D(C   8,C   7,C   6,C   5)      0.48 -0.000089    0.03      0.50   
   114. D(H  24,C   8,C   7,H  23)    120.49  0.000278   -0.22    120.27   
   115. D(H  24,C   8,C   7,H  22)     -0.24 -0.001102    0.85      0.61   
   116. D(H  24,C   8,C   7,C   6)   -119.80 -0.000562    0.28   -119.52   
   117. D(O   9,C   8,C   7,H  23)   -120.38  0.000895   -0.56   -120.95   
   118. D(O   9,C   8,C   7,H  22)    118.89 -0.000485    0.51    119.39   
   119. D(O   9,C   8,C   7,C   6)     -0.67  0.000055   -0.06     -0.73   
   120. D(C   5,O   9,C   8,H  25)   -120.55 -0.000045   -0.15   -120.70   
   121. D(C   5,O   9,C   8,H  24)    121.93 -0.000685    0.33    122.26   
   122. D(C   5,O   9,C   8,C   7)      0.66 -0.000013    0.08      0.73   
   123. D(C   8,O   9,C   5,C   6)     -0.36 -0.000032   -0.07     -0.43   
   124. D(C   8,O   9,C   5,C   4)   -179.50 -0.000081    0.26   -179.25   
    ----------------------------------------------------------------------------

Geometry step timings:
Preparation and reading OPT file:      0.001 s ( 9.517 %)
Internal coordinates            :      0.000 s ( 0.415 %)
B/P matrices and projection     :      0.004 s (48.253 %)
Hessian update/contruction      :      0.000 s ( 5.849 %)
Making the step                 :      0.001 s (17.695 %)
Converting the step to Cartesian:      0.000 s ( 2.168 %)
Storing new data                :      0.000 s ( 0.495 %)
Checking convergence            :      0.000 s ( 0.214 %)
Final printing                  :      0.001 s (15.366 %)
Total time                      :      0.007 s

Time for energy+gradient        :    208.194 s
Time for complete geometry iter :    208.240 s

         *************************************************************
         *                GEOMETRY OPTIMIZATION CYCLE   4            *
         *************************************************************
---------------------------------
CARTESIAN COORDINATES (ANGSTROEM)
---------------------------------
  C      0.793155    0.006422    0.052894
  C      2.262658    0.246600   -0.287851
  C      2.945593   -0.970005   -0.910020
  C      4.417042   -0.739103   -1.244597
  C      5.089861   -1.966580   -1.869796
  C      6.541886   -1.758772   -2.173062
  C      7.147036   -0.897590   -3.012909
  C      8.647519   -1.072518   -2.918027
  C      8.755951   -2.209954   -1.869482
  O      7.408985   -2.552334   -1.468097
  H      0.217087   -0.252997   -0.848269
  H      0.332043    0.898277    0.501247
  H      0.685332   -0.823648    0.767527
  H      2.345378    1.099164   -0.982645
  H      2.809893    0.539535    0.623706
  H      2.406332   -1.258601   -1.828891
  H      2.859748   -1.827684   -0.220548
  H      4.506098    0.113785   -1.936781
  H      4.964047   -0.457026   -0.329968
  H      4.562095   -2.239589   -2.797137
  H      4.997929   -2.824966   -1.188592
  H      6.635122   -0.185038   -3.656802
  H      9.160326   -0.158202   -2.580262
  H      9.103563   -1.360122   -3.878261
  H      9.313033   -1.903320   -0.973330
  H      9.231386   -3.112445   -2.278650

----------------------------
CARTESIAN COORDINATES (A.U.)
----------------------------
  NO LB      ZA    FRAG     MASS         X           Y           Z
   0 C     6.0000    0    12.011    1.498845    0.012136    0.099954
   1 C     6.0000    0    12.011    4.275805    0.466006   -0.543959
   2 C     6.0000    0    12.011    5.566364   -1.833044   -1.719689
   3 C     6.0000    0    12.011    8.346999   -1.396702   -2.351947
   4 C     6.0000    0    12.011    9.618444   -3.716298   -3.533403
   5 C     6.0000    0    12.011   12.362372   -3.323598   -4.106492
   6 C     6.0000    0    12.011   13.505941   -1.696199   -5.693573
   7 C     6.0000    0    12.011   16.341443   -2.026765   -5.514272
   8 C     6.0000    0    12.011   16.546349   -4.176208   -3.532808
   9 O     8.0000    0    15.999   14.000952   -4.823212   -2.774301
  10 H     1.0000    0     1.008    0.410234   -0.478095   -1.602997
  11 H     1.0000    0     1.008    0.627470    1.697497    0.947219
  12 H     1.0000    0     1.008    1.295089   -1.556470    1.450416
  13 H     1.0000    0     1.008    4.432123    2.077118   -1.856930
  14 H     1.0000    0     1.008    5.309928    1.019574    1.178634
  15 H     1.0000    0     1.008    4.547308   -2.378410   -3.456104
  16 H     1.0000    0     1.008    5.404141   -3.453823   -0.416775
  17 H     1.0000    0     1.008    8.515291    0.215023   -3.659985
  18 H     1.0000    0     1.008    9.380689   -0.863655   -0.623550
  19 H     1.0000    0     1.008    8.621110   -4.232209   -5.285824
  20 H     1.0000    0     1.008    9.444718   -5.338412   -2.246113
  21 H     1.0000    0     1.008   12.538564   -0.349672   -6.910355
  22 H     1.0000    0     1.008   17.310507   -0.298959   -4.875988
  23 H     1.0000    0     1.008   17.203241   -2.570259   -7.328850
  24 H     1.0000    0     1.008   17.599082   -3.596754   -1.839327
  25 H     1.0000    0     1.008   17.444791   -5.881669   -4.306025

--------------------------------
INTERNAL COORDINATES (ANGSTROEM)
--------------------------------
 C      0   0   0     0.000000000000     0.00000000     0.00000000
 C      1   0   0     1.527492598912     0.00000000     0.00000000
 C      2   1   0     1.527619568257   113.31064571     0.00000000
 C      3   2   1     1.526570628547   113.56053965   180.37178167
 C      4   3   2     1.533056473877   113.03547255   180.07603882
 C      5   4   3     1.497841208111   113.38672238   181.29046290
 C      6   5   4     1.346546017585   130.59238713   297.21580131
 C      7   6   5     1.513621950077   109.42054379   178.54540941
 C      8   7   6     1.550795621080   101.33008969     0.50366772
 O      6   5   4     1.370611600261   115.39267512   115.82868887
 H      1   2   3     1.100566739549   110.97515505   300.00787393
 H      1   2   3     1.099567886337   111.52226385   179.81219683
 H      1   2   3     1.100610445621   110.95761930    59.60385814
 H      2   1   3     1.102926417719   109.52535098   121.93021810
 H      2   1   3     1.102820838486   109.55764290   237.98157430
 H      3   2   1     1.103817901526   109.19928831    58.31533554
 H      3   2   1     1.103791433078   109.24804769   302.57306503
 H      4   3   2     1.102028734550   109.42747409   301.94392482
 H      4   3   2     1.102418735799   109.58086981    58.29975329
 H      5   4   3     1.101377742182   109.36214088    59.19925800
 H      5   4   3     1.099689051664   109.61348985   302.49932720
 H      7   6   5     1.088294267765   125.19511613   358.72246581
 H      8   7   6     1.101375823033   112.63426967   241.08069595
 H      8   7   6     1.101245143610   112.70867321   119.96695524
 H      9   8   7     1.098841477342   112.46948773   240.48646880
 H      9   8   7     1.099066638969   112.38325905   117.99532379

---------------------------
INTERNAL COORDINATES (A.U.)
---------------------------
 C      0   0   0     0.000000000000     0.00000000     0.00000000
 C      1   0   0     2.886542683535     0.00000000     0.00000000
 C      2   1   0     2.886782620825   113.31064571     0.00000000
 C      3   2   1     2.884800412042   113.56053965   180.37178167
 C      4   3   2     2.897056883462   113.03547255   180.07603882
 C      5   4   3     2.830509675431   113.38672238   181.29046290
 C      6   5   4     2.544603199958   130.59238713   297.21580131
 C      7   6   5     2.860330955937   109.42054379   178.54540941
 C      8   7   6     2.930579013526   101.33008969     0.50366772
 O      6   5   4     2.590080560470   115.39267512   115.82868887
 H      1   2   3     2.079769729849   110.97515505   300.00787393
 H      1   2   3     2.077882170831   111.52226385   179.81219683
 H      1   2   3     2.079852322357   110.95761930    59.60385814
 H      2   1   3     2.084228875356   109.52535098   121.93021810
 H      2   1   3     2.084029359521   109.55764290   237.98157430
 H      3   2   1     2.085913535603   109.19928831    58.31533554
 H      3   2   1     2.085863517487   109.24804769   302.57306503
 H      4   3   2     2.082532500011   109.42747409   301.94392482
 H      4   3   2     2.083269495564   109.58086981    58.29975329
 H      5   4   3     2.081302302721   109.36214088    59.19925800
 H      5   4   3     2.078111140117   109.61348985   302.49932720
 H      7   6   5     2.056578119192   125.19511613   358.72246581
 H      8   7   6     2.081298676054   112.63426967   241.08069595
 H      8   7   6     2.081051727734   112.70867321   119.96695524
 H      9   8   7     2.076509456770   112.46948773   240.48646880
 H      9   8   7     2.076934950580   112.38325905   117.99532379

------------------------------------------------------------------------------
                   ___                                                        
                  /   \      - P O W E R E D   B Y -                         
                 /     \                                                     
                 |  |  |   _    _      __       _____    __    __             
                 |  |  |  | |  | |    /  \     |  _  \  |  |  /  |          
                  \  \/   | |  | |   /    \    | | | |  |  | /  /          
                 / \  \   | |__| |  /  /\  \   | |_| |  |  |/  /          
                |  |  |   |  __  | /  /__\  \  |    /   |      \           
                |  |  |   | |  | | |   __   |  |    \   |  |\   \          
                \     /   | |  | | |  |  |  |  | |\  \  |  | \   \       
                 \___/    |_|  |_| |__|  |__|  |_| \__\ |__|  \__/        
                                                                              
                      - O R C A' S   B I G   F R I E N D -                    
                                      &                                       
                       - I N T E G R A L  F E E D E R -                       
                                                                              
 v1 FN, 2020, v2 2021, v3 2022-2024                                           
------------------------------------------------------------------------------


----------------------
SHARK INTEGRAL PACKAGE
----------------------

Number of atoms                             ...     26
Number of basis functions                   ...    220
Number of shells                            ...    108
Maximum angular momentum                    ...      2
Integral batch strategy                     ... SHARK/LIBINT Hybrid
RI-J (if used) integral strategy            ... SPLIT-RIJ (Revised 2003 algorithm where possible)
Printlevel                                  ...      1
Contraction scheme used                     ... SEGMENTED contraction
Prescreening option                         ... SCHWARTZ
   Thresh                                   ... 1.000e-12
   Tcut                                     ... 1.000e-14
   Tpresel                                  ... 1.000e-14 
Coulomb Range Separation                    ... NOT USED
Exchange Range Separation                   ... NOT USED
Multipole approximations                    ... NOT USED
Finite Nucleus Model                        ... NOT USED
CABS basis                                  ... NOT available
Auxiliary Coulomb fitting basis             ... AVAILABLE
   # of basis functions in Aux-J            ...    666
   # of shells in Aux-J                     ...    230
   Maximum angular momentum in Aux-J        ...      4
Auxiliary J/K fitting basis                 ... NOT available
Auxiliary Correlation fitting basis         ... AVAILABLE
   # of basis functions in Aux-C            ...    704
   # of shells in Aux-C                     ...    256
   Maximum angular momentum in Aux-C        ...      3
Auxiliary 'external' fitting basis          ... NOT available

Checking pre-screening integrals            ... done (  0.0 sec) Dimension = 108
Check shell pair data                       ... done (  0.0 sec)
Shell pair information
Shell pair cut-off parameter TPreSel        ...   1.0e-14
Total number of shell pairs                 ...      5886
Shell pairs after pre-screening             ...      5067
Total number of primitive shell pairs       ...     20278
Primitive shell pairs kept                  ...     12694
          la=0 lb=0:   1739 shell pairs
          la=1 lb=0:   1921 shell pairs
          la=1 lb=1:    557 shell pairs
          la=2 lb=0:    523 shell pairs
          la=2 lb=1:    284 shell pairs
          la=2 lb=2:     43 shell pairs

Calculating one electron integrals          ... done (  0.0 sec)
Calculating RI/J V-Matrix + Cholesky decomp.... done (  0.0 sec)
Calculating RI/C V-Matrix + Cholesky decomp.... done (  0.0 sec)
Calculating Nuclear repulsion               ... done (  0.0 sec) ENN=    519.168073344762 Eh

Diagonalization of the overlap matrix:
Smallest eigenvalue                        ... 8.488e-04
Time for diagonalization                   ...    0.005 sec
Threshold for overlap eigenvalues          ... 1.000e-07
Number of eigenvalues below threshold      ... 0
Time for construction of square roots      ...    0.002 sec
Total time needed                          ...    0.007 sec

-------------------
DFT GRID GENERATION
-------------------

General Integration Accuracy     IntAcc      ... 4.388
Radial Grid Type                 RadialGrid  ... OptM3 with GC (2021)
Angular Grid (max. ang.)         AngularGrid ... 4 (Lebedev-302)
Angular grid pruning method      GridPruning ... 4 (adaptive)
Weight generation scheme         WeightScheme... mBecke (2022)
Basis function cutoff            BFCut       ... 1.0000e-12
Integration weight cutoff        WCut        ... 1.0000e-14
Partially contracted basis set               ... off
Rotationally invariant grid construction     ... off
Angular grids for H and He will be reduced by one unit

Total number of grid points                  ...   111319
Total number of batches                      ...     1752
Average number of points per batch           ...       63
Average number of grid points per atom       ...     4282

--------------------
COSX GRID GENERATION
--------------------

GRIDX 1
-------
General Integration Accuracy     IntAcc      ... 3.816
Radial Grid Type                 RadialGrid  ... OptM3 with GC (2021)
Angular Grid (max. ang.)         AngularGrid ... 1 (Lebedev-50)
Angular grid pruning method      GridPruning ... 4 (adaptive)
Weight generation scheme         WeightScheme... mBecke (2022)
Basis function cutoff            BFCut       ... 1.0000e-12
Integration weight cutoff        WCut        ... 1.0000e-14
Partially contracted basis set               ... on
Rotationally invariant grid construction     ... off
Angular grids for H and He will be reduced by one unit

Total number of grid points                  ...    14229
Total number of batches                      ...      132
Average number of points per batch           ...      107
Average number of grid points per atom       ...      547
UseSFitting                                  ... on

GRIDX 2
-------
General Integration Accuracy     IntAcc      ... 4.020
Radial Grid Type                 RadialGrid  ... OptM3 with GC (2021)
Angular Grid (max. ang.)         AngularGrid ... 2 (Lebedev-110)
Angular grid pruning method      GridPruning ... 4 (adaptive)
Weight generation scheme         WeightScheme... mBecke (2022)
Basis function cutoff            BFCut       ... 1.0000e-12
Integration weight cutoff        WCut        ... 1.0000e-14
Partially contracted basis set               ... on
Rotationally invariant grid construction     ... off
Angular grids for H and He will be reduced by one unit

Total number of grid points                  ...    29859
Total number of batches                      ...      250
Average number of points per batch           ...      119
Average number of grid points per atom       ...     1148
UseSFitting                                  ... on

GRIDX 3
-------
General Integration Accuracy     IntAcc      ... 4.338
Radial Grid Type                 RadialGrid  ... OptM3 with GC (2021)
Angular Grid (max. ang.)         AngularGrid ... 3 (Lebedev-194)
Angular grid pruning method      GridPruning ... 4 (adaptive)
Weight generation scheme         WeightScheme... mBecke (2022)
Basis function cutoff            BFCut       ... 1.0000e-12
Integration weight cutoff        WCut        ... 1.0000e-14
Partially contracted basis set               ... on
Rotationally invariant grid construction     ... off
Angular grids for H and He will be reduced by one unit

Total number of grid points                  ...    65258
Total number of batches                      ...      524
Average number of points per batch           ...      124
Average number of grid points per atom       ...     2510
UseSFitting                                  ... on
Initializing property integral containers    ... done (  0.0 sec)

SHARK setup successfully completed in   2.5 seconds

Maximum memory used throughout the entire STARTUP-calculation: 47.3 MB
Occupation numbers will be reassigned to an Aufbau configuration
             **** ENERGY FILE WAS UPDATED (calc.en.tmp) ****
Finished Guess after   0.1 sec
Maximum memory used throughout the entire GUESS-calculation: 15.6 MB
--------------------
CPCM SOLVATION MODEL
--------------------
CPCM parameters:
  Epsilon                                         ...      16.7000
  Refrac                                          ...       1.2750
  Rsolv                                           ...       1.3000
  Surface type                                    ... GAUSSIAN VDW
  Discretization scheme                           ... Constant charge density
    Threshold for H atoms                         ...       5.0000 (charges/Ang^2)
    Threshold for non-H atoms                     ...       5.0000 (charges/Ang^2)
  Epsilon function type                           ...         CPCM
Solvent:                                          ... CUSTOM
Radii:
  Scheme                                          ... Element-dependent radii
  Radius for C  used is    3.8550 Bohr (=   2.0400 Ang.)
  Radius for O  used is    3.4469 Bohr (=   1.8240 Ang.)
  Radius for H  used is    2.4944 Bohr (=   1.3200 Ang.)
Calculating surface                               ...        done! (  0.0s)
Cavity surface points                             ...         2272
Cavity Volume                                     ...    1349.3070
Cavity Surface-area                               ...     770.4514
Calculating surface distance matrix               ...        done! (  0.1s)
Performing Cholesky decomposition & store         ...        done! (  0.2s)
Overall time for CPCM initialization              ...                 0.3s

----------------------------------------D-I-I-S--------------------------------------------
Iteration    Energy (Eh)           Delta-E    RMSDP     MaxDP     DIISErr   Damp  Time(sec)
-------------------------------------------------------------------------------------------
               ***  Starting incremental Fock matrix formation  ***
    1    -426.5266030139574696     0.00e+00  6.89e-05  1.65e-03  7.59e-03  0.700   9.1
    2    -426.5267723902379657    -1.69e-04  6.08e-05  1.56e-03  6.20e-03  0.700   4.7
                               ***Turning on AO-DIIS***
    3    -426.5269083913091208    -1.36e-04  5.29e-05  1.47e-03  4.88e-03  0.700   4.7
    4    -426.5270117780587498    -1.03e-04  1.39e-04  3.83e-03  3.65e-03  0.000   4.7
                              *** Initializing SOSCF ***
---------------------------------------S-O-S-C-F--------------------------------------
Iteration    Energy (Eh)           Delta-E    RMSDP     MaxDP     MaxGrad    Time(sec)
--------------------------------------------------------------------------------------
    5    -426.5272939701801533    -2.82e-04  1.30e-05  2.33e-04  3.52e-04     4.8
               *** Restarting incremental Fock matrix formation ***
    6    -426.5272947183016186    -7.48e-07  7.75e-06  1.45e-04  7.94e-05     9.1
    7    -426.5272948986831807    -1.80e-07  5.19e-06  1.51e-04  2.73e-05     6.7
    8    -426.5272949378380645    -3.92e-08  1.93e-06  4.46e-05  1.60e-05     6.5
    9    -426.5272949473004473    -9.46e-09  3.24e-07  1.00e-05  2.37e-06     6.1
   10    -426.5272949458806124     1.42e-09  1.31e-07  5.53e-06  1.27e-06     5.4
   11    -426.5272949469596142    -1.08e-09  3.15e-08  1.05e-06  2.62e-07     4.9
                  *** Gradient check signals convergence ***

               *****************************************************
               *                     SUCCESS                       *
               *           SCF CONVERGED AFTER  11 CYCLES          *
               *****************************************************

Recomputing exchange energy using gridx3       ... done (   13.924 sec)
Old exchange energy                            :    -32.089933487 Eh
New exchange energy                            :    -32.090120422 Eh
Exchange energy change after final integration :     -0.000186936 Eh
Total energy after final integration           :   -426.527481883 Eh
             **** ENERGY FILE WAS UPDATED (calc.en.tmp) ****

----------------
TOTAL SCF ENERGY
----------------

Total Energy       :       -426.52748188265616 Eh          -11606.40284 eV

Components:
Nuclear Repulsion  :        519.16807334476232 Eh           14127.28149 eV
Electronic Energy  :       -945.69013556933805 Eh          -25733.53686 eV
One Electron Energy:      -1605.91617608192860 Eh          -43699.20078 eV
Two Electron Energy:        660.22604051259054 Eh           17965.66392 eV
CPCM Dielectric    :         -0.00523272238387 Eh              -0.14239 eV

Virial components:
Potential Energy   :       -849.10634093790986 Eh          -23105.35819 eV
Kinetic Energy     :        422.57885905525364 Eh           11498.95535 eV
Virial Ratio       :          2.00934410878062

DFT components:
N(Alpha)           :       39.000012431342 electrons
N(Beta)            :       39.000012431342 electrons
N(Total)           :       78.000024862683 electrons
E(X)               :      -28.465544849169 Eh       
E(C)               :       -1.871371624461 Eh       
E(XC)              :      -30.336916473630 Eh       

CPCM Solvation Model Properties:
Surface-charge          :         -0.02813740338481
Corrected charge        :          0.00000000000000
Outlying charge corr.   :          0.00004841077939 Eh               0.00132 eV
Free-energy (cav+disp)  :  This term is not implemented in the current solvation scheme

---------------
SCF CONVERGENCE
---------------

  Last Energy change         ...    1.0790e-09  Tolerance :   1.0000e-09
  Last MAX-Density change    ...    1.0503e-06  Tolerance :   1.0000e-08
  Last RMS-Density change    ...    3.1475e-08  Tolerance :   1.0000e-09
  Last DIIS Error            ...    3.5170e-04  Tolerance :   1.0000e-08
  Last Orbital Gradient      ...    2.6155e-07  Tolerance :   2.0000e-06
  Last Orbital Rotation      ...    7.8563e-07  Tolerance :   2.0000e-06


Total SCF time: 0 days 0 hours 1 min 20 sec 
Finished LeanSCF after  81.1 sec

Maximum memory used throughout the entire LEANSCF-calculation: 53.6 MB

------------------------------------------------------------------------------
                                ORCA  MP2 
------------------------------------------------------------------------------

Freezing NCore=20 chemical core electrons

----------------------
RI-MP2 ENERGY+GRADIENT
----------------------
Dimension of the orbital basis            ...  220
Dimension of the AuxC basis               ...  704
Memory devoted to MP2                     ... 4096 MB   
Data format for matrix containers         ... DOUBLE
Compression type for matrix containers    ... UNCOMPRESSED
Overall scaling of the MP2 energy         ...   2.700e-01

-----------------------
SHARK RI TRANSFORMATION
-----------------------

Number of basis functions                ...    220
Number of aux functions                  ...    704
Number of operators                      ...      1
Generation of IJK                        ... YES
Generation of IAK                        ... YES
Generation of ABK                        ... NO
Orbital Range Operator  0:    0-  38 to   39- 219

Aux basis identifier                     ...   AUXC
Contraction scheme used                  ... SEGMENTED
Do orthogonalization                     ... YES
All operator combinations                ... NO
Transpose (ia|K)                         ... NO
Integral generator used                  ... LIBINT
Starting integral generation + trafo... 
Half trafo (segmented) done. Total time =  1.1 sec. integrals=  0.7 sec trafo=  0.3 sec
Integral generation and half transformation done (  1.1 sec)

Reading or making V^(-1/2)          ... done (  0.0 sec)
Sorting IJK integrals               ... done (  0.4 sec)
Sorting IAK integrals               ... done (  0.7 sec)

SHARK RI integral transformation done. Total time =  1.8 sec.

Opening buffers                              ... done
Frozen core precalculation                   ... done

Starting loop over batches of integrals:

Operator 0  - window                       ... ( 10- 38)x( 39-219)
Operator 0  - Memory available             ...  4096 MB
Operator 0  - Memory needed per MO         ...   1.0 MB
Operator 0  - Number of orbitals per batch ... 29
Operator 0  - Number of batches            ... 1

OPERATOR  0   PASS   0:  MOs    10 ...   38
  Reading integrals       ... ok
  Internal MO  12
  Internal MO  15
  Internal MO  18
  Internal MO  21
  Internal MO  24
  Internal MO  27
  Internal MO  30
  Internal MO  33
  Internal MO  36
Closing buffer GIPV ( 0.03 GB; CompressionRatio= 1.00)
Time spent in pair loops =     6.846 sec
Deleting buffers (Ka|jb) ...done

-----------------------------------------------
 RI-MP2 CORRELATION ENERGY:     -0.472645917 Eh
-----------------------------------------------


---------------------
MP2 DENSITY FORMATION
---------------------

Completing the external part of the density      ... done
Storing the unrelaxed density                    ... done

Re-sorting 3-index density container for op 0    ... done
Computing external part of the Lagrangian        ... done
Calculating the xc-kernel                        ... done
Calculating G(D)                                 ... done
Completing the Lagrangian                        ... done
Solving the Z-vector equations                   ... Using XC Grid                  ... (calc.grid_cpscf.tmp) 
Recalculating density on grid  ... (calc.grho_cpscf0.tmp) done
Calculating the xc-kernel      ... (calc.fxc_cpscf0.tmp) done

-------------------
SHARK CP-SCF DRIVER
-------------------

Dimension of the orbital basis          ...    220
Dimension of the CPSCF-problem          ...   7059
Number of operators                     ...      1
Max. number of iterations               ...    128
Convergence Tolerance                   ... 3.0e-05
Number of perturbations                 ...      1
Perturbation type                       ... REAL

----------------------------
POPLE LINEAR EQUATION SOLVER
----------------------------

  ITERATION   0:   ||err||_max =   3.7749e-02 (   4.1 sec)
  ITERATION   1:   ||err||_max =   8.0968e-03 (   4.3 sec)
  ITERATION   2:   ||err||_max =   3.6415e-03 (   4.3 sec)
  ITERATION   3:   ||err||_max =   8.0967e-04 (   4.3 sec)
  ITERATION   4:   ||err||_max =   2.7004e-04 (   4.2 sec)
  ITERATION   5:   ||err||_max =   6.5964e-05 (   4.3 sec)
  ITERATION   6:   ||err||_max =   1.8908e-05 (   4.3 sec)
done
Finalizing the relaxed density                   ... done
Transforming P to the AO basis                   ... done
Storing the relaxed density                      ... done

------------------------------------
ENERGY WEIGHTED DENSITY FINALIZATION
------------------------------------

Gathering the parts of the W-matrix              ... done
Forming the Z-density                            ... done
Transforming Z to the AO basis                   ... done
Calculating G(Z)                                 ... done
Finalizing the W-matrix                          ... done
Transforming W to the AO basis and storing       ... done

----------------------------------
MP2 DERIVATIVE INTEGRAL GENERATION
----------------------------------

Input SCF Electron Density              ... calc.scfp
Input Correlated Electron Density       ... calc.pmp2re
Input Energy Weighted Density           ... calc.wmp2.tmp

Nuclear repulsion gradient              ... done (  0.0 sec)
HCore & Overlap gradient  (SHARK)       ... done (  0.5 sec)
Two-electron RIJ gradient terms         ... done (  2.2 sec)

-----------------------------------------------------------
MP2 COSX Grid Generation
-----------------------------------------------------------

General Integration Accuracy     IntAcc      ... 4.871
Radial Grid Type                 RadialGrid  ... OptM3 with GC (2021)
Angular Grid (max. ang.)         AngularGrid ... 4 (Lebedev-302)
Angular grid pruning method      GridPruning ... 4 (adaptive)
Weight generation scheme         WeightScheme... mBecke (2022)
Basis function cutoff            BFCut       ... 1.0000e-12
Integration weight cutoff        WCut        ... 1.0000e-14
Partially contracted basis set               ... on
Rotationally invariant grid construction     ... off
Angular grids for H and He will be reduced by one unit

Total number of grid points                  ...   127785
Total number of batches                      ...     1012
Average number of points per batch           ...      126
Average number of grid points per atom       ...     4915
UseSFitting                                  ... on
Two-electron COSX gradient terms        ... 
Integration Timings:
Total Time                  =    41.9 sec
Basis fcn evaluation        =     0.7 sec
Density evaluation          =     1.2 sec
A evaluation                =    34.5 sec
A derivative evaluation     =     0.0 sec
S-fit derivative evaluation =     0.0 sec
anal. over. der. evaluation =     0.0 sec
num. over. der. evaluation  =     3.4 sec
K(P) evaluation             =     0.7 sec
finalize                    =     0.0 sec

done ( 43.6 sec)
CPCM gradient                           ... done (  5.4 sec)
DFT XC gradient                         ... done (  5.7 sec)
Empirical dispersion gradient           ... done (  0.0 sec)

-------
TIMINGS
-------

Total time                :  118.853 sec
Integral trafo            :    1.840 sec (  1.5%)
FC preparation            :    0.492 sec (  0.4%)
I/O of integrals          :    0.330 sec (  0.3%)
K(i,j) operators          :    1.095 sec (  0.9%)
T(i,j) pair energies      :    0.149 sec (  0.1%)
V**(-1/2)                 :    0.123 sec (  0.1%)
Gamma(ia|P)               :    1.061 sec (  0.9%)
Gamma-Trafo               :    0.349 sec (  0.3%)
D(virtual)                :    0.291 sec (  0.2%)
D(internal)               :    1.261 sec (  1.1%)
W(virtual)                :    0.580 sec (  0.5%)
W(internal)               :    1.724 sec (  1.5%)
L(virtual)                :    0.795 sec (  0.7%)
L(internal)               :    0.139 sec (  0.1%)
XC kernel                 :    0.096 sec (  0.1%)
G(D)                      :    9.129 sec (  7.7%)
G(Z)                      :    9.427 sec (  7.9%)
Z-vector solution         :   30.082 sec ( 25.3%)
3-index derivative        :    1.943 sec (  1.6%)
2-index derivative        :    0.094 sec (  0.1%)
Fock matrix gradient      :   57.405 sec ( 48.3%)


---------------------------------------
MP2 TOTAL ENERGY:     -427.000127799 Eh
---------------------------------------

The final MP2 gradient
  0:  -0.00099362  -0.00002268   0.00026429
  1:   0.00055273   0.00011541  -0.00003557
  2:  -0.00003676  -0.00004823   0.00004119
  3:   0.00031202   0.00003041   0.00000282
  4:   0.00066458   0.00020166   0.00003580
  5:  -0.00075241  -0.00182671   0.00133663
  6:  -0.00141892   0.00176729  -0.00142002
  7:   0.00302360   0.00152633  -0.00165605
  8:  -0.00200868  -0.00157602   0.00161737
  9:   0.00016376  -0.00065343   0.00035634
 10:   0.00018312   0.00013317   0.00012972
 11:   0.00013399  -0.00017430  -0.00007889
 12:   0.00012791   0.00018707  -0.00012029
 13:  -0.00016953  -0.00029084  -0.00003503
 14:  -0.00015270  -0.00016441  -0.00011991
 15:   0.00015339   0.00034501   0.00005551
 16:   0.00006937   0.00027000   0.00000780
 17:  -0.00027333  -0.00025088   0.00004041
 18:  -0.00019979  -0.00019950  -0.00013579
 19:   0.00048751  -0.00018644   0.00003415
 20:  -0.00058278   0.00034273   0.00005825
 21:   0.00002810   0.00016964  -0.00006784
 22:  -0.00012467  -0.00031541  -0.00001079
 23:  -0.00013557   0.00006376   0.00027946
 24:   0.00047318   0.00006991  -0.00053056
 25:   0.00048114   0.00050428  -0.00005288

-----------------------------------
NORM OF THE MP2 GRADIENT:  0.006446
-----------------------------------

Maximum memory used throughout the entire MP2-calculation: 71.3 MB


-------------------------------------------------------------------------------
                          DFT DISPERSION CORRECTION                            
                                                                               
                              DFTD3 V3.1  Rev 1                                
                          USING Becke-Johnson damping                          
-------------------------------------------------------------------------------
-------------------------   ----------------
Dispersion correction           -0.016812666
-------------------------   ----------------


-------------------------   --------------------
FINAL SINGLE POINT ENERGY      -427.016940464974
-------------------------   --------------------

------------------------------------------------------------------------------
                         ORCA GEOMETRY RELAXATION STEP
------------------------------------------------------------------------------

Reading the OPT-File                    .... done
Getting information on internals        .... done
Copying old internal coords+grads       .... done
Making the new internal coordinates     .... (2022 redundants) done
Validating the new internal coordinates .... (2022 redundants) done
Calculating the B-matrix                .... done
Calculating the G,G- and P matrices     .... done
Transforming gradient to internals      .... done
Projecting the internal gradient        .... done
Number of atoms                         ....  26
Number of internal coordinates          .... 124
Current Energy                          ....  -427.016940465 Eh
Current gradient norm                   ....     0.006445830 Eh/bohr
Maximum allowed component of the step   ....  0.300
Current trust radius                    ....  0.675
Updating the Hessian (BFGS)             .... done
Forming the augmented Hessian           .... done
Diagonalizing the augmented Hessian     .... done
Last element of RFO vector              ....  0.998286469
Lowest eigenvalues of augmented Hessian:
 -0.000104627  0.010684873  0.010854910  0.010899118  0.011406452
Length of the computed step             ....  0.058616480
The final length of the internal step   ....  0.058616480
Converting the step to Cartesian space:
 Initial RMS(Int)=    0.0052639153
Transforming coordinates:
 Iter   0:  RMS(Cart)=    0.0185459424 RMS(Int)=    0.0052637853
done
Storing new coordinates                 .... done
The predicted energy change is          ....    -0.000052493
Previously predicted energy change      ....    -0.000252905
Actually observed energy change         ....    -0.000315831
Ratio of predicted to observed change   ....     1.248814719
New trust radius                        ....     0.700000000

                                .--------------------.
          ----------------------|Geometry convergence|-------------------------
          Item                value                   Tolerance       Converged
          ---------------------------------------------------------------------
          Energy change      -0.0003158311            0.0000010000      NO
          RMS gradient        0.0004242023            0.0000300000      NO
          MAX gradient        0.0023931215            0.0001000000      NO
          RMS step            0.0052639153            0.0006000000      NO
          MAX step            0.0258794396            0.0010000000      NO
          ........................................................
          Max(Bonds)      0.0033      Max(Angles)    0.41
          Max(Dihed)        1.48      Max(Improp)    0.00
          ---------------------------------------------------------------------

The optimization has not yet converged - more geometry cycles are needed


    ---------------------------------------------------------------------------
                         Redundant Internal Coordinates
                            (Angstroem and degrees)

        Definition                    Value    dE/dq     Step     New-Value
    ----------------------------------------------------------------------------
     1. B(C   1,C   0)                1.5275  0.000553 -0.0013    1.5262   
     2. B(C   2,C   1)                1.5276 -0.000029 -0.0002    1.5274   
     3. B(C   3,C   2)                1.5266  0.000100 -0.0006    1.5260   
     4. B(C   4,C   3)                1.5331  0.000077 -0.0003    1.5328   
     5. B(C   5,C   4)                1.4978 -0.000274  0.0002    1.4981   
     6. B(C   6,C   5)                1.3465  0.002393 -0.0020    1.3445   
     7. B(C   7,C   6)                1.5136  0.001765 -0.0024    1.5112   
     8. B(C   8,C   7)                1.5508  0.001747 -0.0033    1.5475   
     9. B(O   9,C   8)                1.4466  0.000067  0.0024    1.4490   
    10. B(O   9,C   5)                1.3706  0.000321  0.0005    1.3711   
    11. B(H  10,C   0)                1.1006 -0.000234  0.0004    1.1010   
    12. B(H  11,C   0)                1.0996 -0.000230  0.0004    1.0999   
    13. B(H  12,C   0)                1.1006 -0.000231  0.0004    1.1010   
    14. B(H  13,C   1)                1.1029 -0.000216  0.0004    1.1033   
    15. B(H  14,C   1)                1.1028 -0.000218  0.0004    1.1032   
    16. B(H  15,C   2)                1.1038 -0.000211  0.0004    1.1042   
    17. B(H  16,C   2)                1.1038 -0.000210  0.0004    1.1042   
    18. B(H  17,C   3)                1.1020 -0.000242  0.0004    1.1025   
    19. B(H  18,C   3)                1.1024 -0.000263  0.0005    1.1029   
    20. B(H  19,C   4)                1.1014 -0.000216  0.0004    1.1018   
    21. B(H  20,C   4)                1.0997 -0.000182  0.0002    1.0999   
    22. B(H  21,C   6)                1.0883  0.000138 -0.0002    1.0881   
    23. B(H  22,C   7)                1.1014 -0.000324  0.0006    1.1020   
    24. B(H  23,C   7)                1.1012 -0.000316  0.0006    1.1018   
    25. B(H  24,C   8)                1.0988 -0.000174  0.0002    1.0990   
    26. B(H  25,C   8)                1.0991 -0.000185  0.0002    1.0993   
    27. A(C   1,C   0,H  11)          111.52 -0.000023    0.07    111.60   
    28. A(C   1,C   0,H  12)          110.96 -0.000114    0.05    111.01   
    29. A(H  10,C   0,H  12)          107.61  0.000138   -0.11    107.51   
    30. A(C   1,C   0,H  10)          110.98 -0.000090    0.04    111.02   
    31. A(H  11,C   0,H  12)          107.81  0.000054   -0.04    107.77   
    32. A(H  10,C   0,H  11)          107.79  0.000049   -0.04    107.75   
    33. A(C   2,C   1,H  14)          109.05 -0.000111    0.00    109.05   
    34. A(H  13,C   1,H  14)          106.15  0.000166   -0.16    105.99   
    35. A(C   0,C   1,C   2)          113.31  0.000434   -0.04    113.28   
    36. A(C   0,C   1,H  14)          109.56 -0.000170    0.07    109.63   
    37. A(C   0,C   1,H  13)          109.53 -0.000179    0.09    109.61   
    38. A(C   2,C   1,H  13)          109.00 -0.000155    0.03    109.03   
    39. A(C   3,C   2,H  16)          109.23 -0.000093    0.01    109.24   
    40. A(C   1,C   2,H  16)          109.25 -0.000180    0.05    109.30   
    41. A(C   1,C   2,H  15)          109.20 -0.000206    0.08    109.28   
    42. A(C   1,C   2,C   3)          113.56  0.000413   -0.02    113.54   
    43. A(C   3,C   2,H  15)          109.15 -0.000140    0.05    109.19   
    44. A(H  15,C   2,H  16)          106.19  0.000194   -0.19    106.00   
    45. A(C   2,C   3,H  18)          109.58 -0.000146    0.06    109.64   
    46. A(C   4,C   3,H  17)          109.15 -0.000029   -0.01    109.14   
    47. A(C   2,C   3,H  17)          109.43 -0.000282    0.11    109.54   
    48. A(C   2,C   3,C   4)          113.04  0.000377   -0.02    113.02   
    49. A(H  17,C   3,H  18)          106.44  0.000167   -0.16    106.27   
    50. A(C   4,C   3,H  18)          108.99 -0.000098    0.01    109.00   
    51. A(C   3,C   4,H  20)          109.61 -0.000623    0.15    109.76   
    52. A(C   3,C   4,C   5)          113.39  0.000354   -0.01    113.37   
    53. A(C   5,C   4,H  20)          108.35  0.000824   -0.27    108.08   
    54. A(C   5,C   4,H  19)          109.17 -0.000472    0.21    109.38   
    55. A(C   3,C   4,H  19)          109.36  0.000128   -0.05    109.31   
    56. A(H  19,C   4,H  20)          106.74 -0.000243   -0.03    106.71   
    57. A(C   4,C   5,C   6)          130.59 -0.000912    0.41    131.00   
    58. A(C   6,C   5,O   9)          114.00  0.000438   -0.06    113.95   
    59. A(C   4,C   5,O   9)          115.39  0.000474   -0.35    115.04   
    60. A(C   5,C   6,C   7)          109.42 -0.000346    0.02    109.44   
    61. A(C   7,C   6,H  21)          125.38  0.000068    0.02    125.40   
    62. A(C   5,C   6,H  21)          125.20  0.000278   -0.04    125.16   
    63. A(C   6,C   7,C   8)          101.33 -0.000814    0.22    101.55   
    64. A(H  22,C   7,H  23)          106.94 -0.000041   -0.21    106.73   
    65. A(C   8,C   7,H  23)          111.66  0.000217   -0.06    111.60   
    66. A(C   6,C   7,H  23)          112.71  0.000138    0.05    112.76   
    67. A(C   8,C   7,H  22)          111.65  0.000119   -0.03    111.63   
    68. A(C   6,C   7,H  22)          112.63  0.000378    0.04    112.68   
    69. A(H  24,C   8,H  25)          108.27 -0.000449    0.13    108.40   
    70. A(O   9,C   8,H  25)          108.16  0.000842   -0.25    107.92   
    71. A(C   7,C   8,H  25)          112.38 -0.000744    0.24    112.62   
    72. A(O   9,C   8,H  24)          108.17  0.000080   -0.24    107.93   
    73. A(C   7,C   8,H  24)          112.47 -0.000737    0.26    112.73   
    74. A(C   7,C   8,O   9)          107.22  0.001118   -0.18    107.04   
    75. A(C   5,O   9,C   8)          108.02 -0.000395   -0.00    108.02   
    76. D(C   2,C   1,C   0,H  10)    -59.99 -0.000020    0.13    -59.86   
    77. D(H  13,C   1,C   0,H  12)   -178.47 -0.000013    0.14   -178.32   
    78. D(C   2,C   1,C   0,H  11)    179.81 -0.000005    0.10    179.91   
    79. D(H  13,C   1,C   0,H  10)     61.94 -0.000052    0.21     62.15   
    80. D(C   2,C   1,C   0,H  12)     59.60  0.000020    0.06     59.67   
    81. D(H  13,C   1,C   0,H  11)    -58.26 -0.000038    0.18    -58.08   
    82. D(C   3,C   2,C   1,C   0)   -179.63 -0.000007   -0.21   -179.83   
    83. D(H  15,C   2,C   1,C   0)     58.32  0.000042   -0.31     58.00   
    84. D(H  15,C   2,C   1,H  14)   -179.38  0.000038   -0.24   -179.62   
    85. D(H  15,C   2,C   1,H  13)    -63.91  0.000090   -0.42    -64.33   
    86. D(C   3,C   2,C   1,H  14)    -57.33 -0.000011   -0.14    -57.46   
    87. D(C   3,C   2,C   1,H  13)     58.15  0.000042   -0.31     57.83   
    88. D(C   4,C   3,C   2,H  16)     57.87  0.000017    0.02     57.89   
    89. D(C   4,C   3,C   2,H  15)    -57.84 -0.000086    0.21    -57.62   
    90. D(C   4,C   3,C   2,C   1)   -179.92 -0.000001    0.09   -179.84   
    91. D(H  17,C   3,C   2,H  16)    179.73  0.000033    0.08    179.81   
    92. D(H  17,C   3,C   2,H  15)     64.03 -0.000070    0.27     64.30   
    93. D(H  17,C   3,C   2,C   1)    -58.06  0.000016    0.14    -57.91   
    94. D(H  19,C   4,C   3,H  18)   -178.69  0.000100   -0.10   -178.79   
    95. D(H  19,C   4,C   3,H  17)    -62.82  0.000229   -0.30    -63.12   
    96. D(H  19,C   4,C   3,C   2)     59.20  0.000103   -0.17     59.03   
    97. D(C   5,C   4,C   3,H  18)    -56.60 -0.000172    0.12    -56.48   
    98. D(C   5,C   4,C   3,H  17)     59.27 -0.000043   -0.08     59.19   
    99. D(C   5,C   4,C   3,C   2)   -178.71 -0.000170    0.05   -178.66   
   100. D(O   9,C   5,C   4,H  19)   -121.98  0.000255   -1.41   -123.39   
   101. D(O   9,C   5,C   4,C   3)    115.83  0.000194   -1.48    114.35   
   102. D(C   6,C   5,C   4,H  20)    175.30  0.000132   -1.22    174.07   
   103. D(C   6,C   5,C   4,H  19)     59.41  0.000223   -1.16     58.25   
   104. D(C   6,C   5,C   4,C   3)    -62.78  0.000162   -1.23    -64.01   
   105. D(C   7,C   6,C   5,O   9)     -0.08  0.000057    0.02     -0.06   
   106. D(C   7,C   6,C   5,C   4)    178.55  0.000089   -0.23    178.32   
   107. D(H  21,C   6,C   5,O   9)   -179.91  0.000061   -0.00   -179.91   
   108. D(H  21,C   6,C   5,C   4)     -1.28  0.000094   -0.25     -1.53   
   109. D(H  23,C   7,C   6,C   5)    119.97 -0.000222    0.10    120.06   
   110. D(H  22,C   7,C   6,H  21)     60.90  0.000103   -0.08     60.82   
   111. D(H  22,C   7,C   6,C   5)   -118.92  0.000107   -0.10   -119.02   
   112. D(C   8,C   7,C   6,H  21)   -179.67 -0.000062    0.04   -179.64   
   113. D(C   8,C   7,C   6,C   5)      0.50 -0.000058    0.01      0.52   
   114. D(H  24,C   8,C   7,H  23)    120.28 -0.000153    0.06    120.34   
   115. D(H  24,C   8,C   7,H  22)      0.61 -0.000331    0.39      1.00   
   116. D(H  24,C   8,C   7,C   6)   -119.51 -0.000360    0.22   -119.29   
   117. D(O   9,C   8,C   7,H  23)   -120.94  0.000235   -0.19   -121.14   
   118. D(O   9,C   8,C   7,H  22)    119.39  0.000057    0.13    119.52   
   119. D(O   9,C   8,C   7,C   6)     -0.73  0.000028   -0.04     -0.77   
   120. D(C   5,O   9,C   8,H  25)   -120.69 -0.000225    0.00   -120.69   
   121. D(C   5,O   9,C   8,H  24)    122.25 -0.000189    0.12    122.37   
   122. D(C   5,O   9,C   8,C   7)      0.73  0.000003    0.05      0.78   
   123. D(C   8,O   9,C   5,C   6)     -0.42 -0.000034   -0.04     -0.47   
   124. D(C   8,O   9,C   5,C   4)   -179.27 -0.000041    0.17   -179.10   
    ----------------------------------------------------------------------------

Geometry step timings:
Preparation and reading OPT file:      0.001 s (14.330 %)
Internal coordinates            :      0.000 s ( 0.469 %)
B/P matrices and projection     :      0.002 s (28.911 %)
Hessian update/contruction      :      0.001 s (10.799 %)
Making the step                 :      0.001 s (21.410 %)
Converting the step to Cartesian:      0.000 s ( 2.391 %)
Storing new data                :      0.000 s ( 0.656 %)
Checking convergence            :      0.000 s ( 0.266 %)
Final printing                  :      0.001 s (20.738 %)
Total time                      :      0.006 s

Time for energy+gradient        :    202.685 s
Time for complete geometry iter :    202.730 s

         *************************************************************
         *                GEOMETRY OPTIMIZATION CYCLE   5            *
         *************************************************************
---------------------------------
CARTESIAN COORDINATES (ANGSTROEM)
---------------------------------
  C      0.796409    0.004033    0.056947
  C      2.265690    0.243570   -0.279367
  C      2.945932   -0.969626   -0.910596
  C      4.416572   -0.738136   -1.245721
  C      5.085995   -1.961448   -1.881974
  C      6.538271   -1.753713   -2.185117
  C      7.150464   -0.906165   -3.030491
  C      8.647615   -1.079147   -2.919684
  C      8.752336   -2.198849   -1.856654
  O      7.399984   -2.536354   -1.460738
  H      0.220622   -0.248981   -0.846696
  H      0.334779    0.893323    0.510687
  H      0.684728   -0.831198    0.765547
  H      2.353094    1.102745   -0.966022
  H      2.813514    0.528354    0.634897
  H      2.404478   -1.253854   -1.830015
  H      2.859832   -1.832821   -0.227437
  H      4.507925    0.120977   -1.930580
  H      4.966641   -0.463357   -0.330116
  H      4.553296   -2.227209   -2.809092
  H      4.998310   -2.826043   -1.207811
  H      6.644132   -0.203606   -3.689293
  H      9.158511   -0.159282   -2.592264
  H      9.113721   -1.379101   -3.871958
  H      9.298724   -1.880997   -0.957614
  H      9.227522   -3.109825   -2.247444

----------------------------
CARTESIAN COORDINATES (A.U.)
----------------------------
  NO LB      ZA    FRAG     MASS         X           Y           Z
   0 C     6.0000    0    12.011    1.504995    0.007620    0.107614
   1 C     6.0000    0    12.011    4.281535    0.460281   -0.527928
   2 C     6.0000    0    12.011    5.567006   -1.832327   -1.720776
   3 C     6.0000    0    12.011    8.346111   -1.394874   -2.354071
   4 C     6.0000    0    12.011    9.611137   -3.706600   -3.556415
   5 C     6.0000    0    12.011   12.355541   -3.314037   -4.129272
   6 C     6.0000    0    12.011   13.512419   -1.712404   -5.726798
   7 C     6.0000    0    12.011   16.341625   -2.039291   -5.517402
   8 C     6.0000    0    12.011   16.539519   -4.155222   -3.508568
   9 O     8.0000    0    15.999   13.983944   -4.793015   -2.760394
  10 H     1.0000    0     1.008    0.416916   -0.470507   -1.600024
  11 H     1.0000    0     1.008    0.632640    1.688137    0.965059
  12 H     1.0000    0     1.008    1.293948   -1.570737    1.446675
  13 H     1.0000    0     1.008    4.446704    2.083887   -1.825516
  14 H     1.0000    0     1.008    5.316771    0.998444    1.199781
  15 H     1.0000    0     1.008    4.543805   -2.369442   -3.458227
  16 H     1.0000    0     1.008    5.404300   -3.463530   -0.429793
  17 H     1.0000    0     1.008    8.518743    0.228613   -3.648267
  18 H     1.0000    0     1.008    9.385590   -0.875618   -0.623829
  19 H     1.0000    0     1.008    8.604483   -4.208815   -5.308414
  20 H     1.0000    0     1.008    9.445437   -5.340448   -2.282433
  21 H     1.0000    0     1.008   12.555590   -0.384761   -6.971753
  22 H     1.0000    0     1.008   17.307078   -0.301000   -4.898670
  23 H     1.0000    0     1.008   17.222437   -2.606123   -7.316940
  24 H     1.0000    0     1.008   17.572041   -3.554569   -1.809627
  25 H     1.0000    0     1.008   17.437489   -5.876718   -4.247054

--------------------------------
INTERNAL COORDINATES (ANGSTROEM)
--------------------------------
 C      0   0   0     0.000000000000     0.00000000     0.00000000
 C      1   0   0     1.526195886723     0.00000000     0.00000000
 C      2   1   0     1.527423247917   113.27531164     0.00000000
 C      3   2   1     1.525999950791   113.54463591   180.16629942
 C      4   3   2     1.532787895056   113.01560077   180.16441448
 C      5   4   3     1.498050378967   113.37306392   181.33861630
 C      6   5   4     1.344535208762   130.99949260   295.98316155
 C      7   6   5     1.511179246637   109.44086646   178.31312272
 C      8   7   6     1.547491907914   101.55082369     0.51625274
 O      6   5   4     1.371059171336   115.03851917   114.34603760
 H      1   2   3     1.100961821905   111.01940205   300.13946314
 H      1   2   3     1.099918749827   111.59552208   179.91472666
 H      1   2   3     1.100998554778   111.01069042    59.66738205
 H      2   1   3     1.103320248632   109.61068939   122.00842000
 H      2   1   3     1.103218387877   109.63014019   237.95189745
 H      3   2   1     1.104214864872   109.27919969    58.00335964
 H      3   2   1     1.104185714482   109.29980463   302.41137164
 H      4   3   2     1.102475210104   109.54147783   302.08753272
 H      4   3   2     1.102910038900   109.64122850    58.34499229
 H      5   4   3     1.101791160833   109.30764206    59.02799906
 H      5   4   3     1.099867386755   109.76272459   302.30312193
 H      7   6   5     1.088109209556   125.15649153   358.46905934
 H      8   7   6     1.101983815886   112.67771322   240.97583583
 H      8   7   6     1.101841283979   112.76097217   120.06561712
 H      9   8   7     1.099019194640   112.72577807   240.71322920
 H      9   8   7     1.099270522750   112.62312615   117.67454835

---------------------------
INTERNAL COORDINATES (A.U.)
---------------------------
 C      0   0   0     0.000000000000     0.00000000     0.00000000
 C      1   0   0     2.884092252623     0.00000000     0.00000000
 C      2   1   0     2.886411629148   113.27531164     0.00000000
 C      3   2   1     2.883721987372   113.54463591   180.16629942
 C      4   3   2     2.896549343045   113.01560077   180.16441448
 C      5   4   3     2.830904951064   113.37306392   181.33861630
 C      6   5   4     2.540803321975   130.99949260   295.98316155
 C      7   6   5     2.855714915410   109.44086646   178.31312272
 C      8   7   6     2.924335900416   101.55082369     0.51625274
 O      6   5   4     2.590926347225   115.03851917   114.34603760
 H      1   2   3     2.080516327303   111.01940205   300.13946314
 H      1   2   3     2.078545206738   111.59552208   179.91472666
 H      1   2   3     2.080585742374   111.01069042    59.66738205
 H      2   1   3     2.084973107924   109.61068939   122.00842000
 H      2   1   3     2.084780618993   109.63014019   237.95189745
 H      3   2   1     2.086663687613   109.27919969    58.00335964
 H      3   2   1     2.086608601358   109.29980463   302.41137164
 H      4   3   2     2.083376216533   109.54147783   302.08753272
 H      4   3   2     2.084197923874   109.64122850    58.34499229
 H      5   4   3     2.082083550749   109.30764206    59.02799906
 H      5   4   3     2.078448144599   109.76272459   302.30312193
 H      7   6   5     2.056228409859   125.15649153   358.46905934
 H      8   7   6     2.082447616038   112.67771322   240.97583583
 H      8   7   6     2.082178269768   112.76097217   120.06561712
 H      9   8   7     2.076845293792   112.72577807   240.71322920
 H      9   8   7     2.077320235090   112.62312615   117.67454835

------------------------------------------------------------------------------
                   ___                                                        
                  /   \      - P O W E R E D   B Y -                         
                 /     \                                                     
                 |  |  |   _    _      __       _____    __    __             
                 |  |  |  | |  | |    /  \     |  _  \  |  |  /  |          
                  \  \/   | |  | |   /    \    | | | |  |  | /  /          
                 / \  \   | |__| |  /  /\  \   | |_| |  |  |/  /          
                |  |  |   |  __  | /  /__\  \  |    /   |      \           
                |  |  |   | |  | | |   __   |  |    \   |  |\   \          
                \     /   | |  | | |  |  |  |  | |\  \  |  | \   \       
                 \___/    |_|  |_| |__|  |__|  |_| \__\ |__|  \__/        
                                                                              
                      - O R C A' S   B I G   F R I E N D -                    
                                      &                                       
                       - I N T E G R A L  F E E D E R -                       
                                                                              
 v1 FN, 2020, v2 2021, v3 2022-2024                                           
------------------------------------------------------------------------------


----------------------
SHARK INTEGRAL PACKAGE
----------------------

Number of atoms                             ...     26
Number of basis functions                   ...    220
Number of shells                            ...    108
Maximum angular momentum                    ...      2
Integral batch strategy                     ... SHARK/LIBINT Hybrid
RI-J (if used) integral strategy            ... SPLIT-RIJ (Revised 2003 algorithm where possible)
Printlevel                                  ...      1
Contraction scheme used                     ... SEGMENTED contraction
Prescreening option                         ... SCHWARTZ
   Thresh                                   ... 1.000e-12
   Tcut                                     ... 1.000e-14
   Tpresel                                  ... 1.000e-14 
Coulomb Range Separation                    ... NOT USED
Exchange Range Separation                   ... NOT USED
Multipole approximations                    ... NOT USED
Finite Nucleus Model                        ... NOT USED
CABS basis                                  ... NOT available
Auxiliary Coulomb fitting basis             ... AVAILABLE
   # of basis functions in Aux-J            ...    666
   # of shells in Aux-J                     ...    230
   Maximum angular momentum in Aux-J        ...      4
Auxiliary J/K fitting basis                 ... NOT available
Auxiliary Correlation fitting basis         ... AVAILABLE
   # of basis functions in Aux-C            ...    704
   # of shells in Aux-C                     ...    256
   Maximum angular momentum in Aux-C        ...      3
Auxiliary 'external' fitting basis          ... NOT available

Checking pre-screening integrals            ... done (  0.0 sec) Dimension = 108
Check shell pair data                       ... done (  0.0 sec)
Shell pair information
Shell pair cut-off parameter TPreSel        ...   1.0e-14
Total number of shell pairs                 ...      5886
Shell pairs after pre-screening             ...      5067
Total number of primitive shell pairs       ...     20278
Primitive shell pairs kept                  ...     12705
          la=0 lb=0:   1739 shell pairs
          la=1 lb=0:   1921 shell pairs
          la=1 lb=1:    556 shell pairs
          la=2 lb=0:    523 shell pairs
          la=2 lb=1:    284 shell pairs
          la=2 lb=2:     44 shell pairs

Calculating one electron integrals          ... done (  0.0 sec)
Calculating RI/J V-Matrix + Cholesky decomp.... done (  0.0 sec)
Calculating RI/C V-Matrix + Cholesky decomp.... done (  0.0 sec)
Calculating Nuclear repulsion               ... done (  0.0 sec) ENN=    519.341391818950 Eh

Diagonalization of the overlap matrix:
Smallest eigenvalue                        ... 8.380e-04
Time for diagonalization                   ...    0.005 sec
Threshold for overlap eigenvalues          ... 1.000e-07
Number of eigenvalues below threshold      ... 0
Time for construction of square roots      ...    0.002 sec
Total time needed                          ...    0.007 sec

-------------------
DFT GRID GENERATION
-------------------

General Integration Accuracy     IntAcc      ... 4.388
Radial Grid Type                 RadialGrid  ... OptM3 with GC (2021)
Angular Grid (max. ang.)         AngularGrid ... 4 (Lebedev-302)
Angular grid pruning method      GridPruning ... 4 (adaptive)
Weight generation scheme         WeightScheme... mBecke (2022)
Basis function cutoff            BFCut       ... 1.0000e-12
Integration weight cutoff        WCut        ... 1.0000e-14
Partially contracted basis set               ... off
Rotationally invariant grid construction     ... off
Angular grids for H and He will be reduced by one unit

Total number of grid points                  ...   111323
Total number of batches                      ...     1753
Average number of points per batch           ...       63
Average number of grid points per atom       ...     4282

--------------------
COSX GRID GENERATION
--------------------

GRIDX 1
-------
General Integration Accuracy     IntAcc      ... 3.816
Radial Grid Type                 RadialGrid  ... OptM3 with GC (2021)
Angular Grid (max. ang.)         AngularGrid ... 1 (Lebedev-50)
Angular grid pruning method      GridPruning ... 4 (adaptive)
Weight generation scheme         WeightScheme... mBecke (2022)
Basis function cutoff            BFCut       ... 1.0000e-12
Integration weight cutoff        WCut        ... 1.0000e-14
Partially contracted basis set               ... on
Rotationally invariant grid construction     ... off
Angular grids for H and He will be reduced by one unit

Total number of grid points                  ...    14235
Total number of batches                      ...      132
Average number of points per batch           ...      107
Average number of grid points per atom       ...      548
UseSFitting                                  ... on

GRIDX 2
-------
General Integration Accuracy     IntAcc      ... 4.020
Radial Grid Type                 RadialGrid  ... OptM3 with GC (2021)
Angular Grid (max. ang.)         AngularGrid ... 2 (Lebedev-110)
Angular grid pruning method      GridPruning ... 4 (adaptive)
Weight generation scheme         WeightScheme... mBecke (2022)
Basis function cutoff            BFCut       ... 1.0000e-12
Integration weight cutoff        WCut        ... 1.0000e-14
Partially contracted basis set               ... on
Rotationally invariant grid construction     ... off
Angular grids for H and He will be reduced by one unit

Total number of grid points                  ...    29855
Total number of batches                      ...      250
Average number of points per batch           ...      119
Average number of grid points per atom       ...     1148
UseSFitting                                  ... on

GRIDX 3
-------
General Integration Accuracy     IntAcc      ... 4.338
Radial Grid Type                 RadialGrid  ... OptM3 with GC (2021)
Angular Grid (max. ang.)         AngularGrid ... 3 (Lebedev-194)
Angular grid pruning method      GridPruning ... 4 (adaptive)
Weight generation scheme         WeightScheme... mBecke (2022)
Basis function cutoff            BFCut       ... 1.0000e-12
Integration weight cutoff        WCut        ... 1.0000e-14
Partially contracted basis set               ... on
Rotationally invariant grid construction     ... off
Angular grids for H and He will be reduced by one unit

Total number of grid points                  ...    65253
Total number of batches                      ...      522
Average number of points per batch           ...      125
Average number of grid points per atom       ...     2510
UseSFitting                                  ... on
Initializing property integral containers    ... done (  0.0 sec)

SHARK setup successfully completed in   2.5 seconds

Maximum memory used throughout the entire STARTUP-calculation: 47.3 MB
Occupation numbers will be reassigned to an Aufbau configuration
             **** ENERGY FILE WAS UPDATED (calc.en.tmp) ****
Finished Guess after   0.1 sec
Maximum memory used throughout the entire GUESS-calculation: 15.6 MB
--------------------
CPCM SOLVATION MODEL
--------------------
CPCM parameters:
  Epsilon                                         ...      16.7000
  Refrac                                          ...       1.2750
  Rsolv                                           ...       1.3000
  Surface type                                    ... GAUSSIAN VDW
  Discretization scheme                           ... Constant charge density
    Threshold for H atoms                         ...       5.0000 (charges/Ang^2)
    Threshold for non-H atoms                     ...       5.0000 (charges/Ang^2)
  Epsilon function type                           ...         CPCM
Solvent:                                          ... CUSTOM
Radii:
  Scheme                                          ... Element-dependent radii
  Radius for C  used is    3.8550 Bohr (=   2.0400 Ang.)
  Radius for O  used is    3.4469 Bohr (=   1.8240 Ang.)
  Radius for H  used is    2.4944 Bohr (=   1.3200 Ang.)
Calculating surface                               ...        done! (  0.0s)
Cavity surface points                             ...         2274
Cavity Volume                                     ...    1349.3989
Cavity Surface-area                               ...     770.7808
Calculating surface distance matrix               ...        done! (  0.1s)
Performing Cholesky decomposition & store         ...        done! (  0.2s)
Overall time for CPCM initialization              ...                 0.3s

----------------------------------------D-I-I-S--------------------------------------------
Iteration    Energy (Eh)           Delta-E    RMSDP     MaxDP     DIISErr   Damp  Time(sec)
-------------------------------------------------------------------------------------------
               ***  Starting incremental Fock matrix formation  ***
    1    -426.5268867799658210     0.00e+00  5.43e-05  1.37e-03  7.98e-03  0.700   9.2
    2    -426.5270010537558392    -1.14e-04  4.91e-05  1.31e-03  6.53e-03  0.700   4.7
                               ***Turning on AO-DIIS***
    3    -426.5270944180504102    -9.34e-05  4.39e-05  1.24e-03  5.14e-03  0.700   4.7
    4    -426.5271665049592684    -7.21e-05  1.16e-04  3.28e-03  3.83e-03  0.000   4.7
                              *** Initializing SOSCF ***
---------------------------------------S-O-S-C-F--------------------------------------
Iteration    Energy (Eh)           Delta-E    RMSDP     MaxDP     MaxGrad    Time(sec)
--------------------------------------------------------------------------------------
    5    -426.5273655209655317    -1.99e-04  1.13e-05  2.08e-04  3.54e-04     4.9
               *** Restarting incremental Fock matrix formation ***
    6    -426.5273652066296108     3.14e-07  6.86e-06  1.28e-04  8.31e-05     9.2
    7    -426.5273653815797843    -1.75e-07  4.04e-06  9.96e-05  2.75e-05     7.1
    8    -426.5273654018689058    -2.03e-08  1.21e-06  4.08e-05  1.95e-05     6.5
    9    -426.5273654096725977    -7.80e-09  3.16e-07  7.88e-06  2.63e-06     6.0
   10    -426.5273654091223534     5.50e-10  1.09e-07  4.07e-06  9.38e-07     5.4
                 **** Energy Check signals convergence ****

               *****************************************************
               *                     SUCCESS                       *
               *           SCF CONVERGED AFTER  10 CYCLES          *
               *****************************************************

Recomputing exchange energy using gridx3       ... done (   13.876 sec)
Old exchange energy                            :    -32.090701114 Eh
New exchange energy                            :    -32.090912768 Eh
Exchange energy change after final integration :     -0.000211654 Eh
Total energy after final integration           :   -426.527577063 Eh
             **** ENERGY FILE WAS UPDATED (calc.en.tmp) ****

----------------
TOTAL SCF ENERGY
----------------

Total Energy       :       -426.52757706278925 Eh          -11606.40543 eV

Components:
Nuclear Repulsion  :        519.34139181895000 Eh           14131.99773 eV
Electronic Energy  :       -945.86351998339978 Eh          -25738.25489 eV
One Electron Energy:      -1606.27009222135189 Eh          -43708.83132 eV
Two Electron Energy:        660.40657223795210 Eh           17970.57644 eV
CPCM Dielectric    :         -0.00523724467252 Eh              -0.14251 eV

Virial components:
Potential Energy   :       -849.11495314312606 Eh          -23105.59254 eV
Kinetic Energy     :        422.58737608033681 Eh           11499.18711 eV
Virial Ratio       :          2.00932399121573

DFT components:
N(Alpha)           :       39.000008132290 electrons
N(Beta)            :       39.000008132290 electrons
N(Total)           :       78.000016264579 electrons
E(X)               :      -28.466174460701 Eh       
E(C)               :       -1.871446401118 Eh       
E(XC)              :      -30.337620861820 Eh       

CPCM Solvation Model Properties:
Surface-charge          :         -0.02816273814275
Corrected charge        :         -0.00000000000000
Outlying charge corr.   :          0.00004850215265 Eh               0.00132 eV
Free-energy (cav+disp)  :  This term is not implemented in the current solvation scheme

---------------
SCF CONVERGENCE
---------------

  Last Energy change         ...   -5.5024e-10  Tolerance :   1.0000e-09
  Last MAX-Density change    ...    4.0739e-06  Tolerance :   1.0000e-08
  Last RMS-Density change    ...    1.0891e-07  Tolerance :   1.0000e-09
  Last DIIS Error            ...    3.5382e-04  Tolerance :   1.0000e-08
  Last Orbital Gradient      ...    9.3832e-07  Tolerance :   2.0000e-06
  Last Orbital Rotation      ...    9.4278e-07  Tolerance :   2.0000e-06


Total SCF time: 0 days 0 hours 1 min 16 sec 
Finished LeanSCF after  76.6 sec

Maximum memory used throughout the entire LEANSCF-calculation: 53.8 MB

------------------------------------------------------------------------------
                                ORCA  MP2 
------------------------------------------------------------------------------

Freezing NCore=20 chemical core electrons

----------------------
RI-MP2 ENERGY+GRADIENT
----------------------
Dimension of the orbital basis            ...  220
Dimension of the AuxC basis               ...  704
Memory devoted to MP2                     ... 4096 MB   
Data format for matrix containers         ... DOUBLE
Compression type for matrix containers    ... UNCOMPRESSED
Overall scaling of the MP2 energy         ...   2.700e-01

-----------------------
SHARK RI TRANSFORMATION
-----------------------

Number of basis functions                ...    220
Number of aux functions                  ...    704
Number of operators                      ...      1
Generation of IJK                        ... YES
Generation of IAK                        ... YES
Generation of ABK                        ... NO
Orbital Range Operator  0:    0-  38 to   39- 219

Aux basis identifier                     ...   AUXC
Contraction scheme used                  ... SEGMENTED
Do orthogonalization                     ... YES
All operator combinations                ... NO
Transpose (ia|K)                         ... NO
Integral generator used                  ... LIBINT
Starting integral generation + trafo... 
Half trafo (segmented) done. Total time =  1.2 sec. integrals=  0.8 sec trafo=  0.4 sec
Integral generation and half transformation done (  1.2 sec)

Reading or making V^(-1/2)          ... done (  0.0 sec)
Sorting IJK integrals               ... done (  0.4 sec)
Sorting IAK integrals               ... done (  0.7 sec)

SHARK RI integral transformation done. Total time =  1.9 sec.

Opening buffers                              ... done
Frozen core precalculation                   ... done

Starting loop over batches of integrals:

Operator 0  - window                       ... ( 10- 38)x( 39-219)
Operator 0  - Memory available             ...  4096 MB
Operator 0  - Memory needed per MO         ...   1.0 MB
Operator 0  - Number of orbitals per batch ... 29
Operator 0  - Number of batches            ... 1

OPERATOR  0   PASS   0:  MOs    10 ...   38
  Reading integrals       ... ok
  Internal MO  12
  Internal MO  15
  Internal MO  18
  Internal MO  21
  Internal MO  24
  Internal MO  27
  Internal MO  30
  Internal MO  33
  Internal MO  36
Closing buffer GIPV ( 0.03 GB; CompressionRatio= 1.00)
Time spent in pair loops =     6.802 sec
Deleting buffers (Ka|jb) ...done

-----------------------------------------------
 RI-MP2 CORRELATION ENERGY:     -0.472626276 Eh
-----------------------------------------------


---------------------
MP2 DENSITY FORMATION
---------------------

Completing the external part of the density      ... done
Storing the unrelaxed density                    ... done

Re-sorting 3-index density container for op 0    ... done
Computing external part of the Lagrangian        ... done
Calculating the xc-kernel                        ... done
Calculating G(D)                                 ... done
Completing the Lagrangian                        ... done
Solving the Z-vector equations                   ... Using XC Grid                  ... (calc.grid_cpscf.tmp) 
Recalculating density on grid  ... (calc.grho_cpscf0.tmp) done
Calculating the xc-kernel      ... (calc.fxc_cpscf0.tmp) done

-------------------
SHARK CP-SCF DRIVER
-------------------

Dimension of the orbital basis          ...    220
Dimension of the CPSCF-problem          ...   7059
Number of operators                     ...      1
Max. number of iterations               ...    128
Convergence Tolerance                   ... 3.0e-05
Number of perturbations                 ...      1
Perturbation type                       ... REAL

----------------------------
POPLE LINEAR EQUATION SOLVER
----------------------------

  ITERATION   0:   ||err||_max =   3.7784e-02 (   4.1 sec)
  ITERATION   1:   ||err||_max =   8.1116e-03 (   4.3 sec)
  ITERATION   2:   ||err||_max =   3.6425e-03 (   4.3 sec)
  ITERATION   3:   ||err||_max =   8.1123e-04 (   4.3 sec)
  ITERATION   4:   ||err||_max =   2.7019e-04 (   4.2 sec)
  ITERATION   5:   ||err||_max =   6.6434e-05 (   4.3 sec)
  ITERATION   6:   ||err||_max =   1.9132e-05 (   4.3 sec)
done
Finalizing the relaxed density                   ... done
Transforming P to the AO basis                   ... done
Storing the relaxed density                      ... done

------------------------------------
ENERGY WEIGHTED DENSITY FINALIZATION
------------------------------------

Gathering the parts of the W-matrix              ... done
Forming the Z-density                            ... done
Transforming Z to the AO basis                   ... done
Calculating G(Z)                                 ... done
Finalizing the W-matrix                          ... done
Transforming W to the AO basis and storing       ... done

----------------------------------
MP2 DERIVATIVE INTEGRAL GENERATION
----------------------------------

Input SCF Electron Density              ... calc.scfp
Input Correlated Electron Density       ... calc.pmp2re
Input Energy Weighted Density           ... calc.wmp2.tmp

Nuclear repulsion gradient              ... done (  0.0 sec)
HCore & Overlap gradient  (SHARK)       ... done (  0.5 sec)
Two-electron RIJ gradient terms         ... done (  2.2 sec)

-----------------------------------------------------------
MP2 COSX Grid Generation
-----------------------------------------------------------

General Integration Accuracy     IntAcc      ... 4.871
Radial Grid Type                 RadialGrid  ... OptM3 with GC (2021)
Angular Grid (max. ang.)         AngularGrid ... 4 (Lebedev-302)
Angular grid pruning method      GridPruning ... 4 (adaptive)
Weight generation scheme         WeightScheme... mBecke (2022)
Basis function cutoff            BFCut       ... 1.0000e-12
Integration weight cutoff        WCut        ... 1.0000e-14
Partially contracted basis set               ... on
Rotationally invariant grid construction     ... off
Angular grids for H and He will be reduced by one unit

Total number of grid points                  ...   127781
Total number of batches                      ...     1012
Average number of points per batch           ...      126
Average number of grid points per atom       ...     4915
UseSFitting                                  ... on
Two-electron COSX gradient terms        ... 
Integration Timings:
Total Time                  =    36.6 sec
Basis fcn evaluation        =     0.5 sec
Density evaluation          =     1.0 sec
A evaluation                =    30.2 sec
A derivative evaluation     =     0.0 sec
S-fit derivative evaluation =     0.0 sec
anal. over. der. evaluation =     0.0 sec
num. over. der. evaluation  =     3.1 sec
K(P) evaluation             =     0.6 sec
finalize                    =     0.0 sec

done ( 38.3 sec)
CPCM gradient                           ... done (  5.1 sec)
DFT XC gradient                         ... done (  5.6 sec)
Empirical dispersion gradient           ... done (  0.0 sec)

-------
TIMINGS
-------

Total time                :  112.645 sec
Integral trafo            :    1.905 sec (  1.7%)
FC preparation            :    0.481 sec (  0.4%)
I/O of integrals          :    0.305 sec (  0.3%)
K(i,j) operators          :    1.094 sec (  1.0%)
T(i,j) pair energies      :    0.148 sec (  0.1%)
V**(-1/2)                 :    0.122 sec (  0.1%)
Gamma(ia|P)               :    1.070 sec (  1.0%)
Gamma-Trafo               :    0.348 sec (  0.3%)
D(virtual)                :    0.291 sec (  0.3%)
D(internal)               :    1.238 sec (  1.1%)
W(virtual)                :    0.580 sec (  0.5%)
W(internal)               :    1.699 sec (  1.5%)
L(virtual)                :    0.819 sec (  0.7%)
L(internal)               :    0.140 sec (  0.1%)
XC kernel                 :    0.094 sec (  0.1%)
G(D)                      :    9.117 sec (  8.1%)
G(Z)                      :    9.333 sec (  8.3%)
Z-vector solution         :   30.021 sec ( 26.7%)
3-index derivative        :    1.724 sec (  1.5%)
2-index derivative        :    0.093 sec (  0.1%)
Fock matrix gradient      :   51.584 sec ( 45.8%)


---------------------------------------
MP2 TOTAL ENERGY:     -427.000203338 Eh
---------------------------------------

The final MP2 gradient
  0:   0.00003958   0.00010478   0.00001979
  1:  -0.00011015  -0.00026090  -0.00002163
  2:   0.00017422   0.00031237   0.00005722
  3:  -0.00025331  -0.00027667  -0.00022149
  4:   0.00057134   0.00022725   0.00066524
  5:  -0.00005772   0.00022420  -0.00058772
  6:  -0.00073654   0.00038840  -0.00003428
  7:   0.00057312   0.00031986  -0.00037657
  8:  -0.00010372  -0.00005347   0.00010108
  9:  -0.00053756  -0.00072575   0.00041094
 10:  -0.00001027   0.00000196   0.00001320
 11:  -0.00001241  -0.00002926  -0.00000116
 12:  -0.00000867  -0.00000554  -0.00001699
 13:   0.00000852   0.00000251  -0.00001158
 14:   0.00003055   0.00004737  -0.00002443
 15:   0.00000608   0.00000443  -0.00001885
 16:  -0.00002742  -0.00003048  -0.00001982
 17:  -0.00004414   0.00004894   0.00003550
 18:   0.00003270   0.00001039  -0.00002719
 19:   0.00008440  -0.00034398  -0.00004709
 20:  -0.00024783   0.00009744   0.00002444
 21:   0.00000067   0.00003391   0.00005075
 22:   0.00016021  -0.00014655   0.00001242
 23:   0.00014029   0.00000614   0.00011251
 24:   0.00018241  -0.00002124  -0.00010193
 25:   0.00015920   0.00007577   0.00001510

-----------------------------------
NORM OF THE MP2 GRADIENT:  0.002070
-----------------------------------

Maximum memory used throughout the entire MP2-calculation: 71.5 MB


-------------------------------------------------------------------------------
                          DFT DISPERSION CORRECTION                            
                                                                               
                              DFTD3 V3.1  Rev 1                                
                          USING Becke-Johnson damping                          
-------------------------------------------------------------------------------
-------------------------   ----------------
Dispersion correction           -0.016811933
-------------------------   ----------------


-------------------------   --------------------
FINAL SINGLE POINT ENERGY      -427.017015271623
-------------------------   --------------------

------------------------------------------------------------------------------
                         ORCA GEOMETRY RELAXATION STEP
------------------------------------------------------------------------------

Reading the OPT-File                    .... done
Getting information on internals        .... done
Copying old internal coords+grads       .... done
Making the new internal coordinates     .... (2022 redundants) done
Validating the new internal coordinates .... (2022 redundants) done
Calculating the B-matrix                .... done
Calculating the G,G- and P matrices     .... done
Transforming gradient to internals      .... done
Projecting the internal gradient        .... done
Number of atoms                         ....  26
Number of internal coordinates          .... 124
Current Energy                          ....  -427.017015272 Eh
Current gradient norm                   ....     0.002069634 Eh/bohr
Maximum allowed component of the step   ....  0.300
Current trust radius                    ....  0.700
Updating the Hessian (BFGS)             .... done
Forming the augmented Hessian           .... done
Diagonalizing the augmented Hessian     .... done
Last element of RFO vector              ....  0.995294001
Lowest eigenvalues of augmented Hessian:
 -0.000067134  0.006234380  0.010853342  0.010896745  0.011018113
Length of the computed step             ....  0.097359417
The final length of the internal step   ....  0.097359417
Converting the step to Cartesian space:
 Initial RMS(Int)=    0.0087431337
Transforming coordinates:
 Iter   0:  RMS(Cart)=    0.0319122551 RMS(Int)=    0.7976580910
done
Storing new coordinates                 .... done
The predicted energy change is          ....    -0.000033885
Previously predicted energy change      ....    -0.000052493
Actually observed energy change         ....    -0.000074807
Ratio of predicted to observed change   ....     1.425067081
New trust radius                        ....     0.700000000

                                .--------------------.
          ----------------------|Geometry convergence|-------------------------
          Item                value                   Tolerance       Converged
          ---------------------------------------------------------------------
          Energy change      -0.0000748066            0.0000010000      NO
          RMS gradient        0.0001461206            0.0000300000      NO
          MAX gradient        0.0007297155            0.0001000000      NO
          RMS step            0.0087431337            0.0006000000      NO
          MAX step            0.0467055284            0.0010000000      NO
          ........................................................
          Max(Bonds)      0.0025      Max(Angles)    0.24
          Max(Dihed)        2.68      Max(Improp)    0.00
          ---------------------------------------------------------------------

The optimization has not yet converged - more geometry cycles are needed


    ---------------------------------------------------------------------------
                         Redundant Internal Coordinates
                            (Angstroem and degrees)

        Definition                    Value    dE/dq     Step     New-Value
    ----------------------------------------------------------------------------
     1. B(C   1,C   0)                1.5262 -0.000014 -0.0007    1.5255   
     2. B(C   2,C   1)                1.5274 -0.000101  0.0001    1.5275   
     3. B(C   3,C   2)                1.5260 -0.000110 -0.0001    1.5259   
     4. B(C   4,C   3)                1.5328 -0.000080  0.0000    1.5328   
     5. B(C   5,C   4)                1.4981 -0.000124  0.0003    1.4983   
     6. B(C   6,C   5)                1.3445  0.000231 -0.0013    1.3432   
     7. B(C   7,C   6)                1.5112  0.000730 -0.0025    1.5087   
     8. B(C   8,C   7)                1.5475  0.000320 -0.0024    1.5451   
     9. B(O   9,C   8)                1.4490  0.000466  0.0010    1.4500   
    10. B(O   9,C   5)                1.3711  0.000279 -0.0000    1.3711   
    11. B(H  10,C   0)                1.1010 -0.000006  0.0002    1.1012   
    12. B(H  11,C   0)                1.0999 -0.000019  0.0002    1.1002   
    13. B(H  12,C   0)                1.1010 -0.000005  0.0002    1.1012   
    14. B(H  13,C   1)                1.1033  0.000009  0.0002    1.1035   
    15. B(H  14,C   1)                1.1032  0.000007  0.0002    1.1034   
    16. B(H  15,C   2)                1.1042  0.000012  0.0002    1.1044   
    17. B(H  16,C   2)                1.1042  0.000014  0.0002    1.1044   
    18. B(H  17,C   3)                1.1025  0.000012  0.0002    1.1027   
    19. B(H  18,C   3)                1.1029 -0.000004  0.0003    1.1032   
    20. B(H  19,C   4)                1.1018  0.000083  0.0000    1.1018   
    21. B(H  20,C   4)                1.0999 -0.000042  0.0002    1.1000   
    22. B(H  21,C   6)                1.0881 -0.000009 -0.0001    1.0880   
    23. B(H  22,C   7)                1.1020 -0.000045  0.0004    1.1024   
    24. B(H  23,C   7)                1.1018 -0.000039  0.0004    1.1023   
    25. B(H  24,C   8)                1.0990 -0.000001  0.0001    1.0991   
    26. B(H  25,C   8)                1.0993  0.000002  0.0001    1.0994   
    27. A(C   1,C   0,H  11)          111.60  0.000035    0.04    111.63   
    28. A(C   1,C   0,H  12)          111.01  0.000001    0.03    111.04   
    29. A(H  10,C   0,H  12)          107.51 -0.000018   -0.06    107.45   
    30. A(C   1,C   0,H  10)          111.02  0.000013    0.02    111.04   
    31. A(H  11,C   0,H  12)          107.77 -0.000014   -0.02    107.75   
    32. A(H  10,C   0,H  11)          107.75 -0.000020   -0.02    107.73   
    33. A(C   2,C   1,H  14)          109.05 -0.000005   -0.00    109.05   
    34. A(H  13,C   1,H  14)          105.99 -0.000032   -0.08    105.91   
    35. A(C   0,C   1,C   2)          113.28  0.000135   -0.05    113.23   
    36. A(C   0,C   1,H  14)          109.63 -0.000025    0.04    109.67   
    37. A(C   0,C   1,H  13)          109.61 -0.000041    0.06    109.67   
    38. A(C   2,C   1,H  13)          109.03 -0.000044    0.03    109.06   
    39. A(C   3,C   2,H  16)          109.25  0.000015    0.00    109.25   
    40. A(C   1,C   2,H  16)          109.30 -0.000038    0.03    109.33   
    41. A(C   1,C   2,H  15)          109.28 -0.000048    0.06    109.34   
    42. A(C   1,C   2,C   3)          113.54  0.000130   -0.03    113.51   
    43. A(C   3,C   2,H  15)          109.19 -0.000040    0.04    109.23   
    44. A(H  15,C   2,H  16)          106.00 -0.000030   -0.10    105.91   
    45. A(C   2,C   3,H  18)          109.64  0.000016    0.02    109.67   
    46. A(C   4,C   3,H  17)          109.14  0.000038   -0.03    109.11   
    47. A(C   2,C   3,H  17)          109.54 -0.000106    0.10    109.64   
    48. A(C   2,C   3,C   4)          113.02  0.000107   -0.03    112.98   
    49. A(H  17,C   3,H  18)          106.27 -0.000024   -0.08    106.19   
    50. A(C   4,C   3,H  18)          109.00 -0.000039    0.02    109.02   
    51. A(C   3,C   4,H  20)          109.76 -0.000216    0.11    109.87   
    52. A(C   3,C   4,C   5)          113.37  0.000297   -0.07    113.30   
    53. A(C   5,C   4,H  20)          108.08  0.000325   -0.24    107.84   
    54. A(C   5,C   4,H  19)          109.38 -0.000193    0.19    109.57   
    55. A(C   3,C   4,H  19)          109.31 -0.000044   -0.02    109.29   
    56. A(H  19,C   4,H  20)          106.72 -0.000197    0.04    106.76   
    57. A(C   4,C   5,C   6)          131.00  0.000148    0.22    131.22   
    58. A(C   6,C   5,O   9)          113.94  0.000321   -0.09    113.86   
    59. A(C   4,C   5,O   9)          115.04 -0.000468   -0.14    114.90   
    60. A(C   5,C   6,C   7)          109.44 -0.000126    0.03    109.48   
    61. A(C   7,C   6,H  21)          125.40  0.000070   -0.00    125.40   
    62. A(C   5,C   6,H  21)          125.16  0.000057   -0.03    125.13   
    63. A(C   6,C   7,C   8)          101.55 -0.000154    0.16    101.71   
    64. A(H  22,C   7,H  23)          106.73 -0.000069   -0.11    106.63   
    65. A(C   8,C   7,H  23)          111.60 -0.000039   -0.01    111.59   
    66. A(C   6,C   7,H  23)          112.76  0.000126   -0.02    112.74   
    67. A(C   8,C   7,H  22)          111.62 -0.000081    0.02    111.65   
    68. A(C   6,C   7,H  22)          112.68  0.000217   -0.04    112.64   
    69. A(H  24,C   8,H  25)          108.40 -0.000163    0.13    108.52   
    70. A(O   9,C   8,H  25)          107.91  0.000207   -0.19    107.72   
    71. A(C   7,C   8,H  25)          112.62 -0.000150    0.17    112.80   
    72. A(O   9,C   8,H  24)          107.93  0.000035   -0.19    107.74   
    73. A(C   7,C   8,H  24)          112.73 -0.000157    0.18    112.91   
    74. A(C   7,C   8,O   9)          107.04  0.000261   -0.15    106.90   
    75. A(C   5,O   9,C   8)          108.02 -0.000301    0.04    108.06   
    76. D(C   2,C   1,C   0,H  10)    -59.86 -0.000005    0.13    -59.73   
    77. D(H  13,C   1,C   0,H  12)   -178.32 -0.000012    0.14   -178.18   
    78. D(C   2,C   1,C   0,H  11)    179.91 -0.000012    0.12    180.03   
    79. D(H  13,C   1,C   0,H  10)     62.15  0.000002    0.18     62.33   
    80. D(C   2,C   1,C   0,H  12)     59.67 -0.000019    0.10     59.76   
    81. D(H  13,C   1,C   0,H  11)    -58.08 -0.000005    0.16    -57.91   
    82. D(C   3,C   2,C   1,C   0)   -179.83 -0.000002   -0.20   -180.04   
    83. D(H  15,C   2,C   1,C   0)     58.00 -0.000004   -0.27     57.73   
    84. D(H  15,C   2,C   1,H  14)   -179.62  0.000053   -0.25   -179.88   
    85. D(H  15,C   2,C   1,H  13)    -64.33 -0.000012   -0.33    -64.66   
    86. D(C   3,C   2,C   1,H  14)    -57.46  0.000055   -0.19    -57.65   
    87. D(C   3,C   2,C   1,H  13)     57.83 -0.000010   -0.27     57.57   
    88. D(C   4,C   3,C   2,H  16)     57.89 -0.000063    0.08     57.97   
    89. D(C   4,C   3,C   2,H  15)    -57.62 -0.000013    0.17    -57.45   
    90. D(C   4,C   3,C   2,C   1)   -179.84 -0.000011    0.10   -179.74   
    91. D(H  17,C   3,C   2,H  16)    179.81 -0.000017    0.09    179.90   
    92. D(H  17,C   3,C   2,H  15)     64.30  0.000033    0.19     64.48   
    93. D(H  17,C   3,C   2,C   1)    -57.91  0.000035    0.11    -57.80   
    94. D(H  19,C   4,C   3,H  18)   -178.79  0.000060   -0.03   -178.82   
    95. D(H  19,C   4,C   3,H  17)    -63.12  0.000032   -0.13    -63.25   
    96. D(H  19,C   4,C   3,C   2)     59.03 -0.000004   -0.05     58.98   
    97. D(C   5,C   4,C   3,H  18)    -56.48 -0.000016    0.15    -56.33   
    98. D(C   5,C   4,C   3,H  17)     59.19 -0.000045    0.05     59.24   
    99. D(C   5,C   4,C   3,C   2)   -178.66 -0.000080    0.13   -178.53   
   100. D(O   9,C   5,C   4,H  19)   -123.39  0.000315   -2.61   -126.00   
   101. D(O   9,C   5,C   4,C   3)    114.35  0.000308   -2.68    111.67   
   102. D(C   6,C   5,C   4,H  20)    174.07  0.000110   -2.23    171.85   
   103. D(C   6,C   5,C   4,H  19)     58.25  0.000268   -2.25     56.01   
   104. D(C   6,C   5,C   4,C   3)    -64.02  0.000261   -2.31    -66.33   
   105. D(C   7,C   6,C   5,O   9)     -0.06  0.000025    0.03     -0.04   
   106. D(C   7,C   6,C   5,C   4)    178.31  0.000061   -0.32    177.99   
   107. D(H  21,C   6,C   5,O   9)   -179.91  0.000041    0.01   -179.90   
   108. D(H  21,C   6,C   5,C   4)     -1.53  0.000077   -0.35     -1.88   
   109. D(H  23,C   7,C   6,C   5)    120.07 -0.000098    0.07    120.14   
   110. D(H  22,C   7,C   6,H  21)     60.82  0.000050   -0.08     60.74   
   111. D(H  22,C   7,C   6,C   5)   -119.02  0.000065   -0.11   -119.13   
   112. D(C   8,C   7,C   6,H  21)   -179.64 -0.000036    0.02   -179.62   
   113. D(C   8,C   7,C   6,C   5)      0.52 -0.000020   -0.00      0.51   
   114. D(H  24,C   8,C   7,H  23)    120.34 -0.000153    0.14    120.48   
   115. D(H  24,C   8,C   7,H  22)      1.00  0.000016    0.26      1.26   
   116. D(H  24,C   8,C   7,C   6)   -119.29 -0.000112    0.20   -119.08   
   117. D(O   9,C   8,C   7,H  23)   -121.14 -0.000033   -0.08   -121.22   
   118. D(O   9,C   8,C   7,H  22)    119.52  0.000135    0.04    119.56   
   119. D(O   9,C   8,C   7,C   6)     -0.77  0.000008   -0.02     -0.78   
   120. D(C   5,O   9,C   8,H  25)   -120.69 -0.000080    0.02   -120.67   
   121. D(C   5,O   9,C   8,H  24)    122.37 -0.000015    0.06    122.43   
   122. D(C   5,O   9,C   8,C   7)      0.77  0.000005    0.03      0.81   
   123. D(C   8,O   9,C   5,C   6)     -0.46 -0.000018   -0.04     -0.51   
   124. D(C   8,O   9,C   5,C   4)   -179.11 -0.000056    0.27   -178.85   
    ----------------------------------------------------------------------------

Geometry step timings:
Preparation and reading OPT file:      0.001 s (15.835 %)
Internal coordinates            :      0.000 s ( 0.465 %)
B/P matrices and projection     :      0.002 s (27.782 %)
Hessian update/contruction      :      0.001 s (10.707 %)
Making the step                 :      0.001 s (19.442 %)
Converting the step to Cartesian:      0.000 s ( 2.620 %)
Storing new data                :      0.000 s ( 0.704 %)
Checking convergence            :      0.000 s ( 0.380 %)
Final printing                  :      0.002 s (22.020 %)
Total time                      :      0.007 s

Time for energy+gradient        :    191.998 s
Time for complete geometry iter :    192.050 s

         *************************************************************
         *                GEOMETRY OPTIMIZATION CYCLE   6            *
         *************************************************************
---------------------------------
CARTESIAN COORDINATES (ANGSTROEM)
---------------------------------
  C      0.801688    0.002773    0.063633
  C      2.272488    0.238678   -0.265325
  C      2.945989   -0.969251   -0.913781
  C      4.417382   -0.739978   -1.246443
  C      5.079403   -1.957030   -1.902160
  C      6.533422   -1.752000   -2.200022
  C      7.153124   -0.924493   -3.057642
  C      8.646988   -1.087983   -2.923816
  C      8.746699   -2.178177   -1.833430
  O      7.389947   -2.511447   -1.445431
  H      0.226546   -0.235080   -0.844806
  H      0.342956    0.888161    0.528375
  H      0.682848   -0.841730    0.760327
  H      2.367827    1.108451   -0.937754
  H      2.820538    0.505929    0.654328
  H      2.402297   -1.239567   -1.836306
  H      2.856121   -1.841806   -0.242798
  H      4.514410    0.129318   -1.917898
  H      4.969998   -0.481843   -0.327194
  H      4.543583   -2.205755   -2.832258
  H      4.990929   -2.832075   -1.241419
  H      6.652548   -0.241182   -3.740521
  H      9.149767   -0.156771   -2.614976
  H      9.126389   -1.408736   -3.863106
  H      9.277902   -1.836362   -0.933965
  H      9.227310   -3.098756   -2.194216

----------------------------
CARTESIAN COORDINATES (A.U.)
----------------------------
  NO LB      ZA    FRAG     MASS         X           Y           Z
   0 C     6.0000    0    12.011    1.514970    0.005240    0.120248
   1 C     6.0000    0    12.011    4.294380    0.451036   -0.501391
   2 C     6.0000    0    12.011    5.567112   -1.831618   -1.726796
   3 C     6.0000    0    12.011    8.347642   -1.398355   -2.355436
   4 C     6.0000    0    12.011    9.598680   -3.698252   -3.594562
   5 C     6.0000    0    12.011   12.346379   -3.310799   -4.157438
   6 C     6.0000    0    12.011   13.517446   -1.747039   -5.778107
   7 C     6.0000    0    12.011   16.340439   -2.055990   -5.525211
   8 C     6.0000    0    12.011   16.528866   -4.116157   -3.464681
   9 O     8.0000    0    15.999   13.964977   -4.745948   -2.731469
  10 H     1.0000    0     1.008    0.428109   -0.444236   -1.596453
  11 H     1.0000    0     1.008    0.648094    1.678381    0.998484
  12 H     1.0000    0     1.008    1.290396   -1.590640    1.436810
  13 H     1.0000    0     1.008    4.474545    2.094670   -1.772097
  14 H     1.0000    0     1.008    5.330045    0.956067    1.236500
  15 H     1.0000    0     1.008    4.539684   -2.342442   -3.470115
  16 H     1.0000    0     1.008    5.397286   -3.480510   -0.458822
  17 H     1.0000    0     1.008    8.530998    0.244375   -3.624301
  18 H     1.0000    0     1.008    9.391935   -0.910551   -0.618307
  19 H     1.0000    0     1.008    8.586128   -4.168274   -5.352192
  20 H     1.0000    0     1.008    9.431489   -5.351846   -2.345943
  21 H     1.0000    0     1.008   12.571494   -0.455767   -7.068560
  22 H     1.0000    0     1.008   17.290553   -0.296255   -4.941589
  23 H     1.0000    0     1.008   17.246375   -2.662124   -7.300212
  24 H     1.0000    0     1.008   17.532693   -3.470221   -1.764938
  25 H     1.0000    0     1.008   17.437088   -5.855801   -4.146467

--------------------------------
INTERNAL COORDINATES (ANGSTROEM)
--------------------------------
 C      0   0   0     0.000000000000     0.00000000     0.00000000
 C      1   0   0     1.525489353966     0.00000000     0.00000000
 C      2   1   0     1.527478699925   113.22672429     0.00000000
 C      3   2   1     1.525852808111   113.51040371   179.96198498
 C      4   3   2     1.532793033161   112.98240391   180.25998637
 C      5   4   3     1.498309763902   113.29894553   181.46989325
 C      6   5   4     1.343246205635   131.21882280   293.67266911
 C      7   6   5     1.508730085386   109.47592957   177.98122865
 C      8   7   6     1.545123161052   101.70955955     0.51155782
 O      6   5   4     1.371059026243   114.90029305   111.67234837
 H      1   2   3     1.101191959522   111.04329671   300.27128310
 H      1   2   3     1.100150879772   111.63316341   180.03196566
 H      1   2   3     1.101222963714   111.04277648    59.76412155
 H      2   1   3     1.103519701689   109.66893857   122.05435405
 H      2   1   3     1.103423392703   109.67008315   237.95695321
 H      3   2   1     1.104410587207   109.33586948    57.73137862
 H      3   2   1     1.104376722649   109.32904583   302.20802820
 H      4   3   2     1.102696875472   109.63703997   302.19627122
 H      4   3   2     1.103193970766   109.66614385    58.42336475
 H      5   4   3     1.101838437689   109.28801340    58.98060302
 H      5   4   3     1.100049439187   109.87160163   302.15172536
 H      7   6   5     1.088032375522   125.12492954   358.11625724
 H      8   7   6     1.102417060692   112.63700013   240.86945904
 H      8   7   6     1.102258100018   112.74227529   120.13870739
 H      9   8   7     1.099113538248   112.90918159   240.91648607
 H      9   8   7     1.099372373137   112.79550335   117.43089115

---------------------------
INTERNAL COORDINATES (A.U.)
---------------------------
 C      0   0   0     0.000000000000     0.00000000     0.00000000
 C      1   0   0     2.882757099207     0.00000000     0.00000000
 C      2   1   0     2.886516418256   113.22672429     0.00000000
 C      3   2   1     2.883443928005   113.51040371   179.96198498
 C      4   3   2     2.896559052656   112.98240391   180.25998637
 C      5   4   3     2.831395117555   113.29894553   181.46989325
 C      6   5   4     2.538367459078   131.21882280   293.67266911
 C      7   6   5     2.851086671388   109.47592957   177.98122865
 C      8   7   6     2.919859617567   101.70955955     0.51155782
 O      6   5   4     2.590926073041   114.90029305   111.67234837
 H      1   2   3     2.080951224372   111.04329671   300.27128310
 H      1   2   3     2.078983868762   111.63316341   180.03196566
 H      1   2   3     2.081009813805   111.04277648    59.76412155
 H      2   1   3     2.085350019579   109.66893857   122.05435405
 H      2   1   3     2.085168021971   109.67008315   237.95695321
 H      3   2   1     2.087033549225   109.33586948    57.73137862
 H      3   2   1     2.086969554484   109.32904583   302.20802820
 H      4   3   2     2.083795103373   109.63703997   302.19627122
 H      4   3   2     2.084734477341   109.66614385    58.42336475
 H      5   4   3     2.082172891059   109.28801340    58.98060302
 H      5   4   3     2.078792173837   109.87160163   302.15172536
 H      7   6   5     2.056083214576   125.12492954   358.11625724
 H      8   7   6     2.083266330070   112.63700013   240.86945904
 H      8   7   6     2.082965937930   112.74227529   120.13870739
 H      9   8   7     2.077023577373   112.90918159   240.91648607
 H      9   8   7     2.077512704428   112.79550335   117.43089115

------------------------------------------------------------------------------
                   ___                                                        
                  /   \      - P O W E R E D   B Y -                         
                 /     \                                                     
                 |  |  |   _    _      __       _____    __    __             
                 |  |  |  | |  | |    /  \     |  _  \  |  |  /  |          
                  \  \/   | |  | |   /    \    | | | |  |  | /  /          
                 / \  \   | |__| |  /  /\  \   | |_| |  |  |/  /          
                |  |  |   |  __  | /  /__\  \  |    /   |      \           
                |  |  |   | |  | | |   __   |  |    \   |  |\   \          
                \     /   | |  | | |  |  |  |  | |\  \  |  | \   \       
                 \___/    |_|  |_| |__|  |__|  |_| \__\ |__|  \__/        
                                                                              
                      - O R C A' S   B I G   F R I E N D -                    
                                      &                                       
                       - I N T E G R A L  F E E D E R -                       
                                                                              
 v1 FN, 2020, v2 2021, v3 2022-2024                                           
------------------------------------------------------------------------------


----------------------
SHARK INTEGRAL PACKAGE
----------------------

Number of atoms                             ...     26
Number of basis functions                   ...    220
Number of shells                            ...    108
Maximum angular momentum                    ...      2
Integral batch strategy                     ... SHARK/LIBINT Hybrid
RI-J (if used) integral strategy            ... SPLIT-RIJ (Revised 2003 algorithm where possible)
Printlevel                                  ...      1
Contraction scheme used                     ... SEGMENTED contraction
Prescreening option                         ... SCHWARTZ
   Thresh                                   ... 1.000e-12
   Tcut                                     ... 1.000e-14
   Tpresel                                  ... 1.000e-14 
Coulomb Range Separation                    ... NOT USED
Exchange Range Separation                   ... NOT USED
Multipole approximations                    ... NOT USED
Finite Nucleus Model                        ... NOT USED
CABS basis                                  ... NOT available
Auxiliary Coulomb fitting basis             ... AVAILABLE
   # of basis functions in Aux-J            ...    666
   # of shells in Aux-J                     ...    230
   Maximum angular momentum in Aux-J        ...      4
Auxiliary J/K fitting basis                 ... NOT available
Auxiliary Correlation fitting basis         ... AVAILABLE
   # of basis functions in Aux-C            ...    704
   # of shells in Aux-C                     ...    256
   Maximum angular momentum in Aux-C        ...      3
Auxiliary 'external' fitting basis          ... NOT available

Checking pre-screening integrals            ... done (  0.0 sec) Dimension = 108
Check shell pair data                       ... done (  0.0 sec)
Shell pair information
Shell pair cut-off parameter TPreSel        ...   1.0e-14
Total number of shell pairs                 ...      5886
Shell pairs after pre-screening             ...      5069
Total number of primitive shell pairs       ...     20278
Primitive shell pairs kept                  ...     12707
          la=0 lb=0:   1739 shell pairs
          la=1 lb=0:   1923 shell pairs
          la=1 lb=1:    557 shell pairs
          la=2 lb=0:    522 shell pairs
          la=2 lb=1:    284 shell pairs
          la=2 lb=2:     44 shell pairs

Calculating one electron integrals          ... done (  0.0 sec)
Calculating RI/J V-Matrix + Cholesky decomp.... done (  0.0 sec)
Calculating RI/C V-Matrix + Cholesky decomp.... done (  0.0 sec)
Calculating Nuclear repulsion               ... done (  0.0 sec) ENN=    519.552566839358 Eh

Diagonalization of the overlap matrix:
Smallest eigenvalue                        ... 8.283e-04
Time for diagonalization                   ...    0.006 sec
Threshold for overlap eigenvalues          ... 1.000e-07
Number of eigenvalues below threshold      ... 0
Time for construction of square roots      ...    0.002 sec
Total time needed                          ...    0.008 sec

-------------------
DFT GRID GENERATION
-------------------

General Integration Accuracy     IntAcc      ... 4.388
Radial Grid Type                 RadialGrid  ... OptM3 with GC (2021)
Angular Grid (max. ang.)         AngularGrid ... 4 (Lebedev-302)
Angular grid pruning method      GridPruning ... 4 (adaptive)
Weight generation scheme         WeightScheme... mBecke (2022)
Basis function cutoff            BFCut       ... 1.0000e-12
Integration weight cutoff        WCut        ... 1.0000e-14
Partially contracted basis set               ... off
Rotationally invariant grid construction     ... off
Angular grids for H and He will be reduced by one unit

Total number of grid points                  ...   111329
Total number of batches                      ...     1755
Average number of points per batch           ...       63
Average number of grid points per atom       ...     4282

--------------------
COSX GRID GENERATION
--------------------

GRIDX 1
-------
General Integration Accuracy     IntAcc      ... 3.816
Radial Grid Type                 RadialGrid  ... OptM3 with GC (2021)
Angular Grid (max. ang.)         AngularGrid ... 1 (Lebedev-50)
Angular grid pruning method      GridPruning ... 4 (adaptive)
Weight generation scheme         WeightScheme... mBecke (2022)
Basis function cutoff            BFCut       ... 1.0000e-12
Integration weight cutoff        WCut        ... 1.0000e-14
Partially contracted basis set               ... on
Rotationally invariant grid construction     ... off
Angular grids for H and He will be reduced by one unit

Total number of grid points                  ...    14241
Total number of batches                      ...      132
Average number of points per batch           ...      107
Average number of grid points per atom       ...      548
UseSFitting                                  ... on

GRIDX 2
-------
General Integration Accuracy     IntAcc      ... 4.020
Radial Grid Type                 RadialGrid  ... OptM3 with GC (2021)
Angular Grid (max. ang.)         AngularGrid ... 2 (Lebedev-110)
Angular grid pruning method      GridPruning ... 4 (adaptive)
Weight generation scheme         WeightScheme... mBecke (2022)
Basis function cutoff            BFCut       ... 1.0000e-12
Integration weight cutoff        WCut        ... 1.0000e-14
Partially contracted basis set               ... on
Rotationally invariant grid construction     ... off
Angular grids for H and He will be reduced by one unit

Total number of grid points                  ...    29876
Total number of batches                      ...      249
Average number of points per batch           ...      119
Average number of grid points per atom       ...     1149
UseSFitting                                  ... on

GRIDX 3
-------
General Integration Accuracy     IntAcc      ... 4.338
Radial Grid Type                 RadialGrid  ... OptM3 with GC (2021)
Angular Grid (max. ang.)         AngularGrid ... 3 (Lebedev-194)
Angular grid pruning method      GridPruning ... 4 (adaptive)
Weight generation scheme         WeightScheme... mBecke (2022)
Basis function cutoff            BFCut       ... 1.0000e-12
Integration weight cutoff        WCut        ... 1.0000e-14
Partially contracted basis set               ... on
Rotationally invariant grid construction     ... off
Angular grids for H and He will be reduced by one unit

Total number of grid points                  ...    65249
Total number of batches                      ...      524
Average number of points per batch           ...      124
Average number of grid points per atom       ...     2510
UseSFitting                                  ... on
Initializing property integral containers    ... done (  0.0 sec)

SHARK setup successfully completed in   2.6 seconds

Maximum memory used throughout the entire STARTUP-calculation: 47.3 MB
Occupation numbers will be reassigned to an Aufbau configuration
             **** ENERGY FILE WAS UPDATED (calc.en.tmp) ****
Finished Guess after   0.1 sec
Maximum memory used throughout the entire GUESS-calculation: 15.6 MB
--------------------
CPCM SOLVATION MODEL
--------------------
CPCM parameters:
  Epsilon                                         ...      16.7000
  Refrac                                          ...       1.2750
  Rsolv                                           ...       1.3000
  Surface type                                    ... GAUSSIAN VDW
  Discretization scheme                           ... Constant charge density
    Threshold for H atoms                         ...       5.0000 (charges/Ang^2)
    Threshold for non-H atoms                     ...       5.0000 (charges/Ang^2)
  Epsilon function type                           ...         CPCM
Solvent:                                          ... CUSTOM
Radii:
  Scheme                                          ... Element-dependent radii
  Radius for C  used is    3.8550 Bohr (=   2.0400 Ang.)
  Radius for O  used is    3.4469 Bohr (=   1.8240 Ang.)
  Radius for H  used is    2.4944 Bohr (=   1.3200 Ang.)
Calculating surface                               ...        done! (  0.0s)
Cavity surface points                             ...         2261
Cavity Volume                                     ...    1349.5360
Cavity Surface-area                               ...     771.3966
Calculating surface distance matrix               ...        done! (  0.1s)
Performing Cholesky decomposition & store         ...        done! (  0.2s)
Overall time for CPCM initialization              ...                 0.3s

----------------------------------------D-I-I-S--------------------------------------------
Iteration    Energy (Eh)           Delta-E    RMSDP     MaxDP     DIISErr   Damp  Time(sec)
-------------------------------------------------------------------------------------------
               ***  Starting incremental Fock matrix formation  ***
    1    -426.5260246287493828     0.00e+00  9.25e-05  2.24e-03  1.38e-02  0.700   9.3
    2    -426.5263561070202059    -3.31e-04  8.42e-05  2.13e-03  1.13e-02  0.700   4.9
                               ***Turning on AO-DIIS***
    3    -426.5266281464309941    -2.72e-04  7.57e-05  2.02e-03  8.88e-03  0.700   4.9
    4    -426.5268391514716768    -2.11e-04  2.00e-04  5.35e-03  6.62e-03  0.000   5.3
                              *** Initializing SOSCF ***
---------------------------------------S-O-S-C-F--------------------------------------
Iteration    Energy (Eh)           Delta-E    RMSDP     MaxDP     MaxGrad    Time(sec)
--------------------------------------------------------------------------------------
    5    -426.5274224421133340    -5.83e-04  1.94e-05  3.41e-04  6.03e-04     5.6
               *** Restarting incremental Fock matrix formation ***
    6    -426.5274223847810617     5.73e-08  1.18e-05  2.24e-04  1.45e-04     9.8
    7    -426.5274228935770680    -5.09e-07  5.42e-06  1.04e-04  4.64e-05     7.2
    8    -426.5274229526125964    -5.90e-08  1.22e-06  5.44e-05  1.29e-05     6.8
    9    -426.5274229540373199    -1.42e-09  6.63e-07  2.33e-05  1.03e-05     5.8
   10    -426.5274229569344016    -2.90e-09  1.18e-07  4.61e-06  6.52e-07     5.6
   11    -426.5274229574069977    -4.73e-10  4.65e-08  1.99e-06  4.56e-07     4.7
                 **** Energy Check signals convergence ****

               *****************************************************
               *                     SUCCESS                       *
               *           SCF CONVERGED AFTER  11 CYCLES          *
               *****************************************************

Recomputing exchange energy using gridx3       ... done (   13.900 sec)
Old exchange energy                            :    -32.091624595 Eh
New exchange energy                            :    -32.091876380 Eh
Exchange energy change after final integration :     -0.000251785 Eh
Total energy after final integration           :   -426.527674742 Eh
             **** ENERGY FILE WAS UPDATED (calc.en.tmp) ****

----------------
TOTAL SCF ENERGY
----------------

Total Energy       :       -426.52767474218820 Eh          -11606.40809 eV

Components:
Nuclear Repulsion  :        519.55256683935806 Eh           14137.74409 eV
Electronic Energy  :       -946.07475885103725 Eh          -25744.00299 eV
One Electron Energy:      -1606.69819455719016 Eh          -43720.48058 eV
Two Electron Energy:        660.62343570615292 Eh           17976.47759 eV
CPCM Dielectric    :         -0.00523094572778 Eh              -0.14234 eV

Virial components:
Potential Energy   :       -849.12378196244595 Eh          -23105.83279 eV
Kinetic Energy     :        422.59610722025775 Eh           11499.42470 eV
Virial Ratio       :          2.00930336899644

DFT components:
N(Alpha)           :       38.999995413925 electrons
N(Beta)            :       38.999995413925 electrons
N(Total)           :       77.999990827850 electrons
E(X)               :      -28.466933106914 Eh       
E(C)               :       -1.871512972615 Eh       
E(XC)              :      -30.338446079529 Eh       

CPCM Solvation Model Properties:
Surface-charge          :         -0.02818228125985
Corrected charge        :          0.00000000000000
Outlying charge corr.   :          0.00004857409851 Eh               0.00132 eV
Free-energy (cav+disp)  :  This term is not implemented in the current solvation scheme

---------------
SCF CONVERGENCE
---------------

  Last Energy change         ...    4.7260e-10  Tolerance :   1.0000e-09
  Last MAX-Density change    ...    1.9862e-06  Tolerance :   1.0000e-08
  Last RMS-Density change    ...    4.6495e-08  Tolerance :   1.0000e-09
  Last DIIS Error            ...    6.0302e-04  Tolerance :   1.0000e-08
  Last Orbital Gradient      ...    4.5552e-07  Tolerance :   2.0000e-06
  Last Orbital Rotation      ...    4.4151e-07  Tolerance :   2.0000e-06


Total SCF time: 0 days 0 hours 1 min 24 sec 
Finished LeanSCF after  84.3 sec

Maximum memory used throughout the entire LEANSCF-calculation: 53.5 MB

------------------------------------------------------------------------------
                                ORCA  MP2 
------------------------------------------------------------------------------

Freezing NCore=20 chemical core electrons

----------------------
RI-MP2 ENERGY+GRADIENT
----------------------
Dimension of the orbital basis            ...  220
Dimension of the AuxC basis               ...  704
Memory devoted to MP2                     ... 4096 MB   
Data format for matrix containers         ... DOUBLE
Compression type for matrix containers    ... UNCOMPRESSED
Overall scaling of the MP2 energy         ...   2.700e-01

-----------------------
SHARK RI TRANSFORMATION
-----------------------

Number of basis functions                ...    220
Number of aux functions                  ...    704
Number of operators                      ...      1
Generation of IJK                        ... YES
Generation of IAK                        ... YES
Generation of ABK                        ... NO
Orbital Range Operator  0:    0-  38 to   39- 219

Aux basis identifier                     ...   AUXC
Contraction scheme used                  ... SEGMENTED
Do orthogonalization                     ... YES
All operator combinations                ... NO
Transpose (ia|K)                         ... NO
Integral generator used                  ... LIBINT
Starting integral generation + trafo... 
Half trafo (segmented) done. Total time =  1.2 sec. integrals=  0.8 sec trafo=  0.4 sec
Integral generation and half transformation done (  1.2 sec)

Reading or making V^(-1/2)          ... done (  0.0 sec)
Sorting IJK integrals               ... done (  0.4 sec)
Sorting IAK integrals               ... done (  0.7 sec)

SHARK RI integral transformation done. Total time =  1.9 sec.

Opening buffers                              ... done
Frozen core precalculation                   ... done

Starting loop over batches of integrals:

Operator 0  - window                       ... ( 10- 38)x( 39-219)
Operator 0  - Memory available             ...  4096 MB
Operator 0  - Memory needed per MO         ...   1.0 MB
Operator 0  - Number of orbitals per batch ... 29
Operator 0  - Number of batches            ... 1

OPERATOR  0   PASS   0:  MOs    10 ...   38
  Reading integrals       ... ok
  Internal MO  12
  Internal MO  15
  Internal MO  18
  Internal MO  21
  Internal MO  24
  Internal MO  27
  Internal MO  30
  Internal MO  33
  Internal MO  36
Closing buffer GIPV ( 0.03 GB; CompressionRatio= 1.00)
Time spent in pair loops =     6.991 sec
Deleting buffers (Ka|jb) ...done

-----------------------------------------------
 RI-MP2 CORRELATION ENERGY:     -0.472594377 Eh
-----------------------------------------------


---------------------
MP2 DENSITY FORMATION
---------------------

Completing the external part of the density      ... done
Storing the unrelaxed density                    ... done

Re-sorting 3-index density container for op 0    ... done
Computing external part of the Lagrangian        ... done
Calculating the xc-kernel                        ... done
Calculating G(D)                                 ... done
Completing the Lagrangian                        ... done
Solving the Z-vector equations                   ... Using XC Grid                  ... (calc.grid_cpscf.tmp) 
Recalculating density on grid  ... (calc.grho_cpscf0.tmp) done
Calculating the xc-kernel      ... (calc.fxc_cpscf0.tmp) done

-------------------
SHARK CP-SCF DRIVER
-------------------

Dimension of the orbital basis          ...    220
Dimension of the CPSCF-problem          ...   7059
Number of operators                     ...      1
Max. number of iterations               ...    128
Convergence Tolerance                   ... 3.0e-05
Number of perturbations                 ...      1
Perturbation type                       ... REAL

----------------------------
POPLE LINEAR EQUATION SOLVER
----------------------------

  ITERATION   0:   ||err||_max =   3.7758e-02 (   4.1 sec)
  ITERATION   1:   ||err||_max =   8.1079e-03 (   4.3 sec)
  ITERATION   2:   ||err||_max =   3.6387e-03 (   4.3 sec)
  ITERATION   3:   ||err||_max =   8.1122e-04 (   4.2 sec)
  ITERATION   4:   ||err||_max =   2.7000e-04 (   4.2 sec)
  ITERATION   5:   ||err||_max =   6.6713e-05 (   4.3 sec)
  ITERATION   6:   ||err||_max =   1.9263e-05 (   4.2 sec)
done
Finalizing the relaxed density                   ... done
Transforming P to the AO basis                   ... done
Storing the relaxed density                      ... done

------------------------------------
ENERGY WEIGHTED DENSITY FINALIZATION
------------------------------------

Gathering the parts of the W-matrix              ... done
Forming the Z-density                            ... done
Transforming Z to the AO basis                   ... done
Calculating G(Z)                                 ... done
Finalizing the W-matrix                          ... done
Transforming W to the AO basis and storing       ... done

----------------------------------
MP2 DERIVATIVE INTEGRAL GENERATION
----------------------------------

Input SCF Electron Density              ... calc.scfp
Input Correlated Electron Density       ... calc.pmp2re
Input Energy Weighted Density           ... calc.wmp2.tmp

Nuclear repulsion gradient              ... done (  0.0 sec)
HCore & Overlap gradient  (SHARK)       ... done (  0.4 sec)
Two-electron RIJ gradient terms         ... done (  2.2 sec)

-----------------------------------------------------------
MP2 COSX Grid Generation
-----------------------------------------------------------

General Integration Accuracy     IntAcc      ... 4.871
Radial Grid Type                 RadialGrid  ... OptM3 with GC (2021)
Angular Grid (max. ang.)         AngularGrid ... 4 (Lebedev-302)
Angular grid pruning method      GridPruning ... 4 (adaptive)
Weight generation scheme         WeightScheme... mBecke (2022)
Basis function cutoff            BFCut       ... 1.0000e-12
Integration weight cutoff        WCut        ... 1.0000e-14
Partially contracted basis set               ... on
Rotationally invariant grid construction     ... off
Angular grids for H and He will be reduced by one unit

Total number of grid points                  ...   127809
Total number of batches                      ...     1012
Average number of points per batch           ...      126
Average number of grid points per atom       ...     4916
UseSFitting                                  ... on
Two-electron COSX gradient terms        ... 
Integration Timings:
Total Time                  =    36.9 sec
Basis fcn evaluation        =     0.5 sec
Density evaluation          =     1.0 sec
A evaluation                =    30.5 sec
A derivative evaluation     =     0.0 sec
S-fit derivative evaluation =     0.0 sec
anal. over. der. evaluation =     0.0 sec
num. over. der. evaluation  =     3.1 sec
K(P) evaluation             =     0.6 sec
finalize                    =     0.0 sec

done ( 38.5 sec)
CPCM gradient                           ... done (  5.0 sec)
DFT XC gradient                         ... done (  5.2 sec)
Empirical dispersion gradient           ... done (  0.0 sec)

-------
TIMINGS
-------

Total time                :  112.645 sec
Integral trafo            :    1.924 sec (  1.7%)
FC preparation            :    0.485 sec (  0.4%)
I/O of integrals          :    0.309 sec (  0.3%)
K(i,j) operators          :    1.100 sec (  1.0%)
T(i,j) pair energies      :    0.151 sec (  0.1%)
V**(-1/2)                 :    0.124 sec (  0.1%)
Gamma(ia|P)               :    1.072 sec (  1.0%)
Gamma-Trafo               :    0.352 sec (  0.3%)
D(virtual)                :    0.293 sec (  0.3%)
D(internal)               :    1.281 sec (  1.1%)
W(virtual)                :    0.581 sec (  0.5%)
W(internal)               :    1.825 sec (  1.6%)
L(virtual)                :    0.919 sec (  0.8%)
L(internal)               :    0.140 sec (  0.1%)
XC kernel                 :    0.095 sec (  0.1%)
G(D)                      :    9.098 sec (  8.1%)
G(Z)                      :    9.315 sec (  8.3%)
Z-vector solution         :   29.920 sec ( 26.6%)
3-index derivative        :    1.798 sec (  1.6%)
2-index derivative        :    0.092 sec (  0.1%)
Fock matrix gradient      :   51.332 sec ( 45.6%)


---------------------------------------
MP2 TOTAL ENERGY:     -427.000269119 Eh
---------------------------------------

The final MP2 gradient
  0:   0.00063547   0.00010788  -0.00013645
  1:  -0.00042906  -0.00030161   0.00000178
  2:   0.00016691   0.00032137   0.00000115
  3:  -0.00044672  -0.00027439  -0.00045959
  4:   0.00008441   0.00032423   0.00087900
  5:   0.00050582   0.00117309  -0.00151723
  6:   0.00021766  -0.00050926   0.00105841
  7:  -0.00136929  -0.00060584   0.00062915
  8:   0.00112448   0.00086206  -0.00091728
  9:  -0.00055829  -0.00041444   0.00000706
 10:  -0.00012290  -0.00007761  -0.00006183
 11:  -0.00009336   0.00007538   0.00004566
 12:  -0.00009103  -0.00011714   0.00004944
 13:   0.00011471   0.00017473   0.00001734
 14:   0.00012265   0.00014841   0.00004385
 15:  -0.00008443  -0.00020510  -0.00004756
 16:  -0.00007088  -0.00019078  -0.00003434
 17:   0.00010696   0.00022659   0.00004804
 18:   0.00014981   0.00013557   0.00004547
 19:  -0.00023034  -0.00046697  -0.00002154
 20:   0.00013842  -0.00006015   0.00002456
 21:  -0.00001033  -0.00002785   0.00012252
 22:   0.00022384   0.00004977   0.00002354
 23:   0.00021099  -0.00004275  -0.00005447
 24:  -0.00012539  -0.00006436   0.00021642
 25:  -0.00014804  -0.00022971   0.00006172

-----------------------------------
NORM OF THE MP2 GRADIENT:  0.003802
-----------------------------------

Maximum memory used throughout the entire MP2-calculation: 71.2 MB


-------------------------------------------------------------------------------
                          DFT DISPERSION CORRECTION                            
                                                                               
                              DFTD3 V3.1  Rev 1                                
                          USING Becke-Johnson damping                          
-------------------------------------------------------------------------------
-------------------------   ----------------
Dispersion correction           -0.016811290
-------------------------   ----------------


-------------------------   --------------------
FINAL SINGLE POINT ENERGY      -427.017080409198
-------------------------   --------------------

------------------------------------------------------------------------------
                         ORCA GEOMETRY RELAXATION STEP
------------------------------------------------------------------------------

Reading the OPT-File                    .... done
Getting information on internals        .... done
Copying old internal coords+grads       .... done
Making the new internal coordinates     .... (2022 redundants) done
Validating the new internal coordinates .... (2022 redundants) done
Calculating the B-matrix                .... done
Calculating the G,G- and P matrices     .... done
Transforming gradient to internals      .... done
Projecting the internal gradient        .... done
Number of atoms                         ....  26
Number of internal coordinates          .... 124
Current Energy                          ....  -427.017080409 Eh
Current gradient norm                   ....     0.003801569 Eh/bohr
Maximum allowed component of the step   ....  0.300
Current trust radius                    ....  0.700
Updating the Hessian (BFGS)             .... done
Forming the augmented Hessian           .... done
Diagonalizing the augmented Hessian     .... done
Last element of RFO vector              ....  0.834353860
Lowest eigenvalues of augmented Hessian:
 -0.000415360  0.000916345  0.010857815  0.010895777  0.011061594
Length of the computed step             ....  0.660665973
The final length of the internal step   ....  0.645763780
Converting the step to Cartesian space:
 Initial RMS(Int)=    0.0579912994
Transforming coordinates:
 Iter   0:  RMS(Cart)=    0.2116950573 RMS(Int)=    0.7980773250
 Iter   5:  RMS(Cart)=    0.0000184520 RMS(Int)=    0.0000077297
done
Storing new coordinates                 .... done
The predicted energy change is          ....     0.082283797
Previously predicted energy change      ....    -0.000033885
Actually observed energy change         ....    -0.000065138
Ratio of predicted to observed change   ....     1.922315795
New trust radius                        ....     0.466666667

                                .--------------------.
          ----------------------|Geometry convergence|-------------------------
          Item                value                   Tolerance       Converged
          ---------------------------------------------------------------------
          Energy change      -0.0000651376            0.0000010000      NO
          RMS gradient        0.0002181260            0.0000300000      NO
          MAX gradient        0.0012339167            0.0001000000      NO
          RMS step            0.0579912994            0.0006000000      NO
          MAX step            0.3000000000            0.0010000000      NO
          ........................................................
          Max(Bonds)      0.0125      Max(Angles)    1.26
          Max(Dihed)       17.19      Max(Improp)    0.00
          ---------------------------------------------------------------------

The optimization has not yet converged - more geometry cycles are needed


    ---------------------------------------------------------------------------
                         Redundant Internal Coordinates
                            (Angstroem and degrees)

        Definition                    Value    dE/dq     Step     New-Value
    ----------------------------------------------------------------------------
     1. B(C   1,C   0)                1.5255 -0.000334 -0.0034    1.5221   
     2. B(C   2,C   1)                1.5275 -0.000072  0.0004    1.5278   
     3. B(C   3,C   2)                1.5259 -0.000153 -0.0006    1.5252   
     4. B(C   4,C   3)                1.5328 -0.000176  0.0004    1.5332   
     5. B(C   5,C   4)                1.4983  0.000162  0.0008    1.4991   
     6. B(C   6,C   5)                1.3432 -0.001234 -0.0061    1.3371   
     7. B(C   7,C   6)                1.5087 -0.000444 -0.0125    1.4962   
     8. B(C   8,C   7)                1.5451 -0.000769 -0.0117    1.5334   
     9. B(O   9,C   8)                1.4500  0.000361  0.0050    1.4549   
    10. B(O   9,C   5)                1.3711  0.000069 -0.0001    1.3710   
    11. B(H  10,C   0)                1.1012  0.000132  0.0011    1.1023   
    12. B(H  11,C   0)                1.1002  0.000118  0.0011    1.1013   
    13. B(H  12,C   0)                1.1012  0.000132  0.0011    1.1023   
    14. B(H  13,C   1)                1.1035  0.000136  0.0009    1.1044   
    15. B(H  14,C   1)                1.1034  0.000134  0.0010    1.1044   
    16. B(H  15,C   2)                1.1044  0.000133  0.0009    1.1053   
    17. B(H  16,C   2)                1.1044  0.000135  0.0009    1.1053   
    18. B(H  17,C   3)                1.1027  0.000159  0.0010    1.1037   
    19. B(H  18,C   3)                1.1032  0.000144  0.0014    1.1046   
    20. B(H  19,C   4)                1.1018  0.000238 -0.0002    1.1017   
    21. B(H  20,C   4)                1.1000  0.000050  0.0010    1.1011   
    22. B(H  21,C   6)                1.0880 -0.000088 -0.0003    1.0877   
    23. B(H  22,C   7)                1.1024  0.000150  0.0022    1.1046   
    24. B(H  23,C   7)                1.1023  0.000151  0.0021    1.1043   
    25. B(H  24,C   8)                1.0991  0.000093  0.0004    1.0996   
    26. B(H  25,C   8)                1.0994  0.000109  0.0004    1.0998   
    27. A(C   1,C   0,H  11)          111.63  0.000048    0.19    111.82   
    28. A(C   1,C   0,H  12)          111.04  0.000074    0.16    111.20   
    29. A(H  10,C   0,H  12)          107.45 -0.000107   -0.28    107.17   
    30. A(C   1,C   0,H  10)          111.04  0.000072    0.11    111.16   
    31. A(H  11,C   0,H  12)          107.75 -0.000048   -0.11    107.64   
    32. A(H  10,C   0,H  11)          107.73 -0.000052   -0.11    107.62   
    33. A(C   2,C   1,H  14)          109.05  0.000066   -0.01    109.04   
    34. A(H  13,C   1,H  14)          105.91 -0.000136   -0.38    105.52   
    35. A(C   0,C   1,C   2)          113.23 -0.000141   -0.25    112.98   
    36. A(C   0,C   1,H  14)          109.67  0.000083    0.19    109.86   
    37. A(C   0,C   1,H  13)          109.67  0.000073    0.29    109.96   
    38. A(C   2,C   1,H  13)          109.06  0.000054    0.14    109.20   
    39. A(C   3,C   2,H  16)          109.25  0.000074    0.01    109.25   
    40. A(C   1,C   2,H  16)          109.33  0.000074    0.14    109.47   
    41. A(C   1,C   2,H  15)          109.34  0.000081    0.28    109.62   
    42. A(C   1,C   2,C   3)          113.51 -0.000128   -0.18    113.33   
    43. A(C   3,C   2,H  15)          109.23  0.000048    0.20    109.43   
    44. A(H  15,C   2,H  16)          105.91 -0.000151   -0.47    105.44   
    45. A(C   2,C   3,H  18)          109.67  0.000126    0.10    109.76   
    46. A(C   4,C   3,H  17)          109.11  0.000106   -0.19    108.92   
    47. A(C   2,C   3,H  17)          109.64  0.000039    0.52    110.16   
    48. A(C   2,C   3,C   4)          112.98 -0.000159   -0.16    112.82   
    49. A(H  17,C   3,H  18)          106.19 -0.000146   -0.38    105.81   
    50. A(C   4,C   3,H  18)          109.02  0.000035    0.09    109.11   
    51. A(C   3,C   4,H  20)          109.87  0.000196    0.53    110.40   
    52. A(C   3,C   4,C   5)          113.30  0.000162   -0.48    112.82   
    53. A(C   5,C   4,H  20)          107.84 -0.000217   -1.26    106.57   
    54. A(C   5,C   4,H  19)          109.57  0.000105    1.00    110.57   
    55. A(C   3,C   4,H  19)          109.29 -0.000190   -0.04    109.25   
    56. A(H  19,C   4,H  20)          106.76 -0.000066    0.31    107.07   
    57. A(C   4,C   5,C   6)          131.22  0.000674    1.09    132.31   
    58. A(C   6,C   5,O   9)          113.85  0.000018   -0.47    113.38   
    59. A(C   4,C   5,O   9)          114.90 -0.000689   -0.67    114.23   
    60. A(C   5,C   6,C   7)          109.48  0.000097    0.20    109.67   
    61. A(C   7,C   6,H  21)          125.40  0.000012   -0.03    125.37   
    62. A(C   5,C   6,H  21)          125.12 -0.000109   -0.17    124.96   
    63. A(C   6,C   7,C   8)          101.71  0.000365    0.78    102.49   
    64. A(H  22,C   7,H  23)          106.63 -0.000031   -0.52    106.11   
    65. A(C   8,C   7,H  23)          111.59 -0.000176    0.01    111.60   
    66. A(C   6,C   7,H  23)          112.74  0.000028   -0.12    112.62   
    67. A(C   8,C   7,H  22)          111.65 -0.000160    0.15    111.80   
    68. A(C   6,C   7,H  22)          112.64 -0.000026   -0.26    112.38   
    69. A(H  24,C   8,H  25)          108.52  0.000113    0.66    109.18   
    70. A(O   9,C   8,H  25)          107.72 -0.000330   -0.97    106.75   
    71. A(C   7,C   8,H  25)          112.80  0.000316    0.87    113.67   
    72. A(O   9,C   8,H  24)          107.74 -0.000014   -0.98    106.76   
    73. A(C   7,C   8,H  24)          112.91  0.000302    0.93    113.84   
    74. A(C   7,C   8,O   9)          106.90 -0.000442   -0.73    106.16   
    75. A(C   5,O   9,C   8)          108.06 -0.000038    0.22    108.28   
    76. D(C   2,C   1,C   0,H  10)    -59.73  0.000007    0.69    -59.04   
    77. D(H  13,C   1,C   0,H  12)   -178.18 -0.000006    0.75   -177.43   
    78. D(C   2,C   1,C   0,H  11)   -179.97 -0.000009    0.62   -179.35   
    79. D(H  13,C   1,C   0,H  10)     62.33  0.000033    0.92     63.25   
    80. D(C   2,C   1,C   0,H  12)     59.76 -0.000032    0.52     60.28   
    81. D(H  13,C   1,C   0,H  11)    -57.91  0.000017    0.85    -57.06   
    82. D(C   3,C   2,C   1,C   0)    179.96  0.000004   -1.06    178.90   
    83. D(H  15,C   2,C   1,C   0)     57.73 -0.000029   -1.40     56.33   
    84. D(H  15,C   2,C   1,H  14)   -179.88  0.000029   -1.33   -181.21   
    85. D(H  15,C   2,C   1,H  13)    -64.66 -0.000067   -1.71    -66.38   
    86. D(C   3,C   2,C   1,H  14)    -57.65  0.000062   -0.99    -58.64   
    87. D(C   3,C   2,C   1,H  13)     57.57 -0.000034   -1.37     56.19   
    88. D(C   4,C   3,C   2,H  16)     57.97 -0.000084    0.48     58.45   
    89. D(C   4,C   3,C   2,H  15)    -57.45  0.000029    0.93    -56.52   
    90. D(C   4,C   3,C   2,C   1)   -179.74 -0.000023    0.54   -179.20   
    91. D(H  17,C   3,C   2,H  16)    179.90 -0.000029    0.50    180.41   
    92. D(H  17,C   3,C   2,H  15)     64.48  0.000084    0.95     65.44   
    93. D(H  17,C   3,C   2,C   1)    -57.80  0.000032    0.57    -57.24   
    94. D(H  19,C   4,C   3,H  18)   -178.82 -0.000021    0.12   -178.70   
    95. D(H  19,C   4,C   3,H  17)    -63.25 -0.000118   -0.38    -63.63   
    96. D(H  19,C   4,C   3,C   2)     58.98 -0.000100    0.04     59.02   
    97. D(C   5,C   4,C   3,H  18)    -56.33  0.000086    1.05    -55.29   
    98. D(C   5,C   4,C   3,H  17)     59.24 -0.000011    0.54     59.78   
    99. D(C   5,C   4,C   3,C   2)   -178.53  0.000007    0.96   -177.57   
   100. D(O   9,C   5,C   4,H  19)   -126.00  0.000422  -17.19   -143.19   
   101. D(O   9,C   5,C   4,C   3)    111.67  0.000479  -17.19     94.48   
   102. D(C   6,C   5,C   4,H  20)    171.85  0.000193  -15.29    156.56   
   103. D(C   6,C   5,C   4,H  19)     56.00  0.000336  -15.48     40.52   
   104. D(C   6,C   5,C   4,C   3)    -66.33  0.000392  -15.83    -82.16   
   105. D(C   7,C   6,C   5,O   9)     -0.03 -0.000004    0.19      0.15   
   106. D(C   7,C   6,C   5,C   4)    177.98  0.000070   -2.21    175.77   
   107. D(H  21,C   6,C   5,O   9)   -179.90  0.000011    0.08   -179.82   
   108. D(H  21,C   6,C   5,C   4)     -1.88  0.000086   -2.32     -4.20   
   109. D(H  23,C   7,C   6,C   5)    120.14  0.000039    0.36    120.50   
   110. D(H  22,C   7,C   6,H  21)     60.73 -0.000016   -0.49     60.24   
   111. D(H  22,C   7,C   6,C   5)   -119.13 -0.000000   -0.60   -119.73   
   112. D(C   8,C   7,C   6,H  21)   -179.62  0.000000    0.04   -179.58   
   113. D(C   8,C   7,C   6,C   5)      0.51  0.000016   -0.07      0.44   
   114. D(H  24,C   8,C   7,H  23)    120.48 -0.000048    0.77    121.25   
   115. D(H  24,C   8,C   7,H  22)      1.26  0.000219    1.32      2.58   
   116. D(H  24,C   8,C   7,C   6)   -119.08  0.000114    1.09   -117.99   
   117. D(O   9,C   8,C   7,H  23)   -121.22 -0.000176   -0.37   -121.59   
   118. D(O   9,C   8,C   7,H  22)    119.56  0.000091    0.18    119.74   
   119. D(O   9,C   8,C   7,C   6)     -0.78 -0.000015   -0.05     -0.83   
   120. D(C   5,O   9,C   8,H  25)   -120.67  0.000066    0.06   -120.61   
   121. D(C   5,O   9,C   8,H  24)    122.43  0.000114    0.30    122.73   
   122. D(C   5,O   9,C   8,C   7)      0.81  0.000011    0.15      0.96   
   123. D(C   8,O   9,C   5,C   6)     -0.51 -0.000006   -0.22     -0.72   
   124. D(C   8,O   9,C   5,C   4)   -178.86 -0.000094    1.77   -177.09   
    ----------------------------------------------------------------------------

Geometry step timings:
Preparation and reading OPT file:      0.001 s (18.567 %)
Internal coordinates            :      0.000 s ( 0.509 %)
B/P matrices and projection     :      0.002 s (27.603 %)
Hessian update/contruction      :      0.000 s ( 7.062 %)
Making the step                 :      0.001 s (20.287 %)
Converting the step to Cartesian:      0.000 s ( 2.992 %)
Storing new data                :      0.000 s ( 0.569 %)
Checking convergence            :      0.000 s ( 0.224 %)
Final printing                  :      0.001 s (22.142 %)
Total time                      :      0.007 s

Time for energy+gradient        :    199.840 s
Time for complete geometry iter :    199.886 s

         *************************************************************
         *                GEOMETRY OPTIMIZATION CYCLE   7            *
         *************************************************************
---------------------------------
CARTESIAN COORDINATES (ANGSTROEM)
---------------------------------
  C      0.836804   -0.005151    0.108478
  C      2.317743    0.200792   -0.176453
  C      2.946568   -0.965515   -0.937124
  C      4.424500   -0.755818   -1.250243
  C      5.038729   -1.923996   -2.030547
  C      6.504582   -1.744754   -2.288483
  C      7.177342   -1.059220   -3.218708
  C      8.645952   -1.149897   -2.947488
  C      8.697959   -2.028723   -1.691969
  O      7.316243   -2.335196   -1.354647
  H      0.266629   -0.137808   -0.825525
  H      0.400556    0.850889    0.646715
  H      0.670366   -0.905615    0.722088
  H      2.465079    1.131653   -0.752290
  H      2.865035    0.349706    0.771159
  H      2.392166   -1.137019   -1.877859
  H      2.826475   -1.894966   -0.351201
  H      4.562485    0.173445   -1.829544
  H      4.988409   -0.611745   -0.311420
  H      4.492129   -2.053476   -2.978255
  H      4.931389   -2.863198   -1.465966
  H      6.721964   -0.518396   -4.045313
  H      9.103509   -0.159436   -2.775110
  H      9.205193   -1.604265   -3.784353
  H      9.134778   -1.527757   -0.816034
  H      9.206511   -2.991247   -1.848512

----------------------------
CARTESIAN COORDINATES (A.U.)
----------------------------
  NO LB      ZA    FRAG     MASS         X           Y           Z
   0 C     6.0000    0    12.011    1.581330   -0.009733    0.204994
   1 C     6.0000    0    12.011    4.379899    0.379442   -0.333448
   2 C     6.0000    0    12.011    5.568206   -1.824559   -1.770908
   3 C     6.0000    0    12.011    8.361093   -1.428289   -2.362617
   4 C     6.0000    0    12.011    9.521819   -3.635825   -3.837178
   5 C     6.0000    0    12.011   12.291879   -3.297108   -4.324607
   6 C     6.0000    0    12.011   13.563212   -2.001635   -6.082478
   7 C     6.0000    0    12.011   16.338482   -2.172990   -5.569945
   8 C     6.0000    0    12.011   16.436760   -3.833731   -3.197357
   9 O     8.0000    0    15.999   13.825696   -4.412881   -2.559911
  10 H     1.0000    0     1.008    0.503857   -0.260419   -1.560016
  11 H     1.0000    0     1.008    0.756942    1.607946    1.222115
  12 H     1.0000    0     1.008    1.266809   -1.711364    1.364549
  13 H     1.0000    0     1.008    4.658324    2.138514   -1.421622
  14 H     1.0000    0     1.008    5.414131    0.660848    1.457280
  15 H     1.0000    0     1.008    4.520538   -2.148654   -3.548639
  16 H     1.0000    0     1.008    5.341264   -3.580966   -0.663674
  17 H     1.0000    0     1.008    8.621848    0.327764   -3.457337
  18 H     1.0000    0     1.008    9.426727   -1.156030   -0.588499
  19 H     1.0000    0     1.008    8.488894   -3.880508   -5.628086
  20 H     1.0000    0     1.008    9.318974   -5.410659   -2.770275
  21 H     1.0000    0     1.008   12.702670   -0.979626   -7.644534
  22 H     1.0000    0     1.008   17.203139   -0.301290   -5.244199
  23 H     1.0000    0     1.008   17.395294   -3.031621   -7.151390
  24 H     1.0000    0     1.008   17.262228   -2.887042   -1.542081
  25 H     1.0000    0     1.008   17.397784   -5.652638   -3.493182

--------------------------------
INTERNAL COORDINATES (ANGSTROEM)
--------------------------------
 C      0   0   0     0.000000000000     0.00000000     0.00000000
 C      1   0   0     1.522096612978     0.00000000     0.00000000
 C      2   1   0     1.527846215056   112.97701964     0.00000000
 C      3   2   1     1.525221187568   113.33291105   178.90381107
 C      4   3   2     1.533229073443   112.82507109   180.80256221
 C      5   4   3     1.499127721818   112.84180554   182.41062406
 C      6   5   4     1.337117229744   132.29700509   278.11671327
 C      7   6   5     1.496194428700   109.67491234   175.97141431
 C      8   7   6     1.533417675249   102.50035141     0.52032671
 O      6   5   4     1.370936228541   114.21822031    94.05397292
 H      1   2   3     1.102296728683   111.15796237   300.96272476
 H      1   2   3     1.101278512360   111.82264859   180.65197558
 H      1   2   3     1.102295377511   111.20113647    60.28488465
 H      2   1   3     1.104444810872   109.96422715   122.28370444
 H      2   1   3     1.104388222039   109.86362510   238.00361979
 H      3   2   1     1.105331140862   109.61769312    56.33416219
 H      3   2   1     1.105262901164   109.46841857   301.13651500
 H      4   3   2     1.103702827282   110.16064413   302.76213862
 H      4   3   2     1.104599050969   109.76301087    58.88653194
 H      5   4   3     1.101674644205   109.18288696    59.04284027
 H      5   4   3     1.101078256365   110.48029817   301.62352926
 H      7   6   5     1.087720603613   124.95702005   356.01039642
 H      8   7   6     1.104574203859   112.36752655   240.29801379
 H      8   7   6     1.104329425920   112.62120497   120.53122838
 H      9   8   7     1.099563243695   113.86664244   241.99924149
 H      9   8   7     1.099810565627   113.62299235   116.16141934

---------------------------
INTERNAL COORDINATES (A.U.)
---------------------------
 C      0   0   0     0.000000000000     0.00000000     0.00000000
 C      1   0   0     2.876345747897     0.00000000     0.00000000
 C      2   1   0     2.887210921204   112.97701964     0.00000000
 C      3   2   1     2.882250338158   113.33291105   178.90381107
 C      4   3   2     2.897383049373   112.82507109   180.80256221
 C      5   4   3     2.832940834005   112.84180554   182.41062406
 C      6   5   4     2.526785373164   132.29700509   278.11671327
 C      7   6   5     2.827397713341   109.67491234   175.97141431
 C      8   7   6     2.897739455136   102.50035141     0.52032671
 O      6   5   4     2.590694019013   114.21822031    94.05397292
 H      1   2   3     2.083038935528   111.15796237   300.96272476
 H      1   2   3     2.081114785533   111.82264859   180.65197558
 H      1   2   3     2.083036382184   111.20113647    60.28488465
 H      2   1   3     2.087098222578   109.96422715   122.28370444
 H      2   1   3     2.086991285183   109.86362510   238.00361979
 H      3   2   1     2.088773143525   109.61769312    56.33416219
 H      3   2   1     2.088644189184   109.46841857   301.13651500
 H      4   3   2     2.085696076797   110.16064413   302.76213862
 H      4   3   2     2.087389694121   109.76301087    58.88653194
 H      5   4   3     2.081863366232   109.18288696    59.04284027
 H      5   4   3     2.080736356545   110.48029817   301.62352926
 H      7   6   5     2.055494051052   124.95702005   356.01039642
 H      8   7   6     2.087342739887   112.36752655   240.29801379
 H      8   7   6     2.086880176620   112.62120497   120.53122838
 H      9   8   7     2.077873397510   113.86664244   241.99924149
 H      9   8   7     2.078340768228   113.62299235   116.16141934

------------------------------------------------------------------------------
                   ___                                                        
                  /   \      - P O W E R E D   B Y -                         
                 /     \                                                     
                 |  |  |   _    _      __       _____    __    __             
                 |  |  |  | |  | |    /  \     |  _  \  |  |  /  |          
                  \  \/   | |  | |   /    \    | | | |  |  | /  /          
                 / \  \   | |__| |  /  /\  \   | |_| |  |  |/  /          
                |  |  |   |  __  | /  /__\  \  |    /   |      \           
                |  |  |   | |  | | |   __   |  |    \   |  |\   \          
                \     /   | |  | | |  |  |  |  | |\  \  |  | \   \       
                 \___/    |_|  |_| |__|  |__|  |_| \__\ |__|  \__/        
                                                                              
                      - O R C A' S   B I G   F R I E N D -                    
                                      &                                       
                       - I N T E G R A L  F E E D E R -                       
                                                                              
 v1 FN, 2020, v2 2021, v3 2022-2024                                           
------------------------------------------------------------------------------


----------------------
SHARK INTEGRAL PACKAGE
----------------------

Number of atoms                             ...     26
Number of basis functions                   ...    220
Number of shells                            ...    108
Maximum angular momentum                    ...      2
Integral batch strategy                     ... SHARK/LIBINT Hybrid
RI-J (if used) integral strategy            ... SPLIT-RIJ (Revised 2003 algorithm where possible)
Printlevel                                  ...      1
Contraction scheme used                     ... SEGMENTED contraction
Prescreening option                         ... SCHWARTZ
   Thresh                                   ... 1.000e-12
   Tcut                                     ... 1.000e-14
   Tpresel                                  ... 1.000e-14 
Coulomb Range Separation                    ... NOT USED
Exchange Range Separation                   ... NOT USED
Multipole approximations                    ... NOT USED
Finite Nucleus Model                        ... NOT USED
CABS basis                                  ... NOT available
Auxiliary Coulomb fitting basis             ... AVAILABLE
   # of basis functions in Aux-J            ...    666
   # of shells in Aux-J                     ...    230
   Maximum angular momentum in Aux-J        ...      4
Auxiliary J/K fitting basis                 ... NOT available
Auxiliary Correlation fitting basis         ... AVAILABLE
   # of basis functions in Aux-C            ...    704
   # of shells in Aux-C                     ...    256
   Maximum angular momentum in Aux-C        ...      3
Auxiliary 'external' fitting basis          ... NOT available

Checking pre-screening integrals            ... done (  0.0 sec) Dimension = 108
Check shell pair data                       ... done (  0.0 sec)
Shell pair information
Shell pair cut-off parameter TPreSel        ...   1.0e-14
Total number of shell pairs                 ...      5886
Shell pairs after pre-screening             ...      5084
Total number of primitive shell pairs       ...     20278
Primitive shell pairs kept                  ...     12737
          la=0 lb=0:   1742 shell pairs
          la=1 lb=0:   1928 shell pairs
          la=1 lb=1:    561 shell pairs
          la=2 lb=0:    523 shell pairs
          la=2 lb=1:    286 shell pairs
          la=2 lb=2:     44 shell pairs

Calculating one electron integrals          ... done (  0.0 sec)
Calculating RI/J V-Matrix + Cholesky decomp.... done (  0.0 sec)
Calculating RI/C V-Matrix + Cholesky decomp.... done (  0.0 sec)
Calculating Nuclear repulsion               ... done (  0.0 sec) ENN=    520.948364658604 Eh

Diagonalization of the overlap matrix:
Smallest eigenvalue                        ... 7.707e-04
Time for diagonalization                   ...    0.006 sec
Threshold for overlap eigenvalues          ... 1.000e-07
Number of eigenvalues below threshold      ... 0
Time for construction of square roots      ...    0.002 sec
Total time needed                          ...    0.008 sec

-------------------
DFT GRID GENERATION
-------------------

General Integration Accuracy     IntAcc      ... 4.388
Radial Grid Type                 RadialGrid  ... OptM3 with GC (2021)
Angular Grid (max. ang.)         AngularGrid ... 4 (Lebedev-302)
Angular grid pruning method      GridPruning ... 4 (adaptive)
Weight generation scheme         WeightScheme... mBecke (2022)
Basis function cutoff            BFCut       ... 1.0000e-12
Integration weight cutoff        WCut        ... 1.0000e-14
Partially contracted basis set               ... off
Rotationally invariant grid construction     ... off
Angular grids for H and He will be reduced by one unit

Total number of grid points                  ...   111287
Total number of batches                      ...     1754
Average number of points per batch           ...       63
Average number of grid points per atom       ...     4280

--------------------
COSX GRID GENERATION
--------------------

GRIDX 1
-------
General Integration Accuracy     IntAcc      ... 3.816
Radial Grid Type                 RadialGrid  ... OptM3 with GC (2021)
Angular Grid (max. ang.)         AngularGrid ... 1 (Lebedev-50)
Angular grid pruning method      GridPruning ... 4 (adaptive)
Weight generation scheme         WeightScheme... mBecke (2022)
Basis function cutoff            BFCut       ... 1.0000e-12
Integration weight cutoff        WCut        ... 1.0000e-14
Partially contracted basis set               ... on
Rotationally invariant grid construction     ... off
Angular grids for H and He will be reduced by one unit

Total number of grid points                  ...    14275
Total number of batches                      ...      132
Average number of points per batch           ...      108
Average number of grid points per atom       ...      549
UseSFitting                                  ... on

GRIDX 2
-------
General Integration Accuracy     IntAcc      ... 4.020
Radial Grid Type                 RadialGrid  ... OptM3 with GC (2021)
Angular Grid (max. ang.)         AngularGrid ... 2 (Lebedev-110)
Angular grid pruning method      GridPruning ... 4 (adaptive)
Weight generation scheme         WeightScheme... mBecke (2022)
Basis function cutoff            BFCut       ... 1.0000e-12
Integration weight cutoff        WCut        ... 1.0000e-14
Partially contracted basis set               ... on
Rotationally invariant grid construction     ... off
Angular grids for H and He will be reduced by one unit

Total number of grid points                  ...    29919
Total number of batches                      ...      247
Average number of points per batch           ...      121
Average number of grid points per atom       ...     1151
UseSFitting                                  ... on

GRIDX 3
-------
General Integration Accuracy     IntAcc      ... 4.338
Radial Grid Type                 RadialGrid  ... OptM3 with GC (2021)
Angular Grid (max. ang.)         AngularGrid ... 3 (Lebedev-194)
Angular grid pruning method      GridPruning ... 4 (adaptive)
Weight generation scheme         WeightScheme... mBecke (2022)
Basis function cutoff            BFCut       ... 1.0000e-12
Integration weight cutoff        WCut        ... 1.0000e-14
Partially contracted basis set               ... on
Rotationally invariant grid construction     ... off
Angular grids for H and He will be reduced by one unit

Total number of grid points                  ...    65186
Total number of batches                      ...      523
Average number of points per batch           ...      124
Average number of grid points per atom       ...     2507
UseSFitting                                  ... on
Initializing property integral containers    ... done (  0.0 sec)

SHARK setup successfully completed in   2.5 seconds

Maximum memory used throughout the entire STARTUP-calculation: 47.2 MB
Occupation numbers will be reassigned to an Aufbau configuration
             **** ENERGY FILE WAS UPDATED (calc.en.tmp) ****
Finished Guess after   0.1 sec
Maximum memory used throughout the entire GUESS-calculation: 15.6 MB
--------------------
CPCM SOLVATION MODEL
--------------------
CPCM parameters:
  Epsilon                                         ...      16.7000
  Refrac                                          ...       1.2750
  Rsolv                                           ...       1.3000
  Surface type                                    ... GAUSSIAN VDW
  Discretization scheme                           ... Constant charge density
    Threshold for H atoms                         ...       5.0000 (charges/Ang^2)
    Threshold for non-H atoms                     ...       5.0000 (charges/Ang^2)
  Epsilon function type                           ...         CPCM
Solvent:                                          ... CUSTOM
Radii:
  Scheme                                          ... Element-dependent radii
  Radius for C  used is    3.8550 Bohr (=   2.0400 Ang.)
  Radius for O  used is    3.4469 Bohr (=   1.8240 Ang.)
  Radius for H  used is    2.4944 Bohr (=   1.3200 Ang.)
Calculating surface                               ...        done! (  0.0s)
Cavity surface points                             ...         2245
Cavity Volume                                     ...    1347.3231
Cavity Surface-area                               ...     772.0731
Calculating surface distance matrix               ...        done! (  0.1s)
Performing Cholesky decomposition & store         ...        done! (  0.2s)
Overall time for CPCM initialization              ...                 0.3s

----------------------------------------D-I-I-S--------------------------------------------
Iteration    Energy (Eh)           Delta-E    RMSDP     MaxDP     DIISErr   Damp  Time(sec)
-------------------------------------------------------------------------------------------
               ***  Starting incremental Fock matrix formation  ***
    1    -426.4661282707622831     0.00e+00  6.40e-04  1.55e-02  9.22e-02  0.700   9.1
    2    -426.4808026861408052    -1.47e-02  5.79e-04  1.46e-02  7.55e-02  0.700   5.1
                               ***Turning on AO-DIIS***
    3    -426.4928339507531518    -1.20e-02  5.14e-04  1.37e-02  5.96e-02  0.700   5.3
    4    -426.5021565114030864    -9.32e-03  1.35e-03  3.61e-02  4.44e-02  0.000   5.1
    5    -426.5279085976201259    -2.58e-02  1.27e-04  2.43e-03  4.10e-03  0.000   5.2
                              *** Initializing SOSCF ***
---------------------------------------S-O-S-C-F--------------------------------------
Iteration    Energy (Eh)           Delta-E    RMSDP     MaxDP     MaxGrad    Time(sec)
--------------------------------------------------------------------------------------
    6    -426.5280185619953954    -1.10e-04  6.40e-05  1.31e-03  1.53e-03     4.8
               *** Restarting incremental Fock matrix formation ***
    7    -426.5280027867954686     1.58e-05  3.41e-05  9.38e-04  4.21e-04     9.1
    8    -426.5280061768787618    -3.39e-06  2.28e-05  6.88e-04  1.44e-04     7.2
    9    -426.5280068666371562    -6.90e-07  7.95e-06  1.68e-04  6.69e-05     7.1
   10    -426.5280070819118237    -2.15e-07  1.36e-06  5.64e-05  9.07e-06     6.9
   11    -426.5280070843790554    -2.47e-09  5.83e-07  2.81e-05  9.46e-06     6.2
   12    -426.5280070876606260    -3.28e-09  1.24e-07  4.37e-06  7.46e-07     5.7
   13    -426.5280070879595087    -2.99e-10  4.67e-08  1.93e-06  4.77e-07     5.0
                 **** Energy Check signals convergence ****

               *****************************************************
               *                     SUCCESS                       *
               *           SCF CONVERGED AFTER  13 CYCLES          *
               *****************************************************

Recomputing exchange energy using gridx3       ... done (   14.465 sec)
Old exchange energy                            :    -32.096406218 Eh
New exchange energy                            :    -32.096608809 Eh
Exchange energy change after final integration :     -0.000202590 Eh
Total energy after final integration           :   -426.528209678 Eh
             **** ENERGY FILE WAS UPDATED (calc.en.tmp) ****

----------------
TOTAL SCF ENERGY
----------------

Total Energy       :       -426.52820967814245 Eh          -11606.42264 eV

Components:
Nuclear Repulsion  :        520.94836465860385 Eh           14175.72568 eV
Electronic Energy  :       -947.47115195609592 Eh          -25782.00078 eV
One Electron Energy:      -1609.52109218368651 Eh          -43797.29553 eV
Two Electron Energy:        662.04994022759058 Eh           18015.29475 eV
CPCM Dielectric    :         -0.00521979046745 Eh              -0.14204 eV

Virial components:
Potential Energy   :       -849.16541190831185 Eh          -23106.96559 eV
Kinetic Energy     :        422.63720223016941 Eh           11500.54295 eV
Virial Ratio       :          2.00920649537580

DFT components:
N(Alpha)           :       38.999942119080 electrons
N(Beta)            :       38.999942119080 electrons
N(Total)           :       77.999884238161 electrons
E(X)               :      -28.470575511008 Eh       
E(C)               :       -1.871869532216 Eh       
E(XC)              :      -30.342445043224 Eh       

CPCM Solvation Model Properties:
Surface-charge          :         -0.02830091495484
Corrected charge        :         -0.00000000000000
Outlying charge corr.   :          0.00004901963096 Eh               0.00133 eV
Free-energy (cav+disp)  :  This term is not implemented in the current solvation scheme

---------------
SCF CONVERGENCE
---------------

  Last Energy change         ...    2.9888e-10  Tolerance :   1.0000e-09
  Last MAX-Density change    ...    1.9323e-06  Tolerance :   1.0000e-08
  Last RMS-Density change    ...    4.6733e-08  Tolerance :   1.0000e-09
  Last DIIS Error            ...    1.5287e-03  Tolerance :   1.0000e-08
  Last Orbital Gradient      ...    4.7713e-07  Tolerance :   2.0000e-06
  Last Orbital Rotation      ...    7.9229e-07  Tolerance :   2.0000e-06


Total SCF time: 0 days 0 hours 1 min 36 sec 
Finished LeanSCF after  96.8 sec

Maximum memory used throughout the entire LEANSCF-calculation: 53.1 MB

------------------------------------------------------------------------------
                                ORCA  MP2 
------------------------------------------------------------------------------

Freezing NCore=20 chemical core electrons

----------------------
RI-MP2 ENERGY+GRADIENT
----------------------
Dimension of the orbital basis            ...  220
Dimension of the AuxC basis               ...  704
Memory devoted to MP2                     ... 4096 MB   
Data format for matrix containers         ... DOUBLE
Compression type for matrix containers    ... UNCOMPRESSED
Overall scaling of the MP2 energy         ...   2.700e-01

-----------------------
SHARK RI TRANSFORMATION
-----------------------

Number of basis functions                ...    220
Number of aux functions                  ...    704
Number of operators                      ...      1
Generation of IJK                        ... YES
Generation of IAK                        ... YES
Generation of ABK                        ... NO
Orbital Range Operator  0:    0-  38 to   39- 219

Aux basis identifier                     ...   AUXC
Contraction scheme used                  ... SEGMENTED
Do orthogonalization                     ... YES
All operator combinations                ... NO
Transpose (ia|K)                         ... NO
Integral generator used                  ... LIBINT
Starting integral generation + trafo... 
Half trafo (segmented) done. Total time =  1.7 sec. integrals=  1.2 sec trafo=  0.4 sec
Integral generation and half transformation done (  1.7 sec)

Reading or making V^(-1/2)          ... done (  0.0 sec)
Sorting IJK integrals               ... done (  0.5 sec)
Sorting IAK integrals               ... done (  0.8 sec)

SHARK RI integral transformation done. Total time =  2.5 sec.

Opening buffers                              ... done
Frozen core precalculation                   ... done

Starting loop over batches of integrals:

Operator 0  - window                       ... ( 10- 38)x( 39-219)
Operator 0  - Memory available             ...  4096 MB
Operator 0  - Memory needed per MO         ...   1.0 MB
Operator 0  - Number of orbitals per batch ... 29
Operator 0  - Number of batches            ... 1

OPERATOR  0   PASS   0:  MOs    10 ...   38
  Reading integrals       ... ok
  Internal MO  12
  Internal MO  15
  Internal MO  18
  Internal MO  21
  Internal MO  24
  Internal MO  27
  Internal MO  30
  Internal MO  33
  Internal MO  36
Closing buffer GIPV ( 0.03 GB; CompressionRatio= 1.00)
Time spent in pair loops =     8.056 sec
Deleting buffers (Ka|jb) ...done

-----------------------------------------------
 RI-MP2 CORRELATION ENERGY:     -0.472397852 Eh
-----------------------------------------------


---------------------
MP2 DENSITY FORMATION
---------------------

Completing the external part of the density      ... done
Storing the unrelaxed density                    ... done

Re-sorting 3-index density container for op 0    ... done
Computing external part of the Lagrangian        ... done
Calculating the xc-kernel                        ... done
Calculating G(D)                                 ... done
Completing the Lagrangian                        ... done
Solving the Z-vector equations                   ... Using XC Grid                  ... (calc.grid_cpscf.tmp) 
Recalculating density on grid  ... (calc.grho_cpscf0.tmp) done
Calculating the xc-kernel      ... (calc.fxc_cpscf0.tmp) done

-------------------
SHARK CP-SCF DRIVER
-------------------

Dimension of the orbital basis          ...    220
Dimension of the CPSCF-problem          ...   7059
Number of operators                     ...      1
Max. number of iterations               ...    128
Convergence Tolerance                   ... 3.0e-05
Number of perturbations                 ...      1
Perturbation type                       ... REAL

----------------------------
POPLE LINEAR EQUATION SOLVER
----------------------------

  ITERATION   0:   ||err||_max =   3.7495e-02 (   4.3 sec)
  ITERATION   1:   ||err||_max =   8.0302e-03 (   4.4 sec)
  ITERATION   2:   ||err||_max =   3.5995e-03 (   4.3 sec)
  ITERATION   3:   ||err||_max =   8.0039e-04 (   4.3 sec)
  ITERATION   4:   ||err||_max =   2.6676e-04 (   4.3 sec)
  ITERATION   5:   ||err||_max =   6.7098e-05 (   4.2 sec)
  ITERATION   6:   ||err||_max =   1.9486e-05 (   4.2 sec)
done
Finalizing the relaxed density                   ... done
Transforming P to the AO basis                   ... done
Storing the relaxed density                      ... done

------------------------------------
ENERGY WEIGHTED DENSITY FINALIZATION
------------------------------------

Gathering the parts of the W-matrix              ... done
Forming the Z-density                            ... done
Transforming Z to the AO basis                   ... done
Calculating G(Z)                                 ... done
Finalizing the W-matrix                          ... done
Transforming W to the AO basis and storing       ... done

----------------------------------
MP2 DERIVATIVE INTEGRAL GENERATION
----------------------------------

Input SCF Electron Density              ... calc.scfp
Input Correlated Electron Density       ... calc.pmp2re
Input Energy Weighted Density           ... calc.wmp2.tmp

Nuclear repulsion gradient              ... done (  0.0 sec)
HCore & Overlap gradient  (SHARK)       ... done (  0.5 sec)
Two-electron RIJ gradient terms         ... done (  2.2 sec)

-----------------------------------------------------------
MP2 COSX Grid Generation
-----------------------------------------------------------

General Integration Accuracy     IntAcc      ... 4.871
Radial Grid Type                 RadialGrid  ... OptM3 with GC (2021)
Angular Grid (max. ang.)         AngularGrid ... 4 (Lebedev-302)
Angular grid pruning method      GridPruning ... 4 (adaptive)
Weight generation scheme         WeightScheme... mBecke (2022)
Basis function cutoff            BFCut       ... 1.0000e-12
Integration weight cutoff        WCut        ... 1.0000e-14
Partially contracted basis set               ... on
Rotationally invariant grid construction     ... off
Angular grids for H and He will be reduced by one unit

Total number of grid points                  ...   127740
Total number of batches                      ...     1009
Average number of points per batch           ...      126
Average number of grid points per atom       ...     4913
UseSFitting                                  ... on
Two-electron COSX gradient terms        ... 
Integration Timings:
Total Time                  =    36.8 sec
Basis fcn evaluation        =     0.5 sec
Density evaluation          =     1.0 sec
A evaluation                =    30.4 sec
A derivative evaluation     =     0.0 sec
S-fit derivative evaluation =     0.0 sec
anal. over. der. evaluation =     0.0 sec
num. over. der. evaluation  =     3.1 sec
K(P) evaluation             =     0.6 sec
finalize                    =     0.0 sec

done ( 38.5 sec)
CPCM gradient                           ... done (  5.0 sec)
DFT XC gradient                         ... done (  5.2 sec)
Empirical dispersion gradient           ... done (  0.0 sec)

-------
TIMINGS
-------

Total time                :  116.105 sec
Integral trafo            :    2.557 sec (  2.2%)
FC preparation            :    0.660 sec (  0.6%)
I/O of integrals          :    0.320 sec (  0.3%)
K(i,j) operators          :    1.241 sec (  1.1%)
T(i,j) pair energies      :    0.213 sec (  0.2%)
V**(-1/2)                 :    0.155 sec (  0.1%)
Gamma(ia|P)               :    1.228 sec (  1.1%)
Gamma-Trafo               :    0.377 sec (  0.3%)
D(virtual)                :    0.303 sec (  0.3%)
D(internal)               :    1.505 sec (  1.3%)
W(virtual)                :    0.611 sec (  0.5%)
W(internal)               :    2.182 sec (  1.9%)
L(virtual)                :    1.502 sec (  1.3%)
L(internal)               :    0.145 sec (  0.1%)
XC kernel                 :    0.108 sec (  0.1%)
G(D)                      :    9.700 sec (  8.4%)
G(Z)                      :    9.348 sec (  8.1%)
Z-vector solution         :   30.342 sec ( 26.1%)
3-index derivative        :    1.740 sec (  1.5%)
2-index derivative        :    0.096 sec (  0.1%)
Fock matrix gradient      :   51.276 sec ( 44.2%)


---------------------------------------
MP2 TOTAL ENERGY:     -427.000607530 Eh
---------------------------------------

The final MP2 gradient
  0:   0.00356561   0.00004204  -0.00085625
  1:  -0.00199494  -0.00034165   0.00008562
  2:   0.00006012   0.00032811  -0.00020352
  3:  -0.00177593   0.00033430  -0.00193928
  4:  -0.00302250   0.00103313   0.00215104
  5:   0.00410771   0.00339332  -0.00645612
  6:   0.00508871  -0.00354019   0.00783795
  7:  -0.01163327  -0.00443711   0.00591084
  8:   0.00762892   0.00472966  -0.00640021
  9:  -0.00003147   0.00085354  -0.00273329
 10:  -0.00067109  -0.00039587  -0.00044699
 11:  -0.00048567   0.00057881   0.00031266
 12:  -0.00053408  -0.00066895   0.00029031
 13:   0.00069534   0.00095858   0.00029320
 14:   0.00055622   0.00054882   0.00040697
 15:  -0.00053290  -0.00120083  -0.00026477
 16:  -0.00032818  -0.00094455  -0.00019727
 17:   0.00099913   0.00098410   0.00022553
 18:   0.00075462   0.00070066   0.00055726
 19:  -0.00201711  -0.00078121   0.00034406
 20:   0.00230929  -0.00072527  -0.00047770
 21:  -0.00012224  -0.00033089   0.00041128
 22:   0.00048096   0.00108402  -0.00020029
 23:   0.00056132  -0.00041538  -0.00077725
 24:  -0.00189944  -0.00005821   0.00169442
 25:  -0.00180867  -0.00171880   0.00043624

-----------------------------------
NORM OF THE MP2 GRADIENT:  0.023803
-----------------------------------

Maximum memory used throughout the entire MP2-calculation: 70.8 MB


-------------------------------------------------------------------------------
                          DFT DISPERSION CORRECTION                            
                                                                               
                              DFTD3 V3.1  Rev 1                                
                          USING Becke-Johnson damping                          
-------------------------------------------------------------------------------
-------------------------   ----------------
Dispersion correction           -0.016813848
-------------------------   ----------------


-------------------------   --------------------
FINAL SINGLE POINT ENERGY      -427.017421377754
-------------------------   --------------------

------------------------------------------------------------------------------
                         ORCA GEOMETRY RELAXATION STEP
------------------------------------------------------------------------------

Reading the OPT-File                    .... done
Getting information on internals        .... done
Copying old internal coords+grads       .... done
Making the new internal coordinates     .... (2022 redundants) done
Validating the new internal coordinates .... (2022 redundants) done
Calculating the B-matrix                .... done
Calculating the G,G- and P matrices     .... done
Transforming gradient to internals      .... done
Projecting the internal gradient        .... done
Number of atoms                         ....  26
Number of internal coordinates          .... 124
Current Energy                          ....  -427.017421378 Eh
Current gradient norm                   ....     0.023802920 Eh/bohr
Maximum allowed component of the step   ....  0.300
Current trust radius                    ....  0.467
Updating the Hessian (BFGS)             .... done
Forming the augmented Hessian           .... done
Diagonalizing the augmented Hessian     .... done
Last element of RFO vector              ....  0.827237730
Lowest eigenvalues of augmented Hessian:
 -0.000485546  0.000566858  0.010857859  0.010897457  0.011075895
Length of the computed step             ....  0.679190564
Warning: the length of the step is outside the trust region - taking restricted step instead
The input lambda is                     ....    -0.000765
   iter:   5  x=   -0.000814  g=  414.841928 f(x)=     0.000000
The output lambda is                    ....    -0.000814 (5 iterations)
The final length of the internal step   ....  0.466666667
Converting the step to Cartesian space:
 Initial RMS(Int)=    0.0419079038
Transforming coordinates:
 Iter   0:  RMS(Cart)=    0.1533973418 RMS(Int)=    0.0421197736
 Iter   5:  RMS(Cart)=    0.0000025461 RMS(Int)=    0.0000012607
done
Storing new coordinates                 .... done
The predicted energy change is          ....    -0.000279363
Previously predicted energy change      ....     0.082283797
Actually observed energy change         ....    -0.000340969
Ratio of predicted to observed change   ....     0.004143812
New trust radius                        ....     0.311111111

                                .--------------------.
          ----------------------|Geometry convergence|-------------------------
          Item                value                   Tolerance       Converged
          ---------------------------------------------------------------------
          Energy change      -0.0003409686            0.0000010000      NO
          RMS gradient        0.0015480867            0.0000300000      NO
          MAX gradient        0.0083597765            0.0001000000      NO
          RMS step            0.0419079038            0.0006000000      NO
          MAX step            0.2221405857            0.0010000000      NO
          ........................................................
          Max(Bonds)      0.0066      Max(Angles)    0.66
[truncated: 1,231,366 more chars]
