# Supplementary material for: Bro̷nsted Acid-Catalyzed Reduction of Furans
Source: J Am Chem Soc. 2025 Feb 19;147(9):7932–8. doi: 10.1021/jacs.4c18485 (PMC11887439; doi:10.1021/jacs.4c18485)
Supplement: Supplementary file 2 — ja4c18485_si_002.zip [file ja4c18485_si_002.zip › AllCoordinates/2-Methyl-Furan/2_3dihydro/calc.xyz]

26
Coordinates from ORCA-job calc E -427.020510821073
  C           0.85061127290819     -0.06389906787440      0.19113847675908
  C           2.36184170709680      0.06126986611505      0.01833529860603
  C           2.93326613687484     -0.90827158599645     -1.01463561042631
  C           4.44464070931950     -0.78928414360057     -1.18855467857257
  C           5.00820669167727     -1.76616561509174     -2.22735387472391
  C           6.48765421585280     -1.66727552663389     -2.37867356385458
  C           7.25369967694637     -1.32971565861605     -3.43129455678494
  C           8.70738075706956     -1.46559779718628     -3.04125391751154
  C           8.58309337031110     -1.60371577891950     -1.51292675816019
  O           7.20860015436774     -1.96843939456816     -1.24893586198227
  H           0.32705696509255      0.13433952307204     -0.75692883381037
  H           0.46882604673047      0.64572537403575      0.93984181187296
  H           0.57314487105594     -1.07815994912567      0.51732476936040
  H           2.61681238546721      1.09323152580745     -0.27698626510682
  H           2.86143441241710     -0.11058903538508      0.98688509122615
  H           2.43923962918779     -0.73724451912965     -1.98727347053422
  H           2.68144178430093     -1.94277019132188     -0.72215299065244
  H           4.70313303889450      0.24009853318202     -1.48902963342073
  H           4.94462093151036     -0.96684811186328     -0.22309436759368
  H           4.54241770033660     -1.59070950780066     -3.20818880767291
  H           4.75416808705765     -2.79721036866391     -1.92642748886233
  H           6.87999046926530     -1.08745701198368     -4.42398868352825
  H           9.32554424474979     -0.59813969251877     -3.31565377688224
  H           9.17140697689163     -2.35448360770160     -3.50349751560728
  H           8.77935823929555     -0.64278510356795     -1.01042065703361
  H           9.23150689892233     -2.37261468726310     -1.07485839520336
