# Supplementary material for: Bro̷nsted Acid-Catalyzed Reduction of Furans
Source: J Am Chem Soc. 2025 Feb 19;147(9):7932–8. doi: 10.1021/jacs.4c18485 (PMC11887439; doi:10.1021/jacs.4c18485)
Supplement: Supplementary file 2 — ja4c18485_si_002.zip [file ja4c18485_si_002.zip › AllCoordinates/2-Methyl-Furan/2_3dihydro/SP/calc.mpi8.out]

! Job execution by suborca V 10.01 !
Job started from head1.mpi-muelheim.mpg.de, running /hsnfs/software/orca/orca_stable_directory/orca_stable_20241023/orca on xe30th137.mpi-muelheim.mpg.de in /usr/scratch/frank/calc__9678548 (/bin/ksh)
Job execution start: Wed Oct 23 07:40:35 CEST 2024
Shared library path: /hsnfs/software/openmpi-4.1.0/lib:/hsnfs/software/orca/orca_stable_directory/orca_stable_20241023:/hsnfs/software/themis/llvm-14.0.1/lib::/hsnfs/software/cfour-2.1/lib:/hsnfs/software/orca/orca_stable:/usr/users/openmpi-2.0.4/lib:/opt/intel/lib/intel64:/opt/intel/mkl/lib/intel64
SLURM Job ID is: 9678548
SLURM_JOB_NODELIST: xe30th137
Maxcore enforced by SLURM: 9600 MB per core
Expanded nodelist (1 nodes):
xe30th137

                                 *****************
                                 * O   R   C   A *
                                 *****************

                                            #,                                       
                                            ###                                      
                                            ####                                     
                                            #####                                    
                                            ######                                   
                                           ########,                                 
                                     ,,################,,,,,                         
                               ,,#################################,,                 
                          ,,##########################################,,             
                       ,#########################################, ''#####,          
                    ,#############################################,,   '####,        
                  ,##################################################,,,,####,       
                ,###########''''           ''''###############################       
              ,#####''   ,,,,##########,,,,          '''####'''          '####       
            ,##' ,,,,###########################,,,                        '##       
           ' ,,###''''                  '''############,,,                           
         ,,##''                                '''############,,,,        ,,,,,,###''
      ,#''                                            '''#######################'''  
     '                                                          ''''####''''         
             ,#######,   #######,   ,#######,      ##                                
            ,#'     '#,  ##    ##  ,#'     '#,    #''#        ,####,   ,####,        
            ##       ##  ##   ,#'  ##            #'  '#       #'       #'  '#        
            ##       ##  #######   ##           ,######,      #####,   #    #        
            '#,     ,#'  ##    ##  '#,     ,#' ,#      #,     #,   #   #,  ,#        
             '#######'   ##     ##  '#######'  #'      '#     '####' # '####'        


                #########################################################
                #                        -***-                          #
                #          Department of theory and spectroscopy        #
                #                                                       #
                #                      Frank Neese                      #
                #                                                       #
                #     Directorship, Architecture, Infrastructure        #
                #                    SHARK, DRIVERS                     #
                #        Core code/Algorithms in most modules           #
                #                                                       #
                #        Max Planck Institute fuer Kohlenforschung      #
                #                Kaiser Wilhelm Platz 1                 #
                #                 D-45470 Muelheim/Ruhr                 #
                #                      Germany                          #
                #                                                       #
                #                  All rights reserved                  #
                #                        -***-                          #
                #########################################################


                         Program Version 6.0.x  -   STABLE   -
                                (GIT: $ed69cd62$)
                ($2024-10-18 12:34:12 +0200 $)

                         (BUILD: $Wed 23 Oct 2024 01:09:40 AM CEST$)


 With contributions from (in alphabetic order):
[Max-Planck-Institut fuer Kohlenforschung]                               
  Daniel Aravena         : Magnetic Suceptibility                        
  Michael Atanasov       : Ab Initio Ligand Field Theory (pilot matlab implementation)
  Alexander A. Auer      : GIAO ZORA, VPT2 properties, NMR spectrum      
  Ute Becker             : All parallelization in ORCA, NUMFREQ, NUMCALC 
  Giovanni Bistoni       : ED, misc. LED, open-shell LED, HFLD           
  Martin Brehm           : Molecular dynamics                            
  Dmytro Bykov           : pre 5.0 version of the SCF Hessian            
  Marcos Casanova-Páez   : Triplet and SCS-CIS(D). UHF-(DLPNO)-IP/EA/STEOM-CCSD. UHF-CVS-IP/STEOM-CCSD   
  Vijay G. Chilkuri      : MRCI spin determinant printing, contributions to CSF-ICE 
  Pauline Colinet        : FMM embedding                                 
  Dipayan Datta          : RHF DLPNO-CCSD density                        
  Achintya Kumar Dutta   : EOM-CC, STEOM-CC                              
  Nicolas Foglia         : Exact transition moments, OPA infrastructure, MCD improvements    
  Dmitry Ganyushin       : Spin-Orbit,Spin-Spin,Magnetic field MRCI      
  Miquel Garcia-Rates    : C-PCM and meta-GGA Hessian, CCSD/C-PCM, Gaussian charge scheme 
  Tiago L. C. Gouveia    : GS-ROHF, GS-ROCIS                             
  Yang Guo               : DLPNO-NEVPT2, F12-NEVPT2, CIM, IAO-localization        
  Andreas Hansen         : Spin unrestricted coupled pair/coupled cluster methods 
  Ingolf Harden          : AUTO-CI MPn and infrastructure                
  Benjamin Helmich-Paris : MC-RPA, TRAH-(SCF,CASSCF), AVAS, COSX integrals, SCF dyn. polar. 
  Lee Huntington         : MR-EOM, pCC                                   
  Robert Izsak           : Overlap fitted RIJCOSX, COSX-SCS-MP3, EOM     
  Riya Kayal             : Wick's Theorem for AUTO-CI, AUTO-CI UHF-CCSDT 
  Emily Kempfer          : AUTO-CI, RHF CISDT and CCSDT                  
  Christian Kollmar      : KDIIS, OOCD, Brueckner-CCSD(T), CCSD density, CASPT2, CASPT2-K, improved NEVPT2 
  Axel Koslowski         : Symmetry handling                             
  Simone Kossmann        : meta-GGA functionals, TD-DFT gradient, OOMP2, (MP2 Hessian; deprecated post 5.0) 
  Lucas Lang             : DCDCAS                                        
  Marvin Lechner         : AUTO-CI (C++ implementation), FIC-MRCC        
  Spencer Leger          : CASSCF response                               
  Dagmar Lenk            : GEPOL surface, SMD, ORCA-2-JSON               
  Dimitrios Liakos       : Extrapolation schemes; Compound Job, initial MDCI parallelization 
  Dimitrios Manganas     : Further ROCIS development; embedding schemes. LFT, Crystal Embedding 
  Dimitrios Pantazis     : SARC Basis sets                               
  Anastasios Papadopoulos: AUTO-CI, single reference methods and gradients 
  Taras Petrenko         : pre 6.0 DFT Hessian and TD-DFT gradient, (ASA, deprecated), ECA, 1-Electron XAS/XES, NRVS 
  Peter Pinski           : DLPNO-MP2, DLPNO-MP2 Gradient                 
  Christoph Reimann      : Effective Core Potentials                     
  Marius Retegan         : Local ZFS, SOC                                
  Christoph Riplinger    : Optimizer, TS searches, QM/MM, DLPNO-CCSD(T), (RO)-DLPNO pert. Triples 
  Michael Roemelt        : Original ROCIS implementation                 
  Masaaki Saitow         : Open-shell DLPNO-CCSD energy and density      
  Barbara Sandhoefer     : DKH picture change effects                    
  Kantharuban Sivalingam : CASSCF convergence/infrastructure, NEVPT2 and variants, FIC-MRCI 
  Bernardo de Souza      : ESD, SOC TD-DFT                               
  Georgi L. Stoychev     : AutoAux, RI-MP2 NMR, DLPNO-MP2 response, X2C  
  Van Anh Tran           : RI-MP2 g-tensors                              
  Willem Van den Heuvel  : Paramagnetic NMR                              
  Zikuan Wang            : NOTCH, Electric field optimization            
  Frank Wennmohs         : Technical directorship and infrastructure     
  Hang Xu                : AUTO-CI-Response properties                   
                                                                         
[FACCTs GmbH]                                                            
  Markus Bursch, Miquel Garcia-Rates, Christoph Riplinger, Bernardo de Souza, Georgi L. Stoychev 
                                                                 
  APM, Basis sets (HGBS, AHGBS, def-TZVP (Ac-Lr), def2-XVPD (La-Lu)), CI-OPT, improved COSX, DLPNO-Multilevel,           
  DOCKER, DRACO, updates on ESD, GOAT, IRC, LR-CPCM, MBIS, meta-GGA TD-DFT gradient, ML-optimized integration grids, 
  MM, NACMEs, nearIR, NEB, NEB-TS, NL-DFT gradient (VV10), 2- and 3-layer-ONIOM, interface openCOSMO-RS, QMMM,   
  Crystal-QMMM, SF, symmetry and pop. for TD-DFT, r2SCAN hybrids, SOLVATOR                                   
                                                                         
[Other institutions]                                                     
  V. Asgeirsson          : NEB                                           
  Christoph Bannwarth    : sTDA-DFT, sTD-DFT, PBEh-3c, B97-3c, D3        
  Sebastian Ehlert       : rSCAN, r2SCAN, r2SCAN-3c, D4, dhf basis sets  
  Marvin Friede          : D4 for Fr, Ra, Ac-Lr                          
  Lars Goerigk           : TD-DFT with DH, B97 family of functionals     
  Stefan Grimme          : VdW corrections, initial TS optimization, DFT functionals, gCP, sTDA/sTD-DF 
  Waldemar Hujo          : DFT-NL                                        
  H. Jonsson             : NEB                                           
  Holger Kruse           : gCP                                           
  Marcel Mueller         : wB97X-3c, vDZP basis set                      
  Hagen Neugebauer       : wr2SCAN                                       
  Tobias Risthaus        : range-separated hybrid DFT                    
  Lukas Wittmann         : regularized MP2, r2SCAN double-hybrids, wr2SCAN        
                                                                         
We gratefully acknowledge several colleagues who have allowed us to      
interface, adapt or use parts of their codes:                            
  Ed Valeev, F. Pavosevic, A. Kumar             : LibInt (2-el integral package), F12 methods 
  Garnet Chan, S. Sharma, J. Yang, R. Olivares  : DMRG                   
  Ulf Ekstrom                                   : XCFun DFT Library      
  Mihaly Kallay                                 : mrcc  (arbitrary order and MRCC methods)
  Frank Weinhold                                : gennbo (NPA and NBO analysis)           
  Simon Mueller                                 : openCOSMO-RS                            
  Christopher J. Cramer and Donald G. Truhlar   : smd solvation model                     
  S Lehtola, MJT Oliveira, MAL Marques          : LibXC Library                           
  Liviu Ungur et al                             : ANISO software                          


 Your calculation uses the libint2 library for the computation of 2-el integrals
 For citations please refer to: http://libint.valeyev.net

 Your ORCA version has been built with support for libXC version: 6.2.2
 For citations please refer to: https://libxc.gitlab.io

 This ORCA versions uses:
   CBLAS   interface :  Fast vector & matrix operations
   LAPACKE interface :  Fast linear algebra routines
   SCALAPACK package :  Parallel linear algebra routines
   Shared memory     :  Shared parallel matrices
   BLAS/LAPACK       :  OpenBLAS 0.3.26  USE64BITINT DYNAMIC_ARCH NO_AFFINITY Haswell SINGLE_THREADED
        Core in use  :  Haswell
   Copyright (c) 2011-2014, The OpenBLAS Project


NOTE: MaxCore=8000 MB was set to SCF,MP2,MDCI,CIPSI,MRCI and CIS
      => If you want to overwrite this, your respective input block should be placed after the MaxCore statement
================================================================================

----- Orbital basis set information -----
Your calculation utilizes the basis: def2-TZVPP
   F. Weigend and R. Ahlrichs, Phys. Chem. Chem. Phys. 7, 3297 (2005).

----- AuxC basis set information -----
Your calculation utilizes the auxiliary basis: def2-TZVPP/C
  H-La, Hf-Rn : A. Hellweg, C. Hattig, S. Hofener and W. Klopper, Theor. Chem. Acc. 117, 587 (2007).
        Ce-Lu : J. Chmela and M. E. Harding, Mol. Phys. (2018).

================================================================================
                                        WARNINGS
                       Please study these warnings very carefully!
================================================================================


WARNING: Post HF methods need fully converged wavefunctions
  ===> : Setting SCFConvForced true
         You can overwrite this default with %scf ConvForced false 


WARNING: MDCI localization with Augmented Hessian Foster-Boys
  ===> : Switching off randomization!

================================================================================
                                       INPUT FILE
================================================================================
NAME = calc.inp
|  1> ! DLPNO-CCSD(T) def2-TZVPP def2-TZVPP/C
|  2> 
|  3> %cpcm
|  4> epsilon 16.7                    # Dielectric constant
|  5> refrac 1.275
|  6> SURFACETYPE VDW_GAUSSIAN
|  7> end
|  8> 
|  9> 
| 10> %PAL NPROCS 8 END
| 11> 
| 12> %maxcore 8000
| 13> 
| 14> *xyz 0 1
| 15>   C      0.850611   -0.063899    0.191138
| 16>   C      2.361842    0.061270    0.018335
| 17>   C      2.933266   -0.908272   -1.014636
| 18>   C      4.444641   -0.789284   -1.188555
| 19>   C      5.008207   -1.766166   -2.227354
| 20>   C      6.487654   -1.667276   -2.378674
| 21>   C      7.253700   -1.329716   -3.431295
| 22>   C      8.707381   -1.465598   -3.041254
| 23>   C      8.583093   -1.603716   -1.512927
| 24>   O      7.208600   -1.968439   -1.248936
| 25>   H      0.327057    0.134340   -0.756929
| 26>   H      0.468826    0.645725    0.939842
| 27>   H      0.573145   -1.078160    0.517325
| 28>   H      2.616812    1.093232   -0.276986
| 29>   H      2.861434   -0.110589    0.986885
| 30>   H      2.439240   -0.737245   -1.987273
| 31>   H      2.681442   -1.942770   -0.722153
| 32>   H      4.703133    0.240099   -1.489030
| 33>   H      4.944621   -0.966848   -0.223094
| 34>   H      4.542418   -1.590710   -3.208189
| 35>   H      4.754168   -2.797210   -1.926427
| 36>   H      6.879990   -1.087457   -4.423989
| 37>   H      9.325544   -0.598140   -3.315654
| 38>   H      9.171407   -2.354484   -3.503498
| 39>   H      8.779358   -0.642785   -1.010421
| 40>   H      9.231507   -2.372615   -1.074858
| 41> *
| 42> 
| 43>                          ****END OF INPUT****
================================================================================

                       ****************************
                       * Single Point Calculation *
                       ****************************

---------------------------------
CARTESIAN COORDINATES (ANGSTROEM)
---------------------------------
  C      0.850611   -0.063899    0.191138
  C      2.361842    0.061270    0.018335
  C      2.933266   -0.908272   -1.014636
  C      4.444641   -0.789284   -1.188555
  C      5.008207   -1.766166   -2.227354
  C      6.487654   -1.667276   -2.378674
  C      7.253700   -1.329716   -3.431295
  C      8.707381   -1.465598   -3.041254
  C      8.583093   -1.603716   -1.512927
  O      7.208600   -1.968439   -1.248936
  H      0.327057    0.134340   -0.756929
  H      0.468826    0.645725    0.939842
  H      0.573145   -1.078160    0.517325
  H      2.616812    1.093232   -0.276986
  H      2.861434   -0.110589    0.986885
  H      2.439240   -0.737245   -1.987273
  H      2.681442   -1.942770   -0.722153
  H      4.703133    0.240099   -1.489030
  H      4.944621   -0.966848   -0.223094
  H      4.542418   -1.590710   -3.208189
  H      4.754168   -2.797210   -1.926427
  H      6.879990   -1.087457   -4.423989
  H      9.325544   -0.598140   -3.315654
  H      9.171407   -2.354484   -3.503498
  H      8.779358   -0.642785   -1.010421
  H      9.231507   -2.372615   -1.074858

----------------------------
CARTESIAN COORDINATES (A.U.)
----------------------------
  NO LB      ZA    FRAG     MASS         X           Y           Z
   0 C     6.0000    0    12.011    1.607422   -0.120752    0.361198
   1 C     6.0000    0    12.011    4.463235    0.115784    0.034648
   2 C     6.0000    0    12.011    5.543069   -1.716385   -1.917384
   3 C     6.0000    0    12.011    8.399154   -1.491531   -2.246043
   4 C     6.0000    0    12.011    9.464140   -3.337570   -4.209089
   5 C     6.0000    0    12.011   12.259889   -3.150695   -4.495042
   6 C     6.0000    0    12.011   13.707506   -2.512799   -6.484208
   7 C     6.0000    0    12.011   16.454565   -2.769579   -5.747137
   8 C     6.0000    0    12.011   16.219695   -3.030584   -2.859018
   9 O     8.0000    0    15.999   13.622280   -3.719811   -2.360147
  10 H     1.0000    0     1.008    0.618048    0.253866   -1.430389
  11 H     1.0000    0     1.008    0.885953    1.220243    1.776044
  12 H     1.0000    0     1.008    1.083087   -2.037427    0.977603
  13 H     1.0000    0     1.008    4.945058    2.065909   -0.523428
  14 H     1.0000    0     1.008    5.407327   -0.208983    1.864942
  15 H     1.0000    0     1.008    4.609496   -1.393191   -3.755402
  16 H     1.0000    0     1.008    5.067191   -3.671303   -1.364671
  17 H     1.0000    0     1.008    8.887633    0.453721   -2.813859
  18 H     1.0000    0     1.008    9.343980   -1.827078   -0.421587
  19 H     1.0000    0     1.008    8.583926   -3.006006   -6.062599
  20 H     1.0000    0     1.008    8.984076   -5.285961   -3.640419
  21 H     1.0000    0     1.008   13.001297   -2.054996   -8.360128
  22 H     1.0000    0     1.008   17.622724   -1.130321   -6.265678
  23 H     1.0000    0     1.008   17.331447   -4.449330   -6.620652
  24 H     1.0000    0     1.008   16.590582   -1.214688   -1.909419
  25 H     1.0000    0     1.008   17.445020   -4.483593   -2.031187

--------------------------------
INTERNAL COORDINATES (ANGSTROEM)
--------------------------------
 C      0   0   0     0.000000000000     0.00000000     0.00000000
 C      1   0   0     1.526219935242     0.00000000     0.00000000
 C      2   1   0     1.527601441601   113.25988895     0.00000000
 C      3   2   1     1.525994873297   113.45703431   180.14075686
 C      4   3   2     1.533299853480   113.05197732   180.00944472
 C      5   4   3     1.490449730890   113.03848804   181.06905304
 C      6   5   4     1.344910479310   131.41427385   242.29836404
 C      7   6   5     1.511219490797   108.86440500   182.87118147
 C      8   7   6     1.539580302484   100.75571137   346.98730810
 O      6   5   4     1.373597552462   115.02008321    62.10542895
 H      1   2   3     1.101017042795   111.01349296   300.22495106
 H      1   2   3     1.099947129283   111.58265559   180.01222011
 H      1   2   3     1.100958998440   111.01708290    59.77482445
 H      2   1   3     1.103254169892   109.62472152   122.02142016
 H      2   1   3     1.103275480034   109.64595211   238.02824125
 H      3   2   1     1.104234874098   109.26645403    57.89972366
 H      3   2   1     1.104150236276   109.28147987   302.27476148
 H      4   3   2     1.103056073089   109.62780157   301.70848333
 H      4   3   2     1.101646003495   109.69726186    58.23203389
 H      5   4   3     1.099900676280   110.29596400    59.25622212
 H      5   4   3     1.103695883288   109.01718821   301.88220609
 H      7   6   5     1.088021123332   125.05351546   357.79335793
 H      8   7   6     1.099956470199   113.90963795   227.69689808
 H      8   7   6     1.104132222702   111.62909563   106.22613452
 H      9   8   7     1.102007539458   111.10351749   260.99814229
 H      9   8   7     1.097064645478   114.30244814   137.28038470

---------------------------
INTERNAL COORDINATES (A.U.)
---------------------------
 C      0   0   0     0.000000000000     0.00000000     0.00000000
 C      1   0   0     2.884137697739     0.00000000     0.00000000
 C      2   1   0     2.886748366409   113.25988895     0.00000000
 C      3   2   1     2.883712392300   113.45703431   180.14075686
 C      4   3   2     2.897516804258   113.05197732   180.00944472
 C      5   4   3     2.816541807758   113.03848804   181.06905304
 C      6   5   4     2.541512480536   131.41427385   242.29836404
 C      7   6   5     2.855790965851   108.86440500   182.87118147
 C      8   7   6     2.909385132875   100.75571137   346.98730810
 O      6   5   4     2.595723192377   115.02008321    62.10542895
 H      1   2   3     2.080620679663   111.01349296   300.22495106
 H      1   2   3     2.078598836137   111.58265559   180.01222011
 H      1   2   3     2.080510991728   111.01708290    59.77482445
 H      2   1   3     2.084848237203   109.62472152   122.02142016
 H      2   1   3     2.084888507535   109.64595211   238.02824125
 H      3   2   1     2.086701499570   109.26645403    57.89972366
 H      3   2   1     2.086541557267   109.28147987   302.27476148
 H      4   3   2     2.084473888496   109.62780157   301.70848333
 H      4   3   2     2.081809243135   109.69726186    58.23203389
 H      5   4   3     2.078511052685   110.29596400    59.25622212
 H      5   4   3     2.085682954550   109.01718821   301.88220609
 H      7   6   5     2.056061951019   125.05351546   357.79335793
 H      8   7   6     2.078616487911   113.90963795   227.69689808
 H      8   7   6     2.086507516544   111.62909563   106.22613452
 H      9   8   7     2.082492447092   111.10351749   260.99814229
 H      9   8   7     2.073151731161   114.30244814   137.28038470

---------------------
BASIS SET INFORMATION
---------------------
There are 3 groups of distinct atoms

 Group   1 Type C   : 11s6p2d1f contracted to 5s3p2d1f pattern {62111/411/11/1}
 Group   2 Type O   : 11s6p2d1f contracted to 5s3p2d1f pattern {62111/411/11/1}
 Group   3 Type H   : 5s2p1d contracted to 3s2p1d pattern {311/11/1}

Atom   0C    basis set group =>   1
Atom   1C    basis set group =>   1
Atom   2C    basis set group =>   1
Atom   3C    basis set group =>   1
Atom   4C    basis set group =>   1
Atom   5C    basis set group =>   1
Atom   6C    basis set group =>   1
Atom   7C    basis set group =>   1
Atom   8C    basis set group =>   1
Atom   9O    basis set group =>   2
Atom  10H    basis set group =>   3
Atom  11H    basis set group =>   3
Atom  12H    basis set group =>   3
Atom  13H    basis set group =>   3
Atom  14H    basis set group =>   3
Atom  15H    basis set group =>   3
Atom  16H    basis set group =>   3
Atom  17H    basis set group =>   3
Atom  18H    basis set group =>   3
Atom  19H    basis set group =>   3
Atom  20H    basis set group =>   3
Atom  21H    basis set group =>   3
Atom  22H    basis set group =>   3
Atom  23H    basis set group =>   3
Atom  24H    basis set group =>   3
Atom  25H    basis set group =>   3
---------------------------------
AUXILIARY/C BASIS SET INFORMATION
---------------------------------
There are 3 groups of distinct atoms

 Group   1 Type C   : 8s6p5d3f1g contracted to 8s6p4d3f1g pattern {11111111/111111/2111/111/1}
 Group   2 Type O   : 8s6p5d3f1g contracted to 8s6p4d3f1g pattern {11111111/111111/2111/111/1}
 Group   3 Type H   : 4s3p2d1f contracted to 4s3p2d1f pattern {1111/111/11/1}

Atom   0C    basis set group =>   1
Atom   1C    basis set group =>   1
Atom   2C    basis set group =>   1
Atom   3C    basis set group =>   1
Atom   4C    basis set group =>   1
Atom   5C    basis set group =>   1
Atom   6C    basis set group =>   1
Atom   7C    basis set group =>   1
Atom   8C    basis set group =>   1
Atom   9O    basis set group =>   2
Atom  10H    basis set group =>   3
Atom  11H    basis set group =>   3
Atom  12H    basis set group =>   3
Atom  13H    basis set group =>   3
Atom  14H    basis set group =>   3
Atom  15H    basis set group =>   3
Atom  16H    basis set group =>   3
Atom  17H    basis set group =>   3
Atom  18H    basis set group =>   3
Atom  19H    basis set group =>   3
Atom  20H    basis set group =>   3
Atom  21H    basis set group =>   3
Atom  22H    basis set group =>   3
Atom  23H    basis set group =>   3
Atom  24H    basis set group =>   3
Atom  25H    basis set group =>   3


           ************************************************************
           *        Program running with 8 parallel MPI-processes     *
           *              working on a common directory               *
           ************************************************************
------------------------------------------------------------------------------
                             ORCA STARTUP CALCULATIONS
------------------------------------------------------------------------------
------------------------------------------------------------------------------
                   ___                                                        
                  /   \      - P O W E R E D   B Y -                         
                 /     \                                                     
                 |  |  |   _    _      __       _____    __    __             
                 |  |  |  | |  | |    /  \     |  _  \  |  |  /  |          
                  \  \/   | |  | |   /    \    | | | |  |  | /  /          
                 / \  \   | |__| |  /  /\  \   | |_| |  |  |/  /          
                |  |  |   |  __  | /  /__\  \  |    /   |      \           
                |  |  |   | |  | | |   __   |  |    \   |  |\   \          
                \     /   | |  | | |  |  |  |  | |\  \  |  | \   \       
                 \___/    |_|  |_| |__|  |__|  |_| \__\ |__|  \__/        
                                                                              
                      - O R C A' S   B I G   F R I E N D -                    
                                      &                                       
                       - I N T E G R A L  F E E D E R -                       
                                                                              
 v1 FN, 2020, v2 2021, v3 2022-2024                                           
------------------------------------------------------------------------------


----------------------
SHARK INTEGRAL PACKAGE
----------------------

Number of atoms                             ...     26
Number of basis functions                   ...    534
Number of shells                            ...    206
Maximum angular momentum                    ...      3
Integral batch strategy                     ... SHARK/LIBINT Hybrid
RI-J (if used) integral strategy            ... SPLIT-RIJ (Revised 2003 algorithm where possible)
Printlevel                                  ...      1
Contraction scheme used                     ... SEGMENTED contraction
Prescreening option                         ... SCHWARTZ
   Thresh                                   ... 1.000e-10
   Tcut                                     ... 1.000e-11
   Tpresel                                  ... 1.000e-11 
Coulomb Range Separation                    ... NOT USED
Exchange Range Separation                   ... NOT USED
Multipole approximations                    ... NOT USED
Finite Nucleus Model                        ... NOT USED
CABS basis                                  ... NOT available
Auxiliary Coulomb fitting basis             ... NOT available
Auxiliary J/K fitting basis                 ... NOT available
Auxiliary Correlation fitting basis         ... AVAILABLE
   # of basis functions in Aux-C            ...   1240
   # of shells in Aux-C                     ...    380
   Maximum angular momentum in Aux-C        ...      4
Auxiliary 'external' fitting basis          ... NOT available

Checking pre-screening integrals            ... done (  0.0 sec) Dimension = 206
Check shell pair data                       ... done (  0.0 sec)
Shell pair information
Shell pair cut-off parameter TPreSel        ...   1.0e-11
Total number of shell pairs                 ...     21321
Shell pairs after pre-screening             ...     16188
Total number of primitive shell pairs       ...     54224
Primitive shell pairs kept                  ...     31031
          la=0 lb=0:   3772 shell pairs
          la=1 lb=0:   4743 shell pairs
          la=1 lb=1:   1525 shell pairs
          la=2 lb=0:   2581 shell pairs
          la=2 lb=1:   1623 shell pairs
          la=2 lb=2:    439 shell pairs
          la=3 lb=0:    743 shell pairs
          la=3 lb=1:    468 shell pairs
          la=3 lb=2:    253 shell pairs
          la=3 lb=3:     41 shell pairs

Calculating one electron integrals          ... done (  0.0 sec)
Calculating RI/C V-Matrix + Cholesky decomp.... done (  0.1 sec)
Calculating Nuclear repulsion               ... done (  0.0 sec) ENN=    522.049334781934 Eh

Diagonalization of the overlap matrix:
Smallest eigenvalue                        ... 4.196e-05
Time for diagonalization                   ...    0.044 sec
Threshold for overlap eigenvalues          ... 1.000e-07
Number of eigenvalues below threshold      ... 0
Time for construction of square roots      ...    0.021 sec
Total time needed                          ...    0.068 sec

-------------------
DFT GRID GENERATION
-------------------

General Integration Accuracy     IntAcc      ... 4.388
Radial Grid Type                 RadialGrid  ... OptM3 with GC (2021)
Angular Grid (max. ang.)         AngularGrid ... 4 (Lebedev-302)
Angular grid pruning method      GridPruning ... 4 (adaptive)
Weight generation scheme         WeightScheme... mBecke (2022)
Basis function cutoff            BFCut       ... 1.0000e-10
Integration weight cutoff        WCut        ... 1.0000e-14
Partially contracted basis set               ... off
Rotationally invariant grid construction     ... off
Angular grids for H and He will be reduced by one unit

Total number of grid points                  ...   111235
Total number of batches                      ...     1752
Average number of points per batch           ...       63
Average number of grid points per atom       ...     4278
Initializing property integral containers    ... done (  0.0 sec)

SHARK setup successfully completed in   1.1 seconds

Maximum memory used throughout the entire STARTUP-calculation: 46.5 MB


           ************************************************************
           *        Program running with 8 parallel MPI-processes     *
           *              working on a common directory               *
           ************************************************************
-------------------------------------------------------------------------------
                                 ORCA GUESS
                   Start orbitals & Density for SCF / CASSCF
-------------------------------------------------------------------------------

------------
SCF SETTINGS
------------
Hamiltonian:
 Ab initio Hamiltonian  Method          .... Hartree-Fock(GTOs)


General Settings:
 Integral files         IntName         .... calc
 Hartree-Fock type      HFTyp           .... RHF
 Total Charge           Charge          ....    0
 Multiplicity           Mult            ....    1
 Number of Electrons    NEL             ....   78
 Basis Dimension        Dim             ....  534
 Nuclear Repulsion      ENuc            ....    522.0493347819 Eh

Convergence Acceleration:
 AO-DIIS                CNVDIIS         .... on
   Start iteration      DIISMaxIt       ....    12
   Startup error        DIISStart       ....  0.200000
   # of expansion vecs  DIISMaxEq       ....     5
   Bias factor          DIISBfac        ....   1.050
   Max. coefficient     DIISMaxC        ....  10.000
 MO-DIIS                CNVKDIIS        .... off
 Trust-Rad. Augm. Hess. CNVTRAH         .... auto
   Auto Start mean grad. ratio tolernc. ....  1.125000
   Auto Start start iteration           ....    50
   Auto Start num. interpolation iter.  ....    10
   Max. Number of Micro iterations      ....    24
   Max. Number of Macro iterations      .... Maxiter - #DIIS iter
   Number of Davidson start vectors     ....     2
   Converg. threshold    (grad. norm)   ....   5.000e-05
   Grad. Scal. Fac. for Micro threshold ....   0.100
   Minimum threshold for Micro iter.    ....   1.000e-02
   NR start threshold (gradient norm)   ....   1.000e-04
   Initial trust radius                 ....   0.400
   Minimum AH scaling param. (alpha)    ....   1.000
   Maximum AH scaling param. (alpha)    .... 1000.000
   Quad. conv. algorithm                .... NR
   White noise on init. David. guess    .... on
   Maximum white noise                  ....   0.010
   Pseudo random numbers                .... off
   Inactive MOs                         .... canonical
   Orbital update algorithm             .... Taylor
   Preconditioner                       .... Diag
   Full preconditioner red. dimension   ....   250
 SOSCF                  CNVSOSCF        .... on
   Start iteration      SOSCFMaxIt      ....   150
   Startup grad/error   SOSCFStart      ....  0.003300
   Hessian update       SOSCFHessUp     .... L-BFGS
 Level Shifting         CNVShift        .... on
   Level shift para.    LevelShift      ....    0.2500
   Turn off err/grad.   ShiftErr        ....    0.0010
 Zerner damping         CNVZerner       .... off
 Static damping         CNVDamp         .... on
   Fraction old density DampFac         ....    0.7000
   Max. Damping (<1)    DampMax         ....    0.9800
   Min. Damping (>=0)   DampMin         ....    0.0000
   Turn off err/grad.   DampErr         ....    0.1000

SCF Procedure:
 Maximum # iterations   MaxIter         ....   125
 SCF integral mode      SCFMode         .... Direct
   Integral package                     .... SHARK and LIBINT hybrid scheme
 Reset frequency        DirectResetFreq ....    20
 Integral Threshold     Thresh          ....  1.000e-10 Eh
 Primitive CutOff       TCut            ....  1.000e-11 Eh

Convergence Tolerance:
 Convergence Check Mode ConvCheckMode   .... Total+1el-Energy
 Convergence forced     ConvForced      .... 1
 Energy Change          TolE            ....  1.000e-06 Eh
 1-El. energy change                    ....  1.000e-03 Eh
 Orbital Gradient       TolG            ....  5.000e-05
 Orbital Rotation angle TolX            ....  5.000e-05
 DIIS Error             TolErr          ....  1.000e-06

------------------------------
INITIAL GUESS: MODEL POTENTIAL
------------------------------
Loading Hartree-Fock densities                     ... done
Calculating cut-offs                               ... done
Initializing the effective Hamiltonian             ... done
Setting up the integral package (SHARK)            ... done
Starting the Coulomb interaction                   ... done (   0.2 sec)
Making the grid                                    ... done (   0.1 sec)
Mapping shells                                     ... done
Starting the XC term evaluation                    ... done (   0.1 sec)
Transforming the Hamiltonian                       ... done (   0.0 sec)
Diagonalizing the Hamiltonian                      ... done (   0.0 sec)
Back transforming the eigenvectors                 ... done (   0.0 sec)
Now organizing SCF variables                       ... done
                      ------------------
                      INITIAL GUESS DONE (   0.5 sec)
                      ------------------
             **** ENERGY FILE WAS UPDATED (calc.en.tmp) ****
Finished Guess after   0.7 sec
Maximum memory used throughout the entire GUESS-calculation: 33.6 MB


           ************************************************************
           *        Program running with 8 parallel MPI-processes     *
           *              working on a common directory               *
           ************************************************************

-------------------------------------------------------------------------------------------
                                      ORCA LEAN-SCF
                              memory conserving SCF solver
-------------------------------------------------------------------------------------------

--------------------
CPCM SOLVATION MODEL
--------------------
CPCM parameters:
  Epsilon                                         ...      16.7000
  Refrac                                          ...       1.2750
  Rsolv                                           ...       1.3000
  Surface type                                    ... GAUSSIAN VDW
  Discretization scheme                           ... Constant charge density
    Threshold for H atoms                         ...       5.0000 (charges/Ang^2)
    Threshold for non-H atoms                     ...       5.0000 (charges/Ang^2)
  Epsilon function type                           ...         CPCM
Solvent:                                          ... CUSTOM
Radii:
  Scheme                                          ... Element-dependent radii
  Radius for C  used is    3.8550 Bohr (=   2.0400 Ang.)
  Radius for O  used is    3.4469 Bohr (=   1.8240 Ang.)
  Radius for H  used is    2.4944 Bohr (=   1.3200 Ang.)
Calculating surface                               ...        done! (  0.0s)
Cavity surface points                             ...         2223
Cavity Volume                                     ...    1352.4135
Cavity Surface-area                               ...     773.4239
Calculating surface distance matrix               ...        done! (  0.1s)
Performing Cholesky decomposition & store         ...        done! (  0.1s)
Overall time for CPCM initialization              ...                 0.2s

----------------------------------------D-I-I-S--------------------------------------------
Iteration    Energy (Eh)           Delta-E    RMSDP     MaxDP     DIISErr   Damp  Time(sec)
-------------------------------------------------------------------------------------------
               ***  Starting incremental Fock matrix formation  ***
    1    -424.6331202261889075     0.00e+00  7.57e-04  3.43e-02  2.99e-01  0.700  14.9
    2    -424.8049741845768494    -1.72e-01  6.10e-04  2.56e-02  2.20e-01  0.700  14.5
                               ***Turning on AO-DIIS***
    3    -424.9118138524081587    -1.07e-01  3.96e-04  1.56e-02  1.61e-01  0.700  14.1
    4    -424.9806038527516421    -6.88e-02  2.87e-04  1.14e-02  1.13e-01  0.700  14.0
    5    -425.0274207182128521    -4.68e-02  2.14e-04  8.49e-03  7.96e-02  0.700  13.6
    6    -425.0599931836843552    -3.26e-02  5.34e-04  2.11e-02  5.59e-02  0.000  13.4
                              *** Initializing SOSCF ***
---------------------------------------S-O-S-C-F--------------------------------------
Iteration    Energy (Eh)           Delta-E    RMSDP     MaxDP     MaxGrad    Time(sec)
--------------------------------------------------------------------------------------
    7    -425.1361992014445832    -7.62e-02  4.94e-05  2.98e-03  2.06e-03    14.2
               *** Restarting incremental Fock matrix formation ***
    8    -425.1363118679319086    -1.13e-04  3.55e-05  2.25e-03  3.96e-04    15.5
    9    -425.1363390051718625    -2.71e-05  2.32e-05  1.24e-03  1.65e-04    11.4
   10    -425.1363444865983183    -5.48e-06  2.47e-06  1.39e-04  7.32e-05    11.0
   11    -425.1363447347589499    -2.48e-07  1.39e-06  1.05e-04  1.88e-05     9.2
                 **** Energy Check signals convergence ****

               *****************************************************
               *                     SUCCESS                       *
               *           SCF CONVERGED AFTER  11 CYCLES          *
               *****************************************************

             **** ENERGY FILE WAS UPDATED (calc.en.tmp) ****

----------------
TOTAL SCF ENERGY
----------------

Total Energy       :       -425.13634473475895 Eh          -11568.54807 eV

Components:
Nuclear Repulsion  :        522.04933478193448 Eh           14205.68460 eV
Electronic Energy  :       -947.17968007705929 Eh          -25774.06942 eV
One Electron Energy:      -1611.86007287341181 Eh          -43860.94243 eV
Two Electron Energy:        664.68039279635252 Eh           18086.87301 eV
CPCM Dielectric    :         -0.00599943963419 Eh              -0.16325 eV

Virial components:
Potential Energy   :       -849.60596963720639 Eh          -23118.95378 eV
Kinetic Energy     :        424.46962490244744 Eh           11550.40570 eV
Virial Ratio       :          2.00157071270404

CPCM Solvation Model Properties:
Surface-charge          :         -0.03268079380089
Corrected charge        :         -0.00000000000000
Outlying charge corr.   :          0.00006540368857 Eh               0.00178 eV
Free-energy (cav+disp)  :  This term is not implemented in the current solvation scheme

---------------
SCF CONVERGENCE
---------------

  Last Energy change         ...    2.4816e-07  Tolerance :   1.0000e-06
  Last MAX-Density change    ...    1.0464e-04  Tolerance :   1.0000e-05
  Last RMS-Density change    ...    1.3851e-06  Tolerance :   1.0000e-06
  Last DIIS Error            ...    2.0562e-03  Tolerance :   1.0000e-06
  Last Orbital Gradient      ...    1.8763e-05  Tolerance :   5.0000e-05
  Last Orbital Rotation      ...    6.1428e-05  Tolerance :   5.0000e-05


----------------
ORBITAL ENERGIES
----------------

  NO   OCC          E(Eh)            E(eV) 
   0   2.0000     -20.571605      -559.7818 
   1   2.0000     -11.284929      -307.0785 
   2   2.0000     -11.276125      -306.8390 
   3   2.0000     -11.225767      -305.4687 
   4   2.0000     -11.225637      -305.4651 
   5   2.0000     -11.215828      -305.1982 
   6   2.0000     -11.212832      -305.1167 
   7   2.0000     -11.211527      -305.0812 
   8   2.0000     -11.207843      -304.9809 
   9   2.0000     -11.207827      -304.9805 
  10   2.0000      -1.401849       -38.1462 
  11   2.0000      -1.086554       -29.5666 
  12   2.0000      -1.057782       -28.7837 
  13   2.0000      -1.037748       -28.2386 
  14   2.0000      -0.979301       -26.6481 
  15   2.0000      -0.911674       -24.8079 
  16   2.0000      -0.830512       -22.5994 
  17   2.0000      -0.814888       -22.1742 
  18   2.0000      -0.780888       -21.2490 
  19   2.0000      -0.736267       -20.0348 
  20   2.0000      -0.675125       -18.3711 
  21   2.0000      -0.660294       -17.9675 
  22   2.0000      -0.644601       -17.5405 
  23   2.0000      -0.605530       -16.4773 
  24   2.0000      -0.582540       -15.8517 
  25   2.0000      -0.570844       -15.5335 
  26   2.0000      -0.562104       -15.2956 
  27   2.0000      -0.542276       -14.7561 
  28   2.0000      -0.529084       -14.3971 
  29   2.0000      -0.527526       -14.3547 
  30   2.0000      -0.512685       -13.9509 
  31   2.0000      -0.502277       -13.6676 
  32   2.0000      -0.487533       -13.2664 
  33   2.0000      -0.481308       -13.0971 
  34   2.0000      -0.467596       -12.7239 
  35   2.0000      -0.460456       -12.5296 
  36   2.0000      -0.453625       -12.3438 
  37   2.0000      -0.448092       -12.1932 
  38   2.0000      -0.316162        -8.6032 
  39   0.0000       0.143495         3.9047 
  40   0.0000       0.151945         4.1346 
  41   0.0000       0.162579         4.4240 
  42   0.0000       0.173149         4.7116 
  43   0.0000       0.178776         4.8647 
  44   0.0000       0.185944         5.0598 
  45   0.0000       0.190975         5.1967 
  46   0.0000       0.200230         5.4485 
  47   0.0000       0.206005         5.6057 
  48   0.0000       0.213960         5.8222 
  49   0.0000       0.226174         6.1545 
*Only the first 10 virtual orbitals were printed.

                    ********************************
                    * MULLIKEN POPULATION ANALYSIS *
                    ********************************

-----------------------
MULLIKEN ATOMIC CHARGES
-----------------------
   0 C :   -0.215990
   1 C :   -0.024662
   2 C :   -0.094285
   3 C :   -0.039080
   4 C :   -0.096219
   5 C :    0.193536
   6 C :   -0.270971
   7 C :   -0.024724
   8 C :    0.116758
   9 O :   -0.446256
  10 H :    0.053495
  11 H :    0.066377
  12 H :    0.053730
  13 H :    0.033242
  14 H :    0.033260
  15 H :    0.039097
  16 H :    0.040977
  17 H :    0.043550
  18 H :    0.051819
  19 H :    0.074324
  20 H :    0.068702
  21 H :    0.108773
  22 H :    0.062311
  23 H :    0.049490
  24 H :    0.051019
  25 H :    0.071728
Sum of atomic charges:   -0.0000000

--------------------------------
MULLIKEN REDUCED ORBITAL CHARGES
--------------------------------
  0 C s       :     3.142485  s :     3.142485
      pz      :     1.034001  p :     2.982460
      px      :     0.914989
      py      :     1.033470
      dz2     :     0.012173  d :     0.086944
      dxz     :     0.023189
      dyz     :     0.014767
      dx2y2   :     0.020445
      dxy     :     0.016370
      f0      :     0.000430  f :     0.004102
      f+1     :     0.000781
      f-1     :     0.000277
      f+2     :     0.000714
      f-2     :     0.000256
      f+3     :     0.000900
      f-3     :     0.000743

  1 C s       :     3.055172  s :     3.055172
      pz      :     0.961820  p :     2.842840
      px      :     0.915435
      py      :     0.965585
      dz2     :     0.027512  d :     0.120399
      dxz     :     0.027433
      dyz     :     0.014523
      dx2y2   :     0.031929
      dxy     :     0.019002
      f0      :     0.000743  f :     0.006251
      f+1     :     0.000960
      f-1     :     0.000723
      f+2     :     0.001123
      f-2     :     0.000645
      f+3     :     0.001066
      f-3     :     0.000991

  2 C s       :     3.106447  s :     3.106447
      pz      :     0.976546  p :     2.864356
      px      :     0.909386
      py      :     0.978424
      dz2     :     0.027780  d :     0.117164
      dxz     :     0.026055
      dyz     :     0.014110
      dx2y2   :     0.031298
      dxy     :     0.017922
      f0      :     0.000774  f :     0.006318
      f+1     :     0.000971
      f-1     :     0.000728
      f+2     :     0.001133
      f-2     :     0.000653
      f+3     :     0.001052
      f-3     :     0.001006

  3 C s       :     3.062064  s :     3.062064
      pz      :     0.975734  p :     2.852828
      px      :     0.908417
      py      :     0.968678
      dz2     :     0.025968  d :     0.117854
      dxz     :     0.027384
      dyz     :     0.015744
      dx2y2   :     0.029945
      dxy     :     0.018813
      f0      :     0.000768  f :     0.006334
      f+1     :     0.000962
      f-1     :     0.000723
      f+2     :     0.001153
      f-2     :     0.000685
      f+3     :     0.001046
      f-3     :     0.000997

  4 C s       :     3.119037  s :     3.119037
      pz      :     1.009895  p :     2.861460
      px      :     0.842939
      py      :     1.008625
      dz2     :     0.027983  d :     0.109607
      dxz     :     0.020180
      dyz     :     0.014630
      dx2y2   :     0.029671
      dxy     :     0.017144
      f0      :     0.000755  f :     0.006116
      f+1     :     0.001021
      f-1     :     0.000729
      f+2     :     0.001083
      f-2     :     0.000630
      f+3     :     0.001077
      f-3     :     0.000821

  5 C s       :     3.149393  s :     3.149393
      pz      :     0.774880  p :     2.446295
      px      :     0.828745
      py      :     0.842670
      dz2     :     0.050526  d :     0.193771
      dxz     :     0.055168
      dyz     :     0.041269
      dx2y2   :     0.017681
      dxy     :     0.029127
      f0      :     0.003457  f :     0.017004
      f+1     :     0.003010
      f-1     :     0.001569
      f+2     :     0.003193
      f-2     :     0.002709
      f+3     :     0.001632
      f-3     :     0.001433

  6 C s       :     3.153295  s :     3.153295
      pz      :     0.997764  p :     3.004452
      px      :     0.916180
      py      :     1.090508
      dz2     :     0.027760  d :     0.104817
      dxz     :     0.032318
      dyz     :     0.012766
      dx2y2   :     0.012991
      dxy     :     0.018982
      f0      :     0.001602  f :     0.008407
      f+1     :     0.001610
      f-1     :     0.001016
      f+2     :     0.001441
      f-2     :     0.000784
      f+3     :     0.001051
      f-3     :     0.000904

  7 C s       :     3.033256  s :     3.033256
      pz      :     0.910549  p :     2.871512
      px      :     0.933142
      py      :     1.027820
      dz2     :     0.026254  d :     0.113418
      dxz     :     0.015985
      dyz     :     0.018249
      dx2y2   :     0.016770
      dxy     :     0.036161
      f0      :     0.001678  f :     0.006538
      f+1     :     0.001009
      f-1     :     0.000802
      f+2     :     0.000609
      f-2     :     0.000464
      f+3     :     0.001077
      f-3     :     0.000898

  8 C s       :     3.113409  s :     3.113409
      pz      :     0.951450  p :     2.622544
      px      :     0.671751
      py      :     0.999344
      dz2     :     0.024294  d :     0.136237
      dxz     :     0.028046
      dyz     :     0.023991
      dx2y2   :     0.026412
      dxy     :     0.033494
      f0      :     0.001915  f :     0.011053
      f+1     :     0.001863
      f-1     :     0.000849
      f+2     :     0.001372
      f-2     :     0.000798
      f+3     :     0.002100
      f-3     :     0.002156

  9 O s       :     3.776689  s :     3.776689
      pz      :     1.551393  p :     4.626033
      px      :     1.289609
      py      :     1.785031
      dz2     :     0.010501  d :     0.041477
      dxz     :     0.012615
      dyz     :     0.005676
      dx2y2   :     0.006451
      dxy     :     0.006234
      f0      :     0.000241  f :     0.002057
      f+1     :     0.000472
      f-1     :     0.000204
      f+2     :     0.000317
      f-2     :     0.000206
      f+3     :     0.000321
      f-3     :     0.000296

 10 H s       :     0.907297  s :     0.907297
      pz      :     0.018477  p :     0.037182
      px      :     0.010989
      py      :     0.007715
      dz2     :     0.000647  d :     0.002027
      dxz     :     0.000591
      dyz     :     0.000452
      dx2y2   :     0.000212
      dxy     :     0.000126

 11 H s       :     0.893962  s :     0.893962
      pz      :     0.014372  p :     0.037654
      px      :     0.009565
      py      :     0.013717
      dz2     :     0.000464  d :     0.002007
      dxz     :     0.000368
      dyz     :     0.000485
      dx2y2   :     0.000386
      dxy     :     0.000304

 12 H s       :     0.907055  s :     0.907055
      pz      :     0.008538  p :     0.037188
      px      :     0.008691
      py      :     0.019960
      dz2     :     0.000232  d :     0.002027
      dxz     :     0.000099
      dyz     :     0.000539
      dx2y2   :     0.000575
      dxy     :     0.000582

 13 H s       :     0.924579  s :     0.924579
      pz      :     0.008816  p :     0.039976
      px      :     0.008712
      py      :     0.022448
      dz2     :     0.000266  d :     0.002204
      dxz     :     0.000087
      dyz     :     0.000598
      dx2y2   :     0.000618
      dxy     :     0.000635

 14 H s       :     0.924584  s :     0.924584
      pz      :     0.020500  p :     0.039954
      px      :     0.011424
      py      :     0.008030
      dz2     :     0.000738  d :     0.002202
      dxz     :     0.000640
      dyz     :     0.000512
      dx2y2   :     0.000186
      dxy     :     0.000126

 15 H s       :     0.919261  s :     0.919261
      pz      :     0.020369  p :     0.039426
      px      :     0.011290
      py      :     0.007766
      dz2     :     0.000746  d :     0.002217
      dxz     :     0.000638
      dyz     :     0.000511
      dx2y2   :     0.000194
      dxy     :     0.000127

 16 H s       :     0.917417  s :     0.917417
      pz      :     0.008499  p :     0.039391
      px      :     0.008805
      py      :     0.022087
      dz2     :     0.000266  d :     0.002215
      dxz     :     0.000096
      dyz     :     0.000595
      dx2y2   :     0.000619
      dxy     :     0.000639

 17 H s       :     0.914865  s :     0.914865
      pz      :     0.008459  p :     0.039386
      px      :     0.009109
      py      :     0.021818
      dz2     :     0.000264  d :     0.002200
      dxz     :     0.000095
      dyz     :     0.000589
      dx2y2   :     0.000604
      dxy     :     0.000648

 18 H s       :     0.906202  s :     0.906202
      pz      :     0.020240  p :     0.039768
      px      :     0.011682
      py      :     0.007846
      dz2     :     0.000730  d :     0.002210
      dxz     :     0.000647
      dyz     :     0.000509
      dx2y2   :     0.000198
      dxy     :     0.000127

 19 H s       :     0.883773  s :     0.883773
      pz      :     0.021539  p :     0.039642
      px      :     0.009577
      py      :     0.008527
      dz2     :     0.000780  d :     0.002260
      dxz     :     0.000622
      dyz     :     0.000559
      dx2y2   :     0.000171
      dxy     :     0.000128

 20 H s       :     0.888672  s :     0.888672
      pz      :     0.009062  p :     0.040362
      px      :     0.008759
      py      :     0.022541
      dz2     :     0.000283  d :     0.002264
      dxz     :     0.000098
      dyz     :     0.000628
      dx2y2   :     0.000629
      dxy     :     0.000626

 21 H s       :     0.847462  s :     0.847462
      pz      :     0.020269  p :     0.041627
      px      :     0.009509
      py      :     0.011849
      dz2     :     0.000738  d :     0.002138
      dxz     :     0.000615
      dyz     :     0.000580
      dx2y2   :     0.000141
      dxy     :     0.000064

 22 H s       :     0.893935  s :     0.893935
      pz      :     0.009315  p :     0.041536
      px      :     0.014874
      py      :     0.017346
      dz2     :     0.000282  d :     0.002218
      dxz     :     0.000245
      dyz     :     0.000454
      dx2y2   :     0.000658
      dxy     :     0.000578

 23 H s       :     0.907389  s :     0.907389
      pz      :     0.011043  p :     0.040924
      px      :     0.011888
      py      :     0.017993
      dz2     :     0.000374  d :     0.002198
      dxz     :     0.000232
      dyz     :     0.000495
      dx2y2   :     0.000536
      dxy     :     0.000561

 24 H s       :     0.910538  s :     0.910538
      pz      :     0.012230  p :     0.036114
      px      :     0.005298
      py      :     0.018586
      dz2     :     0.000454  d :     0.002329
      dxz     :     0.000134
      dyz     :     0.000635
      dx2y2   :     0.000481
      dxy     :     0.000626

 25 H s       :     0.890833  s :     0.890833
      pz      :     0.011707  p :     0.035202
      px      :     0.009641
      py      :     0.013854
      dz2     :     0.000404  d :     0.002237
      dxz     :     0.000320
      dyz     :     0.000416
      dx2y2   :     0.000612
      dxy     :     0.000486


                     *******************************
                     * LOEWDIN POPULATION ANALYSIS *
                     *******************************

----------------------
LOEWDIN ATOMIC CHARGES
----------------------
   0 C :   -0.000777
   1 C :   -0.040061
   2 C :   -0.030877
   3 C :   -0.020207
   4 C :   -0.015672
   5 C :   -0.187281
   6 C :   -0.062260
   7 C :   -0.025693
   8 C :   -0.029298
   9 O :    0.177849
  10 H :    0.007247
  11 H :    0.006175
  12 H :    0.007244
  13 H :    0.013355
  14 H :    0.013420
  15 H :    0.016613
  16 H :    0.016737
  17 H :    0.017555
  18 H :    0.016720
  19 H :    0.032832
  20 H :    0.030166
  21 H :    0.004445
  22 H :    0.016300
  23 H :    0.014164
  24 H :    0.011065
  25 H :    0.010240

-------------------------------
LOEWDIN REDUCED ORBITAL CHARGES
-------------------------------
  0 C s       :     2.707638  s :     2.707638
      pz      :     1.001698  p :     2.950395
      px      :     0.946396
      py      :     1.002300
      dz2     :     0.042741  d :     0.313525
      dxz     :     0.085590
      dyz     :     0.048597
      dx2y2   :     0.075429
      dxy     :     0.061167
      f0      :     0.003435  f :     0.029219
      f+1     :     0.005225
      f-1     :     0.002220
      f+2     :     0.004245
      f-2     :     0.003635
      f+3     :     0.004928
      f-3     :     0.005530

  1 C s       :     2.694589  s :     2.694589
      pz      :     0.969245  p :     2.882242
      px      :     0.941595
      py      :     0.971402
      dz2     :     0.089666  d :     0.422688
      dxz     :     0.099713
      dyz     :     0.052937
      dx2y2   :     0.109826
      dxy     :     0.070546
      f0      :     0.005502  f :     0.040542
      f+1     :     0.006109
      f-1     :     0.004441
      f+2     :     0.006527
      f-2     :     0.005225
      f+3     :     0.005408
      f-3     :     0.007331

  2 C s       :     2.691945  s :     2.691945
      pz      :     0.968364  p :     2.875524
      px      :     0.936687
      py      :     0.970474
      dz2     :     0.090640  d :     0.422686
      dxz     :     0.099171
      dyz     :     0.052853
      dx2y2   :     0.111234
      dxy     :     0.068787
      f0      :     0.005650  f :     0.040722
      f+1     :     0.006122
      f-1     :     0.004412
      f+2     :     0.006535
      f-2     :     0.005131
      f+3     :     0.005565
      f-3     :     0.007305

  3 C s       :     2.690861  s :     2.690861
      pz      :     0.965034  p :     2.870727
      px      :     0.941465
      py      :     0.964227
      dz2     :     0.086699  d :     0.418187
      dxz     :     0.099162
      dyz     :     0.055028
      dx2y2   :     0.107588
      dxy     :     0.069710
      f0      :     0.005562  f :     0.040432
      f+1     :     0.006046
      f-1     :     0.004375
      f+2     :     0.006528
      f-2     :     0.005218
      f+3     :     0.005492
      f-3     :     0.007211

  4 C s       :     2.685120  s :     2.685120
      pz      :     0.971122  p :     2.880677
      px      :     0.934982
      py      :     0.974573
      dz2     :     0.095568  d :     0.409149
      dxz     :     0.082636
      dyz     :     0.052911
      dx2y2   :     0.114172
      dxy     :     0.063862
      f0      :     0.005344  f :     0.040726
      f+1     :     0.006748
      f-1     :     0.004415
      f+2     :     0.006098
      f-2     :     0.005009
      f+3     :     0.006430
      f-3     :     0.006683

  5 C s       :     2.723546  s :     2.723546
      pz      :     0.906187  p :     2.676040
      px      :     0.960724
      py      :     0.809129
      dz2     :     0.180241  d :     0.689297
      dxz     :     0.191979
      dyz     :     0.131005
      dx2y2   :     0.093893
      dxy     :     0.092178
      f0      :     0.021713  f :     0.098398
      f+1     :     0.019190
      f-1     :     0.009274
      f+2     :     0.018016
      f-2     :     0.017311
      f+3     :     0.006211
      f-3     :     0.006683

  6 C s       :     2.730382  s :     2.730382
      pz      :     1.008675  p :     2.923463
      px      :     0.955043
      py      :     0.959746
      dz2     :     0.092024  d :     0.366637
      dxz     :     0.122594
      dyz     :     0.033384
      dx2y2   :     0.050680
      dxy     :     0.067955
      f0      :     0.007422  f :     0.041778
      f+1     :     0.009838
      f-1     :     0.003366
      f+2     :     0.007305
      f-2     :     0.005636
      f+3     :     0.003609
      f-3     :     0.004602

  7 C s       :     2.694647  s :     2.694647
      pz      :     0.929443  p :     2.878291
      px      :     0.948762
      py      :     1.000086
      dz2     :     0.100079  d :     0.410016
      dxz     :     0.071310
      dyz     :     0.070495
      dx2y2   :     0.054479
      dxy     :     0.113653
      f0      :     0.008000  f :     0.042740
      f+1     :     0.007813
      f-1     :     0.005627
      f+2     :     0.005814
      f-2     :     0.004142
      f+3     :     0.006313
      f-3     :     0.005031

  8 C s       :     2.716510  s :     2.716510
      pz      :     0.963672  p :     2.724387
      px      :     0.749610
      py      :     1.011105
      dz2     :     0.096740  d :     0.515363
      dxz     :     0.112729
      dyz     :     0.089112
      dx2y2   :     0.100634
      dxy     :     0.116148
      f0      :     0.010473  f :     0.073038
      f+1     :     0.013046
      f-1     :     0.005483
      f+2     :     0.011185
      f-2     :     0.007022
      f+3     :     0.012673
      f-3     :     0.013156

  9 O s       :     3.264188  s :     3.264188
      pz      :     1.519132  p :     4.453097
      px      :     1.275331
      py      :     1.658634
      dz2     :     0.022247  d :     0.098431
      dxz     :     0.030064
      dyz     :     0.010879
      dx2y2   :     0.019010
      dxy     :     0.016231
      f0      :     0.001309  f :     0.006435
      f+1     :     0.001280
      f-1     :     0.000606
      f+2     :     0.001041
      f-2     :     0.000767
      f+3     :     0.000695
      f-3     :     0.000738

 10 H s       :     0.823437  s :     0.823437
      pz      :     0.060434  p :     0.142151
      px      :     0.043332
      py      :     0.038385
      dz2     :     0.008239  d :     0.027166
      dxz     :     0.007232
      dyz     :     0.007172
      dx2y2   :     0.002767
      dxy     :     0.001757

 11 H s       :     0.823997  s :     0.823997
      pz      :     0.051665  p :     0.142736
      px      :     0.040940
      py      :     0.050131
      dz2     :     0.007479  d :     0.027092
      dxz     :     0.004682
      dyz     :     0.005770
      dx2y2   :     0.005160
      dxy     :     0.004001

 12 H s       :     0.823425  s :     0.823425
      pz      :     0.039903  p :     0.142160
      px      :     0.038230
      py      :     0.064027
      dz2     :     0.003410  d :     0.027171
      dxz     :     0.001114
      dyz     :     0.008078
      dx2y2   :     0.006911
      dxy     :     0.007658

 13 H s       :     0.816393  s :     0.816393
      pz      :     0.039061  p :     0.142656
      px      :     0.038153
      py      :     0.065443
      dz2     :     0.003418  d :     0.027595
      dxz     :     0.000937
      dyz     :     0.008136
      dx2y2   :     0.007402
      dxy     :     0.007703

 14 H s       :     0.816353  s :     0.816353
      pz      :     0.061687  p :     0.142628
      px      :     0.043247
      py      :     0.037694
      dz2     :     0.008803  d :     0.027599
      dxz     :     0.007262
      dyz     :     0.007357
      dx2y2   :     0.002667
      dxy     :     0.001509

 15 H s       :     0.813861  s :     0.813861
      pz      :     0.062231  p :     0.141881
      px      :     0.042147
      py      :     0.037503
      dz2     :     0.008810  d :     0.027645
      dxz     :     0.007403
      dyz     :     0.007351
      dx2y2   :     0.002607
      dxy     :     0.001474

 16 H s       :     0.813655  s :     0.813655
      pz      :     0.038610  p :     0.141942
      px      :     0.037230
      py      :     0.066102
      dz2     :     0.003392  d :     0.027666
      dxz     :     0.000907
      dyz     :     0.008133
      dx2y2   :     0.007361
      dxy     :     0.007873

 17 H s       :     0.812601  s :     0.812601
      pz      :     0.038528  p :     0.142089
      px      :     0.037579
      py      :     0.065982
      dz2     :     0.003437  d :     0.027755
      dxz     :     0.000946
      dyz     :     0.008108
      dx2y2   :     0.007347
      dxy     :     0.007917

 18 H s       :     0.811565  s :     0.811565
      pz      :     0.062378  p :     0.143810
      px      :     0.043891
      py      :     0.037541
      dz2     :     0.008851  d :     0.027905
      dxz     :     0.007519
      dyz     :     0.007329
      dx2y2   :     0.002700
      dxy     :     0.001506

 19 H s       :     0.799857  s :     0.799857
      pz      :     0.063144  p :     0.139374
      px      :     0.038669
      py      :     0.037561
      dz2     :     0.009057  d :     0.027937
      dxz     :     0.007487
      dyz     :     0.007589
      dx2y2   :     0.002397
      dxy     :     0.001407

 20 H s       :     0.800503  s :     0.800503
      pz      :     0.039195  p :     0.141614
      px      :     0.035909
      py      :     0.066509
      dz2     :     0.003521  d :     0.027718
      dxz     :     0.001018
      dyz     :     0.008118
      dx2y2   :     0.007485
      dxy     :     0.007576

 21 H s       :     0.813676  s :     0.813676
      pz      :     0.065838  p :     0.154906
      px      :     0.038224
      py      :     0.050845
      dz2     :     0.008838  d :     0.026973
      dxz     :     0.007617
      dyz     :     0.007859
      dx2y2   :     0.001507
      dxy     :     0.001151

 22 H s       :     0.813854  s :     0.813854
      pz      :     0.037572  p :     0.142581
      px      :     0.046089
      py      :     0.058919
      dz2     :     0.003540  d :     0.027265
      dxz     :     0.002935
      dyz     :     0.005553
      dx2y2   :     0.008516
      dxy     :     0.006722

 23 H s       :     0.816513  s :     0.816513
      pz      :     0.040836  p :     0.142410
      px      :     0.041886
      py      :     0.059688
      dz2     :     0.004805  d :     0.026913
      dxz     :     0.002650
      dyz     :     0.005932
      dx2y2   :     0.007060
      dxy     :     0.006467

 24 H s       :     0.826516  s :     0.826516
      pz      :     0.043276  p :     0.135770
      px      :     0.026010
      py      :     0.066484
      dz2     :     0.005303  d :     0.026650
      dxz     :     0.001542
      dyz     :     0.007662
      dx2y2   :     0.006326
      dxy     :     0.005816

 25 H s       :     0.826616  s :     0.826616
      pz      :     0.042420  p :     0.136300
      px      :     0.039499
      py      :     0.054381
      dz2     :     0.004826  d :     0.026844
      dxz     :     0.004098
      dyz     :     0.005014
      dx2y2   :     0.006591
      dxy     :     0.006314


                      *****************************
                      * MAYER POPULATION ANALYSIS *
                      *****************************

  NA   - Mulliken gross atomic population
  ZA   - Total nuclear charge
  QA   - Mulliken gross atomic charge
  VA   - Mayer's total valence
  BVA  - Mayer's bonded valence
  FA   - Mayer's free valence

  ATOM       NA         ZA         QA         VA         BVA        FA
  0 C      6.2160     6.0000    -0.2160     3.9613     3.9613    -0.0000
  1 C      6.0247     6.0000    -0.0247     3.8613     3.8613    -0.0000
  2 C      6.0943     6.0000    -0.0943     3.8856     3.8856    -0.0000
  3 C      6.0391     6.0000    -0.0391     3.8110     3.8110     0.0000
  4 C      6.0962     6.0000    -0.0962     3.8899     3.8899     0.0000
  5 C      5.8065     6.0000     0.1935     3.8038     3.8038    -0.0000
  6 C      6.2710     6.0000    -0.2710     3.8654     3.8654     0.0000
  7 C      6.0247     6.0000    -0.0247     3.9113     3.9113    -0.0000
  8 C      5.8832     6.0000     0.1168     3.8960     3.8960     0.0000
  9 O      8.4463     8.0000    -0.4463     1.8727     1.8727    -0.0000
 10 H      0.9465     1.0000     0.0535     1.0027     1.0027     0.0000
 11 H      0.9336     1.0000     0.0664     1.0043     1.0043    -0.0000
 12 H      0.9463     1.0000     0.0537     1.0027     1.0027     0.0000
 13 H      0.9668     1.0000     0.0332     1.0116     1.0116    -0.0000
 14 H      0.9667     1.0000     0.0333     1.0122     1.0122    -0.0000
 15 H      0.9609     1.0000     0.0391     1.0123     1.0123    -0.0000
 16 H      0.9590     1.0000     0.0410     1.0122     1.0122    -0.0000
 17 H      0.9565     1.0000     0.0435     1.0263     1.0263     0.0000
 18 H      0.9482     1.0000     0.0518     1.0280     1.0280     0.0000
 19 H      0.9257     1.0000     0.0743     1.0148     1.0148     0.0000
 20 H      0.9313     1.0000     0.0687     1.0123     1.0123    -0.0000
 21 H      0.8912     1.0000     0.1088     1.0147     1.0147     0.0000
 22 H      0.9377     1.0000     0.0623     1.0100     1.0100    -0.0000
 23 H      0.9505     1.0000     0.0495     1.0067     1.0067    -0.0000
 24 H      0.9490     1.0000     0.0510     1.0059     1.0059    -0.0000
 25 H      0.9283     1.0000     0.0717     0.9981     0.9981     0.0000

  Mayer bond orders larger than 0.100000
B(  0-C ,  1-C ) :   0.9379 B(  0-C , 10-H ) :   1.0078 B(  0-C , 11-H ) :   1.0143 
B(  0-C , 12-H ) :   1.0080 B(  1-C ,  2-C ) :   0.9483 B(  1-C , 13-H ) :   1.0150 
B(  1-C , 14-H ) :   1.0157 B(  2-C ,  3-C ) :   0.9344 B(  2-C , 15-H ) :   1.0144 
B(  2-C , 16-H ) :   1.0197 B(  3-C ,  4-C ) :   0.9335 B(  3-C , 17-H ) :   1.0096 
B(  3-C , 18-H ) :   1.0200 B(  4-C ,  5-C ) :   0.9196 B(  4-C , 19-H ) :   1.0288 
B(  4-C , 20-H ) :   1.0152 B(  5-C ,  6-C ) :   1.9057 B(  5-C ,  9-O ) :   1.0059 
B(  6-C ,  7-C ) :   0.9681 B(  6-C , 21-H ) :   0.9861 B(  7-C ,  8-C ) :   0.9699 
B(  7-C , 22-H ) :   1.0202 B(  7-C , 23-H ) :   0.9956 B(  8-C ,  9-O ) :   0.8661 
B(  8-C , 24-H ) :   1.0123 B(  8-C , 25-H ) :   1.0109 

-------
TIMINGS
-------

Total SCF time: 0 days 0 hours 2 min 26 sec 

Total time                  ....     146.638 sec
Sum of individual times     ....     146.703 sec  (100.0%)

SCF preparation             ....       0.401 sec  (  0.3%)
Fock matrix formation       ....     144.296 sec  ( 98.4%)
  Startup                   ....       0.036 sec  (  0.0% of F)
  Coulomb+Exchange Fock     ....     140.184 sec  ( 97.1% of F)
  CPCM terms                ....       3.992 sec  (  2.8% of F)
Diagonalization             ....       0.000 sec  (  0.0%)
Density matrix formation    ....       0.133 sec  (  0.1%)
Total Energy calculation    ....       0.082 sec  (  0.1%)
Population analysis         ....       0.083 sec  (  0.1%)
Orbital Transformation      ....       0.224 sec  (  0.2%)
Orbital Orthonormalization  ....       0.000 sec  (  0.0%)
DIIS solution               ....       1.101 sec  (  0.8%)
SOSCF solution              ....       0.372 sec  (  0.3%)
Finished LeanSCF after 146.8 sec

Maximum memory used throughout the entire LEANSCF-calculation: 42.0 MB


           ************************************************************
           *        Program running with 8 parallel MPI-processes     *
           *              working on a common directory               *
           ************************************************************

------------------------------------------------------------------------------
                         ORCA PROPERTY INTEGRAL CALCULATIONS
------------------------------------------------------------------------------

GBWName                                   ... calc.gbw
Number of atoms                           ...     26
Number of basis functions                 ...    534
Max core memory                           ...   8000 MB

Dipole integrals                          ... YES
Quadrupole integrals                      ...  NO
Linear momentum integrals                 ... YES
Angular momentum integrals                ... YES
Higher moments length integrals           ...  NO
Higher moments velocity integrals         ...  NO
Kinetic energy integrals                  ...  NO
GIAO right hand sides                     ...  NO
GIAO dipole derivative integrals          ...  NO
SOC integrals                             ...  NO
EPR diamagnetic integrals (GIAO)          ...  NO
EPR gauge integrals                       ...  NO
Field gradient integrals                  ...  NO (   0 nuclei)
Spin-dipole/Fermi contact integrals       ...  NO (   0 nuclei)
Contact density integrals                 ...  NO (   0 nuclei)
Nucleus-orbit integrals                   ...  NO (   0 nuclei)
Geometric perturbations                   ...  NO (  26 nuclei)

Choice of electric origin   ... Center of mass
Position of electric origin ... ( 10.1113, -2.1598, -2.9218) 
Choice of magnetic origin   ... GIAO
Position of magnetic origin ... (  0.0000,  0.0000,  0.0000) 

Calculating integrals                     ... Electric Dipole (Length)     done (  0.0 sec)
Calculating integrals                     ... Linear Momentum              done (  0.0 sec)
Calculating integrals                     ... Angular Momentum  (ElOri)    done (  0.0 sec)

Property integrals calculated in   0.1 sec

Maximum memory used throughout the entire PROPINT-calculation: 39.9 MB


           ************************************************************
           *        Program running with 8 parallel MPI-processes     *
           *              working on a common directory               *
           ************************************************************


--------------------------------------------------------------------------------
                             ORCA-MATRIX DRIVEN CI
--------------------------------------------------------------------------------


Wavefunction type
-----------------
Correlation treatment                      ...      CCSD     
Single excitations                         ... ON
Orbital optimization                       ... OFF
Calculation of Z vector                    ... OFF
Calculation of Brueckner orbitals          ... OFF
Perturbative triple excitations            ... ON
CPCM scheme                                ... PTES
Calculation of F12 correction              ... OFF
Frozen core treatment                      ... chemical core (20 el)
Reference Wavefunction                     ... RHF
  Internal Orbitals:    10 ...   38 ( 29 MO's/ 58 electrons)
  Virtual  Orbitals:    39 ...  533 (495 MO's              )
Number of AO's                             ...    534
Number of electrons                        ...     78
Number of correlated electrons             ...     58

Algorithmic settings
--------------------
Integral transformation                    ... All integrals via the RI transformation
K(C) Formation                             ... RI-DLPNO
   PNO-Integral Storage                    ... ON DISK
   PNO occupation number cut-off           ... 3.330e-07
   Singles PNO occupation number cut-off   ... 9.990e-09
   PNO Mulliken prescreening cut-off       ... 1.000e-03
   Domain cut-off (Mulliken population)    ... 1.000e-03
   PNO Normalization                       ...    1
Maximum number of iterations               ...        50
Convergence tolerance (max. residuum)      ... 2.500e-05
Level shift for amplitude update           ... 2.000e-01
Maximum number of DIIS vectors             ...         7
DIIS turned on at iteration                ...         0
Damping before turning on DIIS             ...     0.500
Damping after turning on DIIS              ...     0.000
Pair specific amplitude update             ... OFF
Natural orbital iterations                 ... OFF
Perturbative natural orbital generation    ... OFF
Printlevel                                 ... 2

Singles Fock matrix elements calculated using PNOs.

Memory handling:
----------------
Maximum memory for working arrays          ...   8000 MB
Data storage in matrix containers          ... UNCOMPRESSED
Data type for integral storage             ... DOUBLE
In-Core Storage of quantities:
   Amplitudes+Sigma Vector      ... NO
   J+K operators                ... NO
   DIIS vectors                 ... NO
   3-external integrals         ... NO
   4-external integrals         ... NO

Localization treatment:
-----------------------
Localization option                        ...    6
Localization threshhold                    ... -1.0e+00
Using relative localization threshhold     ... 1.0e-08
Neglect threshold for strong pairs         ... 1.000e-04 Eh
Prescreening threshold for very weak pairs ... 1.000e-06 Eh

Initializing the integral package          ... done
Localizing the valence orbitals
Localizing the valence orbitals
------------------------------------------------------------------------------
                           ORCA ORBITAL LOCALIZATION
------------------------------------------------------------------------------

Input orbitals are from                  ... calc.gbw
Output orbitals are to                   ... calc.loc
Max. number of iterations                ... 128
Localizations seeded randomly            ... off
Convergence tolerance                    ... 1.000e-06
Using relative localization threshhold   ... 1.000e-08
Threshold for strong local MOs           ... 9.500e-01
Threshold for bond MOs                   ... 8.500e-01
Operator                                 ... 0
Orbital range for localization           ... 10 to 38
Localization criterion                   ... FOSTER-BOYS (AUGMENTED HESSIAN)
Doing the dipole integrals     ... o.k.
Initial value of the localization sum :   919.305003
ITERATION   0 : L=  994.4948532598 DL=  7.52e+01 (AVERGE_DL)=    0.4303448343 
ITERATION   1 : L= 1005.7262477299 DL=  1.12e+01 (AVERGE_DL)=    0.1663235797 
ITERATION   2 : L= 1005.9127899507 DL=  1.87e-01 (AVERGE_DL)=    0.0214351020 
ITERATION   3 : L= 1005.9263709772 DL=  1.36e-02 (AVERGE_DL)=    0.0057836670 
ITERATION   4 : L= 1005.9293120169 DL=  2.94e-03 (AVERGE_DL)=    0.0026914569 
ITERATION   5 : L= 1005.9299469897 DL=  6.35e-04 (AVERGE_DL)=    0.0012505888 
ITERATION   6 : L= 1005.9300812474 DL=  1.34e-04 (AVERGE_DL)=    0.0005750513 
ITERATION   7 : L= 1005.9301095437 DL=  2.83e-05 (AVERGE_DL)=    0.0002639986 
ITERATION   8 : L= 1005.9301155013 DL=  5.96e-06 (AVERGE_DL)=    0.0001211365 
ITERATION   9 : L= 1005.9301167556 DL=  1.25e-06 (AVERGE_DL)=    0.0000555813 
ITERATION  10 : L= 1005.9301170197 DL=  2.64e-07 (AVERGE_DL)=    0.0000255059 
LOCALIZATION SUM CONVERGED

------------------------------------------------------
AUGMENTED HESSIAN OPTIMIZATION OF FOSTER-BOYS ORBITALS
------------------------------------------------------

Spin operator:           0
Orbital window:          10 to 38
Number of iterations:    128
Gradient tolerance:      1.000e-06
Number of pairs:         406
Davidson threshold:      2000
Diagonalization method:  LAPACK
Iter:    0   L: 1005.9301170197   Grad. norm: 3.971964e-03
   *** Likely close to a maximum now. ***
       Augmented Hessian eigenvalues:  1.71e-07 -8.52e-01 -3.27e+00 -5.12e+00 ... 
Iter:    1   L: 1005.9301171050   Grad. norm: 1.102672e-07
LOCALIZATION HAS CONVERGED.

Eigenvalues of the Hessian:
  0 -8.520e-01
  1 -3.269e+00
  2 -5.122e+00
  3 -5.213e+00
  4 -5.680e+00
  5 -7.403e+00
  6 -1.033e+01
  7 -1.728e+01
  8 -1.731e+01
  9 -1.736e+01
    ...


--------------------------------------------------------------------------------
                    LOCALIZED MOLECULAR ORBITAL COMPOSITIONS
--------------------------------------------------------------------------------

The Mulliken populations for each LMO on each atom are computed
The LMO`s will be ordered according to atom index and type
  (A) Strongly localized MO`s have populations of >=0.950 on one atom
  (B) Two center bond orbitals have populations of >=0.850 on two atoms
  (C) Other MO`s are considered to be `delocalized`

FOUND  -   2 strongly local MO`s
       -  27 two center bond MO`s
       -   0 significantly delocalized MO`s

Rather strongly localized orbitals:
MO  11:   9O  -   0.983073
MO  10:   9O  -   0.959575
Bond-like localized orbitals:
MO  38:  25H  -   0.474777  and   8C  -   0.556396
MO  37:  24H  -   0.483805  and   8C  -   0.550488
MO  36:  23H  -   0.480955  and   7C  -   0.539075
MO  35:  22H  -   0.473682  and   7C  -   0.558169
MO  34:  21H  -   0.443877  and   6C  -   0.556339
MO  33:  20H  -   0.469067  and   4C  -   0.560681
MO  32:  19H  -   0.466413  and   4C  -   0.567842
MO  31:  18H  -   0.474721  and   3C  -   0.555594
MO  30:  17H  -   0.480377  and   3C  -   0.544501
MO  29:  16H  -   0.486855  and   2C  -   0.543408
MO  28:  15H  -   0.487766  and   2C  -   0.538699
MO  27:  14H  -   0.490746  and   1C  -   0.537920
MO  26:  13H  -   0.490947  and   1C  -   0.537210
MO  25:  12H  -   0.483995  and   0C  -   0.539172
MO  24:  11H  -   0.475055  and   0C  -   0.550817
MO  23:  10H  -   0.484122  and   0C  -   0.538899
MO  22:   9O  -   0.684951  and   8C  -   0.322151
MO  21:   9O  -   0.673495  and   5C  -   0.348422
MO  20:   8C  -   0.518247  and   7C  -   0.507145
MO  19:   7C  -   0.456283  and   6C  -   0.564589
MO  18:   6C  -   0.571062  and   5C  -   0.467640
MO  17:   6C  -   0.494716  and   5C  -   0.533745
MO  16:   5C  -   0.570412  and   4C  -   0.453698
MO  15:   4C  -   0.517056  and   3C  -   0.501498
MO  14:   3C  -   0.500881  and   2C  -   0.511944
MO  13:   2C  -   0.520388  and   1C  -   0.496292
MO  12:   1C  -   0.513436  and   0C  -   0.499570
Localized MO's were stored in: calc.loc

Localizing the core orbitals
------------------------------------------------------------------------------
                           ORCA ORBITAL LOCALIZATION
------------------------------------------------------------------------------

Input orbitals are from                  ... calc.loc
Output orbitals are to                   ... calc.loc
Max. number of iterations                ... 128
Localizations seeded randomly            ... off
Convergence tolerance                    ... 1.000e-06
Using relative localization threshhold   ... 1.000e-08
Threshold for strong local MOs           ... 9.500e-01
Threshold for bond MOs                   ... 8.500e-01
Operator                                 ... 0
Orbital range for localization           ... 0 to 9
Localization criterion                   ... FOSTER-BOYS (AUGMENTED HESSIAN)
Doing the dipole integrals     ... o.k.
Initial value of the localization sum :   298.003707
ITERATION   0 : L=  298.0037100136 DL=  3.19e-06 (AVERGE_DL)=    0.0002662961 
ITERATION   1 : L=  298.0037100136 DL=  0.00e+00 (AVERGE_DL)=    0.0000000000 
LOCALIZATION SUM CONVERGED

------------------------------------------------------
AUGMENTED HESSIAN OPTIMIZATION OF FOSTER-BOYS ORBITALS
------------------------------------------------------

Spin operator:           0
Orbital window:          0 to 9
Number of iterations:    128
Gradient tolerance:      1.000e-06
Number of pairs:         45
Davidson threshold:      2000
Diagonalization method:  LAPACK
Iter:    0   L: 298.0037100136   Grad. norm: 1.061349e-03
   *** Likely close to a maximum now. ***
       Augmented Hessian eigenvalues:  1.86e-09 -2.58e+01 -2.69e+01 -2.99e+01 ... 
Iter:    1   L: 298.0037100145   Grad. norm: 3.075814e-15
LOCALIZATION HAS CONVERGED.

Eigenvalues of the Hessian:
  0 -2.584e+01
  1 -2.694e+01
  2 -2.987e+01
  3 -3.173e+01
  4 -3.262e+01
  5 -3.326e+01
  6 -3.327e+01
  7 -3.333e+01
  8 -3.358e+01
  9 -3.386e+01
    ...


--------------------------------------------------------------------------------
                    LOCALIZED MOLECULAR ORBITAL COMPOSITIONS
--------------------------------------------------------------------------------

The Mulliken populations for each LMO on each atom are computed
The LMO`s will be ordered according to atom index and type
  (A) Strongly localized MO`s have populations of >=0.950 on one atom
  (B) Two center bond orbitals have populations of >=0.850 on two atoms
  (C) Other MO`s are considered to be `delocalized`

FOUND  -  10 strongly local MO`s
       -   0 two center bond MO`s
       -   0 significantly delocalized MO`s

Rather strongly localized orbitals:
MO   9:   9O  -   0.999281
MO   8:   8C  -   1.001190
MO   7:   7C  -   1.001972
MO   6:   6C  -   1.001729
MO   5:   5C  -   1.001060
MO   4:   4C  -   1.001874
MO   3:   3C  -   1.002033
MO   2:   2C  -   1.001848
MO   1:   1C  -   1.001923
MO   0:   0C  -   1.001662
Localized MO's were stored in: calc.loc

Warning: reference  - re-canonicalizations have been set to INT 1 VIRT 1
Warning: internal orbitals are localized - no re-canonicalization of internal orbitals
Warning: UsePNO is turned on - no re-canonicalization of internal and virtual orbitals
Fock densities were made 
Making Fock matrix and reference energy:

--------------------------
CLOSED-SHELL FOCK OPERATOR
--------------------------

MDCI_FockCPCM: ediel   =  -0.005999440000
MDCI_FockCPCM: <VCPCM> =  -0.057396979666
Time needed for Fock operator              ...           21.089 sec
Reference energy                           ...   -425.136344144

--------------
DLPNO SETTINGS (2015 fully linear scaling implementation)
--------------

TCutMKN:           1.000e-03
TCutPAO:           1.000e-03
TCutPNO:           3.330e-07
TCutPNOSingles:    9.990e-09
TCutEN:            9.700e-01
TCutPAOExt:        1.000e-01
TCutPairs:         1.000e-04
TCutPre:           1.000e-06
TCutOSV:           1.000e-06
TCutDOij:          1.000e-05
TCutDO:            1.000e-02
TCutC:             1.000e-04
TCutCPAO:          1.000e-03
TCutCMO:           1.000e-03
TScaleDOMP2PreScr: 2.000e+00
TScaleMKNMP2PreScr:1.000e+01
TScalePNOMP2PreScr:1.000e+00
PAO overlap thresh 1.000e-08
Using PNOs for Singles Fock computation
Use new domains
Use fully linear algorithm
TCutTNO:           1.000e-09
TCutMP2Pairs:      1.000e-05
TCutDOStrong:      2.000e-02
TCutDOWeak:        4.000e-02
TCutMKNStrong:     1.000e-02
TCutMKNWeak:       1.000e-01
NTCutTNO:          1

--------------------------
Creating C-PCM containers                  ... ok
Mulliken population of the LMOs            ... ok
Performing proximity check                 ... No problems found
Calculating differential overlap integrals ... ok

--------------------------
ELECTRON PAIR PRESCREENING
--------------------------

Dipole-based pair screening          .... used

   TCutDOij = 1.000000e-05
   TCutPre  = 1.000000e-06
   .... Finished loop over pairs
Total time spent in the prescreening                  ...     0.000 sec
sum of pair energies estimated for screened out pairs ...       0.000000000000 Eh
Thresholds for map construction and integral transformation for crude MP2:
   TCutMKN                    ...     1.0e-02
   TCutDO                     ...     2.0e-02
   TCutPairs                  ...     1.0e-04
   TCutPNO_CrudeMP2           ...     3.3e-07
   TCutPNOSingles_CrudeMP2    ...     1.0e-08
--------------------------------
LOCAL RI TRANSFORMATION (IAVPAO)
--------------------------------

Orbital window:      10 to 38
Number of PAOs:     534
Basis functions:    534 (206 shells)
Aux. functions:    1240 (380 shells)
Use SHARK:           on
Have SHARK:         yes

Processing maps (0.0 sec)
Average map sizes:
   Aux shells -> MOs              29.0
   Aux shells -> PAOs            534.0
   MOs        -> AO shells       179.8
   PAOs       -> AO shells       200.3

Calculating integrals (2.1 sec, 146.519 MB)
Sorting integrals (0.3 sec, 146.505 MB)
Total time for the integral transformation: 2.4 sec
--------------------------------
INITIAL GUESS AND PNO GENERATION
--------------------------------

PNO truncation parameters                   .... 
    PAOOverlapThresh   =        1.000e-08

    TCutPairs          =        1.000e-04
    TCutPNO            =        3.330e-07
    TCutPNOSingles     =        9.990e-09
    TCutMP2Pairs       =        1.000e-05
    TCutMKN            =        1.000e-02
    TCutDO             =        2.000e-02

Pair selection                          .... not used
Type of local MP2 treatment                 .... semi-local MP2
Strategy for PNO selection                  .... occupation number selection
Pair density normalization                  .... MP2 norm
Spin component scaling                      .... not used

   .... Finished loop over pairs
Making pair pair interaction lists          ... done

                       ===========================
                        250 OF  435 PAIRS ARE KEPT CCSD PAIRS
                         74 OF  435 PAIRS ARE KEPT MP2 PAIRS FOR (T)
                        111 OF  435 PAIRS ARE SKIPPED
                       ===========================

Total time spent in the initial guess                 ...     5.354 sec
SL-MP2 correlation energy (all non-screened pairs)    ...      -1.702536750250 Eh

Initial PNO correlation energy                        ...      -1.695325351570 Eh
sum of pair energies prescreened and skipped MP2 pairs...      -0.000343981498 Eh
sum of pair energies of crude MP2 skipped pairs only  ...      -0.000343981498 Eh
sum of MP2 pair energies for pairs that were not kept ...      -0.002766453268 Eh
sum of PNO error estimates for the kept pairs         ...      -0.004444945413 Eh
                                                          --------------------
sum of all corrections                                         -0.007211398680
Initial total correlation energy                               -1.702536750250
Thresholds for map construction and integral transformation for fine MP2 and CCSD(T) calculation:
   TCutMKN   ...     1.0e-03
   TCutDO    ...     1.0e-02
   TCutPairs ...     1.0e-04
   TCutCMO   ...     1.0e-03
   TCutCPAO  ...     1.0e-03

Thresholds for map construction and integral transformation for strong Triples:
   TCutMKN   ...     1.0e-02
   TCutDO    ...     2.0e-02
   TCutCMO   ...     1.0e-03
   TCutCPAO  ...     1.0e-03

Thresholds for map construction and integral transformation for weak Triples:
   TCutMKN   ...     1.0e-01
   TCutDO    ...     4.0e-02
   TCutCMO   ...     1.0e-03
   TCutCPAO  ...     1.0e-03

--------------------------------
LOCAL RI TRANSFORMATION (IAVPAO)
--------------------------------

Orbital window:      10 to 38
Number of PAOs:     534
Basis functions:    534 (206 shells)
Aux. functions:    1240 (380 shells)
Use SHARK:           on
Have SHARK:         yes

Processing maps (0.0 sec)
Average map sizes:
   Aux shells -> MOs              25.6
   Aux shells -> PAOs            534.0
   MOs        -> AO shells       179.8
   PAOs       -> AO shells       200.3

Calculating integrals (2.2 sec, 130.125 MB)
Sorting integrals (0.2 sec, 130.111 MB)
Total time for the integral transformation: 2.5 sec
--------------------------------
INITIAL GUESS AND PNO GENERATION
--------------------------------

PNO truncation parameters                   .... 
    PAOOverlapThresh   =        1.000e-08

    TCutPairs          =        1.000e-04
    TCutPNO            =        3.330e-07
    TCutPNOSingles     =        9.990e-09
    TCutMP2Pairs       =        1.000e-05
    TCutMKN            =        1.000e-03
    TCutDO             =        1.000e-02

Pair selection                          .... not used
Type of local MP2 treatment                 .... semi-local MP2
Strategy for PNO selection                  .... occupation number selection
Pair density normalization                  .... MP2 norm
Spin component scaling                      .... not used

   .... Finished loop over pairs

 PNO Occupation Number Statistics: 
  | Av. % of trace(Dij) retained        ...  98.137033009490
  | sigma^2 in % of trace(Dij) retained ...   5.93e+00
  | Av. % of trace(Di) retained         ...  99.999114815309
  | sigma^2 in % of trace(Di) retained  ...   4.87e-08
 Distributions of % trace(Dij) recovered:
  |       >= 99.9  ...    85 ( 26.2 % of all pairs)
  |   [70.0, 80.0) ...     1 (  0.3 % of all pairs)
  |   [80.0, 90.0) ...     3 (  0.9 % of all pairs)
  |   [90.0, 99.0) ...   140 ( 43.2 % of all pairs)
  |   [99.0, 99.9) ...    95 ( 29.3 % of all pairs)
 Distributions of % trace(Di) recovered :
  |       >= 99.9  ...    29 (100.0 % of all I-pairs )

Making pair pair interaction lists          ... done

                       ===========================
                        250 OF  324 PAIRS ARE KEPT
                       ===========================

Total time spent in the initial guess                 ...     6.864 sec
SL-MP2 correlation energy (all non-screened pairs)    ...      -1.703052408599 Eh

Initial PNO correlation energy                        ...      -1.696164125219 Eh
sum of pair energies estimated for screened out pairs ...      -0.000343981498 Eh
sum of MP2 pair energies for pairs that were not kept ...      -0.002423127435 Eh
sum of PNO error estimates for the kept pairs         ...      -0.004465155945 Eh
                                                          --------------------
sum of all corrections                                         -0.007232264878
Initial total correlation energy                               -1.703396390097
Thresholds for map construction and integral transformation for fine MP2 and CCSD(T) calculation:
   TCutMKN   ...     1.0e-03
   TCutDO    ...     1.0e-02
   TCutPairs ...     1.0e-04
   TCutCMO   ...     1.0e-03
   TCutCPAO  ...     1.0e-03

Time for aux screen maps:            0.004
Time for maps after fine MP2:            0.013
-----------------------------
LOCAL RI TRANSFORMATION (IJV)
-----------------------------

Orbital window:      10 to 38
Basis functions:    534 (206 shells)
Aux. functions:    1240 (380 shells)
Use SHARK:           on

Processing maps (0.0 sec)
Average map sizes:
   Aux shells -> MOs(i)           22.7
   Aux shells -> MOs(j)           29.0
   MOs        -> AO shells       179.8

Calculating integrals (1.9 sec, 6.268 MB)
Sorting integrals (0.0 sec, 6.254 MB)
Total time for the integral transformation: 1.9 sec
--------------------------------
LOCAL RI TRANSFORMATION (VABPAO)
--------------------------------

Number of PAOs:     534
Basis functions:    534 (206 shells)
Aux. functions:    1240 (380 shells)
Use SHARK:           on

Processing maps (0.0 sec)
Average map sizes:
   Aux shells -> PAOs            522.6
   PAOs       -> AO shells       200.3

Calculating integrals (4.7 sec, 2598.720 MB)
Finished


-------------------------------------
Pair Pair Term precalculation with     
RI-(ij|mn) and (im|jn) transformation  
ON THE FLY                             
-------------------------------------

   IBatch   1 (of   1)              ... done (   60.837 sec)
Total EXT                           ...          60.837 sec

IAVPA Available = YES
VABPAO Available= YES
IJV Available   = YES
IJK Available   = NO
PNO3i Available = YES
PNO3j Available = YES
PNO4 Available  = YES
---------------------
RI-PNO TRANSFORMATION
---------------------

Total Number of PNOs                   ...  8284
Average number of PNOs per pair        ...    33
Maximal number of PNOs per pair        ...    62
   #pairs with  1 -  5 PNOs   :    0
   #pairs with  6 - 10 PNOs   :    6
   #pairs with 11 - 15 PNOs   :   11
   #pairs with 16 - 20 PNOs   :   51
   #pairs with 21 - 25 PNOs   :    9
   #pairs with 26 - 30 PNOs   :   28
   #pairs with 31 - 35 PNOs   :   47
   #pairs with 36 - 40 PNOs   :   13
   #pairs with 41 - 45 PNOs   :   25
   #pairs with 46 - 50 PNOs   :   28
   #pairs with 51 - 55 PNOs   :   31
   #pairs with 61 - 65 PNOs   :    1

Generation of (ij|ab)[P] integrals            ... on
Generation of (ia|bc)[P],(ja|bc)[P] integrals ... on
Storage of 3 and 4 external integrals         ... on
Generation of ALL (ka|bc)[P] integrals        ... on
Keep RI integrals in memory                   ... off

Ibatch:  1 (of  1)
Starting 2-4 index PNO integral generation ... done

Timings:
Total PNO integral transformation time     ...         25.299 sec
Size of the 3-external file                ...       103 MB
Size of the 4-external file                ...       583 MB
Size of the IKJL file                      ...         0 MB
Size of the all 3-external file            ...      1307 MB
Size of the 1-external file                ...         4 MB

Making pair/pair overlap matrices          ... done (    3.291 sec)
Size of the pair overlap file              ... 388 MB
Redoing the guess amplitudes               ... done (    0.004 sec)

-------------------------
FINAL STARTUP INFORMATION
-------------------------

E(0)                                       ...   -425.136344144
E(SL-MP2)                                  ...     -1.703052409
E(SL-MP2) including corrections            ...     -1.703396390
Initial E(tot)                             ...   -426.839740534
<T|T>                                      ...      0.490074757
Number of pairs included                   ... 250
Total number of pairs                      ... 435

------------------------------------------------
                  RHF COUPLED CLUSTER ITERATIONS
------------------------------------------------

Number of PNO amplitudes to be optimized   ...       315810
Number of non-PNO amplitudes               ...     61256250
Untruncated number of regular amplitudes   ...    106585875

Iter       E(tot)           E(Corr)          Delta-E          Residual     Time
  0   -426.839810715     -1.696234306      0.006818102      0.014610974    6.50
                           *** Turning on DIIS ***
  1   -426.919535355     -1.775958946     -0.079724640      0.010930440    7.08
  2   -426.966171150     -1.822594741     -0.046635794      0.005465942    7.52
  3   -426.973904971     -1.830328562     -0.007733821      0.002909228    7.27
  4   -426.975782348     -1.832205939     -0.001877377      0.001528491    7.02
  5   -426.976229826     -1.832653417     -0.000447478      0.000711059    7.23
  6   -426.976342881     -1.832766472     -0.000113055      0.000226447    7.49
  7   -426.976348356     -1.832771947     -0.000005476      0.000061815    6.97
  8   -426.976350083     -1.832773674     -0.000001727      0.000032229    7.05
  9   -426.976345521     -1.832769112      0.000004562      0.000019798    7.67
               --- The Coupled-Cluster iterations have converged ---

----------------------
COUPLED CLUSTER ENERGY
----------------------

E(0)                                       ...   -425.136344144
E(CORR)(strong-pairs)                      ...     -1.832776846
E(CORR)(weak-pairs)                        ...     -0.007232265
E(CORR)(corrected)                         ...     -1.840009111
C-PCM corr. term (included in E(CORR))     ...     -0.000007733
E(TOT)                                     ...   -426.976353255
Singles Norm <S|S>**1/2                    ...      0.074645447  
T1 diagnostic                              ...      0.009801427  

------------------
LARGEST AMPLITUDES
------------------
  18-> 39  18-> 39       0.060253
  17-> 39  17-> 39       0.054861
  22-> 39  22-> 39       0.052429
  18-> 39  17-> 39       0.046529
  21-> 40  21-> 40       0.041821
  37-> 42  37-> 42       0.041706
  13-> 40  13-> 40       0.038473
  32-> 42  32-> 42       0.037763
  38-> 42  38-> 42       0.037088
  26-> 42  26-> 42       0.036104
  27-> 42  27-> 42       0.036073
  28-> 42  28-> 42       0.035948
  29-> 42  29-> 42       0.035544
  30-> 42  30-> 42       0.035328
  20-> 40  20-> 40       0.034659
  14-> 42  14-> 42       0.034334


-------------------------------------------
DLPNO BASED TRIPLES CORRECTION
-------------------------------------------

Singles multiplier          ...  1.000000
TCutTNO                     ... 1.000e-09
TCutMP2Pairs                ... 1.000e-05
TCutDOStrong                ... 2.000e-02
TCutMKNStrong               ... 1.000e-02
TCutDOWeak                  ... 4.000e-02
TCutMKNWeak                 ... 1.000e-01

Fragment selection                          .... not used
Number of Triples that are to be computed   ...      1843

 . . . . . . . . .
10% done  
20% done  
30% done  
40% done  
50% done  
60% done  
70% done  
80% done  
90% done               (    147.060 sec)
Triples timings:
Total time for T0               ...   160.506 sec
Total time for Iterative (T)    ...     0.000 sec
Total time of overall (T)       ...   161.022 sec

Triples List generation         ...     0.000 sec
TNO generation                  ...    13.435 sec
Pair density generation         ...     0.004 sec
Look up tables                  ...     0.000 sec
Generating 3-index integrals    ...   101.280 sec
  Make 4-ind.int. from 3-ind.int...    14.159 sec
  Projecting amplitudes (D + S) ...    16.926 sec
  Downprojecting integrals      ...     0.002 sec
  Energy contr. (sum over a,b,c)...     4.297 sec
Fitting ET(->0)                 ...     0.000 sec

Everything after 3-index        ...    45.780 sec

Timing details:
 TNO integrals                  ...   114.354 sec
   Reading 3-index integrals    ...     1.212 sec
   Sorting integrals            ...    16.207 sec
       Sorting integrals 1      ...     0.001 sec
       Sorting integrals 2      ...    10.427 sec
       Sorting integrals 3      ...     0.442 sec
       Sorting integrals 4      ...     0.041 sec
       Sorting integrals 5      ...     0.128 sec
       Sorting integrals 6      ...     5.168 sec
   Calculating local VM**-1/2   ...     0.717 sec
   Orthogonal. integrals        ...     1.037 sec
   Multipl. 3-index integrals   ...    95.181 sec
   All concerning IRIab (w/TNO) ...     6.679 sec

 Calculate W0/W1                ...    10.380 sec
 W 3-ext contribution           ...     5.555 sec
 W 3-int contribution           ...     1.641 sec
 Sorting W                      ...     2.817 sec

 V exchange contribution        ...     1.668 sec

 Timings for Triples without generation
     of 3-index integrals       ...    45.777 sec
       0 weak pairs             ...    38.582 sec
       1 weak pair              ...     7.195 sec
       2 weak pairs             ...     0.000 sec
       3 weak pairs             ...     0.000 sec
  Extra time for extrapolation  ...     0.000 sec

Number of Triples   (0, 1, 2, 3 weak pairs; overall):   1314     529       0       0  (  1843)
Number of Atoms     (0, 1, 2, 3 weak pairs; overall):   15.1    13.8     0.0     0.0  (    26)
Number of PAOs      (0, 1, 2, 3 weak pairs; overall):  331.2   319.9     0.0     0.0  (   534)
Number of AuxFcns   (0, 1, 2, 3 weak pairs; overall):  383.0   351.5     0.0     0.0  (  1240)
Number of TNOs      (0, 1, 2, 3 weak pairs         ):   87.2    59.9     0.0     0.0
Aver. Number of NTNO, Atoms, PAOs, AuxFcns / Triples:   1843    79.4    14.7   328.0   374.0

Triples Correction (T)                     ...     -0.074215080
Final correlation energy                   ...     -1.914224191
E(CCSD)                                    ...   -426.976353255
E(CCSD(T))                                 ...   -427.050568335


--------------------------------------------------------------------------------
                                    TIMINGS
--------------------------------------------------------------------------------


Total execution time                   ...      439.062 sec

Localization of occupied MO's          ...        0.262 sec (  0.1%)
Fock Matrix Formation                  ...       21.089 sec (  4.8%)
Global overlap, Fock, MKN matrices     ...       66.209 sec ( 15.1%)
Differential overlap integrals         ...        0.941 sec (  0.2%)
Organizing maps                        ...        0.037 sec (  0.0%)
RI 3-index integral generations        ...       11.472 sec (  2.6%)
RI-PNO integral transformation         ...       92.781 sec ( 21.1%)
Initial Guess                          ...       12.293 sec (  2.8%)
DIIS Solver                            ...        0.228 sec (  0.1%)
State Vector Update                    ...        0.016 sec (  0.0%)
Sigma-vector construction              ...       71.536 sec ( 16.3%)
  <D|H|D>(0-ext)                       ...        3.063 sec (  4.3% of sigma)
  <D|H|D>(2-ext Fock)                  ...        0.014 sec (  0.0% of sigma)
  <D|H|D>(2-ext)                       ...       10.872 sec ( 15.2% of sigma)
  <D|H|D>(4-ext)                       ...        6.144 sec (  8.6% of sigma)
  <D|H|D>(4-ext-corr)                  ...       29.103 sec ( 40.7% of sigma)
  CCSD doubles correction              ...        0.176 sec (  0.2% of sigma)
  <S|H|S>                              ...        0.879 sec (  1.2% of sigma)
  <S|H|D>(1-ext)                       ...        0.396 sec (  0.6% of sigma)
  <D|H|S>(1-ext)                       ...        0.010 sec (  0.0% of sigma)
  <S|H|D>(3-ext)                       ...        0.201 sec (  0.3% of sigma)
  Fock-dressing                        ...        9.012 sec ( 12.6% of sigma)
  Singles amplitudes                   ...        0.656 sec (  0.9% of sigma)
  (ik|jl)-dressing                     ...        2.287 sec (  3.2% of sigma)
  (ij|ab),(ia|jb)-dressing             ...        1.595 sec (  2.2% of sigma)
  C-PCM terms                          ...        4.552 sec (  6.4% of sigma)
  Pair energies                        ...        0.006 sec (  0.0% of sigma)
Total Time for computing (T)           ...      161.027 sec ( 36.7% of ALL)
C-PCM correction to E(CORR)            ...        0.479 sec (  0.1%)


Maximum memory used throughout the entire MDCI-calculation: 5198.1 MB

-------------------------   --------------------
FINAL SINGLE POINT ENERGY      -427.050568334856
-------------------------   --------------------


           ************************************************************
           *        Program running with 8 parallel MPI-processes     *
           *              working on a common directory               *
           ************************************************************

------------------------------------------------------------------------------
                              ORCA PROPERTY CALCULATIONS
------------------------------------------------------------------------------

GBWName                                 ... calc.gbw
Number of atoms                         ...     26
Number of basis functions               ...    534
Max core memory                         ...   8000 MB

Electric properties:
Dipole moment                           ... YES
Quadrupole moment                       ...  NO
Static polarizability (Dipole/Dipole)   ...  NO
Static polarizability (Dipole/Quad.)    ...  NO
Static polarizability (Quad./Quad.)     ...  NO
Static polarizability (Velocity)        ...  NO

Atomic electric properties:
Dipole moment                           ...  NO
Quadrupole moment                       ...  NO
Static polarizability                   ...  NO

Choice of electric origin               ... Center of mass
Position of electric origin             ...    10.111294    -2.159828    -2.921809

General magnetic properties:
Magnetizability                         ...  NO

EPR properties:
g-Tensor (aka g-matrix)                 ...  NO
Zero-Field splitting spin-orbit         ...  NO
Zero-field splitting spin-spin          ...  NO
Hyperfine couplings                     ...  NO (   0 nuclei)
Quadrupole couplings                    ...  NO (   0 nuclei)
Contact density                         ...  NO (   0 nuclei)

NMR properties:
Chemical shifts                         ...  NO (   0 nuclei)
Spin-rotation constants                 ...  NO (   0 nuclei)
Spin-spin couplings                     ...  NO (   0 nuclei,    0 pairs)

Choice of magnetic origin               ... GIAO
Position of magnetic origin             ...     0.000000     0.000000     0.000000

Properties with geometric perturbations:
SCF Hessian                             ...  NO
IR spectrum                             ...  NO
VCD spectrum                            ...  NO
X-ray spectroscopy properties:
SCF XES/XAS/RIXS spectra                ...  NO


-------------
DIPOLE MOMENT
-------------

Method             : SCF
Type of density    : Electron Density
Multiplicity       :   1
Irrep              :   0
Energy             :  -425.1363447347589499 Eh
Relativity type    : 
Basis              : AO
                                X                 Y                 Z
Electronic contribution:     10.787454739      -3.648649655      -3.406396423
Nuclear contribution   :    -10.583825842       3.854288614       3.066626359
                        -----------------------------------------
Total Dipole Moment    :      0.203628897       0.205638960      -0.339770064
                        -----------------------------------------
Magnitude (a.u.)       :      0.446313573
Magnitude (Debye)      :      1.134438947


--------------------
Rotational spectrum 
--------------------
 
Rotational constants in cm-1:             0.151989             0.014481             0.013904 
Rotational constants in MHz :          4556.521424           434.124029           416.828169 

Dipole components along the rotational axes: 
x,y,z [a.u.] :     0.259056    -0.233639     0.278385 
x,y,z [Debye]:     0.658468    -0.593864     0.707599 

 

Dipole moment calculation done in   0.0 sec 

Maximum memory used throughout the entire PROP-calculation: 34.1 MB

--------------------------------
SUGGESTED CITATIONS FOR THIS RUN
--------------------------------

Below you find a list of papers that are relevant to this ORCA run
We neither can nor want to force you to cite these papers, but we appreciate if you do
You receive ORCA, which is the product of decades of hard work by many enthusiastic individuals, for free
The only thing we kindly ask in return is that you cite our papers,
We deeply appreciate it, if you show your appreciation for ORCA by not just citing the generic ORCA reference.

Please note that relegating all ORCA citations to the supporting information does *not* help us.
SI sections are not indexed - citations you put there will not count into any citation statistics
But we need these citations in order to attract the funding resources that allow us to do what we are doing

Therefore, if you are a happy ORCA user, please consider citing a few of the papers listed below in the main body of your paper

In addition to the list printed below, the program has created the file calc.bibtex that contains the list in bibtex format
You can import this file easily into all common literature databanks and citation aid programs


List of essential papers. We consider these as the minimum necessary citations

  1. Neese,F.
     Software update: the ORCA program system, version 5.0
     WIRES Comput. Molec. Sci., 2022 12(1)e1606
     doi.org/10.1002/wcms.1606

List of papers to cite with high priority. The work reported in these papers was absolutely
necessary for this run to complete.
Our perspective: the developers of density functionals and basis sets usually get cited in chemistry papers
Good! But without the algorithms to do something with them, the functionals or basis sets would not do anything.
Hence, in our opinion, the algorithm design and method developments papers are equally worthy of getting cited

  1. Neese,F.; Hansen,A.; Liakos,D.G.
     Efficient and accurate approximations to the local coupled cluster singles doubles method using a truncated pair natural orbital basis
     J. Chem. Phys., 2009 131 064103
     doi.org/10.1063/1.3173827
  2. Neese,F.; Wennmohs,F.; Hansen,A.
     Efficient and accurate local approximations to coupled-electron pair approaches: An attempt to revive the pair natural orbital method
     J. Chem. Phys., 2009 130 114108
     doi.org/10.1063/1.3086717
  3. Riplinger,C.; Neese,F.
     An efficient and near linear scaling pair natural orbital based local coupled cluster method
     J. Chem. Phys., 2013 138(3)Art. No. 034106
     doi.org/10.1063/1.4773581
  4. Riplinger,C.; Sandhoefer,B.; Hansen,A.; Neese,F.
     Natural triple excitations in local coupled cluster calculations with pair natural orbitals
     J. Chem. Phys., 2013 139(13)Art. No. 134101
     doi.org/10.1063/1.4821834
  5. Riplinger,C.; Pinski,P.; Becker,U.; Valeev,E.F.; Neese,F.
     Sparse maps-A systematic infrastructure for reduced-scaling electronic structure methods. II. Linear scaling domain based pair natural orbital coupled cluster theory
     J. Chem. Phys., 2016 144 
     doi.org/10.1063/1.4939030
  6. Bistoni,G.; Riplinger,C.; Minenkov,Y.; Cavallo,L.; Auer,A.A.; Neese,F.
     Treating Subvalence Correlation Effects in Domain Based Pair Natural Orbital Coupled Cluster Calculations: An Out-of-the-Box Approach
     J. Theo. Comp. Chem., 2017 13 3220-3227
     doi.org/10.1021/acs.jctc.7b00352
  7. Garcia-Rates,M.; Neese,F.
     Effect of the Solute Cavity on the Solvation Energy and its Derivatives within the Framework of the Gaussian Charge Scheme
     J. Comput. Chem., 2020 41 922-939
     doi.org/10.1002/jcc.26139
  8. Garcia-Rates,M.; Becker,U.; Neese,F.
     Implicit solvation in domain based pair natural orbital coupled cluster (DLPNO-CCSD) theory
     J. Comput. Chem., 2021 42 1959-1973
     doi.org/10.1002/jcc.26726
  9. Neese,F.
     The SHARK Integral Generation and Digestion System
     J. Comp. Chem., 2022  1-16
     doi.org/10.1002/jcc.26942

List of suggested additional citations. These are papers that are important in the 'surrounding' of 
of this run, or papers that preceded the highly important papers. If you like your results we are grateful for a citation.

  1. Neese,F.
     The ORCA program system
     WIRES Comput. Molec. Sci., 2012 2(1)73-78
     doi.org/10.1002/wcms.81
  2. Neese,F.
     Software update: the ORCA program system, version 4.0
     WIRES Comput. Molec. Sci., 2018 8(1)1-6
     doi.org/10.1002/wcms.1327
  3. Neese,F.; Wennmohs,F.; Becker,U.; Riplinger,C.
     The ORCA quantum chemistry program package
     J. Chem. Phys., 2020 152 Art. No. L224108
     doi.org/10.1063/5.0004608

List of optional additional citations

  1. Neese,F.
     Approximate second-order SCF convergence for spin unrestricted wavefunctions
     Chem. Phys. Lett., 2000 325(1-3)93-98
     doi.org/10.1016/s0009-2614(00)00662-x

Timings for individual modules:

Sum of individual times          ...      589.512 sec (=   9.825 min)
Startup calculation              ...        1.275 sec (=   0.021 min)   0.2 %
SCF iterations                   ...      147.675 sec (=   2.461 min)  25.1 %
Property integrals               ...        0.418 sec (=   0.007 min)   0.1 %
Property calculations            ...        0.368 sec (=   0.006 min)   0.1 %
MDCI module                      ...      439.776 sec (=   7.330 min)  74.6 %
                             ****ORCA TERMINATED NORMALLY****
TOTAL RUN TIME: 0 days 0 hours 9 minutes 49 seconds 756 msec
'calc.bibtex' -> '/hsnfs/users/frank/ThermodynamicMap/2MeFuran/2_3dihydro/SP/calc.bibtex'
'calc.cpcm' -> '/hsnfs/users/frank/ThermodynamicMap/2MeFuran/2_3dihydro/SP/calc.cpcm'
'calc.cpcm_corr' -> '/hsnfs/users/frank/ThermodynamicMap/2MeFuran/2_3dihydro/SP/calc.cpcm_corr'
'calc.densities' -> '/hsnfs/users/frank/ThermodynamicMap/2MeFuran/2_3dihydro/SP/calc.densities'
'calc.densitiesinfo' -> '/hsnfs/users/frank/ThermodynamicMap/2MeFuran/2_3dihydro/SP/calc.densitiesinfo'
'calc.err' -> '/hsnfs/users/frank/ThermodynamicMap/2MeFuran/2_3dihydro/SP/calc.err'
'calc.gbw' -> '/hsnfs/users/frank/ThermodynamicMap/2MeFuran/2_3dihydro/SP/calc.gbw'
'calc.job' -> '/hsnfs/users/frank/ThermodynamicMap/2MeFuran/2_3dihydro/SP/calc.job'
'calc.loc' -> '/hsnfs/users/frank/ThermodynamicMap/2MeFuran/2_3dihydro/SP/calc.loc'
'calc.property.txt' -> '/hsnfs/users/frank/ThermodynamicMap/2MeFuran/2_3dihydro/SP/calc.property.txt'
cp: cannot stat 'calc.asa.inp': No such file or directory
cp: missing destination file operand after '/hsnfs/users/frank/ThermodynamicMap/2MeFuran/2_3dihydro/SP/'
Try 'cp --help' for more information.
cp: cannot stat 'calc.pc.tmp': No such file or directory
cp: cannot stat 'calc.QM2.pc.tmp': No such file or directory
