# Supplementary material for: Bro̷nsted Acid-Catalyzed Reduction of Furans
Source: J Am Chem Soc. 2025 Feb 19;147(9):7932–8. doi: 10.1021/jacs.4c18485 (PMC11887439; doi:10.1021/jacs.4c18485)
Supplement: Supplementary file 2 — ja4c18485_si_002.zip [file ja4c18485_si_002.zip › AllCoordinates/2-Methyl-Furan/2_5dihydro/calc.out]

! Job execution by suborca V 10.01 !
Job started from head1.mpi-muelheim.mpg.de, running /hsnfs/software/orca/orca_stable_directory/orca_stable_20241022/orca on xe30th92.mpi-muelheim.mpg.de in /usr/scratch/frank/calc__9676962 (/bin/ksh)
Job execution start: Wed Oct 23 01:02:22 CEST 2024
Shared library path: /hsnfs/software/openmpi-4.1.0/lib:/hsnfs/software/orca/orca_stable_directory/orca_stable_20241022:/hsnfs/software/themis/llvm-14.0.1/lib::/hsnfs/software/cfour-2.1/lib:/hsnfs/software/orca/orca_stable:/usr/users/openmpi-2.0.4/lib:/opt/intel/lib/intel64:/opt/intel/mkl/lib/intel64
SLURM Job ID is: 9676962
SLURM_JOB_NODELIST: xe30th92
Maxcore enforced by SLURM: 4096 MB per core
Expanded nodelist (1 nodes):
xe30th92

                                 *****************
                                 * O   R   C   A *
                                 *****************

                                            #,                                       
                                            ###                                      
                                            ####                                     
                                            #####                                    
                                            ######                                   
                                           ########,                                 
                                     ,,################,,,,,                         
                               ,,#################################,,                 
                          ,,##########################################,,             
                       ,#########################################, ''#####,          
                    ,#############################################,,   '####,        
                  ,##################################################,,,,####,       
                ,###########''''           ''''###############################       
              ,#####''   ,,,,##########,,,,          '''####'''          '####       
            ,##' ,,,,###########################,,,                        '##       
           ' ,,###''''                  '''############,,,                           
         ,,##''                                '''############,,,,        ,,,,,,###''
      ,#''                                            '''#######################'''  
     '                                                          ''''####''''         
             ,#######,   #######,   ,#######,      ##                                
            ,#'     '#,  ##    ##  ,#'     '#,    #''#        ,####,   ,####,        
            ##       ##  ##   ,#'  ##            #'  '#       #'       #'  '#        
            ##       ##  #######   ##           ,######,      #####,   #    #        
            '#,     ,#'  ##    ##  '#,     ,#' ,#      #,     #,   #   #,  ,#        
             '#######'   ##     ##  '#######'  #'      '#     '####' # '####'        


                #########################################################
                #                        -***-                          #
                #          Department of theory and spectroscopy        #
                #                                                       #
                #                      Frank Neese                      #
                #                                                       #
                #     Directorship, Architecture, Infrastructure        #
                #                    SHARK, DRIVERS                     #
                #        Core code/Algorithms in most modules           #
                #                                                       #
                #        Max Planck Institute fuer Kohlenforschung      #
                #                Kaiser Wilhelm Platz 1                 #
                #                 D-45470 Muelheim/Ruhr                 #
                #                      Germany                          #
                #                                                       #
                #                  All rights reserved                  #
                #                        -***-                          #
                #########################################################


                         Program Version 6.0.x  -   STABLE   -
                                (GIT: $8a86357c$)
                ($2024-10-21 11:50:48 +0200 $)

                         (BUILD: $Tue 22 Oct 2024 01:08:49 AM CEST$)


 With contributions from (in alphabetic order):
[Max-Planck-Institut fuer Kohlenforschung]                               
  Daniel Aravena         : Magnetic Suceptibility                        
  Michael Atanasov       : Ab Initio Ligand Field Theory (pilot matlab implementation)
  Alexander A. Auer      : GIAO ZORA, VPT2 properties, NMR spectrum      
  Ute Becker             : All parallelization in ORCA, NUMFREQ, NUMCALC 
  Giovanni Bistoni       : ED, misc. LED, open-shell LED, HFLD           
  Martin Brehm           : Molecular dynamics                            
  Dmytro Bykov           : pre 5.0 version of the SCF Hessian            
  Marcos Casanova-Páez   : Triplet and SCS-CIS(D). UHF-(DLPNO)-IP/EA/STEOM-CCSD. UHF-CVS-IP/STEOM-CCSD   
  Vijay G. Chilkuri      : MRCI spin determinant printing, contributions to CSF-ICE 
  Pauline Colinet        : FMM embedding                                 
  Dipayan Datta          : RHF DLPNO-CCSD density                        
  Achintya Kumar Dutta   : EOM-CC, STEOM-CC                              
  Nicolas Foglia         : Exact transition moments, OPA infrastructure, MCD improvements    
  Dmitry Ganyushin       : Spin-Orbit,Spin-Spin,Magnetic field MRCI      
  Miquel Garcia-Rates    : C-PCM and meta-GGA Hessian, CCSD/C-PCM, Gaussian charge scheme 
  Tiago L. C. Gouveia    : GS-ROHF, GS-ROCIS                             
  Yang Guo               : DLPNO-NEVPT2, F12-NEVPT2, CIM, IAO-localization        
  Andreas Hansen         : Spin unrestricted coupled pair/coupled cluster methods 
  Ingolf Harden          : AUTO-CI MPn and infrastructure                
  Benjamin Helmich-Paris : MC-RPA, TRAH-(SCF,CASSCF), AVAS, COSX integrals, SCF dyn. polar. 
  Lee Huntington         : MR-EOM, pCC                                   
  Robert Izsak           : Overlap fitted RIJCOSX, COSX-SCS-MP3, EOM     
  Riya Kayal             : Wick's Theorem for AUTO-CI, AUTO-CI UHF-CCSDT 
  Emily Kempfer          : AUTO-CI, RHF CISDT and CCSDT                  
  Christian Kollmar      : KDIIS, OOCD, Brueckner-CCSD(T), CCSD density, CASPT2, CASPT2-K, improved NEVPT2 
  Axel Koslowski         : Symmetry handling                             
  Simone Kossmann        : meta-GGA functionals, TD-DFT gradient, OOMP2, (MP2 Hessian; deprecated post 5.0) 
  Lucas Lang             : DCDCAS                                        
  Marvin Lechner         : AUTO-CI (C++ implementation), FIC-MRCC        
  Spencer Leger          : CASSCF response                               
  Dagmar Lenk            : GEPOL surface, SMD, ORCA-2-JSON               
  Dimitrios Liakos       : Extrapolation schemes; Compound Job, initial MDCI parallelization 
  Dimitrios Manganas     : Further ROCIS development; embedding schemes. LFT, Crystal Embedding 
  Dimitrios Pantazis     : SARC Basis sets                               
  Anastasios Papadopoulos: AUTO-CI, single reference methods and gradients 
  Taras Petrenko         : pre 6.0 DFT Hessian and TD-DFT gradient, (ASA, deprecated), ECA, 1-Electron XAS/XES, NRVS 
  Peter Pinski           : DLPNO-MP2, DLPNO-MP2 Gradient                 
  Christoph Reimann      : Effective Core Potentials                     
  Marius Retegan         : Local ZFS, SOC                                
  Christoph Riplinger    : Optimizer, TS searches, QM/MM, DLPNO-CCSD(T), (RO)-DLPNO pert. Triples 
  Michael Roemelt        : Original ROCIS implementation                 
  Masaaki Saitow         : Open-shell DLPNO-CCSD energy and density      
  Barbara Sandhoefer     : DKH picture change effects                    
  Kantharuban Sivalingam : CASSCF convergence/infrastructure, NEVPT2 and variants, FIC-MRCI 
  Bernardo de Souza      : ESD, SOC TD-DFT                               
  Georgi L. Stoychev     : AutoAux, RI-MP2 NMR, DLPNO-MP2 response, X2C  
  Van Anh Tran           : RI-MP2 g-tensors                              
  Willem Van den Heuvel  : Paramagnetic NMR                              
  Zikuan Wang            : NOTCH, Electric field optimization            
  Frank Wennmohs         : Technical directorship and infrastructure     
  Hang Xu                : AUTO-CI-Response properties                   
                                                                         
[FACCTs GmbH]                                                            
  Markus Bursch, Miquel Garcia-Rates, Christoph Riplinger, Bernardo de Souza, Georgi L. Stoychev 
                                                                 
  APM, Basis sets (HGBS, AHGBS, def-TZVP (Ac-Lr), def2-XVPD (La-Lu)), CI-OPT, improved COSX, DLPNO-Multilevel,           
  DOCKER, DRACO, updates on ESD, GOAT, IRC, LR-CPCM, MBIS, meta-GGA TD-DFT gradient, ML-optimized integration grids, 
  MM, NACMEs, nearIR, NEB, NEB-TS, NL-DFT gradient (VV10), 2- and 3-layer-ONIOM, interface openCOSMO-RS, QMMM,   
  Crystal-QMMM, SF, symmetry and pop. for TD-DFT, r2SCAN hybrids, SOLVATOR                                   
                                                                         
[Other institutions]                                                     
  V. Asgeirsson          : NEB                                           
  Christoph Bannwarth    : sTDA-DFT, sTD-DFT, PBEh-3c, B97-3c, D3        
  Sebastian Ehlert       : rSCAN, r2SCAN, r2SCAN-3c, D4, dhf basis sets  
  Marvin Friede          : D4 for Fr, Ra, Ac-Lr                          
  Lars Goerigk           : TD-DFT with DH, B97 family of functionals     
  Stefan Grimme          : VdW corrections, initial TS optimization, DFT functionals, gCP, sTDA/sTD-DF 
  Waldemar Hujo          : DFT-NL                                        
  H. Jonsson             : NEB                                           
  Holger Kruse           : gCP                                           
  Marcel Mueller         : wB97X-3c, vDZP basis set                      
  Hagen Neugebauer       : wr2SCAN                                       
  Tobias Risthaus        : range-separated hybrid DFT                    
  Lukas Wittmann         : regularized MP2, r2SCAN double-hybrids, wr2SCAN        
                                                                         
We gratefully acknowledge several colleagues who have allowed us to      
interface, adapt or use parts of their codes:                            
  Ed Valeev, F. Pavosevic, A. Kumar             : LibInt (2-el integral package), F12 methods 
  Garnet Chan, S. Sharma, J. Yang, R. Olivares  : DMRG                   
  Ulf Ekstrom                                   : XCFun DFT Library      
  Mihaly Kallay                                 : mrcc  (arbitrary order and MRCC methods)
  Frank Weinhold                                : gennbo (NPA and NBO analysis)           
  Simon Mueller                                 : openCOSMO-RS                            
  Christopher J. Cramer and Donald G. Truhlar   : smd solvation model                     
  S Lehtola, MJT Oliveira, MAL Marques          : LibXC Library                           
  Liviu Ungur et al                             : ANISO software                          


 Your calculation uses the libint2 library for the computation of 2-el integrals
 For citations please refer to: http://libint.valeyev.net

 Your ORCA version has been built with support for libXC version: 6.2.2
 For citations please refer to: https://libxc.gitlab.io

 This ORCA versions uses:
   CBLAS   interface :  Fast vector & matrix operations
   LAPACKE interface :  Fast linear algebra routines
   SCALAPACK package :  Parallel linear algebra routines
   Shared memory     :  Shared parallel matrices
   BLAS/LAPACK       :  OpenBLAS 0.3.26  USE64BITINT DYNAMIC_ARCH NO_AFFINITY Haswell SINGLE_THREADED
        Core in use  :  Haswell
   Copyright (c) 2011-2014, The OpenBLAS Project


Your calculation utilizes the atom-pairwise dispersion correction
with the Becke-Johnson damping scheme (D3BJ)


================================================================================

----- Orbital basis set information -----
Your calculation utilizes the basis: def2-SVP
   F. Weigend and R. Ahlrichs, Phys. Chem. Chem. Phys. 7, 3297 (2005).

----- AuxJ basis set information -----
Your calculation utilizes the auxiliary basis: def2/J
   F. Weigend, Phys. Chem. Chem. Phys. 8, 1057 (2006).

----- AuxC basis set information -----
Your calculation utilizes the auxiliary basis: def2-SVP/C
  H-La, Hf-Rn : A. Hellweg, C. Hattig, S. Hofener and W. Klopper, Theor. Chem. Acc. 117, 587 (2007).
        Ce-Lu : J. Chmela and M. E. Harding, Mol. Phys. (2018).

================================================================================
                                        WARNINGS
                       Please study these warnings very carefully!
================================================================================


WARNING: The frozen-core approximation for MP2-gradient calculations is turned on by default.

WARNING: Geometry Optimization
  ===> : Switching off AutoStart
         For restart on a previous wavefunction, please use MOREAD

WARNING: The frozen-core approximation is turned on by default for 
         the MP2 part of double-hybrid DFT.

================================================================================
                                       INPUT FILE
================================================================================
NAME = calc.inp
|  1> ! RI-B2PLYP D3BJ  def2-SVP def2-SVP/C RIJCOSX def2/J  TightOpt NumFreq
|  2> 
|  3> %cpcm
|  4> epsilon 16.7                    # Dielectric constant
|  5> refrac 1.275   
|  6> SURFACETYPE VDW_GAUSSIAN
|  7> end
|  8> 
|  9> %geom
| 10> MaxIter 100
| 11> end
| 12> 
| 13> 
| 14> * xyz 0 1
| 15> C        0.6706239954     -0.1361097304     -0.3830312737                 
| 16> C        2.1430203300      0.2311476451     -0.5420371596                 
| 17> C        2.9879610356     -0.9950188912     -0.9103039021                 
| 18> C        4.4716627953     -0.6213338885     -1.0181782902                 
| 19> C        5.3394243573     -1.8545433705     -1.3176724591                 
| 20> C        6.8421195441     -1.5267273725     -1.3052065475                 
| 21> C        7.2325410583     -0.6135919993     -2.4056155975                 
| 22> C        8.1725887315     -1.2237592540     -3.1572175224                 
| 23> C        8.4386509774     -2.5568470654     -2.5881456670                 
| 24> O        7.5912480566     -2.7211803997     -1.4655979314                 
| 25> H        0.2671839053     -0.5431119574     -1.3341565739                 
| 26> H        0.0898643892      0.7692768634     -0.1066576719                 
| 27> H        0.5474341577     -0.8933990746      0.4207375063                 
| 28> H        2.2411745228      1.0065389909     -1.3327369576                 
| 29> H        2.5049156820      0.6556491444      0.4200768152                 
| 30> H        2.6365088223     -1.4164624328     -1.8780327556                 
| 31> H        2.8652845595     -1.7666904383     -0.1184584540                 
| 32> H        4.6012987455      0.1412844645     -1.8159297189                 
| 33> H        4.7984728061     -0.1847903097     -0.0488341277                 
| 34> H        5.0513570502     -2.3027751902     -2.2946946802                 
| 35> H        5.1553180471     -2.6085596492     -0.5211861648                 
| 36> H        9.5011814501     -2.6176954296     -2.2702753286                 
| 37> H        8.2142995963     -3.3356949176     -3.3464303823                 
| 38> H        7.1161016494     -1.0595456004     -0.3345122994                 
| 39> H        6.8552207417      0.3842224622     -2.5858404302                 
| 40> H        8.6527699798     -0.7915041926     -4.0249477924                 
| 41> *
| 42> 
| 43>                          ****END OF INPUT****
================================================================================

                       *****************************
                       * Geometry Optimization Run *
                       *****************************

Geometry optimization settings:
Update method            Update   .... BFGS
Choice of coordinates    CoordSys .... (2022) Redundant Internals
Initial Hessian          InHess   .... Almloef's Model
Max. no of cycles        MaxIter  .... 100

Convergence Tolerances:
Energy Change            TolE     ....  1.0000e-06 Eh
Max. Gradient            TolMAXG  ....  1.0000e-04 Eh/bohr
RMS Gradient             TolRMSG  ....  3.0000e-05 Eh/bohr
Max. Displacement        TolMAXD  ....  1.0000e-03 bohr
RMS Displacement         TolRMSD  ....  6.0000e-04 bohr
Strict Convergence                .... False

------------------------------------------------------------------------------
                        ORCA OPTIMIZATION COORDINATE SETUP
------------------------------------------------------------------------------

The optimization will be done in redundant internal coordinates (2022)
Making redundant internal coordinates   ...  (2022 redundants) done
Evaluating the initial hessian          ...  (Almloef) done
Evaluating the coordinates              ...  done
Calculating the B-matrix                .... done
Calculating the G-matrix                .... done
Diagonalizing the G-matrix              .... done
Small eigenvalue found = 6.574e-03
Small eigenvalue found = 2.050e-02
The first mode is                       ....   53
The number of degrees of freedom        ....   72

    -----------------------------------------------------------------
                    Redundant Internal Coordinates


    -----------------------------------------------------------------
         Definition                    Initial Value    Approx d2E/dq
    -----------------------------------------------------------------
      1. B(C   1,C   0)                  1.5258         0.379362   
      2. B(C   2,C   1)                  1.5340         0.368181   
      3. B(C   3,C   2)                  1.5338         0.368349   
      4. B(C   4,C   3)                  1.5374         0.363593   
      5. B(C   5,C   4)                  1.5381         0.362640   
      6. B(C   6,C   5)                  1.4823         0.445160   
      7. B(C   7,C   6)                  1.3494         0.725274   
      8. B(C   8,C   7)                  1.4737         0.459431   
      9. B(O   9,C   8)                  1.4161         0.508519   
     10. B(O   9,C   5)                  1.4190         0.502997   
     11. B(H  10,C   0)                  1.1104         0.334063   
     12. B(H  11,C   0)                  1.1106         0.333878   
     13. B(H  12,C   0)                  1.1112         0.333151   
     14. B(H  13,C   1)                  1.1118         0.332401   
     15. B(H  14,C   1)                  1.1121         0.331983   
     16. B(H  15,C   2)                  1.1125         0.331545   
     17. B(H  16,C   2)                  1.1125         0.331593   
     18. B(H  17,C   3)                  1.1112         0.333101   
     19. B(H  18,C   3)                  1.1122         0.331890   
     20. B(H  19,C   4)                  1.1129         0.331089   
     21. B(H  20,C   4)                  1.1121         0.331987   
     22. B(H  21,C   8)                  1.1107         0.333698   
     23. B(H  22,C   8)                  1.1099         0.334683   
     24. B(H  23,C   5)                  1.1116         0.332675   
     25. B(H  24,C   6)                  1.0819         0.370990   
     26. B(H  25,C   7)                  1.0818         0.371060   
     27. A(C   1,C   0,H  12)          110.2675         0.321018   
     28. A(H  10,C   0,H  11)          108.7820         0.284073   
     29. A(C   1,C   0,H  11)          109.5321         0.321133   
     30. A(H  10,C   0,H  12)          109.2386         0.283977   
     31. A(H  11,C   0,H  12)          108.5189         0.283952   
     32. A(C   1,C   0,H  10)          110.4604         0.321162   
     33. A(C   0,C   1,H  14)          108.4052         0.320834   
     34. A(C   0,C   1,C   2)          111.3558         0.363403   
     35. A(H  13,C   1,H  14)          108.6826         0.283602   
     36. A(C   0,C   1,H  13)          109.0975         0.320900   
     37. A(C   2,C   1,H  14)          109.4851         0.319269   
     38. A(C   2,C   1,H  13)          109.7622         0.319335   
     39. A(C   3,C   2,H  16)          109.0098         0.319232   
     40. A(C   1,C   2,H  15)          109.7331         0.319200   
     41. A(C   1,C   2,C   3)          110.7911         0.361579   
     42. A(C   3,C   2,H  15)          109.6762         0.319224   
     43. A(H  15,C   2,H  16)          108.7574         0.283437   
     44. A(C   1,C   2,H  16)          108.8355         0.319208   
     45. A(C   2,C   3,H  18)          108.5761         0.319278   
     46. A(C   4,C   3,H  17)          110.1701         0.318791   
     47. A(C   2,C   3,H  17)          109.3015         0.319468   
     48. A(C   2,C   3,C   4)          111.3627         0.360807   
     49. A(H  17,C   3,H  18)          108.7865         0.283682   
     50. A(C   4,C   3,H  18)          108.5890         0.318602   
     51. A(C   3,C   4,C   5)          112.2664         0.359848   
     52. A(H  19,C   4,H  20)          108.2300         0.283428   
     53. A(C   5,C   4,H  20)          107.4836         0.318481   
     54. A(C   3,C   4,H  20)          108.1133         0.318617   
     55. A(C   5,C   4,H  19)          110.2340         0.318340   
     56. A(C   3,C   4,H  19)          110.3655         0.318476   
     57. A(O   9,C   5,H  23)          108.8057         0.334201   
     58. A(C   6,C   5,H  23)          108.9328         0.329493   
     59. A(C   4,C   5,H  23)          109.7227         0.318588   
     60. A(C   4,C   5,C   6)          112.4956         0.372544   
     61. A(C   6,C   5,O   9)          107.1925         0.391825   
     62. A(C   4,C   5,O   9)          109.6000         0.378094   
     63. A(C   5,C   6,C   7)          108.5679         0.420706   
     64. A(C   7,C   6,H  24)          124.5559         0.364295   
     65. A(C   5,C   6,H  24)          126.8677         0.335501   
     66. A(C   6,C   7,C   8)          108.6462         0.423084   
     67. A(C   8,C   7,H  25)          126.2302         0.337278   
     68. A(C   6,C   7,H  25)          125.1200         0.364307   
     69. A(H  21,C   8,H  22)          110.5139         0.284131   
     70. A(O   9,C   8,H  22)          109.8273         0.335142   
     71. A(C   7,C   8,H  22)          109.5394         0.331547   
     72. A(C   7,C   8,O   9)          107.6411         0.394750   
     73. A(O   9,C   8,H  21)          109.8303         0.334978   
     74. A(C   7,C   8,H  21)          109.4372         0.331386   
     75. A(C   5,O   9,C   8)          107.9289         0.398516   
     76. D(H  13,C   1,C   0,H  12)   -178.6480         0.011472   
     77. D(H  13,C   1,C   0,H  10)     60.5099         0.011472   
     78. D(C   2,C   1,C   0,H  10)    -60.7933         0.011472   
     79. D(H  13,C   1,C   0,H  11)    -59.2909         0.011472   
     80. D(C   2,C   1,C   0,H  12)     60.0488         0.011472   
     81. D(C   2,C   1,C   0,H  11)    179.4059         0.011472   
     82. D(C   3,C   2,C   1,C   0)   -177.9963         0.010843   
     83. D(H  15,C   2,C   1,H  13)    -60.1642         0.010843   
     84. D(H  15,C   2,C   1,C   0)     60.7504         0.010843   
     85. D(H  15,C   2,C   1,H  14)   -179.3847         0.010843   
     86. D(C   3,C   2,C   1,H  13)     61.0891         0.010843   
     87. D(C   3,C   2,C   1,H  14)    -58.1314         0.010843   
     88. D(C   4,C   3,C   2,H  15)    -61.5560         0.010852   
     89. D(C   4,C   3,C   2,H  16)     57.4168         0.010852   
     90. D(C   4,C   3,C   2,C   1)    177.1571         0.010852   
     91. D(H  17,C   3,C   2,H  16)    179.3739         0.010852   
     92. D(H  17,C   3,C   2,H  15)     60.4011         0.010852   
     93. D(H  17,C   3,C   2,C   1)    -60.8857         0.010852   
     94. D(H  19,C   4,C   3,H  18)   -178.7707         0.010592   
     95. D(H  19,C   4,C   3,H  17)    -59.7248         0.010592   
     96. D(H  19,C   4,C   3,C   2)     61.7279         0.010592   
     97. D(C   5,C   4,C   3,H  18)    -55.3603         0.010592   
     98. D(C   5,C   4,C   3,H  17)     63.6856         0.010592   
     99. D(C   5,C   4,C   3,C   2)   -174.8617         0.010592   
    100. D(O   9,C   5,C   4,H  20)     55.9478         0.010540   
    101. D(O   9,C   5,C   4,H  19)    -61.8051         0.010540   
    102. D(O   9,C   5,C   4,C   3)    174.7108         0.010540   
    103. D(C   6,C   5,C   4,H  20)    175.0958         0.010540   
    104. D(C   6,C   5,C   4,H  19)     57.3428         0.010540   
    105. D(C   6,C   5,C   4,C   3)    -66.1412         0.010540   
    106. D(C   7,C   6,C   5,C   4)   -121.5209         0.014618   
    107. D(H  24,C   6,C   5,O   9)   -179.9497         0.014618   
    108. D(H  24,C   6,C   5,C   4)     59.5067         0.014618   
    109. D(C   7,C   6,C   5,H  23)    116.5950         0.014618   
    110. D(C   7,C   6,C   5,O   9)     -0.9774         0.014618   
    111. D(H  25,C   7,C   6,H  24)     -0.2914         0.037279   
    112. D(H  25,C   7,C   6,C   5)   -179.2931         0.037279   
    113. D(C   8,C   7,C   6,H  24)    179.0562         0.037279   
    114. D(C   8,C   7,C   6,C   5)      0.0544         0.037279   
    115. D(H  22,C   8,C   7,C   6)    120.2673         0.015562   
    116. D(H  21,C   8,C   7,H  25)     60.9085         0.015562   
    117. D(H  21,C   8,C   7,C   6)   -118.4299         0.015562   
    118. D(O   9,C   8,C   7,H  25)   -179.7699         0.015562   
    119. D(O   9,C   8,C   7,C   6)      0.8917         0.015562   
    120. D(C   5,O   9,C   8,H  22)   -120.6853         0.020467   
    121. D(C   5,O   9,C   8,H  21)    117.5774         0.020467   
    122. D(C   5,O   9,C   8,C   7)     -1.4933         0.020467   
    123. D(C   8,O   9,C   5,H  23)   -116.1372         0.020010   
    124. D(C   8,O   9,C   5,C   6)      1.5182         0.020010   
    125. D(C   8,O   9,C   5,C   4)    123.8836         0.020010   
    -----------------------------------------------------------------

Number of atoms                         .... 26
Number of degrees of freedom            .... 125


         *************************************************************
         *                GEOMETRY OPTIMIZATION CYCLE   1            *
         *************************************************************
---------------------------------
CARTESIAN COORDINATES (ANGSTROEM)
---------------------------------
  C      0.670624   -0.136110   -0.383031
  C      2.143020    0.231148   -0.542037
  C      2.987961   -0.995019   -0.910304
  C      4.471663   -0.621334   -1.018178
  C      5.339424   -1.854543   -1.317672
  C      6.842120   -1.526727   -1.305207
  C      7.232541   -0.613592   -2.405616
  C      8.172589   -1.223759   -3.157218
  C      8.438651   -2.556847   -2.588146
  O      7.591248   -2.721180   -1.465598
  H      0.267184   -0.543112   -1.334157
  H      0.089864    0.769277   -0.106658
  H      0.547434   -0.893399    0.420738
  H      2.241175    1.006539   -1.332737
  H      2.504916    0.655649    0.420077
  H      2.636509   -1.416462   -1.878033
  H      2.865285   -1.766690   -0.118458
  H      4.601299    0.141284   -1.815930
  H      4.798473   -0.184790   -0.048834
  H      5.051357   -2.302775   -2.294695
  H      5.155318   -2.608560   -0.521186
  H      9.501181   -2.617695   -2.270275
  H      8.214300   -3.335695   -3.346430
  H      7.116102   -1.059546   -0.334512
  H      6.855221    0.384222   -2.585840
  H      8.652770   -0.791504   -4.024948

----------------------------
CARTESIAN COORDINATES (A.U.)
----------------------------
  NO LB      ZA    FRAG     MASS         X           Y           Z
   0 C     6.0000    0    12.011    1.267296   -0.257210   -0.723824
   1 C     6.0000    0    12.011    4.049722    0.436806   -1.024302
   2 C     6.0000    0    12.011    5.646428   -1.880313   -1.720225
   3 C     6.0000    0    12.011    8.450218   -1.174151   -1.924078
   4 C     6.0000    0    12.011   10.090050   -3.504579   -2.490040
   5 C     6.0000    0    12.011   12.929732   -2.885097   -2.466483
   6 C     6.0000    0    12.011   13.667522   -1.159521   -4.545955
   7 C     6.0000    0    12.011   15.443955   -2.312570   -5.966276
   8 C     6.0000    0    12.011   15.946739   -4.831741   -4.890887
   9 O     8.0000    0    15.999   14.345380   -5.142286   -2.769579
  10 H     1.0000    0     1.008    0.504904   -1.026333   -2.521191
  11 H     1.0000    0     1.008    0.169819    1.453723   -0.201554
  12 H     1.0000    0     1.008    1.034501   -1.688280    0.795079
  13 H     1.0000    0     1.008    4.235206    1.902083   -2.518508
  14 H     1.0000    0     1.008    4.733605    1.238997    0.793830
  15 H     1.0000    0     1.008    4.982280   -2.676726   -3.548968
  16 H     1.0000    0     1.008    5.414603   -3.338561   -0.223854
  17 H     1.0000    0     1.008    8.695194    0.266989   -3.431610
  18 H     1.0000    0     1.008    9.067799   -0.349203   -0.092283
  19 H     1.0000    0     1.008    9.545681   -4.351614   -4.336345
  20 H     1.0000    0     1.008    9.742139   -4.929463   -0.984899
  21 H     1.0000    0     1.008   17.954631   -4.946727   -4.290199
  22 H     1.0000    0     1.008   15.522777   -6.303550   -6.323837
  23 H     1.0000    0     1.008   13.447483   -2.002251   -0.632137
  24 H     1.0000    0     1.008   12.954490    0.726075   -4.886530
  25 H     1.0000    0     1.008   16.351366   -1.495726   -7.606049

--------------------------------
INTERNAL COORDINATES (ANGSTROEM)
--------------------------------
 C      0   0   0     0.000000000000     0.00000000     0.00000000
 C      1   0   0     1.525815132234     0.00000000     0.00000000
 C      2   1   0     1.533958788349   111.35577396     0.00000000
 C      3   2   1     1.533834501042   110.79106623   182.00372750
 C      4   3   2     1.537371949850   111.36265248   177.15714455
 C      5   4   3     1.538086978012   112.26636017   185.13829629
 C      6   5   4     1.482277047607   112.49560543   293.85877017
 C      7   6   5     1.349406966082   108.56791403   238.47905568
 C      8   7   6     1.473687554472   108.64616500     0.05442233
 O      9   8   7     1.416054580037   107.64110900     0.89170789
 H      1   2   3     1.110429671687   110.46042737   299.20671889
 H      1   2   3     1.110580466332   109.53207777   179.40586913
 H      1   2   3     1.111173766183   110.26749378    60.04878819
 H      2   1   3     1.111787819354   109.09746978   121.30320236
 H      2   1   3     1.112129969569   108.40521548   239.49777207
 H      3   2   1     1.112489303718   109.73312223    60.75044110
 H      3   2   1     1.112450317124   108.83553909   301.84840892
 H      4   3   2     1.111215358924   109.30148114   299.11426118
 H      4   3   2     1.112206448787   108.57609325    57.64807327
 H      5   4   3     1.112864303558   110.36553488    61.72790827
 H      5   4   3     1.112126835846   108.11328524   303.53019444
 H      9   8   7     1.110727275652   109.43724830   241.57007443
 H      9   8   7     1.109924875177   109.53941782   120.26732414
 H      6   5   4     1.111563010136   109.72266264    55.29355417
 H      7   6   5     1.081889694571   126.86769106    59.50669497
 H      8   7   6     1.081838384787   125.12002150   180.70688863

---------------------------
INTERNAL COORDINATES (A.U.)
---------------------------
 C      0   0   0     0.000000000000     0.00000000     0.00000000
 C      1   0   0     2.883372730915     0.00000000     0.00000000
 C      2   1   0     2.898762010701   111.35577396     0.00000000
 C      3   2   1     2.898527141730   110.79106623   182.00372750
 C      4   3   2     2.905211951188   111.36265248   177.15714455
 C      5   4   3     2.906563158592   112.26636017   185.13829629
 C      6   5   4     2.801097674574   112.49560543   293.85877017
 C      7   6   5     2.550009609100   108.56791403   238.47905568
 C      8   7   6     2.784865884920   108.64616500     0.05442233
 O      9   8   7     2.675955346954   107.64110900     0.89170789
 H      1   2   3     2.098407970469   110.46042737   299.20671889
 H      1   2   3     2.098692931050   109.53207777   179.40586913
 H      1   2   3     2.099814105284   110.26749378    60.04878819
 H      2   1   3     2.100974497608   109.09746978   121.30320236
 H      2   1   3     2.101621067811   108.40521548   239.49777207
 H      3   2   1     2.102300110943   109.73312223    60.75044110
 H      3   2   1     2.102226436958   108.83553909   301.84840892
 H      4   3   2     2.099892704174   109.30148114   299.11426118
 H      4   3   2     2.101765592589   108.57609325    57.64807327
 H      5   4   3     2.103008757942   110.36553488    61.72790827
 H      5   4   3     2.101615145932   108.11328524   303.53019444
 H      9   8   7     2.098970360458   109.43724830   241.57007443
 H      9   8   7     2.097454043310   109.53941782   120.26732414
 H      6   5   4     2.100549669753   109.72266264    55.29355417
 H      7   6   5     2.044475229851   126.86769106    59.50669497
 H      8   7   6     2.044378268412   125.12002150   180.70688863

---------------------
BASIS SET INFORMATION
---------------------
There are 3 groups of distinct atoms

 Group   1 Type C   : 7s4p1d contracted to 3s2p1d pattern {511/31/1}
 Group   2 Type O   : 7s4p1d contracted to 3s2p1d pattern {511/31/1}
 Group   3 Type H   : 4s1p contracted to 2s1p pattern {31/1}

Atom   0C    basis set group =>   1
Atom   1C    basis set group =>   1
Atom   2C    basis set group =>   1
Atom   3C    basis set group =>   1
Atom   4C    basis set group =>   1
Atom   5C    basis set group =>   1
Atom   6C    basis set group =>   1
Atom   7C    basis set group =>   1
Atom   8C    basis set group =>   1
Atom   9O    basis set group =>   2
Atom  10H    basis set group =>   3
Atom  11H    basis set group =>   3
Atom  12H    basis set group =>   3
Atom  13H    basis set group =>   3
Atom  14H    basis set group =>   3
Atom  15H    basis set group =>   3
Atom  16H    basis set group =>   3
Atom  17H    basis set group =>   3
Atom  18H    basis set group =>   3
Atom  19H    basis set group =>   3
Atom  20H    basis set group =>   3
Atom  21H    basis set group =>   3
Atom  22H    basis set group =>   3
Atom  23H    basis set group =>   3
Atom  24H    basis set group =>   3
Atom  25H    basis set group =>   3
---------------------------------
AUXILIARY/J BASIS SET INFORMATION
---------------------------------
There are 3 groups of distinct atoms

 Group   1 Type C   : 12s5p4d2f1g contracted to 6s4p3d1f1g pattern {711111/2111/211/2/1}
 Group   2 Type O   : 12s5p4d2f1g contracted to 6s4p3d1f1g pattern {711111/2111/211/2/1}
 Group   3 Type H   : 5s2p1d contracted to 3s1p1d pattern {311/2/1}

Atom   0C    basis set group =>   1
Atom   1C    basis set group =>   1
Atom   2C    basis set group =>   1
Atom   3C    basis set group =>   1
Atom   4C    basis set group =>   1
Atom   5C    basis set group =>   1
Atom   6C    basis set group =>   1
Atom   7C    basis set group =>   1
Atom   8C    basis set group =>   1
Atom   9O    basis set group =>   2
Atom  10H    basis set group =>   3
Atom  11H    basis set group =>   3
Atom  12H    basis set group =>   3
Atom  13H    basis set group =>   3
Atom  14H    basis set group =>   3
Atom  15H    basis set group =>   3
Atom  16H    basis set group =>   3
Atom  17H    basis set group =>   3
Atom  18H    basis set group =>   3
Atom  19H    basis set group =>   3
Atom  20H    basis set group =>   3
Atom  21H    basis set group =>   3
Atom  22H    basis set group =>   3
Atom  23H    basis set group =>   3
Atom  24H    basis set group =>   3
Atom  25H    basis set group =>   3
---------------------------------
AUXILIARY/C BASIS SET INFORMATION
---------------------------------
There are 3 groups of distinct atoms

 Group   1 Type C   : 8s6p5d3f contracted to 6s5p4d1f pattern {311111/21111/2111/3}
 Group   2 Type O   : 8s6p5d3f contracted to 6s5p4d1f pattern {311111/21111/2111/3}
 Group   3 Type H   : 4s3p2d contracted to 3s2p1d pattern {211/21/2}

Atom   0C    basis set group =>   1
Atom   1C    basis set group =>   1
Atom   2C    basis set group =>   1
Atom   3C    basis set group =>   1
Atom   4C    basis set group =>   1
Atom   5C    basis set group =>   1
Atom   6C    basis set group =>   1
Atom   7C    basis set group =>   1
Atom   8C    basis set group =>   1
Atom   9O    basis set group =>   2
Atom  10H    basis set group =>   3
Atom  11H    basis set group =>   3
Atom  12H    basis set group =>   3
Atom  13H    basis set group =>   3
Atom  14H    basis set group =>   3
Atom  15H    basis set group =>   3
Atom  16H    basis set group =>   3
Atom  17H    basis set group =>   3
Atom  18H    basis set group =>   3
Atom  19H    basis set group =>   3
Atom  20H    basis set group =>   3
Atom  21H    basis set group =>   3
Atom  22H    basis set group =>   3
Atom  23H    basis set group =>   3
Atom  24H    basis set group =>   3
Atom  25H    basis set group =>   3
------------------------------------------------------------------------------
                             ORCA STARTUP CALCULATIONS
                           -- RI-GTO INTEGRALS CHOSEN --
------------------------------------------------------------------------------
------------------------------------------------------------------------------
                   ___                                                        
                  /   \      - P O W E R E D   B Y -                         
                 /     \                                                     
                 |  |  |   _    _      __       _____    __    __             
                 |  |  |  | |  | |    /  \     |  _  \  |  |  /  |          
                  \  \/   | |  | |   /    \    | | | |  |  | /  /          
                 / \  \   | |__| |  /  /\  \   | |_| |  |  |/  /          
                |  |  |   |  __  | /  /__\  \  |    /   |      \           
                |  |  |   | |  | | |   __   |  |    \   |  |\   \          
                \     /   | |  | | |  |  |  |  | |\  \  |  | \   \       
                 \___/    |_|  |_| |__|  |__|  |_| \__\ |__|  \__/        
                                                                              
                      - O R C A' S   B I G   F R I E N D -                    
                                      &                                       
                       - I N T E G R A L  F E E D E R -                       
                                                                              
 v1 FN, 2020, v2 2021, v3 2022-2024                                           
------------------------------------------------------------------------------


----------------------
SHARK INTEGRAL PACKAGE
----------------------

Number of atoms                             ...     26
Number of basis functions                   ...    220
Number of shells                            ...    108
Maximum angular momentum                    ...      2
Integral batch strategy                     ... SHARK/LIBINT Hybrid
RI-J (if used) integral strategy            ... SPLIT-RIJ (Revised 2003 algorithm where possible)
Printlevel                                  ...      1
Contraction scheme used                     ... SEGMENTED contraction
Prescreening option                         ... SCHWARTZ
   Thresh                                   ... 1.000e-12
   Tcut                                     ... 1.000e-14
   Tpresel                                  ... 1.000e-14 
Coulomb Range Separation                    ... NOT USED
Exchange Range Separation                   ... NOT USED
Multipole approximations                    ... NOT USED
Finite Nucleus Model                        ... NOT USED
CABS basis                                  ... NOT available
Auxiliary Coulomb fitting basis             ... AVAILABLE
   # of basis functions in Aux-J            ...    666
   # of shells in Aux-J                     ...    230
   Maximum angular momentum in Aux-J        ...      4
Auxiliary J/K fitting basis                 ... NOT available
Auxiliary Correlation fitting basis         ... AVAILABLE
   # of basis functions in Aux-C            ...    704
   # of shells in Aux-C                     ...    256
   Maximum angular momentum in Aux-C        ...      3
Auxiliary 'external' fitting basis          ... NOT available

Checking pre-screening integrals            ... done (  0.0 sec) Dimension = 108
Check shell pair data                       ... done (  0.0 sec)
Shell pair information
Shell pair cut-off parameter TPreSel        ...   1.0e-14
Total number of shell pairs                 ...      5886
Shell pairs after pre-screening             ...      5130
Total number of primitive shell pairs       ...     20278
Primitive shell pairs kept                  ...     12917
          la=0 lb=0:   1749 shell pairs
          la=1 lb=0:   1951 shell pairs
          la=1 lb=1:    569 shell pairs
          la=2 lb=0:    527 shell pairs
          la=2 lb=1:    291 shell pairs
          la=2 lb=2:     43 shell pairs

Calculating one electron integrals          ... done (  0.0 sec)
Calculating RI/J V-Matrix + Cholesky decomp.... done (  0.0 sec)
Calculating RI/C V-Matrix + Cholesky decomp.... done (  0.0 sec)
Calculating Nuclear repulsion               ... done (  0.0 sec) ENN=    524.856284626643 Eh

Diagonalization of the overlap matrix:
Smallest eigenvalue                        ... 8.272e-04
Time for diagonalization                   ...    0.005 sec
Threshold for overlap eigenvalues          ... 1.000e-07
Number of eigenvalues below threshold      ... 0
Time for construction of square roots      ...    0.002 sec
Total time needed                          ...    0.007 sec

-------------------
DFT GRID GENERATION
-------------------

General Integration Accuracy     IntAcc      ... 4.388
Radial Grid Type                 RadialGrid  ... OptM3 with GC (2021)
Angular Grid (max. ang.)         AngularGrid ... 4 (Lebedev-302)
Angular grid pruning method      GridPruning ... 4 (adaptive)
Weight generation scheme         WeightScheme... mBecke (2022)
Basis function cutoff            BFCut       ... 1.0000e-12
Integration weight cutoff        WCut        ... 1.0000e-14
Partially contracted basis set               ... off
Rotationally invariant grid construction     ... off
Angular grids for H and He will be reduced by one unit

Total number of grid points                  ...   111154
Total number of batches                      ...     1753
Average number of points per batch           ...       63
Average number of grid points per atom       ...     4275

--------------------
COSX GRID GENERATION
--------------------

GRIDX 1
-------
General Integration Accuracy     IntAcc      ... 3.816
Radial Grid Type                 RadialGrid  ... OptM3 with GC (2021)
Angular Grid (max. ang.)         AngularGrid ... 1 (Lebedev-50)
Angular grid pruning method      GridPruning ... 4 (adaptive)
Weight generation scheme         WeightScheme... mBecke (2022)
Basis function cutoff            BFCut       ... 1.0000e-12
Integration weight cutoff        WCut        ... 1.0000e-14
Partially contracted basis set               ... on
Rotationally invariant grid construction     ... off
Angular grids for H and He will be reduced by one unit

Total number of grid points                  ...    14226
Total number of batches                      ...      129
Average number of points per batch           ...      110
Average number of grid points per atom       ...      547
UseSFitting                                  ... on

GRIDX 2
-------
General Integration Accuracy     IntAcc      ... 4.020
Radial Grid Type                 RadialGrid  ... OptM3 with GC (2021)
Angular Grid (max. ang.)         AngularGrid ... 2 (Lebedev-110)
Angular grid pruning method      GridPruning ... 4 (adaptive)
Weight generation scheme         WeightScheme... mBecke (2022)
Basis function cutoff            BFCut       ... 1.0000e-12
Integration weight cutoff        WCut        ... 1.0000e-14
Partially contracted basis set               ... on
Rotationally invariant grid construction     ... off
Angular grids for H and He will be reduced by one unit

Total number of grid points                  ...    29780
Total number of batches                      ...      248
Average number of points per batch           ...      120
Average number of grid points per atom       ...     1145
UseSFitting                                  ... on

GRIDX 3
-------
General Integration Accuracy     IntAcc      ... 4.338
Radial Grid Type                 RadialGrid  ... OptM3 with GC (2021)
Angular Grid (max. ang.)         AngularGrid ... 3 (Lebedev-194)
Angular grid pruning method      GridPruning ... 4 (adaptive)
Weight generation scheme         WeightScheme... mBecke (2022)
Basis function cutoff            BFCut       ... 1.0000e-12
Integration weight cutoff        WCut        ... 1.0000e-14
Partially contracted basis set               ... on
Rotationally invariant grid construction     ... off
Angular grids for H and He will be reduced by one unit

Total number of grid points                  ...    65050
Total number of batches                      ...      523
Average number of points per batch           ...      124
Average number of grid points per atom       ...     2502
UseSFitting                                  ... on
Initializing property integral containers    ... done (  0.0 sec)

SHARK setup successfully completed in   2.5 seconds

Maximum memory used throughout the entire STARTUP-calculation: 46.9 MB
-------------------------------------------------------------------------------
                                 ORCA GUESS
                   Start orbitals & Density for SCF / CASSCF
-------------------------------------------------------------------------------

------------
SCF SETTINGS
------------
Hamiltonian:
 Density Functional     Method          .... DFT(GTOs)
 Exchange Functional    Exchange        .... B88
   X-Alpha parameter    XAlpha          ....  0.666667
   Becke's b parameter  XBeta           ....  0.004200
 Correlation Functional Correlation     .... LYP
 LDA part of GGA corr.  LDAOpt          .... VWN-3
 Gradients option       PostSCFGGA      .... off
 Hybrid DFT is turned on
   Fraction HF Exchange ScalHFX         ....  0.530000
   Scaling of DF-GGA-X  ScalDFX         ....  0.470000
   Scaling of DF-GGA-C  ScalDFC         ....  0.730000
   Scaling of DF-LDA-C  ScalLDAC        ....  0.730000
   Perturbative correction              ....  0.270000
   NL short-range parameter             ....  7.800000
 RI-approximation to the Coulomb term is turned on
   Number of AuxJ basis functions       .... 666
   RIJ-COSX (HFX calculated with COS-X)).... on


General Settings:
 Integral files         IntName         .... calc
 Hartree-Fock type      HFTyp           .... RHF
 Total Charge           Charge          ....    0
 Multiplicity           Mult            ....    1
 Number of Electrons    NEL             ....   78
 Basis Dimension        Dim             ....  220
 Nuclear Repulsion      ENuc            ....    524.8562846266 Eh

Convergence Acceleration:
 AO-DIIS                CNVDIIS         .... on
   Start iteration      DIISMaxIt       ....    12
   Startup error        DIISStart       ....  0.200000
   # of expansion vecs  DIISMaxEq       ....     5
   Bias factor          DIISBfac        ....   1.050
   Max. coefficient     DIISMaxC        ....  10.000
 MO-DIIS                CNVKDIIS        .... off
 Trust-Rad. Augm. Hess. CNVTRAH         .... auto
   Auto Start mean grad. ratio tolernc. ....  1.125000
   Auto Start start iteration           ....    50
   Auto Start num. interpolation iter.  ....    10
   Max. Number of Micro iterations      ....    24
   Max. Number of Macro iterations      .... Maxiter - #DIIS iter
   Number of Davidson start vectors     ....     2
   Converg. threshold    (grad. norm)   ....   2.000e-06
   Grad. Scal. Fac. for Micro threshold ....   0.100
   Minimum threshold for Micro iter.    ....   1.000e-02
   NR start threshold (gradient norm)   ....   1.000e-04
   Initial trust radius                 ....   0.400
   Minimum AH scaling param. (alpha)    ....   1.000
   Maximum AH scaling param. (alpha)    .... 1000.000
   Quad. conv. algorithm                .... NR
   White noise on init. David. guess    .... on
   Maximum white noise                  ....   0.010
   Pseudo random numbers                .... off
   Inactive MOs                         .... canonical
   Orbital update algorithm             .... Taylor
   Preconditioner                       .... Diag
   Full preconditioner red. dimension   ....   250
 SOSCF                  CNVSOSCF        .... on
   Start iteration      SOSCFMaxIt      ....   150
   Startup grad/error   SOSCFStart      ....  0.003300
   Hessian update       SOSCFHessUp     .... L-BFGS
 Level Shifting         CNVShift        .... on
   Level shift para.    LevelShift      ....    0.2500
   Turn off err/grad.   ShiftErr        ....    0.0010
 Zerner damping         CNVZerner       .... off
 Static damping         CNVDamp         .... on
   Fraction old density DampFac         ....    0.7000
   Max. Damping (<1)    DampMax         ....    0.9800
   Min. Damping (>=0)   DampMin         ....    0.0000
   Turn off err/grad.   DampErr         ....    0.1000

SCF Procedure:
 Maximum # iterations   MaxIter         ....   125
 SCF integral mode      SCFMode         .... Direct
   Integral package                     .... SHARK and LIBINT hybrid scheme
 Reset frequency        DirectResetFreq ....    20
 Integral Threshold     Thresh          ....  1.000e-12 Eh
 Primitive CutOff       TCut            ....  1.000e-14 Eh

Convergence Tolerance:
 Convergence Check Mode ConvCheckMode   .... Total+1el-Energy
 Convergence forced     ConvForced      .... 0
 Energy Change          TolE            ....  1.000e-09 Eh
 1-El. energy change                    ....  1.000e-06 Eh
 Orbital Gradient       TolG            ....  2.000e-06
 Orbital Rotation angle TolX            ....  2.000e-06
 DIIS Error             TolErr          ....  1.000e-08

------------------------------
INITIAL GUESS: MODEL POTENTIAL
------------------------------
Loading Hartree-Fock densities                     ... done
Calculating cut-offs                               ... done
Initializing the effective Hamiltonian             ... done
Setting up the integral package (SHARK)            ... done
Starting the Coulomb interaction                   ... done (   0.3 sec)
Making the grid                                    ... done (   0.3 sec)
Mapping shells                                     ... done
Starting the XC term evaluation                    ... done (   0.3 sec)
  promolecular density results
     # of electrons  =     77.988577046
     EX              =    -59.216054325
     EC              =     -0.835875584
     EX+EC           =    -60.051929910
Transforming the Hamiltonian                       ... done (   0.0 sec)
Diagonalizing the Hamiltonian                      ... done (   0.0 sec)
Back transforming the eigenvectors                 ... done (   0.0 sec)
Now organizing SCF variables                       ... done
                      ------------------
                      INITIAL GUESS DONE (   0.9 sec)
                      ------------------
             **** ENERGY FILE WAS UPDATED (calc.en.tmp) ****
Finished Guess after   1.0 sec
Maximum memory used throughout the entire GUESS-calculation: 23.8 MB

-------------------------------------------------------------------------------------------
                                      ORCA LEAN-SCF
                              memory conserving SCF solver
-------------------------------------------------------------------------------------------

--------------------
CPCM SOLVATION MODEL
--------------------
CPCM parameters:
  Epsilon                                         ...      16.7000
  Refrac                                          ...       1.2750
  Rsolv                                           ...       1.3000
  Surface type                                    ... GAUSSIAN VDW
  Discretization scheme                           ... Constant charge density
    Threshold for H atoms                         ...       5.0000 (charges/Ang^2)
    Threshold for non-H atoms                     ...       5.0000 (charges/Ang^2)
  Epsilon function type                           ...         CPCM
Solvent:                                          ... CUSTOM
Radii:
  Scheme                                          ... Element-dependent radii
  Radius for C  used is    3.8550 Bohr (=   2.0400 Ang.)
  Radius for O  used is    3.4469 Bohr (=   1.8240 Ang.)
  Radius for H  used is    2.4944 Bohr (=   1.3200 Ang.)
Calculating surface                               ...        done! (  0.0s)
Cavity surface points                             ...         2208
Cavity Volume                                     ...    1349.3204
Cavity Surface-area                               ...     769.5608
Calculating surface distance matrix               ...        done! (  0.1s)
Performing Cholesky decomposition & store         ...        done! (  0.2s)
Overall time for CPCM initialization              ...                 0.3s

----------------------------------------D-I-I-S--------------------------------------------
Iteration    Energy (Eh)           Delta-E    RMSDP     MaxDP     DIISErr   Damp  Time(sec)
-------------------------------------------------------------------------------------------
               ***  Starting incremental Fock matrix formation  ***
    1    -426.2284961244954502     0.00e+00  2.62e-03  7.24e-02  1.71e-01  0.700   9.3
    2    -426.3438652351128439    -1.15e-01  1.92e-03  4.85e-02  1.02e-01  0.700   5.4
                               ***Turning on AO-DIIS***
    3    -426.4038508870401074    -6.00e-02  9.45e-04  1.87e-02  5.10e-02  0.700   5.3
    4    -426.4393904528199073    -3.55e-02  2.02e-03  3.48e-02  3.15e-02  0.000   5.2
                              *** Initializing SOSCF ***
---------------------------------------S-O-S-C-F--------------------------------------
Iteration    Energy (Eh)           Delta-E    RMSDP     MaxDP     MaxGrad    Time(sec)
--------------------------------------------------------------------------------------
    5    -426.5148210543278537    -7.54e-02  1.52e-04  3.79e-03  3.19e-03     5.3
               *** Restarting incremental Fock matrix formation ***
    6    -426.5148760447517589    -5.50e-05  9.95e-05  3.11e-03  3.21e-04     9.3
    7    -426.5148847027198826    -8.66e-06  2.76e-05  1.01e-03  3.15e-04     7.8
    8    -426.5148901324068902    -5.43e-06  6.81e-06  1.47e-04  3.07e-05     7.3
    9    -426.5148901567742996    -2.44e-08  2.70e-06  6.67e-05  2.88e-05     6.9
   10    -426.5148902290793558    -7.23e-08  3.14e-07  6.85e-06  2.01e-06     6.4
   11    -426.5148902300069267    -9.28e-10  1.36e-07  3.96e-06  8.51e-07     5.5
                 **** Energy Check signals convergence ****

               *****************************************************
               *                     SUCCESS                       *
               *           SCF CONVERGED AFTER  11 CYCLES          *
               *****************************************************

Recomputing exchange energy using gridx3       ... done (   14.181 sec)
Old exchange energy                            :    -32.084592796 Eh
New exchange energy                            :    -32.084721408 Eh
Exchange energy change after final integration :     -0.000128612 Eh
Total energy after final integration           :   -426.515018842 Eh
             **** ENERGY FILE WAS UPDATED (calc.en.tmp) ****

----------------
TOTAL SCF ENERGY
----------------

Total Energy       :       -426.51501884187132 Eh          -11606.06370 eV

Components:
Nuclear Repulsion  :        524.85628462664306 Eh           14282.06559 eV
Electronic Energy  :       -951.36466038747324 Eh          -25887.94853 eV
One Electron Energy:      -1617.30406303085579 Eh          -44009.08093 eV
Two Electron Energy:        665.93940264338255 Eh           18121.13241 eV
CPCM Dielectric    :         -0.00651446917676 Eh              -0.17727 eV

Virial components:
Potential Energy   :       -849.08363632740873 Eh          -23104.74037 eV
Kinetic Energy     :        422.56861748553740 Eh           11498.67666 eV
Virial Ratio       :          2.00933907818289

DFT components:
N(Alpha)           :       39.000092381969 electrons
N(Beta)            :       39.000092381969 electrons
N(Total)           :       78.000184763938 electrons
E(X)               :      -28.458859459799 Eh       
E(C)               :       -1.872078366607 Eh       
E(XC)              :      -30.330937826406 Eh       

CPCM Solvation Model Properties:
Surface-charge          :         -0.02823497201213
Corrected charge        :          0.00000000000000
Outlying charge corr.   :          0.00004912190043 Eh               0.00134 eV
Free-energy (cav+disp)  :  This term is not implemented in the current solvation scheme

---------------
SCF CONVERGENCE
---------------

  Last Energy change         ...    9.2757e-10  Tolerance :   1.0000e-09
  Last MAX-Density change    ...    3.9644e-06  Tolerance :   1.0000e-08
  Last RMS-Density change    ...    1.3646e-07  Tolerance :   1.0000e-09
  Last DIIS Error            ...    3.1940e-03  Tolerance :   1.0000e-08
  Last Orbital Gradient      ...    8.5126e-07  Tolerance :   2.0000e-06
  Last Orbital Rotation      ...    2.0105e-06  Tolerance :   2.0000e-06


----------------
ORBITAL ENERGIES
----------------

  NO   OCC          E(Eh)            E(eV) 
   0   2.0000     -19.724169      -536.7219 
   1   2.0000     -10.669354      -290.3279 
   2   2.0000     -10.669184      -290.3233 
   3   2.0000     -10.623432      -289.0783 
   4   2.0000     -10.620916      -289.0098 
   5   2.0000     -10.613459      -288.8069 
   6   2.0000     -10.613080      -288.7966 
   7   2.0000     -10.612213      -288.7730 
   8   2.0000     -10.611430      -288.7517 
   9   2.0000     -10.610442      -288.7248 
  10   2.0000      -1.174796       -31.9678 
  11   2.0000      -0.914634       -24.8884 
  12   2.0000      -0.897877       -24.4325 
  13   2.0000      -0.871597       -23.7174 
  14   2.0000      -0.820036       -22.3143 
  15   2.0000      -0.754936       -20.5429 
  16   2.0000      -0.685800       -18.6616 
  17   2.0000      -0.661195       -17.9920 
  18   2.0000      -0.648802       -17.6548 
  19   2.0000      -0.636080       -17.3086 
  20   2.0000      -0.588577       -16.0160 
  21   2.0000      -0.553838       -15.0707 
  22   2.0000      -0.542345       -14.7580 
  23   2.0000      -0.506483       -13.7821 
  24   2.0000      -0.500955       -13.6317 
  25   2.0000      -0.486355       -13.2344 
  26   2.0000      -0.463596       -12.6151 
  27   2.0000      -0.458399       -12.4737 
  28   2.0000      -0.450536       -12.2597 
  29   2.0000      -0.439415       -11.9571 
  30   2.0000      -0.414463       -11.2781 
  31   2.0000      -0.408626       -11.1193 
  32   2.0000      -0.398791       -10.8517 
  33   2.0000      -0.386905       -10.5282 
  34   2.0000      -0.379838       -10.3359 
  35   2.0000      -0.377699       -10.2777 
  36   2.0000      -0.367506       -10.0004 
  37   2.0000      -0.342621        -9.3232 
  38   2.0000      -0.278152        -7.5689 
  39   0.0000       0.070847         1.9278 
  40   0.0000       0.110908         3.0180 
  41   0.0000       0.124874         3.3980 
  42   0.0000       0.132831         3.6145 
  43   0.0000       0.136159         3.7051 
  44   0.0000       0.142673         3.8823 
  45   0.0000       0.162314         4.4168 
  46   0.0000       0.166062         4.5188 
  47   0.0000       0.181139         4.9291 
  48   0.0000       0.184326         5.0158 
  49   0.0000       0.192964         5.2508 
*Only the first 10 virtual orbitals were printed.

                    ********************************
                    * MULLIKEN POPULATION ANALYSIS *
                    ********************************

-----------------------
MULLIKEN ATOMIC CHARGES
-----------------------
   0 C :   -0.019615
   1 C :   -0.056759
   2 C :   -0.040668
   3 C :   -0.056738
   4 C :    0.031751
   5 C :    0.235155
   6 C :   -0.105598
   7 C :   -0.158095
   8 C :    0.327967
   9 O :   -0.502931
  10 H :    0.021892
  11 H :    0.021678
  12 H :    0.021663
  13 H :    0.016620
  14 H :    0.016065
  15 H :    0.014766
  16 H :    0.013657
  17 H :    0.022548
  18 H :    0.016445
  19 H :    0.007771
  20 H :    0.013902
  21 H :    0.028528
  22 H :    0.029520
  23 H :    0.016402
  24 H :    0.043073
  25 H :    0.041002
Sum of atomic charges:   -0.0000000

--------------------------------
MULLIKEN REDUCED ORBITAL CHARGES
--------------------------------
  0 C s       :     3.025614  s :     3.025614
      pz      :     1.000832  p :     2.961571
      px      :     0.968802
      py      :     0.991937
      dz2     :     0.005518  d :     0.032430
      dxz     :     0.005204
      dyz     :     0.008039
      dx2y2   :     0.006238
      dxy     :     0.007431

  1 C s       :     3.067977  s :     3.067977
      pz      :     0.993427  p :     2.947835
      px      :     0.961229
      py      :     0.993180
      dz2     :     0.006684  d :     0.040947
      dxz     :     0.005629
      dyz     :     0.010603
      dx2y2   :     0.009213
      dxy     :     0.008818

  2 C s       :     3.064028  s :     3.064028
      pz      :     0.990987  p :     2.936546
      px      :     0.949358
      py      :     0.996201
      dz2     :     0.006658  d :     0.040094
      dxz     :     0.005390
      dyz     :     0.010546
      dx2y2   :     0.008940
      dxy     :     0.008559

  3 C s       :     3.062274  s :     3.062274
      pz      :     0.996674  p :     2.954525
      px      :     0.954947
      py      :     1.002904
      dz2     :     0.006770  d :     0.039940
      dxz     :     0.005199
      dyz     :     0.010495
      dx2y2   :     0.008549
      dxy     :     0.008928

  4 C s       :     3.030478  s :     3.030478
      pz      :     0.985809  p :     2.899286
      px      :     0.913185
      py      :     1.000292
      dz2     :     0.007098  d :     0.038486
      dxz     :     0.004570
      dyz     :     0.010345
      dx2y2   :     0.009190
      dxy     :     0.007282

  5 C s       :     2.984612  s :     2.984612
      pz      :     1.012426  p :     2.703597
      px      :     0.921519
      py      :     0.769653
      dz2     :     0.014144  d :     0.076636
      dxz     :     0.008483
      dyz     :     0.016944
      dx2y2   :     0.017641
      dxy     :     0.019424

  6 C s       :     3.229825  s :     3.229825
      pz      :     0.978792  p :     2.837814
      px      :     0.965499
      py      :     0.893523
      dz2     :     0.008476  d :     0.037959
      dxz     :     0.005079
      dyz     :     0.009501
      dx2y2   :     0.007815
      dxy     :     0.007088

  7 C s       :     3.239292  s :     3.239292
      pz      :     0.939006  p :     2.880063
      px      :     0.964514
      py      :     0.976543
      dz2     :     0.006690  d :     0.038740
      dxz     :     0.006572
      dyz     :     0.009354
      dx2y2   :     0.010047
      dxy     :     0.006078

  8 C s       :     2.918084  s :     2.918084
      pz      :     0.802163  p :     2.685103
      px      :     0.907303
      py      :     0.975637
      dz2     :     0.014664  d :     0.068846
      dxz     :     0.016637
      dyz     :     0.015305
      dx2y2   :     0.015986
      dxy     :     0.006255

  9 O s       :     3.788141  s :     3.788141
      pz      :     1.579118  p :     4.698400
      px      :     1.566182
      py      :     1.553101
      dz2     :     0.003782  d :     0.016390
      dxz     :     0.003102
      dyz     :     0.002723
      dx2y2   :     0.003222
      dxy     :     0.003562

 10 H s       :     0.954667  s :     0.954667
      pz      :     0.012480  p :     0.023440
      px      :     0.005171
      py      :     0.005789

 11 H s       :     0.954971  s :     0.954971
      pz      :     0.004967  p :     0.023351
      px      :     0.006756
      py      :     0.011629

 12 H s       :     0.954906  s :     0.954906
      pz      :     0.010222  p :     0.023431
      px      :     0.003746
      py      :     0.009463

 13 H s       :     0.961059  s :     0.961059
      pz      :     0.009767  p :     0.022321
      px      :     0.003453
      py      :     0.009100

 14 H s       :     0.961597  s :     0.961597
      pz      :     0.012595  p :     0.022338
      px      :     0.004533
      py      :     0.005210

 15 H s       :     0.962947  s :     0.962947
      pz      :     0.012699  p :     0.022287
      px      :     0.004416
      py      :     0.005172

 16 H s       :     0.964012  s :     0.964012
      pz      :     0.009886  p :     0.022331
      px      :     0.003414
      py      :     0.009031

 17 H s       :     0.955043  s :     0.955043
      pz      :     0.010011  p :     0.022409
      px      :     0.003526
      py      :     0.008871

 18 H s       :     0.961210  s :     0.961210
      pz      :     0.012770  p :     0.022345
      px      :     0.004292
      py      :     0.005283

 19 H s       :     0.969881  s :     0.969881
      pz      :     0.013014  p :     0.022348
      px      :     0.003927
      py      :     0.005407

 20 H s       :     0.963419  s :     0.963419
      pz      :     0.009901  p :     0.022679
      px      :     0.003794
      py      :     0.008985

 21 H s       :     0.949210  s :     0.949210
      pz      :     0.003508  p :     0.022262
      px      :     0.014647
      py      :     0.004107

 22 H s       :     0.948184  s :     0.948184
      pz      :     0.008743  p :     0.022296
      px      :     0.003607
      py      :     0.009946

 23 H s       :     0.962688  s :     0.962688
      pz      :     0.012969  p :     0.020910
      px      :     0.003350
      py      :     0.004590

 24 H s       :     0.931965  s :     0.931965
      pz      :     0.003818  p :     0.024962
      px      :     0.005621
      py      :     0.015523

 25 H s       :     0.934198  s :     0.934198
      pz      :     0.012838  p :     0.024801
      px      :     0.006515
      py      :     0.005448


                     *******************************
                     * LOEWDIN POPULATION ANALYSIS *
                     *******************************

----------------------
LOEWDIN ATOMIC CHARGES
----------------------
   0 C :   -0.056214
   1 C :   -0.036970
   2 C :   -0.030141
   3 C :   -0.031908
   4 C :   -0.034700
   5 C :    0.080813
   6 C :   -0.043179
   7 C :   -0.044393
   8 C :    0.098576
   9 O :   -0.225284
  10 H :    0.019671
  11 H :    0.020077
  12 H :    0.019871
  13 H :    0.017590
  14 H :    0.017881
  15 H :    0.017860
  16 H :    0.017568
  17 H :    0.018425
  18 H :    0.019285
  19 H :    0.018229
  20 H :    0.019755
  21 H :    0.017126
  22 H :    0.017984
  23 H :    0.013074
  24 H :    0.034284
  25 H :    0.034716

-------------------------------
LOEWDIN REDUCED ORBITAL CHARGES
-------------------------------
  0 C s       :     2.848924  s :     2.848924
      pz      :     1.053402  p :     3.131427
      px      :     1.027029
      py      :     1.050996
      dz2     :     0.013319  d :     0.075863
      dxz     :     0.011205
      dyz     :     0.018906
      dx2y2   :     0.015170
      dxy     :     0.017262

  1 C s       :     2.845997  s :     2.845997
      pz      :     1.046207  p :     3.097778
      px      :     1.016703
      py      :     1.034868
      dz2     :     0.015827  d :     0.093195
      dxz     :     0.011762
      dyz     :     0.024293
      dx2y2   :     0.021111
      dxy     :     0.020202

  2 C s       :     2.848041  s :     2.848041
      pz      :     1.046656  p :     3.089949
      px      :     1.009832
      py      :     1.033461
      dz2     :     0.015988  d :     0.092151
      dxz     :     0.011156
      dyz     :     0.024060
      dx2y2   :     0.020977
      dxy     :     0.019969

  3 C s       :     2.845607  s :     2.845607
      pz      :     1.048329  p :     3.094700
      px      :     1.014161
      py      :     1.032210
      dz2     :     0.016327  d :     0.091601
      dxz     :     0.010554
      dyz     :     0.023874
      dx2y2   :     0.020084
      dxy     :     0.020763

  4 C s       :     2.856635  s :     2.856635
      pz      :     1.049518  p :     3.087977
      px      :     1.001664
      py      :     1.036796
      dz2     :     0.017078  d :     0.090087
      dxz     :     0.009709
      dyz     :     0.023728
      dx2y2   :     0.021932
      dxy     :     0.017640

  5 C s       :     2.838400  s :     2.838400
      pz      :     1.050348  p :     2.911440
      px      :     0.981772
      py      :     0.879320
      dz2     :     0.032878  d :     0.169347
      dxz     :     0.014963
      dyz     :     0.039990
      dx2y2   :     0.040918
      dxy     :     0.040598

  6 C s       :     2.877686  s :     2.877686
      pz      :     1.023818  p :     3.074722
      px      :     1.016719
      py      :     1.034185
      dz2     :     0.018992  d :     0.090771
      dxz     :     0.013353
      dyz     :     0.023281
      dx2y2   :     0.016738
      dxy     :     0.018408

  7 C s       :     2.877726  s :     2.877726
      pz      :     1.025154  p :     3.074902
      px      :     1.018793
      py      :     1.030955
      dz2     :     0.014616  d :     0.091765
      dxz     :     0.017082
      dyz     :     0.022340
      dx2y2   :     0.022563
      dxy     :     0.015164

  8 C s       :     2.835171  s :     2.835171
      pz      :     0.897195  p :     2.912694
      px      :     0.968035
      py      :     1.047465
      dz2     :     0.031548  d :     0.153558
      dxz     :     0.034517
      dyz     :     0.036566
      dx2y2   :     0.039280
      dxy     :     0.011647

  9 O s       :     3.472660  s :     3.472660
      pz      :     1.588525  p :     4.724584
      px      :     1.565691
      py      :     1.570368
      dz2     :     0.006395  d :     0.028041
      dxz     :     0.005829
      dyz     :     0.003979
      dx2y2   :     0.005291
      dxy     :     0.006546

 10 H s       :     0.917505  s :     0.917505
      pz      :     0.032141  p :     0.062823
      px      :     0.015607
      py      :     0.015075

 11 H s       :     0.917032  s :     0.917032
      pz      :     0.012915  p :     0.062890
      px      :     0.019899
      py      :     0.030076

 12 H s       :     0.917451  s :     0.917451
      pz      :     0.026010  p :     0.062678
      px      :     0.012105
      py      :     0.024564

 13 H s       :     0.919485  s :     0.919485
      pz      :     0.025381  p :     0.062926
      px      :     0.012117
      py      :     0.025428

 14 H s       :     0.919285  s :     0.919285
      pz      :     0.032353  p :     0.062834
      px      :     0.014812
      py      :     0.015668

 15 H s       :     0.918999  s :     0.918999
      pz      :     0.032698  p :     0.063140
      px      :     0.014646
      py      :     0.015795

 16 H s       :     0.919330  s :     0.919330
      pz      :     0.025454  p :     0.063101
      px      :     0.012023
      py      :     0.025625

 17 H s       :     0.917485  s :     0.917485
      pz      :     0.026085  p :     0.064090
      px      :     0.012562
      py      :     0.025443

 18 H s       :     0.917126  s :     0.917126
      pz      :     0.032979  p :     0.063589
      px      :     0.014479
      py      :     0.016131

 19 H s       :     0.918038  s :     0.918038
      pz      :     0.033545  p :     0.063733
      px      :     0.013607
      py      :     0.016581

 20 H s       :     0.916236  s :     0.916236
      pz      :     0.025839  p :     0.064009
      px      :     0.013014
      py      :     0.025155

 21 H s       :     0.919671  s :     0.919671
      pz      :     0.010707  p :     0.063204
      px      :     0.039993
      py      :     0.012503

 22 H s       :     0.918820  s :     0.918820
      pz      :     0.024870  p :     0.063196
      px      :     0.011138
      py      :     0.027188

 23 H s       :     0.923116  s :     0.923116
      pz      :     0.035775  p :     0.063810
      px      :     0.012840
      py      :     0.015194

 24 H s       :     0.892664  s :     0.892664
      pz      :     0.014297  p :     0.073052
      px      :     0.017516
      py      :     0.041238

 25 H s       :     0.893054  s :     0.893054
      pz      :     0.034263  p :     0.072230
      px      :     0.019323
      py      :     0.018644


                      *****************************
                      * MAYER POPULATION ANALYSIS *
                      *****************************

  NA   - Mulliken gross atomic population
  ZA   - Total nuclear charge
  QA   - Mulliken gross atomic charge
  VA   - Mayer's total valence
  BVA  - Mayer's bonded valence
  FA   - Mayer's free valence

  ATOM       NA         ZA         QA         VA         BVA        FA
  0 C      6.0196     6.0000    -0.0196     3.9843     3.9843    -0.0000
  1 C      6.0568     6.0000    -0.0568     4.0467     4.0467     0.0000
  2 C      6.0407     6.0000    -0.0407     4.0062     4.0062     0.0000
  3 C      6.0567     6.0000    -0.0567     4.0082     4.0082     0.0000
  4 C      5.9682     6.0000     0.0318     3.9032     3.9032    -0.0000
  5 C      5.7648     6.0000     0.2352     3.9233     3.9233    -0.0000
  6 C      6.1056     6.0000    -0.1056     3.8874     3.8874    -0.0000
  7 C      6.1581     6.0000    -0.1581     3.9563     3.9563     0.0000
  8 C      5.6720     6.0000     0.3280     3.8307     3.8307     0.0000
  9 O      8.5029     8.0000    -0.5029     1.9529     1.9529    -0.0000
 10 H      0.9781     1.0000     0.0219     0.9834     0.9834    -0.0000
 11 H      0.9783     1.0000     0.0217     0.9789     0.9789    -0.0000
 12 H      0.9783     1.0000     0.0217     0.9840     0.9840     0.0000
 13 H      0.9834     1.0000     0.0166     0.9732     0.9732     0.0000
 14 H      0.9839     1.0000     0.0161     0.9736     0.9736     0.0000
 15 H      0.9852     1.0000     0.0148     0.9772     0.9772    -0.0000
 16 H      0.9863     1.0000     0.0137     0.9792     0.9792    -0.0000
 17 H      0.9775     1.0000     0.0225     0.9804     0.9804    -0.0000
 18 H      0.9836     1.0000     0.0164     0.9791     0.9791    -0.0000
 19 H      0.9922     1.0000     0.0078     0.9930     0.9930    -0.0000
 20 H      0.9861     1.0000     0.0139     0.9849     0.9849    -0.0000
 21 H      0.9715     1.0000     0.0285     0.9738     0.9738     0.0000
 22 H      0.9705     1.0000     0.0295     0.9747     0.9747     0.0000
 23 H      0.9836     1.0000     0.0164     0.9749     0.9749     0.0000
 24 H      0.9569     1.0000     0.0431     0.9933     0.9933    -0.0000
 25 H      0.9590     1.0000     0.0410     0.9905     0.9905     0.0000

  Mayer bond orders larger than 0.100000
B(  0-C ,  1-C ) :   1.0811 B(  0-C , 10-H ) :   0.9754 B(  0-C , 11-H ) :   0.9747 
B(  0-C , 12-H ) :   0.9756 B(  1-C ,  2-C ) :   1.0605 B(  1-C , 13-H ) :   0.9567 
B(  1-C , 14-H ) :   0.9575 B(  2-C ,  3-C ) :   1.0635 B(  2-C , 15-H ) :   0.9540 
B(  2-C , 16-H ) :   0.9564 B(  3-C ,  4-C ) :   1.0475 B(  3-C , 17-H ) :   0.9495 
B(  3-C , 18-H ) :   0.9530 B(  4-C ,  5-C ) :   1.0327 B(  4-C , 19-H ) :   0.9420 
B(  4-C , 20-H ) :   0.9467 B(  5-C ,  6-C ) :   1.0053 B(  5-C ,  9-O ) :   0.9506 
B(  5-C , 23-H ) :   0.9235 B(  6-C ,  7-C ) :   1.8914 B(  6-C , 24-H ) :   0.9993 
B(  7-C ,  8-C ) :   1.0221 B(  7-C , 25-H ) :   0.9938 B(  8-C ,  9-O ) :   0.9477 
B(  8-C , 21-H ) :   0.9437 B(  8-C , 22-H ) :   0.9427 

-------
TIMINGS
-------

Total SCF time: 0 days 0 hours 1 min 28 sec 

Total time                  ....      88.312 sec
Sum of individual times     ....      88.258 sec  ( 99.9%)

SCF preparation             ....       0.338 sec  (  0.4%)
Fock matrix formation       ....      87.769 sec  ( 99.4%)
  Startup                   ....       0.003 sec  (  0.0% of F)
  Split-RI-J                ....       5.144 sec  (  5.9% of F)
  Chain of spheres X        ....      62.792 sec  ( 71.5% of F)
  XC integration            ....      11.481 sec  ( 13.1% of F)
    XC Preparation          ....       0.000 sec  (  0.0% of XC)
    Basis function eval.    ....       4.748 sec  ( 41.4% of XC)
    Density eval.           ....       2.841 sec  ( 24.7% of XC)
    XC-Functional eval.     ....       0.516 sec  (  4.5% of XC)
    XC-Potential eval.      ....       3.108 sec  ( 27.1% of XC)
  CPCM terms                ....       8.329 sec  (  9.5% of F)
Diagonalization             ....       0.000 sec  (  0.0%)
Density matrix formation    ....       0.012 sec  (  0.0%)
Total Energy calculation    ....       0.006 sec  (  0.0%)
Population analysis         ....       0.009 sec  (  0.0%)
Orbital Transformation      ....       0.017 sec  (  0.0%)
Orbital Orthonormalization  ....       0.000 sec  (  0.0%)
DIIS solution               ....       0.064 sec  (  0.1%)
SOSCF solution              ....       0.041 sec  (  0.0%)
Finished LeanSCF after  88.4 sec

Maximum memory used throughout the entire LEANSCF-calculation: 50.9 MB

------------------------------------------------------------------------------
                                ORCA  MP2 
------------------------------------------------------------------------------

Freezing NCore=20 chemical core electrons

----------------------
RI-MP2 ENERGY+GRADIENT
----------------------
Dimension of the orbital basis            ...  220
Dimension of the AuxC basis               ...  704
Memory devoted to MP2                     ... 4096 MB   
Data format for matrix containers         ... DOUBLE
Compression type for matrix containers    ... UNCOMPRESSED
Overall scaling of the MP2 energy         ...   2.700e-01

-----------------------
SHARK RI TRANSFORMATION
-----------------------

Number of basis functions                ...    220
Number of aux functions                  ...    704
Number of operators                      ...      1
Generation of IJK                        ... YES
Generation of IAK                        ... YES
Generation of ABK                        ... NO
Orbital Range Operator  0:    0-  38 to   39- 219

Aux basis identifier                     ...   AUXC
Contraction scheme used                  ... SEGMENTED
Do orthogonalization                     ... YES
All operator combinations                ... NO
Transpose (ia|K)                         ... NO
Integral generator used                  ... LIBINT
Starting integral generation + trafo... 
Half trafo (segmented) done. Total time =  1.1 sec. integrals=  0.8 sec trafo=  0.3 sec
Integral generation and half transformation done (  1.1 sec)

Reading or making V^(-1/2)          ... done (  0.0 sec)
Sorting IJK integrals               ... done (  0.4 sec)
Sorting IAK integrals               ... done (  0.7 sec)

SHARK RI integral transformation done. Total time =  1.8 sec.

Opening buffers                              ... done
Frozen core precalculation                   ... done

Starting loop over batches of integrals:

Operator 0  - window                       ... ( 10- 38)x( 39-219)
Operator 0  - Memory available             ...  4096 MB
Operator 0  - Memory needed per MO         ...   1.0 MB
Operator 0  - Number of orbitals per batch ... 29
Operator 0  - Number of batches            ... 1

OPERATOR  0   PASS   0:  MOs    10 ...   38
  Reading integrals       ... ok
  Internal MO  12
  Internal MO  15
  Internal MO  18
  Internal MO  21
  Internal MO  24
  Internal MO  27
  Internal MO  30
  Internal MO  33
  Internal MO  36
Closing buffer GIPV ( 0.03 GB; CompressionRatio= 1.00)
Time spent in pair loops =     6.765 sec
Deleting buffers (Ka|jb) ...done

-----------------------------------------------
 RI-MP2 CORRELATION ENERGY:     -0.472301472 Eh
-----------------------------------------------


---------------------
MP2 DENSITY FORMATION
---------------------

Completing the external part of the density      ... done
Storing the unrelaxed density                    ... done

Re-sorting 3-index density container for op 0    ... done
Computing external part of the Lagrangian        ... done
Calculating the xc-kernel                        ... done
Calculating G(D)                                 ... done
Completing the Lagrangian                        ... done
Solving the Z-vector equations                   ... Using XC Grid                  ... (calc.grid_cpscf.tmp) 
Recalculating density on grid  ... (calc.grho_cpscf0.tmp) done
Calculating the xc-kernel      ... (calc.fxc_cpscf0.tmp) done

-------------------
SHARK CP-SCF DRIVER
-------------------

Dimension of the orbital basis          ...    220
Dimension of the CPSCF-problem          ...   7059
Number of operators                     ...      1
Max. number of iterations               ...    128
Convergence Tolerance                   ... 3.0e-05
Number of perturbations                 ...      1
Perturbation type                       ... REAL

----------------------------
POPLE LINEAR EQUATION SOLVER
----------------------------

  ITERATION   0:   ||err||_max =   3.3168e-02 (   4.3 sec)
  ITERATION   1:   ||err||_max =   5.6631e-03 (   4.3 sec)
  ITERATION   2:   ||err||_max =   2.4406e-03 (   4.4 sec)
  ITERATION   3:   ||err||_max =   3.4080e-04 (   4.4 sec)
  ITERATION   4:   ||err||_max =   1.0777e-04 (   4.4 sec)
  ITERATION   5:   ||err||_max =   3.4484e-05 (   4.5 sec)
  ITERATION   6:   ||err||_max =   9.0678e-06 (   4.6 sec)
done
Finalizing the relaxed density                   ... done
Transforming P to the AO basis                   ... done
Storing the relaxed density                      ... done

------------------------------------
ENERGY WEIGHTED DENSITY FINALIZATION
------------------------------------

Gathering the parts of the W-matrix              ... done
Forming the Z-density                            ... done
Transforming Z to the AO basis                   ... done
Calculating G(Z)                                 ... done
Finalizing the W-matrix                          ... done
Transforming W to the AO basis and storing       ... done

----------------------------------
MP2 DERIVATIVE INTEGRAL GENERATION
----------------------------------

Input SCF Electron Density              ... calc.scfp
Input Correlated Electron Density       ... calc.pmp2re
Input Energy Weighted Density           ... calc.wmp2.tmp

Nuclear repulsion gradient              ... done (  0.0 sec)
HCore & Overlap gradient  (SHARK)       ... done (  0.5 sec)
Two-electron RIJ gradient terms         ... done (  2.3 sec)

-----------------------------------------------------------
MP2 COSX Grid Generation
-----------------------------------------------------------

General Integration Accuracy     IntAcc      ... 4.871
Radial Grid Type                 RadialGrid  ... OptM3 with GC (2021)
Angular Grid (max. ang.)         AngularGrid ... 4 (Lebedev-302)
Angular grid pruning method      GridPruning ... 4 (adaptive)
Weight generation scheme         WeightScheme... mBecke (2022)
Basis function cutoff            BFCut       ... 1.0000e-12
Integration weight cutoff        WCut        ... 1.0000e-14
Partially contracted basis set               ... on
Rotationally invariant grid construction     ... off
Angular grids for H and He will be reduced by one unit

Total number of grid points                  ...   127306
Total number of batches                      ...     1008
Average number of points per batch           ...      126
Average number of grid points per atom       ...     4896
UseSFitting                                  ... on
Two-electron COSX gradient terms        ... 
Integration Timings:
Total Time                  =    37.5 sec
Basis fcn evaluation        =     0.5 sec
Density evaluation          =     1.0 sec
A evaluation                =    31.2 sec
A derivative evaluation     =     0.0 sec
S-fit derivative evaluation =     0.0 sec
anal. over. der. evaluation =     0.0 sec
num. over. der. evaluation  =     3.1 sec
K(P) evaluation             =     0.6 sec
finalize                    =     0.0 sec

done ( 39.2 sec)
CPCM gradient                           ... done (  5.0 sec)
DFT XC gradient                         ... done (  5.3 sec)
Empirical dispersion gradient           ... done (  0.0 sec)

                *********************************************
                * UNRELAXED MP2 DENSITY POPULATION ANALYSIS *
                *********************************************

------------------------------------------------------------------------------
                           ORCA POPULATION ANALYSIS
------------------------------------------------------------------------------
Input electron density              ... calc.pmp2ur
BaseName (.gbw .S,...)              ... calc

                    ********************************
                    * MULLIKEN POPULATION ANALYSIS *
                    ********************************

-----------------------
MULLIKEN ATOMIC CHARGES
-----------------------
   0 C :   -0.021943
   1 C :   -0.058688
   2 C :   -0.042331
   3 C :   -0.058205
   4 C :    0.029539
   5 C :    0.230202
   6 C :   -0.106703
   7 C :   -0.159217
   8 C :    0.322838
   9 O :   -0.494644
  10 H :    0.022701
  11 H :    0.022490
  12 H :    0.022469
  13 H :    0.017506
  14 H :    0.016946
  15 H :    0.015651
  16 H :    0.014525
  17 H :    0.023409
  18 H :    0.017323
  19 H :    0.008656
  20 H :    0.014708
  21 H :    0.029245
  22 H :    0.030269
  23 H :    0.017221
  24 H :    0.044063
  25 H :    0.041971
Sum of atomic charges:   -0.0000000

--------------------------------
MULLIKEN REDUCED ORBITAL CHARGES
--------------------------------
  0 C s       :     3.025938  s :     3.025938
      pz      :     0.999832  p :     2.958096
      px      :     0.967347
      py      :     0.990917
      dz2     :     0.006577  d :     0.037909
      dxz     :     0.006391
      dyz     :     0.009055
      dx2y2   :     0.007320
      dxy     :     0.008566
  1 C s       :     3.068087  s :     3.068087
      pz      :     0.992394  p :     2.943968
      px      :     0.959741
      py      :     0.991832
      dz2     :     0.007766  d :     0.046634
      dxz     :     0.006856
      dyz     :     0.011667
      dx2y2   :     0.010375
      dxy     :     0.009969
  2 C s       :     3.064040  s :     3.064040
      pz      :     0.989880  p :     2.932453
      px      :     0.947890
      py      :     0.994683
      dz2     :     0.007746  d :     0.045838
      dxz     :     0.006633
      dyz     :     0.011620
      dx2y2   :     0.010110
      dxy     :     0.009729
  3 C s       :     3.062276  s :     3.062276
      pz      :     0.995506  p :     2.950202
      px      :     0.953344
      py      :     1.001353
      dz2     :     0.007856  d :     0.045727
      dxz     :     0.006459
      dyz     :     0.011574
      dx2y2   :     0.009743
      dxy     :     0.010095
  4 C s       :     3.030510  s :     3.030510
      pz      :     0.984652  p :     2.895638
      px      :     0.912017
      py      :     0.998969
      dz2     :     0.008183  d :     0.044313
      dxz     :     0.005836
      dyz     :     0.011440
      dx2y2   :     0.010363
      dxy     :     0.008491
  5 C s       :     2.984709  s :     2.984709
      pz      :     1.011083  p :     2.703014
      px      :     0.921097
      py      :     0.770835
      dz2     :     0.015242  d :     0.082075
      dxz     :     0.009736
      dyz     :     0.017934
      dx2y2   :     0.018707
      dxy     :     0.020457
  6 C s       :     3.229674  s :     3.229674
      pz      :     0.976950  p :     2.833121
      px      :     0.963945
      py      :     0.892227
      dz2     :     0.009721  d :     0.043908
      dxz     :     0.006239
      dyz     :     0.010615
      dx2y2   :     0.009034
      dxy     :     0.008298
  7 C s       :     3.239046  s :     3.239046
      pz      :     0.937633  p :     2.875563
      px      :     0.963046
      py      :     0.974884
      dz2     :     0.007920  d :     0.044607
      dxz     :     0.007696
      dyz     :     0.010520
      dx2y2   :     0.011168
      dxy     :     0.007303
  8 C s       :     2.918628  s :     2.918628
      pz      :     0.803013  p :     2.684484
      px      :     0.907260
      py      :     0.974211
      dz2     :     0.015746  d :     0.074049
      dxz     :     0.017515
      dyz     :     0.016342
      dx2y2   :     0.016985
      dxy     :     0.007462
  9 O s       :     3.787285  s :     3.787285
      pz      :     1.574562  p :     4.684556
      px      :     1.561886
      py      :     1.548108
      dz2     :     0.005062  d :     0.022802
      dxz     :     0.004375
      dyz     :     0.004014
      dx2y2   :     0.004525
      dxy     :     0.004827
 10 H s       :     0.952543  s :     0.952543
      pz      :     0.012792  p :     0.024756
      px      :     0.005688
      py      :     0.006277
 11 H s       :     0.952851  s :     0.952851
      pz      :     0.005472  p :     0.024659
      px      :     0.007231
      py      :     0.011957
 12 H s       :     0.952783  s :     0.952783
      pz      :     0.010599  p :     0.024748
      px      :     0.004291
      py      :     0.009859
 13 H s       :     0.958824  s :     0.958824
      pz      :     0.010151  p :     0.023670
      px      :     0.003999
      py      :     0.009521
 14 H s       :     0.959362  s :     0.959362
      pz      :     0.012916  p :     0.023692
      px      :     0.005056
      py      :     0.005720
 15 H s       :     0.960708  s :     0.960708
      pz      :     0.013017  p :     0.023641
      px      :     0.004943
      py      :     0.005680
 16 H s       :     0.961779  s :     0.961779
      pz      :     0.010271  p :     0.023697
      px      :     0.003969
      py      :     0.009456
 17 H s       :     0.952812  s :     0.952812
      pz      :     0.010392  p :     0.023779
      px      :     0.004088
      py      :     0.009299
 18 H s       :     0.958963  s :     0.958963
      pz      :     0.013088  p :     0.023714
      px      :     0.004833
      py      :     0.005793
 19 H s       :     0.967652  s :     0.967652
      pz      :     0.013318  p :     0.023692
      px      :     0.004466
      py      :     0.005909
 20 H s       :     0.961268  s :     0.961268
      pz      :     0.010277  p :     0.024024
      px      :     0.004342
      py      :     0.009404
 21 H s       :     0.947195  s :     0.947195
      pz      :     0.004028  p :     0.023560
      px      :     0.014902
      py      :     0.004630
 22 H s       :     0.946144  s :     0.946144
      pz      :     0.009152  p :     0.023588
      px      :     0.004108
      py      :     0.010328
 23 H s       :     0.960534  s :     0.960534
      pz      :     0.013281  p :     0.022245
      px      :     0.003868
      py      :     0.005096
 24 H s       :     0.929793  s :     0.929793
      pz      :     0.004320  p :     0.026145
      px      :     0.006097
      py      :     0.015728
 25 H s       :     0.932064  s :     0.932064
      pz      :     0.013119  p :     0.025965
      px      :     0.006953
      py      :     0.005892


                     *******************************
                     * LOEWDIN POPULATION ANALYSIS *
                     *******************************

----------------------
LOEWDIN ATOMIC CHARGES
----------------------
   0 C :   -0.055706
   1 C :   -0.036756
   2 C :   -0.029823
   3 C :   -0.031523
   4 C :   -0.034514
   5 C :    0.077487
   6 C :   -0.043176
   7 C :   -0.044566
   8 C :    0.095806
   9 O :   -0.217964
  10 H :    0.019532
  11 H :    0.019938
  12 H :    0.019729
  13 H :    0.017445
  14 H :    0.017731
  15 H :    0.017709
  16 H :    0.017403
  17 H :    0.018260
  18 H :    0.019108
  19 H :    0.018043
  20 H :    0.019529
  21 H :    0.016924
  22 H :    0.017801
  23 H :    0.012847
  24 H :    0.034145
  25 H :    0.034589

-------------------------------
LOEWDIN REDUCED ORBITAL CHARGES
-------------------------------
  0 C s       :     2.848739  s :     2.848739
      pz      :     1.051270  p :     3.124683
      px      :     1.024586
      py      :     1.048828
      dz2     :     0.014564  d :     0.082284
      dxz     :     0.012501
      dyz     :     0.020178
      dx2y2   :     0.016451
      dxy     :     0.018589
  1 C s       :     2.846013  s :     2.846013
      pz      :     1.043986  p :     3.090821
      px      :     1.014298
      py      :     1.032537
      dz2     :     0.017114  d :     0.099922
      dxz     :     0.013095
      dyz     :     0.025660
      dx2y2   :     0.022492
      dxy     :     0.021561
  2 C s       :     2.848060  s :     2.848060
      pz      :     1.044378  p :     3.082788
      px      :     1.007333
      py      :     1.031077
      dz2     :     0.017289  d :     0.098975
      dxz     :     0.012517
      dyz     :     0.025437
      dx2y2   :     0.022377
      dxy     :     0.021355
  3 C s       :     2.845647  s :     2.845647
      pz      :     1.046004  p :     3.087372
      px      :     1.011559
      py      :     1.029809
      dz2     :     0.017640  d :     0.098504
      dxz     :     0.011924
      dyz     :     0.025262
      dx2y2   :     0.021521
      dxy     :     0.022158
  4 C s       :     2.856691  s :     2.856691
      pz      :     1.047154  p :     3.080768
      px      :     0.999250
      py      :     1.034364
      dz2     :     0.018395  d :     0.097055
      dxz     :     0.011091
      dyz     :     0.025139
      dx2y2   :     0.023339
      dxy     :     0.019092
  5 C s       :     2.838951  s :     2.838951
      pz      :     1.048070  p :     2.907777
      px      :     0.980313
      py      :     0.879394
      dz2     :     0.034229  d :     0.175785
      dxz     :     0.016365
      dyz     :     0.041237
      dx2y2   :     0.042166
      dxy     :     0.041788
  6 C s       :     2.877715  s :     2.877715
      pz      :     1.021343  p :     3.067245
      px      :     1.014398
      py      :     1.031503
      dz2     :     0.020361  d :     0.098215
      dxz     :     0.015010
      dyz     :     0.024730
      dx2y2   :     0.018181
      dxy     :     0.019934
  7 C s       :     2.877752  s :     2.877752
      pz      :     1.022798  p :     3.067768
      px      :     1.016559
      py      :     1.028411
      dz2     :     0.015950  d :     0.099047
      dxz     :     0.018677
      dyz     :     0.023837
      dx2y2   :     0.023875
      dxy     :     0.016707
  8 C s       :     2.835530  s :     2.835530
      pz      :     0.896948  p :     2.909048
      px      :     0.966960
      py      :     1.045141
      dz2     :     0.032700  d :     0.159616
      dxz     :     0.035554
      dyz     :     0.037865
      dx2y2   :     0.040573
      dxy     :     0.012925
  9 O s       :     3.472078  s :     3.472078
      pz      :     1.583997  p :     4.710845
      px      :     1.561311
      py      :     1.565537
      dz2     :     0.007791  d :     0.035041
      dxz     :     0.007285
      dyz     :     0.005314
      dx2y2   :     0.006677
      dxy     :     0.007974
 10 H s       :     0.915221  s :     0.915221
      pz      :     0.033135  p :     0.065247
      px      :     0.016336
      py      :     0.015776
 11 H s       :     0.914740  s :     0.914740
      pz      :     0.013569  p :     0.065322
      px      :     0.020720
      py      :     0.031032
 12 H s       :     0.915167  s :     0.915167
      pz      :     0.026906  p :     0.065103
      px      :     0.012759
      py      :     0.025438
 13 H s       :     0.917071  s :     0.917071
      pz      :     0.026292  p :     0.065483
      px      :     0.012807
      py      :     0.026385
 14 H s       :     0.916873  s :     0.916873
      pz      :     0.033406  p :     0.065397
      px      :     0.015559
      py      :     0.016432
 15 H s       :     0.916565  s :     0.916565
      pz      :     0.033758  p :     0.065726
      px      :     0.015404
      py      :     0.016564
 16 H s       :     0.916895  s :     0.916895
      pz      :     0.026377  p :     0.065702
      px      :     0.012734
      py      :     0.026591
 17 H s       :     0.915024  s :     0.915024
      pz      :     0.027013  p :     0.066716
      px      :     0.013297
      py      :     0.026406
 18 H s       :     0.914686  s :     0.914686
      pz      :     0.034046  p :     0.066205
      px      :     0.015245
      py      :     0.016914
 19 H s       :     0.915641  s :     0.915641
      pz      :     0.034604  p :     0.066317
      px      :     0.014348
      py      :     0.017365
 20 H s       :     0.913855  s :     0.913855
      pz      :     0.026765  p :     0.066616
      px      :     0.013740
      py      :     0.026111
 21 H s       :     0.917391  s :     0.917391
      pz      :     0.011412  p :     0.065685
      px      :     0.041120
      py      :     0.013153
 22 H s       :     0.916528  s :     0.916528
      pz      :     0.025788  p :     0.065671
      px      :     0.011803
      py      :     0.028081
 23 H s       :     0.920643  s :     0.920643
      pz      :     0.036853  p :     0.066509
      px      :     0.013593
      py      :     0.016064
 24 H s       :     0.890373  s :     0.890373
      pz      :     0.014991  p :     0.075481
      px      :     0.018241
      py      :     0.042250
 25 H s       :     0.890788  s :     0.890788
      pz      :     0.035179  p :     0.074623
      px      :     0.020059
      py      :     0.019384


                      *****************************
                      * MAYER POPULATION ANALYSIS *
                      *****************************

  NA   - Mulliken gross atomic population
  ZA   - Total nuclear charge
  QA   - Mulliken gross atomic charge
  VA   - Mayer's total valence
  BVA  - Mayer's bonded valence
  FA   - Mayer's free valence

  ATOM       NA         ZA         QA         VA         BVA        FA
  0 C      6.0219     6.0000    -0.0219     4.0158     3.9134     0.1025
  1 C      6.0587     6.0000    -0.0587     4.0772     3.9672     0.1100
  2 C      6.0423     6.0000    -0.0423     4.0363     3.9251     0.1111
  3 C      6.0582     6.0000    -0.0582     4.0385     3.9258     0.1126
  4 C      5.9705     6.0000     0.0295     3.9340     3.8213     0.1127
  5 C      5.7698     6.0000     0.2302     3.9495     3.8338     0.1157
  6 C      6.1067     6.0000    -0.1067     3.9177     3.7750     0.1427
  7 C      6.1592     6.0000    -0.1592     3.9865     3.8444     0.1421
  8 C      5.6772     6.0000     0.3228     3.8574     3.7525     0.1049
  9 O      8.4946     8.0000    -0.4946     2.0498     1.9023     0.1475
 10 H      0.9773     1.0000     0.0227     0.9877     0.9668     0.0210
 11 H      0.9775     1.0000     0.0225     0.9832     0.9621     0.0212
 12 H      0.9775     1.0000     0.0225     0.9884     0.9674     0.0210
 13 H      0.9825     1.0000     0.0175     0.9778     0.9559     0.0219
 14 H      0.9831     1.0000     0.0169     0.9781     0.9562     0.0219
 15 H      0.9843     1.0000     0.0157     0.9818     0.9596     0.0222
 16 H      0.9855     1.0000     0.0145     0.9839     0.9616     0.0223
 17 H      0.9766     1.0000     0.0234     0.9849     0.9626     0.0223
 18 H      0.9827     1.0000     0.0173     0.9837     0.9613     0.0224
 19 H      0.9913     1.0000     0.0087     0.9977     0.9749     0.0228
 20 H      0.9853     1.0000     0.0147     0.9896     0.9667     0.0229
 21 H      0.9708     1.0000     0.0292     0.9780     0.9560     0.0220
 22 H      0.9697     1.0000     0.0303     0.9788     0.9570     0.0218
 23 H      0.9828     1.0000     0.0172     0.9794     0.9563     0.0231
 24 H      0.9559     1.0000     0.0441     0.9970     0.9764     0.0206
 25 H      0.9580     1.0000     0.0420     0.9941     0.9738     0.0203

  Mayer bond orders larger than 0.100000
B(  0-C ,  1-C ) :   1.0586 B(  0-C , 10-H ) :   0.9595 B(  0-C , 11-H ) :   0.9587 
B(  0-C , 12-H ) :   0.9598 B(  1-C ,  2-C ) :   1.0374 B(  1-C , 13-H ) :   0.9405 
B(  1-C , 14-H ) :   0.9412 B(  2-C ,  3-C ) :   1.0400 B(  2-C , 15-H ) :   0.9376 
B(  2-C , 16-H ) :   0.9400 B(  3-C ,  4-C ) :   1.0238 B(  3-C , 17-H ) :   0.9331 
B(  3-C , 18-H ) :   0.9365 B(  4-C ,  5-C ) :   1.0093 B(  4-C , 19-H ) :   0.9257 
B(  4-C , 20-H ) :   0.9301 B(  5-C ,  6-C ) :   0.9827 B(  5-C ,  9-O ) :   0.9273 
B(  5-C , 23-H ) :   0.9072 B(  6-C ,  7-C ) :   1.8212 B(  6-C , 24-H ) :   0.9838 
B(  7-C ,  8-C ) :   1.0005 B(  7-C , 25-H ) :   0.9786 B(  8-C ,  9-O ) :   0.9248 
B(  8-C , 21-H ) :   0.9278 B(  8-C , 22-H ) :   0.9270 


                *******************************************
                * RELAXED MP2 DENSITY POPULATION ANALYSIS *
                *******************************************

------------------------------------------------------------------------------
                           ORCA POPULATION ANALYSIS
------------------------------------------------------------------------------
Input electron density              ... calc.pmp2re
BaseName (.gbw .S,...)              ... calc

                    ********************************
                    * MULLIKEN POPULATION ANALYSIS *
                    ********************************

-----------------------
MULLIKEN ATOMIC CHARGES
-----------------------
   0 C :   -0.022899
   1 C :   -0.051852
   2 C :   -0.036683
   3 C :   -0.051939
   4 C :    0.035096
   5 C :    0.204066
   6 C :   -0.093667
   7 C :   -0.147104
   8 C :    0.300383
   9 O :   -0.445687
  10 H :    0.021768
  11 H :    0.021067
  12 H :    0.021536
  13 H :    0.015589
  14 H :    0.014936
  15 H :    0.013521
  16 H :    0.012285
  17 H :    0.020927
  18 H :    0.014969
  19 H :    0.005720
  20 H :    0.011472
  21 H :    0.027076
  22 H :    0.028323
  23 H :    0.013117
  24 H :    0.034689
  25 H :    0.033290
Sum of atomic charges:   -0.0000000

--------------------------------
MULLIKEN REDUCED ORBITAL CHARGES
--------------------------------
  0 C s       :     3.018700  s :     3.018700
      pz      :     1.001762  p :     2.967574
      px      :     0.974066
      py      :     0.991746
      dz2     :     0.006277  d :     0.036624
      dxz     :     0.006325
      dyz     :     0.008748
      dx2y2   :     0.006933
      dxy     :     0.008342
  1 C s       :     3.057280  s :     3.057280
      pz      :     0.992534  p :     2.949554
      px      :     0.962590
      py      :     0.994430
      dz2     :     0.007385  d :     0.045018
      dxz     :     0.006801
      dyz     :     0.011321
      dx2y2   :     0.009960
      dxy     :     0.009551
  2 C s       :     3.055740  s :     3.055740
      pz      :     0.989452  p :     2.936743
      px      :     0.952817
      py      :     0.994474
      dz2     :     0.007345  d :     0.044199
      dxz     :     0.006588
      dyz     :     0.011270
      dx2y2   :     0.009708
      dxy     :     0.009288
  3 C s       :     3.053752  s :     3.053752
      pz      :     0.995207  p :     2.954099
      px      :     0.957122
      py      :     1.001771
      dz2     :     0.007434  d :     0.044088
      dxz     :     0.006434
      dyz     :     0.011227
      dx2y2   :     0.009370
      dxy     :     0.009624
  4 C s       :     3.019976  s :     3.019976
      pz      :     0.983171  p :     2.902301
      px      :     0.917273
      py      :     1.001856
      dz2     :     0.007721  d :     0.042627
      dxz     :     0.005842
      dyz     :     0.011117
      dx2y2   :     0.009882
      dxy     :     0.008065
  5 C s       :     2.985521  s :     2.985521
      pz      :     1.015445  p :     2.730287
      px      :     0.931563
      py      :     0.783279
      dz2     :     0.014838  d :     0.080127
      dxz     :     0.009794
      dyz     :     0.017350
      dx2y2   :     0.018275
      dxy     :     0.019869
  6 C s       :     3.231980  s :     3.231980
      pz      :     0.977679  p :     2.819578
      px      :     0.961973
      py      :     0.879927
      dz2     :     0.009407  d :     0.042108
      dxz     :     0.006043
      dyz     :     0.009944
      dx2y2   :     0.008576
      dxy     :     0.008139
  7 C s       :     3.239695  s :     3.239695
      pz      :     0.929054  p :     2.864583
      px      :     0.961469
      py      :     0.974060
      dz2     :     0.007659  d :     0.042826
      dxz     :     0.007537
      dyz     :     0.009961
      dx2y2   :     0.010522
      dxy     :     0.007147
  8 C s       :     2.918020  s :     2.918020
      pz      :     0.812688  p :     2.709223
      px      :     0.913730
      py      :     0.982806
      dz2     :     0.015651  d :     0.072374
      dxz     :     0.016809
      dyz     :     0.015922
      dx2y2   :     0.016471
      dxy     :     0.007521
  9 O s       :     3.779644  s :     3.779644
      pz      :     1.561166  p :     4.643515
      px      :     1.549410
      py      :     1.532939
      dz2     :     0.004970  d :     0.022528
      dxz     :     0.004261
      dyz     :     0.004071
      dx2y2   :     0.004513
      dxy     :     0.004713
 10 H s       :     0.953923  s :     0.953923
      pz      :     0.012288  p :     0.024309
      px      :     0.005718
      py      :     0.006303
 11 H s       :     0.954733  s :     0.954733
      pz      :     0.005549  p :     0.024199
      px      :     0.007140
      py      :     0.011511
 12 H s       :     0.954164  s :     0.954164
      pz      :     0.010293  p :     0.024301
      px      :     0.004401
      py      :     0.009606
 13 H s       :     0.961113  s :     0.961113
      pz      :     0.009840  p :     0.023298
      px      :     0.004179
      py      :     0.009280
 14 H s       :     0.961745  s :     0.961745
      pz      :     0.012412  p :     0.023320
      px      :     0.005148
      py      :     0.005759
 15 H s       :     0.963176  s :     0.963176
      pz      :     0.012512  p :     0.023303
      px      :     0.005049
      py      :     0.005742
 16 H s       :     0.964353  s :     0.964353
      pz      :     0.009977  p :     0.023362
      px      :     0.004143
      py      :     0.009242
 17 H s       :     0.955633  s :     0.955633
      pz      :     0.010092  p :     0.023440
      px      :     0.004274
      py      :     0.009074
 18 H s       :     0.961640  s :     0.961640
      pz      :     0.012575  p :     0.023391
      px      :     0.004967
      py      :     0.005849
 19 H s       :     0.970961  s :     0.970961
      pz      :     0.012803  p :     0.023319
      px      :     0.004581
      py      :     0.005935
 20 H s       :     0.964853  s :     0.964853
      pz      :     0.009971  p :     0.023674
      px      :     0.004511
      py      :     0.009193
 21 H s       :     0.949858  s :     0.949858
      pz      :     0.004065  p :     0.023066
      px      :     0.014248
      py      :     0.004752
 22 H s       :     0.948589  s :     0.948589
      pz      :     0.008853  p :     0.023088
      px      :     0.004177
      py      :     0.010058
 23 H s       :     0.965105  s :     0.965105
      pz      :     0.012777  p :     0.021777
      px      :     0.003954
      py      :     0.005047
 24 H s       :     0.939647  s :     0.939647
      pz      :     0.004453  p :     0.025664
      px      :     0.006188
      py      :     0.015024
 25 H s       :     0.941253  s :     0.941253
      pz      :     0.012651  p :     0.025456
      px      :     0.006940
      py      :     0.005866


                     *******************************
                     * LOEWDIN POPULATION ANALYSIS *
                     *******************************

----------------------
LOEWDIN ATOMIC CHARGES
----------------------
   0 C :   -0.060575
   1 C :   -0.040193
   2 C :   -0.033320
   3 C :   -0.034814
   4 C :   -0.039148
   5 C :    0.068797
   6 C :   -0.042787
   7 C :   -0.043649
   8 C :    0.085916
   9 O :   -0.199866
  10 H :    0.021152
  11 H :    0.021658
  12 H :    0.021344
  13 H :    0.019171
  14 H :    0.019441
  15 H :    0.019443
  16 H :    0.019084
  17 H :    0.019918
  18 H :    0.020784
  19 H :    0.019418
  20 H :    0.020901
  21 H :    0.017694
  22 H :    0.018781
  23 H :    0.013322
  24 H :    0.033503
  25 H :    0.034025

-------------------------------
LOEWDIN REDUCED ORBITAL CHARGES
-------------------------------
  0 C s       :     2.849038  s :     2.849038
      pz      :     1.054129  p :     3.131121
      px      :     1.025482
      py      :     1.051510
      dz2     :     0.014142  d :     0.080416
      dxz     :     0.012372
      dyz     :     0.019679
      dx2y2   :     0.015966
      dxy     :     0.018256
  1 C s       :     2.846316  s :     2.846316
      pz      :     1.046621  p :     3.095921
      px      :     1.015431
      py      :     1.033869
      dz2     :     0.016638  d :     0.097956
      dxz     :     0.013020
      dyz     :     0.025140
      dx2y2   :     0.022050
      dxy     :     0.021108
  2 C s       :     2.848799  s :     2.848799
      pz      :     1.047089  p :     3.087515
      px      :     1.007957
      py      :     1.032470
      dz2     :     0.016794  d :     0.097005
      dxz     :     0.012446
      dyz     :     0.024921
      dx2y2   :     0.021940
      dxy     :     0.020905
  3 C s       :     2.846395  s :     2.846395
      pz      :     1.048838  p :     3.091883
      px      :     1.011827
      py      :     1.031217
      dz2     :     0.017123  d :     0.096537
      dxz     :     0.011871
      dyz     :     0.024735
      dx2y2   :     0.021127
      dxy     :     0.021681
  4 C s       :     2.858254  s :     2.858254
      pz      :     1.049632  p :     3.085819
      px      :     1.000616
      py      :     1.035571
      dz2     :     0.017850  d :     0.095075
      dxz     :     0.011085
      dyz     :     0.024672
      dx2y2   :     0.022839
      dxy     :     0.018629
  5 C s       :     2.841396  s :     2.841396
      pz      :     1.050454  p :     2.916001
      px      :     0.981741
      py      :     0.883805
      dz2     :     0.033809  d :     0.173806
      dxz     :     0.016350
      dyz     :     0.040651
      dx2y2   :     0.041947
      dxy     :     0.041049
  6 C s       :     2.879013  s :     2.879013
      pz      :     1.021751  p :     3.067243
      px      :     1.014983
      py      :     1.030510
      dz2     :     0.019983  d :     0.096532
      dxz     :     0.014894
      dyz     :     0.024170
      dx2y2   :     0.017730
      dxy     :     0.019754
  7 C s       :     2.878850  s :     2.878850
      pz      :     1.022467  p :     3.067387
      px      :     1.016957
      py      :     1.027963
      dz2     :     0.015709  d :     0.097412
      dxz     :     0.018502
      dyz     :     0.023333
      dx2y2   :     0.023275
      dxy     :     0.016594
  8 C s       :     2.837744  s :     2.837744
      pz      :     0.900867  p :     2.918896
      px      :     0.970024
      py      :     1.048005
      dz2     :     0.032586  d :     0.157444
      dxz     :     0.034598
      dyz     :     0.037322
      dx2y2   :     0.040049
      dxy     :     0.012889
  9 O s       :     3.473975  s :     3.473975
      pz      :     1.577609  p :     4.690722
      px      :     1.555267
      py      :     1.557845
      dz2     :     0.007793  d :     0.035169
      dxz     :     0.007290
      dyz     :     0.005386
      dx2y2   :     0.006713
      dxy     :     0.007987
 10 H s       :     0.913691  s :     0.913691
      pz      :     0.032904  p :     0.065157
      px      :     0.016424
      py      :     0.015829
 11 H s       :     0.913035  s :     0.913035
      pz      :     0.013645  p :     0.065307
      px      :     0.020833
      py      :     0.030829
 12 H s       :     0.913642  s :     0.913642
      pz      :     0.026763  p :     0.065014
      px      :     0.012892
      py      :     0.025359
 13 H s       :     0.915386  s :     0.915386
      pz      :     0.026163  p :     0.065443
      px      :     0.012944
      py      :     0.026336
 14 H s       :     0.915201  s :     0.915201
      pz      :     0.033180  p :     0.065358
      px      :     0.015669
      py      :     0.016509
 15 H s       :     0.914867  s :     0.914867
      pz      :     0.033545  p :     0.065690
      px      :     0.015501
      py      :     0.016644
 16 H s       :     0.915236  s :     0.915236
      pz      :     0.026241  p :     0.065680
      px      :     0.012869
      py      :     0.026569
 17 H s       :     0.913383  s :     0.913383
      pz      :     0.026892  p :     0.066699
      px      :     0.013433
      py      :     0.026374
 18 H s       :     0.913007  s :     0.913007
      pz      :     0.033833  p :     0.066210
      px      :     0.015382
      py      :     0.016994
 19 H s       :     0.914260  s :     0.914260
      pz      :     0.034399  p :     0.066322
      px      :     0.014481
      py      :     0.017441
 20 H s       :     0.912401  s :     0.912401
      pz      :     0.026640  p :     0.066698
      px      :     0.013954
      py      :     0.026104
 21 H s       :     0.916476  s :     0.916476
      pz      :     0.011558  p :     0.065830
      px      :     0.040953
      py      :     0.013319
 22 H s       :     0.915430  s :     0.915430
      pz      :     0.025823  p :     0.065788
      px      :     0.011916
      py      :     0.028048
 23 H s       :     0.919911  s :     0.919911
      pz      :     0.036682  p :     0.066767
      px      :     0.013742
      py      :     0.016343
 24 H s       :     0.891313  s :     0.891313
      pz      :     0.015140  p :     0.075184
      px      :     0.018361
      py      :     0.041683
 25 H s       :     0.891606  s :     0.891606
      pz      :     0.034856  p :     0.074369
      px      :     0.020107
      py      :     0.019406


                      *****************************
                      * MAYER POPULATION ANALYSIS *
                      *****************************

  NA   - Mulliken gross atomic population
  ZA   - Total nuclear charge
  QA   - Mulliken gross atomic charge
  VA   - Mayer's total valence
  BVA  - Mayer's bonded valence
  FA   - Mayer's free valence

  ATOM       NA         ZA         QA         VA         BVA        FA
  0 C      6.0229     6.0000    -0.0229     4.0233     3.9210     0.1023
  1 C      6.0519     6.0000    -0.0519     4.0955     3.9859     0.1096
  2 C      6.0367     6.0000    -0.0367     4.0581     3.9474     0.1107
  3 C      6.0519     6.0000    -0.0519     4.0586     3.9465     0.1121
  4 C      5.9649     6.0000     0.0351     3.9436     3.8313     0.1123
  5 C      5.7959     6.0000     0.2041     3.9850     3.8699     0.1151
  6 C      6.0937     6.0000    -0.0937     3.9233     3.7816     0.1417
  7 C      6.1471     6.0000    -0.1471     3.9904     3.8492     0.1412
  8 C      5.6996     6.0000     0.3004     3.8789     3.7743     0.1046
  9 O      8.4457     8.0000    -0.4457     2.1126     1.9666     0.1460
 10 H      0.9782     1.0000     0.0218     0.9888     0.9678     0.0209
 11 H      0.9789     1.0000     0.0211     0.9836     0.9624     0.0212
 12 H      0.9785     1.0000     0.0215     0.9894     0.9684     0.0210
 13 H      0.9844     1.0000     0.0156     0.9789     0.9570     0.0219
 14 H      0.9851     1.0000     0.0149     0.9793     0.9574     0.0219
 15 H      0.9865     1.0000     0.0135     0.9828     0.9606     0.0222
 16 H      0.9877     1.0000     0.0123     0.9850     0.9627     0.0223
 17 H      0.9791     1.0000     0.0209     0.9865     0.9642     0.0222
 18 H      0.9850     1.0000     0.0150     0.9849     0.9625     0.0224
 19 H      0.9943     1.0000     0.0057     0.9990     0.9762     0.0227
 20 H      0.9885     1.0000     0.0115     0.9908     0.9679     0.0229
 21 H      0.9729     1.0000     0.0271     0.9771     0.9553     0.0219
 22 H      0.9717     1.0000     0.0283     0.9782     0.9564     0.0217
 23 H      0.9869     1.0000     0.0131     0.9787     0.9556     0.0230
 24 H      0.9653     1.0000     0.0347     0.9969     0.9763     0.0205
 25 H      0.9667     1.0000     0.0333     0.9934     0.9731     0.0203

  Mayer bond orders larger than 0.100000
B(  0-C ,  1-C ) :   1.0646 B(  0-C , 10-H ) :   0.9575 B(  0-C , 11-H ) :   0.9551 
B(  0-C , 12-H ) :   0.9577 B(  1-C ,  2-C ) :   1.0446 B(  1-C , 13-H ) :   0.9369 
B(  1-C , 14-H ) :   0.9375 B(  2-C ,  3-C ) :   1.0452 B(  2-C , 15-H ) :   0.9340 
B(  2-C , 16-H ) :   0.9359 B(  3-C ,  4-C ) :   1.0291 B(  3-C , 17-H ) :   0.9293 
B(  3-C , 18-H ) :   0.9320 B(  4-C ,  5-C ) :   1.0044 B(  4-C , 19-H ) :   0.9212 
B(  4-C , 20-H ) :   0.9241 B(  5-C ,  6-C ) :   0.9848 B(  5-C ,  9-O ) :   0.9546 
B(  5-C , 23-H ) :   0.8990 B(  6-C ,  7-C ) :   1.8111 B(  6-C , 24-H ) :   0.9812 
B(  7-C ,  8-C ) :   1.0034 B(  7-C , 25-H ) :   0.9757 B(  8-C ,  9-O ) :   0.9477 
B(  8-C , 21-H ) :   0.9211 B(  8-C , 22-H ) :   0.9205 


-------
TIMINGS
-------

Total time                :  115.377 sec
Integral trafo            :    1.838 sec (  1.6%)
FC preparation            :    0.491 sec (  0.4%)
I/O of integrals          :    0.301 sec (  0.3%)
K(i,j) operators          :    1.089 sec (  0.9%)
T(i,j) pair energies      :    0.144 sec (  0.1%)
V**(-1/2)                 :    0.128 sec (  0.1%)
Gamma(ia|P)               :    1.053 sec (  0.9%)
Gamma-Trafo               :    0.345 sec (  0.3%)
D(virtual)                :    0.290 sec (  0.3%)
D(internal)               :    1.243 sec (  1.1%)
W(virtual)                :    0.579 sec (  0.5%)
W(internal)               :    1.684 sec (  1.5%)
L(virtual)                :    0.886 sec (  0.8%)
L(internal)               :    0.137 sec (  0.1%)
XC kernel                 :    0.092 sec (  0.1%)
G(D)                      :    9.497 sec (  8.2%)
G(Z)                      :    9.741 sec (  8.4%)
Z-vector solution         :   31.204 sec ( 27.0%)
3-index derivative        :    1.729 sec (  1.5%)
2-index derivative        :    0.093 sec (  0.1%)
Fock matrix gradient      :   52.272 sec ( 45.3%)


---------------------------------------
MP2 TOTAL ENERGY:     -426.987320314 Eh
---------------------------------------

The final MP2 gradient
  0:   0.00412711  -0.00520444  -0.00164535
  1:   0.00451714   0.00598055   0.00041608
  2:  -0.00484200  -0.01091060  -0.00241916
  3:   0.00050845   0.01072379   0.00151143
  4:  -0.00028030  -0.00415866  -0.00971424
  5:   0.02422057  -0.00314470  -0.01605433
  6:  -0.02311178   0.00745358   0.02031148
  7:   0.02095174  -0.02136611  -0.01139657
  8:  -0.01698965   0.01922912   0.00778593
  9:  -0.00295362  -0.00727265   0.00740810
 10:  -0.00040944  -0.00155088  -0.00679677
 11:   0.00024494   0.00750427   0.00176955
 12:   0.00133158  -0.00416443   0.00594425
 13:  -0.00193971   0.00297009  -0.00597897
 14:  -0.00062553   0.00036207   0.00738913
 15:  -0.00122159  -0.00044656  -0.00663719
 16:   0.00033727  -0.00239416   0.00648462
 17:   0.00022655   0.00273739  -0.00623143
 18:   0.00098010  -0.00046732   0.00681818
 19:  -0.00453504  -0.00237708  -0.00584062
 20:  -0.00048916  -0.00204642   0.00640178
 21:   0.00176539   0.00675098   0.00317429
 22:  -0.00645680   0.00239619  -0.00400636
 23:   0.00456646   0.00229805  -0.00114418
 24:   0.00448495  -0.00424684  -0.00305669
 25:  -0.00444496   0.00137908   0.00549378

-----------------------------------
NORM OF THE MP2 GRADIENT:  0.070759
-----------------------------------

Maximum memory used throughout the entire MP2-calculation: 68.8 MB


-------------------------------------------------------------------------------
                          DFT DISPERSION CORRECTION                            
                                                                               
                              DFTD3 V3.1  Rev 1                                
                          USING Becke-Johnson damping                          
-------------------------------------------------------------------------------
The B2PLYP functional is recognized
Active option DFTDOPT                   ...         4   

molecular C6(AA) [au] = 5056.246390 


            DFT-D V3
 parameters
 s6 scaling factor         :     0.6400 
 a1 scaling factor         :     0.3065 
 s8 scaling factor         :     0.9147 
 a2 scaling factor         :     5.0570 
 ad hoc parameters k1-k3   :    16.0000     1.3333    -4.0000 

 Edisp/kcal,au: -10.869638466325  -0.017321869639 
 E6   /kcal   :  -6.393967388 
 E8   /kcal   :  -4.475671078 
 % E8         :  41.175896441 

-------------------------   ----------------
Dispersion correction           -0.017321870
-------------------------   ----------------


-------------------------   --------------------
FINAL SINGLE POINT ENERGY      -427.004642183644
-------------------------   --------------------

------------------------------------------------------------------------------
                         ORCA GEOMETRY RELAXATION STEP
------------------------------------------------------------------------------

Reading the OPT-File                    .... done
Getting information on internals        .... done
Copying old internal coords+grads       .... done
Making the new internal coordinates     .... (2022 redundants) done
Validating the new internal coordinates .... (2022 redundants) done
Calculating the B-matrix                .... done
Calculating the G,G- and P matrices     .... done
Transforming gradient to internals      .... done
Projecting the internal gradient        .... done
Number of atoms                         ....  26
Number of internal coordinates          .... 125
Current Energy                          ....  -427.004642184 Eh
Current gradient norm                   ....     0.070759057 Eh/bohr
Maximum allowed component of the step   ....  0.300
Current trust radius                    ....  0.300
Evaluating the initial hessian          ....  (Almloef) done
Projecting the Hessian                  .... done
Forming the augmented Hessian           .... done
Diagonalizing the augmented Hessian     .... done
Last element of RFO vector              ....  0.984401663
Lowest eigenvalues of augmented Hessian:
 -0.008999794  0.010565516  0.010591926  0.010844809  0.010864574
Length of the computed step             ....  0.178723477
The final length of the internal step   ....  0.178723477
Converting the step to Cartesian space:
 Initial RMS(Int)=    0.0159855137
Transforming coordinates:
 Iter   0:  RMS(Cart)=    0.0486950225 RMS(Int)=    0.5610837534
done
Storing new coordinates                 .... done

                                .--------------------.
          ----------------------|Geometry convergence|-------------------------
          Item                value                   Tolerance       Converged
          ---------------------------------------------------------------------
          RMS gradient        0.0049587216            0.0000300000      NO
          MAX gradient        0.0179842017            0.0001000000      NO
          RMS step            0.0159855137            0.0006000000      NO
          MAX step            0.0438493778            0.0010000000      NO
          ........................................................
          Max(Bonds)      0.0188      Max(Angles)    2.51
          Max(Dihed)        2.45      Max(Improp)    0.00
          ---------------------------------------------------------------------

The optimization has not yet converged - more geometry cycles are needed


    ---------------------------------------------------------------------------
                         Redundant Internal Coordinates
                            (Angstroem and degrees)

        Definition                    Value    dE/dq     Step     New-Value
    ----------------------------------------------------------------------------
     1. B(C   1,C   0)                1.5258 -0.004367  0.0060    1.5318   
     2. B(C   2,C   1)                1.5340  0.000977 -0.0014    1.5326   
     3. B(C   3,C   2)                1.5338  0.000329 -0.0005    1.5334   
     4. B(C   4,C   3)                1.5374  0.002400 -0.0034    1.5340   
     5. B(C   5,C   4)                1.5381  0.002809 -0.0040    1.5341   
     6. B(C   6,C   5)                1.4823 -0.013162  0.0165    1.4987   
     7. B(C   7,C   6)                1.3494  0.005307 -0.0043    1.3451   
     8. B(C   8,C   7)                1.4737 -0.017984  0.0188    1.4925   
     9. B(O   9,C   8)                1.4161 -0.007806  0.0078    1.4238   
    10. B(O   9,C   5)                1.4190 -0.009916  0.0115    1.4306   
    11. B(H  10,C   0)                1.1104  0.006540 -0.0101    1.1003   
    12. B(H  11,C   0)                1.1106  0.006429 -0.0099    1.1007   
    13. B(H  12,C   0)                1.1112  0.006989 -0.0108    1.1004   
    14. B(H  13,C   1)                1.1118  0.006153 -0.0095    1.1023   
    15. B(H  14,C   1)                1.1121  0.006326 -0.0098    1.1023   
    16. B(H  15,C   2)                1.1125  0.006329 -0.0098    1.1027   
    17. B(H  16,C   2)                1.1125  0.006239 -0.0097    1.1028   
    18. B(H  17,C   3)                1.1112  0.006378 -0.0099    1.1013   
    19. B(H  18,C   3)                1.1122  0.006047 -0.0094    1.1028   
    20. B(H  19,C   4)                1.1129  0.007259 -0.0113    1.1016   
    21. B(H  20,C   4)                1.1121  0.006055 -0.0094    1.1027   
    22. B(H  21,C   8)                1.1107  0.002230 -0.0034    1.1073   
    23. B(H  22,C   8)                1.1099  0.002360 -0.0036    1.1063   
    24. B(H  23,C   5)                1.1116  0.001093 -0.0017    1.1099   
    25. B(H  24,C   6)                1.0819 -0.004975  0.0069    1.0888   
    26. B(H  25,C   7)                1.0818 -0.005830  0.0081    1.0900   
    27. A(C   1,C   0,H  12)          110.27 -0.001620    0.27    110.54   
    28. A(H  10,C   0,H  11)          108.78  0.003320   -0.53    108.26   
    29. A(C   1,C   0,H  11)          109.53 -0.005727    1.12    110.66   
    30. A(H  10,C   0,H  12)          109.24  0.002995   -0.76    108.48   
    31. A(H  11,C   0,H  12)          108.52  0.002959   -0.41    108.11   
    32. A(C   1,C   0,H  10)          110.46 -0.001755    0.28    110.74   
    33. A(C   0,C   1,H  14)          108.41 -0.000150    0.47    108.87   
    34. A(C   0,C   1,C   2)          111.36 -0.007225    1.48    112.83   
    35. A(H  13,C   1,H  14)          108.68  0.002217   -1.19    107.49   
    36. A(C   0,C   1,H  13)          109.10  0.001091    0.09    109.19   
    37. A(C   2,C   1,H  14)          109.49  0.001687   -0.40    109.09   
    38. A(C   2,C   1,H  13)          109.76  0.002551   -0.49    109.27   
    39. A(C   3,C   2,H  16)          109.01 -0.000437   -0.00    109.01   
    40. A(C   1,C   2,H  15)          109.73  0.003816   -0.49    109.24   
    41. A(C   1,C   2,C   3)          110.79 -0.010572    1.98    112.77   
    42. A(C   3,C   2,H  15)          109.68  0.002425   -0.36    109.32   
    43. A(H  15,C   2,H  16)          108.76  0.002581   -1.18    107.58   
    44. A(C   1,C   2,H  16)          108.84  0.002382    0.00    108.84   
    45. A(C   2,C   3,H  18)          108.58  0.001372    0.13    108.71   
    46. A(C   4,C   3,H  17)          110.17  0.001447   -0.24    109.93   
    47. A(C   2,C   3,H  17)          109.30  0.002637   -0.35    108.96   
    48. A(C   2,C   3,C   4)          111.36 -0.006855    1.33    112.69   
    49. A(H  17,C   3,H  18)          108.79  0.002842   -1.10    107.69   
    50. A(C   4,C   3,H  18)          108.59 -0.001261    0.17    108.76   
    51. A(C   3,C   4,C   5)          112.27 -0.007130    1.28    113.54   
    52. A(H  19,C   4,H  20)          108.23  0.001462   -0.63    107.60   
    53. A(C   5,C   4,H  20)          107.48 -0.000789    0.29    107.77   
    54. A(C   3,C   4,H  20)          108.11  0.001170    0.37    108.48   
    55. A(C   5,C   4,H  19)          110.23  0.004636   -1.22    109.01   
    56. A(C   3,C   4,H  19)          110.37  0.000823   -0.10    110.26   
    57. A(O   9,C   5,H  23)          108.81 -0.001340    0.21    109.02   
    58. A(C   6,C   5,H  23)          108.93 -0.004360    0.91    109.84   
    59. A(C   4,C   5,H  23)          109.72  0.007103   -1.10    108.62   
    60. A(C   4,C   5,C   6)          112.50 -0.009594    1.61    114.10   
    61. A(C   6,C   5,O   9)          107.19  0.012590   -2.21    104.99   
    62. A(C   4,C   5,O   9)          109.60 -0.004186    0.54    110.14   
    63. A(C   5,C   6,C   7)          108.57 -0.005702    0.99    109.56   
    64. A(C   7,C   6,H  24)          124.56 -0.002028    0.31    124.86   
    65. A(C   5,C   6,H  24)          126.87  0.007714   -1.29    125.58   
    66. A(C   6,C   7,C   8)          108.65 -0.006892    0.86    109.50   
    67. A(C   8,C   7,H  25)          126.23  0.007728   -1.12    125.11   
    68. A(C   6,C   7,H  25)          125.12 -0.000832    0.27    125.39   
    69. A(H  21,C   8,H  22)          110.51  0.007294   -1.67    108.85   
    70. A(O   9,C   8,H  22)          109.83 -0.003090    0.39    110.22   
    71. A(C   7,C   8,H  22)          109.54 -0.008472    1.52    111.06   
    72. A(C   7,C   8,O   9)          107.64  0.014938   -2.15    105.50   
    73. A(O   9,C   8,H  21)          109.83 -0.003504    0.49    110.32   
    74. A(C   7,C   8,H  21)          109.44 -0.007072    1.42    110.86   
    75. A(C   5,O   9,C   8)          107.93 -0.014984    2.51    110.44   
    76. D(H  13,C   1,C   0,H  12)   -178.65  0.000435   -0.05   -178.70   
    77. D(H  13,C   1,C   0,H  10)     60.51 -0.001105    0.54     61.05   
    78. D(C   2,C   1,C   0,H  10)    -60.79 -0.000382    0.15    -60.64   
    79. D(H  13,C   1,C   0,H  11)    -59.29 -0.000489    0.31    -58.98   
    80. D(C   2,C   1,C   0,H  12)     60.05  0.001158   -0.45     59.60   
    81. D(C   2,C   1,C   0,H  11)    179.41  0.000235   -0.09    179.32   
    82. D(C   3,C   2,C   1,C   0)   -178.00  0.000128   -0.23   -178.23   
    83. D(H  15,C   2,C   1,H  13)    -60.16  0.003074   -1.49    -61.66   
    84. D(H  15,C   2,C   1,C   0)     60.75  0.001439   -0.75     60.00   
    85. D(H  15,C   2,C   1,H  14)   -179.38 -0.002214    0.51   -178.88   
    86. D(C   3,C   2,C   1,H  13)     61.09  0.001763   -0.98     60.11   
    87. D(C   3,C   2,C   1,H  14)    -58.13 -0.003524    1.02    -57.11   
    88. D(C   4,C   3,C   2,H  15)    -61.56 -0.001330    1.04    -60.52   
    89. D(C   4,C   3,C   2,H  16)     57.42  0.002981   -0.61     56.81   
    90. D(C   4,C   3,C   2,C   1)    177.16 -0.000847    0.60    177.76   
    91. D(H  17,C   3,C   2,H  16)    179.37  0.002092   -0.28    179.10   
    92. D(H  17,C   3,C   2,H  15)     60.40 -0.002220    1.37     61.77   
    93. D(H  17,C   3,C   2,C   1)    -60.89 -0.001736    0.94    -59.95   
    94. D(H  19,C   4,C   3,H  18)   -178.77 -0.003051    1.25   -177.53   
    95. D(H  19,C   4,C   3,H  17)    -59.72  0.000494   -0.13    -59.85   
    96. D(H  19,C   4,C   3,C   2)     61.73  0.000229    0.16     61.89   
    97. D(C   5,C   4,C   3,H  18)    -55.36 -0.001536    0.50    -54.86   
    98. D(C   5,C   4,C   3,H  17)     63.69  0.002009   -0.87     62.81   
    99. D(C   5,C   4,C   3,C   2)   -174.86  0.001743   -0.58   -175.44   
   100. D(O   9,C   5,C   4,H  20)     55.95 -0.000781   -1.07     54.88   
   101. D(O   9,C   5,C   4,H  19)    -61.81 -0.004624    0.19    -61.62   
   102. D(O   9,C   5,C   4,C   3)    174.71 -0.004013    0.31    175.02   
   103. D(C   6,C   5,C   4,H  20)    175.10  0.006098   -2.45    172.64   
   104. D(C   6,C   5,C   4,H  19)     57.34  0.002256   -1.19     56.15   
   105. D(C   6,C   5,C   4,C   3)    -66.14  0.002866   -1.07    -67.21   
   106. D(C   7,C   6,C   5,C   4)   -121.52  0.000455    0.55   -120.97   
   107. D(H  24,C   6,C   5,O   9)   -179.95 -0.001140    0.10   -179.85   
   108. D(H  24,C   6,C   5,C   4)     59.51  0.001486   -0.07     59.43   
   109. D(C   7,C   6,C   5,H  23)    116.59  0.000849    0.25    116.84   
   110. D(C   7,C   6,C   5,O   9)     -0.98 -0.002171    0.72     -0.25   
   111. D(H  25,C   7,C   6,H  24)     -0.29  0.000082   -0.14     -0.43   
   112. D(H  25,C   7,C   6,C   5)   -179.29  0.000957   -0.72   -180.01   
   113. D(C   8,C   7,C   6,H  24)    179.06  0.000462   -0.08    178.98   
   114. D(C   8,C   7,C   6,C   5)      0.05  0.001338   -0.66     -0.60   
   115. D(H  22,C   8,C   7,C   6)    120.27  0.000214    0.43    120.70   
   116. D(H  21,C   8,C   7,H  25)     60.91 -0.000259    0.30     61.21   
   117. D(H  21,C   8,C   7,C   6)   -118.43 -0.000572    0.23   -118.20   
   118. D(O   9,C   8,C   7,H  25)   -179.77  0.000268    0.44   -179.33   
   119. D(O   9,C   8,C   7,C   6)      0.89 -0.000046    0.36      1.26   
   120. D(C   5,O   9,C   8,H  22)   -120.69  0.001995   -0.72   -121.40   
   121. D(C   5,O   9,C   8,H  21)    117.58 -0.002816    0.79    118.36   
   122. D(C   5,O   9,C   8,C   7)     -1.49 -0.001131    0.06     -1.43   
   123. D(C   8,O   9,C   5,H  23)   -116.14  0.000843   -0.43   -116.56   
   124. D(C   8,O   9,C   5,C   6)      1.52  0.001869   -0.45      1.07   
   125. D(C   8,O   9,C   5,C   4)    123.88 -0.004493    0.47    124.35   
    ----------------------------------------------------------------------------

Geometry step timings:
Preparation and reading OPT file:      0.000 s ( 7.060 %)
Internal coordinates            :      0.000 s ( 0.598 %)
B/P matrices and projection     :      0.002 s (34.460 %)
Hessian update/contruction      :      0.001 s (11.674 %)
Making the step                 :      0.001 s (24.879 %)
Converting the step to Cartesian:      0.000 s ( 3.250 %)
Storing new data                :      0.000 s ( 2.447 %)
Checking convergence            :      0.000 s ( 0.131 %)
Final printing                  :      0.001 s (15.428 %)
Total time                      :      0.005 s

Time for energy+gradient        :    207.411 s
Time for complete geometry iter :    207.453 s

         *************************************************************
         *                GEOMETRY OPTIMIZATION CYCLE   2            *
         *************************************************************
---------------------------------
CARTESIAN COORDINATES (ANGSTROEM)
---------------------------------
  C      0.622928   -0.137869   -0.377397
  C      2.102518    0.228859   -0.527838
  C      2.979512   -0.974525   -0.890573
  C      4.466044   -0.614226   -0.998454
  C      5.348648   -1.830127   -1.307710
  C      6.849567   -1.512867   -1.310631
  C      7.282157   -0.610336   -2.426226
  C      8.208743   -1.233668   -3.175971
  C      8.475879   -2.589353   -2.612011
  O      7.606776   -2.713180   -1.491014
  H      0.224513   -0.544025   -1.319232
  H      0.029106    0.748078   -0.105508
  H      0.490772   -0.893324    0.411669
  H      2.206655    1.002399   -1.306137
  H      2.460395    0.662770    0.420180
  H      2.636389   -1.398363   -1.848944
  H      2.853743   -1.751973   -0.118674
  H      4.592932    0.150446   -1.780853
  H      4.793087   -0.172706   -0.042257
  H      5.071787   -2.264863   -2.281265
  H      5.168568   -2.597596   -0.536622
  H      9.531915   -2.682298   -2.292283
  H      8.256761   -3.379206   -3.354977
  H      7.117596   -1.059324   -0.333763
  H      6.913032    0.398387   -2.604408
  H      8.698202   -0.812332   -4.053986

----------------------------
CARTESIAN COORDINATES (A.U.)
----------------------------
  NO LB      ZA    FRAG     MASS         X           Y           Z
   0 C     6.0000    0    12.011    1.177164   -0.260534   -0.713177
   1 C     6.0000    0    12.011    3.973183    0.432481   -0.997469
   2 C     6.0000    0    12.011    5.630461   -1.841585   -1.682939
   3 C     6.0000    0    12.011    8.439601   -1.160720   -1.886805
   4 C     6.0000    0    12.011   10.107480   -3.458439   -2.471214
   5 C     6.0000    0    12.011   12.943806   -2.858903   -2.476734
   6 C     6.0000    0    12.011   13.761283   -1.153367   -4.584902
   7 C     6.0000    0    12.011   15.512277   -2.331295   -6.001715
   8 C     6.0000    0    12.011   16.017090   -4.893168   -4.935985
   9 O     8.0000    0    15.999   14.374723   -5.127167   -2.817607
  10 H     1.0000    0     1.008    0.424269   -1.028058   -2.492987
  11 H     1.0000    0     1.008    0.055003    1.413662   -0.199381
  12 H     1.0000    0     1.008    0.927426   -1.688137    0.777941
  13 H     1.0000    0     1.008    4.169974    1.894259   -2.468241
  14 H     1.0000    0     1.008    4.649473    1.252454    0.794024
  15 H     1.0000    0     1.008    4.982052   -2.642523   -3.493998
  16 H     1.0000    0     1.008    5.392793   -3.310748   -0.224261
  17 H     1.0000    0     1.008    8.679383    0.284301   -3.365324
  18 H     1.0000    0     1.008    9.057622   -0.326367   -0.079854
  19 H     1.0000    0     1.008    9.584289   -4.279972   -4.310966
  20 H     1.0000    0     1.008    9.767178   -4.908746   -1.014069
  21 H     1.0000    0     1.008   18.012709   -5.068808   -4.331787
  22 H     1.0000    0     1.008   15.603017   -6.385774   -6.339988
  23 H     1.0000    0     1.008   13.450307   -2.001832   -0.630721
  24 H     1.0000    0     1.008   13.063737    0.752842   -4.921618
  25 H     1.0000    0     1.008   16.437220   -1.535085   -7.660923

--------------------------------
INTERNAL COORDINATES (ANGSTROEM)
--------------------------------
 C      0   0   0     0.000000000000     0.00000000     0.00000000
 C      1   0   0     1.531765920119     0.00000000     0.00000000
 C      2   1   0     1.532588396125   112.82987023     0.00000000
 C      3   2   1     1.533372872255   112.76196959   181.76541204
 C      4   3   2     1.533962928200   112.68920141   177.76519436
 C      5   4   3     1.534086640552   113.54020257   184.55281319
 C      6   5   4     1.498748708468   114.10112262   292.79879554
 C      7   6   5     1.345073551671   109.55236420   239.03791861
 C      8   7   6     1.492412210244   109.48954519   359.38799234
 O      9   8   7     1.423835524293   105.50089643     1.25595656
 H      1   2   3     1.100341204755   110.73558950   299.35846132
 H      1   2   3     1.100658691265   110.65182972   179.31990527
 H      1   2   3     1.100364563727   110.53687683    59.60075240
 H      2   1   3     1.102250736715   109.18531623   121.69617045
 H      2   1   3     1.102312197208   108.86728831   238.75920090
 H      3   2   1     1.102654464181   109.23593923    60.00231526
 H      3   2   1     1.102756199630   108.82231813   302.82414846
 H      4   3   2     1.101349882782   108.95426776   300.05397581
 H      4   3   2     1.102819264966   108.69700403    57.14186389
 H      5   4   3     1.101570075867   110.26657643    61.88775881
 H      5   4   3     1.102730563467   108.46528637   304.30552046
 H      9   8   7     1.107283844452   110.85933328   241.80995561
 H      9   8   7     1.106290926906   111.05848382   120.67995670
 H      6   5   4     1.109869710863   108.60905775    55.68080525
 H      7   6   5     1.088817453725   125.58086977    59.44781286
 H      8   7   6     1.089956125124   125.39584004   179.98062648

---------------------------
INTERNAL COORDINATES (A.U.)
---------------------------
 C      0   0   0     0.000000000000     0.00000000     0.00000000
 C      1   0   0     2.894618090298     0.00000000     0.00000000
 C      2   1   0     2.896172344702   112.82987023     0.00000000
 C      3   2   1     2.897654789746   112.76196959   181.76541204
 C      4   3   2     2.898769833887   112.68920141   177.76519436
 C      5   4   3     2.899003616350   113.54020257   184.55281319
 C      6   5   4     2.832224602573   114.10112262   292.79879554
 C      7   6   5     2.541820642639   109.55236420   239.03791861
 C      8   7   6     2.820250356281   109.48954519   359.38799234
 O      9   8   7     2.690659200663   105.50089643     1.25595656
 H      1   2   3     2.079343530855   110.73558950   299.35846132
 H      1   2   3     2.079943493411   110.65182972   179.31990527
 H      1   2   3     2.079387672916   110.53687683    59.60075240
 H      2   1   3     2.082952023304   109.18531623   121.69617045
 H      2   1   3     2.083068166804   108.86728831   238.75920090
 H      3   2   1     2.083714957647   109.23593923    60.00231526
 H      3   2   1     2.083907209784   108.82231813   302.82414846
 H      4   3   2     2.081249656084   108.95426776   300.05397581
 H      4   3   2     2.084026385999   108.69700403    57.14186389
 H      5   4   3     2.081665760711   110.26657643    61.88775881
 H      5   4   3     2.083858764457   108.46528637   304.30552046
 H      9   8   7     2.092463218530   110.85933328   241.80995561
 H      9   8   7     2.090586876294   111.05848382   120.67995670
 H      6   5   4     2.097349797865   108.60905775    55.68080525
 H      7   6   5     2.057566797374   125.58086977    59.44781286
 H      8   7   6     2.059718574475   125.39584004   179.98062648

------------------------------------------------------------------------------
                   ___                                                        
                  /   \      - P O W E R E D   B Y -                         
                 /     \                                                     
                 |  |  |   _    _      __       _____    __    __             
                 |  |  |  | |  | |    /  \     |  _  \  |  |  /  |          
                  \  \/   | |  | |   /    \    | | | |  |  | /  /          
                 / \  \   | |__| |  /  /\  \   | |_| |  |  |/  /          
                |  |  |   |  __  | /  /__\  \  |    /   |      \           
                |  |  |   | |  | | |   __   |  |    \   |  |\   \          
                \     /   | |  | | |  |  |  |  | |\  \  |  | \   \       
                 \___/    |_|  |_| |__|  |__|  |_| \__\ |__|  \__/        
                                                                              
                      - O R C A' S   B I G   F R I E N D -                    
                                      &                                       
                       - I N T E G R A L  F E E D E R -                       
                                                                              
 v1 FN, 2020, v2 2021, v3 2022-2024                                           
------------------------------------------------------------------------------


----------------------
SHARK INTEGRAL PACKAGE
----------------------

Number of atoms                             ...     26
Number of basis functions                   ...    220
Number of shells                            ...    108
Maximum angular momentum                    ...      2
Integral batch strategy                     ... SHARK/LIBINT Hybrid
RI-J (if used) integral strategy            ... SPLIT-RIJ (Revised 2003 algorithm where possible)
Printlevel                                  ...      1
Contraction scheme used                     ... SEGMENTED contraction
Prescreening option                         ... SCHWARTZ
   Thresh                                   ... 1.000e-12
   Tcut                                     ... 1.000e-14
   Tpresel                                  ... 1.000e-14 
Coulomb Range Separation                    ... NOT USED
Exchange Range Separation                   ... NOT USED
Multipole approximations                    ... NOT USED
Finite Nucleus Model                        ... NOT USED
CABS basis                                  ... NOT available
Auxiliary Coulomb fitting basis             ... AVAILABLE
   # of basis functions in Aux-J            ...    666
   # of shells in Aux-J                     ...    230
   Maximum angular momentum in Aux-J        ...      4
Auxiliary J/K fitting basis                 ... NOT available
Auxiliary Correlation fitting basis         ... AVAILABLE
   # of basis functions in Aux-C            ...    704
   # of shells in Aux-C                     ...    256
   Maximum angular momentum in Aux-C        ...      3
Auxiliary 'external' fitting basis          ... NOT available

Checking pre-screening integrals            ... done (  0.0 sec) Dimension = 108
Check shell pair data                       ... done (  0.0 sec)
Shell pair information
Shell pair cut-off parameter TPreSel        ...   1.0e-14
Total number of shell pairs                 ...      5886
Shell pairs after pre-screening             ...      5098
Total number of primitive shell pairs       ...     20278
Primitive shell pairs kept                  ...     12858
          la=0 lb=0:   1739 shell pairs
          la=1 lb=0:   1942 shell pairs
          la=1 lb=1:    566 shell pairs
          la=2 lb=0:    522 shell pairs
          la=2 lb=1:    286 shell pairs
          la=2 lb=2:     43 shell pairs

Calculating one electron integrals          ... done (  0.0 sec)
Calculating RI/J V-Matrix + Cholesky decomp.... done (  0.0 sec)
Calculating RI/C V-Matrix + Cholesky decomp.... done (  0.0 sec)
Calculating Nuclear repulsion               ... done (  0.0 sec) ENN=    522.159905093988 Eh

Diagonalization of the overlap matrix:
Smallest eigenvalue                        ... 8.821e-04
Time for diagonalization                   ...    0.005 sec
Threshold for overlap eigenvalues          ... 1.000e-07
Number of eigenvalues below threshold      ... 0
Time for construction of square roots      ...    0.002 sec
Total time needed                          ...    0.008 sec

-------------------
DFT GRID GENERATION
-------------------

General Integration Accuracy     IntAcc      ... 4.388
Radial Grid Type                 RadialGrid  ... OptM3 with GC (2021)
Angular Grid (max. ang.)         AngularGrid ... 4 (Lebedev-302)
Angular grid pruning method      GridPruning ... 4 (adaptive)
Weight generation scheme         WeightScheme... mBecke (2022)
Basis function cutoff            BFCut       ... 1.0000e-12
Integration weight cutoff        WCut        ... 1.0000e-14
Partially contracted basis set               ... off
Rotationally invariant grid construction     ... off
Angular grids for H and He will be reduced by one unit

Total number of grid points                  ...   111177
Total number of batches                      ...     1752
Average number of points per batch           ...       63
Average number of grid points per atom       ...     4276

--------------------
COSX GRID GENERATION
--------------------

GRIDX 1
-------
General Integration Accuracy     IntAcc      ... 3.816
Radial Grid Type                 RadialGrid  ... OptM3 with GC (2021)
Angular Grid (max. ang.)         AngularGrid ... 1 (Lebedev-50)
Angular grid pruning method      GridPruning ... 4 (adaptive)
Weight generation scheme         WeightScheme... mBecke (2022)
Basis function cutoff            BFCut       ... 1.0000e-12
Integration weight cutoff        WCut        ... 1.0000e-14
Partially contracted basis set               ... on
Rotationally invariant grid construction     ... off
Angular grids for H and He will be reduced by one unit

Total number of grid points                  ...    14237
Total number of batches                      ...      129
Average number of points per batch           ...      110
Average number of grid points per atom       ...      548
UseSFitting                                  ... on

GRIDX 2
-------
General Integration Accuracy     IntAcc      ... 4.020
Radial Grid Type                 RadialGrid  ... OptM3 with GC (2021)
Angular Grid (max. ang.)         AngularGrid ... 2 (Lebedev-110)
Angular grid pruning method      GridPruning ... 4 (adaptive)
Weight generation scheme         WeightScheme... mBecke (2022)
Basis function cutoff            BFCut       ... 1.0000e-12
Integration weight cutoff        WCut        ... 1.0000e-14
Partially contracted basis set               ... on
Rotationally invariant grid construction     ... off
Angular grids for H and He will be reduced by one unit

Total number of grid points                  ...    29797
Total number of batches                      ...      248
Average number of points per batch           ...      120
Average number of grid points per atom       ...     1146
UseSFitting                                  ... on

GRIDX 3
-------
General Integration Accuracy     IntAcc      ... 4.338
Radial Grid Type                 RadialGrid  ... OptM3 with GC (2021)
Angular Grid (max. ang.)         AngularGrid ... 3 (Lebedev-194)
Angular grid pruning method      GridPruning ... 4 (adaptive)
Weight generation scheme         WeightScheme... mBecke (2022)
Basis function cutoff            BFCut       ... 1.0000e-12
Integration weight cutoff        WCut        ... 1.0000e-14
Partially contracted basis set               ... on
Rotationally invariant grid construction     ... off
Angular grids for H and He will be reduced by one unit

Total number of grid points                  ...    65092
Total number of batches                      ...      523
Average number of points per batch           ...      124
Average number of grid points per atom       ...     2504
UseSFitting                                  ... on
Initializing property integral containers    ... done (  0.0 sec)

SHARK setup successfully completed in   2.5 seconds

Maximum memory used throughout the entire STARTUP-calculation: 47.3 MB
Occupation numbers will be reassigned to an Aufbau configuration
             **** ENERGY FILE WAS UPDATED (calc.en.tmp) ****
Finished Guess after   0.1 sec
Maximum memory used throughout the entire GUESS-calculation: 15.7 MB
--------------------
CPCM SOLVATION MODEL
--------------------
CPCM parameters:
  Epsilon                                         ...      16.7000
  Refrac                                          ...       1.2750
  Rsolv                                           ...       1.3000
  Surface type                                    ... GAUSSIAN VDW
  Discretization scheme                           ... Constant charge density
    Threshold for H atoms                         ...       5.0000 (charges/Ang^2)
    Threshold for non-H atoms                     ...       5.0000 (charges/Ang^2)
  Epsilon function type                           ...         CPCM
Solvent:                                          ... CUSTOM
Radii:
  Scheme                                          ... Element-dependent radii
  Radius for C  used is    3.8550 Bohr (=   2.0400 Ang.)
  Radius for O  used is    3.4469 Bohr (=   1.8240 Ang.)
  Radius for H  used is    2.4944 Bohr (=   1.3200 Ang.)
Calculating surface                               ...        done! (  0.0s)
Cavity surface points                             ...         2221
Cavity Volume                                     ...    1352.5076
Cavity Surface-area                               ...     772.5587
Calculating surface distance matrix               ...        done! (  0.1s)
Performing Cholesky decomposition & store         ...        done! (  0.2s)
Overall time for CPCM initialization              ...                 0.2s

----------------------------------------D-I-I-S--------------------------------------------
Iteration    Energy (Eh)           Delta-E    RMSDP     MaxDP     DIISErr   Damp  Time(sec)
-------------------------------------------------------------------------------------------
               ***  Starting incremental Fock matrix formation  ***
    1    -426.5200168845661892     0.00e+00  1.57e-04  3.21e-03  8.78e-03  0.700   9.2
    2    -426.5203894308006056    -3.73e-04  1.34e-04  2.51e-03  7.10e-03  0.700   5.0
                               ***Turning on AO-DIIS***
    3    -426.5206790803880494    -2.90e-04  1.08e-04  1.87e-03  5.54e-03  0.700   4.9
    4    -426.5208951259577361    -2.16e-04  2.71e-04  4.58e-03  4.12e-03  0.000   4.9
                              *** Initializing SOSCF ***
---------------------------------------S-O-S-C-F--------------------------------------
Iteration    Energy (Eh)           Delta-E    RMSDP     MaxDP     MaxGrad    Time(sec)
--------------------------------------------------------------------------------------
    5    -426.5214617871927203    -5.67e-04  2.09e-05  3.48e-04  4.08e-04     5.1
               *** Restarting incremental Fock matrix formation ***
    6    -426.5214571709564098     4.62e-06  1.22e-05  2.22e-04  7.56e-05     9.2
    7    -426.5214575052349346    -3.34e-07  6.27e-06  8.98e-05  2.75e-05     7.0
    8    -426.5214575550835434    -4.98e-08  1.92e-06  2.86e-05  7.13e-06     6.8
    9    -426.5214575640430894    -8.96e-09  3.57e-07  7.52e-06  1.54e-06     6.3
   10    -426.5214575640077328     3.54e-11  1.29e-07  4.34e-06  1.77e-06     5.5
                 **** Energy Check signals convergence ****

               *****************************************************
               *                     SUCCESS                       *
               *           SCF CONVERGED AFTER  10 CYCLES          *
               *****************************************************

Recomputing exchange energy using gridx3       ... done (   14.199 sec)
Old exchange energy                            :    -32.090825788 Eh
New exchange energy                            :    -32.090934455 Eh
Exchange energy change after final integration :     -0.000108667 Eh
Total energy after final integration           :   -426.521566231 Eh
             **** ENERGY FILE WAS UPDATED (calc.en.tmp) ****

----------------
TOTAL SCF ENERGY
----------------

Total Energy       :       -426.52156623078542 Eh          -11606.24187 eV

Components:
Nuclear Repulsion  :        522.15990509398830 Eh           14208.69337 eV
Electronic Energy  :       -948.67475837963343 Eh          -25814.75257 eV
One Electron Energy:      -1611.93720812722859 Eh          -43863.04139 eV
Two Electron Energy:        663.26244974759516 Eh           18048.28881 eV
CPCM Dielectric    :         -0.00660427836263 Eh              -0.17971 eV

Virial components:
Potential Energy   :       -849.09711320838267 Eh          -23105.10709 eV
Kinetic Energy     :        422.57554697759724 Eh           11498.86522 eV
Virial Ratio       :          2.00933802081406

DFT components:
N(Alpha)           :       39.000095381727 electrons
N(Beta)            :       39.000095381727 electrons
N(Total)           :       78.000190763453 electrons
E(X)               :      -28.463835119793 Eh       
E(C)               :       -1.871572031357 Eh       
E(XC)              :      -30.335407151149 Eh       

CPCM Solvation Model Properties:
Surface-charge          :         -0.02809813502065
Corrected charge        :         -0.00000000000000
Outlying charge corr.   :          0.00004850935199 Eh               0.00132 eV
Free-energy (cav+disp)  :  This term is not implemented in the current solvation scheme

---------------
SCF CONVERGENCE
---------------

  Last Energy change         ...   -3.5357e-11  Tolerance :   1.0000e-09
  Last MAX-Density change    ...    4.3448e-06  Tolerance :   1.0000e-08
  Last RMS-Density change    ...    1.2907e-07  Tolerance :   1.0000e-09
  Last DIIS Error            ...    4.0759e-04  Tolerance :   1.0000e-08
  Last Orbital Gradient      ...    1.7738e-06  Tolerance :   2.0000e-06
  Last Orbital Rotation      ...    2.9245e-06  Tolerance :   2.0000e-06


Total SCF time: 0 days 0 hours 1 min 18 sec 
Finished LeanSCF after  78.7 sec

Maximum memory used throughout the entire LEANSCF-calculation: 51.6 MB

------------------------------------------------------------------------------
                                ORCA  MP2 
------------------------------------------------------------------------------

Freezing NCore=20 chemical core electrons

----------------------
RI-MP2 ENERGY+GRADIENT
----------------------
Dimension of the orbital basis            ...  220
Dimension of the AuxC basis               ...  704
Memory devoted to MP2                     ... 4096 MB   
Data format for matrix containers         ... DOUBLE
Compression type for matrix containers    ... UNCOMPRESSED
Overall scaling of the MP2 energy         ...   2.700e-01

-----------------------
SHARK RI TRANSFORMATION
-----------------------

Number of basis functions                ...    220
Number of aux functions                  ...    704
Number of operators                      ...      1
Generation of IJK                        ... YES
Generation of IAK                        ... YES
Generation of ABK                        ... NO
Orbital Range Operator  0:    0-  38 to   39- 219

Aux basis identifier                     ...   AUXC
Contraction scheme used                  ... SEGMENTED
Do orthogonalization                     ... YES
All operator combinations                ... NO
Transpose (ia|K)                         ... NO
Integral generator used                  ... LIBINT
Starting integral generation + trafo... 
Half trafo (segmented) done. Total time =  1.4 sec. integrals=  1.0 sec trafo=  0.4 sec
Integral generation and half transformation done (  1.4 sec)

Reading or making V^(-1/2)          ... done (  0.0 sec)
Sorting IJK integrals               ... done (  0.4 sec)
Sorting IAK integrals               ... done (  0.7 sec)

SHARK RI integral transformation done. Total time =  2.0 sec.

Opening buffers                              ... done
Frozen core precalculation                   ... done

Starting loop over batches of integrals:

Operator 0  - window                       ... ( 10- 38)x( 39-219)
Operator 0  - Memory available             ...  4096 MB
Operator 0  - Memory needed per MO         ...   1.0 MB
Operator 0  - Number of orbitals per batch ... 29
Operator 0  - Number of batches            ... 1

OPERATOR  0   PASS   0:  MOs    10 ...   38
  Reading integrals       ... ok
  Internal MO  12
  Internal MO  15
  Internal MO  18
  Internal MO  21
  Internal MO  24
  Internal MO  27
  Internal MO  30
  Internal MO  33
  Internal MO  36
Closing buffer GIPV ( 0.03 GB; CompressionRatio= 1.00)
Time spent in pair loops =     7.221 sec
Deleting buffers (Ka|jb) ...done

-----------------------------------------------
 RI-MP2 CORRELATION ENERGY:     -0.471466570 Eh
-----------------------------------------------


---------------------
MP2 DENSITY FORMATION
---------------------

Completing the external part of the density      ... done
Storing the unrelaxed density                    ... done

Re-sorting 3-index density container for op 0    ... done
Computing external part of the Lagrangian        ... done
Calculating the xc-kernel                        ... done
Calculating G(D)                                 ... done
Completing the Lagrangian                        ... done
Solving the Z-vector equations                   ... Using XC Grid                  ... (calc.grid_cpscf.tmp) 
Recalculating density on grid  ... (calc.grho_cpscf0.tmp) done
Calculating the xc-kernel      ... (calc.fxc_cpscf0.tmp) done

-------------------
SHARK CP-SCF DRIVER
-------------------

Dimension of the orbital basis          ...    220
Dimension of the CPSCF-problem          ...   7059
Number of operators                     ...      1
Max. number of iterations               ...    128
Convergence Tolerance                   ... 3.0e-05
Number of perturbations                 ...      1
Perturbation type                       ... REAL

----------------------------
POPLE LINEAR EQUATION SOLVER
----------------------------

  ITERATION   0:   ||err||_max =   3.2943e-02 (   4.2 sec)
  ITERATION   1:   ||err||_max =   5.7481e-03 (   4.5 sec)
  ITERATION   2:   ||err||_max =   2.4424e-03 (   4.7 sec)
  ITERATION   3:   ||err||_max =   3.3567e-04 (   4.5 sec)
  ITERATION   4:   ||err||_max =   1.0399e-04 (   4.5 sec)
  ITERATION   5:   ||err||_max =   3.3790e-05 (   4.4 sec)
  ITERATION   6:   ||err||_max =   8.4582e-06 (   4.3 sec)
done
Finalizing the relaxed density                   ... done
Transforming P to the AO basis                   ... done
Storing the relaxed density                      ... done

------------------------------------
ENERGY WEIGHTED DENSITY FINALIZATION
------------------------------------

Gathering the parts of the W-matrix              ... done
Forming the Z-density                            ... done
Transforming Z to the AO basis                   ... done
Calculating G(Z)                                 ... done
Finalizing the W-matrix                          ... done
Transforming W to the AO basis and storing       ... done

----------------------------------
MP2 DERIVATIVE INTEGRAL GENERATION
----------------------------------

Input SCF Electron Density              ... calc.scfp
Input Correlated Electron Density       ... calc.pmp2re
Input Energy Weighted Density           ... calc.wmp2.tmp

Nuclear repulsion gradient              ... done (  0.0 sec)
HCore & Overlap gradient  (SHARK)       ... done (  0.5 sec)
Two-electron RIJ gradient terms         ... done (  2.2 sec)

-----------------------------------------------------------
MP2 COSX Grid Generation
-----------------------------------------------------------

General Integration Accuracy     IntAcc      ... 4.871
Radial Grid Type                 RadialGrid  ... OptM3 with GC (2021)
Angular Grid (max. ang.)         AngularGrid ... 4 (Lebedev-302)
Angular grid pruning method      GridPruning ... 4 (adaptive)
Weight generation scheme         WeightScheme... mBecke (2022)
Basis function cutoff            BFCut       ... 1.0000e-12
Integration weight cutoff        WCut        ... 1.0000e-14
Partially contracted basis set               ... on
Rotationally invariant grid construction     ... off
Angular grids for H and He will be reduced by one unit

Total number of grid points                  ...   127412
Total number of batches                      ...     1012
Average number of points per batch           ...      125
Average number of grid points per atom       ...     4900
UseSFitting                                  ... on
Two-electron COSX gradient terms        ... 
Integration Timings:
Total Time                  =    37.0 sec
Basis fcn evaluation        =     0.5 sec
Density evaluation          =     1.0 sec
A evaluation                =    30.5 sec
A derivative evaluation     =     0.0 sec
S-fit derivative evaluation =     0.0 sec
anal. over. der. evaluation =     0.0 sec
num. over. der. evaluation  =     3.1 sec
K(P) evaluation             =     0.6 sec
finalize                    =     0.0 sec

done ( 38.6 sec)
CPCM gradient                           ... done (  5.1 sec)
DFT XC gradient                         ... done (  5.3 sec)
Empirical dispersion gradient           ... done (  0.0 sec)

-------
TIMINGS
-------

Total time                :  115.314 sec
Integral trafo            :    2.090 sec (  1.8%)
FC preparation            :    0.509 sec (  0.4%)
I/O of integrals          :    0.302 sec (  0.3%)
K(i,j) operators          :    1.128 sec (  1.0%)
T(i,j) pair energies      :    0.167 sec (  0.1%)
V**(-1/2)                 :    0.139 sec (  0.1%)
Gamma(ia|P)               :    1.116 sec (  1.0%)
Gamma-Trafo               :    0.354 sec (  0.3%)
D(virtual)                :    0.293 sec (  0.3%)
D(internal)               :    1.338 sec (  1.2%)
W(virtual)                :    0.582 sec (  0.5%)
W(internal)               :    1.898 sec (  1.6%)
L(virtual)                :    0.946 sec (  0.8%)
L(internal)               :    0.139 sec (  0.1%)
XC kernel                 :    0.093 sec (  0.1%)
G(D)                      :    9.428 sec (  8.2%)
G(Z)                      :    9.404 sec (  8.2%)
Z-vector solution         :   31.439 sec ( 27.3%)
3-index derivative        :    1.692 sec (  1.5%)
2-index derivative        :    0.095 sec (  0.1%)
Fock matrix gradient      :   51.707 sec ( 44.8%)


---------------------------------------
MP2 TOTAL ENERGY:     -426.993032801 Eh
---------------------------------------

The final MP2 gradient
  0:  -0.00392512  -0.00311708   0.00008189
  1:   0.00373941   0.00564644   0.00062988
  2:  -0.00301961  -0.00709798  -0.00150269
  3:   0.00141220   0.00707952   0.00071763
  4:  -0.00028499  -0.00389208  -0.00455695
  5:   0.00809822  -0.00296285  -0.00403063
  6:  -0.01059742   0.00422023   0.01019998
  7:   0.00919125  -0.01056002  -0.00501808
  8:  -0.00308746   0.00287292   0.00250673
  9:  -0.00040380  -0.00136607   0.00174477
 10:   0.00091699   0.00056623  -0.00048682
 11:   0.00103976   0.00116880   0.00028784
 12:   0.00105370   0.00046325   0.00042063
 13:  -0.00127412  -0.00105427  -0.00086379
 14:  -0.00125436  -0.00132505   0.00080226
 15:   0.00044613   0.00159978  -0.00039128
 16:   0.00049761   0.00144168   0.00096832
 17:  -0.00067651  -0.00137443  -0.00073319
 18:  -0.00056422  -0.00184296   0.00063193
 19:  -0.00098811   0.00051685   0.00047391
 20:  -0.00053654   0.00112665   0.00127890
 21:   0.00078860   0.00310637   0.00088589
 22:  -0.00258587   0.00157182  -0.00191147
 23:   0.00124161   0.00136797  -0.00034331
 24:   0.00210398  -0.00022929  -0.00240245
 25:  -0.00135909   0.00208001   0.00062021

-----------------------------------
NORM OF THE MP2 GRADIENT:  0.029526
-----------------------------------

Maximum memory used throughout the entire MP2-calculation: 69.4 MB


-------------------------------------------------------------------------------
                          DFT DISPERSION CORRECTION                            
                                                                               
                              DFTD3 V3.1  Rev 1                                
                          USING Becke-Johnson damping                          
-------------------------------------------------------------------------------
-------------------------   ----------------
Dispersion correction           -0.017178244
-------------------------   ----------------


-------------------------   --------------------
FINAL SINGLE POINT ENERGY      -427.010211044877
-------------------------   --------------------

------------------------------------------------------------------------------
                         ORCA GEOMETRY RELAXATION STEP
------------------------------------------------------------------------------

Reading the OPT-File                    .... done
Getting information on internals        .... done
Copying old internal coords+grads       .... done
Making the new internal coordinates     .... (2022 redundants) done
Validating the new internal coordinates .... (2022 redundants) done
Calculating the B-matrix                .... done
Calculating the G,G- and P matrices     .... done
Transforming gradient to internals      .... done
Projecting the internal gradient        .... done
Number of atoms                         ....  26
Number of internal coordinates          .... 125
Current Energy                          ....  -427.010211045 Eh
Current gradient norm                   ....     0.029525884 Eh/bohr
Maximum allowed component of the step   ....  0.300
Current trust radius                    ....  0.300
Updating the Hessian (BFGS)             .... done
Forming the augmented Hessian           .... done
Diagonalizing the augmented Hessian     .... done
Last element of RFO vector              ....  0.994502157
Lowest eigenvalues of augmented Hessian:
 -0.001355290  0.010554209  0.010594664  0.010845158  0.010858926
Length of the computed step             ....  0.105294983
The final length of the internal step   ....  0.105294983
Converting the step to Cartesian space:
 Initial RMS(Int)=    0.0094178696
Transforming coordinates:
 Iter   0:  RMS(Cart)=    0.0228045059 RMS(Int)=    0.5618005147
done
Storing new coordinates                 .... done
The predicted energy change is          ....    -0.000685158
Previously predicted energy change      ....    -0.004643633
Actually observed energy change         ....    -0.005568861
Ratio of predicted to observed change   ....     1.199246676
New trust radius                        ....     0.450000000

                                .--------------------.
          ----------------------|Geometry convergence|-------------------------
          Item                value                   Tolerance       Converged
          ---------------------------------------------------------------------
          Energy change      -0.0055688612            0.0000010000      NO
          RMS gradient        0.0015132744            0.0000300000      NO
          MAX gradient        0.0060765273            0.0001000000      NO
          RMS step            0.0094178696            0.0006000000      NO
          MAX step            0.0285892292            0.0010000000      NO
          ........................................................
          Max(Bonds)      0.0089      Max(Angles)    1.17
          Max(Dihed)        1.64      Max(Improp)    0.00
          ---------------------------------------------------------------------

The optimization has not yet converged - more geometry cycles are needed


    ---------------------------------------------------------------------------
                         Redundant Internal Coordinates
                            (Angstroem and degrees)

        Definition                    Value    dE/dq     Step     New-Value
    ----------------------------------------------------------------------------
     1. B(C   1,C   0)                1.5318  0.001130 -0.0017    1.5301   
     2. B(C   2,C   1)                1.5326  0.001873 -0.0036    1.5290   
     3. B(C   3,C   2)                1.5334  0.002115 -0.0040    1.5294   
     4. B(C   4,C   3)                1.5340  0.002733 -0.0054    1.5285   
     5. B(C   5,C   4)                1.5341  0.003346 -0.0066    1.5274   
     6. B(C   6,C   5)                1.4987 -0.003675  0.0073    1.5060   
     7. B(C   7,C   6)                1.3451  0.006077 -0.0064    1.3387   
     8. B(C   8,C   7)                1.4924 -0.005558  0.0089    1.5013   
     9. B(O   9,C   8)                1.4238 -0.001049  0.0019    1.4258   
    10. B(O   9,C   5)                1.4306 -0.001495  0.0035    1.4341   
    11. B(H  10,C   0)                1.1003 -0.000123 -0.0004    1.1000   
    12. B(H  11,C   0)                1.1007  0.000450 -0.0016    1.0991   
    13. B(H  12,C   0)                1.1004 -0.000144 -0.0004    1.1000   
    14. B(H  13,C   1)                1.1023 -0.000250 -0.0001    1.1022   
    15. B(H  14,C   1)                1.1023 -0.000240 -0.0001    1.1022   
    16. B(H  15,C   2)                1.1027 -0.000413  0.0002    1.1029   
    17. B(H  16,C   2)                1.1028 -0.000396  0.0002    1.1030   
    18. B(H  17,C   3)                1.1013 -0.000511  0.0004    1.1018   
    19. B(H  18,C   3)                1.1028 -0.000357  0.0001    1.1030   
    20. B(H  19,C   4)                1.1016 -0.000374  0.0001    1.1016   
    21. B(H  20,C   4)                1.1027  0.000198 -0.0010    1.1017   
    22. B(H  21,C   8)                1.1073  0.000749 -0.0018    1.1055   
    23. B(H  22,C   8)                1.1063  0.000673 -0.0016    1.1047   
    24. B(H  23,C   5)                1.1099  0.000557 -0.0013    1.1086   
    25. B(H  24,C   6)                1.0888 -0.000533  0.0014    1.0903   
    26. B(H  25,C   7)                1.0900 -0.000306  0.0011    1.0911   
    27. A(C   1,C   0,H  12)          110.54 -0.000956    0.24    110.78   
    28. A(H  10,C   0,H  11)          108.25  0.001275   -0.31    107.95   
    29. A(C   1,C   0,H  11)          110.65 -0.001907    0.59    111.25   
    30. A(H  10,C   0,H  12)          108.47  0.001480   -0.54    107.93   
    31. A(H  11,C   0,H  12)          108.10  0.001106   -0.20    107.90   
    32. A(C   1,C   0,H  10)          110.74 -0.000844    0.19    110.93   
    33. A(C   0,C   1,H  14)          108.87 -0.000797    0.46    109.32   
    34. A(C   0,C   1,C   2)          112.83 -0.000773    0.43    113.26   
    35. A(H  13,C   1,H  14)          107.48  0.001433   -0.85    106.63   
    36. A(C   0,C   1,H  13)          109.19 -0.000274    0.20    109.38   
    37. A(C   2,C   1,H  14)          109.08  0.000119   -0.10    108.98   
    38. A(C   2,C   1,H  13)          109.26  0.000402   -0.18    109.08   
    39. A(C   3,C   2,H  16)          108.99 -0.000595    0.11    109.10   
    40. A(C   1,C   2,H  15)          109.24  0.000649   -0.11    109.13   
    41. A(C   1,C   2,C   3)          112.76 -0.001876    0.69    113.45   
    42. A(C   3,C   2,H  15)          109.32  0.000345   -0.12    109.20   
    43. A(H  15,C   2,H  16)          107.57  0.001590   -0.85    106.72   
    44. A(C   1,C   2,H  16)          108.82  0.000046    0.24    109.06   
    45. A(C   2,C   3,H  18)          108.70 -0.000150    0.28    108.98   
    46. A(C   4,C   3,H  17)          109.93  0.000092   -0.10    109.83   
    47. A(C   2,C   3,H  17)          108.95  0.000233   -0.04    108.92   
    48. A(C   2,C   3,C   4)          112.69 -0.000664    0.36    113.05   
    49. A(H  17,C   3,H  18)          107.69  0.001786   -0.83    106.86   
    50. A(C   4,C   3,H  18)          108.75 -0.001183    0.28    109.04   
    51. A(C   3,C   4,C   5)          113.54 -0.000237    0.19    113.73   
    52. A(H  19,C   4,H  20)          107.59  0.000605   -0.34    107.26   
    53. A(C   5,C   4,H  20)          107.76  0.000203    0.09    107.85   
    54. A(C   3,C   4,H  20)          108.47 -0.001067    0.61    109.08   
    55. A(C   5,C   4,H  19)          109.02  0.001109   -0.64    108.37   
    56. A(C   3,C   4,H  19)          110.27 -0.000563    0.09    110.35   
    57. A(O   9,C   5,H  23)          109.03  0.000182   -0.02    109.01   
    58. A(C   6,C   5,H  23)          109.84 -0.001767    0.66    110.49   
    59. A(C   4,C   5,H  23)          108.61  0.001742   -0.40    108.21   
    60. A(C   4,C   5,C   6)          114.10 -0.002866    0.73    114.83   
    61. A(C   6,C   5,O   9)          104.99  0.002773   -0.81    104.18   
    62. A(C   4,C   5,O   9)          110.16  0.000004   -0.18    109.98   
    63. A(C   5,C   6,C   7)          109.55 -0.001817    0.45    110.00   
    64. A(C   7,C   6,H  24)          124.87 -0.002342    0.53    125.40   
    65. A(C   5,C   6,H  24)          125.58  0.004157   -0.98    124.60   
    66. A(C   6,C   7,C   8)          109.49 -0.001649    0.27    109.76   
    67. A(C   8,C   7,H  25)          125.11  0.003436   -0.74    124.37   
    68. A(C   6,C   7,H  25)          125.40 -0.001787    0.47    125.87   
    69. A(H  21,C   8,H  22)          108.84  0.003076   -1.17    107.66   
    70. A(O   9,C   8,H  22)          110.23 -0.000280    0.04    110.27   
    71. A(C   7,C   8,H  22)          111.06 -0.003221    1.01    112.07   
    72. A(C   7,C   8,O   9)          105.50  0.003386   -0.74    104.76   
    73. A(O   9,C   8,H  21)          110.34 -0.000329    0.03    110.36   
    74. A(C   7,C   8,H  21)          110.86 -0.002721    0.87    111.73   
    75. A(C   5,O   9,C   8)          110.45 -0.002698    0.84    111.29   
    76. D(H  13,C   1,C   0,H  12)   -178.70  0.000243    0.09   -178.61   
    77. D(H  13,C   1,C   0,H  10)     61.05 -0.000432    0.49     61.54   
    78. D(C   2,C   1,C   0,H  10)    -60.64 -0.000233    0.30    -60.34   
    79. D(H  13,C   1,C   0,H  11)    -58.98 -0.000228    0.37    -58.62   
    80. D(C   2,C   1,C   0,H  12)     59.60  0.000442   -0.10     59.50   
    81. D(C   2,C   1,C   0,H  11)    179.32 -0.000029    0.18    179.50   
    82. D(C   3,C   2,C   1,C   0)   -178.23  0.000223   -0.67   -178.91   
    83. D(H  15,C   2,C   1,H  13)    -61.65  0.001162   -1.31    -62.97   
    84. D(H  15,C   2,C   1,C   0)     60.00  0.000580   -0.90     59.10   
    85. D(H  15,C   2,C   1,H  14)   -178.88 -0.000858   -0.12   -179.00   
    86. D(C   3,C   2,C   1,H  13)     60.11  0.000805   -1.08     59.03   
    87. D(C   3,C   2,C   1,H  14)    -57.11 -0.001215    0.11    -57.00   
    88. D(C   4,C   3,C   2,H  15)    -60.52 -0.000721    1.22    -59.30   
    89. D(C   4,C   3,C   2,H  16)     56.80  0.001047    0.18     56.99   
    90. D(C   4,C   3,C   2,C   1)    177.77 -0.000534    0.98    178.75   
    91. D(H  17,C   3,C   2,H  16)    179.09  0.000885    0.27    179.37   
    92. D(H  17,C   3,C   2,H  15)     61.77 -0.000883    1.31     63.08   
    93. D(H  17,C   3,C   2,C   1)    -59.95 -0.000695    1.07    -58.87   
    94. D(H  19,C   4,C   3,H  18)   -177.52 -0.001363    0.58   -176.94   
    95. D(H  19,C   4,C   3,H  17)    -59.85  0.000153   -0.31    -60.16   
    96. D(H  19,C   4,C   3,C   2)     61.89  0.000064   -0.18     61.71   
    97. D(C   5,C   4,C   3,H  18)    -54.86 -0.000510   -0.06    -54.91   
    98. D(C   5,C   4,C   3,H  17)     62.81  0.001007   -0.95     61.86   
    99. D(C   5,C   4,C   3,C   2)   -175.45  0.000917   -0.82   -176.27   
   100. D(O   9,C   5,C   4,H  20)     54.87  0.000229   -0.96     53.91   
   101. D(O   9,C   5,C   4,H  19)    -61.62 -0.001185   -0.26    -61.89   
   102. D(O   9,C   5,C   4,C   3)    175.02 -0.001119   -0.03    174.99   
   103. D(C   6,C   5,C   4,H  20)    172.65  0.001900   -1.64    171.01   
   104. D(C   6,C   5,C   4,H  19)     56.15  0.000486   -0.94     55.21   
   105. D(C   6,C   5,C   4,C   3)    -67.20  0.000552   -0.70    -67.91   
   106. D(C   7,C   6,C   5,C   4)   -120.96 -0.000531    0.43   -120.54   
   107. D(H  24,C   6,C   5,O   9)   -179.85  0.000033   -0.17   -180.02   
   108. D(H  24,C   6,C   5,C   4)     59.45 -0.000201    0.16     59.61   
   109. D(C   7,C   6,C   5,H  23)    116.83  0.000563   -0.03    116.80   
   110. D(C   7,C   6,C   5,O   9)     -0.26 -0.000296    0.09     -0.17   
   111. D(H  25,C   7,C   6,H  24)     -0.43 -0.000090   -0.06     -0.48   
   112. D(H  25,C   7,C   6,C   5)    179.98  0.000203   -0.30    179.68   
   113. D(C   8,C   7,C   6,H  24)    178.98 -0.000152    0.19    179.17   
   114. D(C   8,C   7,C   6,C   5)     -0.61  0.000141   -0.06     -0.67   
   115. D(H  22,C   8,C   7,C   6)    120.68  0.000056    0.16    120.84   
   116. D(H  21,C   8,C   7,H  25)     61.22 -0.000177    0.17     61.39   
   117. D(H  21,C   8,C   7,C   6)   -118.19 -0.000077   -0.09   -118.28   
   118. D(O   9,C   8,C   7,H  25)   -179.33 -0.000010    0.25   -179.09   
   119. D(O   9,C   8,C   7,C   6)      1.26  0.000090   -0.01      1.25   
   120. D(C   5,O   9,C   8,H  22)   -121.40  0.001736   -0.74   -122.14   
   121. D(C   5,O   9,C   8,H  21)    118.36 -0.001703    0.68    119.04   
   122. D(C   5,O   9,C   8,C   7)     -1.43 -0.000269    0.06     -1.37   
   123. D(C   8,O   9,C   5,H  23)   -116.56  0.000805   -0.41   -116.98   
   124. D(C   8,O   9,C   5,C   6)      1.08  0.000306   -0.09      0.99   
   125. D(C   8,O   9,C   5,C   4)    124.35 -0.001438    0.19    124.53   
    ----------------------------------------------------------------------------

Geometry step timings:
Preparation and reading OPT file:      0.001 s ( 9.674 %)
Internal coordinates            :      0.000 s ( 0.562 %)
B/P matrices and projection     :      0.002 s (34.252 %)
Hessian update/contruction      :      0.000 s ( 8.399 %)
Making the step                 :      0.001 s (24.522 %)
Converting the step to Cartesian:      0.000 s ( 3.037 %)
Storing new data                :      0.000 s ( 0.675 %)
Checking convergence            :      0.000 s ( 0.281 %)
Final printing                  :      0.001 s (18.560 %)
Total time                      :      0.005 s

Time for energy+gradient        :    196.772 s
Time for complete geometry iter :    196.814 s

         *************************************************************
         *                GEOMETRY OPTIMIZATION CYCLE   3            *
         *************************************************************
---------------------------------
CARTESIAN COORDINATES (ANGSTROEM)
---------------------------------
  C      0.617175   -0.139959   -0.395392
  C      2.097602    0.225151   -0.522705
  C      2.986197   -0.969137   -0.871771
  C      4.470239   -0.614013   -0.974122
  C      5.353412   -1.820029   -1.293436
  C      6.846993   -1.500647   -1.310359
  C      7.288994   -0.604349   -2.437021
  C      8.203842   -1.230084   -3.187699
  C      8.472628   -2.596210   -2.626144
  O      7.603512   -2.703995   -1.501025
  H      0.231114   -0.550416   -1.340049
  H      0.011121    0.739355   -0.135571
  H      0.468023   -0.896793    0.388760
  H      2.217667    1.001492   -1.295776
  H      2.446973    0.666885    0.424723
  H      2.650040   -1.402155   -1.828774
  H      2.854499   -1.751760   -0.105818
  H      4.599888    0.159565   -1.747872
  H      4.799268   -0.169928   -0.019627
  H      5.078747   -2.248092   -2.270632
  H      5.183854   -2.601183   -0.535260
  H      9.526198   -2.709059   -2.310849
  H      8.254186   -3.395546   -3.356645
  H      7.116968   -1.055480   -0.331614
  H      6.915659    0.405688   -2.607658
  H      8.693431   -0.820520   -4.072547

----------------------------
CARTESIAN COORDINATES (A.U.)
----------------------------
  NO LB      ZA    FRAG     MASS         X           Y           Z
   0 C     6.0000    0    12.011    1.166293   -0.264485   -0.747183
   1 C     6.0000    0    12.011    3.963893    0.425473   -0.987770
   2 C     6.0000    0    12.011    5.643095   -1.831403   -1.647408
   3 C     6.0000    0    12.011    8.447527   -1.160317   -1.840823
   4 C     6.0000    0    12.011   10.116482   -3.439356   -2.444240
   5 C     6.0000    0    12.011   12.938941   -2.835812   -2.476219
   6 C     6.0000    0    12.011   13.774203   -1.142053   -4.605302
   7 C     6.0000    0    12.011   15.503015   -2.324521   -6.023878
   8 C     6.0000    0    12.011   16.010946   -4.906126   -4.962692
   9 O     8.0000    0    15.999   14.368555   -5.109811   -2.836527
  10 H     1.0000    0     1.008    0.436742   -1.040135   -2.532325
  11 H     1.0000    0     1.008    0.021015    1.397178   -0.256192
  12 H     1.0000    0     1.008    0.884435   -1.694693    0.734649
  13 H     1.0000    0     1.008    4.190784    1.892546   -2.448662
  14 H     1.0000    0     1.008    4.624109    1.260230    0.802610
  15 H     1.0000    0     1.008    5.007850   -2.649690   -3.455883
  16 H     1.0000    0     1.008    5.394221   -3.310347   -0.199967
  17 H     1.0000    0     1.008    8.692529    0.301534   -3.302999
  18 H     1.0000    0     1.008    9.069302   -0.321118   -0.037091
  19 H     1.0000    0     1.008    9.597440   -4.248278   -4.290874
  20 H     1.0000    0     1.008    9.796065   -4.915523   -1.011494
  21 H     1.0000    0     1.008   18.001905   -5.119379   -4.366873
  22 H     1.0000    0     1.008   15.598150   -6.416653   -6.343140
  23 H     1.0000    0     1.008   13.449120   -1.994569   -0.626660
  24 H     1.0000    0     1.008   13.068701    0.766638   -4.927760
  25 H     1.0000    0     1.008   16.428203   -1.550559   -7.695999

--------------------------------
INTERNAL COORDINATES (ANGSTROEM)
--------------------------------
 C      0   0   0     0.000000000000     0.00000000     0.00000000
 C      1   0   0     1.530090004649     0.00000000     0.00000000
 C      2   1   0     1.528977412462   113.26071483     0.00000000
 C      3   2   1     1.529368211992   113.44384725   181.08820099
 C      4   3   2     1.528538545054   113.04399296   178.75069656
 C      5   4   3     1.527440721037   113.72322439   183.72932102
 C      6   5   4     1.506015596516   114.81662824   292.09591875
 C      7   6   5     1.338659335838   109.99250890   239.47488633
 C      8   7   6     1.501296511897   109.75194516   359.33012755
 O      9   8   7     1.425788015487   104.76315899     1.24967662
 H      1   2   3     1.099951546449   110.92665850   299.65808080
 H      1   2   3     1.099091849229   111.24035371   179.49616316
 H      1   2   3     1.099971903101   110.77469011    59.50104665
 H      2   1   3     1.102161365144   109.38060928   121.88632721
 H      2   1   3     1.102184228742   109.31752846   238.28955668
 H      3   2   1     1.102888492588   109.12562923    59.09811014
 H      3   2   1     1.102962763715   109.04467527   302.88280744
 H      4   3   2     1.101781041657   108.91814941   301.13107079
 H      4   3   2     1.102964796216   108.96851698    57.35624198
 H      5   4   3     1.101631180467   110.35466995    61.70479419
 H      5   4   3     1.101718311383   109.07110106   304.12771869
 H      9   8   7     1.105511132766   111.72736872   241.73881513
 H      9   8   7     1.104666502750   112.06722853   120.82644752
 H      6   5   4     1.108602945473   108.19856600    56.01055328
 H      7   6   5     1.090261360175   124.60671035    59.62431272
 H      8   7   6     1.091052332015   125.87251831   179.67631495

---------------------------
INTERNAL COORDINATES (A.U.)
---------------------------
 C      0   0   0     0.000000000000     0.00000000     0.00000000
 C      1   0   0     2.891451069037     0.00000000     0.00000000
 C      2   1   0     2.889348574505   113.26071483     0.00000000
 C      3   2   1     2.890087078590   113.44384725   181.08820099
 C      4   3   2     2.888519235294   113.04399296   178.75069656
 C      5   4   3     2.886444648559   113.72322439   183.72932102
 C      6   5   4     2.845957030829   114.81662824   292.09591875
 C      7   6   5     2.529699531351   109.99250890   239.47488633
 C      8   7   6     2.837039253296   109.75194516   359.33012755
 O      9   8   7     2.694348874297   104.76315899     1.24967662
 H      1   2   3     2.078607183372   110.92665850   299.65808080
 H      1   2   3     2.076982591067   111.24035371   179.49616316
 H      1   2   3     2.078645651869   110.77469011    59.50104665
 H      2   1   3     2.082783135511   109.38060928   121.88632721
 H      2   1   3     2.082826341449   109.31752846   238.28955668
 H      3   2   1     2.084157207245   109.12562923    59.09811014
 H      3   2   1     2.084297559333   109.04467527   302.88280744
 H      4   3   2     2.082064428277   108.91814941   301.13107079
 H      4   3   2     2.084301400205   108.96851698    57.35624198
 H      5   4   3     2.081781231672   110.35466995    61.70479419
 H      5   4   3     2.081945885240   109.07110106   304.12771869
 H      9   8   7     2.089113278930   111.72736872   241.73881513
 H      9   8   7     2.087517159515   112.06722853   120.82644752
 H      6   5   4     2.094955958202   108.19856600    56.01055328
 H      7   6   5     2.060295385128   124.60671035    59.62431272
 H      8   7   6     2.061790105284   125.87251831   179.67631495

------------------------------------------------------------------------------
                   ___                                                        
                  /   \      - P O W E R E D   B Y -                         
                 /     \                                                     
                 |  |  |   _    _      __       _____    __    __             
                 |  |  |  | |  | |    /  \     |  _  \  |  |  /  |          
                  \  \/   | |  | |   /    \    | | | |  |  | /  /          
                 / \  \   | |__| |  /  /\  \   | |_| |  |  |/  /          
                |  |  |   |  __  | /  /__\  \  |    /   |      \           
                |  |  |   | |  | | |   __   |  |    \   |  |\   \          
                \     /   | |  | | |  |  |  |  | |\  \  |  | \   \       
                 \___/    |_|  |_| |__|  |__|  |_| \__\ |__|  \__/        
                                                                              
                      - O R C A' S   B I G   F R I E N D -                    
                                      &                                       
                       - I N T E G R A L  F E E D E R -                       
                                                                              
 v1 FN, 2020, v2 2021, v3 2022-2024                                           
------------------------------------------------------------------------------


----------------------
SHARK INTEGRAL PACKAGE
----------------------

Number of atoms                             ...     26
Number of basis functions                   ...    220
Number of shells                            ...    108
Maximum angular momentum                    ...      2
Integral batch strategy                     ... SHARK/LIBINT Hybrid
RI-J (if used) integral strategy            ... SPLIT-RIJ (Revised 2003 algorithm where possible)
Printlevel                                  ...      1
Contraction scheme used                     ... SEGMENTED contraction
Prescreening option                         ... SCHWARTZ
   Thresh                                   ... 1.000e-12
   Tcut                                     ... 1.000e-14
   Tpresel                                  ... 1.000e-14 
Coulomb Range Separation                    ... NOT USED
Exchange Range Separation                   ... NOT USED
Multipole approximations                    ... NOT USED
Finite Nucleus Model                        ... NOT USED
CABS basis                                  ... NOT available
Auxiliary Coulomb fitting basis             ... AVAILABLE
   # of basis functions in Aux-J            ...    666
   # of shells in Aux-J                     ...    230
   Maximum angular momentum in Aux-J        ...      4
Auxiliary J/K fitting basis                 ... NOT available
Auxiliary Correlation fitting basis         ... AVAILABLE
   # of basis functions in Aux-C            ...    704
   # of shells in Aux-C                     ...    256
   Maximum angular momentum in Aux-C        ...      3
Auxiliary 'external' fitting basis          ... NOT available

Checking pre-screening integrals            ... done (  0.0 sec) Dimension = 108
Check shell pair data                       ... done (  0.0 sec)
Shell pair information
Shell pair cut-off parameter TPreSel        ...   1.0e-14
Total number of shell pairs                 ...      5886
Shell pairs after pre-screening             ...      5098
Total number of primitive shell pairs       ...     20278
Primitive shell pairs kept                  ...     12852
          la=0 lb=0:   1741 shell pairs
          la=1 lb=0:   1942 shell pairs
          la=1 lb=1:    566 shell pairs
          la=2 lb=0:    522 shell pairs
          la=2 lb=1:    284 shell pairs
          la=2 lb=2:     43 shell pairs

Calculating one electron integrals          ... done (  0.0 sec)
Calculating RI/J V-Matrix + Cholesky decomp.... done (  0.0 sec)
Calculating RI/C V-Matrix + Cholesky decomp.... done (  0.0 sec)
Calculating Nuclear repulsion               ... done (  0.0 sec) ENN=    522.009068808975 Eh

Diagonalization of the overlap matrix:
Smallest eigenvalue                        ... 8.934e-04
Time for diagonalization                   ...    0.005 sec
Threshold for overlap eigenvalues          ... 1.000e-07
Number of eigenvalues below threshold      ... 0
Time for construction of square roots      ...    0.002 sec
Total time needed                          ...    0.007 sec

-------------------
DFT GRID GENERATION
-------------------

General Integration Accuracy     IntAcc      ... 4.388
Radial Grid Type                 RadialGrid  ... OptM3 with GC (2021)
Angular Grid (max. ang.)         AngularGrid ... 4 (Lebedev-302)
Angular grid pruning method      GridPruning ... 4 (adaptive)
Weight generation scheme         WeightScheme... mBecke (2022)
Basis function cutoff            BFCut       ... 1.0000e-12
Integration weight cutoff        WCut        ... 1.0000e-14
Partially contracted basis set               ... off
Rotationally invariant grid construction     ... off
Angular grids for H and He will be reduced by one unit

Total number of grid points                  ...   111179
Total number of batches                      ...     1753
Average number of points per batch           ...       63
Average number of grid points per atom       ...     4276

--------------------
COSX GRID GENERATION
--------------------

GRIDX 1
-------
General Integration Accuracy     IntAcc      ... 3.816
Radial Grid Type                 RadialGrid  ... OptM3 with GC (2021)
Angular Grid (max. ang.)         AngularGrid ... 1 (Lebedev-50)
Angular grid pruning method      GridPruning ... 4 (adaptive)
Weight generation scheme         WeightScheme... mBecke (2022)
Basis function cutoff            BFCut       ... 1.0000e-12
Integration weight cutoff        WCut        ... 1.0000e-14
Partially contracted basis set               ... on
Rotationally invariant grid construction     ... off
Angular grids for H and He will be reduced by one unit

Total number of grid points                  ...    14240
Total number of batches                      ...      129
Average number of points per batch           ...      110
Average number of grid points per atom       ...      548
UseSFitting                                  ... on

GRIDX 2
-------
General Integration Accuracy     IntAcc      ... 4.020
Radial Grid Type                 RadialGrid  ... OptM3 with GC (2021)
Angular Grid (max. ang.)         AngularGrid ... 2 (Lebedev-110)
Angular grid pruning method      GridPruning ... 4 (adaptive)
Weight generation scheme         WeightScheme... mBecke (2022)
Basis function cutoff            BFCut       ... 1.0000e-12
Integration weight cutoff        WCut        ... 1.0000e-14
Partially contracted basis set               ... on
Rotationally invariant grid construction     ... off
Angular grids for H and He will be reduced by one unit

Total number of grid points                  ...    29803
Total number of batches                      ...      248
Average number of points per batch           ...      120
Average number of grid points per atom       ...     1146
UseSFitting                                  ... on

GRIDX 3
-------
General Integration Accuracy     IntAcc      ... 4.338
Radial Grid Type                 RadialGrid  ... OptM3 with GC (2021)
Angular Grid (max. ang.)         AngularGrid ... 3 (Lebedev-194)
Angular grid pruning method      GridPruning ... 4 (adaptive)
Weight generation scheme         WeightScheme... mBecke (2022)
Basis function cutoff            BFCut       ... 1.0000e-12
Integration weight cutoff        WCut        ... 1.0000e-14
Partially contracted basis set               ... on
Rotationally invariant grid construction     ... off
Angular grids for H and He will be reduced by one unit

Total number of grid points                  ...    65091
Total number of batches                      ...      524
Average number of points per batch           ...      124
Average number of grid points per atom       ...     2504
UseSFitting                                  ... on
Initializing property integral containers    ... done (  0.0 sec)

SHARK setup successfully completed in   2.5 seconds

Maximum memory used throughout the entire STARTUP-calculation: 47.3 MB
Occupation numbers will be reassigned to an Aufbau configuration
             **** ENERGY FILE WAS UPDATED (calc.en.tmp) ****
Finished Guess after   0.1 sec
Maximum memory used throughout the entire GUESS-calculation: 15.7 MB
--------------------
CPCM SOLVATION MODEL
--------------------
CPCM parameters:
  Epsilon                                         ...      16.7000
  Refrac                                          ...       1.2750
  Rsolv                                           ...       1.3000
  Surface type                                    ... GAUSSIAN VDW
  Discretization scheme                           ... Constant charge density
    Threshold for H atoms                         ...       5.0000 (charges/Ang^2)
    Threshold for non-H atoms                     ...       5.0000 (charges/Ang^2)
  Epsilon function type                           ...         CPCM
Solvent:                                          ... CUSTOM
Radii:
  Scheme                                          ... Element-dependent radii
  Radius for C  used is    3.8550 Bohr (=   2.0400 Ang.)
  Radius for O  used is    3.4469 Bohr (=   1.8240 Ang.)
  Radius for H  used is    2.4944 Bohr (=   1.3200 Ang.)
Calculating surface                               ...        done! (  0.0s)
Cavity surface points                             ...         2219
Cavity Volume                                     ...    1351.9983
Cavity Surface-area                               ...     772.7194
Calculating surface distance matrix               ...        done! (  0.1s)
Performing Cholesky decomposition & store         ...        done! (  0.2s)
Overall time for CPCM initialization              ...                 0.3s

----------------------------------------D-I-I-S--------------------------------------------
Iteration    Energy (Eh)           Delta-E    RMSDP     MaxDP     DIISErr   Damp  Time(sec)
-------------------------------------------------------------------------------------------
               ***  Starting incremental Fock matrix formation  ***
    1    -426.5220979853017980     0.00e+00  6.85e-05  1.17e-03  6.47e-03  0.700   9.2
    2    -426.5222121129952484    -1.14e-04  5.99e-05  9.66e-04  5.21e-03  0.700   4.8
                               ***Turning on AO-DIIS***
    3    -426.5223032983507210    -9.12e-05  5.05e-05  8.92e-04  4.04e-03  0.700   4.8
                              *** Initializing SOSCF ***
---------------------------------------S-O-S-C-F--------------------------------------
Iteration    Energy (Eh)           Delta-E    RMSDP     MaxDP     MaxGrad    Time(sec)
--------------------------------------------------------------------------------------
    4    -426.5223727320288845    -6.94e-05  1.30e-04  2.38e-03  2.97e-03     4.8
               *** Restarting incremental Fock matrix formation ***
    5    -426.5225615203723919    -1.89e-04  1.55e-05  3.07e-04  1.14e-04     9.2
    6    -426.5225621927239672    -6.72e-07  7.19e-06  1.48e-04  4.08e-05     7.1
    7    -426.5225622575889020    -6.49e-08  2.08e-06  4.22e-05  1.26e-05     6.9
    8    -426.5225622774613612    -1.99e-08  4.99e-07  1.28e-05  2.95e-06     6.5
    9    -426.5225622791194837    -1.66e-09  1.91e-07  6.12e-06  2.57e-06     5.7
   10    -426.5225622789431554     1.76e-10  4.21e-08  1.68e-06  2.93e-07     5.1
                 **** Energy Check signals convergence ****

               *****************************************************
               *                     SUCCESS                       *
               *           SCF CONVERGED AFTER  10 CYCLES          *
               *****************************************************

Recomputing exchange energy using gridx3       ... done (   14.164 sec)
Old exchange energy                            :    -32.093033491 Eh
New exchange energy                            :    -32.093146600 Eh
Exchange energy change after final integration :     -0.000113110 Eh
Total energy after final integration           :   -426.522675388 Eh
             **** ENERGY FILE WAS UPDATED (calc.en.tmp) ****

----------------
TOTAL SCF ENERGY
----------------

Total Energy       :       -426.52267538849583 Eh          -11606.27205 eV

Components:
Nuclear Repulsion  :        522.00906880897514 Eh           14204.58891 eV
Electronic Energy  :       -948.52501461124268 Eh          -25810.67784 eV
One Electron Energy:      -1611.63978288838075 Eh          -43854.94803 eV
Two Electron Energy:        663.11476827713807 Eh           18044.27020 eV
CPCM Dielectric    :         -0.00661647667557 Eh              -0.18004 eV

Virial components:
Potential Energy   :       -849.10993031692703 Eh          -23105.45586 eV
Kinetic Energy     :        422.58725492843121 Eh           11499.18381 eV
Virial Ratio       :          2.00931268137921

DFT components:
N(Alpha)           :       39.000094226832 electrons
N(Beta)            :       39.000094226832 electrons
N(Total)           :       78.000188453663 electrons
E(X)               :      -28.465494961300 Eh       
E(C)               :       -1.871628478597 Eh       
E(XC)              :      -30.337123439897 Eh       

CPCM Solvation Model Properties:
Surface-charge          :         -0.02812579128841
Corrected charge        :          0.00000000000000
Outlying charge corr.   :          0.00004859316778 Eh               0.00132 eV
Free-energy (cav+disp)  :  This term is not implemented in the current solvation scheme

---------------
SCF CONVERGENCE
---------------

  Last Energy change         ...   -1.7633e-10  Tolerance :   1.0000e-09
  Last MAX-Density change    ...    1.6766e-06  Tolerance :   1.0000e-08
  Last RMS-Density change    ...    4.2062e-08  Tolerance :   1.0000e-09
  Last DIIS Error            ...    2.9749e-03  Tolerance :   1.0000e-08
  Last Orbital Gradient      ...    2.9254e-07  Tolerance :   2.0000e-06
  Last Orbital Rotation      ...    7.6774e-07  Tolerance :   2.0000e-06


Total SCF time: 0 days 0 hours 1 min 18 sec 
Finished LeanSCF after  78.8 sec

Maximum memory used throughout the entire LEANSCF-calculation: 51.7 MB

------------------------------------------------------------------------------
                                ORCA  MP2 
------------------------------------------------------------------------------

Freezing NCore=20 chemical core electrons

----------------------
RI-MP2 ENERGY+GRADIENT
----------------------
Dimension of the orbital basis            ...  220
Dimension of the AuxC basis               ...  704
Memory devoted to MP2                     ... 4096 MB   
Data format for matrix containers         ... DOUBLE
Compression type for matrix containers    ... UNCOMPRESSED
Overall scaling of the MP2 energy         ...   2.700e-01

-----------------------
SHARK RI TRANSFORMATION
-----------------------

Number of basis functions                ...    220
Number of aux functions                  ...    704
Number of operators                      ...      1
Generation of IJK                        ... YES
Generation of IAK                        ... YES
Generation of ABK                        ... NO
Orbital Range Operator  0:    0-  38 to   39- 219

Aux basis identifier                     ...   AUXC
Contraction scheme used                  ... SEGMENTED
Do orthogonalization                     ... YES
All operator combinations                ... NO
Transpose (ia|K)                         ... NO
Integral generator used                  ... LIBINT
Starting integral generation + trafo... 
Half trafo (segmented) done. Total time =  1.4 sec. integrals=  1.0 sec trafo=  0.4 sec
Integral generation and half transformation done (  1.4 sec)

Reading or making V^(-1/2)          ... done (  0.0 sec)
Sorting IJK integrals               ... done (  0.4 sec)
Sorting IAK integrals               ... done (  0.7 sec)

SHARK RI integral transformation done. Total time =  2.1 sec.

Opening buffers                              ... done
Frozen core precalculation                   ... done

Starting loop over batches of integrals:

Operator 0  - window                       ... ( 10- 38)x( 39-219)
Operator 0  - Memory available             ...  4096 MB
Operator 0  - Memory needed per MO         ...   1.0 MB
Operator 0  - Number of orbitals per batch ... 29
Operator 0  - Number of batches            ... 1

OPERATOR  0   PASS   0:  MOs    10 ...   38
  Reading integrals       ... ok
  Internal MO  12
  Internal MO  15
  Internal MO  18
  Internal MO  21
  Internal MO  24
  Internal MO  27
  Internal MO  30
  Internal MO  33
  Internal MO  36
Closing buffer GIPV ( 0.03 GB; CompressionRatio= 1.00)
Time spent in pair loops =     7.343 sec
Deleting buffers (Ka|jb) ...done

-----------------------------------------------
 RI-MP2 CORRELATION ENERGY:     -0.471195156 Eh
-----------------------------------------------


---------------------
MP2 DENSITY FORMATION
---------------------

Completing the external part of the density      ... done
Storing the unrelaxed density                    ... done

Re-sorting 3-index density container for op 0    ... done
Computing external part of the Lagrangian        ... done
Calculating the xc-kernel                        ... done
Calculating G(D)                                 ... done
Completing the Lagrangian                        ... done
Solving the Z-vector equations                   ... Using XC Grid                  ... (calc.grid_cpscf.tmp) 
Recalculating density on grid  ... (calc.grho_cpscf0.tmp) done
Calculating the xc-kernel      ... (calc.fxc_cpscf0.tmp) done

-------------------
SHARK CP-SCF DRIVER
-------------------

Dimension of the orbital basis          ...    220
Dimension of the CPSCF-problem          ...   7059
Number of operators                     ...      1
Max. number of iterations               ...    128
Convergence Tolerance                   ... 3.0e-05
Number of perturbations                 ...      1
Perturbation type                       ... REAL

----------------------------
POPLE LINEAR EQUATION SOLVER
----------------------------

  ITERATION   0:   ||err||_max =   3.2889e-02 (   4.2 sec)
  ITERATION   1:   ||err||_max =   5.7494e-03 (   4.4 sec)
  ITERATION   2:   ||err||_max =   2.4354e-03 (   4.6 sec)
  ITERATION   3:   ||err||_max =   3.3382e-04 (   4.7 sec)
  ITERATION   4:   ||err||_max =   1.0237e-04 (   4.6 sec)
  ITERATION   5:   ||err||_max =   3.3204e-05 (   4.5 sec)
  ITERATION   6:   ||err||_max =   8.1118e-06 (   4.4 sec)
done
Finalizing the relaxed density                   ... done
Transforming P to the AO basis                   ... done
Storing the relaxed density                      ... done

------------------------------------
ENERGY WEIGHTED DENSITY FINALIZATION
------------------------------------

Gathering the parts of the W-matrix              ... done
Forming the Z-density                            ... done
Transforming Z to the AO basis                   ... done
Calculating G(Z)                                 ... done
Finalizing the W-matrix                          ... done
Transforming W to the AO basis and storing       ... done

----------------------------------
MP2 DERIVATIVE INTEGRAL GENERATION
----------------------------------

Input SCF Electron Density              ... calc.scfp
Input Correlated Electron Density       ... calc.pmp2re
Input Energy Weighted Density           ... calc.wmp2.tmp

Nuclear repulsion gradient              ... done (  0.0 sec)
HCore & Overlap gradient  (SHARK)       ... done (  0.5 sec)
Two-electron RIJ gradient terms         ... done (  2.2 sec)

-----------------------------------------------------------
MP2 COSX Grid Generation
-----------------------------------------------------------

General Integration Accuracy     IntAcc      ... 4.871
Radial Grid Type                 RadialGrid  ... OptM3 with GC (2021)
Angular Grid (max. ang.)         AngularGrid ... 4 (Lebedev-302)
Angular grid pruning method      GridPruning ... 4 (adaptive)
Weight generation scheme         WeightScheme... mBecke (2022)
Basis function cutoff            BFCut       ... 1.0000e-12
Integration weight cutoff        WCut        ... 1.0000e-14
Partially contracted basis set               ... on
Rotationally invariant grid construction     ... off
Angular grids for H and He will be reduced by one unit

Total number of grid points                  ...   127419
Total number of batches                      ...     1009
Average number of points per batch           ...      126
Average number of grid points per atom       ...     4901
UseSFitting                                  ... on
Two-electron COSX gradient terms        ... 
Integration Timings:
Total Time                  =    37.0 sec
Basis fcn evaluation        =     0.5 sec
Density evaluation          =     1.0 sec
A evaluation                =    30.6 sec
A derivative evaluation     =     0.0 sec
S-fit derivative evaluation =     0.0 sec
anal. over. der. evaluation =     0.0 sec
num. over. der. evaluation  =     3.1 sec
K(P) evaluation             =     0.6 sec
finalize                    =     0.0 sec

done ( 38.7 sec)
CPCM gradient                           ... done (  4.9 sec)
DFT XC gradient                         ... done (  5.4 sec)
Empirical dispersion gradient           ... done (  0.0 sec)

-------
TIMINGS
-------

Total time                :  115.775 sec
Integral trafo            :    2.104 sec (  1.8%)
FC preparation            :    0.511 sec (  0.4%)
I/O of integrals          :    0.304 sec (  0.3%)
K(i,j) operators          :    1.140 sec (  1.0%)
T(i,j) pair energies      :    0.172 sec (  0.1%)
V**(-1/2)                 :    0.138 sec (  0.1%)
Gamma(ia|P)               :    1.114 sec (  1.0%)
Gamma-Trafo               :    0.357 sec (  0.3%)
D(virtual)                :    0.294 sec (  0.3%)
D(internal)               :    1.375 sec (  1.2%)
W(virtual)                :    0.584 sec (  0.5%)
W(internal)               :    1.951 sec (  1.7%)
L(virtual)                :    0.953 sec (  0.8%)
L(internal)               :    0.139 sec (  0.1%)
XC kernel                 :    0.093 sec (  0.1%)
G(D)                      :    9.413 sec (  8.1%)
G(Z)                      :    9.497 sec (  8.2%)
Z-vector solution         :   31.683 sec ( 27.4%)
3-index derivative        :    1.710 sec (  1.5%)
2-index derivative        :    0.094 sec (  0.1%)
Fock matrix gradient      :   51.684 sec ( 44.6%)


---------------------------------------
MP2 TOTAL ENERGY:     -426.993870544 Eh
---------------------------------------

The final MP2 gradient
  0:  -0.00307769  -0.00104122   0.00016533
  1:   0.00202240   0.00213510   0.00023788
  2:  -0.00081520  -0.00234060  -0.00043682
  3:   0.00090126   0.00227842   0.00026327
  4:   0.00072923  -0.00137310  -0.00066067
  5:   0.00050222  -0.00159431   0.00026482
  6:  -0.00216497   0.00085800   0.00245887
  7:   0.00162865  -0.00203450  -0.00075088
  8:   0.00108149  -0.00229732   0.00028589
  9:  -0.00015384   0.00103768  -0.00031630
 10:   0.00047575   0.00045898   0.00025552
 11:   0.00067885  -0.00017906  -0.00002897
 12:   0.00051729   0.00055714  -0.00018240
 13:  -0.00056024  -0.00085895  -0.00011028
 14:  -0.00049263  -0.00080732  -0.00013031
 15:   0.00028437   0.00106872   0.00013463
 16:   0.00025958   0.00092971   0.00015646
 17:  -0.00044870  -0.00092354  -0.00017591
 18:  -0.00037792  -0.00100032  -0.00004487
 19:   0.00010764   0.00049625   0.00047767
 20:  -0.00044599   0.00091590   0.00024989
 21:  -0.00025842   0.00086289  -0.00001796
 22:  -0.00049103   0.00077742  -0.00027114
 23:  -0.00033109   0.00028554  -0.00011773
 24:   0.00099586   0.00040903  -0.00156031
 25:  -0.00059468   0.00137476  -0.00012856

-----------------------------------
NORM OF THE MP2 GRADIENT:  0.009020
-----------------------------------

Maximum memory used throughout the entire MP2-calculation: 69.4 MB


-------------------------------------------------------------------------------
                          DFT DISPERSION CORRECTION                            
                                                                               
                              DFTD3 V3.1  Rev 1                                
                          USING Becke-Johnson damping                          
-------------------------------------------------------------------------------
-------------------------   ----------------
Dispersion correction           -0.017160809
-------------------------   ----------------


-------------------------   --------------------
FINAL SINGLE POINT ENERGY      -427.011031353696
-------------------------   --------------------

------------------------------------------------------------------------------
                         ORCA GEOMETRY RELAXATION STEP
------------------------------------------------------------------------------

Reading the OPT-File                    .... done
Getting information on internals        .... done
Copying old internal coords+grads       .... done
Making the new internal coordinates     .... (2022 redundants) done
Validating the new internal coordinates .... (2022 redundants) done
Calculating the B-matrix                .... done
Calculating the G,G- and P matrices     .... done
Transforming gradient to internals      .... done
Projecting the internal gradient        .... done
Number of atoms                         ....  26
Number of internal coordinates          .... 125
Current Energy                          ....  -427.011031354 Eh
Current gradient norm                   ....     0.009019642 Eh/bohr
Maximum allowed component of the step   ....  0.300
Current trust radius                    ....  0.450
Updating the Hessian (BFGS)             .... done
Forming the augmented Hessian           .... done
Diagonalizing the augmented Hessian     .... done
Last element of RFO vector              ....  0.998131024
Lowest eigenvalues of augmented Hessian:
 -0.000185955  0.010353078  0.010591043  0.010719105  0.010847236
Length of the computed step             ....  0.061224639
The final length of the internal step   ....  0.061224639
Converting the step to Cartesian space:
 Initial RMS(Int)=    0.0054760982
Transforming coordinates:
 Iter   0:  RMS(Cart)=    0.0147638182 RMS(Int)=    0.0054723874
done
Storing new coordinates                 .... done
The predicted energy change is          ....    -0.000093326
Previously predicted energy change      ....    -0.000685158
Actually observed energy change         ....    -0.000820309
Ratio of predicted to observed change   ....     1.197254673
New trust radius                        ....     0.675000000

                                .--------------------.
          ----------------------|Geometry convergence|-------------------------
          Item                value                   Tolerance       Converged
          ---------------------------------------------------------------------
          Energy change      -0.0008203088            0.0000010000      NO
          RMS gradient        0.0005099247            0.0000300000      NO
          MAX gradient        0.0019793030            0.0001000000      NO
          RMS step            0.0054760982            0.0006000000      NO
          MAX step            0.0165958937            0.0010000000      NO
          ........................................................
          Max(Bonds)      0.0025      Max(Angles)    0.53
          Max(Dihed)        0.95      Max(Improp)    0.00
          ---------------------------------------------------------------------

The optimization has not yet converged - more geometry cycles are needed


    ---------------------------------------------------------------------------
                         Redundant Internal Coordinates
                            (Angstroem and degrees)

        Definition                    Value    dE/dq     Step     New-Value
    ----------------------------------------------------------------------------
     1. B(C   1,C   0)                1.5301  0.001424 -0.0025    1.5276   
     2. B(C   2,C   1)                1.5290  0.000499 -0.0013    1.5277   
     3. B(C   3,C   2)                1.5294  0.000702 -0.0016    1.5277   
     4. B(C   4,C   3)                1.5285  0.000593 -0.0017    1.5268   
     5. B(C   5,C   4)                1.5274  0.000159 -0.0010    1.5264   
     6. B(C   6,C   5)                1.5060  0.000121  0.0011    1.5071   
     7. B(C   7,C   6)                1.3387  0.001192 -0.0019    1.3368   
     8. B(C   8,C   7)                1.5013 -0.000024  0.0013    1.5026   
     9. B(O   9,C   8)                1.4258  0.000470 -0.0002    1.4256   
    10. B(O   9,C   5)                1.4341  0.000030  0.0008    1.4349   
    11. B(H  10,C   0)                1.1000 -0.000557  0.0007    1.1007   
    12. B(H  11,C   0)                1.0991 -0.000526  0.0006    1.0997   
    13. B(H  12,C   0)                1.1000 -0.000584  0.0008    1.1008   
    14. B(H  13,C   1)                1.1022 -0.000588  0.0009    1.1030   
    15. B(H  14,C   1)                1.1022 -0.000593  0.0009    1.1030   
    16. B(H  15,C   2)                1.1029 -0.000623  0.0010    1.1038   
    17. B(H  16,C   2)                1.1030 -0.000583  0.0009    1.1038   
    18. B(H  17,C   3)                1.1018 -0.000577  0.0009    1.1027   
    19. B(H  18,C   3)                1.1030 -0.000555  0.0008    1.1038   
    20. B(H  19,C   4)                1.1016 -0.000643  0.0009    1.1026   
    21. B(H  20,C   4)                1.1017 -0.000410  0.0004    1.1021   
    22. B(H  21,C   8)                1.1055 -0.000338  0.0004    1.1059   
    23. B(H  22,C   8)                1.1047 -0.000287  0.0003    1.1050   
    24. B(H  23,C   5)                1.1086 -0.000070 -0.0000    1.1086   
    25. B(H  24,C   6)                1.0903  0.000283 -0.0002    1.0901   
    26. B(H  25,C   7)                1.0911  0.000355 -0.0003    1.0908   
    27. A(C   1,C   0,H  12)          110.77 -0.000474    0.14    110.91   
    28. A(H  10,C   0,H  11)          107.94  0.000389   -0.13    107.81   
    29. A(C   1,C   0,H  11)          111.24 -0.000548    0.24    111.48   
    30. A(H  10,C   0,H  12)          107.93  0.000593   -0.26    107.67   
    31. A(H  11,C   0,H  12)          107.89  0.000373   -0.08    107.81   
    32. A(C   1,C   0,H  10)          110.93 -0.000263    0.07    111.00   
    33. A(C   0,C   1,H  14)          109.32 -0.000402    0.22    109.53   
    34. A(C   0,C   1,C   2)          113.26  0.000452    0.05    113.31   
    35. A(H  13,C   1,H  14)          106.62  0.000697   -0.41    106.21   
    36. A(C   0,C   1,H  13)          109.38 -0.000322    0.13    109.51   
    37. A(C   2,C   1,H  14)          108.97 -0.000305    0.03    109.00   
    38. A(C   2,C   1,H  13)          109.07 -0.000098   -0.03    109.04   
    39. A(C   3,C   2,H  16)          109.09 -0.000383    0.08    109.17   
    40. A(C   1,C   2,H  15)          109.13 -0.000139    0.04    109.16   
    41. A(C   1,C   2,C   3)          113.44  0.000133    0.16    113.60   
    42. A(C   3,C   2,H  15)          109.20 -0.000067   -0.02    109.18   
    43. A(H  15,C   2,H  16)          106.71  0.000764   -0.44    106.27   
    44. A(C   1,C   2,H  16)          109.04 -0.000265    0.16    109.20   
    45. A(C   2,C   3,H  18)          108.97 -0.000203    0.17    109.14   
    46. A(C   4,C   3,H  17)          109.83 -0.000050   -0.03    109.80   
    47. A(C   2,C   3,H  17)          108.92 -0.000131    0.04    108.96   
    48. A(C   2,C   3,C   4)          113.04  0.000170    0.10    113.14   
    49. A(H  17,C   3,H  18)          106.85  0.000846   -0.45    106.41   
    50. A(C   4,C   3,H  18)          109.03 -0.000589    0.16    109.19   
    51. A(C   3,C   4,C   5)          113.72  0.000307    0.03    113.75   
    52. A(H  19,C   4,H  20)          107.25  0.000254   -0.20    107.05   
    53. A(C   5,C   4,H  20)          107.84  0.000462   -0.08    107.77   
    54. A(C   3,C   4,H  20)          109.07 -0.000830    0.35    109.42   
    55. A(C   5,C   4,H  19)          108.37 -0.000006   -0.15    108.22   
    56. A(C   3,C   4,H  19)          110.35 -0.000166    0.04    110.39   
    57. A(O   9,C   5,H  23)          109.02  0.000430   -0.10    108.91   
    58. A(C   6,C   5,H  23)          110.49 -0.000186    0.17    110.66   
    59. A(C   4,C   5,H  23)          108.20 -0.000316    0.03    108.23   
    60. A(C   4,C   5,C   6)          114.82 -0.000042    0.12    114.94   
    61. A(C   6,C   5,O   9)          104.19 -0.000341   -0.08    104.11   
    62. A(C   4,C   5,O   9)          109.99  0.000507   -0.16    109.83   
    63. A(C   5,C   6,C   7)          109.99 -0.000095    0.08    110.08   
    64. A(C   7,C   6,H  24)          125.40 -0.001885    0.45    125.85   
    65. A(C   5,C   6,H  24)          124.61  0.001979   -0.53    124.07   
    66. A(C   6,C   7,C   8)          109.75  0.000238   -0.02    109.73   
    67. A(C   8,C   7,H  25)          124.37  0.001388   -0.38    124.00   
    68. A(C   6,C   7,H  25)          125.87 -0.001626    0.40    126.27   
    69. A(H  21,C   8,H  22)          107.65  0.000698   -0.47    107.18   
    70. A(O   9,C   8,H  22)          110.28  0.000425   -0.07    110.21   
    71. A(C   7,C   8,H  22)          112.07 -0.000494    0.33    112.40   
    72. A(C   7,C   8,O   9)          104.76 -0.000585    0.00    104.76   
    73. A(O   9,C   8,H  21)          110.37  0.000392   -0.06    110.32   
    74. A(C   7,C   8,H  21)          111.73 -0.000447    0.29    112.01   
    75. A(C   5,O   9,C   8)          111.29  0.000783    0.01    111.30   
    76. D(H  13,C   1,C   0,H  12)   -178.61  0.000097    0.15   -178.46   
    77. D(H  13,C   1,C   0,H  10)     61.54 -0.000163    0.34     61.89   
    78. D(C   2,C   1,C   0,H  10)    -60.34 -0.000112    0.26    -60.08   
    79. D(H  13,C   1,C   0,H  11)    -58.62 -0.000112    0.30    -58.32   
    80. D(C   2,C   1,C   0,H  12)     59.50  0.000148    0.07     59.57   
    81. D(C   2,C   1,C   0,H  11)    179.50 -0.000061    0.22    179.71   
    82. D(C   3,C   2,C   1,C   0)   -178.91  0.000119   -0.58   -179.50   
    83. D(H  15,C   2,C   1,H  13)    -62.96  0.000393   -0.86    -63.82   
    84. D(H  15,C   2,C   1,C   0)     59.10  0.000215   -0.69     58.41   
    85. D(H  15,C   2,C   1,H  14)   -179.00 -0.000215   -0.37   -179.36   
    86. D(C   3,C   2,C   1,H  13)     59.03  0.000296   -0.76     58.27   
    87. D(C   3,C   2,C   1,H  14)    -57.01 -0.000312   -0.26    -57.27   
    88. D(C   4,C   3,C   2,H  15)    -59.30 -0.000343    0.89    -58.41   
    89. D(C   4,C   3,C   2,H  16)     56.98  0.000320    0.39     57.38   
    90. D(C   4,C   3,C   2,C   1)    178.75 -0.000207    0.75    179.50   
    91. D(H  17,C   3,C   2,H  16)    179.36  0.000277    0.44    179.80   
    92. D(H  17,C   3,C   2,H  15)     63.08 -0.000386    0.94     64.02   
    93. D(H  17,C   3,C   2,C   1)    -58.87 -0.000250    0.80    -58.07   
    94. D(H  19,C   4,C   3,H  18)   -176.94 -0.000411    0.10   -176.84   
    95. D(H  19,C   4,C   3,H  17)    -60.16  0.000240   -0.37    -60.53   
    96. D(H  19,C   4,C   3,C   2)     61.70  0.000152   -0.28     61.43   
    97. D(C   5,C   4,C   3,H  18)    -54.91 -0.000326   -0.05    -54.96   
    98. D(C   5,C   4,C   3,H  17)     61.86  0.000325   -0.52     61.34   
    99. D(C   5,C   4,C   3,C   2)   -176.27  0.000237   -0.43   -176.70   
   100. D(O   9,C   5,C   4,H  20)     53.91  0.000491   -0.83     53.08   
   101. D(O   9,C   5,C   4,H  19)    -61.89 -0.000046   -0.46    -62.35   
   102. D(O   9,C   5,C   4,C   3)    175.00 -0.000037   -0.41    174.58   
   103. D(C   6,C   5,C   4,H  20)    171.01  0.000386   -0.95    170.06   
   104. D(C   6,C   5,C   4,H  19)     55.21 -0.000151   -0.58     54.63   
   105. D(C   6,C   5,C   4,C   3)    -67.90 -0.000141   -0.54    -68.44   
   106. D(C   7,C   6,C   5,C   4)   -120.53 -0.000318    0.19   -120.33   
   107. D(H  24,C   6,C   5,O   9)    179.98  0.000108   -0.02    179.96   
   108. D(H  24,C   6,C   5,C   4)     59.62 -0.000263    0.16     59.78   
   109. D(C   7,C   6,C   5,H  23)    116.78  0.000279   -0.07    116.71   
   110. D(C   7,C   6,C   5,O   9)     -0.17  0.000052    0.01     -0.16   
   111. D(H  25,C   7,C   6,H  24)     -0.47 -0.000029   -0.03     -0.50   
   112. D(H  25,C   7,C   6,C   5)    179.68  0.000020   -0.06    179.62   
   113. D(C   8,C   7,C   6,H  24)    179.18 -0.000078   -0.01    179.17   
   114. D(C   8,C   7,C   6,C   5)     -0.67 -0.000029   -0.04     -0.71   
   115. D(H  22,C   8,C   7,C   6)    120.83 -0.000128    0.15    120.97   
   116. D(H  21,C   8,C   7,H  25)     61.40  0.000045   -0.00     61.40   
   117. D(H  21,C   8,C   7,C   6)   -118.26  0.000105   -0.02   -118.28   
   118. D(O   9,C   8,C   7,H  25)   -179.09 -0.000076    0.08   -179.01   
   119. D(O   9,C   8,C   7,C   6)      1.25 -0.000016    0.06      1.31   
   120. D(C   5,O   9,C   8,H  22)   -122.14  0.000747   -0.40   -122.54   
   121. D(C   5,O   9,C   8,H  21)    119.04 -0.000628    0.26    119.30   
   122. D(C   5,O   9,C   8,C   7)     -1.37  0.000040   -0.05     -1.42   
   123. D(C   8,O   9,C   5,H  23)   -116.97  0.000139   -0.08   -117.05   
   124. D(C   8,O   9,C   5,C   6)      0.99 -0.000053    0.02      1.02   
   125. D(C   8,O   9,C   5,C   4)    124.54 -0.000033    0.04    124.58   
    ----------------------------------------------------------------------------

Geometry step timings:
Preparation and reading OPT file:      0.001 s ( 9.079 %)
Internal coordinates            :      0.000 s ( 0.379 %)
B/P matrices and projection     :      0.004 s (46.282 %)
Hessian update/contruction      :      0.001 s ( 9.408 %)
Making the step                 :      0.001 s (17.299 %)
Converting the step to Cartesian:      0.000 s ( 2.061 %)
Storing new data                :      0.000 s ( 0.531 %)
Checking convergence            :      0.000 s ( 0.215 %)
Final printing                  :      0.001 s (14.732 %)
Total time                      :      0.008 s

Time for energy+gradient        :    197.350 s
Time for complete geometry iter :    197.394 s

         *************************************************************
         *                GEOMETRY OPTIMIZATION CYCLE   4            *
         *************************************************************
---------------------------------
CARTESIAN COORDINATES (ANGSTROEM)
---------------------------------
  C      0.618098   -0.140122   -0.409494
  C      2.097775    0.223629   -0.518607
  C      2.989795   -0.968768   -0.859719
  C      4.472647   -0.614771   -0.958516
  C      5.355600   -1.816091   -1.287887
  C      6.847550   -1.494467   -1.311569
  C      7.287328   -0.602079   -2.443661
  C      8.196893   -1.229629   -3.195929
  C      8.467269   -2.595559   -2.631076
  O      7.602375   -2.699711   -1.502618
  H      0.242388   -0.552966   -1.358148
  H      0.005113    0.737660   -0.158422
  H      0.456469   -0.898222    0.372056
  H      2.229694    1.003291   -1.287624
  H      2.439458    0.667445    0.431649
  H      2.657350   -1.408087   -1.816249
  H      2.854676   -1.753612   -0.095373
  H      4.604030    0.166709   -1.725249
  H      4.803469   -0.172595   -0.002803
  H      5.078629   -2.239392   -2.267558
  H      5.193921   -2.606588   -0.537090
  H      9.521608   -2.713780   -2.318939
  H      8.248892   -3.401270   -3.355024
  H      7.122002   -1.049789   -0.333884
  H      6.909035    0.406949   -2.608271
  H      8.686162   -0.829406   -4.084880

----------------------------
CARTESIAN COORDINATES (A.U.)
----------------------------
  NO LB      ZA    FRAG     MASS         X           Y           Z
   0 C     6.0000    0    12.011    1.168036   -0.264791   -0.773832
   1 C     6.0000    0    12.011    3.964220    0.422597   -0.980026
   2 C     6.0000    0    12.011    5.649894   -1.830706   -1.624634
   3 C     6.0000    0    12.011    8.452079   -1.161749   -1.811332
   4 C     6.0000    0    12.011   10.120617   -3.431914   -2.433753
   5 C     6.0000    0    12.011   12.939994   -2.824133   -2.478506
   6 C     6.0000    0    12.011   13.771055   -1.137764   -4.617851
   7 C     6.0000    0    12.011   15.489883   -2.323663   -6.039430
   8 C     6.0000    0    12.011   16.000819   -4.904896   -4.972013
   9 O     8.0000    0    15.999   14.366406   -5.101714   -2.839536
  10 H     1.0000    0     1.008    0.458047   -1.044954   -2.566527
  11 H     1.0000    0     1.008    0.009662    1.393975   -0.299374
  12 H     1.0000    0     1.008    0.862602   -1.697394    0.703083
  13 H     1.0000    0     1.008    4.213512    1.895946   -2.433257
  14 H     1.0000    0     1.008    4.609908    1.261288    0.815698
  15 H     1.0000    0     1.008    5.021664   -2.660900   -3.432212
  16 H     1.0000    0     1.008    5.394555   -3.313846   -0.180230
  17 H     1.0000    0     1.008    8.700355    0.315034   -3.260248
  18 H     1.0000    0     1.008    9.077240   -0.326157   -0.005297
  19 H     1.0000    0     1.008    9.597217   -4.231838   -4.285064
  20 H     1.0000    0     1.008    9.815088   -4.925738   -1.014953
  21 H     1.0000    0     1.008   17.993232   -5.128302   -4.382160
  22 H     1.0000    0     1.008   15.588148   -6.427468   -6.340076
  23 H     1.0000    0     1.008   13.458634   -1.983815   -0.630949
  24 H     1.0000    0     1.008   13.056184    0.769023   -4.928919
  25 H     1.0000    0     1.008   16.414466   -1.567350   -7.719304

--------------------------------
INTERNAL COORDINATES (ANGSTROEM)
--------------------------------
 C      0   0   0     0.000000000000     0.00000000     0.00000000
 C      1   0   0     1.527633616529     0.00000000     0.00000000
 C      2   1   0     1.527700050359   113.30738032     0.00000000
 C      3   2   1     1.527718848822   113.59884185   180.50278200
 C      4   3   2     1.526846035182   113.13746906   179.50331575
 C      5   4   3     1.526406979494   113.75299502   183.29823641
 C      6   5   4     1.507114573726   114.93764348   291.55504106
 C      7   6   5     1.336799877639   110.07729504   239.66625185
 C      8   7   6     1.502639866938   109.73212779   359.28616598
 O      9   8   7     1.425589906271   104.76205362     1.30726506
 H      1   2   3     1.100700302988   111.00026462   299.92167587
 H      1   2   3     1.099676329343   111.47929522   179.71197573
 H      1   2   3     1.100754631082   110.91176295    59.57089104
 H      2   1   3     1.103024240133   109.50866054   121.96823692
 H      2   1   3     1.103044414709   109.53077423   238.06756356
 H      3   2   1     1.103843224278   109.16393828    58.40649357
 H      3   2   1     1.103839329545   109.20032305   302.61319045
 H      4   3   2     1.102656659491   108.95600515   301.93110422
 H      4   3   2     1.103788511015   109.13188166    57.73217542
 H      5   4   3     1.102566752198   110.39418045    61.42554724
 H      5   4   3     1.102144618759   109.42282660   303.86875801
 H      9   8   7     1.105910070365   112.01283335   241.71751608
 H      9   8   7     1.104969807576   112.39468215   120.97413227
 H      6   5   4     1.108571043883   108.22932464    55.79670402
 H      7   6   5     1.090110175111   124.07250920    59.78156744
 H      8   7   6     1.090777952934   126.26804896   179.61702701

---------------------------
INTERNAL COORDINATES (A.U.)
---------------------------
 C      0   0   0     0.000000000000     0.00000000     0.00000000
 C      1   0   0     2.886809168211     0.00000000     0.00000000
 C      2   1   0     2.886934709955   113.30738032     0.00000000
 C      3   2   1     2.886970233902   113.59884185   180.50278200
 C      4   3   2     2.885320855158   113.13746906   179.50331575
 C      5   4   3     2.884491160150   113.75299502   183.29823641
 C      6   5   4     2.848033796784   114.93764348   291.55504106
 C      7   6   5     2.526185664598   110.07729504   239.66625185
 C      8   7   6     2.839577826425   109.73212779   359.28616598
 O      9   8   7     2.693974502134   104.76205362     1.30726506
 H      1   2   3     2.080022128171   111.00026462   299.92167587
 H      1   2   3     2.078087098414   111.47929522   179.71197573
 H      1   2   3     2.080124793391   110.91176295    59.57089104
 H      2   1   3     2.084413732928   109.50866054   121.96823692
 H      2   1   3     2.084451857351   109.53077423   238.06756356
 H      3   2   1     2.085961388669   109.16393828    58.40649357
 H      3   2   1     2.085954028691   109.20032305   302.61319045
 H      4   3   2     2.083719106183   108.95600515   301.93110422
 H      4   3   2     2.085857995588   109.13188166    57.73217542
 H      5   4   3     2.083549206022   110.39418045    61.42554724
 H      5   4   3     2.082751489430   109.42282660   303.86875801
 H      9   8   7     2.089867161735   112.01283335   241.71751608
 H      9   8   7     2.088090322571   112.39468215   120.97413227
 H      6   5   4     2.094895672933   108.22932464    55.79670402
 H      7   6   5     2.060009686760   124.07250920    59.78156744
 H      8   7   6     2.061271603964   126.26804896   179.61702701

------------------------------------------------------------------------------
                   ___                                                        
                  /   \      - P O W E R E D   B Y -                         
                 /     \                                                     
                 |  |  |   _    _      __       _____    __    __             
                 |  |  |  | |  | |    /  \     |  _  \  |  |  /  |          
                  \  \/   | |  | |   /    \    | | | |  |  | /  /          
                 / \  \   | |__| |  /  /\  \   | |_| |  |  |/  /          
                |  |  |   |  __  | /  /__\  \  |    /   |      \           
                |  |  |   | |  | | |   __   |  |    \   |  |\   \          
                \     /   | |  | | |  |  |  |  | |\  \  |  | \   \       
                 \___/    |_|  |_| |__|  |__|  |_| \__\ |__|  \__/        
                                                                              
                      - O R C A' S   B I G   F R I E N D -                    
                                      &                                       
                       - I N T E G R A L  F E E D E R -                       
                                                                              
 v1 FN, 2020, v2 2021, v3 2022-2024                                           
------------------------------------------------------------------------------


----------------------
SHARK INTEGRAL PACKAGE
----------------------

Number of atoms                             ...     26
Number of basis functions                   ...    220
Number of shells                            ...    108
Maximum angular momentum                    ...      2
Integral batch strategy                     ... SHARK/LIBINT Hybrid
RI-J (if used) integral strategy            ... SPLIT-RIJ (Revised 2003 algorithm where possible)
Printlevel                                  ...      1
Contraction scheme used                     ... SEGMENTED contraction
Prescreening option                         ... SCHWARTZ
   Thresh                                   ... 1.000e-12
   Tcut                                     ... 1.000e-14
   Tpresel                                  ... 1.000e-14 
Coulomb Range Separation                    ... NOT USED
Exchange Range Separation                   ... NOT USED
Multipole approximations                    ... NOT USED
Finite Nucleus Model                        ... NOT USED
CABS basis                                  ... NOT available
Auxiliary Coulomb fitting basis             ... AVAILABLE
   # of basis functions in Aux-J            ...    666
   # of shells in Aux-J                     ...    230
   Maximum angular momentum in Aux-J        ...      4
Auxiliary J/K fitting basis                 ... NOT available
Auxiliary Correlation fitting basis         ... AVAILABLE
   # of basis functions in Aux-C            ...    704
   # of shells in Aux-C                     ...    256
   Maximum angular momentum in Aux-C        ...      3
Auxiliary 'external' fitting basis          ... NOT available

Checking pre-screening integrals            ... done (  0.0 sec) Dimension = 108
Check shell pair data                       ... done (  0.0 sec)
Shell pair information
Shell pair cut-off parameter TPreSel        ...   1.0e-14
Total number of shell pairs                 ...      5886
Shell pairs after pre-screening             ...      5098
Total number of primitive shell pairs       ...     20278
Primitive shell pairs kept                  ...     12853
          la=0 lb=0:   1741 shell pairs
          la=1 lb=0:   1942 shell pairs
          la=1 lb=1:    565 shell pairs
          la=2 lb=0:    523 shell pairs
          la=2 lb=1:    284 shell pairs
          la=2 lb=2:     43 shell pairs

Calculating one electron integrals          ... done (  0.0 sec)
Calculating RI/J V-Matrix + Cholesky decomp.... done (  0.0 sec)
Calculating RI/C V-Matrix + Cholesky decomp.... done (  0.0 sec)
Calculating Nuclear repulsion               ... done (  0.0 sec) ENN=    522.098988976209 Eh

Diagonalization of the overlap matrix:
Smallest eigenvalue                        ... 8.924e-04
Time for diagonalization                   ...    0.005 sec
Threshold for overlap eigenvalues          ... 1.000e-07
Number of eigenvalues below threshold      ... 0
Time for construction of square roots      ...    0.002 sec
Total time needed                          ...    0.007 sec

-------------------
DFT GRID GENERATION
-------------------

General Integration Accuracy     IntAcc      ... 4.388
Radial Grid Type                 RadialGrid  ... OptM3 with GC (2021)
Angular Grid (max. ang.)         AngularGrid ... 4 (Lebedev-302)
Angular grid pruning method      GridPruning ... 4 (adaptive)
Weight generation scheme         WeightScheme... mBecke (2022)
Basis function cutoff            BFCut       ... 1.0000e-12
Integration weight cutoff        WCut        ... 1.0000e-14
Partially contracted basis set               ... off
Rotationally invariant grid construction     ... off
Angular grids for H and He will be reduced by one unit

Total number of grid points                  ...   111188
Total number of batches                      ...     1750
Average number of points per batch           ...       63
Average number of grid points per atom       ...     4276

--------------------
COSX GRID GENERATION
--------------------

GRIDX 1
-------
General Integration Accuracy     IntAcc      ... 3.816
Radial Grid Type                 RadialGrid  ... OptM3 with GC (2021)
Angular Grid (max. ang.)         AngularGrid ... 1 (Lebedev-50)
Angular grid pruning method      GridPruning ... 4 (adaptive)
Weight generation scheme         WeightScheme... mBecke (2022)
Basis function cutoff            BFCut       ... 1.0000e-12
Integration weight cutoff        WCut        ... 1.0000e-14
Partially contracted basis set               ... on
Rotationally invariant grid construction     ... off
Angular grids for H and He will be reduced by one unit

Total number of grid points                  ...    14244
Total number of batches                      ...      130
Average number of points per batch           ...      109
Average number of grid points per atom       ...      548
UseSFitting                                  ... on

GRIDX 2
-------
General Integration Accuracy     IntAcc      ... 4.020
Radial Grid Type                 RadialGrid  ... OptM3 with GC (2021)
Angular Grid (max. ang.)         AngularGrid ... 2 (Lebedev-110)
Angular grid pruning method      GridPruning ... 4 (adaptive)
Weight generation scheme         WeightScheme... mBecke (2022)
Basis function cutoff            BFCut       ... 1.0000e-12
Integration weight cutoff        WCut        ... 1.0000e-14
Partially contracted basis set               ... on
Rotationally invariant grid construction     ... off
Angular grids for H and He will be reduced by one unit

Total number of grid points                  ...    29808
Total number of batches                      ...      247
Average number of points per batch           ...      120
Average number of grid points per atom       ...     1146
UseSFitting                                  ... on

GRIDX 3
-------
General Integration Accuracy     IntAcc      ... 4.338
Radial Grid Type                 RadialGrid  ... OptM3 with GC (2021)
Angular Grid (max. ang.)         AngularGrid ... 3 (Lebedev-194)
Angular grid pruning method      GridPruning ... 4 (adaptive)
Weight generation scheme         WeightScheme... mBecke (2022)
Basis function cutoff            BFCut       ... 1.0000e-12
Integration weight cutoff        WCut        ... 1.0000e-14
Partially contracted basis set               ... on
Rotationally invariant grid construction     ... off
Angular grids for H and He will be reduced by one unit

Total number of grid points                  ...    65094
Total number of batches                      ...      523
Average number of points per batch           ...      124
Average number of grid points per atom       ...     2504
UseSFitting                                  ... on
Initializing property integral containers    ... done (  0.0 sec)

SHARK setup successfully completed in   2.5 seconds

Maximum memory used throughout the entire STARTUP-calculation: 47.3 MB
Occupation numbers will be reassigned to an Aufbau configuration
             **** ENERGY FILE WAS UPDATED (calc.en.tmp) ****
Finished Guess after   0.1 sec
Maximum memory used throughout the entire GUESS-calculation: 15.7 MB
--------------------
CPCM SOLVATION MODEL
--------------------
CPCM parameters:
  Epsilon                                         ...      16.7000
  Refrac                                          ...       1.2750
  Rsolv                                           ...       1.3000
  Surface type                                    ... GAUSSIAN VDW
  Discretization scheme                           ... Constant charge density
    Threshold for H atoms                         ...       5.0000 (charges/Ang^2)
    Threshold for non-H atoms                     ...       5.0000 (charges/Ang^2)
  Epsilon function type                           ...         CPCM
Solvent:                                          ... CUSTOM
Radii:
  Scheme                                          ... Element-dependent radii
  Radius for C  used is    3.8550 Bohr (=   2.0400 Ang.)
  Radius for O  used is    3.4469 Bohr (=   1.8240 Ang.)
  Radius for H  used is    2.4944 Bohr (=   1.3200 Ang.)
Calculating surface                               ...        done! (  0.0s)
Cavity surface points                             ...         2218
Cavity Volume                                     ...    1351.2025
Cavity Surface-area                               ...     772.5623
Calculating surface distance matrix               ...        done! (  0.1s)
Performing Cholesky decomposition & store         ...        done! (  0.2s)
Overall time for CPCM initialization              ...                 0.3s

----------------------------------------D-I-I-S--------------------------------------------
Iteration    Energy (Eh)           Delta-E    RMSDP     MaxDP     DIISErr   Damp  Time(sec)
-------------------------------------------------------------------------------------------
               ***  Starting incremental Fock matrix formation  ***
    1    -426.5225416098692222     0.00e+00  3.40e-05  7.38e-04  5.01e-03  0.700   9.2
    2    -426.5225817383579852    -4.01e-05  3.05e-05  6.70e-04  4.03e-03  0.700   4.7
                               ***Turning on AO-DIIS***
                              *** Initializing SOSCF ***
---------------------------------------S-O-S-C-F--------------------------------------
Iteration    Energy (Eh)           Delta-E    RMSDP     MaxDP     MaxGrad    Time(sec)
--------------------------------------------------------------------------------------
    3    -426.5226142226193815    -3.25e-05  8.95e-05  2.03e-03  3.12e-03     4.7
               *** Restarting incremental Fock matrix formation ***
    4    -426.5227080228322620    -9.38e-05  1.60e-05  4.22e-04  9.11e-05     9.2
    5    -426.5227091016366785    -1.08e-06  7.19e-06  1.87e-04  3.78e-05     7.2
    6    -426.5227091717802068    -7.01e-08  2.07e-06  4.89e-05  2.31e-05     6.9
    7    -426.5227091981946614    -2.64e-08  5.98e-07  1.90e-05  5.91e-06     6.4
    8    -426.5227092002589870    -2.06e-09  2.20e-07  7.77e-06  3.59e-06     5.8
    9    -426.5227091998128799     4.46e-10  5.17e-08  1.40e-06  4.29e-07     5.2
                 **** Energy Check signals convergence ****

               *****************************************************
               *                     SUCCESS                       *
               *           SCF CONVERGED AFTER   9 CYCLES          *
               *****************************************************

Recomputing exchange energy using gridx3       ... done (   14.179 sec)
Old exchange energy                            :    -32.092897012 Eh
New exchange energy                            :    -32.093014197 Eh
Exchange energy change after final integration :     -0.000117185 Eh
Total energy after final integration           :   -426.522826385 Eh
             **** ENERGY FILE WAS UPDATED (calc.en.tmp) ****

----------------
TOTAL SCF ENERGY
----------------

Total Energy       :       -426.52282638461770 Eh          -11606.27616 eV

Components:
Nuclear Repulsion  :        522.09898897620928 Eh           14207.03576 eV
Electronic Energy  :       -948.61509288048137 Eh          -25813.12899 eV
One Electron Energy:      -1611.81760779825231 Eh          -43859.78690 eV
Two Electron Energy:        663.20251491777094 Eh           18046.65791 eV
CPCM Dielectric    :         -0.00660529554082 Eh              -0.17974 eV

Virial components:
Potential Energy   :       -849.11104837644439 Eh          -23105.48629 eV
Kinetic Energy     :        422.58822199182669 Eh           11499.21013 eV
Virial Ratio       :          2.00931072895086

DFT components:
N(Alpha)           :       39.000092664270 electrons
N(Beta)            :       39.000092664270 electrons
N(Total)           :       78.000185328540 electrons
E(X)               :      -28.465370536387 Eh       
E(C)               :       -1.871654376089 Eh       
E(XC)              :      -30.337024912476 Eh       

CPCM Solvation Model Properties:
Surface-charge          :         -0.02816246816073
Corrected charge        :         -0.00000000000000
Outlying charge corr.   :          0.00004872350486 Eh               0.00133 eV
Free-energy (cav+disp)  :  This term is not implemented in the current solvation scheme

---------------
SCF CONVERGENCE
---------------

  Last Energy change         ...   -4.4611e-10  Tolerance :   1.0000e-09
  Last MAX-Density change    ...    1.4047e-06  Tolerance :   1.0000e-08
  Last RMS-Density change    ...    5.1657e-08  Tolerance :   1.0000e-09
  Last DIIS Error            ...    3.1247e-03  Tolerance :   1.0000e-08
  Last Orbital Gradient      ...    4.2852e-07  Tolerance :   2.0000e-06
  Last Orbital Rotation      ...    1.0698e-06  Tolerance :   2.0000e-06


Total SCF time: 0 days 0 hours 1 min 13 sec 
Finished LeanSCF after  73.8 sec

Maximum memory used throughout the entire LEANSCF-calculation: 51.8 MB

------------------------------------------------------------------------------
                                ORCA  MP2 
------------------------------------------------------------------------------

Freezing NCore=20 chemical core electrons

----------------------
RI-MP2 ENERGY+GRADIENT
----------------------
Dimension of the orbital basis            ...  220
Dimension of the AuxC basis               ...  704
Memory devoted to MP2                     ... 4096 MB   
Data format for matrix containers         ... DOUBLE
Compression type for matrix containers    ... UNCOMPRESSED
Overall scaling of the MP2 energy         ...   2.700e-01

-----------------------
SHARK RI TRANSFORMATION
-----------------------

Number of basis functions                ...    220
Number of aux functions                  ...    704
Number of operators                      ...      1
Generation of IJK                        ... YES
Generation of IAK                        ... YES
Generation of ABK                        ... NO
Orbital Range Operator  0:    0-  38 to   39- 219

Aux basis identifier                     ...   AUXC
Contraction scheme used                  ... SEGMENTED
Do orthogonalization                     ... YES
All operator combinations                ... NO
Transpose (ia|K)                         ... NO
Integral generator used                  ... LIBINT
Starting integral generation + trafo... 
Half trafo (segmented) done. Total time =  1.2 sec. integrals=  0.8 sec trafo=  0.4 sec
Integral generation and half transformation done (  1.2 sec)

Reading or making V^(-1/2)          ... done (  0.0 sec)
Sorting IJK integrals               ... done (  0.4 sec)
Sorting IAK integrals               ... done (  0.7 sec)

SHARK RI integral transformation done. Total time =  1.9 sec.

Opening buffers                              ... done
Frozen core precalculation                   ... done

Starting loop over batches of integrals:

Operator 0  - window                       ... ( 10- 38)x( 39-219)
Operator 0  - Memory available             ...  4096 MB
Operator 0  - Memory needed per MO         ...   1.0 MB
Operator 0  - Number of orbitals per batch ... 29
Operator 0  - Number of batches            ... 1

OPERATOR  0   PASS   0:  MOs    10 ...   38
  Reading integrals       ... ok
  Internal MO  12
  Internal MO  15
  Internal MO  18
  Internal MO  21
  Internal MO  24
  Internal MO  27
  Internal MO  30
  Internal MO  33
  Internal MO  36
Closing buffer GIPV ( 0.03 GB; CompressionRatio= 1.00)
Time spent in pair loops =     6.764 sec
Deleting buffers (Ka|jb) ...done

-----------------------------------------------
 RI-MP2 CORRELATION ENERGY:     -0.471169721 Eh
-----------------------------------------------


---------------------
MP2 DENSITY FORMATION
---------------------

Completing the external part of the density      ... done
Storing the unrelaxed density                    ... done

Re-sorting 3-index density container for op 0    ... done
Computing external part of the Lagrangian        ... done
Calculating the xc-kernel                        ... done
Calculating G(D)                                 ... done
Completing the Lagrangian                        ... done
Solving the Z-vector equations                   ... Using XC Grid                  ... (calc.grid_cpscf.tmp) 
Recalculating density on grid  ... (calc.grho_cpscf0.tmp) done
Calculating the xc-kernel      ... (calc.fxc_cpscf0.tmp) done

-------------------
SHARK CP-SCF DRIVER
-------------------

Dimension of the orbital basis          ...    220
Dimension of the CPSCF-problem          ...   7059
Number of operators                     ...      1
Max. number of iterations               ...    128
Convergence Tolerance                   ... 3.0e-05
Number of perturbations                 ...      1
Perturbation type                       ... REAL

----------------------------
POPLE LINEAR EQUATION SOLVER
----------------------------

  ITERATION   0:   ||err||_max =   3.2915e-02 (   4.1 sec)
  ITERATION   1:   ||err||_max =   5.7440e-03 (   4.3 sec)
  ITERATION   2:   ||err||_max =   2.4338e-03 (   4.4 sec)
  ITERATION   3:   ||err||_max =   3.3353e-04 (   4.4 sec)
  ITERATION   4:   ||err||_max =   1.0216e-04 (   4.4 sec)
  ITERATION   5:   ||err||_max =   3.3060e-05 (   4.4 sec)
  ITERATION   6:   ||err||_max =   8.0233e-06 (   4.4 sec)
done
Finalizing the relaxed density                   ... done
Transforming P to the AO basis                   ... done
Storing the relaxed density                      ... done

------------------------------------
ENERGY WEIGHTED DENSITY FINALIZATION
------------------------------------

Gathering the parts of the W-matrix              ... done
Forming the Z-density                            ... done
Transforming Z to the AO basis                   ... done
Calculating G(Z)                                 ... done
Finalizing the W-matrix                          ... done
Transforming W to the AO basis and storing       ... done

----------------------------------
MP2 DERIVATIVE INTEGRAL GENERATION
----------------------------------

Input SCF Electron Density              ... calc.scfp
Input Correlated Electron Density       ... calc.pmp2re
Input Energy Weighted Density           ... calc.wmp2.tmp

Nuclear repulsion gradient              ... done (  0.0 sec)
HCore & Overlap gradient  (SHARK)       ... done (  0.5 sec)
Two-electron RIJ gradient terms         ... done (  2.7 sec)

-----------------------------------------------------------
MP2 COSX Grid Generation
-----------------------------------------------------------

General Integration Accuracy     IntAcc      ... 4.871
Radial Grid Type                 RadialGrid  ... OptM3 with GC (2021)
Angular Grid (max. ang.)         AngularGrid ... 4 (Lebedev-302)
Angular grid pruning method      GridPruning ... 4 (adaptive)
Weight generation scheme         WeightScheme... mBecke (2022)
Basis function cutoff            BFCut       ... 1.0000e-12
Integration weight cutoff        WCut        ... 1.0000e-14
Partially contracted basis set               ... on
Rotationally invariant grid construction     ... off
Angular grids for H and He will be reduced by one unit

Total number of grid points                  ...   127414
Total number of batches                      ...     1007
Average number of points per batch           ...      126
Average number of grid points per atom       ...     4901
UseSFitting                                  ... on
Two-electron COSX gradient terms        ... 
Integration Timings:
Total Time                  =    43.2 sec
Basis fcn evaluation        =     0.7 sec
Density evaluation          =     1.2 sec
A evaluation                =    36.1 sec
A derivative evaluation     =     0.0 sec
S-fit derivative evaluation =     0.0 sec
anal. over. der. evaluation =     0.0 sec
num. over. der. evaluation  =     3.1 sec
K(P) evaluation             =     0.7 sec
finalize                    =     0.0 sec

done ( 45.0 sec)
CPCM gradient                           ... done (  4.9 sec)
DFT XC gradient                         ... done (  5.3 sec)
Empirical dispersion gradient           ... done (  0.0 sec)

-------
TIMINGS
-------

Total time                :  121.061 sec
Integral trafo            :    1.923 sec (  1.6%)
FC preparation            :    0.479 sec (  0.4%)
I/O of integrals          :    0.336 sec (  0.3%)
K(i,j) operators          :    1.087 sec (  0.9%)
T(i,j) pair energies      :    0.146 sec (  0.1%)
V**(-1/2)                 :    0.125 sec (  0.1%)
Gamma(ia|P)               :    1.060 sec (  0.9%)
Gamma-Trafo               :    0.346 sec (  0.3%)
D(virtual)                :    0.291 sec (  0.2%)
D(internal)               :    1.216 sec (  1.0%)
W(virtual)                :    0.580 sec (  0.5%)
W(internal)               :    1.710 sec (  1.4%)
L(virtual)                :    0.898 sec (  0.7%)
L(internal)               :    0.137 sec (  0.1%)
XC kernel                 :    0.094 sec (  0.1%)
G(D)                      :    9.206 sec (  7.6%)
G(Z)                      :    9.659 sec (  8.0%)
Z-vector solution         :   30.618 sec ( 25.3%)
3-index derivative        :    2.081 sec (  1.7%)
2-index derivative        :    0.096 sec (  0.1%)
Fock matrix gradient      :   58.525 sec ( 48.3%)


---------------------------------------
MP2 TOTAL ENERGY:     -426.993996106 Eh
---------------------------------------

The final MP2 gradient
  0:  -0.00111324  -0.00024493   0.00000677
  1:   0.00064038   0.00037652   0.00007006
  2:  -0.00008076  -0.00038090   0.00001473
  3:   0.00031709   0.00042462   0.00005097
  4:   0.00064329  -0.00033175   0.00031579
  5:  -0.00078005  -0.00070539   0.00056182
  6:   0.00004286  -0.00002477   0.00020701
  7:  -0.00026203   0.00029794   0.00014064
  8:   0.00094326  -0.00170901  -0.00007853
  9:  -0.00005868   0.00087435  -0.00042159
 10:   0.00012805   0.00015447   0.00006371
 11:   0.00021001  -0.00004578   0.00000110
 12:   0.00020590   0.00014839  -0.00003144
 13:  -0.00020940  -0.00027370  -0.00009788
 14:  -0.00008886  -0.00025250  -0.00002266
 15:   0.00008188   0.00041477  -0.00004341
 16:   0.00009925   0.00025859   0.00008427
 17:  -0.00018833  -0.00032247  -0.00012677
 18:  -0.00011740  -0.00031547   0.00003909
 19:   0.00018716   0.00015456   0.00002621
 20:  -0.00028343   0.00034153   0.00010187
 21:  -0.00019583   0.00002972  -0.00002791
 22:   0.00000209   0.00016529   0.00009020
 23:  -0.00036126  -0.00003308   0.00005679
 24:   0.00058699   0.00021506  -0.00091107
 25:  -0.00037632   0.00077600  -0.00005436

-----------------------------------
NORM OF THE MP2 GRADIENT:  0.003558
-----------------------------------

Maximum memory used throughout the entire MP2-calculation: 69.6 MB


-------------------------------------------------------------------------------
                          DFT DISPERSION CORRECTION                            
                                                                               
                              DFTD3 V3.1  Rev 1                                
                          USING Becke-Johnson damping                          
-------------------------------------------------------------------------------
-------------------------   ----------------
Dispersion correction           -0.017161545
-------------------------   ----------------


-------------------------   --------------------
FINAL SINGLE POINT ENERGY      -427.011157651358
-------------------------   --------------------

------------------------------------------------------------------------------
                         ORCA GEOMETRY RELAXATION STEP
------------------------------------------------------------------------------

Reading the OPT-File                    .... done
Getting information on internals        .... done
Copying old internal coords+grads       .... done
Making the new internal coordinates     .... (2022 redundants) done
Validating the new internal coordinates .... (2022 redundants) done
Calculating the B-matrix                .... done
Calculating the G,G- and P matrices     .... done
Transforming gradient to internals      .... done
Projecting the internal gradient        .... done
Number of atoms                         ....  26
Number of internal coordinates          .... 125
Current Energy                          ....  -427.011157651 Eh
Current gradient norm                   ....     0.003557745 Eh/bohr
Maximum allowed component of the step   ....  0.300
Current trust radius                    ....  0.675
Updating the Hessian (BFGS)             .... done
Forming the augmented Hessian           .... done
Diagonalizing the augmented Hessian     .... done
Last element of RFO vector              ....  0.999014735
Lowest eigenvalues of augmented Hessian:
 -0.000060493  0.009184164  0.010589286  0.010670509  0.010847233
Length of the computed step             ....  0.044423496
The final length of the internal step   ....  0.044423496
Converting the step to Cartesian space:
 Initial RMS(Int)=    0.0039733583
Transforming coordinates:
 Iter   0:  RMS(Cart)=    0.0109212635 RMS(Int)=    0.7937115641
done
Storing new coordinates                 .... done
The predicted energy change is          ....    -0.000030306
Previously predicted energy change      ....    -0.000093326
Actually observed energy change         ....    -0.000126298
Ratio of predicted to observed change   ....     1.353296073
New trust radius                        ....     0.675000000

                                .--------------------.
          ----------------------|Geometry convergence|-------------------------
          Item                value                   Tolerance       Converged
          ---------------------------------------------------------------------
          Energy change      -0.0001262977            0.0000010000      NO
          RMS gradient        0.0002928094            0.0000300000      NO
          MAX gradient        0.0012313853            0.0001000000      NO
          RMS step            0.0039733583            0.0006000000      NO
          MAX step            0.0118528234            0.0010000000      NO
          ........................................................
          Max(Bonds)      0.0015      Max(Angles)    0.39
          Max(Dihed)        0.68      Max(Improp)    0.00
          ---------------------------------------------------------------------

The optimization has not yet converged - more geometry cycles are needed


    ---------------------------------------------------------------------------
                         Redundant Internal Coordinates
                            (Angstroem and degrees)

        Definition                    Value    dE/dq     Step     New-Value
    ----------------------------------------------------------------------------
     1. B(C   1,C   0)                1.5276  0.000549 -0.0015    1.5261   
     2. B(C   2,C   1)                1.5277  0.000015 -0.0004    1.5273   
     3. B(C   3,C   2)                1.5277  0.000084 -0.0006    1.5271   
     4. B(C   4,C   3)                1.5268  0.000010 -0.0005    1.5263   
     5. B(C   5,C   4)                1.5264 -0.000450  0.0005    1.5269   
     6. B(C   6,C   5)                1.5071  0.000691 -0.0006    1.5065   
     7. B(C   7,C   6)                1.3368 -0.000438 -0.0001    1.3367   
     8. B(C   8,C   7)                1.5026  0.000899 -0.0008    1.5019   
     9. B(O   9,C   8)                1.4256  0.000338 -0.0004    1.4252   
    10. B(O   9,C   5)                1.4349  0.000078  0.0002    1.4351   
    11. B(H  10,C   0)                1.1007 -0.000155  0.0004    1.1011   
    12. B(H  11,C   0)                1.0997 -0.000155  0.0003    1.1000   
    13. B(H  12,C   0)                1.1008 -0.000155  0.0004    1.1011   
    14. B(H  13,C   1)                1.1030 -0.000150  0.0004    1.1034   
    15. B(H  14,C   1)                1.1030 -0.000149  0.0004    1.1034   
    16. B(H  15,C   2)                1.1038 -0.000152  0.0004    1.1043   
    17. B(H  16,C   2)                1.1038 -0.000138  0.0004    1.1042   
    18. B(H  17,C   3)                1.1027 -0.000162  0.0004    1.1031   
    19. B(H  18,C   3)                1.1038 -0.000128  0.0003    1.1041   
    20. B(H  19,C   4)                1.1026 -0.000130  0.0003    1.1029   
    21. B(H  20,C   4)                1.1021 -0.000135  0.0003    1.1024   
    22. B(H  21,C   8)                1.1059 -0.000196  0.0004    1.1063   
    23. B(H  22,C   8)                1.1050 -0.000181  0.0004    1.1054   
    24. B(H  23,C   5)                1.1086 -0.000052  0.0001    1.1086   
    25. B(H  24,C   6)                1.0901  0.000134 -0.0002    1.0899   
    26. B(H  25,C   7)                1.0908  0.000161 -0.0003    1.0905   
    27. A(C   1,C   0,H  12)          110.91 -0.000219    0.09    111.01   
    28. A(H  10,C   0,H  11)          107.81  0.000114   -0.07    107.74   
    29. A(C   1,C   0,H  11)          111.48 -0.000166    0.13    111.61   
    30. A(H  10,C   0,H  12)          107.67  0.000208   -0.15    107.52   
    31. A(H  11,C   0,H  12)          107.81  0.000145   -0.05    107.76   
    32. A(C   1,C   0,H  10)          111.00 -0.000056    0.03    111.03   
    33. A(C   0,C   1,H  14)          109.53 -0.000135    0.11    109.64   
    34. A(C   0,C   1,C   2)          113.31  0.000332   -0.02    113.28   
    35. A(H  13,C   1,H  14)          106.21  0.000248   -0.22    105.99   
    36. A(C   0,C   1,H  13)          109.51 -0.000187    0.09    109.60   
    37. A(C   2,C   1,H  14)          109.00 -0.000188    0.04    109.04   
    38. A(C   2,C   1,H  13)          109.04 -0.000074   -0.01    109.03   
    39. A(C   3,C   2,H  16)          109.17 -0.000181    0.05    109.22   
    40. A(C   1,C   2,H  15)          109.16 -0.000155    0.06    109.22   
    41. A(C   1,C   2,C   3)          113.60  0.000279    0.03    113.62   
    42. A(C   3,C   2,H  15)          109.18 -0.000087    0.01    109.19   
    43. A(H  15,C   2,H  16)          106.27  0.000283   -0.25    106.02   
    44. A(C   1,C   2,H  16)          109.20 -0.000136    0.09    109.29   
    45. A(C   2,C   3,H  18)          109.13 -0.000099    0.10    109.23   
    46. A(C   4,C   3,H  17)          109.80 -0.000027   -0.02    109.78   
    47. A(C   2,C   3,H  17)          108.96 -0.000099    0.04    109.00   
    48. A(C   2,C   3,C   4)          113.14  0.000136    0.03    113.17   
    49. A(H  17,C   3,H  18)          106.41  0.000301   -0.26    106.15   
    50. A(C   4,C   3,H  18)          109.19 -0.000200    0.09    109.27   
    51. A(C   3,C   4,C   5)          113.75  0.000107    0.02    113.78   
    52. A(H  19,C   4,H  20)          107.04  0.000066   -0.13    106.91   
    53. A(C   5,C   4,H  20)          107.76  0.000347   -0.11    107.65   
    54. A(C   3,C   4,H  20)          109.42 -0.000394    0.21    109.64   
    55. A(C   5,C   4,H  19)          108.22 -0.000151   -0.01    108.21   
    56. A(C   3,C   4,H  19)          110.39  0.000034    0.01    110.40   
    57. A(O   9,C   5,H  23)          108.91  0.000191   -0.07    108.84   
    58. A(C   6,C   5,H  23)          110.65  0.000163    0.01    110.67   
    59. A(C   4,C   5,H  23)          108.23 -0.000447    0.11    108.34   
    60. A(C   4,C   5,C   6)          114.94  0.000421   -0.05    114.89   
    61. A(C   6,C   5,O   9)          104.11 -0.000555    0.08    104.19   
    62. A(C   4,C   5,O   9)          109.83  0.000240   -0.09    109.75   
    63. A(C   5,C   6,C   7)          110.08  0.000202   -0.01    110.07   
    64. A(C   7,C   6,H  24)          125.85 -0.001231    0.39    126.24   
    65. A(C   5,C   6,H  24)          124.07  0.001030   -0.39    123.68   
    66. A(C   6,C   7,C   8)          109.73  0.000347   -0.06    109.67   
    67. A(C   8,C   7,H  25)          124.00  0.000702   -0.27    123.73   
    68. A(C   6,C   7,H  25)          126.27 -0.001049    0.34    126.60   
    69. A(H  21,C   8,H  22)          107.18  0.000002   -0.19    106.99   
    70. A(O   9,C   8,H  22)          110.21  0.000231   -0.05    110.16   
    71. A(C   7,C   8,H  22)          112.39  0.000180    0.09    112.48   
    72. A(C   7,C   8,O   9)          104.76 -0.000797    0.14    104.90   
    73. A(O   9,C   8,H  21)          110.31  0.000215   -0.03    110.28   
    74. A(C   7,C   8,H  21)          112.01  0.000177    0.06    112.07   
    75. A(C   5,O   9,C   8)          111.30  0.000805   -0.14    111.15   
    76. D(H  13,C   1,C   0,H  12)   -178.46  0.000029    0.16   -178.30   
    77. D(H  13,C   1,C   0,H  10)     61.89 -0.000052    0.27     62.16   
    78. D(C   2,C   1,C   0,H  10)    -60.08 -0.000048    0.22    -59.86   
    79. D(H  13,C   1,C   0,H  11)    -58.32 -0.000047    0.25    -58.07   
    80. D(C   2,C   1,C   0,H  12)     59.57  0.000033    0.12     59.69   
    81. D(C   2,C   1,C   0,H  11)    179.71 -0.000043    0.20    179.91   
    82. D(C   3,C   2,C   1,C   0)   -179.50  0.000030   -0.44   -179.94   
    83. D(H  15,C   2,C   1,H  13)    -63.82  0.000134   -0.61    -64.43   
    84. D(H  15,C   2,C   1,C   0)     58.41  0.000065   -0.51     57.90   
    85. D(H  15,C   2,C   1,H  14)   -179.36 -0.000019   -0.36   -179.72   
    86. D(C   3,C   2,C   1,H  13)     58.27  0.000099   -0.54     57.73   
    87. D(C   3,C   2,C   1,H  14)    -57.27 -0.000054   -0.29    -57.56   
    88. D(C   4,C   3,C   2,H  15)    -58.41 -0.000130    0.65    -57.76   
    89. D(C   4,C   3,C   2,H  16)     57.38  0.000060    0.38     57.76   
    90. D(C   4,C   3,C   2,C   1)    179.50 -0.000058    0.55    180.05   
    91. D(H  17,C   3,C   2,H  16)    179.80  0.000046    0.41    180.22   
    92. D(H  17,C   3,C   2,H  15)     64.02 -0.000144    0.68     64.70   
    93. D(H  17,C   3,C   2,C   1)    -58.07 -0.000072    0.58    -57.49   
    94. D(H  19,C   4,C   3,H  18)   -176.83 -0.000066   -0.08   -176.91   
    95. D(H  19,C   4,C   3,H  17)    -60.53  0.000166   -0.35    -60.88   
    96. D(H  19,C   4,C   3,C   2)     61.43  0.000113   -0.29     61.14   
    97. D(C   5,C   4,C   3,H  18)    -54.96 -0.000161   -0.07    -55.03   
    98. D(C   5,C   4,C   3,H  17)     61.34  0.000071   -0.34     61.00   
    99. D(C   5,C   4,C   3,C   2)   -176.70  0.000017   -0.28   -176.98   
   100. D(O   9,C   5,C   4,H  20)     53.08  0.000296   -0.63     52.46   
   101. D(O   9,C   5,C   4,H  19)    -62.35  0.000117   -0.41    -62.75   
   102. D(O   9,C   5,C   4,C   3)    174.58  0.000112   -0.42    174.16   
   103. D(C   6,C   5,C   4,H  20)    170.06  0.000028   -0.62    169.43   
   104. D(C   6,C   5,C   4,H  19)     54.63 -0.000151   -0.40     54.22   
   105. D(C   6,C   5,C   4,C   3)    -68.44 -0.000156   -0.42    -68.86   
   106. D(C   7,C   6,C   5,C   4)   -120.33 -0.000079    0.05   -120.28   
   107. D(H  24,C   6,C   5,O   9)    179.96  0.000059   -0.01    179.95   
   108. D(H  24,C   6,C   5,C   4)     59.78 -0.000095    0.07     59.85   
   109. D(C   7,C   6,C   5,H  23)    116.71  0.000071   -0.08    116.64   
   110. D(C   7,C   6,C   5,O   9)     -0.16  0.000075   -0.03     -0.19   
   111. D(H  25,C   7,C   6,H  24)     -0.50  0.000012   -0.02     -0.52   
   112. D(H  25,C   7,C   6,C   5)    179.62 -0.000008    0.01    179.62   
   113. D(C   8,C   7,C   6,H  24)    179.17 -0.000022   -0.04    179.13   
   114. D(C   8,C   7,C   6,C   5)     -0.71 -0.000041   -0.01     -0.73   
   115. D(H  22,C   8,C   7,C   6)    120.97 -0.000140    0.13    121.10   
   116. D(H  21,C   8,C   7,H  25)     61.40  0.000080   -0.03     61.36   
   117. D(H  21,C   8,C   7,C   6)   -118.28  0.000119   -0.01   -118.30   
   118. D(O   9,C   8,C   7,H  25)   -179.01 -0.000057    0.04   -178.97   
   119. D(O   9,C   8,C   7,C   6)      1.31 -0.000018    0.06      1.36   
   120. D(C   5,O   9,C   8,H  22)   -122.54  0.000193   -0.23   -122.77   
   121. D(C   5,O   9,C   8,H  21)    119.30 -0.000085    0.06    119.36   
   122. D(C   5,O   9,C   8,C   7)     -1.42  0.000060   -0.08     -1.49   
   123. D(C   8,O   9,C   5,H  23)   -117.05 -0.000063    0.05   -117.00   
   124. D(C   8,O   9,C   5,C   6)      1.02 -0.000074    0.07      1.09   
   125. D(C   8,O   9,C   5,C   4)    124.58  0.000226    0.01    124.59   
    ----------------------------------------------------------------------------

Geometry step timings:
Preparation and reading OPT file:      0.001 s (14.310 %)
Internal coordinates            :      0.000 s ( 0.498 %)
B/P matrices and projection     :      0.002 s (29.087 %)
Hessian update/contruction      :      0.001 s (10.764 %)
Making the step                 :      0.001 s (21.201 %)
Converting the step to Cartesian:      0.000 s ( 2.520 %)
Storing new data                :      0.000 s ( 0.607 %)
Checking convergence            :      0.000 s ( 0.233 %)
Final printing                  :      0.001 s (20.750 %)
Total time                      :      0.006 s

Time for energy+gradient        :    197.618 s
Time for complete geometry iter :    197.661 s

         *************************************************************
         *                GEOMETRY OPTIMIZATION CYCLE   5            *
         *************************************************************
---------------------------------
CARTESIAN COORDINATES (ANGSTROEM)
---------------------------------
  C      0.619122   -0.139519   -0.419752
  C      2.098445    0.222999   -0.515261
  C      2.991694   -0.969339   -0.851586
  C      4.474155   -0.615543   -0.947579
  C      5.356937   -1.813986   -1.285297
  C      6.849070   -1.491072   -1.313033
  C      7.284305   -0.601710   -2.448462
  C      8.191703   -1.230705   -3.201983
  C      8.463805   -2.593845   -2.633270
  O      7.602757   -2.697555   -1.502369
  H      0.251513   -0.553661   -1.371438
  H      0.002096    0.737675   -0.175290
  H      0.448172   -0.898095    0.359869
  H      2.239211    1.005255   -1.280632
  H      2.433887    0.666477    0.437824
  H      2.661680   -1.412527   -1.807661
  H      2.854173   -1.754991   -0.087953
  H      4.606824    0.172083   -1.708410
  H      4.806035   -0.176730    0.009716
  H      5.076858   -2.233555   -2.266080
  H      5.201181   -2.610698   -0.539460
  H      9.519347   -2.712061   -2.323682
  H      8.245880   -3.403500   -3.353524
  H      7.127575   -1.044450   -0.337320
  H      6.900789    0.405918   -2.608274
  H      8.681013   -0.838088   -4.093977

----------------------------
CARTESIAN COORDINATES (A.U.)
----------------------------
  NO LB      ZA    FRAG     MASS         X           Y           Z
   0 C     6.0000    0    12.011    1.169972   -0.263653   -0.793217
   1 C     6.0000    0    12.011    3.965487    0.421407   -0.973703
   2 C     6.0000    0    12.011    5.653482   -1.831785   -1.609264
   3 C     6.0000    0    12.011    8.454928   -1.163207   -1.790664
   4 C     6.0000    0    12.011   10.123145   -3.427937   -2.428860
   5 C     6.0000    0    12.011   12.942866   -2.817717   -2.481273
   6 C     6.0000    0    12.011   13.765342   -1.137068   -4.626923
   7 C     6.0000    0    12.011   15.480076   -2.325695   -6.050870
   8 C     6.0000    0    12.011   15.994273   -4.901656   -4.976159
   9 O     8.0000    0    15.999   14.367128   -5.097639   -2.839066
  10 H     1.0000    0     1.008    0.475291   -1.046267   -2.591642
  11 H     1.0000    0     1.008    0.003962    1.394004   -0.331250
  12 H     1.0000    0     1.008    0.846922   -1.697153    0.680054
  13 H     1.0000    0     1.008    4.231495    1.899657   -2.420044
  14 H     1.0000    0     1.008    4.599380    1.259460    0.827368
  15 H     1.0000    0     1.008    5.029846   -2.669290   -3.415983
  16 H     1.0000    0     1.008    5.393605   -3.316453   -0.166207
  17 H     1.0000    0     1.008    8.705635    0.325190   -3.228428
  18 H     1.0000    0     1.008    9.082090   -0.333972    0.018360
  19 H     1.0000    0     1.008    9.593870   -4.220808   -4.282271
  20 H     1.0000    0     1.008    9.828807   -4.933504   -1.019432
  21 H     1.0000    0     1.008   17.988959   -5.125053   -4.391123
  22 H     1.0000    0     1.008   15.582455   -6.431683   -6.337242
  23 H     1.0000    0     1.008   13.469165   -1.973724   -0.637442
  24 H     1.0000    0     1.008   13.040601    0.767074   -4.928924
  25 H     1.0000    0     1.008   16.404736   -1.583756   -7.736495

--------------------------------
INTERNAL COORDINATES (ANGSTROEM)
--------------------------------
 C      0   0   0     0.000000000000     0.00000000     0.00000000
 C      1   0   0     1.526085662461     0.00000000     0.00000000
 C      2   1   0     1.527310492375   113.28238122     0.00000000
 C      3   2   1     1.527114251076   113.62364627   180.06359892
 C      4   3   2     1.526310444811   113.17017510   180.05401007
 C      5   4   3     1.526925674819   113.77617003   183.01898610
 C      6   5   4     1.506516778094   114.88856774   291.13711606
 C      7   6   5     1.336711664801   110.07099421   239.71707555
 C      8   7   6     1.501873074180   109.67067662   359.27272797
 O      9   8   7     1.425165427583   104.89625410     1.36352771
 H      1   2   3     1.101069989104   111.03201061   300.14464093
 H      1   2   3     1.099978230846   111.60639300   179.91458688
 H      1   2   3     1.101122446687   111.00530981    59.68876800
 H      2   1   3     1.103418862305   109.60176085   122.01127206
 H      2   1   3     1.103433661083   109.63933964   237.95571459
 H      3   2   1     1.104266200543   109.21958619    57.89644995
 H      3   2   1     1.104217945308   109.28872287   302.32363147
 H      4   3   2     1.103095489517   108.99755025   302.51425245
 H      4   3   2     1.104134799379   109.23023000    58.08156928
 H      5   4   3     1.102913628337   110.40097612    61.13949950
 H      5   4   3     1.102398869993   109.63614570   303.61371488
 H      9   8   7     1.106340398685   112.07390719   241.70020636
 H      9   8   7     1.105350300396   112.48009936   121.10160278
 H      6   5   4     1.108626592795   108.34281148    55.44872748
 H      7   6   5     1.089926886824   123.68450264    59.85239622
 H      8   7   6     1.090515915093   126.60290979   179.62199216

---------------------------
INTERNAL COORDINATES (A.U.)
---------------------------
 C      0   0   0     0.000000000000     0.00000000     0.00000000
 C      1   0   0     2.883883958956     0.00000000     0.00000000
 C      2   1   0     2.886198552053   113.28238122     0.00000000
 C      3   2   1     2.885827709742   113.62364627   180.06359892
 C      4   3   2     2.884308736037   113.17017510   180.05401007
 C      5   4   3     2.885471352261   113.77617003   183.01898610
 C      6   5   4     2.846904126755   114.88856774   291.13711606
 C      7   6   5     2.526018966492   110.07099421   239.71707555
 C      8   7   6     2.838128798110   109.67067662   359.27272797
 O      9   8   7     2.693172353665   104.89625410     1.36352771
 H      1   2   3     2.080720733687   111.03201061   300.14464093
 H      1   2   3     2.078657609573   111.60639300   179.91458688
 H      1   2   3     2.080819864152   111.00530981    59.68876800
 H      2   1   3     2.085159460759   109.60176085   122.01127206
 H      2   1   3     2.085187426397   109.63933964   237.95571459
 H      3   2   1     2.086760697971   109.21958619    57.89644995
 H      3   2   1     2.086669508793   109.28872287   302.32363147
 H      4   3   2     2.084548374750   108.99755025   302.51425245
 H      4   3   2     2.086512385758   109.23023000    58.08156928
 H      5   4   3     2.084204706926   110.40097612    61.13949950
 H      5   4   3     2.083231954631   109.63614570   303.61371488
 H      9   8   7     2.090680364409   112.07390719   241.70020636
 H      9   8   7     2.088809349796   112.48009936   121.10160278
 H      6   5   4     2.095000645164   108.34281148    55.44872748
 H      7   6   5     2.059663322095   123.68450264    59.85239622
 H      8   7   6     2.060776424208   126.60290979   179.62199216

------------------------------------------------------------------------------
                   ___                                                        
                  /   \      - P O W E R E D   B Y -                         
                 /     \                                                     
                 |  |  |   _    _      __       _____    __    __             
                 |  |  |  | |  | |    /  \     |  _  \  |  |  /  |          
                  \  \/   | |  | |   /    \    | | | |  |  | /  /          
                 / \  \   | |__| |  /  /\  \   | |_| |  |  |/  /          
                |  |  |   |  __  | /  /__\  \  |    /   |      \           
                |  |  |   | |  | | |   __   |  |    \   |  |\   \          
                \     /   | |  | | |  |  |  |  | |\  \  |  | \   \       
                 \___/    |_|  |_| |__|  |__|  |_| \__\ |__|  \__/        
                                                                              
                      - O R C A' S   B I G   F R I E N D -                    
                                      &                                       
                       - I N T E G R A L  F E E D E R -                       
                                                                              
 v1 FN, 2020, v2 2021, v3 2022-2024                                           
------------------------------------------------------------------------------


----------------------
SHARK INTEGRAL PACKAGE
----------------------

Number of atoms                             ...     26
Number of basis functions                   ...    220
Number of shells                            ...    108
Maximum angular momentum                    ...      2
Integral batch strategy                     ... SHARK/LIBINT Hybrid
RI-J (if used) integral strategy            ... SPLIT-RIJ (Revised 2003 algorithm where possible)
Printlevel                                  ...      1
Contraction scheme used                     ... SEGMENTED contraction
Prescreening option                         ... SCHWARTZ
   Thresh                                   ... 1.000e-12
   Tcut                                     ... 1.000e-14
   Tpresel                                  ... 1.000e-14 
Coulomb Range Separation                    ... NOT USED
Exchange Range Separation                   ... NOT USED
Multipole approximations                    ... NOT USED
Finite Nucleus Model                        ... NOT USED
CABS basis                                  ... NOT available
Auxiliary Coulomb fitting basis             ... AVAILABLE
   # of basis functions in Aux-J            ...    666
   # of shells in Aux-J                     ...    230
   Maximum angular momentum in Aux-J        ...      4
Auxiliary J/K fitting basis                 ... NOT available
Auxiliary Correlation fitting basis         ... AVAILABLE
   # of basis functions in Aux-C            ...    704
   # of shells in Aux-C                     ...    256
   Maximum angular momentum in Aux-C        ...      3
Auxiliary 'external' fitting basis          ... NOT available

Checking pre-screening integrals            ... done (  0.0 sec) Dimension = 108
Check shell pair data                       ... done (  0.0 sec)
Shell pair information
Shell pair cut-off parameter TPreSel        ...   1.0e-14
Total number of shell pairs                 ...      5886
Shell pairs after pre-screening             ...      5098
Total number of primitive shell pairs       ...     20278
Primitive shell pairs kept                  ...     12852
          la=0 lb=0:   1741 shell pairs
          la=1 lb=0:   1942 shell pairs
          la=1 lb=1:    565 shell pairs
          la=2 lb=0:    523 shell pairs
          la=2 lb=1:    284 shell pairs
          la=2 lb=2:     43 shell pairs

Calculating one electron integrals          ... done (  0.0 sec)
Calculating RI/J V-Matrix + Cholesky decomp.... done (  0.0 sec)
Calculating RI/C V-Matrix + Cholesky decomp.... done (  0.0 sec)
Calculating Nuclear repulsion               ... done (  0.0 sec) ENN=    522.178850819375 Eh

Diagonalization of the overlap matrix:
Smallest eigenvalue                        ... 8.898e-04
Time for diagonalization                   ...    0.005 sec
Threshold for overlap eigenvalues          ... 1.000e-07
Number of eigenvalues below threshold      ... 0
Time for construction of square roots      ...    0.002 sec
Total time needed                          ...    0.007 sec

-------------------
DFT GRID GENERATION
-------------------

General Integration Accuracy     IntAcc      ... 4.388
Radial Grid Type                 RadialGrid  ... OptM3 with GC (2021)
Angular Grid (max. ang.)         AngularGrid ... 4 (Lebedev-302)
Angular grid pruning method      GridPruning ... 4 (adaptive)
Weight generation scheme         WeightScheme... mBecke (2022)
Basis function cutoff            BFCut       ... 1.0000e-12
Integration weight cutoff        WCut        ... 1.0000e-14
Partially contracted basis set               ... off
Rotationally invariant grid construction     ... off
Angular grids for H and He will be reduced by one unit

Total number of grid points                  ...   111195
Total number of batches                      ...     1754
Average number of points per batch           ...       63
Average number of grid points per atom       ...     4277

--------------------
COSX GRID GENERATION
--------------------

GRIDX 1
-------
General Integration Accuracy     IntAcc      ... 3.816
Radial Grid Type                 RadialGrid  ... OptM3 with GC (2021)
Angular Grid (max. ang.)         AngularGrid ... 1 (Lebedev-50)
Angular grid pruning method      GridPruning ... 4 (adaptive)
Weight generation scheme         WeightScheme... mBecke (2022)
Basis function cutoff            BFCut       ... 1.0000e-12
Integration weight cutoff        WCut        ... 1.0000e-14
Partially contracted basis set               ... on
Rotationally invariant grid construction     ... off
Angular grids for H and He will be reduced by one unit

Total number of grid points                  ...    14243
Total number of batches                      ...      130
Average number of points per batch           ...      109
Average number of grid points per atom       ...      548
UseSFitting                                  ... on

GRIDX 2
-------
General Integration Accuracy     IntAcc      ... 4.020
Radial Grid Type                 RadialGrid  ... OptM3 with GC (2021)
Angular Grid (max. ang.)         AngularGrid ... 2 (Lebedev-110)
Angular grid pruning method      GridPruning ... 4 (adaptive)
Weight generation scheme         WeightScheme... mBecke (2022)
Basis function cutoff            BFCut       ... 1.0000e-12
Integration weight cutoff        WCut        ... 1.0000e-14
Partially contracted basis set               ... on
Rotationally invariant grid construction     ... off
Angular grids for H and He will be reduced by one unit

Total number of grid points                  ...    29808
Total number of batches                      ...      247
Average number of points per batch           ...      120
Average number of grid points per atom       ...     1146
UseSFitting                                  ... on

GRIDX 3
-------
General Integration Accuracy     IntAcc      ... 4.338
Radial Grid Type                 RadialGrid  ... OptM3 with GC (2021)
Angular Grid (max. ang.)         AngularGrid ... 3 (Lebedev-194)
Angular grid pruning method      GridPruning ... 4 (adaptive)
Weight generation scheme         WeightScheme... mBecke (2022)
Basis function cutoff            BFCut       ... 1.0000e-12
Integration weight cutoff        WCut        ... 1.0000e-14
Partially contracted basis set               ... on
Rotationally invariant grid construction     ... off
Angular grids for H and He will be reduced by one unit

Total number of grid points                  ...    65089
Total number of batches                      ...      524
Average number of points per batch           ...      124
Average number of grid points per atom       ...     2503
UseSFitting                                  ... on
Initializing property integral containers    ... done (  0.0 sec)

SHARK setup successfully completed in   2.5 seconds

Maximum memory used throughout the entire STARTUP-calculation: 47.3 MB
Occupation numbers will be reassigned to an Aufbau configuration
             **** ENERGY FILE WAS UPDATED (calc.en.tmp) ****
Finished Guess after   0.1 sec
Maximum memory used throughout the entire GUESS-calculation: 15.7 MB
--------------------
CPCM SOLVATION MODEL
--------------------
CPCM parameters:
  Epsilon                                         ...      16.7000
  Refrac                                          ...       1.2750
  Rsolv                                           ...       1.3000
  Surface type                                    ... GAUSSIAN VDW
  Discretization scheme                           ... Constant charge density
    Threshold for H atoms                         ...       5.0000 (charges/Ang^2)
    Threshold for non-H atoms                     ...       5.0000 (charges/Ang^2)
  Epsilon function type                           ...         CPCM
Solvent:                                          ... CUSTOM
Radii:
  Scheme                                          ... Element-dependent radii
  Radius for C  used is    3.8550 Bohr (=   2.0400 Ang.)
  Radius for O  used is    3.4469 Bohr (=   1.8240 Ang.)
  Radius for H  used is    2.4944 Bohr (=   1.3200 Ang.)
Calculating surface                               ...        done! (  0.0s)
Cavity surface points                             ...         2222
Cavity Volume                                     ...    1350.4685
Cavity Surface-area                               ...     772.3243
Calculating surface distance matrix               ...        done! (  0.1s)
Performing Cholesky decomposition & store         ...        done! (  0.2s)
Overall time for CPCM initialization              ...                 0.2s

----------------------------------------D-I-I-S--------------------------------------------
Iteration    Energy (Eh)           Delta-E    RMSDP     MaxDP     DIISErr   Damp  Time(sec)
-------------------------------------------------------------------------------------------
               ***  Starting incremental Fock matrix formation  ***
    1    -426.5226353417215250     0.00e+00  2.48e-05  5.55e-04  3.76e-03  0.700   9.2
                              *** Initializing SOSCF ***
---------------------------------------S-O-S-C-F--------------------------------------
Iteration    Energy (Eh)           Delta-E    RMSDP     MaxDP     MaxGrad    Time(sec)
--------------------------------------------------------------------------------------
    2    -426.5226578202956489    -2.25e-05  7.44e-05  1.69e-03  3.03e-03     4.6
               *** Restarting incremental Fock matrix formation ***
    3    -426.5227253742285711    -6.76e-05  2.31e-05  5.40e-04  1.57e-04     9.3
    4    -426.5227292896266817    -3.92e-06  8.96e-06  2.33e-04  3.70e-05     7.3
    5    -426.5227295299733896    -2.40e-07  2.31e-06  7.39e-05  1.64e-05     7.0
    6    -426.5227295424316480    -1.25e-08  9.07e-07  2.16e-05  8.14e-06     6.4
    7    -426.5227295482917498    -5.86e-09  2.51e-07  9.54e-06  2.13e-06     6.0
    8    -426.5227295496467832    -1.36e-09  1.08e-07  4.29e-06  1.49e-06     5.3
    9    -426.5227295489623884     6.84e-10  2.37e-08  8.56e-07  2.01e-07     4.9
                 **** Energy Check signals convergence ****

               *****************************************************
               *                     SUCCESS                       *
               *           SCF CONVERGED AFTER   9 CYCLES          *
               *****************************************************

Recomputing exchange energy using gridx3       ... done (   14.165 sec)
Old exchange energy                            :    -32.092937355 Eh
New exchange energy                            :    -32.093057172 Eh
Exchange energy change after final integration :     -0.000119817 Eh
Total energy after final integration           :   -426.522849366 Eh
             **** ENERGY FILE WAS UPDATED (calc.en.tmp) ****

----------------
TOTAL SCF ENERGY
----------------

Total Energy       :       -426.52284936587921 Eh          -11606.27678 eV

Components:
Nuclear Repulsion  :        522.17885081937516 Eh           14209.20891 eV
Electronic Energy  :       -948.69498172827889 Eh          -25815.30288 eV
One Electron Energy:      -1611.97398244508145 Eh          -43864.04207 eV
Two Electron Energy:        663.27900071680256 Eh           18048.73919 eV
CPCM Dielectric    :         -0.00659864005869 Eh              -0.17956 eV

Virial components:
Potential Energy   :       -849.11281862283704 Eh          -23105.53446 eV
Kinetic Energy     :        422.58996925695783 Eh           11499.25767 eV
Virial Ratio       :          2.00930661017780

DFT components:
N(Alpha)           :       39.000091279991 electrons
N(Beta)            :       39.000091279991 electrons
N(Total)           :       78.000182559981 electrons
E(X)               :      -28.465417266847 Eh       
E(C)               :       -1.871687779899 Eh       
E(XC)              :      -30.337105046746 Eh       

CPCM Solvation Model Properties:
Surface-charge          :         -0.02817911280883
Corrected charge        :         -0.00000000000000
Outlying charge corr.   :          0.00004878569845 Eh               0.00133 eV
Free-energy (cav+disp)  :  This term is not implemented in the current solvation scheme

---------------
SCF CONVERGENCE
---------------

  Last Energy change         ...   -6.8439e-10  Tolerance :   1.0000e-09
  Last MAX-Density change    ...    8.5576e-07  Tolerance :   1.0000e-08
  Last RMS-Density change    ...    2.3739e-08  Tolerance :   1.0000e-09
  Last DIIS Error            ...    3.0263e-03  Tolerance :   1.0000e-08
  Last Orbital Gradient      ...    2.0122e-07  Tolerance :   2.0000e-06
  Last Orbital Rotation      ...    4.3641e-07  Tolerance :   2.0000e-06


Total SCF time: 0 days 0 hours 1 min 14 sec 
Finished LeanSCF after  74.7 sec

Maximum memory used throughout the entire LEANSCF-calculation: 52.1 MB

------------------------------------------------------------------------------
                                ORCA  MP2 
------------------------------------------------------------------------------

Freezing NCore=20 chemical core electrons

----------------------
RI-MP2 ENERGY+GRADIENT
----------------------
Dimension of the orbital basis            ...  220
Dimension of the AuxC basis               ...  704
Memory devoted to MP2                     ... 4096 MB   
Data format for matrix containers         ... DOUBLE
Compression type for matrix containers    ... UNCOMPRESSED
Overall scaling of the MP2 energy         ...   2.700e-01

-----------------------
SHARK RI TRANSFORMATION
-----------------------

Number of basis functions                ...    220
Number of aux functions                  ...    704
Number of operators                      ...      1
Generation of IJK                        ... YES
Generation of IAK                        ... YES
Generation of ABK                        ... NO
Orbital Range Operator  0:    0-  38 to   39- 219

Aux basis identifier                     ...   AUXC
Contraction scheme used                  ... SEGMENTED
Do orthogonalization                     ... YES
All operator combinations                ... NO
Transpose (ia|K)                         ... NO
Integral generator used                  ... LIBINT
Starting integral generation + trafo... 
Half trafo (segmented) done. Total time =  1.2 sec. integrals=  0.8 sec trafo=  0.4 sec
Integral generation and half transformation done (  1.2 sec)

Reading or making V^(-1/2)          ... done (  0.0 sec)
Sorting IJK integrals               ... done (  0.4 sec)
Sorting IAK integrals               ... done (  0.7 sec)

SHARK RI integral transformation done. Total time =  1.9 sec.

Opening buffers                              ... done
Frozen core precalculation                   ... done

Starting loop over batches of integrals:

Operator 0  - window                       ... ( 10- 38)x( 39-219)
Operator 0  - Memory available             ...  4096 MB
Operator 0  - Memory needed per MO         ...   1.0 MB
Operator 0  - Number of orbitals per batch ... 29
Operator 0  - Number of batches            ... 1

OPERATOR  0   PASS   0:  MOs    10 ...   38
  Reading integrals       ... ok
  Internal MO  12
  Internal MO  15
  Internal MO  18
  Internal MO  21
  Internal MO  24
  Internal MO  27
  Internal MO  30
  Internal MO  33
  Internal MO  36
Closing buffer GIPV ( 0.03 GB; CompressionRatio= 1.00)
Time spent in pair loops =     6.790 sec
Deleting buffers (Ka|jb) ...done

-----------------------------------------------
 RI-MP2 CORRELATION ENERGY:     -0.471183348 Eh
-----------------------------------------------


---------------------
MP2 DENSITY FORMATION
---------------------

Completing the external part of the density      ... done
Storing the unrelaxed density                    ... done

Re-sorting 3-index density container for op 0    ... done
Computing external part of the Lagrangian        ... done
Calculating the xc-kernel                        ... done
Calculating G(D)                                 ... done
Completing the Lagrangian                        ... done
Solving the Z-vector equations                   ... Using XC Grid                  ... (calc.grid_cpscf.tmp) 
Recalculating density on grid  ... (calc.grho_cpscf0.tmp) done
Calculating the xc-kernel      ... (calc.fxc_cpscf0.tmp) done

-------------------
SHARK CP-SCF DRIVER
-------------------

Dimension of the orbital basis          ...    220
Dimension of the CPSCF-problem          ...   7059
Number of operators                     ...      1
Max. number of iterations               ...    128
Convergence Tolerance                   ... 3.0e-05
Number of perturbations                 ...      1
Perturbation type                       ... REAL

----------------------------
POPLE LINEAR EQUATION SOLVER
----------------------------

  ITERATION   0:   ||err||_max =   3.2940e-02 (   4.2 sec)
  ITERATION   1:   ||err||_max =   5.7413e-03 (   4.3 sec)
  ITERATION   2:   ||err||_max =   2.4341e-03 (   4.3 sec)
  ITERATION   3:   ||err||_max =   3.3357e-04 (   4.3 sec)
  ITERATION   4:   ||err||_max =   1.0225e-04 (   4.3 sec)
  ITERATION   5:   ||err||_max =   3.3075e-05 (   4.3 sec)
  ITERATION   6:   ||err||_max =   8.0262e-06 (   4.3 sec)
done
Finalizing the relaxed density                   ... done
Transforming P to the AO basis                   ... done
Storing the relaxed density                      ... done

------------------------------------
ENERGY WEIGHTED DENSITY FINALIZATION
------------------------------------

Gathering the parts of the W-matrix              ... done
Forming the Z-density                            ... done
Transforming Z to the AO basis                   ... done
Calculating G(Z)                                 ... done
Finalizing the W-matrix                          ... done
Transforming W to the AO basis and storing       ... done

----------------------------------
MP2 DERIVATIVE INTEGRAL GENERATION
----------------------------------

Input SCF Electron Density              ... calc.scfp
Input Correlated Electron Density       ... calc.pmp2re
Input Energy Weighted Density           ... calc.wmp2.tmp

Nuclear repulsion gradient              ... done (  0.0 sec)
HCore & Overlap gradient  (SHARK)       ... done (  0.5 sec)
Two-electron RIJ gradient terms         ... done (  2.2 sec)

-----------------------------------------------------------
MP2 COSX Grid Generation
-----------------------------------------------------------

General Integration Accuracy     IntAcc      ... 4.871
Radial Grid Type                 RadialGrid  ... OptM3 with GC (2021)
Angular Grid (max. ang.)         AngularGrid ... 4 (Lebedev-302)
Angular grid pruning method      GridPruning ... 4 (adaptive)
Weight generation scheme         WeightScheme... mBecke (2022)
Basis function cutoff            BFCut       ... 1.0000e-12
Integration weight cutoff        WCut        ... 1.0000e-14
Partially contracted basis set               ... on
Rotationally invariant grid construction     ... off
Angular grids for H and He will be reduced by one unit

Total number of grid points                  ...   127420
Total number of batches                      ...     1008
Average number of points per batch           ...      126
Average number of grid points per atom       ...     4901
UseSFitting                                  ... on
Two-electron COSX gradient terms        ... 
Integration Timings:
Total Time                  =    38.4 sec
Basis fcn evaluation        =     0.5 sec
Density evaluation          =     1.1 sec
A evaluation                =    31.6 sec
A derivative evaluation     =     0.0 sec
S-fit derivative evaluation =     0.0 sec
anal. over. der. evaluation =     0.0 sec
num. over. der. evaluation  =     3.2 sec
K(P) evaluation             =     0.7 sec
finalize                    =     0.0 sec

done ( 40.1 sec)
CPCM gradient                           ... done (  5.1 sec)
DFT XC gradient                         ... done (  6.4 sec)
Empirical dispersion gradient           ... done (  0.0 sec)

-------
TIMINGS
-------

Total time                :  115.742 sec
Integral trafo            :    1.910 sec (  1.7%)
FC preparation            :    0.479 sec (  0.4%)
I/O of integrals          :    0.302 sec (  0.3%)
K(i,j) operators          :    1.096 sec (  0.9%)
T(i,j) pair energies      :    0.147 sec (  0.1%)
V**(-1/2)                 :    0.125 sec (  0.1%)
Gamma(ia|P)               :    1.063 sec (  0.9%)
Gamma-Trafo               :    0.350 sec (  0.3%)
D(virtual)                :    0.290 sec (  0.3%)
D(internal)               :    1.221 sec (  1.1%)
W(virtual)                :    0.584 sec (  0.5%)
W(internal)               :    1.705 sec (  1.5%)
L(virtual)                :    0.828 sec (  0.7%)
L(internal)               :    0.138 sec (  0.1%)
XC kernel                 :    0.093 sec (  0.1%)
G(D)                      :    9.223 sec (  8.0%)
G(Z)                      :    9.493 sec (  8.2%)
Z-vector solution         :   30.093 sec ( 26.0%)
3-index derivative        :    1.749 sec (  1.5%)
2-index derivative        :    0.094 sec (  0.1%)
Fock matrix gradient      :   54.313 sec ( 46.9%)


---------------------------------------
MP2 TOTAL ENERGY:     -426.994032714 Eh
---------------------------------------

The final MP2 gradient
  0:   0.00010288   0.00009913  -0.00004100
  1:  -0.00013314  -0.00028645  -0.00000098
  2:   0.00009935   0.00031431   0.00014962
  3:  -0.00004118  -0.00023482  -0.00002247
  4:   0.00019312   0.00004711   0.00032092
  5:  -0.00047637  -0.00008060   0.00018960
  6:   0.00021329  -0.00017197  -0.00011170
  7:  -0.00030336   0.00043389   0.00009353
  8:   0.00022564  -0.00033317  -0.00010754
  9:   0.00003656   0.00028799  -0.00016809
 10:  -0.00003557  -0.00001271  -0.00002065
 11:  -0.00001474   0.00002062   0.00000508
 12:   0.00001042  -0.00004653   0.00001891
 13:  -0.00000461   0.00004363  -0.00003335
 14:   0.00006449   0.00005164   0.00001497
 15:  -0.00000879  -0.00000127  -0.00006579
 16:   0.00000534  -0.00007653   0.00000270
 17:  -0.00000249   0.00002136  -0.00004148
 18:   0.00002565   0.00005078   0.00003266
 19:   0.00009688  -0.00003227  -0.00009518
 20:  -0.00008308  -0.00000104  -0.00000286
 21:  -0.00006690  -0.00023647   0.00002903
 22:   0.00010274  -0.00012186   0.00013940
 23:  -0.00011311  -0.00010207   0.00007174
 24:   0.00028050   0.00004591  -0.00038536
 25:  -0.00020025   0.00031364   0.00004100

-----------------------------------
NORM OF THE MP2 GRADIENT:  0.001395
-----------------------------------

Maximum memory used throughout the entire MP2-calculation: 69.8 MB


-------------------------------------------------------------------------------
                          DFT DISPERSION CORRECTION                            
                                                                               
                              DFTD3 V3.1  Rev 1                                
                          USING Becke-Johnson damping                          
-------------------------------------------------------------------------------
-------------------------   ----------------
Dispersion correction           -0.017164153
-------------------------   ----------------


-------------------------   --------------------
FINAL SINGLE POINT ENERGY      -427.011196866353
-------------------------   --------------------

------------------------------------------------------------------------------
                         ORCA GEOMETRY RELAXATION STEP
------------------------------------------------------------------------------

Reading the OPT-File                    .... done
Getting information on internals        .... done
Copying old internal coords+grads       .... done
Making the new internal coordinates     .... (2022 redundants) done
Validating the new internal coordinates .... (2022 redundants) done
Calculating the B-matrix                .... done
Calculating the G,G- and P matrices     .... done
Transforming gradient to internals      .... done
Projecting the internal gradient        .... done
Number of atoms                         ....  26
Number of internal coordinates          .... 125
Current Energy                          ....  -427.011196866 Eh
Current gradient norm                   ....     0.001395356 Eh/bohr
Maximum allowed component of the step   ....  0.300
Current trust radius                    ....  0.675
Updating the Hessian (BFGS)             .... done
Forming the augmented Hessian           .... done
Diagonalizing the augmented Hessian     .... done
Last element of RFO vector              ....  0.999886777
Lowest eigenvalues of augmented Hessian:
 -0.000010051  0.008629956  0.010587959  0.010680695  0.010847274
Length of the computed step             ....  0.015049404
The final length of the internal step   ....  0.015049404
Converting the step to Cartesian space:
 Initial RMS(Int)=    0.0013460596
Transforming coordinates:
 Iter   0:  RMS(Cart)=    0.0036040417 RMS(Int)=    0.7945420619
done
Storing new coordinates                 .... done
The predicted energy change is          ....    -0.000005027
Previously predicted energy change      ....    -0.000030306
Actually observed energy change         ....    -0.000039215
Ratio of predicted to observed change   ....     1.293962569
New trust radius                        ....     0.675000000

                                .--------------------.
          ----------------------|Geometry convergence|-------------------------
          Item                value                   Tolerance       Converged
          ---------------------------------------------------------------------
          Energy change      -0.0000392150            0.0000010000      NO
          RMS gradient        0.0001348218            0.0000300000      NO
          MAX gradient        0.0005599812            0.0001000000      NO
          RMS step            0.0013460596            0.0006000000      NO
          MAX step            0.0035181278            0.0010000000      NO
          ........................................................
          Max(Bonds)      0.0008      Max(Angles)    0.18
          Max(Dihed)        0.20      Max(Improp)    0.00
          ---------------------------------------------------------------------

The optimization has not yet converged - more geometry cycles are needed


    ---------------------------------------------------------------------------
                         Redundant Internal Coordinates
                            (Angstroem and degrees)

        Definition                    Value    dE/dq     Step     New-Value
    ----------------------------------------------------------------------------
     1. B(C   1,C   0)                1.5261 -0.000079 -0.0001    1.5259   
     2. B(C   2,C   1)                1.5273 -0.000117  0.0001    1.5274   
     3. B(C   3,C   2)                1.5271 -0.000111  0.0001    1.5272   
     4. B(C   4,C   3)                1.5263 -0.000097  0.0000    1.5264   
     5. B(C   5,C   4)                1.5269 -0.000267  0.0005    1.5274   
     6. B(C   6,C   5)                1.5065  0.000338 -0.0006    1.5060   
     7. B(C   7,C   6)                1.3367 -0.000454  0.0003    1.3371   
     8. B(C   8,C   7)                1.5019  0.000518 -0.0008    1.5011   
     9. B(O   9,C   8)                1.4252  0.000052 -0.0001    1.4250   
    10. B(O   9,C   5)                1.4351  0.000002  0.0000    1.4351   
    11. B(H  10,C   0)                1.1011  0.000036  0.0000    1.1011   
    12. B(H  11,C   0)                1.1000  0.000024  0.0000    1.1000   
    13. B(H  12,C   0)                1.1011  0.000044 -0.0000    1.1011   
    14. B(H  13,C   1)                1.1034  0.000054 -0.0000    1.1034   
    15. B(H  14,C   1)                1.1034  0.000052 -0.0000    1.1034   
    16. B(H  15,C   2)                1.1043  0.000061 -0.0000    1.1042   
    17. B(H  16,C   2)                1.1042  0.000055 -0.0000    1.1042   
    18. B(H  17,C   3)                1.1031  0.000044  0.0000    1.1031   
    19. B(H  18,C   3)                1.1041  0.000056 -0.0000    1.1041   
    20. B(H  19,C   4)                1.1029  0.000072 -0.0001    1.1029   
    21. B(H  20,C   4)                1.1024  0.000010  0.0000    1.1024   
    22. B(H  21,C   8)                1.1063 -0.000029  0.0001    1.1065   
    23. B(H  22,C   8)                1.1054 -0.000023  0.0001    1.1055   
    24. B(H  23,C   5)                1.1086 -0.000006  0.0000    1.1086   
    25. B(H  24,C   6)                1.0899  0.000001 -0.0000    1.0899   
    26. B(H  25,C   7)                1.0905 -0.000009 -0.0000    1.0905   
    27. A(C   1,C   0,H  12)          111.01 -0.000029    0.02    111.03   
    28. A(H  10,C   0,H  11)          107.74 -0.000014   -0.01    107.73   
    29. A(C   1,C   0,H  11)          111.61  0.000002    0.02    111.63   
    30. A(H  10,C   0,H  12)          107.52 -0.000012   -0.02    107.50   
    31. A(H  11,C   0,H  12)          107.75  0.000016   -0.01    107.74   
    32. A(C   1,C   0,H  10)          111.03  0.000036   -0.00    111.03   
    33. A(C   0,C   1,H  14)          109.64  0.000022    0.01    109.65   
    34. A(C   0,C   1,C   2)          113.28  0.000072   -0.02    113.26   
    35. A(H  13,C   1,H  14)          105.99 -0.000026   -0.03    105.96   
    36. A(C   0,C   1,H  13)          109.60 -0.000044    0.03    109.63   
    37. A(C   2,C   1,H  14)          109.04 -0.000026    0.01    109.05   
    38. A(C   2,C   1,H  13)          109.03 -0.000005    0.00    109.03   
    39. A(C   3,C   2,H  16)          109.22 -0.000022    0.01    109.23   
    40. A(C   1,C   2,H  15)          109.22 -0.000052    0.02    109.24   
    41. A(C   1,C   2,C   3)          113.62  0.000121   -0.02    113.60   
    42. A(C   3,C   2,H  15)          109.19 -0.000041    0.02    109.20   
    43. A(H  15,C   2,H  16)          106.02 -0.000013   -0.04    105.98   
    44. A(C   1,C   2,H  16)          109.29 -0.000003    0.01    109.29   
    45. A(C   2,C   3,H  18)          109.23 -0.000008    0.02    109.25   
    46. A(C   4,C   3,H  17)          109.78 -0.000008    0.00    109.78   
    47. A(C   2,C   3,H  17)          109.00 -0.000021    0.01    109.01   
    48. A(C   2,C   3,C   4)          113.17  0.000036   -0.00    113.17   
    49. A(H  17,C   3,H  18)          106.15 -0.000020   -0.04    106.11   
    50. A(C   4,C   3,H  18)          109.27  0.000016    0.01    109.28   
    51. A(C   3,C   4,C   5)          113.78 -0.000046    0.02    113.79   
    52. A(H  19,C   4,H  20)          106.91 -0.000032   -0.03    106.88   
    53. A(C   5,C   4,H  20)          107.65  0.000129   -0.06    107.59   
    54. A(C   3,C   4,H  20)          109.64 -0.000045    0.04    109.67   
    55. A(C   5,C   4,H  19)          108.21 -0.000083    0.03    108.24   
    56. A(C   3,C   4,H  19)          110.40  0.000079   -0.01    110.39   
    57. A(O   9,C   5,H  23)          108.84 -0.000015   -0.01    108.83   
    58. A(C   6,C   5,H  23)          110.67  0.000149   -0.04    110.63   
    59. A(C   4,C   5,H  23)          108.34 -0.000172    0.05    108.39   
    60. A(C   4,C   5,C   6)          114.89  0.000250   -0.06    114.83   
    61. A(C   6,C   5,O   9)          104.19 -0.000232    0.06    104.25   
    62. A(C   4,C   5,O   9)          109.74  0.000012   -0.01    109.74   
    63. A(C   5,C   6,C   7)          110.07  0.000133   -0.02    110.05   
    64. A(C   7,C   6,H  24)          126.24 -0.000560    0.18    126.42   
    65. A(C   5,C   6,H  24)          123.68  0.000427   -0.16    123.53   
    66. A(C   6,C   7,C   8)          109.67  0.000116   -0.03    109.65   
    67. A(C   8,C   7,H  25)          123.73  0.000328   -0.12    123.61   
    68. A(C   6,C   7,H  25)          126.60 -0.000444    0.14    126.75   
    69. A(H  21,C   8,H  22)          106.99 -0.000174    0.01    107.00   
    70. A(O   9,C   8,H  22)          110.16 -0.000006    0.00    110.16   
    71. A(C   7,C   8,H  22)          112.48  0.000252   -0.04    112.44   
    72. A(C   7,C   8,O   9)          104.90 -0.000315    0.07    104.97   
    73. A(O   9,C   8,H  21)          110.28 -0.000017    0.01    110.29   
    74. A(C   7,C   8,H  21)          112.07  0.000261   -0.05    112.02   
    75. A(C   5,O   9,C   8)          111.15  0.000299   -0.08    111.07   
    76. D(H  13,C   1,C   0,H  12)   -178.30 -0.000007    0.08   -178.22   
    77. D(H  13,C   1,C   0,H  10)     62.16  0.000004    0.09     62.25   
    78. D(C   2,C   1,C   0,H  10)    -59.86 -0.000007    0.09    -59.77   
    79. D(H  13,C   1,C   0,H  11)    -58.07 -0.000005    0.09    -57.98   
    80. D(C   2,C   1,C   0,H  12)     59.69 -0.000018    0.07     59.76   
    81. D(C   2,C   1,C   0,H  11)    179.91 -0.000016    0.09    180.00   
    82. D(C   3,C   2,C   1,C   0)   -179.94 -0.000019   -0.12   -180.06   
    83. D(H  15,C   2,C   1,H  13)    -64.43 -0.000000   -0.16    -64.59   
    84. D(H  15,C   2,C   1,C   0)     57.90 -0.000011   -0.14     57.76   
    85. D(H  15,C   2,C   1,H  14)   -179.72  0.000047   -0.14   -179.86   
    86. D(C   3,C   2,C   1,H  13)     57.73 -0.000008   -0.14     57.60   
    87. D(C   3,C   2,C   1,H  14)    -57.56  0.000040   -0.12    -57.67   
    88. D(C   4,C   3,C   2,H  15)    -57.76  0.000002    0.18    -57.58   
    89. D(C   4,C   3,C   2,H  16)     57.76 -0.000048    0.15     57.91   
    90. D(C   4,C   3,C   2,C   1)   -179.95  0.000015    0.16   -179.79   
    91. D(H  17,C   3,C   2,H  16)   -179.78 -0.000048    0.16   -179.62   
    92. D(H  17,C   3,C   2,H  15)     64.70  0.000002    0.19     64.89   
    93. D(H  17,C   3,C   2,C   1)    -57.49  0.000015    0.16    -57.32   
    94. D(H  19,C   4,C   3,H  18)   -176.91  0.000067   -0.11   -177.02   
    95. D(H  19,C   4,C   3,H  17)    -60.88  0.000048   -0.15    -61.03   
    96. D(H  19,C   4,C   3,C   2)     61.14  0.000040   -0.14     61.00   
    97. D(C   5,C   4,C   3,H  18)    -55.03 -0.000016   -0.06    -55.09   
    98. D(C   5,C   4,C   3,H  17)     61.00 -0.000035   -0.10     60.89   
    99. D(C   5,C   4,C   3,C   2)   -176.98 -0.000042   -0.09   -177.07   
   100. D(O   9,C   5,C   4,H  20)     52.46  0.000068   -0.20     52.25   
   101. D(O   9,C   5,C   4,H  19)    -62.75  0.000082   -0.16    -62.91   
   102. D(O   9,C   5,C   4,C   3)    174.16  0.000073   -0.18    173.98   
   103. D(C   6,C   5,C   4,H  20)    169.43 -0.000060   -0.17    169.26   
   104. D(C   6,C   5,C   4,H  19)     54.22 -0.000046   -0.13     54.10   
   105. D(C   6,C   5,C   4,C   3)    -68.86 -0.000054   -0.15    -69.01   
   106. D(C   7,C   6,C   5,C   4)   -120.28  0.000036   -0.03   -120.31   
   107. D(H  24,C   6,C   5,O   9)    179.95  0.000014   -0.02    179.93   
   108. D(H  24,C   6,C   5,C   4)     59.85  0.000017   -0.02     59.83   
   109. D(C   7,C   6,C   5,H  23)    116.64 -0.000042   -0.02    116.62   
   110. D(C   7,C   6,C   5,O   9)     -0.19  0.000033   -0.03     -0.22   
   111. D(H  25,C   7,C   6,H  24)     -0.52  0.000019   -0.00     -0.52   
   112. D(H  25,C   7,C   6,C   5)    179.62 -0.000002    0.01    179.63   
   113. D(C   8,C   7,C   6,H  24)    179.13  0.000005   -0.01    179.12   
   114. D(C   8,C   7,C   6,C   5)     -0.73 -0.000017   -0.01     -0.73   
   115. D(H  22,C   8,C   7,C   6)    121.10 -0.000077    0.06    121.16   
   116. D(H  21,C   8,C   7,H  25)     61.36  0.000048   -0.00     61.36   
   117. D(H  21,C   8,C   7,C   6)   -118.30  0.000065    0.01   -118.29   
   118. D(O   9,C   8,C   7,H  25)   -178.97 -0.000026    0.03   -178.95   
   119. D(O   9,C   8,C   7,C   6)      1.36 -0.000009    0.04      1.40   
   120. D(C   5,O   9,C   8,H  22)   -122.77 -0.000083   -0.05   -122.82   
   121. D(C   5,O   9,C   8,H  21)    119.36  0.000145   -0.07    119.29   
   122. D(C   5,O   9,C   8,C   7)     -1.49  0.000028   -0.06     -1.55   
   123. D(C   8,O   9,C   5,H  23)   -117.00 -0.000077    0.07   -116.94   
   124. D(C   8,O   9,C   5,C   6)      1.09 -0.000033    0.05      1.14   
   125. D(C   8,O   9,C   5,C   4)    124.59  0.000133    0.01    124.60   
    ----------------------------------------------------------------------------

Geometry step timings:
Preparation and reading OPT file:      0.001 s (15.636 %)
Internal coordinates            :      0.000 s ( 0.478 %)
B/P matrices and projection     :      0.002 s (27.714 %)
Hessian update/contruction      :      0.001 s ( 9.291 %)
Making the step                 :      0.002 s (20.334 %)
Converting the step to Cartesian:      0.000 s ( 2.814 %)
Storing new data                :      0.000 s ( 0.903 %)
Checking convergence            :      0.000 s ( 0.385 %)
Final printing                  :      0.002 s (22.405 %)
Total time                      :      0.008 s

Time for energy+gradient        :    193.253 s
Time for complete geometry iter :    193.310 s

         *************************************************************
         *                GEOMETRY OPTIMIZATION CYCLE   6            *
         *************************************************************
---------------------------------
CARTESIAN COORDINATES (ANGSTROEM)
---------------------------------
  C      0.619159   -0.139072   -0.422624
  C      2.098709    0.222987   -0.513997
  C      2.991979   -0.969672   -0.849640
  C      4.474552   -0.615738   -0.944346
  C      5.357284   -1.813422   -1.285068
  C      6.849895   -1.490447   -1.313848
  C      7.282951   -0.602249   -2.450275
  C      8.190334   -1.231823   -3.203937
  C      8.463417   -2.593135   -2.633323
  O      7.603360   -2.697285   -1.501871
  H      0.254165   -0.553316   -1.375286
  H      0.001319    0.738110   -0.180098
  H      0.445383   -0.897617    0.356402
  H      2.242147    1.006218   -1.277850
  H      2.432047    0.665247    0.440375
  H      2.662663   -1.413297   -1.805726
  H      2.853653   -1.755373   -0.086233
  H      4.607683    0.174012   -1.702904
  H      4.806407   -0.179088    0.013913
  H      5.075639   -2.231659   -2.265911
  H      5.203363   -2.611719   -0.540492
  H      9.519547   -2.709298   -2.324521
  H      8.246141   -3.403627   -3.352990
  H      7.129684   -1.042149   -0.339252
  H      6.896719    0.404586   -2.608306
  H      8.680027   -0.842397   -4.097080

----------------------------
CARTESIAN COORDINATES (A.U.)
----------------------------
  NO LB      ZA    FRAG     MASS         X           Y           Z
   0 C     6.0000    0    12.011    1.170040   -0.262809   -0.798643
   1 C     6.0000    0    12.011    3.965986    0.421385   -0.971314
   2 C     6.0000    0    12.011    5.654020   -1.832415   -1.605587
   3 C     6.0000    0    12.011    8.455678   -1.163576   -1.784555
   4 C     6.0000    0    12.011   10.123799   -3.426871   -2.428426
   5 C     6.0000    0    12.011   12.944426   -2.816536   -2.482812
   6 C     6.0000    0    12.011   13.762783   -1.138085   -4.630349
   7 C     6.0000    0    12.011   15.477488   -2.327809   -6.054563
   8 C     6.0000    0    12.011   15.993541   -4.900314   -4.976259
   9 O     8.0000    0    15.999   14.368269   -5.097130   -2.838126
  10 H     1.0000    0     1.008    0.480302   -1.045616   -2.598913
  11 H     1.0000    0     1.008    0.002492    1.394826   -0.340336
  12 H     1.0000    0     1.008    0.841651   -1.696249    0.673502
  13 H     1.0000    0     1.008    4.237044    1.901476   -2.414786
  14 H     1.0000    0     1.008    4.595902    1.257134    0.832188
  15 H     1.0000    0     1.008    5.031704   -2.670744   -3.412328
  16 H     1.0000    0     1.008    5.392623   -3.317175   -0.162956
  17 H     1.0000    0     1.008    8.707259    0.328836   -3.218021
  18 H     1.0000    0     1.008    9.082793   -0.338428    0.026292
  19 H     1.0000    0     1.008    9.591567   -4.217224   -4.281951
  20 H     1.0000    0     1.008    9.832930   -4.935434   -1.021381
  21 H     1.0000    0     1.008   17.989337   -5.119832   -4.392708
  22 H     1.0000    0     1.008   15.582947   -6.431922   -6.336232
  23 H     1.0000    0     1.008   13.473151   -1.969376   -0.641093
  24 H     1.0000    0     1.008   13.032911    0.764558   -4.928985
  25 H     1.0000    0     1.008   16.402874   -1.591899   -7.742359

--------------------------------
INTERNAL COORDINATES (ANGSTROEM)
--------------------------------
 C      0   0   0     0.000000000000     0.00000000     0.00000000
 C      1   0   0     1.525944419280     0.00000000     0.00000000
 C      2   1   0     1.527423490610   113.26170301     0.00000000
 C      3   2   1     1.527174986956   113.60349399   179.94476735
 C      4   3   2     1.526353103495   113.16789254   180.20923761
 C      5   4   3     1.527426316162   113.79292786   182.92924219
 C      6   5   4     1.505954966841   114.83066532   290.98931470
 C      7   6   5     1.337054009243   110.04754054   239.68953636
 C      8   7   6     1.501114105961   109.64586783   359.26749355
 O      9   8   7     1.425035940751   104.96908891     1.40148567
 H      1   2   3     1.101082422294   111.03043892   300.23120436
 H      1   2   3     1.099997436596   111.62875503   180.00071021
 H      1   2   3     1.101121191033   111.02861209    59.76110271
 H      2   1   3     1.103401592816   109.62837861   122.01752018
 H      2   1   3     1.103418825876   109.64665024   237.95025410
 H      3   2   1     1.104242561863   109.24131050    57.75523743
 H      3   2   1     1.104197295218   109.29430450   302.20974463
 H      4   3   2     1.103104382602   109.00980583   302.67745539
 H      4   3   2     1.104106076892   109.24568910    58.21251596
 H      5   4   3     1.102859092869   110.38997491    61.00432560
 H      5   4   3     1.102435517481   109.67509379   303.49248454
 H      9   8   7     1.106464136097   112.02077523   241.70636739
 H      9   8   7     1.105453221807   112.43707523   121.16479698
 H      6   5   4     1.108643025000   108.39451190    55.25167954
 H      7   6   5     1.089892578822   123.52888761    59.83244197
 H      8   7   6     1.090484830806   126.74580273   179.62923314

---------------------------
INTERNAL COORDINATES (A.U.)
---------------------------
 C      0   0   0     0.000000000000     0.00000000     0.00000000
 C      1   0   0     2.883617048024     0.00000000     0.00000000
 C      2   1   0     2.886412087770   113.26170301     0.00000000
 C      3   2   1     2.885942483921   113.60349399   179.94476735
 C      4   3   2     2.884389349266   113.16789254   180.20923761
 C      5   4   3     2.886417427290   113.79292786   182.92924219
 C      6   5   4     2.845842457348   114.83066532   290.98931470
 C      7   6   5     2.526665903731   110.04754054   239.68953636
 C      8   7   6     2.836694556032   109.64586783   359.26749355
 O      9   8   7     2.692927659014   104.96908891     1.40148567
 H      1   2   3     2.080744229011   111.03043892   300.23120436
 H      1   2   3     2.078693903182   111.62875503   180.00071021
 H      1   2   3     2.080817491309   111.02861209    59.76110271
 H      2   1   3     2.085126826155   109.62837861   122.01752018
 H      2   1   3     2.085159391919   109.64665024   237.95025410
 H      3   2   1     2.086716027341   109.24131050    57.75523743
 H      3   2   1     2.086630485779   109.29430450   302.20974463
 H      4   3   2     2.084565180246   109.00980583   302.67745539
 H      4   3   2     2.086458108125   109.24568910    58.21251596
 H      5   4   3     2.084101649827   110.38997491    61.00432560
 H      5   4   3     2.083301208347   109.67509379   303.49248454
 H      9   8   7     2.090914194229   112.02077523   241.70636739
 H      9   8   7     2.089003843076   112.43707523   121.16479698
 H      6   5   4     2.095031697531   108.39451190    55.25167954
 H      7   6   5     2.059598489366   123.52888761    59.83244197
 H      8   7   6     2.060717683419   126.74580273   179.62923314

------------------------------------------------------------------------------
                   ___                                                        
                  /   \      - P O W E R E D   B Y -                         
                 /     \                                                     
                 |  |  |   _    _      __       _____    __    __             
                 |  |  |  | |  | |    /  \     |  _  \  |  |  /  |          
                  \  \/   | |  | |   /    \    | | | |  |  | /  /          
                 / \  \   | |__| |  /  /\  \   | |_| |  |  |/  /          
                |  |  |   |  __  | /  /__\  \  |    /   |      \           
                |  |  |   | |  | | |   __   |  |    \   |  |\   \          
                \     /   | |  | | |  |  |  |  | |\  \  |  | \   \       
                 \___/    |_|  |_| |__|  |__|  |_| \__\ |__|  \__/        
                                                                              
                      - O R C A' S   B I G   F R I E N D -                    
                                      &                                       
                       - I N T E G R A L  F E E D E R -                       
                                                                              
 v1 FN, 2020, v2 2021, v3 2022-2024                                           
------------------------------------------------------------------------------


----------------------
SHARK INTEGRAL PACKAGE
----------------------

Number of atoms                             ...     26
Number of basis functions                   ...    220
Number of shells                            ...    108
Maximum angular momentum                    ...      2
Integral batch strategy                     ... SHARK/LIBINT Hybrid
RI-J (if used) integral strategy            ... SPLIT-RIJ (Revised 2003 algorithm where possible)
Printlevel                                  ...      1
Contraction scheme used                     ... SEGMENTED contraction
Prescreening option                         ... SCHWARTZ
   Thresh                                   ... 1.000e-12
   Tcut                                     ... 1.000e-14
   Tpresel                                  ... 1.000e-14 
Coulomb Range Separation                    ... NOT USED
Exchange Range Separation                   ... NOT USED
Multipole approximations                    ... NOT USED
Finite Nucleus Model                        ... NOT USED
CABS basis                                  ... NOT available
Auxiliary Coulomb fitting basis             ... AVAILABLE
   # of basis functions in Aux-J            ...    666
   # of shells in Aux-J                     ...    230
   Maximum angular momentum in Aux-J        ...      4
Auxiliary J/K fitting basis                 ... NOT available
Auxiliary Correlation fitting basis         ... AVAILABLE
   # of basis functions in Aux-C            ...    704
   # of shells in Aux-C                     ...    256
   Maximum angular momentum in Aux-C        ...      3
Auxiliary 'external' fitting basis          ... NOT available

Checking pre-screening integrals            ... done (  0.0 sec) Dimension = 108
Check shell pair data                       ... done (  0.0 sec)
Shell pair information
Shell pair cut-off parameter TPreSel        ...   1.0e-14
Total number of shell pairs                 ...      5886
Shell pairs after pre-screening             ...      5098
Total number of primitive shell pairs       ...     20278
Primitive shell pairs kept                  ...     12852
          la=0 lb=0:   1741 shell pairs
          la=1 lb=0:   1942 shell pairs
          la=1 lb=1:    565 shell pairs
          la=2 lb=0:    523 shell pairs
          la=2 lb=1:    284 shell pairs
          la=2 lb=2:     43 shell pairs

Calculating one electron integrals          ... done (  0.0 sec)
Calculating RI/J V-Matrix + Cholesky decomp.... done (  0.0 sec)
Calculating RI/C V-Matrix + Cholesky decomp.... done (  0.0 sec)
Calculating Nuclear repulsion               ... done (  0.0 sec) ENN=    522.191643608829 Eh

Diagonalization of the overlap matrix:
Smallest eigenvalue                        ... 8.888e-04
Time for diagonalization                   ...    0.006 sec
Threshold for overlap eigenvalues          ... 1.000e-07
Number of eigenvalues below threshold      ... 0
Time for construction of square roots      ...    0.002 sec
Total time needed                          ...    0.009 sec

-------------------
DFT GRID GENERATION
-------------------

General Integration Accuracy     IntAcc      ... 4.388
Radial Grid Type                 RadialGrid  ... OptM3 with GC (2021)
Angular Grid (max. ang.)         AngularGrid ... 4 (Lebedev-302)
Angular grid pruning method      GridPruning ... 4 (adaptive)
Weight generation scheme         WeightScheme... mBecke (2022)
Basis function cutoff            BFCut       ... 1.0000e-12
Integration weight cutoff        WCut        ... 1.0000e-14
Partially contracted basis set               ... off
Rotationally invariant grid construction     ... off
Angular grids for H and He will be reduced by one unit

Total number of grid points                  ...   111203
Total number of batches                      ...     1753
Average number of points per batch           ...       63
Average number of grid points per atom       ...     4277

--------------------
COSX GRID GENERATION
--------------------

GRIDX 1
-------
General Integration Accuracy     IntAcc      ... 3.816
Radial Grid Type                 RadialGrid  ... OptM3 with GC (2021)
Angular Grid (max. ang.)         AngularGrid ... 1 (Lebedev-50)
Angular grid pruning method      GridPruning ... 4 (adaptive)
Weight generation scheme         WeightScheme... mBecke (2022)
Basis function cutoff            BFCut       ... 1.0000e-12
Integration weight cutoff        WCut        ... 1.0000e-14
Partially contracted basis set               ... on
Rotationally invariant grid construction     ... off
Angular grids for H and He will be reduced by one unit

Total number of grid points                  ...    14243
Total number of batches                      ...      129
Average number of points per batch           ...      110
Average number of grid points per atom       ...      548
UseSFitting                                  ... on

GRIDX 2
-------
General Integration Accuracy     IntAcc      ... 4.020
Radial Grid Type                 RadialGrid  ... OptM3 with GC (2021)
Angular Grid (max. ang.)         AngularGrid ... 2 (Lebedev-110)
Angular grid pruning method      GridPruning ... 4 (adaptive)
Weight generation scheme         WeightScheme... mBecke (2022)
Basis function cutoff            BFCut       ... 1.0000e-12
Integration weight cutoff        WCut        ... 1.0000e-14
Partially contracted basis set               ... on
Rotationally invariant grid construction     ... off
Angular grids for H and He will be reduced by one unit

Total number of grid points                  ...    29807
Total number of batches                      ...      247
Average number of points per batch           ...      120
Average number of grid points per atom       ...     1146
UseSFitting                                  ... on

GRIDX 3
-------
General Integration Accuracy     IntAcc      ... 4.338
Radial Grid Type                 RadialGrid  ... OptM3 with GC (2021)
Angular Grid (max. ang.)         AngularGrid ... 3 (Lebedev-194)
Angular grid pruning method      GridPruning ... 4 (adaptive)
Weight generation scheme         WeightScheme... mBecke (2022)
Basis function cutoff            BFCut       ... 1.0000e-12
Integration weight cutoff        WCut        ... 1.0000e-14
Partially contracted basis set               ... on
Rotationally invariant grid construction     ... off
Angular grids for H and He will be reduced by one unit

Total number of grid points                  ...    65095
Total number of batches                      ...      524
Average number of points per batch           ...      124
Average number of grid points per atom       ...     2504
UseSFitting                                  ... on
Initializing property integral containers    ... done (  0.0 sec)

SHARK setup successfully completed in   2.8 seconds

Maximum memory used throughout the entire STARTUP-calculation: 47.3 MB
Occupation numbers will be reassigned to an Aufbau configuration
             **** ENERGY FILE WAS UPDATED (calc.en.tmp) ****
Finished Guess after   0.1 sec
Maximum memory used throughout the entire GUESS-calculation: 15.7 MB
--------------------
CPCM SOLVATION MODEL
--------------------
CPCM parameters:
  Epsilon                                         ...      16.7000
  Refrac                                          ...       1.2750
  Rsolv                                           ...       1.3000
  Surface type                                    ... GAUSSIAN VDW
  Discretization scheme                           ... Constant charge density
    Threshold for H atoms                         ...       5.0000 (charges/Ang^2)
    Threshold for non-H atoms                     ...       5.0000 (charges/Ang^2)
  Epsilon function type                           ...         CPCM
Solvent:                                          ... CUSTOM
Radii:
  Scheme                                          ... Element-dependent radii
  Radius for C  used is    3.8550 Bohr (=   2.0400 Ang.)
  Radius for O  used is    3.4469 Bohr (=   1.8240 Ang.)
  Radius for H  used is    2.4944 Bohr (=   1.3200 Ang.)
Calculating surface                               ...        done! (  0.0s)
Cavity surface points                             ...         2223
Cavity Volume                                     ...    1350.2418
Cavity Surface-area                               ...     772.2478
Calculating surface distance matrix               ...        done! (  0.1s)
Performing Cholesky decomposition & store         ...        done! (  0.2s)
Overall time for CPCM initialization              ...                 0.3s

----------------------------------------D-I-I-S--------------------------------------------
Iteration    Energy (Eh)           Delta-E    RMSDP     MaxDP     DIISErr   Damp  Time(sec)
-------------------------------------------------------------------------------------------
               ***  Starting incremental Fock matrix formation  ***
                              *** Initializing SOSCF ***
---------------------------------------S-O-S-C-F--------------------------------------
Iteration    Energy (Eh)           Delta-E    RMSDP     MaxDP     MaxGrad    Time(sec)
--------------------------------------------------------------------------------------
    1    -426.5227105055271295     0.00e+00  3.09e-05  5.70e-04  4.64e-05     9.9
               *** Restarting incremental Fock matrix formation ***
    2    -426.5227208450617127    -1.03e-05  1.33e-05  2.31e-04  8.77e-05     9.6
    3    -426.5227222696007630    -1.42e-06  4.68e-06  1.04e-04  2.02e-05     7.3
    4    -426.5227223524502733    -8.28e-08  1.02e-06  4.13e-05  5.81e-06     6.7
    5    -426.5227223532612015    -8.11e-10  4.22e-07  1.52e-05  5.53e-06     6.0
                 **** Energy Check signals convergence ****

               *****************************************************
               *                     SUCCESS                       *
               *           SCF CONVERGED AFTER   5 CYCLES          *
               *****************************************************

Recomputing exchange energy using gridx3       ... done (   14.158 sec)
Old exchange energy                            :    -32.092994198 Eh
New exchange energy                            :    -32.093114920 Eh
Exchange energy change after final integration :     -0.000120722 Eh
Total energy after final integration           :   -426.522843075 Eh
             **** ENERGY FILE WAS UPDATED (calc.en.tmp) ****

----------------
TOTAL SCF ENERGY
----------------

Total Energy       :       -426.52284307492840 Eh          -11606.27661 eV

Components:
Nuclear Repulsion  :        522.19164360882939 Eh           14209.55702 eV
Electronic Energy  :       -948.70776489900720 Eh          -25815.65073 eV
One Electron Energy:      -1611.99809582895023 Eh          -43864.69823 eV
Two Electron Energy:        663.29033092994302 Eh           18049.04750 eV
CPCM Dielectric    :         -0.00660106308338 Eh              -0.17962 eV

Virial components:
Potential Energy   :       -849.11345596589354 Eh          -23105.55180 eV
Kinetic Energy     :        422.59061289096508 Eh           11499.27519 eV
Virial Ratio       :          2.00930505804912

DFT components:
N(Alpha)           :       39.000091239082 electrons
N(Beta)            :       39.000091239082 electrons
N(Total)           :       78.000182478165 electrons
E(X)               :      -28.465476007517 Eh       
E(C)               :       -1.871697491010 Eh       
E(XC)              :      -30.337173498526 Eh       

CPCM Solvation Model Properties:
Surface-charge          :         -0.02817936242837
Corrected charge        :          0.00000000000000
Outlying charge corr.   :          0.00004878771326 Eh               0.00133 eV
Free-energy (cav+disp)  :  This term is not implemented in the current solvation scheme

---------------
SCF CONVERGENCE
---------------

  Last Energy change         ...    8.1093e-10  Tolerance :   1.0000e-09
  Last MAX-Density change    ...    1.5236e-05  Tolerance :   1.0000e-08
  Last RMS-Density change    ...    4.2161e-07  Tolerance :   1.0000e-09
  Last DIIS Error            ...    1.1468e-03  Tolerance :   1.0000e-08
  Last Orbital Gradient      ...    5.5347e-06  Tolerance :   2.0000e-06
  Last Orbital Rotation      ...    8.1463e-06  Tolerance :   2.0000e-06


Total SCF time: 0 days 0 hours 0 min 54 sec 
Finished LeanSCF after  54.2 sec

Maximum memory used throughout the entire LEANSCF-calculation: 52.3 MB

------------------------------------------------------------------------------
                                ORCA  MP2 
------------------------------------------------------------------------------

Freezing NCore=20 chemical core electrons

----------------------
RI-MP2 ENERGY+GRADIENT
----------------------
Dimension of the orbital basis            ...  220
Dimension of the AuxC basis               ...  704
Memory devoted to MP2                     ... 4096 MB   
Data format for matrix containers         ... DOUBLE
Compression type for matrix containers    ... UNCOMPRESSED
Overall scaling of the MP2 energy         ...   2.700e-01

-----------------------
SHARK RI TRANSFORMATION
-----------------------

Number of basis functions                ...    220
Number of aux functions                  ...    704
Number of operators                      ...      1
Generation of IJK                        ... YES
Generation of IAK                        ... YES
Generation of ABK                        ... NO
Orbital Range Operator  0:    0-  38 to   39- 219

Aux basis identifier                     ...   AUXC
Contraction scheme used                  ... SEGMENTED
Do orthogonalization                     ... YES
All operator combinations                ... NO
Transpose (ia|K)                         ... NO
Integral generator used                  ... LIBINT
Starting integral generation + trafo... 
Half trafo (segmented) done. Total time =  1.2 sec. integrals=  0.8 sec trafo=  0.3 sec
Integral generation and half transformation done (  1.2 sec)

Reading or making V^(-1/2)          ... done (  0.0 sec)
Sorting IJK integrals               ... done (  0.4 sec)
Sorting IAK integrals               ... done (  0.7 sec)

SHARK RI integral transformation done. Total time =  1.9 sec.

Opening buffers                              ... done
Frozen core precalculation                   ... done

Starting loop over batches of integrals:

Operator 0  - window                       ... ( 10- 38)x( 39-219)
Operator 0  - Memory available             ...  4096 MB
Operator 0  - Memory needed per MO         ...   1.0 MB
Operator 0  - Number of orbitals per batch ... 29
Operator 0  - Number of batches            ... 1

OPERATOR  0   PASS   0:  MOs    10 ...   38
  Reading integrals       ... ok
  Internal MO  12
  Internal MO  15
  Internal MO  18
  Internal MO  21
  Internal MO  24
  Internal MO  27
  Internal MO  30
  Internal MO  33
  Internal MO  36
Closing buffer GIPV ( 0.03 GB; CompressionRatio= 1.00)
Time spent in pair loops =     6.892 sec
Deleting buffers (Ka|jb) ...done

-----------------------------------------------
 RI-MP2 CORRELATION ENERGY:     -0.471195688 Eh
-----------------------------------------------


---------------------
MP2 DENSITY FORMATION
---------------------

Completing the external part of the density      ... done
Storing the unrelaxed density                    ... done

Re-sorting 3-index density container for op 0    ... done
Computing external part of the Lagrangian        ... done
Calculating the xc-kernel                        ... done
Calculating G(D)                                 ... done
Completing the Lagrangian                        ... done
Solving the Z-vector equations                   ... Using XC Grid                  ... (calc.grid_cpscf.tmp) 
Recalculating density on grid  ... (calc.grho_cpscf0.tmp) done
Calculating the xc-kernel      ... (calc.fxc_cpscf0.tmp) done

-------------------
SHARK CP-SCF DRIVER
-------------------

Dimension of the orbital basis          ...    220
Dimension of the CPSCF-problem          ...   7059
Number of operators                     ...      1
Max. number of iterations               ...    128
Convergence Tolerance                   ... 3.0e-05
Number of perturbations                 ...      1
Perturbation type                       ... REAL

----------------------------
POPLE LINEAR EQUATION SOLVER
----------------------------

  ITERATION   0:   ||err||_max =   3.2949e-02 (   4.1 sec)
  ITERATION   1:   ||err||_max =   5.7414e-03 (   4.2 sec)
  ITERATION   2:   ||err||_max =   2.4348e-03 (   4.3 sec)
  ITERATION   3:   ||err||_max =   3.3360e-04 (   4.2 sec)
  ITERATION   4:   ||err||_max =   1.0234e-04 (   4.3 sec)
  ITERATION   5:   ||err||_max =   3.3104e-05 (   4.2 sec)
  ITERATION   6:   ||err||_max =   8.0458e-06 (   4.2 sec)
done
Finalizing the relaxed density                   ... done
Transforming P to the AO basis                   ... done
Storing the relaxed density                      ... done

------------------------------------
ENERGY WEIGHTED DENSITY FINALIZATION
------------------------------------

Gathering the parts of the W-matrix              ... done
Forming the Z-density                            ... done
Transforming Z to the AO basis                   ... done
Calculating G(Z)                                 ... done
Finalizing the W-matrix                          ... done
Transforming W to the AO basis and storing       ... done

----------------------------------
MP2 DERIVATIVE INTEGRAL GENERATION
----------------------------------

Input SCF Electron Density              ... calc.scfp
Input Correlated Electron Density       ... calc.pmp2re
Input Energy Weighted Density           ... calc.wmp2.tmp

Nuclear repulsion gradient              ... done (  0.0 sec)
HCore & Overlap gradient  (SHARK)       ... done (  0.4 sec)
Two-electron RIJ gradient terms         ... done (  2.2 sec)

-----------------------------------------------------------
MP2 COSX Grid Generation
-----------------------------------------------------------

General Integration Accuracy     IntAcc      ... 4.871
Radial Grid Type                 RadialGrid  ... OptM3 with GC (2021)
Angular Grid (max. ang.)         AngularGrid ... 4 (Lebedev-302)
Angular grid pruning method      GridPruning ... 4 (adaptive)
Weight generation scheme         WeightScheme... mBecke (2022)
Basis function cutoff            BFCut       ... 1.0000e-12
Integration weight cutoff        WCut        ... 1.0000e-14
Partially contracted basis set               ... on
Rotationally invariant grid construction     ... off
Angular grids for H and He will be reduced by one unit

Total number of grid points                  ...   127417
Total number of batches                      ...     1008
Average number of points per batch           ...      126
Average number of grid points per atom       ...     4901
UseSFitting                                  ... on
Two-electron COSX gradient terms        ... 
Integration Timings:
Total Time                  =    37.3 sec
Basis fcn evaluation        =     0.5 sec
Density evaluation          =     1.0 sec
A evaluation                =    30.8 sec
A derivative evaluation     =     0.0 sec
S-fit derivative evaluation =     0.0 sec
anal. over. der. evaluation =     0.0 sec
num. over. der. evaluation  =     3.1 sec
K(P) evaluation             =     0.6 sec
finalize                    =     0.0 sec

done ( 38.9 sec)
CPCM gradient                           ... done (  4.9 sec)
DFT XC gradient                         ... done (  5.3 sec)
Empirical dispersion gradient           ... done (  0.0 sec)

-------
TIMINGS
-------

Total time                :  113.353 sec
Integral trafo            :    1.908 sec (  1.7%)
FC preparation            :    0.477 sec (  0.4%)
I/O of integrals          :    0.307 sec (  0.3%)
K(i,j) operators          :    1.096 sec (  1.0%)
T(i,j) pair energies      :    0.147 sec (  0.1%)
V**(-1/2)                 :    0.126 sec (  0.1%)
Gamma(ia|P)               :    1.072 sec (  0.9%)
Gamma-Trafo               :    0.350 sec (  0.3%)
D(virtual)                :    0.291 sec (  0.3%)
D(internal)               :    1.266 sec (  1.1%)
W(virtual)                :    0.579 sec (  0.5%)
W(internal)               :    1.758 sec (  1.6%)
L(virtual)                :    0.973 sec (  0.9%)
L(internal)               :    0.138 sec (  0.1%)
XC kernel                 :    0.094 sec (  0.1%)
G(D)                      :    9.212 sec (  8.1%)
G(Z)                      :    9.434 sec (  8.3%)
Z-vector solution         :   29.973 sec ( 26.4%)
3-index derivative        :    1.810 sec (  1.6%)
2-index derivative        :    0.092 sec (  0.1%)
Fock matrix gradient      :   51.805 sec ( 45.7%)


---------------------------------------
MP2 TOTAL ENERGY:     -426.994038763 Eh
---------------------------------------

The final MP2 gradient
  0:   0.00024639   0.00009562  -0.00001916
  1:  -0.00018660  -0.00021012  -0.00000915
  2:   0.00004853   0.00023180   0.00009085
  3:  -0.00008714  -0.00018090  -0.00001841
  4:  -0.00004387   0.00006890   0.00009153
  5:  -0.00006272   0.00007342  -0.00003851
  6:  -0.00009919  -0.00007898   0.00014913
  7:   0.00004447  -0.00002775  -0.00005557
  8:  -0.00007834   0.00022614  -0.00007293
  9:   0.00005764   0.00000706   0.00000330
 10:  -0.00004411  -0.00003099  -0.00000925
 11:  -0.00004137   0.00001035   0.00000069
 12:  -0.00003437  -0.00004599   0.00000354
 13:   0.00003789   0.00006626   0.00001245
 14:   0.00005170   0.00007609  -0.00000332
 15:  -0.00001358  -0.00007445  -0.00001555
 16:  -0.00001286  -0.00008509  -0.00002956
 17:   0.00003695   0.00005852   0.00000861
 18:   0.00003924   0.00008372  -0.00000293
 19:   0.00002773  -0.00004344  -0.00004258
 20:   0.00000469  -0.00005680  -0.00002569
 21:  -0.00001420  -0.00015877   0.00002840
 22:   0.00005464  -0.00010104   0.00006775
 23:   0.00001179  -0.00005589   0.00002208
 24:   0.00013244   0.00000880  -0.00016662
 25:  -0.00010195   0.00013589   0.00004236

-----------------------------------
NORM OF THE MP2 GRADIENT:  0.000757
-----------------------------------

Maximum memory used throughout the entire MP2-calculation: 70.0 MB


-------------------------------------------------------------------------------
                          DFT DISPERSION CORRECTION                            
                                                                               
                              DFTD3 V3.1  Rev 1                                
                          USING Becke-Johnson damping                          
-------------------------------------------------------------------------------
-------------------------   ----------------
Dispersion correction           -0.017165040
-------------------------   ----------------


-------------------------   --------------------
FINAL SINGLE POINT ENERGY      -427.011203803066
-------------------------   --------------------

------------------------------------------------------------------------------
                         ORCA GEOMETRY RELAXATION STEP
------------------------------------------------------------------------------

Reading the OPT-File                    .... done
Getting information on internals        .... done
Copying old internal coords+grads       .... done
Making the new internal coordinates     .... (2022 redundants) done
Validating the new internal coordinates .... (2022 redundants) done
Calculating the B-matrix                .... done
Calculating the G,G- and P matrices     .... done
Transforming gradient to internals      .... done
Projecting the internal gradient        .... done
Number of atoms                         ....  26
Number of internal coordinates          .... 125
Current Energy                          ....  -427.011203803 Eh
Current gradient norm                   ....     0.000756747 Eh/bohr
Maximum allowed component of the step   ....  0.300
Current trust radius                    ....  0.675
Updating the Hessian (BFGS)             .... done
Forming the augmented Hessian           .... done
Diagonalizing the augmented Hessian     .... done
Last element of RFO vector              ....  0.999986027
Lowest eigenvalues of augmented Hessian:
 -0.000002098  0.008691400  0.010579732  0.010700238  0.010847087
Length of the computed step             ....  0.005286373
The final length of the internal step   ....  0.005286373
Converting the step to Cartesian space:
 Initial RMS(Int)=    0.0004728276
Transforming coordinates:
 Iter   0:  RMS(Cart)=    0.0011488458 RMS(Int)=    0.0004728088
done
Storing new coordinates                 .... done
The predicted energy change is          ....    -0.000001049
Previously predicted energy change      ....    -0.000005027
Actually observed energy change         ....    -0.000006937
Ratio of predicted to observed change   ....     1.379970424
New trust radius                        ....     0.675000000

                                .--------------------.
          ----------------------|Geometry convergence|-------------------------
          Item                value                   Tolerance       Converged
          ---------------------------------------------------------------------
          Energy change      -0.0000069367            0.0000010000      NO
          RMS gradient        0.0000532741            0.0000300000      NO
          MAX gradient        0.0002374854            0.0001000000      NO
          RMS step            0.0004728276            0.0006000000      YES
          MAX step            0.0014459758            0.0010000000      NO
          ........................................................
          Max(Bonds)      0.0002      Max(Angles)    0.08
          Max(Dihed)        0.08      Max(Improp)    0.00
          ---------------------------------------------------------------------

The optimization has not yet converged - more geometry cycles are needed


    ---------------------------------------------------------------------------
                         Redundant Internal Coordinates
                            (Angstroem and degrees)

        Definition                    Value    dE/dq     Step     New-Value
    ----------------------------------------------------------------------------
     1. B(C   1,C   0)                1.5259 -0.000132  0.0002    1.5261   
     2. B(C   2,C   1)                1.5274 -0.000061  0.0001    1.5275   
     3. B(C   3,C   2)                1.5272 -0.000062  0.0001    1.5273   
     4. B(C   4,C   3)                1.5264 -0.000038  0.0001    1.5264   
     5. B(C   5,C   4)                1.5274 -0.000031  0.0001    1.5276   
     6. B(C   6,C   5)                1.5060 -0.000002 -0.0001    1.5058   
     7. B(C   7,C   6)                1.3371 -0.000073  0.0001    1.3372   
     8. B(C   8,C   7)                1.5011  0.000051 -0.0002    1.5009   
     9. B(O   9,C   8)                1.4250 -0.000020 -0.0000    1.4250   
    10. B(O   9,C   5)                1.4351 -0.000008 -0.0000    1.4351   
    11. B(H  10,C   0)                1.1011  0.000036 -0.0000    1.1010   
    12. B(H  11,C   0)                1.1000  0.000030 -0.0000    1.1000   
    13. B(H  12,C   0)                1.1011  0.000039 -0.0001    1.1011   
    14. B(H  13,C   1)                1.1034  0.000044 -0.0001    1.1033   
    15. B(H  14,C   1)                1.1034  0.000042 -0.0001    1.1034   
    16. B(H  15,C   2)                1.1042  0.000048 -0.0001    1.1042   
    17. B(H  16,C   2)                1.1042  0.000041 -0.0001    1.1041   
    18. B(H  17,C   3)                1.1031  0.000041 -0.0001    1.1030   
    19. B(H  18,C   3)                1.1041  0.000042 -0.0001    1.1040   
    20. B(H  19,C   4)                1.1029  0.000047 -0.0001    1.1028   
    21. B(H  20,C   4)                1.1024  0.000022 -0.0000    1.1024   
    22. B(H  21,C   8)                1.1065  0.000013  0.0000    1.1065   
    23. B(H  22,C   8)                1.1055  0.000018 -0.0000    1.1054   
    24. B(H  23,C   5)                1.1086  0.000000  0.0000    1.1086   
    25. B(H  24,C   6)                1.0899 -0.000014  0.0000    1.0899   
    26. B(H  25,C   7)                1.0905 -0.000031  0.0000    1.0905   
    27. A(C   1,C   0,H  12)          111.03  0.000029   -0.00    111.03   
    28. A(H  10,C   0,H  11)          107.73 -0.000032    0.00    107.74   
    29. A(C   1,C   0,H  11)          111.63  0.000032   -0.01    111.62   
    30. A(H  10,C   0,H  12)          107.50 -0.000052    0.01    107.51   
    31. A(H  11,C   0,H  12)          107.74 -0.000020   -0.00    107.74   
    32. A(C   1,C   0,H  10)          111.03  0.000036   -0.01    111.02   
    33. A(C   0,C   1,H  14)          109.65  0.000040   -0.02    109.63   
    34. A(C   0,C   1,C   2)          113.26 -0.000020   -0.01    113.25   
    35. A(H  13,C   1,H  14)          105.96 -0.000067    0.02    105.98   
    36. A(C   0,C   1,H  13)          109.63  0.000011    0.00    109.63   
    37. A(C   2,C   1,H  14)          109.05  0.000023   -0.00    109.05   
    38. A(C   2,C   1,H  13)          109.03  0.000010    0.00    109.03   
    39. A(C   3,C   2,H  16)          109.23  0.000021   -0.00    109.23   
    40. A(C   1,C   2,H  15)          109.24  0.000002    0.00    109.24   
    41. A(C   1,C   2,C   3)          113.60  0.000017   -0.01    113.59   
    42. A(C   3,C   2,H  15)          109.20 -0.000010    0.01    109.21   
    43. A(H  15,C   2,H  16)          105.98 -0.000064    0.02    106.01   
    44. A(C   1,C   2,H  16)          109.29  0.000027   -0.01    109.28   
    45. A(C   2,C   3,H  18)          109.25  0.000016   -0.01    109.24   
    46. A(C   4,C   3,H  17)          109.78 -0.000007    0.01    109.79   
    47. A(C   2,C   3,H  17)          109.01  0.000010   -0.00    109.01   
    48. A(C   2,C   3,C   4)          113.17  0.000003   -0.01    113.16   
    49. A(H  17,C   3,H  18)          106.11 -0.000067    0.02    106.13   
    50. A(C   4,C   3,H  18)          109.28  0.000040   -0.01    109.28   
    51. A(C   3,C   4,C   5)          113.79 -0.000050    0.01    113.80   
    52. A(H  19,C   4,H  20)          106.88 -0.000033    0.01    106.89   
    53. A(C   5,C   4,H  20)          107.59  0.000010   -0.02    107.58   
    54. A(C   3,C   4,H  20)          109.68  0.000048   -0.01    109.66   
    55. A(C   5,C   4,H  19)          108.24 -0.000019    0.02    108.26   
    56. A(C   3,C   4,H  19)          110.39  0.000041   -0.01    110.38   
    57. A(O   9,C   5,H  23)          108.83 -0.000050    0.01    108.84   
    58. A(C   6,C   5,H  23)          110.63  0.000052   -0.02    110.61   
    59. A(C   4,C   5,H  23)          108.39 -0.000002    0.01    108.40   
    60. A(C   4,C   5,C   6)          114.83  0.000043   -0.02    114.81   
    61. A(C   6,C   5,O   9)          104.25 -0.000031    0.02    104.27   
    62. A(C   4,C   5,O   9)          109.74 -0.000020    0.01    109.74   
    63. A(C   5,C   6,C   7)          110.05  0.000037   -0.01    110.03   
    64. A(C   7,C   6,H  24)          126.42 -0.000237    0.08    126.51   
    65. A(C   5,C   6,H  24)          123.53  0.000201   -0.07    123.46   
    66. A(C   6,C   7,C   8)          109.65 -0.000008   -0.00    109.64   
    67. A(C   8,C   7,H  25)          123.61  0.000182   -0.06    123.55   
    68. A(C   6,C   7,H  25)          126.75 -0.000174    0.06    126.81   
    69. A(H  21,C   8,H  22)          107.00 -0.000103    0.04    107.04   
    70. A(O   9,C   8,H  22)          110.16 -0.000054    0.01    110.18   
    71. A(C   7,C   8,H  22)          112.44  0.000112   -0.04    112.40   
    72. A(C   7,C   8,O   9)          104.97 -0.000025    0.02    104.99   
    73. A(O   9,C   8,H  21)          110.29 -0.000064    0.02    110.31   
    74. A(C   7,C   8,H  21)          112.02  0.000133   -0.05    111.97   
    75. A(C   5,O   9,C   8)          111.07  0.000027   -0.02    111.04   
    76. D(H  13,C   1,C   0,H  12)   -178.22 -0.000011    0.03   -178.19   
    77. D(H  13,C   1,C   0,H  10)     62.25  0.000011    0.02     62.27   
    78. D(C   2,C   1,C   0,H  10)    -59.77  0.000004    0.03    -59.74   
    79. D(H  13,C   1,C   0,H  11)    -57.98  0.000005    0.03    -57.96   
    80. D(C   2,C   1,C   0,H  12)     59.76 -0.000018    0.03     59.80   
    81. D(C   2,C   1,C   0,H  11)   -180.00 -0.000002    0.03   -179.97   
    82. D(C   3,C   2,C   1,C   0)    179.94 -0.000018    0.00    179.95   
    83. D(H  15,C   2,C   1,H  13)    -64.59 -0.000026    0.00    -64.59   
    84. D(H  15,C   2,C   1,C   0)     57.76 -0.000019   -0.00     57.75   
    85. D(H  15,C   2,C   1,H  14)   -179.86  0.000035   -0.03   -179.89   
    86. D(C   3,C   2,C   1,H  13)     57.60 -0.000026    0.00     57.60   
    87. D(C   3,C   2,C   1,H  14)    -57.67  0.000036   -0.02    -57.70   
    88. D(C   4,C   3,C   2,H  15)    -57.58  0.000028    0.01    -57.57   
    89. D(C   4,C   3,C   2,H  16)     57.91 -0.000042    0.04     57.95   
    90. D(C   4,C   3,C   2,C   1)   -179.79  0.000021    0.01   -179.78   
    91. D(H  17,C   3,C   2,H  16)   -179.62 -0.000041    0.04   -179.59   
    92. D(H  17,C   3,C   2,H  15)     64.89  0.000029    0.01     64.89   
    93. D(H  17,C   3,C   2,C   1)    -57.32  0.000022    0.01    -57.32   
    94. D(H  19,C   4,C   3,H  18)   -177.02  0.000056   -0.08   -177.10   
    95. D(H  19,C   4,C   3,H  17)    -61.03 -0.000006   -0.05    -61.09   
    96. D(H  19,C   4,C   3,C   2)     61.00  0.000005   -0.06     60.95   
    97. D(C   5,C   4,C   3,H  18)    -55.09  0.000027   -0.05    -55.15   
    98. D(C   5,C   4,C   3,H  17)     60.89 -0.000034   -0.03     60.87   
    99. D(C   5,C   4,C   3,C   2)   -177.07 -0.000024   -0.03   -177.10   
   100. D(O   9,C   5,C   4,H  20)     52.25 -0.000012   -0.04     52.21   
   101. D(O   9,C   5,C   4,H  19)    -62.91  0.000030   -0.05    -62.97   
   102. D(O   9,C   5,C   4,C   3)    173.98  0.000025   -0.06    173.92   
   103. D(C   6,C   5,C   4,H  20)    169.26 -0.000038   -0.02    169.24   
   104. D(C   6,C   5,C   4,H  19)     54.10  0.000004   -0.03     54.06   
   105. D(C   6,C   5,C   4,C   3)    -69.01 -0.000001   -0.04    -69.05   
   106. D(C   7,C   6,C   5,C   4)   -120.31  0.000030   -0.03   -120.35   
   107. D(H  24,C   6,C   5,O   9)    179.93  0.000002   -0.02    179.90   
   108. D(H  24,C   6,C   5,C   4)     59.83  0.000023   -0.03     59.80   
   109. D(C   7,C   6,C   5,H  23)    116.62 -0.000042   -0.01    116.61   
   110. D(C   7,C   6,C   5,O   9)     -0.22  0.000009   -0.02     -0.24   
   111. D(H  25,C   7,C   6,H  24)     -0.52  0.000009    0.00     -0.52   
   112. D(H  25,C   7,C   6,C   5)    179.63  0.000001    0.00    179.63   
   113. D(C   8,C   7,C   6,H  24)    179.12  0.000004   -0.00    179.12   
   114. D(C   8,C   7,C   6,C   5)     -0.73 -0.000004   -0.00     -0.73   
   115. D(H  22,C   8,C   7,C   6)    121.16 -0.000022    0.03    121.20   
   116. D(H  21,C   8,C   7,H  25)     61.36  0.000013    0.01     61.37   
   117. D(H  21,C   8,C   7,C   6)   -118.29  0.000019    0.02   -118.28   
   118. D(O   9,C   8,C   7,H  25)   -178.95 -0.000008    0.02   -178.92   
   119. D(O   9,C   8,C   7,C   6)      1.40 -0.000002    0.03      1.43   
   120. D(C   5,O   9,C   8,H  22)   -122.82 -0.000082   -0.01   -122.83   
   121. D(C   5,O   9,C   8,H  21)    119.29  0.000117   -0.08    119.21   
   122. D(C   5,O   9,C   8,C   7)     -1.55  0.000007   -0.04     -1.59   
   123. D(C   8,O   9,C   5,H  23)   -116.94 -0.000030    0.05   -116.89   
   124. D(C   8,O   9,C   5,C   6)      1.14 -0.000009    0.04      1.18   
   125. D(C   8,O   9,C   5,C   4)    124.60  0.000013    0.03    124.64   
    ----------------------------------------------------------------------------

Geometry step timings:
Preparation and reading OPT file:      0.001 s (18.592 %)
Internal coordinates            :      0.000 s ( 0.491 %)
B/P matrices and projection     :      0.002 s (28.327 %)
Hessian update/contruction      :      0.000 s ( 6.996 %)
Making the step                 :      0.001 s (20.229 %)
Converting the step to Cartesian:      0.000 s ( 2.277 %)
Storing new data                :      0.000 s ( 0.566 %)
Checking convergence            :      0.000 s ( 0.238 %)
Final printing                  :      0.001 s (22.224 %)
Total time                      :      0.007 s

Time for energy+gradient        :    170.634 s
Time for complete geometry iter :    170.679 s

         *************************************************************
         *                GEOMETRY OPTIMIZATION CYCLE   7            *
         *************************************************************
---------------------------------
CARTESIAN COORDINATES (ANGSTROEM)
---------------------------------
  C      0.618948   -0.138951   -0.422748
  C      2.098731    0.223048   -0.513547
  C      2.991867   -0.969689   -0.849825
  C      4.474568   -0.615643   -0.943883
  C      5.357270   -1.813218   -1.285380
  C      6.850066   -1.490449   -1.314366
  C      7.282633   -0.602687   -2.451156
  C      8.190388   -1.232486   -3.204386
  C      8.463902   -2.593099   -2.632835
  O      7.603491   -2.697407   -1.501672
  H      0.254383   -0.552896   -1.375652
  H      0.001207    0.738272   -0.180266
  H      0.444875   -0.897520    0.356113
  H      2.242439    1.006695   -1.276828
  H      2.431685    0.664276    0.441364
  H      2.662672   -1.412636   -1.806180
  H      2.853323   -1.755498   -0.086656
  H      4.607837    0.174684   -1.701735
  H      4.806089   -0.180119    0.014927
  H      5.075006   -2.231111   -2.266106
  H      5.203644   -2.611574   -0.540832
  H      9.520168   -2.707640   -2.323867
  H      8.247303   -3.403615   -3.352668
  H      7.129958   -1.041247   -0.340209
  H      6.895122    0.403750   -2.608625
  H      8.680653   -0.844464   -4.097868

----------------------------
CARTESIAN COORDINATES (A.U.)
----------------------------
  NO LB      ZA    FRAG     MASS         X           Y           Z
   0 C     6.0000    0    12.011    1.169642   -0.262579   -0.798877
   1 C     6.0000    0    12.011    3.966027    0.421500   -0.970464
   2 C     6.0000    0    12.011    5.653809   -1.832447   -1.605937
   3 C     6.0000    0    12.011    8.455708   -1.163397   -1.783681
   4 C     6.0000    0    12.011   10.123774   -3.426485   -2.429016
   5 C     6.0000    0    12.011   12.944749   -2.816541   -2.483791
   6 C     6.0000    0    12.011   13.762182   -1.138913   -4.632014
   7 C     6.0000    0    12.011   15.477591   -2.329061   -6.055411
   8 C     6.0000    0    12.011   15.994456   -4.900247   -4.975337
   9 O     8.0000    0    15.999   14.368517   -5.097360   -2.837748
  10 H     1.0000    0     1.008    0.480715   -1.044821   -2.599606
  11 H     1.0000    0     1.008    0.002280    1.395132   -0.340653
  12 H     1.0000    0     1.008    0.840691   -1.696066    0.672956
  13 H     1.0000    0     1.008    4.237595    1.902377   -2.412854
  14 H     1.0000    0     1.008    4.595219    1.255301    0.834057
  15 H     1.0000    0     1.008    5.031721   -2.669496   -3.413186
  16 H     1.0000    0     1.008    5.391999   -3.317410   -0.163757
  17 H     1.0000    0     1.008    8.707550    0.330104   -3.215812
  18 H     1.0000    0     1.008    9.082191   -0.340375    0.028207
  19 H     1.0000    0     1.008    9.590371   -4.216188   -4.282320
  20 H     1.0000    0     1.008    9.833463   -4.935159   -1.022025
  21 H     1.0000    0     1.008   17.990511   -5.116698   -4.391472
  22 H     1.0000    0     1.008   15.585143   -6.431901   -6.335623
  23 H     1.0000    0     1.008   13.473668   -1.967672   -0.642901
  24 H     1.0000    0     1.008   13.029892    0.762977   -4.929587
  25 H     1.0000    0     1.008   16.404056   -1.595806   -7.743848

--------------------------------
INTERNAL COORDINATES (ANGSTROEM)
--------------------------------
 C      0   0   0     0.000000000000     0.00000000     0.00000000
 C      1   0   0     1.526121140402     0.00000000     0.00000000
 C      2   1   0     1.527545891555   113.25472020     0.00000000
 C      3   2   1     1.527284372990   113.58890526   179.94607779
 C      4   3   2     1.526423679467   113.16038274   180.21549892
 C      5   4   3     1.527566123491   113.80272929   182.89843637
 C      6   5   4     1.505831840721   114.81040815   290.94512951
 C      7   6   5     1.337169170422   110.03454854   239.65501442
 C      8   7   6     1.500915161361   109.64378300   359.26536319
 O      9   8   7     1.425032064572   104.98696687     1.42852825
 H      1   2   3     1.101037902232   111.02298282   300.25659677
 H      1   2   3     1.099964556281   111.62289674   180.02894991
 H      1   2   3     1.101068590661   111.02643288    59.79550328
 H      2   1   3     1.103335945807   109.62888372   122.01450716
 H      2   1   3     1.103356700473   109.63128436   237.96789298
 H      3   2   1     1.104167784537   109.24377419    57.75250680
 H      3   2   1     1.104135856795   109.27972490   302.18753893
 H      4   3   2     1.103048205440   109.00786036   302.68381556
 H      4   3   2     1.104040166466   109.23701539    58.23721038
 H      5   4   3     1.102783622856   110.38037613    60.94719276
 H      5   4   3     1.102417085224   109.66296167   303.43920049
 H      9   8   7     1.106471722500   111.97110567   241.72389387
 H      9   8   7     1.105446093415   112.39517363   121.19719605
 H      6   5   4     1.108649753560   108.40035462    55.16790385
 H      7   6   5     1.089897199655   123.45901671    59.79788992
 H      8   7   6     1.090518649825   126.80784715   179.63162065

---------------------------
INTERNAL COORDINATES (A.U.)
---------------------------
 C      0   0   0     0.000000000000     0.00000000     0.00000000
 C      1   0   0     2.883951002547     0.00000000     0.00000000
 C      2   1   0     2.886643392035   113.25472020     0.00000000
 C      3   2   1     2.886149193568   113.58890526   179.94607779
 C      4   3   2     2.884522718526   113.16038274   180.21549892
 C      5   4   3     2.886681624854   113.80272929   182.89843637
 C      6   5   4     2.845609782701   114.81040815   290.94512951
 C      7   6   5     2.526883526820   110.03454854   239.65501442
 C      8   7   6     2.836318605223   109.64378300   359.26536319
 O      9   8   7     2.692920334097   104.98696687     1.42852825
 H      1   2   3     2.080660098286   111.02298282   300.25659677
 H      1   2   3     2.078631768391   111.62289674   180.02894991
 H      1   2   3     2.080718091012   111.02643288    59.79550328
 H      2   1   3     2.085002771286   109.62888372   122.01450716
 H      2   1   3     2.085041991921   109.63128436   237.96789298
 H      3   2   1     2.086574718673   109.24377419    57.75250680
 H      3   2   1     2.086514383985   109.27972490   302.18753893
 H      4   3   2     2.084459020794   109.00786036   302.68381556
 H      4   3   2     2.086333555470   109.23701539    58.23721038
 H      5   4   3     2.083959032172   110.38037613    60.94719276
 H      5   4   3     2.083266376429   109.66296167   303.43920049
 H      9   8   7     2.090928530453   111.97110567   241.72389387
 H      9   8   7     2.088990372367   112.39517363   121.19719605
 H      6   5   4     2.095044412668   108.40035462    55.16790385
 H      7   6   5     2.059607221475   123.45901671    59.79788992
 H      8   7   6     2.060781592103   126.80784715   179.63162065

------------------------------------------------------------------------------
                   ___                                                        
                  /   \      - P O W E R E D   B Y -                         
                 /     \                                                     
                 |  |  |   _    _      __       _____    __    __             
                 |  |  |  | |  | |    /  \     |  _  \  |  |  /  |          
                  \  \/   | |  | |   /    \    | | | |  |  | /  /          
                 / \  \   | |__| |  /  /\  \   | |_| |  |  |/  /          
                |  |  |   |  __  | /  /__\  \  |    /   |      \           
                |  |  |   | |  | | |   __   |  |    \   |  |\   \          
                \     /   | |  | | |  |  |  |  | |\  \  |  | \   \       
                 \___/    |_|  |_| |__|  |__|  |_| \__\ |__|  \__/        
                                                                              
                      - O R C A' S   B I G   F R I E N D -                    
                                      &                                       
                       - I N T E G R A L  F E E D E R -                       
                                                                              
 v1 FN, 2020, v2 2021, v3 2022-2024                                           
------------------------------------------------------------------------------


----------------------
SHARK INTEGRAL PACKAGE
----------------------

Number of atoms                             ...     26
Number of basis functions                   ...    220
Number of shells                            ...    108
Maximum angular momentum                    ...      2
Integral batch strategy                     ... SHARK/LIBINT Hybrid
RI-J (if used) integral strategy            ... SPLIT-RIJ (Revised 2003 algorithm where possible)
Printlevel                                  ...      1
Contraction scheme used                     ... SEGMENTED contraction
Prescreening option                         ... SCHWARTZ
   Thresh                                   ... 1.000e-12
   Tcut                                     ... 1.000e-14
   Tpresel                                  ... 1.000e-14 
Coulomb Range Separation                    ... NOT USED
Exchange Range Separation                   ... NOT USED
Multipole approximations                    ... NOT USED
Finite Nucleus Model                        ... NOT USED
CABS basis                                  ... NOT available
Auxiliary Coulomb fitting basis             ... AVAILABLE
   # of basis functions in Aux-J            ...    666
   # of shells in Aux-J                     ...    230
   Maximum angular momentum in Aux-J        ...      4
Auxiliary J/K fitting basis                 ... NOT available
Auxiliary Correlation fitting basis         ... AVAILABLE
   # of basis functions in Aux-C            ...    704
   # of shells in Aux-C                     ...    256
   Maximum angular momentum in Aux-C        ...      3
Auxiliary 'external' fitting basis          ... NOT available

Checking pre-screening integrals            ... done (  0.0 sec) Dimension = 108
Check shell pair data                       ... done (  0.0 sec)
Shell pair information
Shell pair cut-off parameter TPreSel        ...   1.0e-14
Total number of shell pairs                 ...      5886
Shell pairs after pre-screening             ...      5098
Total number of primitive shell pairs       ...     20278
Primitive shell pairs kept                  ...     12853
          la=0 lb=0:   1741 shell pairs
          la=1 lb=0:   1942 shell pairs
          la=1 lb=1:    565 shell pairs
          la=2 lb=0:    523 shell pairs
          la=2 lb=1:    284 shell pairs
          la=2 lb=2:     43 shell pairs

Calculating one electron integrals          ... done (  0.0 sec)
Calculating RI/J V-Matrix + Cholesky decomp.... done (  0.0 sec)
Calculating RI/C V-Matrix + Cholesky decomp.... done (  0.0 sec)
Calculating Nuclear repulsion               ... done (  0.0 sec) ENN=    522.183168454484 Eh

Diagonalization of the overlap matrix:
Smallest eigenvalue                        ... 8.886e-04
Time for diagonalization                   ...    0.005 sec
Threshold for overlap eigenvalues          ... 1.000e-07
Number of eigenvalues below threshold      ... 0
Time for construction of square roots      ...    0.002 sec
Total time needed                          ...    0.008 sec

-------------------
DFT GRID GENERATION
-------------------

General Integration Accuracy     IntAcc      ... 4.388
Radial Grid Type                 RadialGrid  ... OptM3 with GC (2021)
Angular Grid (max. ang.)         AngularGrid ... 4 (Lebedev-302)
Angular grid pruning method      GridPruning ... 4 (adaptive)
Weight generation scheme         WeightScheme... mBecke (2022)
Basis function cutoff            BFCut       ... 1.0000e-12
Integration weight cutoff        WCut        ... 1.0000e-14
Partially contracted basis set               ... off
Rotationally invariant grid construction     ... off
Angular grids for H and He will be reduced by one unit

Total number of grid points                  ...   111201
Total number of batches                      ...     1753
Average number of points per batch           ...       63
Average number of grid points per atom       ...     4277

--------------------
COSX GRID GENERATION
--------------------

GRIDX 1
-------
General Integration Accuracy     IntAcc      ... 3.816
Radial Grid Type                 RadialGrid  ... OptM3 with GC (2021)
Angular Grid (max. ang.)         AngularGrid ... 1 (Lebedev-50)
Angular grid pruning method      GridPruning ... 4 (adaptive)
Weight generation scheme         WeightScheme... mBecke (2022)
Basis function cutoff            BFCut       ... 1.0000e-12
Integration weight cutoff        WCut        ... 1.0000e-14
Partially contracted basis set               ... on
Rotationally invariant grid construction     ... off
Angular grids for H and He will be reduced by one unit

Total number of grid points                  ...    14243
Total number of batches                      ...      129
Average number of points per batch           ...      110
Average number of grid points per atom       ...      548
UseSFitting                                  ... on

GRIDX 2
-------
General Integration Accuracy     IntAcc      ... 4.020
Radial Grid Type                 RadialGrid  ... OptM3 with GC (2021)
Angular Grid (max. ang.)         AngularGrid ... 2 (Lebedev-110)
Angular grid pruning method      GridPruning ... 4 (adaptive)
Weight generation scheme         WeightScheme... mBecke (2022)
Basis function cutoff            BFCut       ... 1.0000e-12
Integration weight cutoff        WCut        ... 1.0000e-14
Partially contracted basis set               ... on
Rotationally invariant grid construction     ... off
Angular grids for H and He will be reduced by one unit

Total number of grid points                  ...    29808
Total number of batches                      ...      247
Average number of points per batch           ...      120
Average number of grid points per atom       ...     1146
UseSFitting                                  ... on

GRIDX 3
-------
General Integration Accuracy     IntAcc      ... 4.338
Radial Grid Type                 RadialGrid  ... OptM3 with GC (2021)
Angular Grid (max. ang.)         AngularGrid ... 3 (Lebedev-194)
Angular grid pruning method      GridPruning ... 4 (adaptive)
Weight generation scheme         WeightScheme... mBecke (2022)
Basis function cutoff            BFCut       ... 1.0000e-12
Integration weight cutoff        WCut        ... 1.0000e-14
Partially contracted basis set               ... on
Rotationally invariant grid construction     ... off
Angular grids for H and He will be reduced by one unit

Total number of grid points                  ...    65095
Total number of batches                      ...      523
Average number of points per batch           ...      124
Average number of grid points per atom       ...     2504
UseSFitting                                  ... on
Initializing property integral containers    ... done (  0.0 sec)

SHARK setup successfully completed in   2.5 seconds

Maximum memory used throughout the entire STARTUP-calculation: 47.3 MB
Occupation numbers will be reassigned to an Aufbau configuration
             **** ENERGY FILE WAS UPDATED (calc.en.tmp) ****
Finished Guess after   0.1 sec
Maximum memory used throughout the entire GUESS-calculation: 15.7 MB
--------------------
CPCM SOLVATION MODEL
--------------------
CPCM parameters:
  Epsilon                                         ...      16.7000
  Refrac                                          ...       1.2750
  Rsolv                                           ...       1.3000
  Surface type                                    ... GAUSSIAN VDW
  Discretization scheme                           ... Constant charge density
    Threshold for H atoms                         ...       5.0000 (charges/Ang^2)
    Threshold for non-H atoms                     ...       5.0000 (charges/Ang^2)
  Epsilon function type                           ...         CPCM
Solvent:                                          ... CUSTOM
Radii:
  Scheme                                          ... Element-dependent radii
  Radius for C  used is    3.8550 Bohr (=   2.0400 Ang.)
  Radius for O  used is    3.4469 Bohr (=   1.8240 Ang.)
  Radius for H  used is    2.4944 Bohr (=   1.3200 Ang.)
Calculating surface                               ...        done! (  0.0s)
Cavity surface points                             ...         2224
Cavity Volume                                     ...    1350.2204
Cavity Surface-area                               ...     772.2489
Calculating surface distance matrix               ...        done! (  0.1s)
Performing Cholesky decomposition & store         ...        done! (  0.2s)
Overall time for CPCM initialization              ...                 0.3s

----------------------------------------D-I-I-S--------------------------------------------
Iteration    Energy (Eh)           Delta-E    RMSDP     MaxDP     DIISErr   Damp  Time(sec)
-------------------------------------------------------------------------------------------
               ***  Starting incremental Fock matrix formation  ***
                              *** Initializing SOSCF ***
---------------------------------------S-O-S-C-F--------------------------------------
Iteration    Energy (Eh)           Delta-E    RMSDP     MaxDP     MaxGrad    Time(sec)
--------------------------------------------------------------------------------------
    1    -426.5227188150885240     0.00e+00  1.20e-05  2.95e-04  1.97e-05     9.2
               *** Restarting incremental Fock matrix formation ***
    2    -426.5227201744708054    -1.36e-06  4.89e-06  1.08e-04  3.58e-05     9.2
    3    -426.5227203647330043    -1.90e-07  1.79e-06  3.68e-05  8.34e-06     6.8
    4    -426.5227203761908186    -1.15e-08  3.42e-07  9.36e-06  1.41e-06     6.3
    5    -426.5227203765716695    -3.81e-10  1.26e-07  3.71e-06  9.89e-07     5.5
                 **** Energy Check signals convergence ****

               *****************************************************
               *                     SUCCESS                       *
               *           SCF CONVERGED AFTER   5 CYCLES          *
               *****************************************************

Recomputing exchange energy using gridx3       ... done (   14.103 sec)
Old exchange energy                            :    -32.093006417 Eh
New exchange energy                            :    -32.093127495 Eh
Exchange energy change after final integration :     -0.000121078 Eh
Total energy after final integration           :   -426.522841454 Eh
             **** ENERGY FILE WAS UPDATED (calc.en.tmp) ****

----------------
TOTAL SCF ENERGY
----------------

Total Energy       :       -426.52284145443281 Eh          -11606.27657 eV

Components:
Nuclear Repulsion  :        522.18316845448362 Eh           14209.32640 eV
Electronic Energy  :       -948.69928423757574 Eh          -25815.41995 eV
One Electron Energy:      -1611.98089393697705 Eh          -43864.23014 eV
Two Electron Energy:        663.28160969940132 Eh           18048.81018 eV
CPCM Dielectric    :         -0.00660459347957 Eh              -0.17972 eV

Virial components:
Potential Energy   :       -849.11350539017178 Eh          -23105.55315 eV
Kinetic Energy     :        422.59066393573897 Eh           11499.27658 eV
Virial Ratio       :          2.00930493230038

DFT components:
N(Alpha)           :       39.000091651735 electrons
N(Beta)            :       39.000091651735 electrons
N(Total)           :       78.000183303470 electrons
E(X)               :      -28.465491058198 Eh       
E(C)               :       -1.871696898410 Eh       
E(XC)              :      -30.337187956609 Eh       

CPCM Solvation Model Properties:
Surface-charge          :         -0.02817689741427
Corrected charge        :          0.00000000000000
Outlying charge corr.   :          0.00004877889606 Eh               0.00133 eV
Free-energy (cav+disp)  :  This term is not implemented in the current solvation scheme

---------------
SCF CONVERGENCE
---------------

  Last Energy change         ...    3.8085e-10  Tolerance :   1.0000e-09
  Last MAX-Density change    ...    3.7111e-06  Tolerance :   1.0000e-08
  Last RMS-Density change    ...    1.2569e-07  Tolerance :   1.0000e-09
  Last DIIS Error            ...    3.5522e-04  Tolerance :   1.0000e-08
  Last Orbital Gradient      ...    9.8921e-07  Tolerance :   2.0000e-06
  Last Orbital Rotation      ...    1.0525e-06  Tolerance :   2.0000e-06


Total SCF time: 0 days 0 hours 0 min 51 sec 
Finished LeanSCF after  51.6 sec

Maximum memory used throughout the entire LEANSCF-calculation: 52.4 MB

------------------------------------------------------------------------------
                                ORCA  MP2 
------------------------------------------------------------------------------

Freezing NCore=20 chemical core electrons

----------------------
RI-MP2 ENERGY+GRADIENT
----------------------
Dimension of the orbital basis            ...  220
Dimension of the AuxC basis               ...  704
Memory devoted to MP2                     ... 4096 MB   
Data format for matrix containers         ... DOUBLE
Compression type for matrix containers    ... UNCOMPRESSED
Overall scaling of the MP2 energy         ...   2.700e-01

-----------------------
SHARK RI TRANSFORMATION
-----------------------

Number of basis functions                ...    220
Number of aux functions                  ...    704
Number of operators                      ...      1
Generation of IJK                        ... YES
Generation of IAK                        ... YES
Generation of ABK                        ... NO
Orbital Range Operator  0:    0-  38 to   39- 219

Aux basis identifier                     ...   AUXC
Contraction scheme used                  ... SEGMENTED
Do orthogonalization                     ... YES
All operator combinations                ... NO
Transpose (ia|K)                         ... NO
Integral generator used                  ... LIBINT
Starting integral generation + trafo... 
Half trafo (segmented) done. Total time =  1.2 sec. integrals=  0.8 sec trafo=  0.4 sec
Integral generation and half transformation done (  1.2 sec)

Reading or making V^(-1/2)          ... done (  0.0 sec)
Sorting IJK integrals               ... done (  0.4 sec)
Sorting IAK integrals               ... done (  0.7 sec)

SHARK RI integral transformation done. Total time =  1.9 sec.

Opening buffers                              ... done
Frozen core precalculation                   ... done

Starting loop over batches of integrals:

Operator 0  - window                       ... ( 10- 38)x( 39-219)
Operator 0  - Memory available             ...  4096 MB
Operator 0  - Memory needed per MO         ...   1.0 MB
Operator 0  - Number of orbitals per batch ... 29
Operator 0  - Number of batches            ... 1

OPERATOR  0   PASS   0:  MOs    10 ...   38
  Reading integrals       ... ok
  Internal MO  12
  Internal MO  15
  Internal MO  18
  Internal MO  21
  Internal MO  24
  Internal MO  27
  Internal MO  30
  Internal MO  33
  Internal MO  36
Closing buffer GIPV ( 0.03 GB; CompressionRatio= 1.00)
Time spent in pair loops =     6.846 sec
Deleting buffers (Ka|jb) ...done

-----------------------------------------------
 RI-MP2 CORRELATION ENERGY:     -0.471198665 Eh
-----------------------------------------------


---------------------
MP2 DENSITY FORMATION
---------------------

Completing the external part of the density      ... done
Storing the unrelaxed density                    ... done

Re-sorting 3-index density container for op 0    ... done
Computing external part of the Lagrangian        ... done
Calculating the xc-kernel                        ... done
Calculating G(D)                                 ... done
Completing the Lagrangian                        ... done
Solving the Z-vector equations                   ... Using XC Grid                  ... (calc.grid_cpscf.tmp) 
Recalculating density on grid  ... (calc.grho_cpscf0.tmp) done
Calculating the xc-kernel      ... (calc.fxc_cpscf0.tmp) done

-------------------
SHARK CP-SCF DRIVER
-------------------

Dimension of the orbital basis          ...    220
Dimension of the CPSCF-problem          ...   7059
Number of operators                     ...      1
Max. number of iterations               ...    128
Convergence Tolerance                   ... 3.0e-05
Number of perturbations                 ...      1
Perturbation type                       ... REAL

----------------------------
POPLE LINEAR EQUATION SOLVER
----------------------------

  ITERATION   0:   ||err||_max =   3.2948e-02 (   4.2 sec)
  ITERATION   1:   ||err||_max =   5.7415e-03 (   4.4 sec)
  ITERATION   2:   ||err||_max =   2.4349e-03 (   4.4 sec)
  ITERATION   3:   ||err||_max =   3.3353e-04 (   4.3 sec)
  ITERATION   4:   ||err||_max =   1.0234e-04 (   4.5 sec)
  ITERATION   5:   ||err||_max =   3.3099e-05 (   4.6 sec)
  ITERATION   6:   ||err||_max =   8.0509e-06 (   4.7 sec)
done
Finalizing the relaxed density                   ... done
Transforming P to the AO basis                   ... done
Storing the relaxed density                      ... done

------------------------------------
ENERGY WEIGHTED DENSITY FINALIZATION
------------------------------------

Gathering the parts of the W-matrix              ... done
Forming the Z-density                            ... done
Transforming Z to the AO basis                   ... done
Calculating G(Z)                                 ... done
Finalizing the W-matrix                          ... done
Transforming W to the AO basis and storing       ... done

----------------------------------
MP2 DERIVATIVE INTEGRAL GENERATION
----------------------------------

Input SCF Electron Density              ... calc.scfp
Input Correlated Electron Density       ... calc.pmp2re
Input Energy Weighted Density           ... calc.wmp2.tmp

Nuclear repulsion gradient              ... done (  0.0 sec)
HCore & Overlap gradient  (SHARK)       ... done (  0.5 sec)
Two-electron RIJ gradient terms         ... done (  2.4 sec)

-----------------------------------------------------------
MP2 COSX Grid Generation
-----------------------------------------------------------

General Integration Accuracy     IntAcc      ... 4.871
Radial Grid Type                 RadialGrid  ... OptM3 with GC (2021)
Angular Grid (max. ang.)         AngularGrid ... 4 (Lebedev-302)
Angular grid pruning method      GridPruning ... 4 (adaptive)
Weight generation scheme         WeightScheme... mBecke (2022)
Basis function cutoff            BFCut       ... 1.0000e-12
Integration weight cutoff        WCut        ... 1.0000e-14
Partially contracted basis set               ... on
Rotationally invariant grid construction     ... off
Angular grids for H and He will be reduced by one unit

Total number of grid points                  ...   127415
Total number of batches                      ...     1007
Average number of points per batch           ...      126
Average number of grid points per atom       ...     4901
UseSFitting                                  ... on
Two-electron COSX gradient terms        ... 
Integration Timings:
Total Time                  =    38.1 sec
Basis fcn evaluation        =     0.5 sec
Density evaluation          =     1.1 sec
A evaluation                =    31.5 sec
A derivative evaluation     =     0.0 sec
S-fit derivative evaluation =     0.0 sec
anal. over. der. evaluation =     0.0 sec
num. over. der. evaluation  =     3.1 sec
K(P) evaluation             =     0.7 sec
finalize                    =     0.0 sec

done ( 39.9 sec)
CPCM gradient                           ... done (  5.0 sec)
DFT XC gradient                         ... done (  5.3 sec)
Empirical dispersion gradient           ... done (  0.0 sec)

-------
TIMINGS
-------

Total time                :  117.595 sec
Integral trafo            :    1.935 sec (  1.6%)
FC preparation            :    0.452 sec (  0.4%)
I/O of integrals          :    0.341 sec (  0.3%)
K(i,j) operators          :    1.097 sec (  0.9%)
T(i,j) pair energies      :    0.150 sec (  0.1%)
V**(-1/2)                 :    0.118 sec (  0.1%)
Gamma(ia|P)               :    1.070 sec (  0.9%)
Gamma-Trafo               :    0.347 sec (  0.3%)
D(virtual)                :    0.291 sec (  0.2%)
D(internal)               :    1.251 sec (  1.1%)
W(virtual)                :    0.578 sec (  0.5%)
W(internal)               :    1.728 sec (  1.5%)
L(virtual)                :    1.220 sec (  1.0%)
L(internal)               :    0.138 sec (  0.1%)
XC kernel                 :    0.096 sec (  0.1%)
G(D)                      :    9.373 sec (  8.0%)
G(Z)                      :   10.397 sec (  8.8%)
Z-vector solution         :   31.411 sec ( 26.7%)
3-index derivative        :    1.989 sec (  1.7%)
2-index derivative        :    0.094 sec (  0.1%)
Fock matrix gradient      :   53.073 sec ( 45.1%)


---------------------------------------
MP2 TOTAL ENERGY:     -426.994040120 Eh
---------------------------------------

The final MP2 gradient
  0:   0.00012823   0.00004288   0.00000156
  1:  -0.00008886  -0.00006770  -0.00000659
  2:   0.00001232   0.00008185   0.00002589
  3:  -0.00004825  -0.00007089  -0.00000717
  4:  -0.00009005   0.00004163  -0.00001786
  5:   0.00007198   0.00005930  -0.00008099
  6:  -0.00018635  -0.00000783   0.00020809
  7:   0.00014447  -0.00019165  -0.00007260
  8:  -0.00010794   0.00024316  -0.00003917
  9:   0.00003884  -0.00004892   0.00006311
 10:  -0.00002207  -0.00001612   0.00000494
 11:  -0.00002534  -0.00000466  -0.00000119
 12:  -0.00002909  -0.00001616  -0.00000671
 13:   0.00003023   0.00003122   0.00002080
 14:   0.00001987   0.00003845  -0.00001021
 15:  -0.00000607  -0.00004974   0.00001228
 16:  -0.00001027  -0.00003561  -0.00002533
 17:   0.00002612   0.00002811   0.00002024
 18:   0.00002116   0.00004306  -0.00001630
 19:   0.00000315  -0.00001641   0.00000304
 20:   0.00002510  -0.00003210  -0.00002175
 21:   0.00000640  -0.00006342   0.00001099
 22:   0.00001491  -0.00004217   0.00000606
 23:   0.00002888  -0.00001898  -0.00000376
 24:   0.00005904   0.00000121  -0.00007110
 25:  -0.00004341   0.00006489   0.00001488

-----------------------------------
NORM OF THE MP2 GRADIENT:  0.000577
-----------------------------------

Maximum memory used throughout the entire MP2-calculation: 70.2 MB


-------------------------------------------------------------------------------
                          DFT DISPERSION CORRECTION                            
                                                                               
                              DFTD3 V3.1  Rev 1                                
                          USING Becke-Johnson damping                          
-------------------------------------------------------------------------------
-------------------------   ----------------
Dispersion correction           -0.017165015
-------------------------   ----------------


-------------------------   --------------------
FINAL SINGLE POINT ENERGY      -427.011205134448
-------------------------   --------------------

------------------------------------------------------------------------------
                         ORCA GEOMETRY RELAXATION STEP
------------------------------------------------------------------------------

Reading the OPT-File                    .... done
Getting information on internals        .... done
Copying old internal coords+grads       .... done
Making the new internal coordinates     .... (2022 redundants) done
Validating the new internal coordinates .... (2022 redundants) done
Calculating the B-matrix                .... done
Calculating the G,G- and P matrices     .... done
Transforming gradient to internals      .... done
Projecting the internal gradient        .... done
Number of atoms                         ....  26
Number of internal coordinates          .... 125
Current Energy                          ....  -427.011205134 Eh
Current gradient norm                   ....     0.000577087 Eh/bohr
Maximum allowed component of the step   ....  0.300
Current trust radius                    ....  0.675
Updating the Hessian (BFGS)             .... done
Forming the augmented Hessian           .... done
Diagonalizing the augmented Hessian     .... done
Last element of RFO vector              ....  0.999992498
Lowest eigenvalues of augmented Hessian:
 -0.000000705  0.008940315  0.010411106  0.010614424  0.010846391
Length of the computed step             ....  0.003873407
The final length of the internal step   ....  0.003873407
Converting the step to Cartesian space:
 Initial RMS(Int)=    0.0003464481
Transforming coordinates:
 Iter   0:  RMS(Cart)=    0.0009187766 RMS(Int)=    0.0003464493
done
Storing new coordinates                 .... done
The predicted energy change is          ....    -0.000000352
Previously predicted energy change      ....    -0.000001049
Actually observed energy change         ....    -0.000001331
Ratio of predicted to observed change   ....     1.269065531
New trust radius                        ....     0.675000000

                                .--------------------.
          ----------------------|Geometry convergence|-------------------------
          Item                value                   Tolerance       Converged
          ---------------------------------------------------------------------
          Energy change      -0.0000013314            0.0000010000      NO
          RMS gradient        0.0000290632            0.0000300000      YES
          MAX gradient        0.0000999108            0.0001000000      YES
          RMS step            0.0003464481            0.0006000000      YES
          MAX step            0.0012014033            0.0010000000      NO
          ........................................................
          Max(Bonds)      0.0001      Max(Angles)    0.05
          Max(Dihed)        0.07      Max(Improp)    0.00
          ---------------------------------------------------------------------

The optimization has not yet converged - more geometry cycles are needed


    ---------------------------------------------------------------------------
                         Redundant Internal Coordinates
                            (Angstroem and degrees)

        Definition                    Value    dE/dq     Step     New-Value
    ----------------------------------------------------------------------------
     1. B(C   1,C   0)                1.5261 -0.000053  0.0001    1.5263   
     2. B(C   2,C   1)                1.5275 -0.000009  0.0001    1.5276   
     3. B(C   3,C   2)                1.5273 -0.000014  0.0001    1.5273   
     4. B(C   4,C   3)                1.5264 -0.000011  0.0000    1.5265   
     5. B(C   5,C   4)                1.5276  0.000041 -0.0000    1.5275   
     6. B(C   6,C   5)                1.5058 -0.000097  0.0001    1.5059   
     7. B(C   7,C   6)                1.3372  0.000082 -0.0000    1.3371   
     8. B(C   8,C   7)                1.5009 -0.000100  0.0001    1.5010   
     9. B(O   9,C   8)                1.4250 -0.000001 -0.0000    1.4250   
    10. B(O   9,C   5)                1.4351  0.000004 -0.0000    1.4351   
    11. B(H  10,C   0)                1.1010  0.000010 -0.0000    1.1010   
    12. B(H  11,C   0)                1.1000  0.000009 -0.0000    1.0999   
    13. B(H  12,C   0)                1.1011  0.000011 -0.0000    1.1010   
    14. B(H  13,C   1)                1.1033  0.000012 -0.0000    1.1033   
    15. B(H  14,C   1)                1.1034  0.000012 -0.0000    1.1033   
    16. B(H  15,C   2)                1.1042  0.000012 -0.0000    1.1041   
    17. B(H  16,C   2)                1.1041  0.000009 -0.0000    1.1041   
    18. B(H  17,C   3)                1.1030  0.000010 -0.0000    1.1030
[truncated: 270,295 more chars]
