# Supplementary material for: Bro̷nsted Acid-Catalyzed Reduction of Furans
Source: J Am Chem Soc. 2025 Feb 19;147(9):7932–8. doi: 10.1021/jacs.4c18485 (PMC11887439; doi:10.1021/jacs.4c18485)
Supplement: Supplementary file 2 — ja4c18485_si_002.zip [file ja4c18485_si_002.zip › AllCoordinates/2-Methyl-Furan/2_5dihydro/calc.xyz]

26
Coordinates from ORCA-job calc E -427.011205719473
  C           0.61872268297039     -0.13898203137127     -0.42153641380162
  C           2.09860931937996      0.22312260143777     -0.51322509585933
  C           2.99153200728005     -0.96943717631572     -0.85096555907900
  C           4.47433994829179     -0.61540554983028     -0.94456203067656
  C           5.35696392637238     -1.81312870883543     -1.28601968633593
  C           6.84971514508049     -1.49061036338224     -1.31511357338403
  C           7.28269450238227     -0.60310714802637     -2.45221997217130
  C           8.19116889033512     -1.23291193882207     -3.20438281556808
  C           8.46496332065076     -2.59330436900700     -2.63188641636873
  O           7.60299032354461     -2.69769667116113     -1.50195212779009
  H           0.25355835632171     -0.55222877459159     -1.37447738497595
  H           0.00142946568852      0.73823953619868     -0.17801051630552
  H           0.44546349020122     -0.89787936309628      0.35713958664259
  H           2.24152648778182      1.00717884549872     -1.27617654394478
  H           2.43202856322363      0.66334077089679      0.44194695542656
  H           2.66220834379024     -1.41099704236779     -1.80786832922174
  H           2.85294895911836     -1.75574092179932     -0.08835703191332
  H           4.60768021367093      0.17500609682122     -1.70226253883454
  H           4.80542550857149     -0.18055166844246      0.01466280955199
  H           5.07440239362401     -2.23110431795491     -2.26660892367565
  H           5.20306712564778     -2.61102963818143     -0.54105837211113
  H           9.52098023614718     -2.70625155122913     -2.32162337826516
  H           8.24978167272897     -3.40389141775719     -3.35195854958358
  H           7.12932785010387     -1.04088376905799     -0.34109668605612
  H           6.89420707998291      0.40300110944690     -2.60949161535585
  H           8.68249117360950     -0.84596813247045     -4.09778115684311
