# Supplementary material for: Bro̷nsted Acid-Catalyzed Reduction of Furans
Source: J Am Chem Soc. 2025 Feb 19;147(9):7932–8. doi: 10.1021/jacs.4c18485 (PMC11887439; doi:10.1021/jacs.4c18485)
Supplement: Supplementary file 2 — ja4c18485_si_002.zip [file ja4c18485_si_002.zip › AllCoordinates/2-Methyl-Furan/2_5dihydro/SP/calc.mpi8.out]

! Job execution by suborca V 10.01 !
Job started from head1.mpi-muelheim.mpg.de, running /hsnfs/software/orca/orca_stable_directory/orca_stable_20241023/orca on xe30th83.mpi-muelheim.mpg.de in /usr/scratch/frank/calc__9678547 (/bin/ksh)
Job execution start: Wed Oct 23 07:39:36 CEST 2024
Shared library path: /hsnfs/software/openmpi-4.1.0/lib:/hsnfs/software/orca/orca_stable_directory/orca_stable_20241023:/hsnfs/software/themis/llvm-14.0.1/lib::/hsnfs/software/cfour-2.1/lib:/hsnfs/software/orca/orca_stable:/usr/users/openmpi-2.0.4/lib:/opt/intel/lib/intel64:/opt/intel/mkl/lib/intel64
SLURM Job ID is: 9678547
SLURM_JOB_NODELIST: xe30th83
Maxcore enforced by SLURM: 9600 MB per core
Expanded nodelist (1 nodes):
xe30th83

                                 *****************
                                 * O   R   C   A *
                                 *****************

                                            #,                                       
                                            ###                                      
                                            ####                                     
                                            #####                                    
                                            ######                                   
                                           ########,                                 
                                     ,,################,,,,,                         
                               ,,#################################,,                 
                          ,,##########################################,,             
                       ,#########################################, ''#####,          
                    ,#############################################,,   '####,        
                  ,##################################################,,,,####,       
                ,###########''''           ''''###############################       
              ,#####''   ,,,,##########,,,,          '''####'''          '####       
            ,##' ,,,,###########################,,,                        '##       
           ' ,,###''''                  '''############,,,                           
         ,,##''                                '''############,,,,        ,,,,,,###''
      ,#''                                            '''#######################'''  
     '                                                          ''''####''''         
             ,#######,   #######,   ,#######,      ##                                
            ,#'     '#,  ##    ##  ,#'     '#,    #''#        ,####,   ,####,        
            ##       ##  ##   ,#'  ##            #'  '#       #'       #'  '#        
            ##       ##  #######   ##           ,######,      #####,   #    #        
            '#,     ,#'  ##    ##  '#,     ,#' ,#      #,     #,   #   #,  ,#        
             '#######'   ##     ##  '#######'  #'      '#     '####' # '####'        


                #########################################################
                #                        -***-                          #
                #          Department of theory and spectroscopy        #
                #                                                       #
                #                      Frank Neese                      #
                #                                                       #
                #     Directorship, Architecture, Infrastructure        #
                #                    SHARK, DRIVERS                     #
                #        Core code/Algorithms in most modules           #
                #                                                       #
                #        Max Planck Institute fuer Kohlenforschung      #
                #                Kaiser Wilhelm Platz 1                 #
                #                 D-45470 Muelheim/Ruhr                 #
                #                      Germany                          #
                #                                                       #
                #                  All rights reserved                  #
                #                        -***-                          #
                #########################################################


                         Program Version 6.0.x  -   STABLE   -
                                (GIT: $ed69cd62$)
                ($2024-10-18 12:34:12 +0200 $)

                         (BUILD: $Wed 23 Oct 2024 01:09:40 AM CEST$)


 With contributions from (in alphabetic order):
[Max-Planck-Institut fuer Kohlenforschung]                               
  Daniel Aravena         : Magnetic Suceptibility                        
  Michael Atanasov       : Ab Initio Ligand Field Theory (pilot matlab implementation)
  Alexander A. Auer      : GIAO ZORA, VPT2 properties, NMR spectrum      
  Ute Becker             : All parallelization in ORCA, NUMFREQ, NUMCALC 
  Giovanni Bistoni       : ED, misc. LED, open-shell LED, HFLD           
  Martin Brehm           : Molecular dynamics                            
  Dmytro Bykov           : pre 5.0 version of the SCF Hessian            
  Marcos Casanova-Páez   : Triplet and SCS-CIS(D). UHF-(DLPNO)-IP/EA/STEOM-CCSD. UHF-CVS-IP/STEOM-CCSD   
  Vijay G. Chilkuri      : MRCI spin determinant printing, contributions to CSF-ICE 
  Pauline Colinet        : FMM embedding                                 
  Dipayan Datta          : RHF DLPNO-CCSD density                        
  Achintya Kumar Dutta   : EOM-CC, STEOM-CC                              
  Nicolas Foglia         : Exact transition moments, OPA infrastructure, MCD improvements    
  Dmitry Ganyushin       : Spin-Orbit,Spin-Spin,Magnetic field MRCI      
  Miquel Garcia-Rates    : C-PCM and meta-GGA Hessian, CCSD/C-PCM, Gaussian charge scheme 
  Tiago L. C. Gouveia    : GS-ROHF, GS-ROCIS                             
  Yang Guo               : DLPNO-NEVPT2, F12-NEVPT2, CIM, IAO-localization        
  Andreas Hansen         : Spin unrestricted coupled pair/coupled cluster methods 
  Ingolf Harden          : AUTO-CI MPn and infrastructure                
  Benjamin Helmich-Paris : MC-RPA, TRAH-(SCF,CASSCF), AVAS, COSX integrals, SCF dyn. polar. 
  Lee Huntington         : MR-EOM, pCC                                   
  Robert Izsak           : Overlap fitted RIJCOSX, COSX-SCS-MP3, EOM     
  Riya Kayal             : Wick's Theorem for AUTO-CI, AUTO-CI UHF-CCSDT 
  Emily Kempfer          : AUTO-CI, RHF CISDT and CCSDT                  
  Christian Kollmar      : KDIIS, OOCD, Brueckner-CCSD(T), CCSD density, CASPT2, CASPT2-K, improved NEVPT2 
  Axel Koslowski         : Symmetry handling                             
  Simone Kossmann        : meta-GGA functionals, TD-DFT gradient, OOMP2, (MP2 Hessian; deprecated post 5.0) 
  Lucas Lang             : DCDCAS                                        
  Marvin Lechner         : AUTO-CI (C++ implementation), FIC-MRCC        
  Spencer Leger          : CASSCF response                               
  Dagmar Lenk            : GEPOL surface, SMD, ORCA-2-JSON               
  Dimitrios Liakos       : Extrapolation schemes; Compound Job, initial MDCI parallelization 
  Dimitrios Manganas     : Further ROCIS development; embedding schemes. LFT, Crystal Embedding 
  Dimitrios Pantazis     : SARC Basis sets                               
  Anastasios Papadopoulos: AUTO-CI, single reference methods and gradients 
  Taras Petrenko         : pre 6.0 DFT Hessian and TD-DFT gradient, (ASA, deprecated), ECA, 1-Electron XAS/XES, NRVS 
  Peter Pinski           : DLPNO-MP2, DLPNO-MP2 Gradient                 
  Christoph Reimann      : Effective Core Potentials                     
  Marius Retegan         : Local ZFS, SOC                                
  Christoph Riplinger    : Optimizer, TS searches, QM/MM, DLPNO-CCSD(T), (RO)-DLPNO pert. Triples 
  Michael Roemelt        : Original ROCIS implementation                 
  Masaaki Saitow         : Open-shell DLPNO-CCSD energy and density      
  Barbara Sandhoefer     : DKH picture change effects                    
  Kantharuban Sivalingam : CASSCF convergence/infrastructure, NEVPT2 and variants, FIC-MRCI 
  Bernardo de Souza      : ESD, SOC TD-DFT                               
  Georgi L. Stoychev     : AutoAux, RI-MP2 NMR, DLPNO-MP2 response, X2C  
  Van Anh Tran           : RI-MP2 g-tensors                              
  Willem Van den Heuvel  : Paramagnetic NMR                              
  Zikuan Wang            : NOTCH, Electric field optimization            
  Frank Wennmohs         : Technical directorship and infrastructure     
  Hang Xu                : AUTO-CI-Response properties                   
                                                                         
[FACCTs GmbH]                                                            
  Markus Bursch, Miquel Garcia-Rates, Christoph Riplinger, Bernardo de Souza, Georgi L. Stoychev 
                                                                 
  APM, Basis sets (HGBS, AHGBS, def-TZVP (Ac-Lr), def2-XVPD (La-Lu)), CI-OPT, improved COSX, DLPNO-Multilevel,           
  DOCKER, DRACO, updates on ESD, GOAT, IRC, LR-CPCM, MBIS, meta-GGA TD-DFT gradient, ML-optimized integration grids, 
  MM, NACMEs, nearIR, NEB, NEB-TS, NL-DFT gradient (VV10), 2- and 3-layer-ONIOM, interface openCOSMO-RS, QMMM,   
  Crystal-QMMM, SF, symmetry and pop. for TD-DFT, r2SCAN hybrids, SOLVATOR                                   
                                                                         
[Other institutions]                                                     
  V. Asgeirsson          : NEB                                           
  Christoph Bannwarth    : sTDA-DFT, sTD-DFT, PBEh-3c, B97-3c, D3        
  Sebastian Ehlert       : rSCAN, r2SCAN, r2SCAN-3c, D4, dhf basis sets  
  Marvin Friede          : D4 for Fr, Ra, Ac-Lr                          
  Lars Goerigk           : TD-DFT with DH, B97 family of functionals     
  Stefan Grimme          : VdW corrections, initial TS optimization, DFT functionals, gCP, sTDA/sTD-DF 
  Waldemar Hujo          : DFT-NL                                        
  H. Jonsson             : NEB                                           
  Holger Kruse           : gCP                                           
  Marcel Mueller         : wB97X-3c, vDZP basis set                      
  Hagen Neugebauer       : wr2SCAN                                       
  Tobias Risthaus        : range-separated hybrid DFT                    
  Lukas Wittmann         : regularized MP2, r2SCAN double-hybrids, wr2SCAN        
                                                                         
We gratefully acknowledge several colleagues who have allowed us to      
interface, adapt or use parts of their codes:                            
  Ed Valeev, F. Pavosevic, A. Kumar             : LibInt (2-el integral package), F12 methods 
  Garnet Chan, S. Sharma, J. Yang, R. Olivares  : DMRG                   
  Ulf Ekstrom                                   : XCFun DFT Library      
  Mihaly Kallay                                 : mrcc  (arbitrary order and MRCC methods)
  Frank Weinhold                                : gennbo (NPA and NBO analysis)           
  Simon Mueller                                 : openCOSMO-RS                            
  Christopher J. Cramer and Donald G. Truhlar   : smd solvation model                     
  S Lehtola, MJT Oliveira, MAL Marques          : LibXC Library                           
  Liviu Ungur et al                             : ANISO software                          


 Your calculation uses the libint2 library for the computation of 2-el integrals
 For citations please refer to: http://libint.valeyev.net

 Your ORCA version has been built with support for libXC version: 6.2.2
 For citations please refer to: https://libxc.gitlab.io

 This ORCA versions uses:
   CBLAS   interface :  Fast vector & matrix operations
   LAPACKE interface :  Fast linear algebra routines
   SCALAPACK package :  Parallel linear algebra routines
   Shared memory     :  Shared parallel matrices
   BLAS/LAPACK       :  OpenBLAS 0.3.26  USE64BITINT DYNAMIC_ARCH NO_AFFINITY Haswell SINGLE_THREADED
        Core in use  :  Haswell
   Copyright (c) 2011-2014, The OpenBLAS Project


NOTE: MaxCore=8000 MB was set to SCF,MP2,MDCI,CIPSI,MRCI and CIS
      => If you want to overwrite this, your respective input block should be placed after the MaxCore statement
================================================================================

----- Orbital basis set information -----
Your calculation utilizes the basis: def2-TZVPP
   F. Weigend and R. Ahlrichs, Phys. Chem. Chem. Phys. 7, 3297 (2005).

----- AuxC basis set information -----
Your calculation utilizes the auxiliary basis: def2-TZVPP/C
  H-La, Hf-Rn : A. Hellweg, C. Hattig, S. Hofener and W. Klopper, Theor. Chem. Acc. 117, 587 (2007).
        Ce-Lu : J. Chmela and M. E. Harding, Mol. Phys. (2018).

================================================================================
                                        WARNINGS
                       Please study these warnings very carefully!
================================================================================


WARNING: Post HF methods need fully converged wavefunctions
  ===> : Setting SCFConvForced true
         You can overwrite this default with %scf ConvForced false 


WARNING: MDCI localization with Augmented Hessian Foster-Boys
  ===> : Switching off randomization!

================================================================================
                                       INPUT FILE
================================================================================
NAME = calc.inp
|  1> ! DLPNO-CCSD(T) def2-TZVPP def2-TZVPP/C
|  2> 
|  3> %cpcm
|  4> epsilon 16.7                    # Dielectric constant
|  5> refrac 1.275
|  6> SURFACETYPE VDW_GAUSSIAN
|  7> end
|  8> 
|  9> 
| 10> %PAL NPROCS 8 END
| 11> 
| 12> %maxcore 8000
| 13> 
| 14> *xyz 0 1
| 15>   C      0.618723   -0.138982   -0.421536
| 16>   C      2.098609    0.223123   -0.513225
| 17>   C      2.991532   -0.969437   -0.850966
| 18>   C      4.474340   -0.615406   -0.944562
| 19>   C      5.356964   -1.813129   -1.286020
| 20>   C      6.849715   -1.490610   -1.315114
| 21>   C      7.282695   -0.603107   -2.452220
| 22>   C      8.191169   -1.232912   -3.204383
| 23>   C      8.464963   -2.593304   -2.631886
| 24>   O      7.602990   -2.697697   -1.501952
| 25>   H      0.253558   -0.552229   -1.374477
| 26>   H      0.001429    0.738240   -0.178011
| 27>   H      0.445463   -0.897879    0.357140
| 28>   H      2.241526    1.007179   -1.276177
| 29>   H      2.432029    0.663341    0.441947
| 30>   H      2.662208   -1.410997   -1.807868
| 31>   H      2.852949   -1.755741   -0.088357
| 32>   H      4.607680    0.175006   -1.702263
| 33>   H      4.805426   -0.180552    0.014663
| 34>   H      5.074402   -2.231104   -2.266609
| 35>   H      5.203067   -2.611030   -0.541058
| 36>   H      9.520980   -2.706252   -2.321623
| 37>   H      8.249782   -3.403891   -3.351959
| 38>   H      7.129328   -1.040884   -0.341097
| 39>   H      6.894207    0.403001   -2.609492
| 40>   H      8.682491   -0.845968   -4.097781
| 41> *
| 42> 
| 43>                          ****END OF INPUT****
================================================================================

                       ****************************
                       * Single Point Calculation *
                       ****************************

---------------------------------
CARTESIAN COORDINATES (ANGSTROEM)
---------------------------------
  C      0.618723   -0.138982   -0.421536
  C      2.098609    0.223123   -0.513225
  C      2.991532   -0.969437   -0.850966
  C      4.474340   -0.615406   -0.944562
  C      5.356964   -1.813129   -1.286020
  C      6.849715   -1.490610   -1.315114
  C      7.282695   -0.603107   -2.452220
  C      8.191169   -1.232912   -3.204383
  C      8.464963   -2.593304   -2.631886
  O      7.602990   -2.697697   -1.501952
  H      0.253558   -0.552229   -1.374477
  H      0.001429    0.738240   -0.178011
  H      0.445463   -0.897879    0.357140
  H      2.241526    1.007179   -1.276177
  H      2.432029    0.663341    0.441947
  H      2.662208   -1.410997   -1.807868
  H      2.852949   -1.755741   -0.088357
  H      4.607680    0.175006   -1.702263
  H      4.805426   -0.180552    0.014663
  H      5.074402   -2.231104   -2.266609
  H      5.203067   -2.611030   -0.541058
  H      9.520980   -2.706252   -2.321623
  H      8.249782   -3.403891   -3.351959
  H      7.129328   -1.040884   -0.341097
  H      6.894207    0.403001   -2.609492
  H      8.682491   -0.845968   -4.097781

----------------------------
CARTESIAN COORDINATES (A.U.)
----------------------------
  NO LB      ZA    FRAG     MASS         X           Y           Z
   0 C     6.0000    0    12.011    1.169217   -0.262638   -0.796588
   1 C     6.0000    0    12.011    3.965796    0.421641   -0.969855
   2 C     6.0000    0    12.011    5.653176   -1.831970   -1.608093
   3 C     6.0000    0    12.011    8.455277   -1.162949   -1.784963
   4 C     6.0000    0    12.011   10.123195   -3.426317   -2.430226
   5 C     6.0000    0    12.011   12.944085   -2.816845   -2.485205
   6 C     6.0000    0    12.011   13.762299   -1.139707   -4.634024
   7 C     6.0000    0    12.011   15.479066   -2.329866   -6.055406
   8 C     6.0000    0    12.011   15.996462   -4.900634   -4.973544
   9 O     8.0000    0    15.999   14.367569   -5.097909   -2.838278
  10 H     1.0000    0     1.008    0.479155   -1.043562   -2.597385
  11 H     1.0000    0     1.008    0.002700    1.395071   -0.336392
  12 H     1.0000    0     1.008    0.841803   -1.696745    0.674897
  13 H     1.0000    0     1.008    4.235870    1.903292   -2.411625
  14 H     1.0000    0     1.008    4.595869    1.253533    0.835159
  15 H     1.0000    0     1.008    5.030844   -2.666398   -3.416375
  16 H     1.0000    0     1.008    5.391292   -3.317870   -0.166971
  17 H     1.0000    0     1.008    8.707253    0.330713   -3.216811
  18 H     1.0000    0     1.008    9.080939   -0.341194    0.027709
  19 H     1.0000    0     1.008    9.589230   -4.216176   -4.283270
  20 H     1.0000    0     1.008    9.832372   -4.934132   -1.022451
  21 H     1.0000    0     1.008   17.992045   -5.114075   -4.387232
  22 H     1.0000    0     1.008   15.589829   -6.432422   -6.334285
  23 H     1.0000    0     1.008   13.472477   -1.966986   -0.644580
  24 H     1.0000    0     1.008   13.028163    0.761562   -4.931225
  25 H     1.0000    0     1.008   16.407530   -1.598648   -7.743684

--------------------------------
INTERNAL COORDINATES (ANGSTROEM)
--------------------------------
 C      0   0   0     0.000000000000     0.00000000     0.00000000
 C      1   0   0     1.526299274960     0.00000000     0.00000000
 C      2   1   0     1.527605911422   113.25484277     0.00000000
 C      3   2   1     1.527356449897   113.58251559   180.00132213
 C      4   3   2     1.526485858391   113.15239328   180.15224357
 C      5   4   3     1.527471935650   113.80675867   182.87721542
 C      6   5   4     1.506035627283   114.82008294   290.93397585
 C      7   6   5     1.337059656586   110.02950127   239.60121377
 C      8   7   6     1.501127030970   109.64914944   359.26587723
 O      9   8   7     1.425007437010   104.97925715     1.47476643
 H      1   2   3     1.101006407663   111.01615302   300.25346716
 H      1   2   3     1.099943064592   111.60674552   180.02873063
 H      1   2   3     1.101035874613   111.01316438    59.80781947
 H      2   1   3     1.103297255652   109.61727002   122.00973407
 H      2   1   3     1.103319687809   109.61267188   237.98816439
 H      3   2   1     1.104124525667   109.23677644    57.81193262
 H      3   2   1     1.104106749905   109.26212624   302.21707103
 H      4   3   2     1.103014728254   108.99935867   302.62016348
 H      4   3   2     1.104005679939   109.22054069    58.20181779
 H      5   4   3     1.102768865806   110.37384190    60.91439973
 H      5   4   3     1.102405857139   109.63461775   303.40849140
 H      9   8   7     1.106432232069   111.93404769   241.76971474
 H      9   8   7     1.105377434481   112.37186283   121.23707558
 H      6   5   4     1.108668580386   108.38433510    55.13736246
 H      7   6   5     1.089913168923   123.39856692    59.74890661
 H      8   7   6     1.090542504089   126.85824213   179.63921907

---------------------------
INTERNAL COORDINATES (A.U.)
---------------------------
 C      0   0   0     0.000000000000     0.00000000     0.00000000
 C      1   0   0     2.884287628076     0.00000000     0.00000000
 C      2   1   0     2.886756813146   113.25484277     0.00000000
 C      3   2   1     2.886285399183   113.58251559   180.00132213
 C      4   3   2     2.884640219663   113.15239328   180.15224357
 C      5   4   3     2.886503635629   113.80675867   182.87721542
 C      6   5   4     2.845994883493   114.82008294   290.93397585
 C      7   6   5     2.526676575662   110.02950127   239.60121377
 C      8   7   6     2.836718980760   109.64914944   359.26587723
 O      9   8   7     2.692873794750   104.97925715     1.47476643
 H      1   2   3     2.080600582176   111.01615302   300.25346716
 H      1   2   3     2.078591154986   111.60674552   180.02873063
 H      1   2   3     2.080656266641   111.01316438    59.80781947
 H      2   1   3     2.084929657489   109.61727002   122.00973407
 H      2   1   3     2.084972048123   109.61267188   237.98816439
 H      3   2   1     2.086492971257   109.23677644    57.81193262
 H      3   2   1     2.086459379935   109.26212624   302.21707103
 H      4   3   2     2.084395758081   108.99935867   302.62016348
 H      4   3   2     2.086268385378   109.22054069    58.20181779
 H      5   4   3     2.083931145387   110.37384190    60.91439973
 H      5   4   3     2.083245158423   109.63461775   303.40849140
 H      9   8   7     2.090853904354   111.93404769   241.76971474
 H      9   8   7     2.088860625785   112.37186283   121.23707558
 H      6   5   4     2.095079990212   108.38433510    55.13736246
 H      7   6   5     2.059637399019   123.39856692    59.74890661
 H      8   7   6     2.060826670128   126.85824213   179.63921907

---------------------
BASIS SET INFORMATION
---------------------
There are 3 groups of distinct atoms

 Group   1 Type C   : 11s6p2d1f contracted to 5s3p2d1f pattern {62111/411/11/1}
 Group   2 Type O   : 11s6p2d1f contracted to 5s3p2d1f pattern {62111/411/11/1}
 Group   3 Type H   : 5s2p1d contracted to 3s2p1d pattern {311/11/1}

Atom   0C    basis set group =>   1
Atom   1C    basis set group =>   1
Atom   2C    basis set group =>   1
Atom   3C    basis set group =>   1
Atom   4C    basis set group =>   1
Atom   5C    basis set group =>   1
Atom   6C    basis set group =>   1
Atom   7C    basis set group =>   1
Atom   8C    basis set group =>   1
Atom   9O    basis set group =>   2
Atom  10H    basis set group =>   3
Atom  11H    basis set group =>   3
Atom  12H    basis set group =>   3
Atom  13H    basis set group =>   3
Atom  14H    basis set group =>   3
Atom  15H    basis set group =>   3
Atom  16H    basis set group =>   3
Atom  17H    basis set group =>   3
Atom  18H    basis set group =>   3
Atom  19H    basis set group =>   3
Atom  20H    basis set group =>   3
Atom  21H    basis set group =>   3
Atom  22H    basis set group =>   3
Atom  23H    basis set group =>   3
Atom  24H    basis set group =>   3
Atom  25H    basis set group =>   3
---------------------------------
AUXILIARY/C BASIS SET INFORMATION
---------------------------------
There are 3 groups of distinct atoms

 Group   1 Type C   : 8s6p5d3f1g contracted to 8s6p4d3f1g pattern {11111111/111111/2111/111/1}
 Group   2 Type O   : 8s6p5d3f1g contracted to 8s6p4d3f1g pattern {11111111/111111/2111/111/1}
 Group   3 Type H   : 4s3p2d1f contracted to 4s3p2d1f pattern {1111/111/11/1}

Atom   0C    basis set group =>   1
Atom   1C    basis set group =>   1
Atom   2C    basis set group =>   1
Atom   3C    basis set group =>   1
Atom   4C    basis set group =>   1
Atom   5C    basis set group =>   1
Atom   6C    basis set group =>   1
Atom   7C    basis set group =>   1
Atom   8C    basis set group =>   1
Atom   9O    basis set group =>   2
Atom  10H    basis set group =>   3
Atom  11H    basis set group =>   3
Atom  12H    basis set group =>   3
Atom  13H    basis set group =>   3
Atom  14H    basis set group =>   3
Atom  15H    basis set group =>   3
Atom  16H    basis set group =>   3
Atom  17H    basis set group =>   3
Atom  18H    basis set group =>   3
Atom  19H    basis set group =>   3
Atom  20H    basis set group =>   3
Atom  21H    basis set group =>   3
Atom  22H    basis set group =>   3
Atom  23H    basis set group =>   3
Atom  24H    basis set group =>   3
Atom  25H    basis set group =>   3


           ************************************************************
           *        Program running with 8 parallel MPI-processes     *
           *              working on a common directory               *
           ************************************************************
------------------------------------------------------------------------------
                             ORCA STARTUP CALCULATIONS
------------------------------------------------------------------------------
------------------------------------------------------------------------------
                   ___                                                        
                  /   \      - P O W E R E D   B Y -                         
                 /     \                                                     
                 |  |  |   _    _      __       _____    __    __             
                 |  |  |  | |  | |    /  \     |  _  \  |  |  /  |          
                  \  \/   | |  | |   /    \    | | | |  |  | /  /          
                 / \  \   | |__| |  /  /\  \   | |_| |  |  |/  /          
                |  |  |   |  __  | /  /__\  \  |    /   |      \           
                |  |  |   | |  | | |   __   |  |    \   |  |\   \          
                \     /   | |  | | |  |  |  |  | |\  \  |  | \   \       
                 \___/    |_|  |_| |__|  |__|  |_| \__\ |__|  \__/        
                                                                              
                      - O R C A' S   B I G   F R I E N D -                    
                                      &                                       
                       - I N T E G R A L  F E E D E R -                       
                                                                              
 v1 FN, 2020, v2 2021, v3 2022-2024                                           
------------------------------------------------------------------------------


----------------------
SHARK INTEGRAL PACKAGE
----------------------

Number of atoms                             ...     26
Number of basis functions                   ...    534
Number of shells                            ...    206
Maximum angular momentum                    ...      3
Integral batch strategy                     ... SHARK/LIBINT Hybrid
RI-J (if used) integral strategy            ... SPLIT-RIJ (Revised 2003 algorithm where possible)
Printlevel                                  ...      1
Contraction scheme used                     ... SEGMENTED contraction
Prescreening option                         ... SCHWARTZ
   Thresh                                   ... 1.000e-10
   Tcut                                     ... 1.000e-11
   Tpresel                                  ... 1.000e-11 
Coulomb Range Separation                    ... NOT USED
Exchange Range Separation                   ... NOT USED
Multipole approximations                    ... NOT USED
Finite Nucleus Model                        ... NOT USED
CABS basis                                  ... NOT available
Auxiliary Coulomb fitting basis             ... NOT available
Auxiliary J/K fitting basis                 ... NOT available
Auxiliary Correlation fitting basis         ... AVAILABLE
   # of basis functions in Aux-C            ...   1240
   # of shells in Aux-C                     ...    380
   Maximum angular momentum in Aux-C        ...      4
Auxiliary 'external' fitting basis          ... NOT available

Checking pre-screening integrals            ... done (  0.0 sec) Dimension = 206
Check shell pair data                       ... done (  0.0 sec)
Shell pair information
Shell pair cut-off parameter TPreSel        ...   1.0e-11
Total number of shell pairs                 ...     21321
Shell pairs after pre-screening             ...     16388
Total number of primitive shell pairs       ...     54224
Primitive shell pairs kept                  ...     31401
          la=0 lb=0:   3812 shell pairs
          la=1 lb=0:   4786 shell pairs
          la=1 lb=1:   1551 shell pairs
          la=2 lb=0:   2617 shell pairs
          la=2 lb=1:   1657 shell pairs
          la=2 lb=2:    450 shell pairs
          la=3 lb=0:    748 shell pairs
          la=3 lb=1:    474 shell pairs
          la=3 lb=2:    252 shell pairs
          la=3 lb=3:     41 shell pairs

Calculating one electron integrals          ... done (  0.2 sec)
Calculating RI/C V-Matrix + Cholesky decomp.... done (  2.1 sec)
Calculating Nuclear repulsion               ... done (  0.0 sec) ENN=    522.166825264243 Eh

Diagonalization of the overlap matrix:
Smallest eigenvalue                        ... 5.179e-05
Time for diagonalization                   ...    0.177 sec
Threshold for overlap eigenvalues          ... 1.000e-07
Number of eigenvalues below threshold      ... 0
Time for construction of square roots      ...    0.170 sec
Total time needed                          ...    0.615 sec

-------------------
DFT GRID GENERATION
-------------------

General Integration Accuracy     IntAcc      ... 4.388
Radial Grid Type                 RadialGrid  ... OptM3 with GC (2021)
Angular Grid (max. ang.)         AngularGrid ... 4 (Lebedev-302)
Angular grid pruning method      GridPruning ... 4 (adaptive)
Weight generation scheme         WeightScheme... mBecke (2022)
Basis function cutoff            BFCut       ... 1.0000e-10
Integration weight cutoff        WCut        ... 1.0000e-14
Partially contracted basis set               ... off
Rotationally invariant grid construction     ... off
Angular grids for H and He will be reduced by one unit

Total number of grid points                  ...   111202
Total number of batches                      ...     1754
Average number of points per batch           ...       63
Average number of grid points per atom       ...     4277
Initializing property integral containers    ... done (  0.2 sec)

SHARK setup successfully completed in   7.9 seconds

Maximum memory used throughout the entire STARTUP-calculation: 46.8 MB


           ************************************************************
           *        Program running with 8 parallel MPI-processes     *
           *              working on a common directory               *
           ************************************************************
-------------------------------------------------------------------------------
                                 ORCA GUESS
                   Start orbitals & Density for SCF / CASSCF
-------------------------------------------------------------------------------

------------
SCF SETTINGS
------------
Hamiltonian:
 Ab initio Hamiltonian  Method          .... Hartree-Fock(GTOs)


General Settings:
 Integral files         IntName         .... calc
 Hartree-Fock type      HFTyp           .... RHF
 Total Charge           Charge          ....    0
 Multiplicity           Mult            ....    1
 Number of Electrons    NEL             ....   78
 Basis Dimension        Dim             ....  534
 Nuclear Repulsion      ENuc            ....    522.1668252642 Eh

Convergence Acceleration:
 AO-DIIS                CNVDIIS         .... on
   Start iteration      DIISMaxIt       ....    12
   Startup error        DIISStart       ....  0.200000
   # of expansion vecs  DIISMaxEq       ....     5
   Bias factor          DIISBfac        ....   1.050
   Max. coefficient     DIISMaxC        ....  10.000
 MO-DIIS                CNVKDIIS        .... off
 Trust-Rad. Augm. Hess. CNVTRAH         .... auto
   Auto Start mean grad. ratio tolernc. ....  1.125000
   Auto Start start iteration           ....    50
   Auto Start num. interpolation iter.  ....    10
   Max. Number of Micro iterations      ....    24
   Max. Number of Macro iterations      .... Maxiter - #DIIS iter
   Number of Davidson start vectors     ....     2
   Converg. threshold    (grad. norm)   ....   5.000e-05
   Grad. Scal. Fac. for Micro threshold ....   0.100
   Minimum threshold for Micro iter.    ....   1.000e-02
   NR start threshold (gradient norm)   ....   1.000e-04
   Initial trust radius                 ....   0.400
   Minimum AH scaling param. (alpha)    ....   1.000
   Maximum AH scaling param. (alpha)    .... 1000.000
   Quad. conv. algorithm                .... NR
   White noise on init. David. guess    .... on
   Maximum white noise                  ....   0.010
   Pseudo random numbers                .... off
   Inactive MOs                         .... canonical
   Orbital update algorithm             .... Taylor
   Preconditioner                       .... Diag
   Full preconditioner red. dimension   ....   250
 SOSCF                  CNVSOSCF        .... on
   Start iteration      SOSCFMaxIt      ....   150
   Startup grad/error   SOSCFStart      ....  0.003300
   Hessian update       SOSCFHessUp     .... L-BFGS
 Level Shifting         CNVShift        .... on
   Level shift para.    LevelShift      ....    0.2500
   Turn off err/grad.   ShiftErr        ....    0.0010
 Zerner damping         CNVZerner       .... off
 Static damping         CNVDamp         .... on
   Fraction old density DampFac         ....    0.7000
   Max. Damping (<1)    DampMax         ....    0.9800
   Min. Damping (>=0)   DampMin         ....    0.0000
   Turn off err/grad.   DampErr         ....    0.1000

SCF Procedure:
 Maximum # iterations   MaxIter         ....   125
 SCF integral mode      SCFMode         .... Direct
   Integral package                     .... SHARK and LIBINT hybrid scheme
 Reset frequency        DirectResetFreq ....    20
 Integral Threshold     Thresh          ....  1.000e-10 Eh
 Primitive CutOff       TCut            ....  1.000e-11 Eh

Convergence Tolerance:
 Convergence Check Mode ConvCheckMode   .... Total+1el-Energy
 Convergence forced     ConvForced      .... 1
 Energy Change          TolE            ....  1.000e-06 Eh
 1-El. energy change                    ....  1.000e-03 Eh
 Orbital Gradient       TolG            ....  5.000e-05
 Orbital Rotation angle TolX            ....  5.000e-05
 DIIS Error             TolErr          ....  1.000e-06

------------------------------
INITIAL GUESS: MODEL POTENTIAL
------------------------------
Loading Hartree-Fock densities                     ... done
Calculating cut-offs                               ... done
Initializing the effective Hamiltonian             ... done
Setting up the integral package (SHARK)            ... done
Starting the Coulomb interaction                   ... done (   0.5 sec)
Making the grid                                    ... done (   1.3 sec)
Mapping shells                                     ... done
Starting the XC term evaluation                    ... done (   0.2 sec)
Transforming the Hamiltonian                       ... done (   0.8 sec)
Diagonalizing the Hamiltonian                      ... done (   0.7 sec)
Back transforming the eigenvectors                 ... done (   0.1 sec)
Now organizing SCF variables                       ... done
                      ------------------
                      INITIAL GUESS DONE (   4.4 sec)
                      ------------------
             **** ENERGY FILE WAS UPDATED (calc.en.tmp) ****
Finished Guess after   8.9 sec
Maximum memory used throughout the entire GUESS-calculation: 33.9 MB


           ************************************************************
           *        Program running with 8 parallel MPI-processes     *
           *              working on a common directory               *
           ************************************************************

-------------------------------------------------------------------------------------------
                                      ORCA LEAN-SCF
                              memory conserving SCF solver
-------------------------------------------------------------------------------------------

--------------------
CPCM SOLVATION MODEL
--------------------
CPCM parameters:
  Epsilon                                         ...      16.7000
  Refrac                                          ...       1.2750
  Rsolv                                           ...       1.3000
  Surface type                                    ... GAUSSIAN VDW
  Discretization scheme                           ... Constant charge density
    Threshold for H atoms                         ...       5.0000 (charges/Ang^2)
    Threshold for non-H atoms                     ...       5.0000 (charges/Ang^2)
  Epsilon function type                           ...         CPCM
Solvent:                                          ... CUSTOM
Radii:
  Scheme                                          ... Element-dependent radii
  Radius for C  used is    3.8550 Bohr (=   2.0400 Ang.)
  Radius for O  used is    3.4469 Bohr (=   1.8240 Ang.)
  Radius for H  used is    2.4944 Bohr (=   1.3200 Ang.)
Calculating surface                               ...        done! (  0.0s)
Cavity surface points                             ...         2223
Cavity Volume                                     ...    1350.2833
Cavity Surface-area                               ...     772.2872
Calculating surface distance matrix               ...        done! (  0.3s)
Performing Cholesky decomposition & store         ...        done! (  2.6s)
Overall time for CPCM initialization              ...                 2.9s

----------------------------------------D-I-I-S--------------------------------------------
Iteration    Energy (Eh)           Delta-E    RMSDP     MaxDP     DIISErr   Damp  Time(sec)
-------------------------------------------------------------------------------------------
               ***  Starting incremental Fock matrix formation  ***
    1    -424.6319006422447728     0.00e+00  7.84e-04  3.44e-02  2.96e-01  0.700  27.9
    2    -424.8025733969109297    -1.71e-01  6.41e-04  3.01e-02  2.19e-01  0.700  14.4
                               ***Turning on AO-DIIS***
    3    -424.9084426180462515    -1.06e-01  3.86e-04  1.39e-02  1.61e-01  0.700  14.3
    4    -424.9765180214041038    -6.81e-02  2.74e-04  9.72e-03  1.13e-01  0.700  14.7
    5    -425.0228345540404007    -4.63e-02  2.03e-04  7.10e-03  7.95e-02  0.700  13.1
    6    -425.0550489992215262    -3.22e-02  5.07e-04  1.73e-02  5.58e-02  0.000  14.0
                              *** Initializing SOSCF ***
---------------------------------------S-O-S-C-F--------------------------------------
Iteration    Energy (Eh)           Delta-E    RMSDP     MaxDP     MaxGrad    Time(sec)
--------------------------------------------------------------------------------------
    7    -425.1303247033232537    -7.53e-02  4.90e-05  1.94e-03  1.72e-03    14.6
               *** Restarting incremental Fock matrix formation ***
    8    -425.1304191765755149    -9.45e-05  3.03e-05  1.08e-03  3.95e-04    16.1
    9    -425.1304392739929199    -2.01e-05  1.94e-05  6.91e-04  1.34e-04    11.1
   10    -425.1304424617126188    -3.19e-06  2.94e-06  1.74e-04  3.90e-05    12.1
   11    -425.1304426343377827    -1.73e-07  7.15e-07  3.54e-05  1.44e-05    10.1
                 **** Energy Check signals convergence ****

               *****************************************************
               *                     SUCCESS                       *
               *           SCF CONVERGED AFTER  11 CYCLES          *
               *****************************************************

             **** ENERGY FILE WAS UPDATED (calc.en.tmp) ****

----------------
TOTAL SCF ENERGY
----------------

Total Energy       :       -425.13044263433778 Eh          -11568.38747 eV

Components:
Nuclear Repulsion  :        522.16682526424336 Eh           14208.88168 eV
Electronic Energy  :       -947.28951978387727 Eh          -25777.05831 eV
One Electron Energy:      -1612.07795520275749 Eh          -43866.87131 eV
Two Electron Energy:        664.78843541888023 Eh           18089.81300 eV
CPCM Dielectric    :         -0.00774811470389 Eh              -0.21084 eV

Virial components:
Potential Energy   :       -849.59362983259462 Eh          -23118.61800 eV
Kinetic Energy     :        424.46318719825683 Eh           11550.23053 eV
Virial Ratio       :          2.00157199836453

CPCM Solvation Model Properties:
Surface-charge          :         -0.03252910254030
Corrected charge        :         -0.00000000000000
Outlying charge corr.   :          0.00006501019703 Eh               0.00177 eV
Free-energy (cav+disp)  :  This term is not implemented in the current solvation scheme

---------------
SCF CONVERGENCE
---------------

  Last Energy change         ...    1.7263e-07  Tolerance :   1.0000e-06
  Last MAX-Density change    ...    3.5421e-05  Tolerance :   1.0000e-05
  Last RMS-Density change    ...    7.1533e-07  Tolerance :   1.0000e-06
  Last DIIS Error            ...    1.7226e-03  Tolerance :   1.0000e-06
  Last Orbital Gradient      ...    1.4401e-05  Tolerance :   5.0000e-05
  Last Orbital Rotation      ...    1.3744e-05  Tolerance :   5.0000e-05


----------------
ORBITAL ENERGIES
----------------

  NO   OCC          E(Eh)            E(eV) 
   0   2.0000     -20.552748      -559.2687 
   1   2.0000     -11.278728      -306.9098 
   2   2.0000     -11.276220      -306.8415 
   3   2.0000     -11.230587      -305.5998 
   4   2.0000     -11.227361      -305.5120 
   5   2.0000     -11.213824      -305.1437 
   6   2.0000     -11.213184      -305.1262 
   7   2.0000     -11.212414      -305.1053 
   8   2.0000     -11.210770      -305.0606 
   9   2.0000     -11.207716      -304.9775 
  10   2.0000      -1.376747       -37.4632 
  11   2.0000      -1.086021       -29.5521 
  12   2.0000      -1.064475       -28.9658 
  13   2.0000      -1.035557       -28.1789 
  14   2.0000      -0.976022       -26.5589 
  15   2.0000      -0.906134       -24.6572 
  16   2.0000      -0.829484       -22.5714 
  17   2.0000      -0.789582       -21.4856 
  18   2.0000      -0.780902       -21.2494 
  19   2.0000      -0.752557       -20.4781 
  20   2.0000      -0.692329       -18.8392 
  21   2.0000      -0.654208       -17.8019 
  22   2.0000      -0.639742       -17.4083 
  23   2.0000      -0.599692       -16.3184 
  24   2.0000      -0.595448       -16.2030 
  25   2.0000      -0.577885       -15.7251 
  26   2.0000      -0.556552       -15.1445 
  27   2.0000      -0.547917       -14.9096 
  28   2.0000      -0.541143       -14.7252 
  29   2.0000      -0.525673       -14.3043 
  30   2.0000      -0.498143       -13.5552 
  31   2.0000      -0.492673       -13.4063 
  32   2.0000      -0.482418       -13.1273 
  33   2.0000      -0.467757       -12.7283 
  34   2.0000      -0.457086       -12.4379 
  35   2.0000      -0.454534       -12.3685 
  36   2.0000      -0.451694       -12.2912 
  37   2.0000      -0.428287       -11.6543 
  38   2.0000      -0.346766        -9.4360 
  39   0.0000       0.140193         3.8148 
  40   0.0000       0.152271         4.1435 
  41   0.0000       0.161500         4.3946 
  42   0.0000       0.168293         4.5795 
  43   0.0000       0.175890         4.7862 
  44   0.0000       0.180382         4.9084 
  45   0.0000       0.196890         5.3576 
  46   0.0000       0.197955         5.3866 
  47   0.0000       0.212497         5.7823 
  48   0.0000       0.217461         5.9174 
  49   0.0000       0.220784         6.0078 
*Only the first 10 virtual orbitals were printed.

                    ********************************
                    * MULLIKEN POPULATION ANALYSIS *
                    ********************************

-----------------------
MULLIKEN ATOMIC CHARGES
-----------------------
   0 C :   -0.215805
   1 C :   -0.025151
   2 C :   -0.075851
   3 C :   -0.111833
   4 C :   -0.077179
   5 C :    0.336047
   6 C :   -0.271355
   7 C :   -0.152116
   8 C :    0.176137
   9 O :   -0.492303
  10 H :    0.053507
  11 H :    0.066189
  12 H :    0.053579
  13 H :    0.032279
  14 H :    0.032336
  15 H :    0.039025
  16 H :    0.039095
  17 H :    0.043703
  18 H :    0.046665
  19 H :    0.041489
  20 H :    0.050998
  21 H :    0.051281
  22 H :    0.054245
  23 H :    0.058484
  24 H :    0.124154
  25 H :    0.122379
Sum of atomic charges:    0.0000000

--------------------------------
MULLIKEN REDUCED ORBITAL CHARGES
--------------------------------
  0 C s       :     3.142299  s :     3.142299
      pz      :     1.025720  p :     2.982398
      px      :     0.924671
      py      :     1.032007
      dz2     :     0.012456  d :     0.087005
      dxz     :     0.016402
      dyz     :     0.020784
      dx2y2   :     0.014786
      dxy     :     0.022576
      f0      :     0.000381  f :     0.004102
      f+1     :     0.000592
      f-1     :     0.000568
      f+2     :     0.000521
      f-2     :     0.000334
      f+3     :     0.000927
      f-3     :     0.000780

  1 C s       :     3.055578  s :     3.055578
      pz      :     0.999185  p :     2.842962
      px      :     0.903449
      py      :     0.940328
      dz2     :     0.017173  d :     0.120363
      dxz     :     0.018326
      dyz     :     0.034544
      dx2y2   :     0.025347
      dxy     :     0.024972
      f0      :     0.000600  f :     0.006248
      f+1     :     0.000757
      f-1     :     0.000804
      f+2     :     0.000665
      f-2     :     0.000673
      f+3     :     0.001392
      f-3     :     0.001357

  2 C s       :     3.092801  s :     3.092801
      pz      :     1.013513  p :     2.859038
      px      :     0.896132
      py      :     0.949393
      dz2     :     0.015764  d :     0.117688
      dxz     :     0.017845
      dyz     :     0.035621
      dx2y2   :     0.024918
      dxy     :     0.023540
      f0      :     0.000609  f :     0.006325
      f+1     :     0.000747
      f-1     :     0.000824
      f+2     :     0.000683
      f-2     :     0.000690
      f+3     :     0.001398
      f-3     :     0.001374

  3 C s       :     3.105389  s :     3.105389
      pz      :     1.016949  p :     2.882928
      px      :     0.917248
      py      :     0.948731
      dz2     :     0.015913  d :     0.117189
      dxz     :     0.018725
      dyz     :     0.035000
      dx2y2   :     0.024002
      dxy     :     0.023549
      f0      :     0.000613  f :     0.006328
      f+1     :     0.000751
      f-1     :     0.000824
      f+2     :     0.000683
      f-2     :     0.000691
      f+3     :     0.001389
      f-3     :     0.001377

  4 C s       :     3.050338  s :     3.050338
      pz      :     1.035275  p :     2.906528
      px      :     0.913828
      py      :     0.957425
      dz2     :     0.018994  d :     0.114009
      dxz     :     0.015644
      dyz     :     0.033866
      dx2y2   :     0.026405
      dxy     :     0.019100
      f0      :     0.000666  f :     0.006304
      f+1     :     0.000787
      f-1     :     0.000803
      f+2     :     0.000695
      f-2     :     0.000664
      f+3     :     0.001357
      f-3     :     0.001331

  5 C s       :     2.940507  s :     2.940507
      pz      :     0.958715  p :     2.518834
      px      :     0.870596
      py      :     0.689522
      dz2     :     0.036510  d :     0.190908
      dxz     :     0.024326
      dyz     :     0.048419
      dx2y2   :     0.043761
      dxy     :     0.037892
      f0      :     0.001766  f :     0.013704
      f+1     :     0.001372
      f-1     :     0.001675
      f+2     :     0.001321
      f-2     :     0.001966
      f+3     :     0.002280
      f-3     :     0.003324

  6 C s       :     3.208998  s :     3.208998
      pz      :     0.930949  p :     2.943481
      px      :     0.989725
      py      :     1.022808
      dz2     :     0.028904  d :     0.110444
      dxz     :     0.014390
      dyz     :     0.023735
      dx2y2   :     0.023780
      dxy     :     0.019635
      f0      :     0.000873  f :     0.008432
      f+1     :     0.001190
      f-1     :     0.001255
      f+2     :     0.001598
      f-2     :     0.001298
      f+3     :     0.001174
      f-3     :     0.001044

  7 C s       :     3.122309  s :     3.122309
      pz      :     0.997949  p :     2.909548
      px      :     0.973712
      py      :     0.937887
      dz2     :     0.022300  d :     0.111793
      dxz     :     0.017411
      dyz     :     0.025147
      dx2y2   :     0.030264
      dxy     :     0.016671
      f0      :     0.000725  f :     0.008467
      f+1     :     0.001401
      f-1     :     0.001220
      f+2     :     0.001782
      f-2     :     0.001152
      f+3     :     0.001139
      f-3     :     0.001048

  8 C s       :     3.063077  s :     3.063077
      pz      :     0.759053  p :     2.599669
      px      :     0.890010
      py      :     0.950606
      dz2     :     0.033652  d :     0.149455
      dxz     :     0.022533
      dyz     :     0.038156
      dx2y2   :     0.038835
      dxy     :     0.016280
      f0      :     0.002295  f :     0.011662
      f+1     :     0.002141
      f-1     :     0.001167
      f+2     :     0.002277
      f-2     :     0.001665
      f+3     :     0.001086
      f-3     :     0.001032

  9 O s       :     3.784533  s :     3.784533
      pz      :     1.563293  p :     4.668713
      px      :     1.566517
      py      :     1.538903
      dz2     :     0.008735  d :     0.037084
      dxz     :     0.007761
      dyz     :     0.005080
      dx2y2   :     0.007225
      dxy     :     0.008284
      f0      :     0.000191  f :     0.001973
      f+1     :     0.000491
      f-1     :     0.000193
      f+2     :     0.000258
      f-2     :     0.000258
      f+3     :     0.000385
      f-3     :     0.000196

 10 H s       :     0.907307  s :     0.907307
      pz      :     0.018733  p :     0.037160
      px      :     0.009285
      py      :     0.009142
      dz2     :     0.000657  d :     0.002027
      dxz     :     0.000528
      dyz     :     0.000517
      dx2y2   :     0.000163
      dxy     :     0.000162

 11 H s       :     0.894135  s :     0.894135
      pz      :     0.008142  p :     0.037669
      px      :     0.012398
      py      :     0.017129
      dz2     :     0.000213  d :     0.002008
      dxz     :     0.000181
      dyz     :     0.000409
      dx2y2   :     0.000650
      dxy     :     0.000554

 12 H s       :     0.907229  s :     0.907229
      pz      :     0.014924  p :     0.037165
      px      :     0.008125
      py      :     0.014117
      dz2     :     0.000501  d :     0.002027
      dxz     :     0.000334
      dyz     :     0.000552
      dx2y2   :     0.000297
      dxy     :     0.000344

 13 H s       :     0.925527  s :     0.925527
      pz      :     0.015204  p :     0.039989
      px      :     0.008080
      py      :     0.016704
      dz2     :     0.000535  d :     0.002205
      dxz     :     0.000347
      dyz     :     0.000574
      dx2y2   :     0.000358
      dxy     :     0.000390

 14 H s       :     0.925482  s :     0.925482
      pz      :     0.019725  p :     0.039978
      px      :     0.009436
      py      :     0.010816
      dz2     :     0.000661  d :     0.002204
      dxz     :     0.000575
      dyz     :     0.000606
      dx2y2   :     0.000186
      dxy     :     0.000176

 15 H s       :     0.919386  s :     0.919386
      pz      :     0.019442  p :     0.039372
      px      :     0.009489
      py      :     0.010441
      dz2     :     0.000661  d :     0.002217
      dxz     :     0.000581
      dyz     :     0.000605
      dx2y2   :     0.000193
      dxy     :     0.000177

 16 H s       :     0.919234  s :     0.919234
      pz      :     0.014866  p :     0.039454
      px      :     0.008299
      py      :     0.016288
      dz2     :     0.000531  d :     0.002216
      dxz     :     0.000357
      dyz     :     0.000573
      dx2y2   :     0.000359
      dxy     :     0.000396

 17 H s       :     0.913871  s :     0.913871
      pz      :     0.014960  p :     0.040205
      px      :     0.008622
      py      :     0.016624
      dz2     :     0.000531  d :     0.002222
      dxz     :     0.000355
      dyz     :     0.000569
      dx2y2   :     0.000356
      dxy     :     0.000410

 18 H s       :     0.911653  s :     0.911653
      pz      :     0.019504  p :     0.039474
      px      :     0.009534
      py      :     0.010437
      dz2     :     0.000657  d :     0.002208
      dxz     :     0.000584
      dyz     :     0.000604
      dx2y2   :     0.000188
      dxy     :     0.000175

 19 H s       :     0.915911  s :     0.915911
      pz      :     0.020534  p :     0.040338
      px      :     0.009472
      py      :     0.010333
      dz2     :     0.000684  d :     0.002261
      dxz     :     0.000623
      dyz     :     0.000628
      dx2y2   :     0.000156
      dxy     :     0.000170

 20 H s       :     0.907030  s :     0.907030
      pz      :     0.014759  p :     0.039714
      px      :     0.008246
      py      :     0.016710
      dz2     :     0.000534  d :     0.002257
      dxz     :     0.000340
      dyz     :     0.000576
      dx2y2   :     0.000372
      dxy     :     0.000436

 21 H s       :     0.911584  s :     0.911584
      pz      :     0.006039  p :     0.034879
      px      :     0.020824
      py      :     0.008016
      dz2     :     0.000215  d :     0.002256
      dxz     :     0.000679
      dyz     :     0.000084
      dx2y2   :     0.000655
      dxy     :     0.000623

 22 H s       :     0.908491  s :     0.908491
      pz      :     0.011240  p :     0.035005
      px      :     0.006236
      py      :     0.017530
      dz2     :     0.000518  d :     0.002259
      dxz     :     0.000340
      dyz     :     0.000641
      dx2y2   :     0.000458
      dxy     :     0.000301

 23 H s       :     0.901901  s :     0.901901
      pz      :     0.022661  p :     0.037153
      px      :     0.007529
      py      :     0.006963
      dz2     :     0.000823  d :     0.002462
      dxz     :     0.000595
      dyz     :     0.000673
      dx2y2   :     0.000191
      dxy     :     0.000180

 24 H s       :     0.834235  s :     0.834235
      pz      :     0.008996  p :     0.039559
      px      :     0.009600
      py      :     0.020963
      dz2     :     0.000205  d :     0.002052
      dxz     :     0.000071
      dyz     :     0.000615
      dx2y2   :     0.000615
      dxy     :     0.000546

 25 H s       :     0.836242  s :     0.836242
      pz      :     0.017477  p :     0.039346
      px      :     0.010677
      py      :     0.011192
      dz2     :     0.000528  d :     0.002032
      dxz     :     0.000503
      dyz     :     0.000578
      dx2y2   :     0.000264
      dxy     :     0.000160


                     *******************************
                     * LOEWDIN POPULATION ANALYSIS *
                     *******************************

----------------------
LOEWDIN ATOMIC CHARGES
----------------------
   0 C :   -0.001014
   1 C :   -0.040655
   2 C :   -0.030555
   3 C :   -0.025290
   4 C :   -0.021968
   5 C :   -0.145353
   6 C :   -0.009814
   7 C :   -0.013357
   8 C :   -0.086842
   9 O :    0.140370
  10 H :    0.007172
  11 H :    0.006016
  12 H :    0.007214
  13 H :    0.012967
  14 H :    0.013083
  15 H :    0.016344
  16 H :    0.016308
  17 H :    0.017097
  18 H :    0.017973
  19 H :    0.019749
  20 H :    0.020261
  21 H :    0.012565
  22 H :    0.012663
  23 H :    0.021861
  24 H :    0.016975
  25 H :    0.016229

-------------------------------
LOEWDIN REDUCED ORBITAL CHARGES
-------------------------------
  0 C s       :     2.707682  s :     2.707682
      pz      :     1.002759  p :     2.950540
      px      :     0.948411
      py      :     0.999370
      dz2     :     0.047898  d :     0.313577
      dxz     :     0.059566
      dyz     :     0.068062
      dx2y2   :     0.054999
      dxy     :     0.083052
      f0      :     0.002950  f :     0.029216
      f+1     :     0.004493
      f-1     :     0.003517
      f+2     :     0.004515
      f-2     :     0.003312
      f+3     :     0.005873
      f-3     :     0.004555

  1 C s       :     2.694698  s :     2.694698
      pz      :     0.988444  p :     2.882678
      px      :     0.935268
      py      :     0.958966
      dz2     :     0.059527  d :     0.422741
      dxz     :     0.065752
      dyz     :     0.107296
      dx2y2   :     0.096933
      dxy     :     0.093234
      f0      :     0.003924  f :     0.040538
      f+1     :     0.005218
      f-1     :     0.004817
      f+2     :     0.005697
      f-2     :     0.005314
      f+3     :     0.007045
      f-3     :     0.008521

  2 C s       :     2.692003  s :     2.692003
      pz      :     0.986553  p :     2.874726
      px      :     0.930547
      py      :     0.957626
      dz2     :     0.059799  d :     0.423130
      dxz     :     0.065483
      dyz     :     0.108435
      dx2y2   :     0.098320
      dxy     :     0.091092
      f0      :     0.003949  f :     0.040696
      f+1     :     0.005213
      f-1     :     0.004842
      f+2     :     0.005807
      f-2     :     0.005316
      f+3     :     0.007095
      f-3     :     0.008475

  3 C s       :     2.689215  s :     2.689215
      pz      :     0.986117  p :     2.875416
      px      :     0.932314
      py      :     0.956985
      dz2     :     0.059542  d :     0.419903
      dxz     :     0.065813
      dyz     :     0.107246
      dx2y2   :     0.096087
      dxy     :     0.091215
      f0      :     0.003976  f :     0.040755
      f+1     :     0.005238
      f-1     :     0.004824
      f+2     :     0.005757
      f-2     :     0.005315
      f+3     :     0.007138
      f-3     :     0.008506

  4 C s       :     2.694066  s :     2.694066
      pz      :     0.987703  p :     2.874692
      px      :     0.926630
      py      :     0.960360
      dz2     :     0.065973  d :     0.413067
      dxz     :     0.061410
      dyz     :     0.104974
      dx2y2   :     0.100613
      dxy     :     0.080097
      f0      :     0.004258  f :     0.040142
      f+1     :     0.005425
      f-1     :     0.004654
      f+2     :     0.006114
      f-2     :     0.005046
      f+3     :     0.006509
      f-3     :     0.008137

  5 C s       :     2.695860  s :     2.695860
      pz      :     0.985083  p :     2.711274
      px      :     0.911937
      py      :     0.814254
      dz2     :     0.125189  d :     0.649588
      dxz     :     0.087512
      dyz     :     0.138959
      dx2y2   :     0.151288
      dxy     :     0.146641
      f0      :     0.010891  f :     0.088631
      f+1     :     0.009163
      f-1     :     0.010141
      f+2     :     0.009266
      f-2     :     0.013294
      f+3     :     0.015727
      f-3     :     0.020149

  6 C s       :     2.736491  s :     2.736491
      pz      :     0.940703  p :     2.845335
      px      :     0.931727
      py      :     0.972905
      dz2     :     0.101060  d :     0.384846
      dxz     :     0.058587
      dyz     :     0.077439
      dx2y2   :     0.071048
      dxy     :     0.076712
      f0      :     0.005488  f :     0.043143
      f+1     :     0.005851
      f-1     :     0.007060
      f+2     :     0.007871
      f-2     :     0.006458
      f+3     :     0.006449
      f-3     :     0.003965

  7 C s       :     2.740095  s :     2.740095
      pz      :     0.956188  p :     2.844852
      px      :     0.932314
      py      :     0.956350
      dz2     :     0.069622  d :     0.385312
      dxz     :     0.067590
      dyz     :     0.084838
      dx2y2   :     0.091418
      dxy     :     0.071843
      f0      :     0.003068  f :     0.043098
      f+1     :     0.006396
      f-1     :     0.007306
      f+2     :     0.008651
      f-2     :     0.005734
      f+3     :     0.006796
      f-3     :     0.005148

  8 C s       :     2.708419  s :     2.708419
      pz      :     0.844387  p :     2.742871
      px      :     0.917691
      py      :     0.980794
      dz2     :     0.117895  d :     0.557350
      dxz     :     0.105353
      dyz     :     0.138634
      dx2y2   :     0.135195
      dxy     :     0.060272
      f0      :     0.015234  f :     0.078202
      f+1     :     0.015285
      f-1     :     0.008967
      f+2     :     0.011184
      f-2     :     0.011937
      f+3     :     0.008416
      f-3     :     0.007178

  9 O s       :     3.277944  s :     3.277944
      pz      :     1.506519  p :     4.485311
      px      :     1.483918
      py      :     1.494873
      dz2     :     0.019362  d :     0.090507
      dxz     :     0.018274
      dyz     :     0.015499
      dx2y2   :     0.017399
      dxy     :     0.019972
      f0      :     0.000770  f :     0.005868
      f+1     :     0.000878
      f-1     :     0.000871
      f+2     :     0.000737
      f-2     :     0.000916
      f+3     :     0.000845
      f-3     :     0.000851

 10 H s       :     0.823499  s :     0.823499
      pz      :     0.060520  p :     0.142162
      px      :     0.039440
      py      :     0.042201
      dz2     :     0.008389  d :     0.027168
      dxz     :     0.006834
      dyz     :     0.007466
      dx2y2   :     0.002324
      dxy     :     0.002155

 11 H s       :     0.824122  s :     0.824122
      pz      :     0.039196  p :     0.142769
      px      :     0.047007
      py      :     0.056567
      dz2     :     0.002935  d :     0.027093
      dxz     :     0.002654
      dyz     :     0.006512
      dx2y2   :     0.008315
      dxy     :     0.006677

 12 H s       :     0.823471  s :     0.823471
      pz      :     0.052693  p :     0.142150
      px      :     0.036767
      py      :     0.052690
      dz2     :     0.007772  d :     0.027165
      dxz     :     0.004281
      dyz     :     0.006404
      dx2y2   :     0.004094
      dxy     :     0.004612

 13 H s       :     0.816756  s :     0.816756
      pz      :     0.052272  p :     0.142681
      px      :     0.036564
      py      :     0.053844
      dz2     :     0.007646  d :     0.027596
      dxz     :     0.004025
      dyz     :     0.006735
      dx2y2   :     0.004417
      dxy     :     0.004772

 14 H s       :     0.816673  s :     0.816673
      pz      :     0.061004  p :     0.142653
      px      :     0.039121
      py      :     0.042528
      dz2     :     0.008647  d :     0.027592
      dxz     :     0.006510
      dyz     :     0.007846
      dx2y2   :     0.002371
      dxy     :     0.002218

 15 H s       :     0.814051  s :     0.814051
      pz      :     0.061142  p :     0.141942
      px      :     0.037905
      py      :     0.042895
      dz2     :     0.008593  d :     0.027663
      dxz     :     0.006637
      dyz     :     0.007837
      dx2y2   :     0.002325
      dxy     :     0.002272

 16 H s       :     0.814117  s :     0.814117
      pz      :     0.051946  p :     0.141897
      px      :     0.035386
      py      :     0.054566
      dz2     :     0.007596  d :     0.027677
      dxz     :     0.004043
      dyz     :     0.006731
      dx2y2   :     0.004381
      dxy     :     0.004927

 17 H s       :     0.811912  s :     0.811912
      pz      :     0.052242  p :     0.143244
      px      :     0.036509
      py      :     0.054493
      dz2     :     0.007577  d :     0.027746
      dxz     :     0.004031
      dyz     :     0.006755
      dx2y2   :     0.004340
      dxy     :     0.005044

 18 H s       :     0.811898  s :     0.811898
      pz      :     0.061466  p :     0.142456
      px      :     0.038550
      py      :     0.042440
      dz2     :     0.008635  d :     0.027674
      dxz     :     0.006705
      dyz     :     0.007826
      dx2y2   :     0.002250
      dxy     :     0.002257

 19 H s       :     0.811368  s :     0.811368
      pz      :     0.063078  p :     0.140937
      px      :     0.036285
      py      :     0.041574
      dz2     :     0.008727  d :     0.027946
      dxz     :     0.007121
      dyz     :     0.008133
      dx2y2   :     0.001969
      dxy     :     0.001995

 20 H s       :     0.810027  s :     0.810027
      pz      :     0.051310  p :     0.141773
      px      :     0.035643
      py      :     0.054820
      dz2     :     0.007480  d :     0.027939
      dxz     :     0.003847
      dyz     :     0.006780
      dx2y2   :     0.004607
      dxy     :     0.005225

 21 H s       :     0.826844  s :     0.826844
      pz      :     0.029367  p :     0.134490
      px      :     0.068513
      py      :     0.036611
      dz2     :     0.002664  d :     0.026100
      dxz     :     0.007072
      dyz     :     0.001124
      dx2y2   :     0.007158
      dxy     :     0.008083

 22 H s       :     0.826662  s :     0.826662
      pz      :     0.046564  p :     0.134525
      px      :     0.032352
      py      :     0.055609
      dz2     :     0.005395  d :     0.026150
      dxz     :     0.004167
      dyz     :     0.007316
      dx2y2   :     0.005477
      dxy     :     0.003795

 23 H s       :     0.815748  s :     0.815748
      pz      :     0.066352  p :     0.135680
      px      :     0.034449
      py      :     0.034879
      dz2     :     0.009197  d :     0.026711
      dxz     :     0.006420
      dyz     :     0.007304
      dx2y2   :     0.001631
      dxy     :     0.002159

 24 H s       :     0.808749  s :     0.808749
      pz      :     0.036495  p :     0.148165
      px      :     0.041258
      py      :     0.070412
      dz2     :     0.002604  d :     0.026111
      dxz     :     0.001103
      dyz     :     0.007289
      dx2y2   :     0.007933
      dxy     :     0.007183

 25 H s       :     0.811244  s :     0.811244
      pz      :     0.062765  p :     0.146660
      px      :     0.043334
      py      :     0.040561
      dz2     :     0.007587  d :     0.025867
      dxz     :     0.006370
      dyz     :     0.006662
      dx2y2   :     0.002845
      dxy     :     0.002404


                      *****************************
                      * MAYER POPULATION ANALYSIS *
                      *****************************

  NA   - Mulliken gross atomic population
  ZA   - Total nuclear charge
  QA   - Mulliken gross atomic charge
  VA   - Mayer's total valence
  BVA  - Mayer's bonded valence
  FA   - Mayer's free valence

  ATOM       NA         ZA         QA         VA         BVA        FA
  0 C      6.2158     6.0000    -0.2158     3.9619     3.9619     0.0000
  1 C      6.0252     6.0000    -0.0252     3.8593     3.8593    -0.0000
  2 C      6.0759     6.0000    -0.0759     3.8756     3.8756     0.0000
  3 C      6.1118     6.0000    -0.1118     3.9243     3.9243     0.0000
  4 C      6.0772     6.0000    -0.0772     3.8894     3.8894     0.0000
  5 C      5.6640     6.0000     0.3360     3.8455     3.8455     0.0000
  6 C      6.2714     6.0000    -0.2714     3.9295     3.9295     0.0000
  7 C      6.1521     6.0000    -0.1521     3.9629     3.9629     0.0000
  8 C      5.8239     6.0000     0.1761     3.9734     3.9734     0.0000
  9 O      8.4923     8.0000    -0.4923     1.8538     1.8538     0.0000
 10 H      0.9465     1.0000     0.0535     1.0027     1.0027    -0.0000
 11 H      0.9338     1.0000     0.0662     1.0042     1.0042     0.0000
 12 H      0.9464     1.0000     0.0536     1.0027     1.0027     0.0000
 13 H      0.9677     1.0000     0.0323     1.0118     1.0118    -0.0000
 14 H      0.9677     1.0000     0.0323     1.0118     1.0118    -0.0000
 15 H      0.9610     1.0000     0.0390     1.0131     1.0131     0.0000
 16 H      0.9609     1.0000     0.0391     1.0138     1.0138     0.0000
 17 H      0.9563     1.0000     0.0437     1.0134     1.0134     0.0000
 18 H      0.9533     1.0000     0.0467     1.0144     1.0144     0.0000
 19 H      0.9585     1.0000     0.0415     1.0281     1.0281     0.0000
 20 H      0.9490     1.0000     0.0510     1.0233     1.0233     0.0000
 21 H      0.9487     1.0000     0.0513     0.9927     0.9927     0.0000
 22 H      0.9458     1.0000     0.0542     0.9903     0.9903    -0.0000
 23 H      0.9415     1.0000     0.0585     1.0076     1.0076    -0.0000
 24 H      0.8758     1.0000     0.1242     1.0080     1.0080    -0.0000
 25 H      0.8776     1.0000     0.1224     1.0048     1.0048    -0.0000

  Mayer bond orders larger than 0.100000
B(  0-C ,  1-C ) :   0.9380 B(  0-C , 10-H ) :   1.0078 B(  0-C , 11-H ) :   1.0144 
B(  0-C , 12-H ) :   1.0078 B(  1-C ,  2-C ) :   0.9465 B(  1-C , 13-H ) :   1.0158 
B(  1-C , 14-H ) :   1.0160 B(  2-C ,  3-C ) :   0.9394 B(  2-C , 15-H ) :   1.0162 
B(  2-C , 16-H ) :   1.0176 B(  3-C ,  4-C ) :   0.9467 B(  3-C , 17-H ) :   1.0158 
B(  3-C , 18-H ) :   1.0181 B(  4-C ,  5-C ) :   0.9581 B(  4-C , 19-H ) :   1.0032 
B(  4-C , 20-H ) :   1.0139 B(  5-C ,  6-C ) :   0.9644 B(  5-C ,  9-O ) :   0.9123 
B(  5-C , 23-H ) :   1.0030 B(  6-C ,  7-C ) :   1.9688 B(  6-C , 24-H ) :   0.9747 
B(  7-C ,  8-C ) :   1.0210 B(  7-C , 25-H ) :   0.9739 B(  8-C ,  9-O ) :   0.9267 
B(  8-C , 21-H ) :   1.0009 B(  8-C , 22-H ) :   0.9925 

-------
TIMINGS
-------

Total SCF time: 0 days 0 hours 2 min 48 sec 

Total time                  ....     168.099 sec
Sum of individual times     ....     167.695 sec  ( 99.8%)

SCF preparation             ....       4.971 sec  (  3.0%)
Fock matrix formation       ....     156.791 sec  ( 93.3%)
  Startup                   ....       0.959 sec  (  0.6% of F)
  Coulomb+Exchange Fock     ....     150.514 sec  ( 96.0% of F)
  CPCM terms                ....       4.773 sec  (  3.0% of F)
Diagonalization             ....       0.000 sec  (  0.0%)
Density matrix formation    ....       0.133 sec  (  0.1%)
Total Energy calculation    ....       1.042 sec  (  0.6%)
Population analysis         ....       0.083 sec  (  0.0%)
Orbital Transformation      ....       0.217 sec  (  0.1%)
Orbital Orthonormalization  ....       0.000 sec  (  0.0%)
DIIS solution               ....       4.077 sec  (  2.4%)
SOSCF solution              ....       0.373 sec  (  0.2%)
Finished LeanSCF after 168.2 sec

Maximum memory used throughout the entire LEANSCF-calculation: 42.3 MB


           ************************************************************
           *        Program running with 8 parallel MPI-processes     *
           *              working on a common directory               *
           ************************************************************

------------------------------------------------------------------------------
                         ORCA PROPERTY INTEGRAL CALCULATIONS
------------------------------------------------------------------------------

GBWName                                   ... calc.gbw
Number of atoms                           ...     26
Number of basis functions                 ...    534
Max core memory                           ...   8000 MB

Dipole integrals                          ... YES
Quadrupole integrals                      ...  NO
Linear momentum integrals                 ... YES
Angular momentum integrals                ... YES
Higher moments length integrals           ...  NO
Higher moments velocity integrals         ...  NO
Kinetic energy integrals                  ...  NO
GIAO right hand sides                     ...  NO
GIAO dipole derivative integrals          ...  NO
SOC integrals                             ...  NO
EPR diamagnetic integrals (GIAO)          ...  NO
EPR gauge integrals                       ...  NO
Field gradient integrals                  ...  NO (   0 nuclei)
Spin-dipole/Fermi contact integrals       ...  NO (   0 nuclei)
Contact density integrals                 ...  NO (   0 nuclei)
Nucleus-orbit integrals                   ...  NO (   0 nuclei)
Geometric perturbations                   ...  NO (  26 nuclei)

Choice of electric origin   ... Center of mass
Position of electric origin ... ( 10.1034, -2.2753, -2.8156) 
Choice of magnetic origin   ... GIAO
Position of magnetic origin ... (  0.0000,  0.0000,  0.0000) 

Calculating integrals                     ... Electric Dipole (Length)     done (  0.0 sec)
Calculating integrals                     ... Linear Momentum              done (  0.0 sec)
Calculating integrals                     ... Angular Momentum  (ElOri)    done (  0.0 sec)

Property integrals calculated in   0.1 sec

Maximum memory used throughout the entire PROPINT-calculation: 40.2 MB


           ************************************************************
           *        Program running with 8 parallel MPI-processes     *
           *              working on a common directory               *
           ************************************************************


--------------------------------------------------------------------------------
                             ORCA-MATRIX DRIVEN CI
--------------------------------------------------------------------------------


Wavefunction type
-----------------
Correlation treatment                      ...      CCSD     
Single excitations                         ... ON
Orbital optimization                       ... OFF
Calculation of Z vector                    ... OFF
Calculation of Brueckner orbitals          ... OFF
Perturbative triple excitations            ... ON
CPCM scheme                                ... PTES
Calculation of F12 correction              ... OFF
Frozen core treatment                      ... chemical core (20 el)
Reference Wavefunction                     ... RHF
  Internal Orbitals:    10 ...   38 ( 29 MO's/ 58 electrons)
  Virtual  Orbitals:    39 ...  533 (495 MO's              )
Number of AO's                             ...    534
Number of electrons                        ...     78
Number of correlated electrons             ...     58

Algorithmic settings
--------------------
Integral transformation                    ... All integrals via the RI transformation
K(C) Formation                             ... RI-DLPNO
   PNO-Integral Storage                    ... ON DISK
   PNO occupation number cut-off           ... 3.330e-07
   Singles PNO occupation number cut-off   ... 9.990e-09
   PNO Mulliken prescreening cut-off       ... 1.000e-03
   Domain cut-off (Mulliken population)    ... 1.000e-03
   PNO Normalization                       ...    1
Maximum number of iterations               ...        50
Convergence tolerance (max. residuum)      ... 2.500e-05
Level shift for amplitude update           ... 2.000e-01
Maximum number of DIIS vectors             ...         7
DIIS turned on at iteration                ...         0
Damping before turning on DIIS             ...     0.500
Damping after turning on DIIS              ...     0.000
Pair specific amplitude update             ... OFF
Natural orbital iterations                 ... OFF
Perturbative natural orbital generation    ... OFF
Printlevel                                 ... 2

Singles Fock matrix elements calculated using PNOs.

Memory handling:
----------------
Maximum memory for working arrays          ...   8000 MB
Data storage in matrix containers          ... UNCOMPRESSED
Data type for integral storage             ... DOUBLE
In-Core Storage of quantities:
   Amplitudes+Sigma Vector      ... NO
   J+K operators                ... NO
   DIIS vectors                 ... NO
   3-external integrals         ... NO
   4-external integrals         ... NO

Localization treatment:
-----------------------
Localization option                        ...    6
Localization threshhold                    ... -1.0e+00
Using relative localization threshhold     ... 1.0e-08
Neglect threshold for strong pairs         ... 1.000e-04 Eh
Prescreening threshold for very weak pairs ... 1.000e-06 Eh

Initializing the integral package          ... done
Localizing the valence orbitals
Localizing the valence orbitals
------------------------------------------------------------------------------
                           ORCA ORBITAL LOCALIZATION
------------------------------------------------------------------------------

Input orbitals are from                  ... calc.gbw
Output orbitals are to                   ... calc.loc
Max. number of iterations                ... 128
Localizations seeded randomly            ... off
Convergence tolerance                    ... 1.000e-06
Using relative localization threshhold   ... 1.000e-08
Threshold for strong local MOs           ... 9.500e-01
Threshold for bond MOs                   ... 8.500e-01
Operator                                 ... 0
Orbital range for localization           ... 10 to 38
Localization criterion                   ... FOSTER-BOYS (AUGMENTED HESSIAN)
Doing the dipole integrals     ... o.k.
Initial value of the localization sum :   924.664795
ITERATION   0 : L=  998.0591704811 DL=  7.34e+01 (AVERGE_DL)=    0.4251756375 
ITERATION   1 : L= 1006.3451825825 DL=  8.29e+00 (AVERGE_DL)=    0.1428597102 
ITERATION   2 : L= 1006.4399820446 DL=  9.48e-02 (AVERGE_DL)=    0.0152805828 
ITERATION   3 : L= 1006.4410672532 DL=  1.09e-03 (AVERGE_DL)=    0.0016349090 
ITERATION   4 : L= 1006.4412071259 DL=  1.40e-04 (AVERGE_DL)=    0.0005869531 
ITERATION   5 : L= 1006.4412248426 DL=  1.77e-05 (AVERGE_DL)=    0.0002088954 
ITERATION   6 : L= 1006.4412270203 DL=  2.18e-06 (AVERGE_DL)=    0.0000732364 
ITERATION   7 : L= 1006.4412272827 DL=  2.62e-07 (AVERGE_DL)=    0.0000254258 
LOCALIZATION SUM CONVERGED

------------------------------------------------------
AUGMENTED HESSIAN OPTIMIZATION OF FOSTER-BOYS ORBITALS
------------------------------------------------------

Spin operator:           0
Orbital window:          10 to 38
Number of iterations:    128
Gradient tolerance:      1.000e-06
Number of pairs:         406
Davidson threshold:      2000
Diagonalization method:  LAPACK
Iter:    0   L: 1006.4412272827   Grad. norm: 3.774656e-03
   *** Likely close to a maximum now. ***
       Augmented Hessian eigenvalues:  9.86e-08 -1.17e+00 -3.62e+00 -5.45e+00 ... 
Iter:    1   L: 1006.4412273320   Grad. norm: 4.917602e-08
LOCALIZATION HAS CONVERGED.

Eigenvalues of the Hessian:
  0 -1.174e+00
  1 -3.621e+00
  2 -5.448e+00
  3 -5.478e+00
  4 -5.574e+00
  5 -7.639e+00
  6 -1.081e+01
  7 -1.729e+01
  8 -1.762e+01
  9 -1.777e+01
    ...


--------------------------------------------------------------------------------
                    LOCALIZED MOLECULAR ORBITAL COMPOSITIONS
--------------------------------------------------------------------------------

The Mulliken populations for each LMO on each atom are computed
The LMO`s will be ordered according to atom index and type
  (A) Strongly localized MO`s have populations of >=0.950 on one atom
  (B) Two center bond orbitals have populations of >=0.850 on two atoms
  (C) Other MO`s are considered to be `delocalized`

FOUND  -   2 strongly local MO`s
       -  27 two center bond MO`s
       -   0 significantly delocalized MO`s

Rather strongly localized orbitals:
MO  11:   9O  -   0.973080
MO  10:   9O  -   0.985706
Bond-like localized orbitals:
MO  38:  25H  -   0.439300  and   7C  -   0.564115
MO  37:  24H  -   0.436727  and   6C  -   0.562527
MO  36:  23H  -   0.476760  and   5C  -   0.555603
MO  35:  22H  -   0.486652  and   8C  -   0.540054
MO  34:  21H  -   0.487144  and   8C  -   0.546311
MO  33:  20H  -   0.476900  and   4C  -   0.550178
MO  32:  19H  -   0.480402  and   4C  -   0.539152
MO  31:  18H  -   0.482504  and   3C  -   0.546097
MO  30:  17H  -   0.484897  and   3C  -   0.541560
MO  29:  16H  -   0.487232  and   2C  -   0.541428
MO  28:  15H  -   0.487618  and   2C  -   0.540470
MO  27:  14H  -   0.491423  and   1C  -   0.537368
MO  26:  13H  -   0.491491  and   1C  -   0.537113
MO  25:  12H  -   0.484069  and   0C  -   0.538907
MO  24:  11H  -   0.475198  and   0C  -   0.550843
MO  23:  10H  -   0.484123  and   0C  -   0.538901
MO  22:   9O  -   0.674385  and   8C  -   0.327761
MO  21:   9O  -   0.684450  and   5C  -   0.312660
MO  20:   8C  -   0.478863  and   7C  -   0.547170
MO  19:   7C  -   0.496629  and   6C  -   0.520920
MO  18:   7C  -   0.494616  and   6C  -   0.524262
MO  17:   6C  -   0.564477  and   5C  -   0.468727
MO  16:   5C  -   0.515886  and   4C  -   0.509431
MO  15:   4C  -   0.494600  and   3C  -   0.517847
MO  14:   3C  -   0.507353  and   2C  -   0.506429
MO  13:   2C  -   0.519381  and   1C  -   0.497993
MO  12:   1C  -   0.513302  and   0C  -   0.499552
Localized MO's were stored in: calc.loc

Localizing the core orbitals
------------------------------------------------------------------------------
                           ORCA ORBITAL LOCALIZATION
------------------------------------------------------------------------------

Input orbitals are from                  ... calc.loc
Output orbitals are to                   ... calc.loc
Max. number of iterations                ... 128
Localizations seeded randomly            ... off
Convergence tolerance                    ... 1.000e-06
Using relative localization threshhold   ... 1.000e-08
Threshold for strong local MOs           ... 9.500e-01
Threshold for bond MOs                   ... 8.500e-01
Operator                                 ... 0
Orbital range for localization           ... 0 to 9
Localization criterion                   ... FOSTER-BOYS (AUGMENTED HESSIAN)
Doing the dipole integrals     ... o.k.
Initial value of the localization sum :   302.524597
ITERATION   0 : L=  302.5245995116 DL=  2.69e-06 (AVERGE_DL)=    0.0002444498 
ITERATION   1 : L=  302.5245995116 DL=  0.00e+00 (AVERGE_DL)=    0.0000000000 
LOCALIZATION SUM CONVERGED

------------------------------------------------------
AUGMENTED HESSIAN OPTIMIZATION OF FOSTER-BOYS ORBITALS
------------------------------------------------------

Spin operator:           0
Orbital window:          0 to 9
Number of iterations:    128
Gradient tolerance:      1.000e-06
Number of pairs:         45
Davidson threshold:      2000
Diagonalization method:  LAPACK
Iter:    0   L: 302.5245995116   Grad. norm: 1.242845e-03
   *** Likely close to a maximum now. ***
       Augmented Hessian eigenvalues:  3.04e-09 -2.55e+01 -2.90e+01 -2.94e+01 ... 
Iter:    1   L: 302.5245995131   Grad. norm: 9.536801e-15
LOCALIZATION HAS CONVERGED.

Eigenvalues of the Hessian:
  0 -2.554e+01
  1 -2.900e+01
  2 -2.941e+01
  3 -3.219e+01
  4 -3.240e+01
  5 -3.328e+01
  6 -3.328e+01
  7 -3.332e+01
  8 -3.333e+01
  9 -3.333e+01
    ...


--------------------------------------------------------------------------------
                    LOCALIZED MOLECULAR ORBITAL COMPOSITIONS
--------------------------------------------------------------------------------

The Mulliken populations for each LMO on each atom are computed
The LMO`s will be ordered according to atom index and type
  (A) Strongly localized MO`s have populations of >=0.950 on one atom
  (B) Two center bond orbitals have populations of >=0.850 on two atoms
  (C) Other MO`s are considered to be `delocalized`

FOUND  -  10 strongly local MO`s
       -   0 two center bond MO`s
       -   0 significantly delocalized MO`s

Rather strongly localized orbitals:
MO   9:   9O  -   0.999324
MO   8:   8C  -   1.001264
MO   7:   7C  -   1.001605
MO   6:   6C  -   1.001422
MO   5:   5C  -   1.001968
MO   4:   4C  -   1.001911
MO   3:   3C  -   1.002020
MO   2:   2C  -   1.001850
MO   1:   1C  -   1.001928
MO   0:   0C  -   1.001663
Localized MO's were stored in: calc.loc

Warning: reference  - re-canonicalizations have been set to INT 1 VIRT 1
Warning: internal orbitals are localized - no re-canonicalization of internal orbitals
Warning: UsePNO is turned on - no re-canonicalization of internal and virtual orbitals
Fock densities were made 
Making Fock matrix and reference energy:

--------------------------
CLOSED-SHELL FOCK OPERATOR
--------------------------

MDCI_FockCPCM: ediel   =  -0.007748115000
MDCI_FockCPCM: <VCPCM> =   0.019564098624
Time needed for Fock operator              ...           22.319 sec
Reference energy                           ...   -425.130441054

--------------
DLPNO SETTINGS (2015 fully linear scaling implementation)
--------------

TCutMKN:           1.000e-03
TCutPAO:           1.000e-03
TCutPNO:           3.330e-07
TCutPNOSingles:    9.990e-09
TCutEN:            9.700e-01
TCutPAOExt:        1.000e-01
TCutPairs:         1.000e-04
TCutPre:           1.000e-06
TCutOSV:           1.000e-06
TCutDOij:          1.000e-05
TCutDO:            1.000e-02
TCutC:             1.000e-04
TCutCPAO:          1.000e-03
TCutCMO:           1.000e-03
TScaleDOMP2PreScr: 2.000e+00
TScaleMKNMP2PreScr:1.000e+01
TScalePNOMP2PreScr:1.000e+00
PAO overlap thresh 1.000e-08
Using PNOs for Singles Fock computation
Use new domains
Use fully linear algorithm
TCutTNO:           1.000e-09
TCutMP2Pairs:      1.000e-05
TCutDOStrong:      2.000e-02
TCutDOWeak:        4.000e-02
TCutMKNStrong:     1.000e-02
TCutMKNWeak:       1.000e-01
NTCutTNO:          1

--------------------------
Creating C-PCM containers                  ... ok
Mulliken population of the LMOs            ... ok
Performing proximity check                 ... No problems found
Calculating differential overlap integrals ... ok

--------------------------
ELECTRON PAIR PRESCREENING
--------------------------

Dipole-based pair screening          .... used

   TCutDOij = 1.000000e-05
   TCutPre  = 1.000000e-06
   .... Finished loop over pairs
Total time spent in the prescreening                  ...     0.000 sec
sum of pair energies estimated for screened out pairs ...       0.000000000000 Eh
Thresholds for map construction and integral transformation for crude MP2:
   TCutMKN                    ...     1.0e-02
   TCutDO                     ...     2.0e-02
   TCutPairs                  ...     1.0e-04
   TCutPNO_CrudeMP2           ...     3.3e-07
   TCutPNOSingles_CrudeMP2    ...     1.0e-08
--------------------------------
LOCAL RI TRANSFORMATION (IAVPAO)
--------------------------------

Orbital window:      10 to 38
Number of PAOs:     534
Basis functions:    534 (206 shells)
Aux. functions:    1240 (380 shells)
Use SHARK:           on
Have SHARK:         yes

Processing maps (0.0 sec)
Average map sizes:
   Aux shells -> MOs              29.0
   Aux shells -> PAOs            534.0
   MOs        -> AO shells       179.5
   PAOs       -> AO shells       201.3

Calculating integrals (2.1 sec, 146.519 MB)
Sorting integrals (0.2 sec, 146.505 MB)
Total time for the integral transformation: 2.4 sec
--------------------------------
INITIAL GUESS AND PNO GENERATION
--------------------------------

PNO truncation parameters                   .... 
    PAOOverlapThresh   =        1.000e-08

    TCutPairs          =        1.000e-04
    TCutPNO            =        3.330e-07
    TCutPNOSingles     =        9.990e-09
    TCutMP2Pairs       =        1.000e-05
    TCutMKN            =        1.000e-02
    TCutDO             =        2.000e-02

Pair selection                          .... not used
Type of local MP2 treatment                 .... semi-local MP2
Strategy for PNO selection                  .... occupation number selection
Pair density normalization                  .... MP2 norm
Spin component scaling                      .... not used

   .... Finished loop over pairs
Making pair pair interaction lists          ... done

                       ===========================
                        253 OF  435 PAIRS ARE KEPT CCSD PAIRS
                         70 OF  435 PAIRS ARE KEPT MP2 PAIRS FOR (T)
                        112 OF  435 PAIRS ARE SKIPPED
                       ===========================

Total time spent in the initial guess                 ...     5.414 sec
SL-MP2 correlation energy (all non-screened pairs)    ...      -1.700449967309 Eh

Initial PNO correlation energy                        ...      -1.693293656763 Eh
sum of pair energies prescreened and skipped MP2 pairs...      -0.000359254104 Eh
sum of pair energies of crude MP2 skipped pairs only  ...      -0.000359254104 Eh
sum of MP2 pair energies for pairs that were not kept ...      -0.002673252994 Eh
sum of PNO error estimates for the kept pairs         ...      -0.004483057553 Eh
                                                          --------------------
sum of all corrections                                         -0.007156310546
Initial total correlation energy                               -1.700449967309
Thresholds for map construction and integral transformation for fine MP2 and CCSD(T) calculation:
   TCutMKN   ...     1.0e-03
   TCutDO    ...     1.0e-02
   TCutPairs ...     1.0e-04
   TCutCMO   ...     1.0e-03
   TCutCPAO  ...     1.0e-03

Thresholds for map construction and integral transformation for strong Triples:
   TCutMKN   ...     1.0e-02
   TCutDO    ...     2.0e-02
   TCutCMO   ...     1.0e-03
   TCutCPAO  ...     1.0e-03

Thresholds for map construction and integral transformation for weak Triples:
   TCutMKN   ...     1.0e-01
   TCutDO    ...     4.0e-02
   TCutCMO   ...     1.0e-03
   TCutCPAO  ...     1.0e-03

--------------------------------
LOCAL RI TRANSFORMATION (IAVPAO)
--------------------------------

Orbital window:      10 to 38
Number of PAOs:     534
Basis functions:    534 (206 shells)
Aux. functions:    1240 (380 shells)
Use SHARK:           on
Have SHARK:         yes

Processing maps (0.0 sec)
Average map sizes:
   Aux shells -> MOs              26.1
   Aux shells -> PAOs            534.0
   MOs        -> AO shells       179.5
   PAOs       -> AO shells       201.3

Calculating integrals (2.3 sec, 132.341 MB)
Sorting integrals (0.2 sec, 132.327 MB)
Total time for the integral transformation: 2.5 sec
--------------------------------
INITIAL GUESS AND PNO GENERATION
--------------------------------

PNO truncation parameters                   .... 
    PAOOverlapThresh   =        1.000e-08

    TCutPairs          =        1.000e-04
    TCutPNO            =        3.330e-07
    TCutPNOSingles     =        9.990e-09
    TCutMP2Pairs       =        1.000e-05
    TCutMKN            =        1.000e-03
    TCutDO             =        1.000e-02

Pair selection                          .... not used
Type of local MP2 treatment                 .... semi-local MP2
Strategy for PNO selection                  .... occupation number selection
Pair density normalization                  .... MP2 norm
Spin component scaling                      .... not used

   .... Finished loop over pairs

 PNO Occupation Number Statistics: 
  | Av. % of trace(Dij) retained        ...  98.182466172732
  | sigma^2 in % of trace(Dij) retained ...   5.60e+00
  | Av. % of trace(Di) retained         ...  99.999098103879
  | sigma^2 in % of trace(Di) retained  ...   6.30e-08
 Distributions of % trace(Dij) recovered:
  |       >= 99.9  ...    85 ( 26.3 % of all pairs)
  |   [80.0, 90.0) ...     3 (  0.9 % of all pairs)
  |   [90.0, 99.0) ...   141 ( 43.7 % of all pairs)
  |   [99.0, 99.9) ...    94 ( 29.1 % of all pairs)
 Distributions of % trace(Di) recovered :
  |       >= 99.9  ...    29 (100.0 % of all I-pairs )

Making pair pair interaction lists          ... done

                       ===========================
                        253 OF  323 PAIRS ARE KEPT
                       ===========================

Total time spent in the initial guess                 ...     6.824 sec
SL-MP2 correlation energy (all non-screened pairs)    ...      -1.701098577297 Eh

Initial PNO correlation energy                        ...      -1.694294653181 Eh
sum of pair energies estimated for screened out pairs ...      -0.000359254104 Eh
sum of MP2 pair energies for pairs that were not kept ...      -0.002313999125 Eh
sum of PNO error estimates for the kept pairs         ...      -0.004489924990 Eh
                                                          --------------------
sum of all corrections                                         -0.007163178219
Initial total correlation energy                               -1.701457831401
Thresholds for map construction and integral transformation for fine MP2 and CCSD(T) calculation:
   TCutMKN   ...     1.0e-03
   TCutDO    ...     1.0e-02
   TCutPairs ...     1.0e-04
   TCutCMO   ...     1.0e-03
   TCutCPAO  ...     1.0e-03

Time for aux screen maps:            0.005
Time for maps after fine MP2:            0.014
-----------------------------
LOCAL RI TRANSFORMATION (IJV)
-----------------------------

Orbital window:      10 to 38
Basis functions:    534 (206 shells)
Aux. functions:    1240 (380 shells)
Use SHARK:           on

Processing maps (0.0 sec)
Average map sizes:
   Aux shells -> MOs(i)           22.7
   Aux shells -> MOs(j)           29.0
   MOs        -> AO shells       179.5

Calculating integrals (1.9 sec, 6.274 MB)
Sorting integrals (0.0 sec, 6.260 MB)
Total time for the integral transformation: 1.9 sec
--------------------------------
LOCAL RI TRANSFORMATION (VABPAO)
--------------------------------

Number of PAOs:     534
Basis functions:    534 (206 shells)
Aux. functions:    1240 (380 shells)
Use SHARK:           on

Processing maps (0.0 sec)
Average map sizes:
   Aux shells -> PAOs            519.4
   PAOs       -> AO shells       201.3

Calculating integrals (4.7 sec, 2571.004 MB)
Finished


-------------------------------------
Pair Pair Term precalculation with     
RI-(ij|mn) and (im|jn) transformation  
ON THE FLY                             
-------------------------------------

   IBatch   1 (of   1)              ... done (   63.987 sec)
Total EXT                           ...          63.987 sec

IAVPA Available = YES
VABPAO Available= YES
IJV Available   = YES
IJK Available   = NO
PNO3i Available = YES
PNO3j Available = YES
PNO4 Available  = YES
---------------------
RI-PNO TRANSFORMATION
---------------------

Total Number of PNOs                   ...  8294
Average number of PNOs per pair        ...    32
Maximal number of PNOs per pair        ...    62
   #pairs with  1 -  5 PNOs   :    0
   #pairs with  6 - 10 PNOs   :    3
   #pairs with 11 - 15 PNOs   :   21
   #pairs with 16 - 20 PNOs   :   41
   #pairs with 21 - 25 PNOs   :   16
   #pairs with 26 - 30 PNOs   :   29
   #pairs with 31 - 35 PNOs   :   47
   #pairs with 36 - 40 PNOs   :   12
   #pairs with 41 - 45 PNOs   :   24
   #pairs with 46 - 50 PNOs   :   29
   #pairs with 51 - 55 PNOs   :   30
   #pairs with 61 - 65 PNOs   :    1

Generation of (ij|ab)[P] integrals            ... on
Generation of (ia|bc)[P],(ja|bc)[P] integrals ... on
Storage of 3 and 4 external integrals         ... on
Generation of ALL (ka|bc)[P] integrals        ... on
Keep RI integrals in memory                   ... off

Ibatch:  1 (of  1)
Starting 2-4 index PNO integral generation ... done

Timings:
Total PNO integral transformation time     ...         27.516 sec
Size of the 3-external file                ...       101 MB
Size of the 4-external file                ...       575 MB
Size of the IKJL file                      ...         0 MB
Size of the all 3-external file            ...      1333 MB
Size of the 1-external file                ...         5 MB

Making pair/pair overlap matrices          ... done (    3.266 sec)
Size of the pair overlap file              ... 397 MB
Redoing the guess amplitudes               ... done (    0.004 sec)

-------------------------
FINAL STARTUP INFORMATION
-------------------------

E(0)                                       ...   -425.130441054
E(SL-MP2)                                  ...     -1.701098577
E(SL-MP2) including corrections            ...     -1.701457831
Initial E(tot)                             ...   -426.831898885
<T|T>                                      ...      0.489719737
Number of pairs included                   ... 253
Total number of pairs                      ... 435

------------------------------------------------
                  RHF COUPLED CLUSTER ITERATIONS
------------------------------------------------

Number of PNO amplitudes to be optimized   ...       313798
Number of non-PNO amplitudes               ...     61991325
Untruncated number of regular amplitudes   ...    106585875

Iter       E(tot)           E(Corr)          Delta-E          Residual     Time
  0   -426.831967646     -1.694363414      0.006735163      0.016150973    7.53
                           *** Turning on DIIS ***
  1   -426.912507781     -1.774903549     -0.080540135      0.011250110    7.18
  2   -426.959218332     -1.821614100     -0.046710551      0.006202253    8.00
  3   -426.966987641     -1.829383409     -0.007769309      0.003292080    8.03
  4   -426.968889911     -1.831285679     -0.001902270      0.001776039    7.10
  5   -426.969342550     -1.831738318     -0.000452639      0.000806435    7.35
  6   -426.969456790     -1.831852558     -0.000114240      0.000235772    7.98
  7   -426.969458084     -1.831853852     -0.000001294      0.000050710    7.18
  8   -426.969459016     -1.831854784     -0.000000931      0.000008509    7.36
               --- The Coupled-Cluster iterations have converged ---

----------------------
COUPLED CLUSTER ENERGY
----------------------

E(0)                                       ...   -425.130441054
E(CORR)(strong-pairs)                      ...     -1.831864444
E(CORR)(weak-pairs)                        ...     -0.007163178
E(CORR)(corrected)                         ...     -1.839027622
C-PCM corr. term (included in E(CORR))     ...     -0.000009660
E(TOT)                                     ...   -426.969468676
Singles Norm <S|S>**1/2                    ...      0.071047977  
T1 diagnostic                              ...      0.009329056  

------------------
LARGEST AMPLITUDES
------------------
  19-> 39  19-> 39       0.061537
  18-> 39  18-> 39       0.060862
  19-> 39  18-> 39       0.052108
  21-> 39  21-> 39       0.048886
  22-> 39  22-> 39       0.048158
  16-> 42  16-> 42       0.042314
  38-> 43  38-> 43       0.039829
  13-> 40  13-> 40       0.036721
  26-> 42  26-> 42       0.036133
  27-> 42  27-> 42       0.036129
  29-> 42  29-> 42       0.035858
  15-> 42  15-> 42       0.035788
  28-> 42  28-> 42       0.035728
  14-> 40  14-> 40       0.035354
  31-> 42  31-> 42       0.035108
  30-> 39  30-> 39       0.034656


-------------------------------------------
DLPNO BASED TRIPLES CORRECTION
-------------------------------------------

Singles multiplier          ...  1.000000
TCutTNO                     ... 1.000e-09
TCutMP2Pairs                ... 1.000e-05
TCutDOStrong                ... 2.000e-02
TCutMKNStrong               ... 1.000e-02
TCutDOWeak                  ... 4.000e-02
TCutMKNWeak                 ... 1.000e-01

Fragment selection                          .... not used
Fock matrix occ-virt block is zero --> Setting DT_in_Triples to false.
Number of Triples that are to be computed   ...      1870

 . . . . . . . . .
10% done  
20% done  
30% done  
40% done  
50% done  
60% done  
70% done  
80% done  
90% done               (    142.395 sec)
Triples timings:
Total time for T0               ...   155.372 sec
Total time for Iterative (T)    ...     0.000 sec
Total time of overall (T)       ...   160.886 sec

Triples List generation         ...     0.000 sec
TNO generation                  ...    12.964 sec
Pair density generation         ...     0.004 sec
Look up tables                  ...     0.000 sec
Generating 3-index integrals    ...    97.979 sec
  Make 4-ind.int. from 3-ind.int...    14.109 sec
  Projecting amplitudes (D + S) ...    17.010 sec
  Downprojecting integrals      ...     0.003 sec
  Energy contr. (sum over a,b,c)...     2.887 sec
Fitting ET(->0)                 ...     0.000 sec

Everything after 3-index        ...    44.416 sec

Timing details:
 TNO integrals                  ...   110.849 sec
   Reading 3-index integrals    ...     1.133 sec
   Sorting integrals            ...    15.890 sec
       Sorting integrals 1      ...     0.002 sec
       Sorting integrals 2      ...     9.899 sec
       Sorting integrals 3      ...     0.514 sec
       Sorting integrals 4      ...     0.040 sec
       Sorting integrals 5      ...     0.132 sec
       Sorting integrals 6      ...     5.304 sec
   Calculating local VM**-1/2   ...     0.728 sec
   Orthogonal. integrals        ...     1.036 sec
   Multipl. 3-index integrals   ...    92.062 sec
   All concerning IRIab (w/TNO) ...     6.487 sec

 Calculate W0/W1                ...    10.399 sec
 W 3-ext contribution           ...     5.477 sec
 W 3-int contribution           ...     1.637 sec
 Sorting W                      ...     2.912 sec

 V exchange contribution        ...     0.844 sec

 Timings for Triples without generation
     of 3-index integrals       ...    44.413 sec
       0 weak pairs             ...    38.257 sec
       1 weak pair              ...     6.155 sec
       2 weak pairs             ...     0.000 sec
       3 weak pairs             ...     0.000 sec
  Extra time for extrapolation  ...     0.000 sec

Number of Triples   (0, 1, 2, 3 weak pairs; overall):   1350     520       0       0  (  1870)
Number of Atoms     (0, 1, 2, 3 weak pairs; overall):   15.0    13.8     0.0     0.0  (    26)
Number of PAOs      (0, 1, 2, 3 weak pairs; overall):  328.3   316.2     0.0     0.0  (   534)
Number of AuxFcns   (0, 1, 2, 3 weak pairs; overall):  381.7   351.7     0.0     0.0  (  1240)
Number of TNOs      (0, 1, 2, 3 weak pairs         ):   86.2    59.8     0.0     0.0
Aver. Number of NTNO, Atoms, PAOs, AuxFcns / Triples:   1870    78.8    14.7   324.9   373.3

Triples Correction (T)                     ...     -0.073825176
Final correlation energy                   ...     -1.912852798
E(CCSD)                                    ...   -426.969468676
E(CCSD(T))                                 ...   -427.043293852


--------------------------------------------------------------------------------
                                    TIMINGS
--------------------------------------------------------------------------------


Total execution time                   ...      444.486 sec

Localization of occupied MO's          ...        0.253 sec (  0.1%)
Fock Matrix Formation                  ...       22.319 sec (  5.0%)
Global overlap, Fock, MKN matrices     ...       68.183 sec ( 15.3%)
Differential overlap integrals         ...        0.920 sec (  0.2%)
Organizing maps                        ...        0.039 sec (  0.0%)
RI 3-index integral generations        ...       11.569 sec (  2.6%)
RI-PNO integral transformation         ...       99.192 sec ( 22.3%)
Initial Guess                          ...       12.312 sec (  2.8%)
DIIS Solver                            ...        0.196 sec (  0.0%)
State Vector Update                    ...        0.016 sec (  0.0%)
Sigma-vector construction              ...       67.506 sec ( 15.2%)
  <D|H|D>(0-ext)                       ...        2.911 sec (  4.3% of sigma)
  <D|H|D>(2-ext Fock)                  ...        0.011 sec (  0.0% of sigma)
  <D|H|D>(2-ext)                       ...       11.111 sec ( 16.5% of sigma)
  <D|H|D>(4-ext)                       ...        5.686 sec (  8.4% of sigma)
  <D|H|D>(4-ext-corr)                  ...       27.949 sec ( 41.4% of sigma)
  CCSD doubles correction              ...        0.159 sec (  0.2% of sigma)
  <S|H|S>                              ...        0.757 sec (  1.1% of sigma)
  <S|H|D>(1-ext)                       ...        0.368 sec (  0.5% of sigma)
  <D|H|S>(1-ext)                       ...        0.010 sec (  0.0% of sigma)
  <S|H|D>(3-ext)                       ...        0.178 sec (  0.3% of sigma)
  Fock-dressing                        ...        8.489 sec ( 12.6% of sigma)
  Singles amplitudes                   ...        0.603 sec (  0.9% of sigma)
  (ik|jl)-dressing                     ...        2.188 sec (  3.2% of sigma)
  (ij|ab),(ia|jb)-dressing             ...        1.425 sec (  2.1% of sigma)
  C-PCM terms                          ...        4.881 sec (  7.2% of sigma)
  Pair energies                        ...        0.007 sec (  0.0% of sigma)
Total Time for computing (T)           ...      160.892 sec ( 36.2% of ALL)
C-PCM correction to E(CORR)            ...        0.525 sec (  0.1%)


Maximum memory used throughout the entire MDCI-calculation: 4999.0 MB

-------------------------   --------------------
FINAL SINGLE POINT ENERGY      -427.043293852040
-------------------------   --------------------


           ************************************************************
           *        Program running with 8 parallel MPI-processes     *
           *              working on a common directory               *
           ************************************************************

------------------------------------------------------------------------------
                              ORCA PROPERTY CALCULATIONS
------------------------------------------------------------------------------

GBWName                                 ... calc.gbw
Number of atoms                         ...     26
Number of basis functions               ...    534
Max core memory                         ...   8000 MB

Electric properties:
Dipole moment                           ... YES
Quadrupole moment                       ...  NO
Static polarizability (Dipole/Dipole)   ...  NO
Static polarizability (Dipole/Quad.)    ...  NO
Static polarizability (Quad./Quad.)     ...  NO
Static polarizability (Velocity)        ...  NO

Atomic electric properties:
Dipole moment                           ...  NO
Quadrupole moment                       ...  NO
Static polarizability                   ...  NO

Choice of electric origin               ... Center of mass
Position of electric origin             ...    10.103435    -2.275258    -2.815610

General magnetic properties:
Magnetizability                         ...  NO

EPR properties:
g-Tensor (aka g-matrix)                 ...  NO
Zero-Field splitting spin-orbit         ...  NO
Zero-field splitting spin-spin          ...  NO
Hyperfine couplings                     ...  NO (   0 nuclei)
Quadrupole couplings                    ...  NO (   0 nuclei)
Contact density                         ...  NO (   0 nuclei)

NMR properties:
Chemical shifts                         ...  NO (   0 nuclei)
Spin-rotation constants                 ...  NO (   0 nuclei)
Spin-spin couplings                     ...  NO (   0 nuclei,    0 pairs)

Choice of magnetic origin               ... GIAO
Position of magnetic origin             ...     0.000000     0.000000     0.000000

Properties with geometric perturbations:
SCF Hessian                             ...  NO
IR spectrum                             ...  NO
VCD spectrum                            ...  NO
X-ray spectroscopy properties:
SCF XES/XAS/RIXS spectra                ...  NO


-------------
DIPOLE MOMENT
-------------

Method             : SCF
Type of density    : Electron Density
Multiplicity       :   1
Irrep              :   0
Energy             :  -425.1304426343377827 Eh
Relativity type    : 
Basis              : AO
                                X                 Y                 Z
Electronic contribution:     13.550697812      -3.594305819      -3.002121109
Nuclear contribution   :    -13.558547023       4.307099844       2.529412824
                        -----------------------------------------
Total Dipole Moment    :     -0.007849211       0.712794025      -0.472708285
                        -----------------------------------------
Magnitude (a.u.)       :      0.855330377
Magnitude (Debye)      :      2.174077043


--------------------
Rotational spectrum 
--------------------
 
Rotational constants in cm-1:             0.155873             0.014291             0.013699 
Rotational constants in MHz :          4672.946451           428.446433           410.675072 

Dipole components along the rotational axes: 
x,y,z [a.u.] :    -0.060698     0.848852    -0.085766 
x,y,z [Debye]:    -0.154281     2.157611    -0.217999 

 

Dipole moment calculation done in   0.0 sec 

Maximum memory used throughout the entire PROP-calculation: 34.3 MB

--------------------------------
SUGGESTED CITATIONS FOR THIS RUN
--------------------------------

Below you find a list of papers that are relevant to this ORCA run
We neither can nor want to force you to cite these papers, but we appreciate if you do
You receive ORCA, which is the product of decades of hard work by many enthusiastic individuals, for free
The only thing we kindly ask in return is that you cite our papers,
We deeply appreciate it, if you show your appreciation for ORCA by not just citing the generic ORCA reference.

Please note that relegating all ORCA citations to the supporting information does *not* help us.
SI sections are not indexed - citations you put there will not count into any citation statistics
But we need these citations in order to attract the funding resources that allow us to do what we are doing

Therefore, if you are a happy ORCA user, please consider citing a few of the papers listed below in the main body of your paper

In addition to the list printed below, the program has created the file calc.bibtex that contains the list in bibtex format
You can import this file easily into all common literature databanks and citation aid programs


List of essential papers. We consider these as the minimum necessary citations

  1. Neese,F.
     Software update: the ORCA program system, version 5.0
     WIRES Comput. Molec. Sci., 2022 12(1)e1606
     doi.org/10.1002/wcms.1606

List of papers to cite with high priority. The work reported in these papers was absolutely
necessary for this run to complete.
Our perspective: the developers of density functionals and basis sets usually get cited in chemistry papers
Good! But without the algorithms to do something with them, the functionals or basis sets would not do anything.
Hence, in our opinion, the algorithm design and method developments papers are equally worthy of getting cited

  1. Neese,F.; Hansen,A.; Liakos,D.G.
     Efficient and accurate approximations to the local coupled cluster singles doubles method using a truncated pair natural orbital basis
     J. Chem. Phys., 2009 131 064103
     doi.org/10.1063/1.3173827
  2. Neese,F.; Wennmohs,F.; Hansen,A.
     Efficient and accurate local approximations to coupled-electron pair approaches: An attempt to revive the pair natural orbital method
     J. Chem. Phys., 2009 130 114108
     doi.org/10.1063/1.3086717
  3. Riplinger,C.; Neese,F.
     An efficient and near linear scaling pair natural orbital based local coupled cluster method
     J. Chem. Phys., 2013 138(3)Art. No. 034106
     doi.org/10.1063/1.4773581
  4. Riplinger,C.; Sandhoefer,B.; Hansen,A.; Neese,F.
     Natural triple excitations in local coupled cluster calculations with pair natural orbitals
     J. Chem. Phys., 2013 139(13)Art. No. 134101
     doi.org/10.1063/1.4821834
  5. Riplinger,C.; Pinski,P.; Becker,U.; Valeev,E.F.; Neese,F.
     Sparse maps-A systematic infrastructure for reduced-scaling electronic structure methods. II. Linear scaling domain based pair natural orbital coupled cluster theory
     J. Chem. Phys., 2016 144 
     doi.org/10.1063/1.4939030
  6. Bistoni,G.; Riplinger,C.; Minenkov,Y.; Cavallo,L.; Auer,A.A.; Neese,F.
     Treating Subvalence Correlation Effects in Domain Based Pair Natural Orbital Coupled Cluster Calculations: An Out-of-the-Box Approach
     J. Theo. Comp. Chem., 2017 13 3220-3227
     doi.org/10.1021/acs.jctc.7b00352
  7. Garcia-Rates,M.; Neese,F.
     Effect of the Solute Cavity on the Solvation Energy and its Derivatives within the Framework of the Gaussian Charge Scheme
     J. Comput. Chem., 2020 41 922-939
     doi.org/10.1002/jcc.26139
  8. Garcia-Rates,M.; Becker,U.; Neese,F.
     Implicit solvation in domain based pair natural orbital coupled cluster (DLPNO-CCSD) theory
     J. Comput. Chem., 2021 42 1959-1973
     doi.org/10.1002/jcc.26726
  9. Neese,F.
     The SHARK Integral Generation and Digestion System
     J. Comp. Chem., 2022  1-16
     doi.org/10.1002/jcc.26942

List of suggested additional citations. These are papers that are important in the 'surrounding' of 
of this run, or papers that preceded the highly important papers. If you like your results we are grateful for a citation.

  1. Neese,F.
     The ORCA program system
     WIRES Comput. Molec. Sci., 2012 2(1)73-78
     doi.org/10.1002/wcms.81
  2. Neese,F.
     Software update: the ORCA program system, version 4.0
     WIRES Comput. Molec. Sci., 2018 8(1)1-6
     doi.org/10.1002/wcms.1327
  3. Neese,F.; Wennmohs,F.; Becker,U.; Riplinger,C.
     The ORCA quantum chemistry program package
     J. Chem. Phys., 2020 152 Art. No. L224108
     doi.org/10.1063/5.0004608

List of optional additional citations

  1. Neese,F.
     Approximate second-order SCF convergence for spin unrestricted wavefunctions
     Chem. Phys. Lett., 2000 325(1-3)93-98
     doi.org/10.1016/s0009-2614(00)00662-x

Timings for individual modules:

Sum of individual times          ...      631.808 sec (=  10.530 min)
Startup calculation              ...        8.564 sec (=   0.143 min)   1.4 %
SCF iterations                   ...      177.411 sec (=   2.957 min)  28.1 %
Property integrals               ...        0.431 sec (=   0.007 min)   0.1 %
Property calculations            ...        0.324 sec (=   0.005 min)   0.1 %
MDCI module                      ...      445.078 sec (=   7.418 min)  70.4 %
                             ****ORCA TERMINATED NORMALLY****
TOTAL RUN TIME: 0 days 0 hours 10 minutes 32 seconds 173 msec
'calc.bibtex' -> '/hsnfs/users/frank/ThermodynamicMap/2MeFuran/2_5dihydro/SP/calc.bibtex'
'calc.cpcm' -> '/hsnfs/users/frank/ThermodynamicMap/2MeFuran/2_5dihydro/SP/calc.cpcm'
'calc.cpcm_corr' -> '/hsnfs/users/frank/ThermodynamicMap/2MeFuran/2_5dihydro/SP/calc.cpcm_corr'
'calc.densities' -> '/hsnfs/users/frank/ThermodynamicMap/2MeFuran/2_5dihydro/SP/calc.densities'
'calc.densitiesinfo' -> '/hsnfs/users/frank/ThermodynamicMap/2MeFuran/2_5dihydro/SP/calc.densitiesinfo'
'calc.err' -> '/hsnfs/users/frank/ThermodynamicMap/2MeFuran/2_5dihydro/SP/calc.err'
'calc.gbw' -> '/hsnfs/users/frank/ThermodynamicMap/2MeFuran/2_5dihydro/SP/calc.gbw'
'calc.job' -> '/hsnfs/users/frank/ThermodynamicMap/2MeFuran/2_5dihydro/SP/calc.job'
'calc.loc' -> '/hsnfs/users/frank/ThermodynamicMap/2MeFuran/2_5dihydro/SP/calc.loc'
'calc.property.txt' -> '/hsnfs/users/frank/ThermodynamicMap/2MeFuran/2_5dihydro/SP/calc.property.txt'
cp: cannot stat 'calc.asa.inp': No such file or directory
cp: missing destination file operand after '/hsnfs/users/frank/ThermodynamicMap/2MeFuran/2_5dihydro/SP/'
Try 'cp --help' for more information.
cp: cannot stat 'calc.pc.tmp': No such file or directory
cp: cannot stat 'calc.QM2.pc.tmp': No such file or directory
