# Supplementary material for: Bro̷nsted Acid-Catalyzed Reduction of Furans
Source: J Am Chem Soc. 2025 Feb 19;147(9):7932–8. doi: 10.1021/jacs.4c18485 (PMC11887439; doi:10.1021/jacs.4c18485)
Supplement: Supplementary file 2 — ja4c18485_si_002.zip [file ja4c18485_si_002.zip › AllCoordinates/2-Methylester-Furan/2/calc.out]

! Job execution by suborca V 10.00 !
Job started from head1.mpi-muelheim.mpg.de, running /hsnfs/software/orca/orca_stable_directory/orca_stable_20240711/orca on xe30th77.mpi-muelheim.mpg.de in /usr/scratch/frank/calc__8514477 (/bin/ksh)
Job execution start: Thu Jul 11 23:23:04 CEST 2024
Shared library path: /hsnfs/software/openmpi-4.1.0/lib:/hsnfs/software/orca/orca_stable_directory/orca_stable_20240711:/hsnfs/software/themis/llvm-14.0.1/lib::/hsnfs/software/cfour-2.1/lib:/hsnfs/software/orca/orca_stable:/usr/users/openmpi-2.0.4/lib:/opt/intel/lib/intel64:/opt/intel/mkl/lib/intel64
SLURM Job ID is: 8514477
SLURM_JOB_NODELIST: xe30th77
Maxcore enforced by SLURM: 2048 MB per core
Expanded nodelist (1 nodes):
xe30th77

                                 *****************
                                 * O   R   C   A *
                                 *****************

                                            #,                                       
                                            ###                                      
                                            ####                                     
                                            #####                                    
                                            ######                                   
                                           ########,                                 
                                     ,,################,,,,,                         
                               ,,#################################,,                 
                          ,,##########################################,,             
                       ,#########################################, ''#####,          
                    ,#############################################,,   '####,        
                  ,##################################################,,,,####,       
                ,###########''''           ''''###############################       
              ,#####''   ,,,,##########,,,,          '''####'''          '####       
            ,##' ,,,,###########################,,,                        '##       
           ' ,,###''''                  '''############,,,                           
         ,,##''                                '''############,,,,        ,,,,,,###''
      ,#''                                            '''#######################'''  
     '                                                          ''''####''''         
             ,#######,   #######,   ,#######,      ##                                
            ,#'     '#,  ##    ##  ,#'     '#,    #''#        ,####,   ,####,        
            ##       ##  ##   ,#'  ##            #'  '#       #'       #'  '#        
            ##       ##  #######   ##           ,######,      #####,   #    #        
            '#,     ,#'  ##    ##  '#,     ,#' ,#      #,     #,   #   #,  ,#        
             '#######'   ##     ##  '#######'  #'      '#     '####' # '####'        


                #########################################################
                #                        -***-                          #
                #          Department of theory and spectroscopy        #
                #                                                       #
                #                      Frank Neese                      #
                #                                                       #
                #     Directorship, Architecture, Infrastructure        #
                #                    SHARK, DRIVERS                     #
                #        Core code/Algorithms in most modules           #
                #                                                       #
                #        Max Planck Institute fuer Kohlenforschung      #
                #                Kaiser Wilhelm Platz 1                 #
                #                 D-45470 Muelheim/Ruhr                 #
                #                      Germany                          #
                #                                                       #
                #                  All rights reserved                  #
                #                        -***-                          #
                #########################################################


                         Program Version 6.0  -   STABLE   -
                                (GIT: $4a5a57e3$)
                ($2024-07-09 13:34:12 +0200 $)

                         (BUILD: $Thu 11 Jul 2024 01:06:13 AM CEST$)


 With contributions from (in alphabetic order):
   Daniel Aravena         : Magnetic Suceptibility
   Michael Atanasov       : Ab Initio Ligand Field Theory (pilot matlab implementation)
   Alexander A. Auer      : GIAO ZORA, VPT2 properties, NMR spectrum
   Ute Becker             : All parallelization in ORCA, NUMFREQ, NUMCALC
   Giovanni Bistoni       : ED, misc. LED, open-shell LED, HFLD
   Martin Brehm           : Molecular dynamics
   Dmytro Bykov           : pre 5.0 version of the SCF Hessian
   Marcos Casanova-Páez   : riplet and SCS-CIS(D). UHF-(DLPNO)-IP/EA/STEOM-CCSD. CVS
   Vijay G. Chilkuri      : MRCI spin determinant printing, contributions to CSF-ICE
   Dipayan Datta          : RHF DLPNO-CCSD density
   Achintya Kumar Dutta   : EOM-CC, STEOM-CC
   Dmitry Ganyushin       : Spin-Orbit,Spin-Spin,Magnetic field MRCI
   Miquel Garcia          : C-PCM and meta-GGA Hessian, CCSD/C-PCM, Gaussian charge scheme
   Yang Guo               : DLPNO-NEVPT2, F12-NEVPT2, CIM, IAO-localization
   Andreas Hansen         : Spin unrestricted coupled pair/coupled cluster methods
   Benjamin Helmich-Paris : MC-RPA, TRAH-(SCF,CASSCF), AVAS, COSX integrals, SCF dyn. polar.
   Lee Huntington         : MR-EOM, pCC
   Robert Izsak           : Overlap fitted RIJCOSX, COSX-SCS-MP3, EOM
   Marcus Kettner         : Initial VPT2
   Christian Kollmar      : KDIIS, OOCD, Brueckner-CCSD(T), CCSD density, CASPT2, CASPT2-K, improved NEVPT2
   Axel Koslowski         : Symmetry handling, petite lists
   Simone Kossmann        : Meta GGA functionals, TD-DFT gradient, OOMP2, (MP2 Hessian; deprecated post 5.0)
   Martin Krupicka        : Initial ORCA-AGE/AUTOCI
   Lucas Lang             : DCDCAS
   Marvin Lechner         : AUTO-CI (C++ implementation), FIC-MRCC
   Dagmar Lenk            : GEPOL surface, SMD, ORCA-2-JSON
   Dimitrios Liakos       : Extrapolation schemes; Compound Job, initial MDCI parallelization
   Dimitrios Manganas     : Further ROCIS development; embedding schemes. LFT, Crystal Embedding
   Dimitrios Pantazis     : SARC Basis sets
   Anastasios Papadopoulos: AUTO-CI, single reference methods and gradients
   Taras Petrenko         : pre 6.0 DFT Hessian and TD-DFT gradient, (ASA, deprecated), ECA, 1-Electron XAS/XES, NRVS
   Peter Pinski           : DLPNO-MP2, DLPNO-MP2 Gradient
   Christoph Reimann      : Effective Core Potentials
   Marius Retegan         : Local ZFS, SOC
   Christoph Riplinger    : Optimizer, TS searches, QM/MM, DLPNO-CCSD(T), (RO)-DLPNO pert. Triples
   Tobias Risthaus        : Range-separated hybrids, TD-DFT gradient, RPA, STAB
   Michael Roemelt        : Original ROCIS implementation
   Masaaki Saitow         : Open-shell DLPNO-CCSD energy and density
   Barbara Sandhoefer     : DKH picture change effects
   Avijit Sen             : IP-ROCIS (deprecated post 5.0)
   Kantharuban Sivalingam : CASSCF convergence/infrastructure, NEVPT2 and variants, FIC-MRCI
   Bernardo de Souza      : ESD, SOC TD-DFT
   Georgi Stoychev        : AutoAux, RI-MP2 NMR, DLPNO-MP2 response, X2C
   Willem Van den Heuvel  : Paramagnetic NMR
   Boris Wezisla          : Elementary symmetry handling
   Frank Wennmohs         : Technical directorship and infrastructure


 We gratefully acknowledge several colleagues who have allowed us to
 interface, adapt or use parts of their codes:
   Stefan Grimme, W. Hujo, H. Kruse, P. Pracht,  : VdW corrections, initial TS optimization,
                  C. Bannwarth, S. Ehlert          DFT functionals, gCP, sTDA/sTD-DF
   Ed Valeev, F. Pavosevic, A. Kumar             : LibInt (2-el integral package), F12 methods
   Garnet Chan, S. Sharma, J. Yang, R. Olivares  : DMRG
   Ulf Ekstrom                                   : XCFun DFT Library
   Mihaly Kallay                                 : mrcc  (arbitrary order and MRCC methods)
   Frank Weinhold                                : gennbo (NPA and NBO analysis)
   Simon Mueller                                 : openCOSMO-RS
   Christopher J. Cramer and Donald G. Truhlar   : smd solvation model
   Lars Goerigk                                  : TD-DFT with DH, B97 family of functionals
   V. Asgeirsson, H. Jonsson                     : NEB implementation
   FAccTs GmbH                                   : IRC, NEB, NEB-TS, DLPNO-Multilevel, CI-OPT
                                                   MM, QMMM, 2- and 3-layer-ONIOM, Crystal-QMMM,
                                                   LR-CPCM, SF, NACMEs, symmetry and pop. for TD-DFT,
                                                   nearIR, NL-DFT gradient (VV10), updates on ESD,
                                                   ML-optimized integration grids
   S Lehtola, MJT Oliveira, MAL Marques          : LibXC Library
   Liviu Ungur et al                             : ANISO software


 Your calculation uses the libint2 library for the computation of 2-el integrals
 For citations please refer to: http://libint.valeyev.net

 Your ORCA version has been built with support for libXC version: 6.2.2
 For citations please refer to: https://libxc.gitlab.io

 This ORCA versions uses:
   CBLAS   interface :  Fast vector & matrix operations
   LAPACKE interface :  Fast linear algebra routines
   SCALAPACK package :  Parallel linear algebra routines
   Shared memory     :  Shared parallel matrices
   BLAS/LAPACK       :  OpenBLAS 0.3.26  USE64BITINT DYNAMIC_ARCH NO_AFFINITY Haswell SINGLE_THREADED
        Core in use  :  Haswell
   Copyright (c) 2011-2014, The OpenBLAS Project


Your calculation utilizes the atom-pairwise dispersion correction
with the Becke-Johnson damping scheme (D3BJ)


================================================================================

----- Orbital basis set information -----
Your calculation utilizes the basis: def2-SVP
   F. Weigend and R. Ahlrichs, Phys. Chem. Chem. Phys. 7, 3297 (2005).

----- AuxJ basis set information -----
Your calculation utilizes the auxiliary basis: def2/J
   F. Weigend, Phys. Chem. Chem. Phys. 8, 1057 (2006).

----- AuxC basis set information -----
Your calculation utilizes the auxiliary basis: def2-SVP/C
  H-La, Hf-Rn : A. Hellweg, C. Hattig, S. Hofener and W. Klopper, Theor. Chem. Acc. 117, 587 (2007).
        Ce-Lu : J. Chmela and M. E. Harding, Mol. Phys. (2018).

================================================================================
                                        WARNINGS
                       Please study these warnings very carefully!
================================================================================

WARNING: Old DensityContainer found on disk!
         Will remove this file - 
         If you want to keep old densities, please start your calculation with a different basename. 


WARNING: The frozen-core approximation for MP2-gradient calculations is turned on by default.

WARNING: Geometry Optimization
  ===> : Switching off AutoStart
         For restart on a previous wavefunction, please use MOREAD

WARNING: The frozen-core approximation is turned on by default for 
         the MP2 part of double-hybrid DFT.

================================================================================
                                       INPUT FILE
================================================================================
NAME = calc.inp
|  1> ! RI-B2PLYP D3BJ  def2-SVP def2-SVP/C RIJCOSX def2/J  TightOpt NumFreq
|  2> 
|  3> %cpcm
|  4> epsilon 16.7                    # Dielectric constant
|  5> refrac 1.275   
|  6> SURFACETYPE VDW_GAUSSIAN
|  7> end
|  8> 
|  9> %geom
| 10> MaxIter 100
| 11> end
| 12> 
| 13> 
| 14> 
| 15> * xyz 1 1
| 16> O        1.4797174481      1.4902229619      0.0002005977                 
| 17> C        0.9604940224      0.4001040081     -0.0000528754                 
| 18> O        1.6409593048     -0.7539165738     -0.0001720283                 
| 19> C        3.0549330074     -0.6349936468      0.0000662791                 
| 20> C       -0.4873292875      0.1847331886     -0.0001005177                 
| 21> C       -1.5026867404      1.1122450943     -0.0001609111                 
| 22> C       -2.7023837627      0.3751995257      0.0000028958                 
| 23> C       -2.3307771490     -0.9393640090      0.0001926275                 
| 24> O       -1.0034272065     -1.0634291797     -0.0000102655                 
| 25> H        3.3897731778     -0.0871203158      0.8834448995                 
| 26> H        3.3911477613     -0.1002136083     -0.8907955287                 
| 27> H        3.4442014731     -1.6496295391      0.0076778667                 
| 28> H       -2.7258789143     -1.4139692688      0.8740029286                 
| 29> H       -2.7151479968     -1.4010571668     -0.8852442586                 
| 30> H       -1.4051520229      2.1396257248     -0.0002983522                 
| 31> H       -3.6637243417      0.7504971287     -0.0000163889                 
| 32> *
| 33> 
| 34>                          ****END OF INPUT****
================================================================================

                       *****************************
                       * Geometry Optimization Run *
                       *****************************

Geometry optimization settings:
Update method            Update   .... BFGS
Choice of coordinates    CoordSys .... (2022) Redundant Internals
Initial Hessian          InHess   .... Almloef's Model
Max. no of cycles        MaxIter  .... 100

Convergence Tolerances:
Energy Change            TolE     ....  1.0000e-06 Eh
Max. Gradient            TolMAXG  ....  1.0000e-04 Eh/bohr
RMS Gradient             TolRMSG  ....  3.0000e-05 Eh/bohr
Max. Displacement        TolMAXD  ....  1.0000e-03 bohr
RMS Displacement         TolRMSD  ....  6.0000e-04 bohr
Strict Convergence                .... False

------------------------------------------------------------------------------
                        ORCA OPTIMIZATION COORDINATE SETUP
------------------------------------------------------------------------------

The optimization will be done in redundant internal coordinates (2022)
Making redundant internal coordinates   ...  (2022 redundants) done
Evaluating the initial hessian          ...  (Almloef) done
Evaluating the coordinates              ...  done
Calculating the B-matrix                .... done
Calculating the G-matrix                .... done
Diagonalizing the G-matrix              .... done
Small eigenvalue found = 1.976e-02
The first mode is                       ....   27
The number of degrees of freedom        ....   42

    -----------------------------------------------------------------
                    Redundant Internal Coordinates


    -----------------------------------------------------------------
         Definition                    Initial Value    Approx d2E/dq
    -----------------------------------------------------------------
      1. B(C   1,O   0)                  1.2075         1.094237   
      2. B(O   2,C   1)                  1.3397         0.673171   
      3. B(C   3,O   2)                  1.4190         0.503109   
      4. B(C   4,C   1)                  1.4638         0.476506   
      5. B(C   5,C   4)                  1.3752         0.659659   
      6. B(C   6,C   5)                  1.4080         0.584784   
      7. B(C   7,C   6)                  1.3661         0.682189   
      8. B(O   8,C   7)                  1.3331         0.689603   
      9. B(O   8,C   4)                  1.3507         0.646620   
     10. B(H   9,C   3)                  1.0921         0.357358   
     11. B(H  10,C   3)                  1.0921         0.357343   
     12. B(H  11,C   3)                  1.0868         0.364395   
     13. B(H  12,C   7)                  1.0700         0.387554   
     14. B(H  13,C   7)                  1.0700         0.387554   
     15. B(H  14,C   5)                  1.0320         0.445614   
     16. B(H  15,C   6)                  1.0320         0.445614   
     17. A(O   0,C   1,O   2)          124.0059         0.482238   
     18. A(O   2,C   1,C   4)          112.0646         0.417493   
     19. A(O   0,C   1,C   4)          123.9294         0.455674   
     20. A(C   1,O   2,C   3)          115.7180         0.418821   
     21. A(O   2,C   3,H  10)          110.3457         0.338215   
     22. A(H   9,C   3,H  10)          108.6502         0.290140   
     23. A(O   2,C   3,H  11)          106.1816         0.339320   
     24. A(H  10,C   3,H  11)          110.6477         0.291030   
     25. A(H   9,C   3,H  11)          110.6642         0.291032   
     26. A(O   2,C   3,H   9)          110.3473         0.338218   
     27. A(C   1,C   4,C   5)          129.1278         0.418702   
     28. A(C   5,C   4,O   8)          109.9468         0.439381   
     29. A(C   1,C   4,O   8)          120.9254         0.414515   
     30. A(C   4,C   5,C   6)          106.0239         0.434342   
     31. A(C   4,C   5,H  14)          126.9880         0.369862   
     32. A(C   6,C   5,H  14)          126.9880         0.362307   
     33. A(C   5,C   6,C   7)          105.7801         0.436977   
     34. A(C   7,C   6,H  15)          127.1099         0.372005   
     35. A(C   5,C   6,H  15)          127.1099         0.362307   
     36. A(H  12,C   7,H  13)          110.5943         0.297665   
     37. A(O   8,C   7,H  13)          108.5048         0.361613   
     38. A(C   6,C   7,H  13)          108.5048         0.363203   
     39. A(C   6,C   7,O   8)          111.1246         0.447235   
     40. A(O   8,C   7,H  12)          109.0563         0.361613   
     41. A(C   6,C   7,H  12)          109.0563         0.363203   
     42. A(C   4,O   8,C   7)          107.1246         0.440007   
     43. D(C   3,O   2,C   1,C   4)   -179.9909         0.033691   
     44. D(C   3,O   2,C   1,O   0)      0.0021         0.033691   
     45. D(H  10,C   3,O   2,C   1)    -60.4782         0.020019   
     46. D(H  11,C   3,O   2,C   1)    179.5747         0.020019   
     47. D(H   9,C   3,O   2,C   1)     59.6068         0.020019   
     48. D(C   5,C   4,C   1,O   2)   -179.9920         0.015459   
     49. D(C   5,C   4,C   1,O   0)      0.0150         0.015459   
     50. D(O   8,C   4,C   1,O   2)      0.0118         0.015459   
     51. D(O   8,C   4,C   1,O   0)   -179.9812         0.015459   
     52. D(H  14,C   5,C   4,O   8)   -179.9955         0.030362   
     53. D(H  14,C   5,C   4,C   1)      0.0080         0.030362   
     54. D(C   6,C   5,C   4,C   1)   -179.9920         0.030362   
     55. D(C   6,C   5,C   4,O   8)      0.0045         0.030362   
     56. D(C   7,C   6,C   5,H  14)   -179.9981         0.023513   
     57. D(C   7,C   6,C   5,C   4)      0.0019         0.023513   
     58. D(H  15,C   6,C   5,H  14)      0.0019         0.023513   
     59. D(H  15,C   6,C   5,C   4)   -179.9981         0.023513   
     60. D(H  13,C   7,C   6,C   5)   -119.2243         0.035499   
     61. D(H  12,C   7,C   6,H  15)    -59.7578         0.035499   
     62. D(H  12,C   7,C   6,C   5)    120.2422         0.035499   
     63. D(O   8,C   7,C   6,H  15)    179.9923         0.035499   
     64. D(O   8,C   7,C   6,C   5)     -0.0077         0.035499   
     65. D(C   4,O   8,C   7,H  12)   -120.2393         0.039237   
     66. D(C   4,O   8,C   7,C   6)      0.0106         0.039237   
     67. D(C   7,O   8,C   4,C   5)     -0.0092         0.030875   
     68. D(C   4,O   8,C   7,H  13)    119.2271         0.039237   
     69. D(C   7,O   8,C   4,C   1)    179.9876         0.030875   
    -----------------------------------------------------------------

Number of atoms                         .... 16
Number of degrees of freedom            .... 69


         *************************************************************
         *                GEOMETRY OPTIMIZATION CYCLE   1            *
         *************************************************************
---------------------------------
CARTESIAN COORDINATES (ANGSTROEM)
---------------------------------
  O      1.479717    1.490223    0.000201
  C      0.960494    0.400104   -0.000053
  O      1.640959   -0.753917   -0.000172
  C      3.054933   -0.634994    0.000066
  C     -0.487329    0.184733   -0.000101
  C     -1.502687    1.112245   -0.000161
  C     -2.702384    0.375200    0.000003
  C     -2.330777   -0.939364    0.000193
  O     -1.003427   -1.063429   -0.000010
  H      3.389773   -0.087120    0.883445
  H      3.391148   -0.100214   -0.890796
  H      3.444201   -1.649630    0.007678
  H     -2.725879   -1.413969    0.874003
  H     -2.715148   -1.401057   -0.885244
  H     -1.405152    2.139626   -0.000298
  H     -3.663724    0.750497   -0.000016

----------------------------
CARTESIAN COORDINATES (A.U.)
----------------------------
  NO LB      ZA    FRAG     MASS         X           Y           Z
   0 O     8.0000    0    15.999    2.796261    2.816113    0.000379
   1 C     6.0000    0    12.011    1.815071    0.756087   -0.000100
   2 O     8.0000    0    15.999    3.100964   -1.424696   -0.000325
   3 C     6.0000    0    12.011    5.772987   -1.199964    0.000125
   4 C     6.0000    0    12.011   -0.920919    0.349095   -0.000190
   5 C     6.0000    0    12.011   -2.839666    2.101839   -0.000304
   6 C     6.0000    0    12.011   -5.106765    0.709024    0.000005
   7 C     6.0000    0    12.011   -4.404530   -1.775141    0.000364
   8 O     8.0000    0    15.999   -1.896203   -2.009590   -0.000019
   9 H     1.0000    0     1.008    6.405743   -0.164634    1.669469
  10 H     1.0000    0     1.008    6.408341   -0.189376   -1.683360
  11 H     1.0000    0     1.008    6.508598   -3.117348    0.014509
  12 H     1.0000    0     1.008   -5.151165   -2.672015    1.651626
  13 H     1.0000    0     1.008   -5.130886   -2.647614   -1.672869
  14 H     1.0000    0     1.008   -2.655352    4.043307   -0.000564
  15 H     1.0000    0     1.008   -6.923436    1.418234   -0.000031

--------------------------------
INTERNAL COORDINATES (ANGSTROEM)
--------------------------------
 O      0   0   0     0.000000000000     0.00000000     0.00000000
 C      1   0   0     1.207456982040     0.00000000     0.00000000
 O      2   1   0     1.339700159811   124.00593171     0.00000000
 C      3   2   1     1.418965944271   115.71804280     0.00000000
 C      2   1   3     1.463754394990   123.92943386   179.99218889
 C      5   2   1     1.375219653736   129.12784342     0.00000000
 C      6   5   2     1.408016030570   106.02393526   180.00801493
 C      7   6   5     1.366077888741   105.78012208     0.00000000
 O      8   7   6     1.333135431080   111.12459481     0.00000000
 H      4   3   2     1.092081001352   110.34731395    59.60683112
 H      4   3   2     1.092091942519   110.34567032   299.52180829
 H      4   3   2     1.086772224800   106.18156655   179.57465317
 H      8   7   6     1.069999999945   109.05631043   120.24215179
 H      8   7   6     1.069999999937   108.50483484   240.77570088
 H      6   5   2     1.031999999968   126.98803237     0.00000000
 H      7   6   5     1.032000000010   127.10993896   180.00185337

---------------------------
INTERNAL COORDINATES (A.U.)
---------------------------
 O      0   0   0     0.000000000000     0.00000000     0.00000000
 C      1   0   0     2.281763014548     0.00000000     0.00000000
 O      2   1   0     2.531666403614   124.00593171     0.00000000
 C      3   2   1     2.681457028033   115.71804280     0.00000000
 C      2   1   3     2.766094933854   123.92943386   179.99218889
 C      5   2   1     2.598788519547   129.12784342     0.00000000
 C      6   5   2     2.660764689948   106.02393526   180.00801493
 C      7   6   5     2.581513087326   105.78012208     0.00000000
 O      8   7   6     2.519260864168   111.12459481     0.00000000
 H      4   3   2     2.063734008614   110.34731395    59.60683112
 H      4   3   2     2.063754684423   110.34567032   299.52180829
 H      4   3   2     2.053701874825   106.18156655   179.57465317
 H      8   7   6     2.022006963191   109.05631043   120.24215179
 H      8   7   6     2.022006963176   108.50483484   240.77570088
 H      6   5   2     1.950197370147   126.98803237     0.00000000
 H      7   6   5     1.950197370226   127.10993896   180.00185337

---------------------
BASIS SET INFORMATION
---------------------
There are 3 groups of distinct atoms

 Group   1 Type O   : 7s4p1d contracted to 3s2p1d pattern {511/31/1}
 Group   2 Type C   : 7s4p1d contracted to 3s2p1d pattern {511/31/1}
 Group   3 Type H   : 4s1p contracted to 2s1p pattern {31/1}

Atom   0O    basis set group =>   1
Atom   1C    basis set group =>   2
Atom   2O    basis set group =>   1
Atom   3C    basis set group =>   2
Atom   4C    basis set group =>   2
Atom   5C    basis set group =>   2
Atom   6C    basis set group =>   2
Atom   7C    basis set group =>   2
Atom   8O    basis set group =>   1
Atom   9H    basis set group =>   3
Atom  10H    basis set group =>   3
Atom  11H    basis set group =>   3
Atom  12H    basis set group =>   3
Atom  13H    basis set group =>   3
Atom  14H    basis set group =>   3
Atom  15H    basis set group =>   3
---------------------------------
AUXILIARY/J BASIS SET INFORMATION
---------------------------------
There are 3 groups of distinct atoms

 Group   1 Type O   : 12s5p4d2f1g contracted to 6s4p3d1f1g pattern {711111/2111/211/2/1}
 Group   2 Type C   : 12s5p4d2f1g contracted to 6s4p3d1f1g pattern {711111/2111/211/2/1}
 Group   3 Type H   : 5s2p1d contracted to 3s1p1d pattern {311/2/1}

Atom   0O    basis set group =>   1
Atom   1C    basis set group =>   2
Atom   2O    basis set group =>   1
Atom   3C    basis set group =>   2
Atom   4C    basis set group =>   2
Atom   5C    basis set group =>   2
Atom   6C    basis set group =>   2
Atom   7C    basis set group =>   2
Atom   8O    basis set group =>   1
Atom   9H    basis set group =>   3
Atom  10H    basis set group =>   3
Atom  11H    basis set group =>   3
Atom  12H    basis set group =>   3
Atom  13H    basis set group =>   3
Atom  14H    basis set group =>   3
Atom  15H    basis set group =>   3
---------------------------------
AUXILIARY/C BASIS SET INFORMATION
---------------------------------
There are 3 groups of distinct atoms

 Group   1 Type O   : 8s6p5d3f contracted to 6s5p4d1f pattern {311111/21111/2111/3}
 Group   2 Type C   : 8s6p5d3f contracted to 6s5p4d1f pattern {311111/21111/2111/3}
 Group   3 Type H   : 4s3p2d contracted to 3s2p1d pattern {211/21/2}

Atom   0O    basis set group =>   1
Atom   1C    basis set group =>   2
Atom   2O    basis set group =>   1
Atom   3C    basis set group =>   2
Atom   4C    basis set group =>   2
Atom   5C    basis set group =>   2
Atom   6C    basis set group =>   2
Atom   7C    basis set group =>   2
Atom   8O    basis set group =>   1
Atom   9H    basis set group =>   3
Atom  10H    basis set group =>   3
Atom  11H    basis set group =>   3
Atom  12H    basis set group =>   3
Atom  13H    basis set group =>   3
Atom  14H    basis set group =>   3
Atom  15H    basis set group =>   3
------------------------------------------------------------------------------
                             ORCA STARTUP CALCULATIONS
                           -- RI-GTO INTEGRALS CHOSEN --
------------------------------------------------------------------------------
------------------------------------------------------------------------------
                   ___                                                        
                  /   \      - P O W E R E D   B Y -                         
                 /     \                                                     
                 |  |  |   _    _      __       _____    __    __             
                 |  |  |  | |  | |    /  \     |  _  \  |  |  /  |          
                  \  \/   | |  | |   /    \    | | | |  |  | /  /          
                 / \  \   | |__| |  /  /\  \   | |_| |  |  |/  /          
                |  |  |   |  __  | /  /__\  \  |    /   |      \           
                |  |  |   | |  | | |   __   |  |    \   |  |\   \          
                \     /   | |  | | |  |  |  |  | |\  \  |  | \   \       
                 \___/    |_|  |_| |__|  |__|  |_| \__\ |__|  \__/        
                                                                              
                      - O R C A' S   B I G   F R I E N D -                    
                                      &                                       
                       - I N T E G R A L  F E E D E R -                       
                                                                              
 v1 FN, 2020, v2 2021, v3 2022-2024                                           
------------------------------------------------------------------------------


----------------------
SHARK INTEGRAL PACKAGE
----------------------

Number of atoms                             ...     16
Number of basis functions                   ...    161
Number of shells                            ...     75
Maximum angular momentum                    ...      2
Integral batch strategy                     ... SHARK/LIBINT Hybrid
RI-J (if used) integral strategy            ... SPLIT-RIJ (Revised 2003 algorithm where possible)
Printlevel                                  ...      1
Contraction scheme used                     ... SEGMENTED contraction
Prescreening option                         ... SCHWARTZ
   Thresh                                   ... 1.000e-12
   Tcut                                     ... 1.000e-14
   Tpresel                                  ... 1.000e-14 
Coulomb Range Separation                    ... NOT USED
Exchange Range Separation                   ... NOT USED
Multipole approximations                    ... NOT USED
Finite Nucleus Model                        ... NOT USED
CABS basis                                  ... NOT available
Auxiliary Coulomb fitting basis             ... AVAILABLE
   # of basis functions in Aux-J            ...    518
   # of shells in Aux-J                     ...    170
   Maximum angular momentum in Aux-J        ...      4
Auxiliary J/K fitting basis                 ... NOT available
Auxiliary Correlation fitting basis         ... AVAILABLE
   # of basis functions in Aux-C            ...    530
   # of shells in Aux-C                     ...    186
   Maximum angular momentum in Aux-C        ...      3
Auxiliary 'external' fitting basis          ... NOT available

Checking pre-screening integrals            ... done (  0.0 sec) Dimension = 75
Check shell pair data                       ... done (  0.0 sec)
Shell pair information
Shell pair cut-off parameter TPreSel        ...   1.0e-14
Total number of shell pairs                 ...      2850
Shell pairs after pre-screening             ...      2638
Total number of primitive shell pairs       ...     10434
Primitive shell pairs kept                  ...      7124
          la=0 lb=0:    798 shell pairs
          la=1 lb=0:    947 shell pairs
          la=1 lb=1:    299 shell pairs
          la=2 lb=0:    343 shell pairs
          la=2 lb=1:    208 shell pairs
          la=2 lb=2:     43 shell pairs

Calculating one electron integrals          ... done (  0.0 sec)
Calculating RI/J V-Matrix + Cholesky decomp.... done (  0.0 sec)
Calculating RI/C V-Matrix + Cholesky decomp.... done (  0.0 sec)
Calculating Nuclear repulsion               ... done (  0.0 sec) ENN=    448.273493510950 Eh

Diagonalization of the overlap matrix:
Smallest eigenvalue                        ... 6.509e-04
Time for diagonalization                   ...    0.008 sec
Threshold for overlap eigenvalues          ... 1.000e-07
Number of eigenvalues below threshold      ... 0
Time for construction of square roots      ...    0.001 sec
Total time needed                          ...    0.009 sec

-------------------
DFT GRID GENERATION
-------------------

General Integration Accuracy     IntAcc      ... 4.388
Radial Grid Type                 RadialGrid  ... OptM3 with GC (2021)
Angular Grid (max. ang.)         AngularGrid ... 4 (Lebedev-302)
Angular grid pruning method      GridPruning ... 4 (adaptive)
Weight generation scheme         WeightScheme... mBecke (2022)
Basis function cutoff            BFCut       ... 1.0000e-12
Integration weight cutoff        WCut        ... 1.0000e-14
Partially contracted basis set               ... off
Rotationally invariant grid construction     ... off
Angular grids for H and He will be reduced by one unit

Total number of grid points                  ...    76931
Total number of batches                      ...     1210
Average number of points per batch           ...       63
Average number of grid points per atom       ...     4808

--------------------
COSX GRID GENERATION
--------------------

GRIDX 1
-------
General Integration Accuracy     IntAcc      ... 3.816
Radial Grid Type                 RadialGrid  ... OptM3 with GC (2021)
Angular Grid (max. ang.)         AngularGrid ... 1 (Lebedev-50)
Angular grid pruning method      GridPruning ... 4 (adaptive)
Weight generation scheme         WeightScheme... mBecke (2022)
Basis function cutoff            BFCut       ... 1.0000e-12
Integration weight cutoff        WCut        ... 1.0000e-14
Partially contracted basis set               ... on
Rotationally invariant grid construction     ... off
Angular grids for H and He will be reduced by one unit

Total number of grid points                  ...     9836
Total number of batches                      ...       87
Average number of points per batch           ...      113
Average number of grid points per atom       ...      615
UseSFitting                                  ... on

GRIDX 2
-------
General Integration Accuracy     IntAcc      ... 4.020
Radial Grid Type                 RadialGrid  ... OptM3 with GC (2021)
Angular Grid (max. ang.)         AngularGrid ... 2 (Lebedev-110)
Angular grid pruning method      GridPruning ... 4 (adaptive)
Weight generation scheme         WeightScheme... mBecke (2022)
Basis function cutoff            BFCut       ... 1.0000e-12
Integration weight cutoff        WCut        ... 1.0000e-14
Partially contracted basis set               ... on
Rotationally invariant grid construction     ... off
Angular grids for H and He will be reduced by one unit

Total number of grid points                  ...    21660
Total number of batches                      ...      179
Average number of points per batch           ...      121
Average number of grid points per atom       ...     1354
UseSFitting                                  ... on

GRIDX 3
-------
General Integration Accuracy     IntAcc      ... 4.338
Radial Grid Type                 RadialGrid  ... OptM3 with GC (2021)
Angular Grid (max. ang.)         AngularGrid ... 3 (Lebedev-194)
Angular grid pruning method      GridPruning ... 4 (adaptive)
Weight generation scheme         WeightScheme... mBecke (2022)
Basis function cutoff            BFCut       ... 1.0000e-12
Integration weight cutoff        WCut        ... 1.0000e-14
Partially contracted basis set               ... on
Rotationally invariant grid construction     ... off
Angular grids for H and He will be reduced by one unit

Total number of grid points                  ...    47682
Total number of batches                      ...      380
Average number of points per batch           ...      125
Average number of grid points per atom       ...     2980
UseSFitting                                  ... on
Initializing property integral containers    ... done (  0.0 sec)

SHARK setup successfully completed in   1.6 seconds

Maximum memory used throughout the entire STARTUP-calculation: 31.7 MB
-------------------------------------------------------------------------------
                                 ORCA GUESS
                   Start orbitals & Density for SCF / CASSCF
-------------------------------------------------------------------------------

------------
SCF SETTINGS
------------
Hamiltonian:
 Density Functional     Method          .... DFT(GTOs)
 Exchange Functional    Exchange        .... B88
   X-Alpha parameter    XAlpha          ....  0.666667
   Becke's b parameter  XBeta           ....  0.004200
 Correlation Functional Correlation     .... LYP
 LDA part of GGA corr.  LDAOpt          .... VWN-3
 Gradients option       PostSCFGGA      .... off
 Hybrid DFT is turned on
   Fraction HF Exchange ScalHFX         ....  0.530000
   Scaling of DF-GGA-X  ScalDFX         ....  0.470000
   Scaling of DF-GGA-C  ScalDFC         ....  0.730000
   Scaling of DF-LDA-C  ScalLDAC        ....  0.730000
   Perturbative correction              ....  0.270000
   NL short-range parameter             ....  7.800000
 RI-approximation to the Coulomb term is turned on
   Number of AuxJ basis functions       .... 518
   RIJ-COSX (HFX calculated with COS-X)).... on


General Settings:
 Integral files         IntName         .... calc
 Hartree-Fock type      HFTyp           .... RHF
 Total Charge           Charge          ....    1
 Multiplicity           Mult            ....    1
 Number of Electrons    NEL             ....   66
 Basis Dimension        Dim             ....  161
 Nuclear Repulsion      ENuc            ....    448.2734935110 Eh

Convergence Acceleration:
 AO-DIIS                CNVDIIS         .... on
   Start iteration      DIISMaxIt       ....    12
   Startup error        DIISStart       ....  0.200000
   # of expansion vecs  DIISMaxEq       ....     5
   Bias factor          DIISBfac        ....   1.050
   Max. coefficient     DIISMaxC        ....  10.000
 MO-DIIS                CNVKDIIS        .... off
 Trust-Rad. Augm. Hess. CNVTRAH         .... auto
   Auto Start mean grad. ratio tolernc. ....  1.125000
   Auto Start start iteration           ....    50
   Auto Start num. interpolation iter.  ....    10
   Max. Number of Micro iterations      ....    24
   Max. Number of Macro iterations      .... Maxiter - #DIIS iter
   Number of Davidson start vectors     ....     2
   Converg. threshold    (grad. norm)   ....   2.000e-06
   Grad. Scal. Fac. for Micro threshold ....   0.100
   Minimum threshold for Micro iter.    ....   1.000e-02
   NR start threshold (gradient norm)   ....   1.000e-04
   Initial trust radius                 ....   0.400
   Minimum AH scaling param. (alpha)    ....   1.000
   Maximum AH scaling param. (alpha)    .... 1000.000
   Quad. conv. algorithm                .... NR
   White noise on init. David. guess    .... on
   Maximum white noise                  ....   0.010
   Pseudo random numbers                .... off
   Inactive MOs                         .... canonical
   Orbital update algorithm             .... Taylor
   Preconditioner                       .... Diag
   Full preconditioner red. dimension   ....   250
 SOSCF                  CNVSOSCF        .... on
   Start iteration      SOSCFMaxIt      ....   150
   Startup grad/error   SOSCFStart      ....  0.003300
   Hessian update       SOSCFHessUp     .... L-BFGS
 Level Shifting         CNVShift        .... on
   Level shift para.    LevelShift      ....    0.2500
   Turn off err/grad.   ShiftErr        ....    0.0010
 Zerner damping         CNVZerner       .... off
 Static damping         CNVDamp         .... on
   Fraction old density DampFac         ....    0.7000
   Max. Damping (<1)    DampMax         ....    0.9800
   Min. Damping (>=0)   DampMin         ....    0.0000
   Turn off err/grad.   DampErr         ....    0.1000

SCF Procedure:
 Maximum # iterations   MaxIter         ....   125
 SCF integral mode      SCFMode         .... Direct
   Integral package                     .... SHARK and LIBINT hybrid scheme
 Reset frequency        DirectResetFreq ....    20
 Integral Threshold     Thresh          ....  1.000e-12 Eh
 Primitive CutOff       TCut            ....  1.000e-14 Eh

Convergence Tolerance:
 Convergence Check Mode ConvCheckMode   .... Total+1el-Energy
 Convergence forced     ConvForced      .... 0
 Energy Change          TolE            ....  1.000e-09 Eh
 1-El. energy change                    ....  1.000e-06 Eh
 Orbital Gradient       TolG            ....  2.000e-06
 Orbital Rotation angle TolX            ....  2.000e-06
 DIIS Error             TolErr          ....  1.000e-08

------------------------------
INITIAL GUESS: MODEL POTENTIAL
------------------------------
Loading Hartree-Fock densities                     ... done
Calculating cut-offs                               ... done
Initializing the effective Hamiltonian             ... done
Setting up the integral package (SHARK)            ... done
Starting the Coulomb interaction                   ... done (   0.1 sec)
Making the grid                                    ... done (   0.2 sec)
Mapping shells                                     ... done
Starting the XC term evaluation                    ... done (   0.2 sec)
  promolecular density results
     # of electrons  =     66.995034546
     EX              =    -57.634701997
     EC              =     -0.780644449
     EX+EC           =    -58.415346446
Transforming the Hamiltonian                       ... done (   0.0 sec)
Diagonalizing the Hamiltonian                      ... done (   0.0 sec)
Back transforming the eigenvectors                 ... done (   0.0 sec)
Now organizing SCF variables                       ... done
                      ------------------
                      INITIAL GUESS DONE (   0.5 sec)
                      ------------------
             **** ENERGY FILE WAS UPDATED (calc.en.tmp) ****
Finished Guess after   0.6 sec
Maximum memory used throughout the entire GUESS-calculation: 16.4 MB

-------------------------------------------------------------------------------------------
                                      ORCA LEAN-SCF
                              memory conserving SCF solver
-------------------------------------------------------------------------------------------

--------------------
CPCM SOLVATION MODEL
--------------------
CPCM parameters:
  Epsilon                                         ...      16.7000
  Refrac                                          ...       1.2750
  Rsolv                                           ...       1.3000
  Surface type                                    ... GAUSSIAN VDW
  Discretization scheme                           ... Constant charge density
    Threshold for H atoms                         ...       5.0000 (charges/Ang^2)
    Threshold for non-H atoms                     ...       5.0000 (charges/Ang^2)
  Epsilon function type                           ...         CPCM
Solvent:                                          ... CUSTOM
Radii:
  Scheme                                          ... Element-dependent radii
  Radius for O  used is    3.4469 Bohr (=   1.8240 Ang.)
  Radius for C  used is    3.8550 Bohr (=   2.0400 Ang.)
  Radius for H  used is    2.4944 Bohr (=   1.3200 Ang.)
Calculating surface                               ...        done! (  0.0s)
Cavity surface points                             ...         1553
Cavity Volume                                     ...    1012.7872
Cavity Surface-area                               ...     586.0971
Calculating surface distance matrix               ...        done! (  0.0s)
Performing Cholesky decomposition & store         ...        done! (  0.1s)
Overall time for CPCM initialization              ...                 0.1s

----------------------------------------D-I-I-S--------------------------------------------
Iteration    Energy (Eh)           Delta-E    RMSDP     MaxDP     DIISErr   Damp  Time(sec)
-------------------------------------------------------------------------------------------
               ***  Starting incremental Fock matrix formation  ***
    1    -456.8713199518860506     0.00e+00  3.07e-03  8.25e-02  2.56e-01  0.700   4.5
    2    -456.9501023944497433    -7.88e-02  2.15e-03  5.32e-02  1.25e-01  0.700   2.6
                               ***Turning on AO-DIIS***
    3    -456.9850801183045519    -3.50e-02  1.16e-03  1.92e-02  4.94e-02  0.700   2.5
    4    -457.0068677576062441    -2.18e-02  2.62e-03  4.01e-02  3.33e-02  0.000   2.5
    5    -457.0556794830006879    -4.88e-02  2.48e-04  5.65e-03  4.41e-03  0.000   2.5
                              *** Initializing SOSCF ***
---------------------------------------S-O-S-C-F--------------------------------------
Iteration    Energy (Eh)           Delta-E    RMSDP     MaxDP     MaxGrad    Time(sec)
--------------------------------------------------------------------------------------
    6    -457.0558518744350636    -1.72e-04  1.14e-04  2.43e-03  1.74e-03     2.4
               *** Restarting incremental Fock matrix formation ***
    7    -457.0559859160687779    -1.34e-04  8.79e-05  1.95e-03  7.99e-04     4.5
    8    -457.0560000056096328    -1.41e-05  8.03e-05  1.48e-03  2.35e-04     3.9
    9    -457.0560027101336686    -2.70e-06  3.33e-05  6.50e-04  1.97e-04     3.9
   10    -457.0560041823391089    -1.47e-06  8.32e-06  2.30e-04  4.98e-05     3.8
   11    -457.0560042149697324    -3.26e-08  3.65e-06  9.48e-05  3.48e-05     3.6
   12    -457.0560042602608632    -4.53e-08  8.88e-07  2.95e-05  5.05e-06     3.5
   13    -457.0560042617638032    -1.50e-09  4.42e-07  1.13e-05  4.14e-06     3.2
   14    -457.0560042622191190    -4.55e-10  1.12e-07  2.54e-06  6.03e-07     3.1
                 **** Energy Check signals convergence ****

               *****************************************************
               *                     SUCCESS                       *
               *           SCF CONVERGED AFTER  14 CYCLES          *
               *****************************************************

Recomputing exchange energy using gridx3       ... done (    6.850 sec)
Old exchange energy                            :    -30.777641820 Eh
New exchange energy                            :    -30.777686285 Eh
Exchange energy change after final integration :     -0.000044465 Eh
Total energy after final integration           :   -457.056048727 Eh
             **** ENERGY FILE WAS UPDATED (calc.en.tmp) ****

----------------
TOTAL SCF ENERGY
----------------

Total Energy       :       -457.05604872698729 Eh          -12437.12738 eV

Components:
Nuclear Repulsion  :        448.27349351095035 Eh           12198.14190 eV
Electronic Energy  :       -905.23477655548038 Eh          -24632.69057 eV
One Electron Energy:      -1498.03504852246533 Eh          -40763.60605 eV
Two Electron Energy:        592.80027196698495 Eh           16130.91548 eV
CPCM Dielectric    :         -0.09472121768908 Eh              -2.57750 eV

Virial components:
Potential Energy   :       -911.37806726375561 Eh          -24799.85801 eV
Kinetic Energy     :        454.32201853676838 Eh           12362.73063 eV
Virial Ratio       :          2.00601782453561

DFT components:
N(Alpha)           :       33.000016508249 electrons
N(Beta)            :       33.000016508249 electrons
N(Total)           :       66.000033016499 electrons
E(X)               :      -27.389269446881 Eh       
E(C)               :       -1.673953908984 Eh       
E(XC)              :      -29.063223355865 Eh       

CPCM Solvation Model Properties:
Surface-charge          :         -1.00991516110046
Corrected charge        :         -1.00000000000000
Outlying charge corr.   :          0.00000688863795 Eh               0.00019 eV
Free-energy (cav+disp)  :  This term is not implemented in the current solvation scheme

---------------
SCF CONVERGENCE
---------------

  Last Energy change         ...    4.5532e-10  Tolerance :   1.0000e-09
  Last MAX-Density change    ...    2.5374e-06  Tolerance :   1.0000e-08
  Last RMS-Density change    ...    1.1168e-07  Tolerance :   1.0000e-09
  Last DIIS Error            ...    1.7447e-03  Tolerance :   1.0000e-08
  Last Orbital Gradient      ...    6.0257e-07  Tolerance :   2.0000e-06
  Last Orbital Rotation      ...    1.9642e-06  Tolerance :   2.0000e-06


----------------
ORBITAL ENERGIES
----------------

  NO   OCC          E(Eh)            E(eV) 
   0   2.0000     -19.872121      -540.7479 
   1   2.0000     -19.813802      -539.1610 
   2   2.0000     -19.777981      -538.1862 
   3   2.0000     -10.827617      -294.6344 
   4   2.0000     -10.812375      -294.2197 
   5   2.0000     -10.743057      -292.3334 
   6   2.0000     -10.735532      -292.1287 
   7   2.0000     -10.704476      -291.2836 
   8   2.0000     -10.694342      -291.0078 
   9   2.0000      -1.350589       -36.7514 
  10   2.0000      -1.291527       -35.1442 
  11   2.0000      -1.200220       -32.6596 
  12   2.0000      -1.018216       -27.7071 
  13   2.0000      -0.978291       -26.6206 
  14   2.0000      -0.871128       -23.7046 
  15   2.0000      -0.785848       -21.3840 
  16   2.0000      -0.778371       -21.1806 
  17   2.0000      -0.724139       -19.7048 
  18   2.0000      -0.675505       -18.3814 
  19   2.0000      -0.670186       -18.2367 
  20   2.0000      -0.633152       -17.2289 
  21   2.0000      -0.605272       -16.4703 
  22   2.0000      -0.600306       -16.3352 
  23   2.0000      -0.580991       -15.8096 
  24   2.0000      -0.550549       -14.9812 
  25   2.0000      -0.529916       -14.4197 
  26   2.0000      -0.517972       -14.0947 
  27   2.0000      -0.511600       -13.9213 
  28   2.0000      -0.477146       -12.9838 
  29   2.0000      -0.459330       -12.4990 
  30   2.0000      -0.415095       -11.2953 
  31   2.0000      -0.408165       -11.1067 
  32   2.0000      -0.403188       -10.9713 
  33   0.0000      -0.121578        -3.3083 
  34   0.0000       0.003243         0.0883 
  35   0.0000       0.104979         2.8566 
  36   0.0000       0.119065         3.2399 
  37   0.0000       0.122891         3.3440 
  38   0.0000       0.138354         3.7648 
  39   0.0000       0.158072         4.3013 
  40   0.0000       0.160356         4.3635 
  41   0.0000       0.166057         4.5186 
  42   0.0000       0.176524         4.8035 
  43   0.0000       0.190794         5.1918 
*Only the first 10 virtual orbitals were printed.

                    ********************************
                    * MULLIKEN POPULATION ANALYSIS *
                    ********************************

-----------------------
MULLIKEN ATOMIC CHARGES
-----------------------
   0 O :   -0.262377
   1 C :    0.382410
   2 O :   -0.383889
   3 C :    0.201069
   4 C :    0.247350
   5 C :    0.015736
   6 C :    0.067132
   7 C :    0.330965
   8 O :   -0.256934
   9 H :    0.057733
  10 H :    0.057849
  11 H :    0.066678
  12 H :    0.153373
  13 H :    0.153368
  14 H :    0.065989
  15 H :    0.103548
Sum of atomic charges:    1.0000000

--------------------------------
MULLIKEN REDUCED ORBITAL CHARGES
--------------------------------
  0 O s       :     3.747479  s :     3.747479
      pz      :     1.382871  p :     4.494903
      px      :     1.699567
      py      :     1.412464
      dz2     :     0.002225  d :     0.019995
      dxz     :     0.001281
      dyz     :     0.005275
      dx2y2   :     0.005320
      dxy     :     0.005894

  1 C s       :     2.971650  s :     2.971650
      pz      :     0.783271  p :     2.502287
      px      :     0.890327
      py      :     0.828689
      dz2     :     0.008038  d :     0.143653
      dxz     :     0.006706
      dyz     :     0.032464
      dx2y2   :     0.050640
      dxy     :     0.045805

  2 O s       :     3.762158  s :     3.762158
      pz      :     1.753066  p :     4.603910
      px      :     1.335680
      py      :     1.515163
      dz2     :     0.002421  d :     0.017822
      dxz     :     0.001911
      dyz     :     0.002568
      dx2y2   :     0.005534
      dxy     :     0.005388

  3 C s       :     3.017078  s :     3.017078
      pz      :     1.053226  p :     2.727145
      px      :     0.627985
      py      :     1.045934
      dz2     :     0.010225  d :     0.054708
      dxz     :     0.009864
      dyz     :     0.006847
      dx2y2   :     0.018743
      dxy     :     0.009029

  4 C s       :     3.127301  s :     3.127301
      pz      :     0.785959  p :     2.546516
      px      :     0.975331
      py      :     0.785226
      dz2     :     0.006341  d :     0.078833
      dxz     :     0.007385
      dyz     :     0.014945
      dx2y2   :     0.026548
      dxy     :     0.023614

  5 C s       :     3.242177  s :     3.242177
      pz      :     0.984288  p :     2.705789
      px      :     0.878666
      py      :     0.842836
      dz2     :     0.003278  d :     0.036298
      dxz     :     0.001709
      dyz     :     0.005734
      dx2y2   :     0.009180
      dxy     :     0.016397

  6 C s       :     3.282805  s :     3.282805
      pz      :     0.654018  p :     2.607811
      px      :     0.941241
      py      :     1.012552
      dz2     :     0.003397  d :     0.042253
      dxz     :     0.005480
      dyz     :     0.007303
      dx2y2   :     0.014503
      dxy     :     0.011569

  7 C s       :     2.826028  s :     2.826028
      pz      :     1.076894  p :     2.764687
      px      :     0.703052
      py      :     0.984740
      dz2     :     0.012922  d :     0.078321
      dxz     :     0.016390
      dyz     :     0.006137
      dx2y2   :     0.026333
      dxy     :     0.016539

  8 O s       :     3.752811  s :     3.752811
      pz      :     1.676618  p :     4.481244
      px      :     1.330807
      py      :     1.473819
      dz2     :     0.002698  d :     0.022879
      dxz     :     0.002800
      dyz     :     0.003603
      dx2y2   :     0.008403
      dxy     :     0.005375

  9 H s       :     0.917792  s :     0.917792
      pz      :     0.013035  p :     0.024475
      px      :     0.003441
      py      :     0.008000

 10 H s       :     0.917683  s :     0.917683
      pz      :     0.013174  p :     0.024468
      px      :     0.003450
      py      :     0.007844

 11 H s       :     0.909470  s :     0.909470
      pz      :     0.004693  p :     0.023852
      px      :     0.003438
      py      :     0.015721

 12 H s       :     0.819147  s :     0.819147
      pz      :     0.014968  p :     0.027480
      px      :     0.003877
      py      :     0.008635

 13 H s       :     0.819100  s :     0.819100
      pz      :     0.015214  p :     0.027532
      px      :     0.003754
      py      :     0.008563

 14 H s       :     0.906056  s :     0.906056
      pz      :     0.004328  p :     0.027955
      px      :     0.003087
      py      :     0.020539

 15 H s       :     0.868728  s :     0.868728
      pz      :     0.002499  p :     0.027724
      px      :     0.019317
      py      :     0.005908


                     *******************************
                     * LOEWDIN POPULATION ANALYSIS *
                     *******************************

----------------------
LOEWDIN ATOMIC CHARGES
----------------------
   0 O :   -0.171882
   1 C :    0.135734
   2 O :   -0.102254
   3 C :    0.116914
   4 C :    0.196688
   5 C :    0.016884
   6 C :    0.238611
   7 C :    0.097800
   8 O :    0.024794
   9 H :    0.030919
  10 H :    0.031024
  11 H :    0.037028
  12 H :    0.108223
  13 H :    0.109320
  14 H :    0.057706
  15 H :    0.072491

-------------------------------
LOEWDIN REDUCED ORBITAL CHARGES
-------------------------------
  0 O s       :     3.544667  s :     3.544667
      pz      :     1.371057  p :     4.594926
      px      :     1.705488
      py      :     1.518381
      dz2     :     0.004607  d :     0.032289
      dxz     :     0.001451
      dyz     :     0.006159
      dx2y2   :     0.009268
      dxy     :     0.010804

  1 C s       :     2.821163  s :     2.821163
      pz      :     0.787562  p :     2.734328
      px      :     0.973961
      py      :     0.972805
      dz2     :     0.017925  d :     0.308774
      dxz     :     0.012278
      dyz     :     0.059181
      dx2y2   :     0.116971
      dxy     :     0.102419

  2 O s       :     3.442546  s :     3.442546
      pz      :     1.716211  p :     4.627534
      px      :     1.352264
      py      :     1.559059
      dz2     :     0.004307  d :     0.032174
      dxz     :     0.003503
      dyz     :     0.002948
      dx2y2   :     0.010315
      dxy     :     0.011101

  3 C s       :     2.840402  s :     2.840402
      pz      :     1.090613  p :     2.920388
      px      :     0.736352
      py      :     1.093423
      dz2     :     0.021997  d :     0.122296
      dxz     :     0.023633
      dyz     :     0.016105
      dx2y2   :     0.039787
      dxy     :     0.020773

  4 C s       :     2.878961  s :     2.878961
      pz      :     0.771736  p :     2.755719
      px      :     1.069056
      py      :     0.914927
      dz2     :     0.013346  d :     0.168631
      dxz     :     0.012371
      dyz     :     0.028141
      dx2y2   :     0.059913
      dxy     :     0.054860

  5 C s       :     2.847490  s :     2.847490
      pz      :     0.970344  p :     3.043282
      px      :     1.008564
      py      :     1.064375
      dz2     :     0.007610  d :     0.092343
      dxz     :     0.003802
      dyz     :     0.008516
      dx2y2   :     0.027103
      dxy     :     0.045312

  6 C s       :     2.871312  s :     2.871312
      pz      :     0.641965  p :     2.792771
      px      :     1.077493
      py      :     1.073313
      dz2     :     0.007052  d :     0.097307
      dxz     :     0.008351
      dyz     :     0.013889
      dx2y2   :     0.035603
      dxy     :     0.032411

  7 C s       :     2.777964  s :     2.777964
      pz      :     1.063523  p :     2.946125
      px      :     0.813769
      py      :     1.068833
      dz2     :     0.028992  d :     0.178111
      dxz     :     0.035840
      dyz     :     0.014162
      dx2y2   :     0.061537
      dxy     :     0.037580

  8 O s       :     3.418657  s :     3.418657
      pz      :     1.644235  p :     4.516486
      px      :     1.361060
      py      :     1.511191
      dz2     :     0.004333  d :     0.040063
      dxz     :     0.005124
      dyz     :     0.004147
      dx2y2   :     0.015821
      dxy     :     0.010638

  9 H s       :     0.902190  s :     0.902190
      pz      :     0.034493  p :     0.066891
      px      :     0.011156
      py      :     0.021242

 10 H s       :     0.902130  s :     0.902130
      pz      :     0.034855  p :     0.066846
      px      :     0.011174
      py      :     0.020817

 11 H s       :     0.897022  s :     0.897022
      pz      :     0.012751  p :     0.065949
      px      :     0.011348
      py      :     0.041850

 12 H s       :     0.817175  s :     0.817175
      pz      :     0.038160  p :     0.074602
      px      :     0.013670
      py      :     0.022772

 13 H s       :     0.815967  s :     0.815967
      pz      :     0.038763  p :     0.074712
      px      :     0.013422
      py      :     0.022527

 14 H s       :     0.859878  s :     0.859878
      pz      :     0.015609  p :     0.082415
      px      :     0.012566
      py      :     0.054241

 15 H s       :     0.845955  s :     0.845955
      pz      :     0.009294  p :     0.081554
      px      :     0.051625
      py      :     0.020634


                      *****************************
                      * MAYER POPULATION ANALYSIS *
                      *****************************

  NA   - Mulliken gross atomic population
  ZA   - Total nuclear charge
  QA   - Mulliken gross atomic charge
  VA   - Mayer's total valence
  BVA  - Mayer's bonded valence
  FA   - Mayer's free valence

  ATOM       NA         ZA         QA         VA         BVA        FA
  0 O      8.2624     8.0000    -0.2624     2.2282     2.2282     0.0000
  1 C      5.6176     6.0000     0.3824     4.2374     4.2374     0.0000
  2 O      8.3839     8.0000    -0.3839     2.1400     2.1400     0.0000
  3 C      5.7989     6.0000     0.2011     3.8374     3.8374    -0.0000
  4 C      5.7526     6.0000     0.2474     3.6741     3.6741     0.0000
  5 C      5.9843     6.0000     0.0157     3.8631     3.8631     0.0000
  6 C      5.9329     6.0000     0.0671     3.8540     3.8540    -0.0000
  7 C      5.6690     6.0000     0.3310     3.7830     3.7830    -0.0000
  8 O      8.2569     8.0000    -0.2569     2.3288     2.3288    -0.0000
  9 H      0.9423     1.0000     0.0577     0.9937     0.9937    -0.0000
 10 H      0.9422     1.0000     0.0578     0.9934     0.9934     0.0000
 11 H      0.9333     1.0000     0.0667     0.9903     0.9903     0.0000
 12 H      0.8466     1.0000     0.1534     0.9833     0.9833     0.0000
 13 H      0.8466     1.0000     0.1534     0.9835     0.9835    -0.0000
 14 H      0.9340     1.0000     0.0660     1.0043     1.0043    -0.0000
 15 H      0.8965     1.0000     0.1035     0.9905     0.9905     0.0000

  Mayer bond orders larger than 0.100000
B(  0-O ,  1-C ) :   2.0837 B(  1-C ,  2-O ) :   1.2430 B(  1-C ,  4-C ) :   0.9088 
B(  2-O ,  3-C ) :   0.8492 B(  3-C ,  9-H ) :   0.9803 B(  3-C , 10-H ) :   0.9805 
B(  3-C , 11-H ) :   0.9834 B(  4-C ,  5-C ) :   1.3893 B(  4-C ,  6-C ) :   0.1153 
B(  4-C ,  8-O ) :   1.2569 B(  5-C ,  6-C ) :   1.4197 B(  5-C , 14-H ) :   1.0332 
B(  6-C ,  7-C ) :   1.1203 B(  6-C , 15-H ) :   0.9993 B(  7-C ,  8-O ) :   0.9429 
B(  7-C , 12-H ) :   0.8665 B(  7-C , 13-H ) :   0.8640 

-------
TIMINGS
-------

Total SCF time: 0 days 0 hours 0 min 53 sec 

Total time                  ....      53.576 sec
Sum of individual times     ....      53.528 sec  ( 99.9%)

SCF preparation             ....       0.144 sec  (  0.3%)
Fock matrix formation       ....      53.284 sec  ( 99.5%)
  Startup                   ....       0.003 sec  (  0.0% of F)
  Split-RI-J                ....       3.225 sec  (  6.1% of F)
  Chain of spheres X        ....      37.251 sec  ( 69.9% of F)
  XC integration            ....       8.225 sec  ( 15.4% of F)
    XC Preparation          ....       0.000 sec  (  0.0% of XC)
    Basis function eval.    ....       3.508 sec  ( 42.6% of XC)
    Density eval.           ....       1.864 sec  ( 22.7% of XC)
    XC-Functional eval.     ....       0.447 sec  (  5.4% of XC)
    XC-Potential eval.      ....       2.136 sec  ( 26.0% of XC)
  CPCM terms                ....       4.559 sec  (  8.6% of F)
Diagonalization             ....       0.000 sec  (  0.0%)
Density matrix formation    ....       0.010 sec  (  0.0%)
Total Energy calculation    ....       0.005 sec  (  0.0%)
Population analysis         ....       0.006 sec  (  0.0%)
Orbital Transformation      ....       0.008 sec  (  0.0%)
Orbital Orthonormalization  ....       0.000 sec  (  0.0%)
DIIS solution               ....       0.042 sec  (  0.1%)
SOSCF solution              ....       0.027 sec  (  0.1%)
Finished LeanSCF after  53.6 sec

Maximum memory used throughout the entire LEANSCF-calculation: 27.6 MB

------------------------------------------------------------------------------
                                ORCA  MP2 
------------------------------------------------------------------------------

Freezing NCore=18 chemical core electrons

----------------------
RI-MP2 ENERGY+GRADIENT
----------------------
Dimension of the orbital basis            ...  161
Dimension of the AuxC basis               ...  530
Memory devoted to MP2                     ... 4096 MB   
Data format for matrix containers         ... DOUBLE
Compression type for matrix containers    ... UNCOMPRESSED
Overall scaling of the MP2 energy         ...   2.700e-01

-----------------------
SHARK RI TRANSFORMATION
-----------------------

Number of basis functions                ...    161
Number of aux functions                  ...    530
Number of operators                      ...      1
Generation of IJK                        ... YES
Generation of IAK                        ... YES
Generation of ABK                        ... NO
Orbital Range Operator  0:    0-  32 to   33- 160

Aux basis identifier                     ...   AUXC
Contraction scheme used                  ... SEGMENTED
Do orthogonalization                     ... YES
All operator combinations                ... NO
Transpose (ia|K)                         ... NO
Integral generator used                  ... LIBINT
Starting integral generation + trafo... 
Half trafo (segmented) done. Total time =  0.4 sec. integrals=  0.3 sec trafo=  0.1 sec
Integral generation and half transformation done (  0.4 sec)

Reading or making V^(-1/2)          ... done (  0.0 sec)
Sorting IJK integrals               ... done (  0.2 sec)
Sorting IAK integrals               ... done (  0.3 sec)

SHARK RI integral transformation done. Total time =  0.7 sec.

Opening buffers                              ... done
Frozen core precalculation                   ... done

Starting loop over batches of integrals:

Operator 0  - window                       ... (  9- 32)x( 33-160)
Operator 0  - Memory available             ...  4096 MB
Operator 0  - Memory needed per MO         ...   0.5 MB
Operator 0  - Number of orbitals per batch ... 24
Operator 0  - Number of batches            ... 1

OPERATOR  0   PASS   0:  MOs     9 ...   32
  Reading integrals       ... ok
  Internal MO  11
  Internal MO  14
  Internal MO  17
  Internal MO  20
  Internal MO  23
  Internal MO  26
  Internal MO  29
  Internal MO  32
Closing buffer GIPV ( 0.02 GB; CompressionRatio= 1.00)
Time spent in pair loops =     1.805 sec
Deleting buffers (Ka|jb) ...done

-----------------------------------------------
 RI-MP2 CORRELATION ENERGY:     -0.436814315 Eh
-----------------------------------------------


---------------------
MP2 DENSITY FORMATION
---------------------

Completing the external part of the density      ... done
Storing the unrelaxed density                    ... done

Re-sorting 3-index density container for op 0    ... done
Computing external part of the Lagrangian        ... done
Calculating the xc-kernel                        ... done
Calculating G(D)                                 ... done
Completing the Lagrangian                        ... done
Solving the Z-vector equations                   ... Using XC Grid                  ... (calc.grid_cpscf.tmp) 
Recalculating density on grid  ... (calc.grho_cpscf0.tmp) done
Calculating the xc-kernel      ... (calc.fxc_cpscf0.tmp) done

-------------------
SHARK CP-SCF DRIVER
-------------------

Dimension of the orbital basis          ...    161
Dimension of the CPSCF-problem          ...   4224
Number of operators                     ...      1
Max. number of iterations               ...    128
Convergence Tolerance                   ... 3.0e-05
Number of perturbations                 ...      1
Perturbation type                       ... REAL

----------------------------
POPLE LINEAR EQUATION SOLVER
----------------------------

  ITERATION   0:   ||err||_max =   7.4862e-02 (   1.9 sec)
  ITERATION   1:   ||err||_max =   2.2098e-02 (   1.9 sec)
  ITERATION   2:   ||err||_max =   1.1296e-02 (   2.0 sec)
  ITERATION   3:   ||err||_max =   3.4422e-03 (   2.0 sec)
  ITERATION   4:   ||err||_max =   1.1550e-03 (   2.0 sec)
  ITERATION   5:   ||err||_max =   4.9998e-04 (   2.0 sec)
  ITERATION   6:   ||err||_max =   1.4916e-04 (   2.0 sec)
  ITERATION   7:   ||err||_max =   4.8477e-05 (   2.0 sec)
  ITERATION   8:   ||err||_max =   2.0520e-05 (   2.0 sec)
done
Finalizing the relaxed density                   ... done
Transforming P to the AO basis                   ... done
Storing the relaxed density                      ... done

------------------------------------
ENERGY WEIGHTED DENSITY FINALIZATION
------------------------------------

Gathering the parts of the W-matrix              ... done
Forming the Z-density                            ... done
Transforming Z to the AO basis                   ... done
Calculating G(Z)                                 ... done
Finalizing the W-matrix                          ... done
Transforming W to the AO basis and storing       ... done

----------------------------------
MP2 DERIVATIVE INTEGRAL GENERATION
----------------------------------

Input SCF Electron Density              ... calc.scfp
Input Correlated Electron Density       ... calc.pmp2re
Input Energy Weighted Density           ... calc.wmp2.tmp

Nuclear repulsion gradient              ... done (  0.0 sec)
HCore & Overlap gradient  (SHARK)       ... done (  0.2 sec)
Two-electron RIJ gradient terms         ... done (  1.1 sec)

-----------------------------------------------------------
MP2 COSX Grid Generation
-----------------------------------------------------------

General Integration Accuracy     IntAcc      ... 4.871
Radial Grid Type                 RadialGrid  ... OptM3 with GC (2021)
Angular Grid (max. ang.)         AngularGrid ... 4 (Lebedev-302)
Angular grid pruning method      GridPruning ... 4 (adaptive)
Weight generation scheme         WeightScheme... mBecke (2022)
Basis function cutoff            BFCut       ... 1.0000e-12
Integration weight cutoff        WCut        ... 1.0000e-14
Partially contracted basis set               ... on
Rotationally invariant grid construction     ... off
Angular grids for H and He will be reduced by one unit

Total number of grid points                  ...    89945
Total number of batches                      ...      711
Average number of points per batch           ...      126
Average number of grid points per atom       ...     5622
UseSFitting                                  ... on
Two-electron COSX gradient terms        ... 
Integration Timings:
Total Time                  =    20.0 sec
Basis fcn evaluation        =     0.3 sec
Density evaluation          =     0.5 sec
A evaluation                =    17.1 sec
A derivative evaluation     =     0.0 sec
S-fit derivative evaluation =     0.0 sec
anal. over. der. evaluation =     0.0 sec
num. over. der. evaluation  =     1.2 sec
K(P) evaluation             =     0.3 sec
finalize                    =     0.0 sec

done ( 20.9 sec)
CPCM gradient                           ... done (  1.0 sec)
DFT XC gradient                         ... Exchange-correlation gradient    ... done
done (  2.7 sec)
Empirical dispersion gradient           ... 
-------------------
DISPERSION GRADIENT
-------------------

   1   O   :    0.000072546    0.000111407    0.000000115
   2   C   :    0.000168374    0.000049121    0.000000144
   3   O   :    0.000086930   -0.000020864    0.000000034
   4   C   :    0.000136153   -0.000035231    0.000000006
   5   C   :   -0.000871863   -0.000184654    0.000000134
   6   C   :   -0.000151622   -0.000099871    0.000000089
   7   C   :    0.000367420   -0.000073472   -0.000000308
   8   C   :    0.000354985    0.000336347   -0.000000105
   9   O   :   -0.000119697   -0.000003407   -0.000000021
  10   H   :    0.000076408   -0.000015936    0.000024234
  11   H   :    0.000076572   -0.000016422   -0.000024522
  12   H   :    0.000069359   -0.000053403    0.000000202
  13   H   :   -0.000066534   -0.000068834    0.000030656
  14   H   :   -0.000066417   -0.000067906   -0.000030737
  15   H   :   -0.000040096    0.000109082    0.000000044
  16   H   :   -0.000092517    0.000034041    0.000000035

Difference to translation invariance:
           :   -0.0000000000    0.0000000000   -0.0000000000

Difference to rotation invariance:
           :   -0.0000000000    0.0000000000   -0.0000000000

Norm of the Dispersion gradient    ...    0.0011669041
RMS gradient                       ...    0.0001684281
MAX gradient                       ...    0.0008718627
done (  0.0 sec)

                *********************************************
                * UNRELAXED MP2 DENSITY POPULATION ANALYSIS *
                *********************************************

------------------------------------------------------------------------------
                           ORCA POPULATION ANALYSIS
------------------------------------------------------------------------------
Input electron density              ... calc.pmp2ur
BaseName (.gbw .S,...)              ... calc

                    ********************************
                    * MULLIKEN POPULATION ANALYSIS *
                    ********************************

-----------------------
MULLIKEN ATOMIC CHARGES
-----------------------
   0 O :   -0.250995
   1 C :    0.365660
   2 O :   -0.373635
   3 C :    0.195805
   4 C :    0.236392
   5 C :    0.019063
   6 C :    0.060154
   7 C :    0.327887
   8 O :   -0.245091
   9 H :    0.058386
  10 H :    0.058511
  11 H :    0.067423
  12 H :    0.154178
  13 H :    0.154171
  14 H :    0.067380
  15 H :    0.104711
Sum of atomic charges:    1.0000000

--------------------------------
MULLIKEN REDUCED ORBITAL CHARGES
--------------------------------
  0 O s       :     3.746676  s :     3.746676
      pz      :     1.376487  p :     4.478529
      px      :     1.693346
      py      :     1.408697
      dz2     :     0.003306  d :     0.025790
      dxz     :     0.002432
      dyz     :     0.006397
      dx2y2   :     0.006559
      dxy     :     0.007095
  1 C s       :     2.972594  s :     2.972594
      pz      :     0.792318  p :     2.513814
      px      :     0.892168
      py      :     0.829329
      dz2     :     0.008792  d :     0.147933
      dxz     :     0.007767
      dyz     :     0.033121
      dx2y2   :     0.051492
      dxy     :     0.046761
  2 O s       :     3.761087  s :     3.761087
      pz      :     1.745686  p :     4.588356
      px      :     1.331689
      py      :     1.510981
      dz2     :     0.003654  d :     0.024192
      dxz     :     0.003245
      dyz     :     0.003852
      dx2y2   :     0.006804
      dxy     :     0.006637
  3 C s       :     3.017635  s :     3.017635
      pz      :     1.052090  p :     2.727075
      px      :     0.630177
      py      :     1.044809
      dz2     :     0.011161  d :     0.059486
      dxz     :     0.010868
      dyz     :     0.007881
      dx2y2   :     0.019536
      dxy     :     0.010040
  4 C s       :     3.126949  s :     3.126949
      pz      :     0.792582  p :     2.552497
      px      :     0.973565
      py      :     0.786351
      dz2     :     0.007173  d :     0.084161
      dxz     :     0.008625
      dyz     :     0.015930
      dx2y2   :     0.027701
      dxy     :     0.024732
  5 C s       :     3.242124  s :     3.242124
      pz      :     0.976972  p :     2.696162
      px      :     0.877416
      py      :     0.841773
      dz2     :     0.004301  d :     0.042651
      dxz     :     0.003293
      dyz     :     0.006857
      dx2y2   :     0.010694
      dxy     :     0.017506
  6 C s       :     3.281529  s :     3.281529
      pz      :     0.660551  p :     2.610513
      px      :     0.939504
      py      :     1.010457
      dz2     :     0.004165  d :     0.047804
      dxz     :     0.006495
      dyz     :     0.008422
      dx2y2   :     0.015806
      dxy     :     0.012917
  7 C s       :     2.826821  s :     2.826821
      pz      :     1.074349  p :     2.761122
      px      :     0.704217
      py      :     0.982556
      dz2     :     0.013999  d :     0.084170
      dxz     :     0.017494
      dyz     :     0.007657
      dx2y2   :     0.027242
      dxy     :     0.017778
  8 O s       :     3.751978  s :     3.751978
      pz      :     1.667737  p :     4.463873
      px      :     1.327137
      py      :     1.468999
      dz2     :     0.003919  d :     0.029240
      dxz     :     0.004128
      dyz     :     0.004883
      dx2y2   :     0.009622
      dxy     :     0.006688
  9 H s       :     0.915929  s :     0.915929
      pz      :     0.013295  p :     0.025685
      px      :     0.003977
      py      :     0.008414
 10 H s       :     0.915811  s :     0.915811
      pz      :     0.013430  p :     0.025677
      px      :     0.003986
      py      :     0.008262
 11 H s       :     0.907553  s :     0.907553
      pz      :     0.005185  p :     0.025024
      px      :     0.003950
      py      :     0.015889
 12 H s       :     0.817324  s :     0.817324
      pz      :     0.015139  p :     0.028499
      px      :     0.004346
      py      :     0.009014
 13 H s       :     0.817274  s :     0.817274
      pz      :     0.015379  p :     0.028555
      px      :     0.004228
      py      :     0.008948
 14 H s       :     0.903707  s :     0.903707
      pz      :     0.004799  p :     0.028914
      px      :     0.003565
      py      :     0.020550
 15 H s       :     0.866604  s :     0.866604
      pz      :     0.003032  p :     0.028685
      px      :     0.019361
      py      :     0.006292


                     *******************************
                     * LOEWDIN POPULATION ANALYSIS *
                     *******************************

----------------------
LOEWDIN ATOMIC CHARGES
----------------------
   0 O :   -0.160945
   1 C :    0.121101
   2 O :   -0.093801
   3 C :    0.114619
   4 C :    0.185845
   5 C :    0.022124
   6 C :    0.232282
   7 C :    0.097072
   8 O :    0.035355
   9 H :    0.030721
  10 H :    0.030832
  11 H :    0.036962
  12 H :    0.108199
  13 H :    0.109290
  14 H :    0.057874
  15 H :    0.072469

-------------------------------
LOEWDIN REDUCED ORBITAL CHARGES
-------------------------------
  0 O s       :     3.543562  s :     3.543562
      pz      :     1.364936  p :     4.578481
      px      :     1.699349
      py      :     1.514196
      dz2     :     0.005838  d :     0.038903
      dxz     :     0.002630
      dyz     :     0.007403
      dx2y2   :     0.010737
      dxy     :     0.012294
  1 C s       :     2.822405  s :     2.822405
      pz      :     0.795955  p :     2.742873
      px      :     0.973694
      py      :     0.973225
      dz2     :     0.019292  d :     0.313621
      dxz     :     0.013460
      dyz     :     0.059547
      dx2y2   :     0.117782
      dxy     :     0.103540
  2 O s       :     3.442070  s :     3.442070
      pz      :     1.709101  p :     4.612528
      px      :     1.348393
      py      :     1.555033
      dz2     :     0.005719  d :     0.039204
      dxz     :     0.004851
      dyz     :     0.004275
      dx2y2   :     0.011811
      dxy     :     0.012547
  3 C s       :     2.840442  s :     2.840442
      pz      :     1.088477  p :     2.917238
      px      :     0.737490
      py      :     1.091271
      dz2     :     0.023092  d :     0.127701
      dxz     :     0.024647
      dyz     :     0.017341
      dx2y2   :     0.040712
      dxy     :     0.021910
  4 C s       :     2.879353  s :     2.879353
      pz      :     0.778257  p :     2.759592
      px      :     1.066465
      py      :     0.914870
      dz2     :     0.014719  d :     0.175209
      dxz     :     0.013739
      dyz     :     0.029010
      dx2y2   :     0.061331
      dxy     :     0.056410
  5 C s       :     2.847597  s :     2.847597
      pz      :     0.963015  p :     3.030017
      px      :     1.005674
      py      :     1.061329
      dz2     :     0.009215  d :     0.100261
      dxz     :     0.005615
      dyz     :     0.009643
      dx2y2   :     0.028921
      dxy     :     0.046867
  6 C s       :     2.870764  s :     2.870764
      pz      :     0.648173  p :     2.792862
      px      :     1.074396
      py      :     1.070293
      dz2     :     0.008293  d :     0.104092
      dxz     :     0.009362
      dyz     :     0.015039
      dx2y2   :     0.037244
      dxy     :     0.034154
  7 C s       :     2.778147  s :     2.778147
      pz      :     1.060168  p :     2.939807
      px      :     0.813894
      py      :     1.065744
      dz2     :     0.030353  d :     0.184974
      dxz     :     0.036919
      dyz     :     0.016045
      dx2y2   :     0.062720
      dxy     :     0.038936
  8 O s       :     3.418126  s :     3.418126
      pz      :     1.635508  p :     4.499340
      px      :     1.357350
      py      :     1.506481
      dz2     :     0.005763  d :     0.047179
      dxz     :     0.006466
      dyz     :     0.005471
      dx2y2   :     0.017366
      dxy     :     0.012112
  9 H s       :     0.900109  s :     0.900109
      pz      :     0.035329  p :     0.069170
      px      :     0.011889
      py      :     0.021951
 10 H s       :     0.900046  s :     0.900046
      pz      :     0.035695  p :     0.069123
      px      :     0.011907
      py      :     0.021521
 11 H s       :     0.894891  s :     0.894891
      pz      :     0.013317  p :     0.068146
      px      :     0.012073
      py      :     0.042756
 12 H s       :     0.815137  s :     0.815137
      pz      :     0.038878  p :     0.076664
      px      :     0.014388
      py      :     0.023398
 13 H s       :     0.813931  s :     0.813931
      pz      :     0.039487  p :     0.076779
      px      :     0.014140
      py      :     0.023152
 14 H s       :     0.857600  s :     0.857600
      pz      :     0.016125  p :     0.084526
      px      :     0.013262
      py      :     0.055140
 15 H s       :     0.843768  s :     0.843768
      pz      :     0.010068  p :     0.083763
      px      :     0.052430
      py      :     0.021265


                      *****************************
                      * MAYER POPULATION ANALYSIS *
                      *****************************

  NA   - Mulliken gross atomic population
  ZA   - Total nuclear charge
  QA   - Mulliken gross atomic charge
  VA   - Mayer's total valence
  BVA  - Mayer's bonded valence
  FA   - Mayer's free valence

  ATOM       NA         ZA         QA         VA         BVA        FA
  0 O      8.2510     8.0000    -0.2510     2.3233     2.1460     0.1772
  1 C      5.6343     6.0000     0.3657     4.2558     4.1172     0.1385
  2 O      8.3736     8.0000    -0.3736     2.2366     2.0766     0.1599
  3 C      5.8042     6.0000     0.1958     3.8680     3.7727     0.0953
  4 C      5.7636     6.0000     0.2364     3.7019     3.5543     0.1476
  5 C      5.9809     6.0000     0.0191     3.8913     3.7524     0.1388
  6 C      5.9398     6.0000     0.0602     3.8836     3.7489     0.1347
  7 C      5.6721     6.0000     0.3279     3.8109     3.7094     0.1014
  8 O      8.2451     8.0000    -0.2451     2.4221     2.2557     0.1664
  9 H      0.9416     1.0000     0.0584     0.9972     0.9779     0.0193
 10 H      0.9415     1.0000     0.0585     0.9969     0.9777     0.0193
 11 H      0.9326     1.0000     0.0674     0.9936     0.9753     0.0183
 12 H      0.8458     1.0000     0.1542     0.9855     0.9651     0.0204
 13 H      0.8458     1.0000     0.1542     0.9856     0.9651     0.0205
 14 H      0.9326     1.0000     0.0674     1.0070     0.9893     0.0177
 15 H      0.8953     1.0000     0.1047     0.9927     0.9762     0.0165

  Mayer bond orders larger than 0.100000
B(  0-O ,  1-C ) :   2.0174 B(  1-C ,  2-O ) :   1.2106 B(  1-C ,  4-C ) :   0.8902 
B(  2-O ,  3-C ) :   0.8297 B(  3-C ,  9-H ) :   0.9657 B(  3-C , 10-H ) :   0.9659 
B(  3-C , 11-H ) :   0.9691 B(  4-C ,  5-C ) :   1.3458 B(  4-C ,  6-C ) :   0.1050 
B(  4-C ,  8-O ) :   1.2187 B(  5-C ,  6-C ) :   1.3748 B(  5-C , 14-H ) :   1.0193 
B(  6-C ,  7-C ) :   1.0973 B(  6-C , 15-H ) :   0.9863 B(  7-C ,  8-O ) :   0.9226 
B(  7-C , 12-H ) :   0.8533 B(  7-C , 13-H ) :   0.8508 


                *******************************************
                * RELAXED MP2 DENSITY POPULATION ANALYSIS *
                *******************************************

------------------------------------------------------------------------------
                           ORCA POPULATION ANALYSIS
------------------------------------------------------------------------------
Input electron density              ... calc.pmp2re
BaseName (.gbw .S,...)              ... calc

                    ********************************
                    * MULLIKEN POPULATION ANALYSIS *
                    ********************************

-----------------------
MULLIKEN ATOMIC CHARGES
-----------------------
   0 O :   -0.205448
   1 C :    0.287120
   2 O :   -0.319010
   3 C :    0.178639
   4 C :    0.210422
   5 C :    0.040551
   6 C :    0.035808
   7 C :    0.307454
   8 O :   -0.185293
   9 H :    0.058041
  10 H :    0.058229
  11 H :    0.067003
  12 H :    0.156639
  13 H :    0.156673
  14 H :    0.060353
  15 H :    0.092819
Sum of atomic charges:    1.0000000

--------------------------------
MULLIKEN REDUCED ORBITAL CHARGES
--------------------------------
  0 O s       :     3.737177  s :     3.737177
      pz      :     1.363500  p :     4.443105
      px      :     1.673672
      py      :     1.405933
      dz2     :     0.003246  d :     0.025166
      dxz     :     0.002357
      dyz     :     0.006131
      dx2y2   :     0.006493
      dxy     :     0.006939
  1 C s       :     2.978111  s :     2.978111
      pz      :     0.834788  p :     2.591128
      px      :     0.912123
      py      :     0.844217
      dz2     :     0.008496  d :     0.143641
      dxz     :     0.007521
      dyz     :     0.031620
      dx2y2   :     0.049964
      dxy     :     0.046041
  2 O s       :     3.754057  s :     3.754057
      pz      :     1.713509  p :     4.541059
      px      :     1.318458
      py      :     1.509092
      dz2     :     0.003567  d :     0.023894
      dxz     :     0.003328
      dyz     :     0.003885
      dx2y2   :     0.006662
      dxy     :     0.006453
  3 C s       :     3.017296  s :     3.017296
      pz      :     1.055977  p :     2.746287
      px      :     0.644755
      py      :     1.045555
      dz2     :     0.010740  d :     0.057779
      dxz     :     0.010683
      dyz     :     0.007600
      dx2y2   :     0.018693
      dxy     :     0.010063
  4 C s       :     3.129246  s :     3.129246
      pz      :     0.826793  p :     2.578970
      px      :     0.970661
      py      :     0.781517
      dz2     :     0.006933  d :     0.081362
      dxz     :     0.008644
      dyz     :     0.014891
      dx2y2   :     0.026817
      dxy     :     0.024078
  5 C s       :     3.247688  s :     3.247688
      pz      :     0.946295  p :     2.670350
      px      :     0.891988
      py      :     0.832067
      dz2     :     0.004152  d :     0.041411
      dxz     :     0.003594
      dyz     :     0.006581
      dx2y2   :     0.010559
      dxy     :     0.016525
  6 C s       :     3.280628  s :     3.280628
      pz      :     0.718242  p :     2.637662
      px      :     0.922245
      py      :     0.997176
      dz2     :     0.003902  d :     0.045902
      dxz     :     0.006074
      dyz     :     0.008105
      dx2y2   :     0.015489
      dxy     :     0.012332
  7 C s       :     2.827784  s :     2.827784
      pz      :     1.071818  p :     2.782739
      px      :     0.713972
      py      :     0.996949
      dz2     :     0.013355  d :     0.082022
      dxz     :     0.016767
      dyz     :     0.008176
      dx2y2   :     0.026029
      dxy     :     0.017696
  8 O s       :     3.747350  s :     3.747350
      pz      :     1.622162  p :     4.408950
      px      :     1.320935
      py      :     1.465853
      dz2     :     0.003805  d :     0.028992
      dxz     :     0.004238
      dyz     :     0.004921
      dx2y2   :     0.009356
      dxy     :     0.006671
  9 H s       :     0.916781  s :     0.916781
      pz      :     0.012853  p :     0.025178
      px      :     0.004022
      py      :     0.008302
 10 H s       :     0.916600  s :     0.916600
      pz      :     0.012980  p :     0.025171
      px      :     0.004030
      py      :     0.008161
 11 H s       :     0.908557  s :     0.908557
      pz      :     0.005264  p :     0.024440
      px      :     0.003922
      py      :     0.015254
 12 H s       :     0.815257  s :     0.815257
      pz      :     0.014714  p :     0.028104
      px      :     0.004423
      py      :     0.008967
 13 H s       :     0.815154  s :     0.815154
      pz      :     0.014942  p :     0.028173
      px      :     0.004318
      py      :     0.008913
 14 H s       :     0.911378  s :     0.911378
      pz      :     0.004756  p :     0.028270
      px      :     0.003779
      py      :     0.019734
 15 H s       :     0.879144  s :     0.879144
      pz      :     0.003405  p :     0.028037
      px      :     0.018407
      py      :     0.006225


                     *******************************
                     * LOEWDIN POPULATION ANALYSIS *
                     *******************************

----------------------
LOEWDIN ATOMIC CHARGES
----------------------
   0 O :   -0.136810
   1 C :    0.087615
   2 O :   -0.067640
   3 C :    0.103402
   4 C :    0.164614
   5 C :    0.035411
   6 C :    0.199507
   7 C :    0.089777
   8 O :    0.069657
   9 H :    0.031966
  10 H :    0.032111
  11 H :    0.038029
  12 H :    0.112113
  13 H :    0.113272
  14 H :    0.057956
  15 H :    0.069018

-------------------------------
LOEWDIN REDUCED ORBITAL CHARGES
-------------------------------
  0 O s       :     3.544230  s :     3.544230
      pz      :     1.355714  p :     4.553969
      px      :     1.685196
      py      :     1.513059
      dz2     :     0.005775  d :     0.038611
      dxz     :     0.002608
      dyz     :     0.007370
      dx2y2   :     0.010733
      dxy     :     0.012124
  1 C s       :     2.823880  s :     2.823880
      pz      :     0.830669  p :     2.777047
      px      :     0.974579
      py      :     0.971799
      dz2     :     0.019135  d :     0.311458
      dxz     :     0.013093
      dyz     :     0.057919
      dx2y2   :     0.117022
      dxy     :     0.104289
  2 O s       :     3.445117  s :     3.445117
      pz      :     1.682200  p :     4.583143
      px      :     1.343615
      py      :     1.557328
      dz2     :     0.005740  d :     0.039380
      dxz     :     0.004977
      dyz     :     0.004406
      dx2y2   :     0.011844
      dxy     :     0.012413
  3 C s       :     2.842221  s :     2.842221
      pz      :     1.091068  p :     2.929499
      px      :     0.744741
      py      :     1.093690
      dz2     :     0.022432  d :     0.124878
      dxz     :     0.024142
      dyz     :     0.016904
      dx2y2   :     0.039500
      dxy     :     0.021899
  4 C s       :     2.881142  s :     2.881142
      pz      :     0.807700  p :     2.781197
      px      :     1.064500
      py      :     0.908997
      dz2     :     0.014670  d :     0.173047
      dxz     :     0.013921
      dyz     :     0.027272
      dx2y2   :     0.060740
      dxy     :     0.056444
  5 C s       :     2.851462  s :     2.851462
      pz      :     0.939069  p :     3.014202
      px      :     1.012815
      py      :     1.062318
      dz2     :     0.009000  d :     0.098925
      dxz     :     0.006357
      dyz     :     0.009547
      dx2y2   :     0.028570
      dxy     :     0.045450
  6 C s       :     2.868445  s :     2.868445
      pz      :     0.698757  p :     2.829365
      px      :     1.068555
      py      :     1.062054
      dz2     :     0.008134  d :     0.102683
      dxz     :     0.008812
      dyz     :     0.014647
      dx2y2   :     0.037248
      dxy     :     0.033842
  7 C s       :     2.780682  s :     2.780682
      pz      :     1.058291  p :     2.947793
      px      :     0.816404
      py      :     1.073098
      dz2     :     0.029497  d :     0.181748
      dxz     :     0.035399
      dyz     :     0.016923
      dx2y2   :     0.061260
      dxy     :     0.038670
  8 O s       :     3.422344  s :     3.422344
      pz      :     1.595148  p :     4.460640
      px      :     1.357537
      py      :     1.507955
      dz2     :     0.005744  d :     0.047359
      dxz     :     0.006589
      dyz     :     0.005594
      dx2y2   :     0.017234
      dxy     :     0.012198
  9 H s       :     0.898811  s :     0.898811
      pz      :     0.035086  p :     0.069223
      px      :     0.012190
      py      :     0.021947
 10 H s       :     0.898715  s :     0.898715
      pz      :     0.035448  p :     0.069173
      px      :     0.012205
      py      :     0.021520
 11 H s       :     0.893921  s :     0.893921
      pz      :     0.013388  p :     0.068050
      px      :     0.012262
      py      :     0.042400
 12 H s       :     0.810953  s :     0.810953
      pz      :     0.038672  p :     0.076935
      px      :     0.014670
      py      :     0.023593
 13 H s       :     0.809666  s :     0.809666
      pz      :     0.039277  p :     0.077062
      px      :     0.014427
      py      :     0.023358
 14 H s       :     0.858061  s :     0.858061
      pz      :     0.015580  p :     0.083983
      px      :     0.013792
      py      :     0.054611
 15 H s       :     0.847474  s :     0.847474
      pz      :     0.011399  p :     0.083508
      px      :     0.051028
      py      :     0.021081


                      *****************************
                      * MAYER POPULATION ANALYSIS *
                      *****************************

  NA   - Mulliken gross atomic population
  ZA   - Total nuclear charge
  QA   - Mulliken gross atomic charge
  VA   - Mayer's total valence
  BVA  - Mayer's bonded valence
  FA   - Mayer's free valence

  ATOM       NA         ZA         QA         VA         BVA        FA
  0 O      8.2054     8.0000    -0.2054     2.3852     2.2109     0.1743
  1 C      5.7129     6.0000     0.2871     4.3087     4.1743     0.1344
  2 O      8.3190     8.0000    -0.3190     2.3094     2.1522     0.1572
  3 C      5.8214     6.0000     0.1786     3.8866     3.7916     0.0950
  4 C      5.7896     6.0000     0.2104     3.7233     3.5802     0.1431
  5 C      5.9594     6.0000     0.0406     3.8871     3.7513     0.1358
  6 C      5.9642     6.0000     0.0358     3.9226     3.7929     0.1297
  7 C      5.6925     6.0000     0.3075     3.8262     3.7256     0.1006
  8 O      8.1853     8.0000    -0.1853     2.5055     2.3439     0.1616
  9 H      0.9420     1.0000     0.0580     0.9976     0.9784     0.0192
 10 H      0.9418     1.0000     0.0582     0.9973     0.9781     0.0192
 11 H      0.9330     1.0000     0.0670     0.9936     0.9753     0.0182
 12 H      0.8434     1.0000     0.1566     0.9845     0.9644     0.0201
 13 H      0.8433     1.0000     0.1567     0.9846     0.9644     0.0202
 14 H      0.9396     1.0000     0.0604     1.0071     0.9895     0.0176
 15 H      0.9072     1.0000     0.0928     0.9939     0.9775     0.0163

  Mayer bond orders larger than 0.100000
B(  0-O ,  1-C ) :   2.0413 B(  1-C ,  2-O ) :   1.2348 B(  1-C ,  4-C ) :   0.8907 
B(  2-O ,  3-C ) :   0.8505 B(  3-C ,  9-H ) :   0.9618 B(  3-C , 10-H ) :   0.9620 
B(  3-C , 11-H ) :   0.9668 B(  4-C ,  5-C ) :   1.3167 B(  4-C ,  6-C ) :   0.1047 
B(  4-C ,  8-O ) :   1.2530 B(  5-C ,  6-C ) :   1.3952 B(  5-C , 14-H ) :   1.0177 
B(  6-C ,  7-C ) :   1.0993 B(  6-C ,  8-O ) :   0.1078 B(  6-C , 15-H ) :   0.9868 
B(  7-C ,  8-O ) :   0.9463 B(  7-C , 12-H ) :   0.8445 B(  7-C , 13-H ) :   0.8419 


-------
TIMINGS
-------

Total time                :   57.307 sec
Integral trafo            :    0.675 sec (  1.2%)
FC preparation            :    0.137 sec (  0.2%)
I/O of integrals          :    0.121 sec (  0.2%)
K(i,j) operators          :    0.282 sec (  0.5%)
T(i,j) pair energies      :    0.042 sec (  0.1%)
V**(-1/2)                 :    0.067 sec (  0.1%)
Gamma(ia|P)               :    0.284 sec (  0.5%)
Gamma-Trafo               :    0.117 sec (  0.2%)
D(virtual)                :    0.072 sec (  0.1%)
D(internal)               :    0.313 sec (  0.5%)
W(virtual)                :    0.145 sec (  0.3%)
W(internal)               :    0.429 sec (  0.7%)
L(virtual)                :    0.301 sec (  0.5%)
L(internal)               :    0.050 sec (  0.1%)
XC kernel                 :    0.065 sec (  0.1%)
G(D)                      :    4.490 sec (  7.8%)
G(Z)                      :    4.673 sec (  8.2%)
Z-vector solution         :   17.829 sec ( 31.1%)
3-index derivative        :    0.811 sec (  1.4%)
2-index derivative        :    0.059 sec (  0.1%)
Fock matrix gradient      :   26.024 sec ( 45.4%)


---------------------------------------
MP2 TOTAL ENERGY:     -457.492863042 Eh
---------------------------------------

The final MP2 gradient
  0:   0.01070013  -0.00608690  -0.00000111
  1:  -0.04236129   0.01540467   0.00009577
  2:   0.02435378  -0.00760381  -0.00000532
  3:  -0.00924635  -0.00180491  -0.00003867
  4:   0.02430006   0.04308459  -0.00006357
  5:   0.03680282   0.02533683   0.00001093
  6:  -0.05927581  -0.07226408  -0.00035762
  7:   0.03437178   0.05032540   0.00028607
  8:  -0.08581170  -0.02657803  -0.00063610
  9:  -0.00067327  -0.00109078  -0.00310338
 10:  -0.00065071  -0.00109325   0.00313713
 11:  -0.00102129   0.00366123  -0.00001874
 12:   0.01386338   0.02101479  -0.01800518
 13:   0.01447887   0.02104112   0.01861889
 14:  -0.00657208  -0.04640560   0.00003499
 15:   0.04670419  -0.01702363   0.00004480

-----------------------------------
NORM OF THE MP2 GRADIENT:  0.185873
-----------------------------------

Maximum memory used throughout the entire MP2-calculation: 38.7 MB


-------------------------------------------------------------------------------
                          DFT DISPERSION CORRECTION                            
                                                                               
                              DFTD3 V3.1  Rev 1                                
                          USING Becke-Johnson damping                          
-------------------------------------------------------------------------------
The B2PLYP functional is recognized
Active option DFTDOPT                   ...         4   

molecular C6(AA) [au] = 2528.590030 


            DFT-D V3
 parameters
 s6 scaling factor         :     0.6400 
 a1 scaling factor         :     0.3065 
 s8 scaling factor         :     0.9147 
 a2 scaling factor         :     5.0570 
 ad hoc parameters k1-k3   :    16.0000     1.3333    -4.0000 

 Edisp/kcal,au: -6.500009594037  -0.010358423529 
 E6   /kcal   :  -3.706668321 
 E8   /kcal   :  -2.793341273 
 % E8         :  42.974417694 

-------------------------   ----------------
Dispersion correction           -0.010358424
-------------------------   ----------------


-------------------------   --------------------
FINAL SINGLE POINT ENERGY      -457.503221465688
-------------------------   --------------------

------------------------------------------------------------------------------
                         ORCA GEOMETRY RELAXATION STEP
------------------------------------------------------------------------------

Reading the OPT-File                    .... done
Getting information on internals        .... done
Copying old internal coords+grads       .... done
Making the new internal coordinates     .... (2022 redundants) done
Validating the new internal coordinates .... (2022 redundants) done
Calculating the B-matrix                .... done
Calculating the G,G- and P matrices     .... done
Transforming gradient to internals      .... done
Projecting the internal gradient        .... done
Number of atoms                         ....  16
Number of internal coordinates          ....  69
Current Energy                          ....  -457.503221466 Eh
Current gradient norm                   ....     0.185872557 Eh/bohr
Maximum allowed component of the step   ....  0.300
Current trust radius                    ....  0.300
Evaluating the initial hessian          ....  (Almloef) done
Projecting the Hessian                  .... done
Forming the augmented Hessian           .... done
Diagonalizing the augmented Hessian     .... done
Last element of RFO vector              ....  0.967831940
Lowest eigenvalues of augmented Hessian:
 -0.037638646  0.015459351  0.020018942  0.021544023  0.024074099
Length of the computed step             ....  0.259959974
The final length of the internal step   ....  0.259959974
Converting the step to Cartesian space:
 Initial RMS(Int)=    0.0312955032
Transforming coordinates:
 Iter   0:  RMS(Cart)=    0.0473764916 RMS(Int)=    1.0699833787
done
Storing new coordinates                 .... done

                                .--------------------.
          ----------------------|Geometry convergence|-------------------------
          Item                value                   Tolerance       Converged
          ---------------------------------------------------------------------
          RMS gradient        0.0178542777            0.0000300000      NO
          MAX gradient        0.0804849826            0.0001000000      NO
          RMS step            0.0312955032            0.0006000000      NO
          MAX step            0.1161601788            0.0010000000      NO
          ........................................................
          Max(Bonds)      0.0615      Max(Angles)    3.02
          Max(Dihed)        0.71      Max(Improp)    0.00
          ---------------------------------------------------------------------

The optimization has not yet converged - more geometry cycles are needed


    ---------------------------------------------------------------------------
                         Redundant Internal Coordinates
                            (Angstroem and degrees)

        Definition                    Value    dE/dq     Step     New-Value
    ----------------------------------------------------------------------------
     1. B(C   1,O   0)                1.2075 -0.000890  0.0004    1.2079   
     2. B(O   2,C   1)                1.3397  0.013317 -0.0099    1.3298   
     3. B(C   3,O   2)                1.4190 -0.011572  0.0113    1.4303   
     4. B(C   4,C   1)                1.4638 -0.018473  0.0190    1.4828   
     5. B(C   5,C   4)                1.3752 -0.029882  0.0201    1.3953   
     6. B(C   6,C   5)                1.4080  0.015778 -0.0138    1.3942   
     7. B(C   7,C   6)                1.3661 -0.080485  0.0615    1.4275   
     8. B(O   8,C   7)                1.3331 -0.063688  0.0481    1.3812   
     9. B(O   8,C   4)                1.3507  0.023908 -0.0197    1.3309   
    10. B(H   9,C   3)                1.0921 -0.003263  0.0044    1.0965   
    11. B(H  10,C   3)                1.0921 -0.003294  0.0044    1.0965   
    12. B(H  11,C   3)                1.0868 -0.003784  0.0050    1.0918   
    13. B(H  12,C   7)                1.0700 -0.029148  0.0363    1.1063   
    14. B(H  13,C   7)                1.0700 -0.029692  0.0370    1.1070   
    15. B(H  14,C   5)                1.0320 -0.046811  0.0513    1.0833   
    16. B(H  15,C   6)                1.0320 -0.049697  0.0544    1.0864   
    17. A(O   0,C   1,O   2)          124.01 -0.016032    1.81    125.81   
    18. A(O   2,C   1,C   4)          112.06  0.004042   -0.46    111.60   
    19. A(O   0,C   1,C   4)          123.93  0.011990   -1.35    122.58   
    20. A(C   1,O   2,C   3)          115.72 -0.002424    0.30    116.02   
    21. A(O   2,C   3,H  10)          110.35  0.000316   -0.04    110.31   
    22. A(H   9,C   3,H  10)          108.65 -0.001064    0.23    108.88   
    23. A(O   2,C   3,H  11)          106.18  0.000672   -0.13    106.05   
    24. A(H  10,C   3,H  11)          110.65 -0.000072   -0.02    110.63   
    25. A(H   9,C   3,H  11)          110.66 -0.000053   -0.02    110.64   
    26. A(O   2,C   3,H   9)          110.35  0.000250   -0.03    110.32   
    27. A(C   1,C   4,C   5)          129.13  0.008939   -0.79    128.34   
    28. A(C   5,C   4,O   8)          109.95 -0.021428    2.04    111.99   
    29. A(C   1,C   4,O   8)          120.93  0.012489   -1.25    119.68   
    30. A(C   4,C   5,C   6)          106.02 -0.002116   -0.23    105.79   
    31. A(C   4,C   5,H  14)          126.99  0.003156   -0.18    126.80   
    32. A(C   6,C   5,H  14)          126.99 -0.001040    0.41    127.40   
    33. A(C   5,C   6,C   7)          105.78 -0.005683    0.99    106.77   
    34. A(C   7,C   6,H  15)          127.11  0.003951   -0.65    126.46   
    35. A(C   5,C   6,H  15)          127.11  0.001732   -0.34    126.77   
    36. A(H  12,C   7,H  13)          110.59  0.010597   -1.94    108.65   
    37. A(O   8,C   7,H  13)          108.50 -0.008170    0.93    109.43   
    38. A(C   6,C   7,H  13)          108.50 -0.012176    1.65    110.16   
    39. A(C   6,C   7,O   8)          111.12  0.030459   -3.02    108.10   
    40. A(O   8,C   7,H  12)          109.06 -0.007924    0.73    109.78   
    41. A(C   6,C   7,H  12)          109.06 -0.012351    1.60    110.65   
    42. A(C   4,O   8,C   7)          107.12 -0.001232    0.22    107.35   
    43. D(C   3,O   2,C   1,C   4)   -179.99 -0.000027    0.02   -179.97   
    44. D(C   3,O   2,C   1,O   0)      0.00 -0.000017    0.01      0.02   
    45. D(H  10,C   3,O   2,C   1)    -60.48  0.000454   -0.09    -60.57   
    46. D(H  11,C   3,O   2,C   1)    179.57 -0.000034    0.03    179.60   
    47. D(H   9,C   3,O   2,C   1)     59.61 -0.000507    0.15     59.76   
    48. D(C   5,C   4,C   1,O   2)   -179.99  0.000009    0.01   -179.98   
    49. D(C   5,C   4,C   1,O   0)      0.01  0.000001    0.02      0.04   
    50. D(O   8,C   4,C   1,O   2)      0.01 -0.000013   -0.01      0.00   
    51. D(O   8,C   4,C   1,O   0)   -179.98 -0.000021   -0.00   -179.98   
    52. D(H  14,C   5,C   4,O   8)   -180.00  0.000088    0.02   -179.98   
    53. D(H  14,C   5,C   4,C   1)      0.01  0.000067   -0.00      0.00   
    54. D(C   6,C   5,C   4,C   1)   -179.99 -0.000029   -0.01   -180.00   
    55. D(C   6,C   5,C   4,O   8)      0.00 -0.000008    0.01      0.02   
    56. D(C   7,C   6,C   5,H  14)   -180.00  0.000030   -0.07   -180.07   
    57. D(C   7,C   6,C   5,C   4)      0.00  0.000126   -0.07     -0.07   
    58. D(H  15,C   6,C   5,H  14)      0.00  0.000168    0.04      0.05   
    59. D(H  15,C   6,C   5,C   4)   -180.00  0.000263    0.05   -179.95   
    60. D(H  13,C   7,C   6,C   5)   -119.22 -0.000768   -0.27   -119.49   
    61. D(H  12,C   7,C   6,H  15)    -59.76  0.000848    0.04    -59.72   
    62. D(H  12,C   7,C   6,C   5)    120.24  0.000986    0.15    120.39   
    63. D(O   8,C   7,C   6,H  15)    179.99 -0.000349   -0.01    179.98   
    64. D(O   8,C   7,C   6,C   5)     -0.01 -0.000211    0.10      0.09   
    65. D(C   4,O   8,C   7,H  12)   -120.24  0.001635   -0.66   -120.90   
    66. D(C   4,O   8,C   7,C   6)      0.01  0.000209   -0.09     -0.08   
    67. D(C   7,O   8,C   4,C   5)     -0.01 -0.000118    0.05      0.04   
    68. D(C   4,O   8,C   7,H  13)    119.23 -0.001631    0.71    119.93   
    69. D(C   7,O   8,C   4,C   1)    179.99 -0.000100    0.07    180.05   
    ----------------------------------------------------------------------------

Geometry step timings:
Preparation and reading OPT file:      0.000 s (10.411 %)
Internal coordinates            :      0.000 s ( 1.217 %)
B/P matrices and projection     :      0.001 s (28.128 %)
Hessian update/contruction      :      0.000 s (11.419 %)
Making the step                 :      0.000 s (20.697 %)
Converting the step to Cartesian:      0.000 s ( 3.484 %)
Storing new data                :      0.000 s ( 1.469 %)
Checking convergence            :      0.000 s ( 0.126 %)
Final printing                  :      0.001 s (22.628 %)
Total time                      :      0.002 s

Time for energy+gradient        :    113.282 s
Time for complete geometry iter :    113.323 s

         *************************************************************
         *                GEOMETRY OPTIMIZATION CYCLE   2            *
         *************************************************************
---------------------------------
CARTESIAN COORDINATES (ANGSTROEM)
---------------------------------
  O      1.465225    1.507830   -0.000115
  C      0.976037    0.403451   -0.000135
  O      1.646831   -0.744750   -0.000151
  C      3.073149   -0.638212    0.000195
  C     -0.489708    0.179420    0.000245
  C     -1.510689    1.130319   -0.000026
  C     -2.702416    0.406834    0.000608
  C     -2.345117   -0.975367   -0.000350
  O     -0.966568   -1.063121    0.000581
  H      3.414013   -0.093528    0.888643
  H      3.415170   -0.105853   -0.895316
  H      3.452337   -1.661974    0.007372
  H     -2.753593   -1.484563    0.892798
  H     -2.745391   -1.472206   -0.904938
  H     -1.394632    2.207344   -0.000620
  H     -3.709930    0.813309   -0.000056

----------------------------
CARTESIAN COORDINATES (A.U.)
----------------------------
  NO LB      ZA    FRAG     MASS         X           Y           Z
   0 O     8.0000    0    15.999    2.768873    2.849386   -0.000217
   1 C     6.0000    0    12.011    1.844443    0.762412   -0.000254
   2 O     8.0000    0    15.999    3.112060   -1.407373   -0.000285
   3 C     6.0000    0    12.011    5.807409   -1.206045    0.000369
   4 C     6.0000    0    12.011   -0.925414    0.339054    0.000464
   5 C     6.0000    0    12.011   -2.854789    2.135993   -0.000049
   6 C     6.0000    0    12.011   -5.106826    0.768805    0.001148
   7 C     6.0000    0    12.011   -4.431629   -1.843176   -0.000661
   8 O     8.0000    0    15.999   -1.826549   -2.009007    0.001098
   9 H     1.0000    0     1.008    6.451549   -0.176741    1.679292
  10 H     1.0000    0     1.008    6.453735   -0.200033   -1.691902
  11 H     1.0000    0     1.008    6.523971   -3.140675    0.013931
  12 H     1.0000    0     1.008   -5.203536   -2.805418    1.687144
  13 H     1.0000    0     1.008   -5.188036   -2.782066   -1.710085
  14 H     1.0000    0     1.008   -2.635472    4.171275   -0.001172
  15 H     1.0000    0     1.008   -7.010752    1.536931   -0.000106

--------------------------------
INTERNAL COORDINATES (ANGSTROEM)
--------------------------------
 O      0   0   0     0.000000000000     0.00000000     0.00000000
 C      1   0   0     1.207872928658     0.00000000     0.00000000
 O      2   1   0     1.329785948624   125.81491723     0.00000000
 C      3   2   1     1.430290711884   116.02227300     0.00000000
 C      2   1   3     1.482767572571   122.58116266   179.98217836
 C      5   2   1     1.395210500926   128.34537416     0.03630217
 C      6   5   2     1.394145693221   105.77397191   180.00267364
 C      7   6   5     1.427635482507   106.76780642   359.93308833
 O      5   2   1     1.330902857272   119.68582209   180.01876962
 H      4   3   2     1.096452950256   110.31701540    59.75653169
 H      4   3   2     1.096505490426   110.30507460   299.42921126
 H      4   3   2     1.091752572999   106.05196752   179.60448613
 H      8   7   6     1.106276108792   110.65131964   120.37926500
 H      8   7   6     1.106953945561   110.15736753   240.52754290
 H      6   5   2     1.083259819821   126.81419046     0.00000000
 H      7   6   5     1.086419568463   126.76718008   180.04422019

---------------------------
INTERNAL COORDINATES (A.U.)
---------------------------
 O      0   0   0     0.000000000000     0.00000000     0.00000000
 C      1   0   0     2.282549039741     0.00000000     0.00000000
 O      2   1   0     2.512931259636   125.81491723     0.00000000
 C      3   2   1     2.702857737353   116.02227300     0.00000000
 C      2   1   3     2.802024632419   122.58116266   179.98217836
 C      5   2   1     2.636565745920   128.34537416     0.03630217
 C      6   5   2     2.634553550973   105.77397191   180.00267364
 C      7   6   5     2.697840081007   106.76780642   359.93308833
 O      5   2   1     2.515041911097   119.68582209   180.01876962
 H      4   3   2     2.071995794714   110.31701540    59.75653169
 H      4   3   2     2.072095081247   110.30507460   299.42921126
 H      4   3   2     2.063113368972   106.05196752   179.60448613
 H      8   7   6     2.090558874117   110.65131964   120.37926500
 H      8   7   6     2.091839799974   110.15736753   240.52754290
 H      6   5   2     2.047064391342   126.81419046     0.00000000
 H      7   6   5     2.053035450929   126.76718008   180.04422019

------------------------------------------------------------------------------
                   ___                                                        
                  /   \      - P O W E R E D   B Y -                         
                 /     \                                                     
                 |  |  |   _    _      __       _____    __    __             
                 |  |  |  | |  | |    /  \     |  _  \  |  |  /  |          
                  \  \/   | |  | |   /    \    | | | |  |  | /  /          
                 / \  \   | |__| |  /  /\  \   | |_| |  |  |/  /          
                |  |  |   |  __  | /  /__\  \  |    /   |      \           
                |  |  |   | |  | | |   __   |  |    \   |  |\   \          
                \     /   | |  | | |  |  |  |  | |\  \  |  | \   \       
                 \___/    |_|  |_| |__|  |__|  |_| \__\ |__|  \__/        
                                                                              
                      - O R C A' S   B I G   F R I E N D -                    
                                      &                                       
                       - I N T E G R A L  F E E D E R -                       
                                                                              
 v1 FN, 2020, v2 2021, v3 2022-2024                                           
------------------------------------------------------------------------------


----------------------
SHARK INTEGRAL PACKAGE
----------------------

Number of atoms                             ...     16
Number of basis functions                   ...    161
Number of shells                            ...     75
Maximum angular momentum                    ...      2
Integral batch strategy                     ... SHARK/LIBINT Hybrid
RI-J (if used) integral strategy            ... SPLIT-RIJ (Revised 2003 algorithm where possible)
Printlevel                                  ...      1
Contraction scheme used                     ... SEGMENTED contraction
Prescreening option                         ... SCHWARTZ
   Thresh                                   ... 1.000e-12
   Tcut                                     ... 1.000e-14
   Tpresel                                  ... 1.000e-14 
Coulomb Range Separation                    ... NOT USED
Exchange Range Separation                   ... NOT USED
Multipole approximations                    ... NOT USED
Finite Nucleus Model                        ... NOT USED
CABS basis                                  ... NOT available
Auxiliary Coulomb fitting basis             ... AVAILABLE
   # of basis functions in Aux-J            ...    518
   # of shells in Aux-J                     ...    170
   Maximum angular momentum in Aux-J        ...      4
Auxiliary J/K fitting basis                 ... NOT available
Auxiliary Correlation fitting basis         ... AVAILABLE
   # of basis functions in Aux-C            ...    530
   # of shells in Aux-C                     ...    186
   Maximum angular momentum in Aux-C        ...      3
Auxiliary 'external' fitting basis          ... NOT available

Checking pre-screening integrals            ... done (  0.0 sec) Dimension = 75
Check shell pair data                       ... done (  0.0 sec)
Shell pair information
Shell pair cut-off parameter TPreSel        ...   1.0e-14
Total number of shell pairs                 ...      2850
Shell pairs after pre-screening             ...      2626
Total number of primitive shell pairs       ...     10434
Primitive shell pairs kept                  ...      7081
          la=0 lb=0:    792 shell pairs
          la=1 lb=0:    945 shell pairs
          la=1 lb=1:    299 shell pairs
          la=2 lb=0:    341 shell pairs
          la=2 lb=1:    206 shell pairs
          la=2 lb=2:     43 shell pairs

Calculating one electron integrals          ... done (  0.0 sec)
Calculating RI/J V-Matrix + Cholesky decomp.... done (  0.0 sec)
Calculating RI/C V-Matrix + Cholesky decomp.... done (  0.0 sec)
Calculating Nuclear repulsion               ... done (  0.0 sec) ENN=    444.534776986254 Eh

Diagonalization of the overlap matrix:
Smallest eigenvalue                        ... 7.327e-04
Time for diagonalization                   ...    0.003 sec
Threshold for overlap eigenvalues          ... 1.000e-07
Number of eigenvalues below threshold      ... 0
Time for construction of square roots      ...    0.001 sec
Total time needed                          ...    0.004 sec

-------------------
DFT GRID GENERATION
-------------------

General Integration Accuracy     IntAcc      ... 4.388
Radial Grid Type                 RadialGrid  ... OptM3 with GC (2021)
Angular Grid (max. ang.)         AngularGrid ... 4 (Lebedev-302)
Angular grid pruning method      GridPruning ... 4 (adaptive)
Weight generation scheme         WeightScheme... mBecke (2022)
Basis function cutoff            BFCut       ... 1.0000e-12
Integration weight cutoff        WCut        ... 1.0000e-14
Partially contracted basis set               ... off
Rotationally invariant grid construction     ... off
Angular grids for H and He will be reduced by one unit

Total number of grid points                  ...    76991
Total number of batches                      ...     1211
Average number of points per batch           ...       63
Average number of grid points per atom       ...     4812

--------------------
COSX GRID GENERATION
--------------------

GRIDX 1
-------
General Integration Accuracy     IntAcc      ... 3.816
Radial Grid Type                 RadialGrid  ... OptM3 with GC (2021)
Angular Grid (max. ang.)         AngularGrid ... 1 (Lebedev-50)
Angular grid pruning method      GridPruning ... 4 (adaptive)
Weight generation scheme         WeightScheme... mBecke (2022)
Basis function cutoff            BFCut       ... 1.0000e-12
Integration weight cutoff        WCut        ... 1.0000e-14
Partially contracted basis set               ... on
Rotationally invariant grid construction     ... off
Angular grids for H and He will be reduced by one unit

Total number of grid points                  ...     9841
Total number of batches                      ...       86
Average number of points per batch           ...      114
Average number of grid points per atom       ...      615
UseSFitting                                  ... on

GRIDX 2
-------
General Integration Accuracy     IntAcc      ... 4.020
Radial Grid Type                 RadialGrid  ... OptM3 with GC (2021)
Angular Grid (max. ang.)         AngularGrid ... 2 (Lebedev-110)
Angular grid pruning method      GridPruning ... 4 (adaptive)
Weight generation scheme         WeightScheme... mBecke (2022)
Basis function cutoff            BFCut       ... 1.0000e-12
Integration weight cutoff        WCut        ... 1.0000e-14
Partially contracted basis set               ... on
Rotationally invariant grid construction     ... off
Angular grids for H and He will be reduced by one unit

Total number of grid points                  ...    21677
Total number of batches                      ...      180
Average number of points per batch           ...      120
Average number of grid points per atom       ...     1355
UseSFitting                                  ... on

GRIDX 3
-------
General Integration Accuracy     IntAcc      ... 4.338
Radial Grid Type                 RadialGrid  ... OptM3 with GC (2021)
Angular Grid (max. ang.)         AngularGrid ... 3 (Lebedev-194)
Angular grid pruning method      GridPruning ... 4 (adaptive)
Weight generation scheme         WeightScheme... mBecke (2022)
Basis function cutoff            BFCut       ... 1.0000e-12
Integration weight cutoff        WCut        ... 1.0000e-14
Partially contracted basis set               ... on
Rotationally invariant grid construction     ... off
Angular grids for H and He will be reduced by one unit

Total number of grid points                  ...    47708
Total number of batches                      ...      382
Average number of points per batch           ...      124
Average number of grid points per atom       ...     2982
UseSFitting                                  ... on
Initializing property integral containers    ... done (  0.0 sec)

SHARK setup successfully completed in   1.5 seconds

Maximum memory used throughout the entire STARTUP-calculation: 31.9 MB
Occupation numbers will be reassigned to an Aufbau configuration
             **** ENERGY FILE WAS UPDATED (calc.en.tmp) ****
Finished Guess after   0.1 sec
Maximum memory used throughout the entire GUESS-calculation: 11.0 MB
--------------------
CPCM SOLVATION MODEL
--------------------
CPCM parameters:
  Epsilon                                         ...      16.7000
  Refrac                                          ...       1.2750
  Rsolv                                           ...       1.3000
  Surface type                                    ... GAUSSIAN VDW
  Discretization scheme                           ... Constant charge density
    Threshold for H atoms                         ...       5.0000 (charges/Ang^2)
    Threshold for non-H atoms                     ...       5.0000 (charges/Ang^2)
  Epsilon function type                           ...         CPCM
Solvent:                                          ... CUSTOM
Radii:
  Scheme                                          ... Element-dependent radii
  Radius for O  used is    3.4469 Bohr (=   1.8240 Ang.)
  Radius for C  used is    3.8550 Bohr (=   2.0400 Ang.)
  Radius for H  used is    2.4944 Bohr (=   1.3200 Ang.)
Calculating surface                               ...        done! (  0.0s)
Cavity surface points                             ...         1554
Cavity Volume                                     ...    1026.6818
Cavity Surface-area                               ...     593.4633
Calculating surface distance matrix               ...        done! (  0.0s)
Performing Cholesky decomposition & store         ...        done! (  0.1s)
Overall time for CPCM initialization              ...                 0.1s

----------------------------------------D-I-I-S--------------------------------------------
Iteration    Energy (Eh)           Delta-E    RMSDP     MaxDP     DIISErr   Damp  Time(sec)
-------------------------------------------------------------------------------------------
               ***  Starting incremental Fock matrix formation  ***
    1    -457.0724130402237506     0.00e+00  5.64e-04  1.29e-02  2.24e-02  0.700   4.5
    2    -457.0739584663227788    -1.55e-03  4.50e-04  1.05e-02  1.59e-02  0.700   2.4
                               ***Turning on AO-DIIS***
    3    -457.0751259347658788    -1.17e-03  3.37e-04  7.73e-03  1.10e-02  0.700   2.4
    4    -457.0759914439888689    -8.66e-04  8.32e-04  1.98e-02  8.24e-03  0.000   2.4
                              *** Initializing SOSCF ***
---------------------------------------S-O-S-C-F--------------------------------------
Iteration    Energy (Eh)           Delta-E    RMSDP     MaxDP     MaxGrad    Time(sec)
--------------------------------------------------------------------------------------
    5    -457.0782760961111535    -2.28e-03  7.13e-05  1.63e-03  2.12e-03     2.5
               *** Restarting incremental Fock matrix formation ***
    6    -457.0783118153150326    -3.57e-05  6.03e-05  1.63e-03  9.08e-04     4.4
    7    -457.0783239751517613    -1.22e-05  6.20e-05  1.42e-03  2.20e-04     3.7
    8    -457.0783270587483003    -3.08e-06  1.72e-05  3.95e-04  1.14e-04     3.7
    9    -457.0783277651431717    -7.06e-07  4.91e-06  1.02e-04  2.50e-05     3.6
   10    -457.0783277763862316    -1.12e-08  2.43e-06  6.66e-05  3.03e-05     3.4
   11    -457.0783278041801623    -2.78e-08  5.70e-07  1.69e-05  3.87e-06     3.2
   12    -457.0783278036426509     5.38e-10  2.87e-07  8.33e-06  2.81e-06     3.0
                 **** Energy Check signals convergence ****

               *****************************************************
               *                     SUCCESS                       *
               *           SCF CONVERGED AFTER  12 CYCLES          *
               *****************************************************

Recomputing exchange energy using gridx3       ... done (    6.774 sec)
Old exchange energy                            :    -30.707675336 Eh
New exchange energy                            :    -30.707691455 Eh
Exchange energy change after final integration :     -0.000016119 Eh
Total energy after final integration           :   -457.078343923 Eh
             **** ENERGY FILE WAS UPDATED (calc.en.tmp) ****

----------------
TOTAL SCF ENERGY
----------------

Total Energy       :       -457.07834392292438 Eh          -12437.73406 eV

Components:
Nuclear Repulsion  :        444.53477698625431 Eh           12096.40625 eV
Electronic Energy  :       -901.52030037264672 Eh          -24531.61454 eV
One Electron Energy:      -1490.89482986909275 Eh          -40569.31082 eV
Two Electron Energy:        589.37452949644603 Eh           16037.69629 eV
CPCM Dielectric    :         -0.09280441725023 Eh              -2.52534 eV

Virial components:
Potential Energy   :       -910.85897869855887 Eh          -24785.73289 eV
Kinetic Energy     :        453.78063477563450 Eh           12347.99883 eV
Virial Ratio       :          2.00726718791982

DFT components:
N(Alpha)           :       33.000011047812 electrons
N(Beta)            :       33.000011047812 electrons
N(Total)           :       66.000022095623 electrons
E(X)               :      -27.332165054579 Eh       
E(C)               :       -1.669278888460 Eh       
E(XC)              :      -29.001443943039 Eh       

CPCM Solvation Model Properties:
Surface-charge          :         -1.01047225930939
Corrected charge        :         -1.00000000000000
Outlying charge corr.   :          0.00000763828012 Eh               0.00021 eV
Free-energy (cav+disp)  :  This term is not implemented in the current solvation scheme

---------------
SCF CONVERGENCE
---------------

  Last Energy change         ...   -5.3751e-10  Tolerance :   1.0000e-09
  Last MAX-Density change    ...    8.3345e-06  Tolerance :   1.0000e-08
  Last RMS-Density change    ...    2.8654e-07  Tolerance :   1.0000e-09
  Last DIIS Error            ...    2.1164e-03  Tolerance :   1.0000e-08
  Last Orbital Gradient      ...    2.8105e-06  Tolerance :   2.0000e-06
  Last Orbital Rotation      ...    4.5386e-06  Tolerance :   2.0000e-06


Total SCF time: 0 days 0 hours 0 min 46 sec 
Finished LeanSCF after  46.4 sec

Maximum memory used throughout the entire LEANSCF-calculation: 27.8 MB

------------------------------------------------------------------------------
                                ORCA  MP2 
------------------------------------------------------------------------------

Freezing NCore=18 chemical core electrons

----------------------
RI-MP2 ENERGY+GRADIENT
----------------------
Dimension of the orbital basis            ...  161
Dimension of the AuxC basis               ...  530
Memory devoted to MP2                     ... 4096 MB   
Data format for matrix containers         ... DOUBLE
Compression type for matrix containers    ... UNCOMPRESSED
Overall scaling of the MP2 energy         ...   2.700e-01

-----------------------
SHARK RI TRANSFORMATION
-----------------------

Number of basis functions                ...    161
Number of aux functions                  ...    530
Number of operators                      ...      1
Generation of IJK                        ... YES
Generation of IAK                        ... YES
Generation of ABK                        ... NO
Orbital Range Operator  0:    0-  32 to   33- 160

Aux basis identifier                     ...   AUXC
Contraction scheme used                  ... SEGMENTED
Do orthogonalization                     ... YES
All operator combinations                ... NO
Transpose (ia|K)                         ... NO
Integral generator used                  ... LIBINT
Starting integral generation + trafo... 
Half trafo (segmented) done. Total time =  0.4 sec. integrals=  0.3 sec trafo=  0.1 sec
Integral generation and half transformation done (  0.4 sec)

Reading or making V^(-1/2)          ... done (  0.0 sec)
Sorting IJK integrals               ... done (  0.2 sec)
Sorting IAK integrals               ... done (  0.3 sec)

SHARK RI integral transformation done. Total time =  0.7 sec.

Opening buffers                              ... done
Frozen core precalculation                   ... done

Starting loop over batches of integrals:

Operator 0  - window                       ... (  9- 32)x( 33-160)
Operator 0  - Memory available             ...  4096 MB
Operator 0  - Memory needed per MO         ...   0.5 MB
Operator 0  - Number of orbitals per batch ... 24
Operator 0  - Number of batches            ... 1

OPERATOR  0   PASS   0:  MOs     9 ...   32
  Reading integrals       ... ok
  Internal MO  11
  Internal MO  14
  Internal MO  17
  Internal MO  20
  Internal MO  23
  Internal MO  26
  Internal MO  29
  Internal MO  32
Closing buffer GIPV ( 0.02 GB; CompressionRatio= 1.00)
Time spent in pair loops =     1.848 sec
Deleting buffers (Ka|jb) ...done

-----------------------------------------------
 RI-MP2 CORRELATION ENERGY:     -0.438105427 Eh
-----------------------------------------------


---------------------
MP2 DENSITY FORMATION
---------------------

Completing the external part of the density      ... done
Storing the unrelaxed density                    ... done

Re-sorting 3-index density container for op 0    ... done
Computing external part of the Lagrangian        ... done
Calculating the xc-kernel                        ... done
Calculating G(D)                                 ... done
Completing the Lagrangian                        ... done
Solving the Z-vector equations                   ... Using XC Grid                  ... (calc.grid_cpscf.tmp) 
Recalculating density on grid  ... (calc.grho_cpscf0.tmp) done
Calculating the xc-kernel      ... (calc.fxc_cpscf0.tmp) done

-------------------
SHARK CP-SCF DRIVER
-------------------

Dimension of the orbital basis          ...    161
Dimension of the CPSCF-problem          ...   4224
Number of operators                     ...      1
Max. number of iterations               ...    128
Convergence Tolerance                   ... 3.0e-05
Number of perturbations                 ...      1
Perturbation type                       ... REAL

----------------------------
POPLE LINEAR EQUATION SOLVER
----------------------------

  ITERATION   0:   ||err||_max =   7.4522e-02 (   1.9 sec)
  ITERATION   1:   ||err||_max =   2.1627e-02 (   1.9 sec)
  ITERATION   2:   ||err||_max =   1.0868e-02 (   1.9 sec)
  ITERATION   3:   ||err||_max =   3.4549e-03 (   1.9 sec)
  ITERATION   4:   ||err||_max =   1.1801e-03 (   1.9 sec)
  ITERATION   5:   ||err||_max =   5.1572e-04 (   1.9 sec)
  ITERATION   6:   ||err||_max =   1.6095e-04 (   1.9 sec)
  ITERATION   7:   ||err||_max =   5.3127e-05 (   1.9 sec)
  ITERATION   8:   ||err||_max =   2.2270e-05 (   1.9 sec)
done
Finalizing the relaxed density                   ... done
Transforming P to the AO basis                   ... done
Storing the relaxed density                      ... done

------------------------------------
ENERGY WEIGHTED DENSITY FINALIZATION
------------------------------------

Gathering the parts of the W-matrix              ... done
Forming the Z-density                            ... done
Transforming Z to the AO basis                   ... done
Calculating G(Z)                                 ... done
Finalizing the W-matrix                          ... done
Transforming W to the AO basis and storing       ... done

----------------------------------
MP2 DERIVATIVE INTEGRAL GENERATION
----------------------------------

Input SCF Electron Density              ... calc.scfp
Input Correlated Electron Density       ... calc.pmp2re
Input Energy Weighted Density           ... calc.wmp2.tmp

Nuclear repulsion gradient              ... done (  0.0 sec)
HCore & Overlap gradient  (SHARK)       ... done (  0.2 sec)
Two-electron RIJ gradient terms         ... done (  1.1 sec)

-----------------------------------------------------------
MP2 COSX Grid Generation
-----------------------------------------------------------

General Integration Accuracy     IntAcc      ... 4.871
Radial Grid Type                 RadialGrid  ... OptM3 with GC (2021)
Angular Grid (max. ang.)         AngularGrid ... 4 (Lebedev-302)
Angular grid pruning method      GridPruning ... 4 (adaptive)
Weight generation scheme         WeightScheme... mBecke (2022)
Basis function cutoff            BFCut       ... 1.0000e-12
Integration weight cutoff        WCut        ... 1.0000e-14
Partially contracted basis set               ... on
Rotationally invariant grid construction     ... off
Angular grids for H and He will be reduced by one unit

Total number of grid points                  ...    90047
Total number of batches                      ...      712
Average number of points per batch           ...      126
Average number of grid points per atom       ...     5628
UseSFitting                                  ... on
Two-electron COSX gradient terms        ... 
Integration Timings:
Total Time                  =    18.9 sec
Basis fcn evaluation        =     0.3 sec
Density evaluation          =     0.4 sec
A evaluation                =    16.3 sec
A derivative evaluation     =     0.0 sec
S-fit derivative evaluation =     0.0 sec
anal. over. der. evaluation =     0.0 sec
num. over. der. evaluation  =     1.2 sec
K(P) evaluation             =     0.2 sec
finalize                    =     0.0 sec

done ( 19.9 sec)
CPCM gradient                           ... done (  1.0 sec)
DFT XC gradient                         ... Exchange-correlation gradient    ... done
done (  2.6 sec)
Empirical dispersion gradient           ... 
-------------------
DISPERSION GRADIENT
-------------------

   1   O   :    0.000073335    0.000116324    0.000000074
   2   C   :    0.000168056    0.000043214    0.000000114
   3   O   :    0.000087570   -0.000023325    0.000000031
   4   C   :    0.000139547   -0.000037648   -0.000000001
   5   C   :   -0.000750149   -0.000135229    0.000000035
   6   C   :   -0.000129804    0.000020958    0.000000107
   7   C   :    0.000295959   -0.000050027   -0.000000148
   8   C   :    0.000251067    0.000213774    0.000000021
   9   O   :   -0.000099137   -0.000045195    0.000000041
  10   H   :    0.000076952   -0.000016783    0.000024375
  11   H   :    0.000077088   -0.000017232   -0.000024629
  12   H   :    0.000068887   -0.000052729    0.000000191
  13   H   :   -0.000065445   -0.000078023    0.000033529
  14   H   :   -0.000065359   -0.000077395   -0.000033815
  15   H   :   -0.000042037    0.000104163    0.000000025
  16   H   :   -0.000086529    0.000035153    0.000000050

Difference to translation invariance:
           :   -0.0000000000    0.0000000000   -0.0000000000

Difference to rotation invariance:
           :   -0.0000000000    0.0000000000   -0.0000000000

Norm of the Dispersion gradient    ...    0.0009759767
RMS gradient                       ...    0.0001408701
MAX gradient                       ...    0.0007501491
done (  0.0 sec)

-------
TIMINGS
-------

Total time                :   55.413 sec
Integral trafo            :    0.660 sec (  1.2%)
FC preparation            :    0.139 sec (  0.3%)
I/O of integrals          :    0.122 sec (  0.2%)
K(i,j) operators          :    0.282 sec (  0.5%)
T(i,j) pair energies      :    0.043 sec (  0.1%)
V**(-1/2)                 :    0.057 sec (  0.1%)
Gamma(ia|P)               :    0.284 sec (  0.5%)
Gamma-Trafo               :    0.118 sec (  0.2%)
D(virtual)                :    0.073 sec (  0.1%)
D(internal)               :    0.333 sec (  0.6%)
W(virtual)                :    0.145 sec (  0.3%)
W(internal)               :    0.448 sec (  0.8%)
L(virtual)                :    0.300 sec (  0.5%)
L(internal)               :    0.050 sec (  0.1%)
XC kernel                 :    0.063 sec (  0.1%)
G(D)                      :    4.460 sec (  8.0%)
G(Z)                      :    4.544 sec (  8.2%)
Z-vector solution         :   17.327 sec ( 31.3%)
3-index derivative        :    0.785 sec (  1.4%)
2-index derivative        :    0.057 sec (  0.1%)
Fock matrix gradient      :   24.884 sec ( 44.9%)


---------------------------------------
MP2 TOTAL ENERGY:     -457.516449350 Eh
---------------------------------------

The final MP2 gradient
  0:   0.00648178  -0.00240589   0.00000753
  1:  -0.02414281   0.00874398   0.00002865
  2:   0.01287731  -0.00604487  -0.00001532
  3:  -0.00750757  -0.00109489   0.00000788
  4:   0.01564372   0.02898509  -0.00003409
  5:   0.02024819  -0.00380335  -0.00004391
  6:  -0.02127144  -0.03369864  -0.00013331
  7:   0.03298896   0.02455014   0.00067903
  8:  -0.03837121  -0.02362381  -0.00029224
  9:   0.00084184   0.00031074  -0.00059477
 10:   0.00085532   0.00029832   0.00057978
 11:   0.00054580   0.00039314   0.00000458
 12:  -0.00058649   0.00475548   0.00174816
 13:  -0.00026295   0.00486677  -0.00194560
 14:  -0.00259162  -0.00265741   0.00000545
 15:   0.00420199   0.00036170  -0.00000242

-----------------------------------
NORM OF THE MP2 GRADIENT:  0.088737
-----------------------------------

Maximum memory used throughout the entire MP2-calculation: 38.9 MB


-------------------------------------------------------------------------------
                          DFT DISPERSION CORRECTION                            
                                                                               
                              DFTD3 V3.1  Rev 1                                
                          USING Becke-Johnson damping                          
-------------------------------------------------------------------------------
-------------------------   ----------------
Dispersion correction           -0.010313209
-------------------------   ----------------


-------------------------   --------------------
FINAL SINGLE POINT ENERGY      -457.526762558393
-------------------------   --------------------

------------------------------------------------------------------------------
                         ORCA GEOMETRY RELAXATION STEP
------------------------------------------------------------------------------

Reading the OPT-File                    .... done
Getting information on internals        .... done
Copying old internal coords+grads       .... done
Making the new internal coordinates     .... (2022 redundants) done
Validating the new internal coordinates .... (2022 redundants) done
Calculating the B-matrix                .... done
Calculating the G,G- and P matrices     .... done
Transforming gradient to internals      .... done
Projecting the internal gradient        .... done
Number of atoms                         ....  16
Number of internal coordinates          ....  69
Current Energy                          ....  -457.526762558 Eh
Current gradient norm                   ....     0.088737381 Eh/bohr
Maximum allowed component of the step   ....  0.300
Current trust radius                    ....  0.300
Updating the Hessian (BFGS)             .... done
Forming the augmented Hessian           .... done
Diagonalizing the augmented Hessian     .... done
Last element of RFO vector              ....  0.988997288
Lowest eigenvalues of augmented Hessian:
 -0.008087566  0.015459350  0.020018957  0.021544033  0.024074096
Length of the computed step             ....  0.149579429
The final length of the internal step   ....  0.149579429
Converting the step to Cartesian space:
 Initial RMS(Int)=    0.0180072472
Transforming coordinates:
 Iter   0:  RMS(Cart)=    0.0236323445 RMS(Int)=    1.3098028119
done
Storing new coordinates                 .... done
The predicted energy change is          ....    -0.004134259
Previously predicted energy change      ....    -0.020091117
Actually observed energy change         ....    -0.023541093
Ratio of predicted to observed change   ....     1.171716452
New trust radius                        ....     0.450000000

                                .--------------------.
          ----------------------|Geometry convergence|-------------------------
          Item                value                   Tolerance       Converged
          ---------------------------------------------------------------------
          Energy change      -0.0235410927            0.0000010000      NO
          RMS gradient        0.0066730248            0.0000300000      NO
          MAX gradient        0.0268522119            0.0001000000      NO
          RMS step            0.0180072472            0.0006000000      NO
          MAX step            0.0659505581            0.0010000000      NO
          ........................................................
          Max(Bonds)      0.0349      Max(Angles)    2.54
          Max(Dihed)        0.70      Max(Improp)    0.00
          ---------------------------------------------------------------------

The optimization has not yet converged - more geometry cycles are needed


    ---------------------------------------------------------------------------
                         Redundant Internal Coordinates
                            (Angstroem and degrees)

        Definition                    Value    dE/dq     Step     New-Value
    ----------------------------------------------------------------------------
     1. B(C   1,O   0)                1.2079  0.000429 -0.0003    1.2076   
     2. B(O   2,C   1)                1.3298  0.009145 -0.0107    1.3191   
     3. B(C   3,O   2)                1.4303 -0.005247  0.0084    1.4387   
     4. B(C   4,C   1)                1.4828 -0.009881  0.0164    1.4992   
     5. B(C   5,C   4)                1.3952 -0.011454  0.0127    1.4079   
     6. B(C   6,C   5)                1.3941  0.012704 -0.0171    1.3770   
     7. B(C   7,C   6)                1.4276 -0.026730  0.0349    1.4625   
     8. B(O   8,C   7)                1.3813 -0.026852  0.0333    1.4147   
     9. B(O   8,C   4)                1.3309  0.021071 -0.0262    1.3047   
    10. B(H   9,C   3)                1.0965 -0.000065  0.0004    1.0968   
    11. B(H  10,C   3)                1.0965 -0.000061  0.0004    1.0969   
    12. B(H  11,C   3)                1.0918 -0.000178  0.0006    1.0924   
    13. B(H  12,C   7)                1.1063 -0.000564  0.0032    1.1095   
    14. B(H  13,C   7)                1.1070 -0.000504  0.0032    1.1101   
    15. B(H  14,C   5)                1.0833 -0.002914  0.0081    1.0914   
    16. B(H  15,C   6)                1.0864 -0.003762  0.0097    1.0961   
    17. A(O   0,C   1,O   2)          125.81 -0.008443    1.53    127.35   
    18. A(O   2,C   1,C   4)          111.60  0.001125   -0.21    111.40   
    19. A(O   0,C   1,C   4)          122.58  0.007317   -1.33    121.26   
    20. A(C   1,O   2,C   3)          116.02 -0.000804    0.17    116.19   
    21. A(O   2,C   3,H  10)          110.31  0.000970   -0.23    110.07   
    22. A(H   9,C   3,H  10)          108.88 -0.001454    0.43    109.31   
    23. A(O   2,C   3,H  11)          106.05  0.000769   -0.22    105.83   
    24. A(H  10,C   3,H  11)          110.63 -0.000581    0.11    110.74   
    25. A(H   9,C   3,H  11)          110.64 -0.000573    0.11    110.75   
    26. A(O   2,C   3,H   9)          110.32  0.000949   -0.23    110.09   
    27. A(C   1,C   4,C   5)          128.35  0.004911   -0.78    127.57   
    28. A(C   5,C   4,O   8)          111.97 -0.008446    1.33    113.30   
    29. A(C   1,C   4,O   8)          119.69  0.003535   -0.55    119.14   
    30. A(C   4,C   5,C   6)          105.77  0.000076   -0.32    105.46   
    31. A(C   4,C   5,H  14)          126.81  0.002303   -0.36    126.45   
    32. A(C   6,C   5,H  14)          127.41 -0.002378    0.68    128.09   
    33. A(C   5,C   6,C   7)          106.77 -0.004087    1.03    107.80   
    34. A(C   7,C   6,H  15)          126.46  0.004012   -0.94    125.53   
    35. A(C   5,C   6,H  15)          126.77  0.000074   -0.09    126.68   
    36. A(H  12,C   7,H  13)          108.64  0.004457   -1.13    107.51   
    37. A(O   8,C   7,H  13)          109.45 -0.001883    0.13    109.58   
    38. A(C   6,C   7,H  13)          110.16 -0.007556    1.79    111.95   
    39. A(C   6,C   7,O   8)          108.14  0.014808   -2.54    105.60   
    40. A(O   8,C   7,H  12)          109.80 -0.002286    0.00    109.80   
    41. A(C   6,C   7,H  12)          110.65 -0.007599    1.72    112.37   
    42. A(C   4,O   8,C   7)          107.35 -0.002351    0.50    107.85   
    43. D(C   3,O   2,C   1,C   4)   -179.97 -0.000006   -0.00   -179.97   
    44. D(C   3,O   2,C   1,O   0)      0.02 -0.000011    0.02      0.04   
    45. D(H  10,C   3,O   2,C   1)    -60.57  0.000265   -0.07    -60.65   
    46. D(H  11,C   3,O   2,C   1)    179.60 -0.000022    0.05    179.65   
    47. D(H   9,C   3,O   2,C   1)     59.76 -0.000309    0.17     59.93   
    48. D(C   5,C   4,C   1,O   2)   -179.98  0.000025    0.01   -179.97   
    49. D(C   5,C   4,C   1,O   0)      0.04  0.000033   -0.02      0.02   
    50. D(O   8,C   4,C   1,O   2)      0.00 -0.000039    0.03      0.03   
    51. D(O   8,C   4,C   1,O   0)   -179.98 -0.000031    0.01   -179.98   
    52. D(H  14,C   5,C   4,O   8)   -179.98  0.000158   -0.05   -180.03   
    53. D(H  14,C   5,C   4,C   1)      0.00  0.000100   -0.03     -0.03   
    54. D(C   6,C   5,C   4,C   1)   -180.00  0.000001    0.01   -179.99   
    55. D(C   6,C   5,C   4,O   8)      0.02  0.000059   -0.02      0.00   
    56. D(C   7,C   6,C   5,H  14)    179.93 -0.000147    0.02    179.96   
    57. D(C   7,C   6,C   5,C   4)     -0.07 -0.000048   -0.01     -0.08   
    58. D(H  15,C   6,C   5,H  14)      0.04  0.000405   -0.11     -0.07   
    59. D(H  15,C   6,C   5,C   4)   -179.96  0.000504   -0.15   -180.10   
    60. D(H  13,C   7,C   6,C   5)   -119.47 -0.002258    0.29   -119.18   
    61. D(H  12,C   7,C   6,H  15)    -59.73  0.001420   -0.32    -60.05   
    62. D(H  12,C   7,C   6,C   5)    120.38  0.001976   -0.45    119.93   
    63. D(O   8,C   7,C   6,H  15)    179.98 -0.000519    0.17    180.15   
    64. D(O   8,C   7,C   6,C   5)      0.09  0.000036    0.04      0.13   
    65. D(C   4,O   8,C   7,H  12)   -120.90  0.001520   -0.59   -121.49   
    66. D(C   4,O   8,C   7,C   6)     -0.08 -0.000002   -0.05     -0.13   
    67. D(C   7,O   8,C   4,C   5)      0.04 -0.000048    0.04      0.08   
    68. D(C   4,O   8,C   7,H  13)    119.93 -0.001400    0.70    120.63   
    69. D(C   7,O   8,C   4,C   1)   -179.95  0.000004    0.02   -179.93   
    ----------------------------------------------------------------------------

Geometry step timings:
Preparation and reading OPT file:      0.000 s (12.727 %)
Internal coordinates            :      0.000 s ( 1.143 %)
B/P matrices and projection     :      0.001 s (25.611 %)
Hessian update/contruction      :      0.000 s (12.214 %)
Making the step                 :      0.000 s (19.346 %)
Converting the step to Cartesian:      0.000 s ( 2.640 %)
Storing new data                :      0.000 s ( 1.221 %)
Checking convergence            :      0.000 s ( 0.433 %)
Final printing                  :      0.001 s (24.507 %)
Total time                      :      0.003 s

Time for energy+gradient        :    103.537 s
Time for complete geometry iter :    103.571 s

         *************************************************************
         *                GEOMETRY OPTIMIZATION CYCLE   3            *
         *************************************************************
---------------------------------
CARTESIAN COORDINATES (ANGSTROEM)
---------------------------------
  O      1.444702    1.517034   -0.000448
  C      0.984314    0.400616   -0.000204
  O      1.648636   -0.738948   -0.000169
  C      3.083735   -0.637390    0.000420
  C     -0.497034    0.170103   -0.000095
  C     -1.516943    1.140388   -0.000606
  C     -2.697244    0.431199   -0.000068
  C     -2.363290   -0.992849   -0.001088
  O     -0.949781   -1.053488    0.000681
  H      3.422784   -0.096093    0.892094
  H      3.423983   -0.106842   -0.897295
  H      3.455152   -1.664684    0.006723
  H     -2.763988   -1.520709    0.888744
  H     -2.757182   -1.510339   -0.900751
  H     -1.381937    2.223360   -0.000728
  H     -3.711186    0.847577    0.001529

----------------------------
CARTESIAN COORDINATES (A.U.)
----------------------------
  NO LB      ZA    FRAG     MASS         X           Y           Z
   0 O     8.0000    0    15.999    2.730092    2.866778   -0.000847
   1 C     6.0000    0    12.011    1.860084    0.757055   -0.000386
   2 O     8.0000    0    15.999    3.115470   -1.396410   -0.000320
   3 C     6.0000    0    12.011    5.827414   -1.204493    0.000793
   4 C     6.0000    0    12.011   -0.939259    0.321448   -0.000180
   5 C     6.0000    0    12.011   -2.866606    2.155021   -0.001146
   6 C     6.0000    0    12.011   -5.097053    0.814847   -0.000128
   7 C     6.0000    0    12.011   -4.465970   -1.876212   -0.002057
   8 O     8.0000    0    15.999   -1.794827   -1.990804    0.001286
   9 H     1.0000    0     1.008    6.468124   -0.181589    1.685813
  10 H     1.0000    0     1.008    6.470391   -0.201902   -1.695643
  11 H     1.0000    0     1.008    6.529291   -3.145796    0.012704
  12 H     1.0000    0     1.008   -5.223181   -2.873724    1.679483
  13 H     1.0000    0     1.008   -5.210319   -2.854128   -1.702173
  14 H     1.0000    0     1.008   -2.611483    4.201542   -0.001375
  15 H     1.0000    0     1.008   -7.013126    1.601688    0.002889

--------------------------------
INTERNAL COORDINATES (ANGSTROEM)
--------------------------------
 O      0   0   0     0.000000000000     0.00000000     0.00000000
 C      1   0   0     1.207619565482     0.00000000     0.00000000
 O      2   1   0     1.319064626915   127.34920166     0.00000000
 C      3   2   1     1.438687933592   116.19259270     0.03880355
 C      2   1   3     1.499176072218   121.25517339   180.00906978
 C      5   2   1     1.407716969789   127.58341304     0.00000000
 C      6   5   2     1.376975556607   105.42855207   180.00772421
 C      7   6   5     1.462681616669   107.80173981   359.92303058
 O      5   2   1     1.304666629899   119.15013205   180.02567412
 H      4   3   2     1.096831927676   110.09122736    59.92780437
 H      4   3   2     1.096878849689   110.07391710   299.35540153
 H      4   3   2     1.092392996632   105.82936763   179.65317161
 H      8   7   6     1.109503223093   112.34481933   119.87773942
 H      8   7   6     1.110108570645   111.92562205   240.88508491
 H      6   5   2     1.091354475796   126.46573499   359.97126195
 H      7   6   5     1.096107448410   126.67459900   179.88486858

---------------------------
INTERNAL COORDINATES (A.U.)
---------------------------
 O      0   0   0     0.000000000000     0.00000000     0.00000000
 C      1   0   0     2.282070252726     0.00000000     0.00000000
 O      2   1   0     2.492670897813   127.34920166     0.00000000
 C      3   2   1     2.718726186666   116.19259270     0.03880355
 C      2   1   3     2.833032203019   121.25517339   180.00906978
 C      5   2   1     2.660199546975   127.58341304     0.00000000
 C      6   5   2     2.602106695090   105.42855207   180.00772421
 C      7   6   5     2.764067676625   107.80173981   359.92303058
 O      5   2   1     2.465462626576   119.15013205   180.02567412
 H      4   3   2     2.072711958249   110.09122736    59.92780437
 H      4   3   2     2.072800628002   110.07391710   299.35540153
 H      4   3   2     2.064323594247   105.82936763   179.65317161
 H      8   7   6     2.096657236349   112.34481933   119.87773942
 H      8   7   6     2.097801177438   111.92562205   240.88508491
 H      6   5   2     2.062361074283   126.46573499   359.97126195
 H      7   6   5     2.071342890847   126.67459900   179.88486858

------------------------------------------------------------------------------
                   ___                                                        
                  /   \      - P O W E R E D   B Y -                         
                 /     \                                                     
                 |  |  |   _    _      __       _____    __    __             
                 |  |  |  | |  | |    /  \     |  _  \  |  |  /  |          
                  \  \/   | |  | |   /    \    | | | |  |  | /  /          
                 / \  \   | |__| |  /  /\  \   | |_| |  |  |/  /          
                |  |  |   |  __  | /  /__\  \  |    /   |      \           
                |  |  |   | |  | | |   __   |  |    \   |  |\   \          
                \     /   | |  | | |  |  |  |  | |\  \  |  | \   \       
                 \___/    |_|  |_| |__|  |__|  |_| \__\ |__|  \__/        
                                                                              
                      - O R C A' S   B I G   F R I E N D -                    
                                      &                                       
                       - I N T E G R A L  F E E D E R -                       
                                                                              
 v1 FN, 2020, v2 2021, v3 2022-2024                                           
------------------------------------------------------------------------------


----------------------
SHARK INTEGRAL PACKAGE
----------------------

Number of atoms                             ...     16
Number of basis functions                   ...    161
Number of shells                            ...     75
Maximum angular momentum                    ...      2
Integral batch strategy                     ... SHARK/LIBINT Hybrid
RI-J (if used) integral strategy            ... SPLIT-RIJ (Revised 2003 algorithm where possible)
Printlevel                                  ...      1
Contraction scheme used                     ... SEGMENTED contraction
Prescreening option                         ... SCHWARTZ
   Thresh                                   ... 1.000e-12
   Tcut                                     ... 1.000e-14
   Tpresel                                  ... 1.000e-14 
Coulomb Range Separation                    ... NOT USED
Exchange Range Separation                   ... NOT USED
Multipole approximations                    ... NOT USED
Finite Nucleus Model                        ... NOT USED
CABS basis                                  ... NOT available
Auxiliary Coulomb fitting basis             ... AVAILABLE
   # of basis functions in Aux-J            ...    518
   # of shells in Aux-J                     ...    170
   Maximum angular momentum in Aux-J        ...      4
Auxiliary J/K fitting basis                 ... NOT available
Auxiliary Correlation fitting basis         ... AVAILABLE
   # of basis functions in Aux-C            ...    530
   # of shells in Aux-C                     ...    186
   Maximum angular momentum in Aux-C        ...      3
Auxiliary 'external' fitting basis          ... NOT available

Checking pre-screening integrals            ... done (  0.0 sec) Dimension = 75
Check shell pair data                       ... done (  0.0 sec)
Shell pair information
Shell pair cut-off parameter TPreSel        ...   1.0e-14
Total number of shell pairs                 ...      2850
Shell pairs after pre-screening             ...      2621
Total number of primitive shell pairs       ...     10434
Primitive shell pairs kept                  ...      7071
          la=0 lb=0:    789 shell pairs
          la=1 lb=0:    943 shell pairs
          la=1 lb=1:    299 shell pairs
          la=2 lb=0:    341 shell pairs
          la=2 lb=1:    206 shell pairs
          la=2 lb=2:     43 shell pairs

Calculating one electron integrals          ... done (  0.0 sec)
Calculating RI/J V-Matrix + Cholesky decomp.... done (  0.0 sec)
Calculating RI/C V-Matrix + Cholesky decomp.... done (  0.0 sec)
Calculating Nuclear repulsion               ... done (  0.0 sec) ENN=    443.412740933116 Eh

Diagonalization of the overlap matrix:
Smallest eigenvalue                        ... 7.749e-04
Time for diagonalization                   ...    0.003 sec
Threshold for overlap eigenvalues          ... 1.000e-07
Number of eigenvalues below threshold      ... 0
Time for construction of square roots      ...    0.001 sec
Total time needed                          ...    0.004 sec

-------------------
DFT GRID GENERATION
-------------------

General Integration Accuracy     IntAcc      ... 4.388
Radial Grid Type                 RadialGrid  ... OptM3 with GC (2021)
Angular Grid (max. ang.)         AngularGrid ... 4 (Lebedev-302)
Angular grid pruning method      GridPruning ... 4 (adaptive)
Weight generation scheme         WeightScheme... mBecke (2022)
Basis function cutoff            BFCut       ... 1.0000e-12
Integration weight cutoff        WCut        ... 1.0000e-14
Partially contracted basis set               ... off
Rotationally invariant grid construction     ... off
Angular grids for H and He will be reduced by one unit

Total number of grid points                  ...    77012
Total number of batches                      ...     1212
Average number of points per batch           ...       63
Average number of grid points per atom       ...     4813

--------------------
COSX GRID GENERATION
--------------------

GRIDX 1
-------
General Integration Accuracy     IntAcc      ... 3.816
Radial Grid Type                 RadialGrid  ... OptM3 with GC (2021)
Angular Grid (max. ang.)         AngularGrid ... 1 (Lebedev-50)
Angular grid pruning method      GridPruning ... 4 (adaptive)
Weight generation scheme         WeightScheme... mBecke (2022)
Basis function cutoff            BFCut       ... 1.0000e-12
Integration weight cutoff        WCut        ... 1.0000e-14
Partially contracted basis set               ... on
Rotationally invariant grid construction     ... off
Angular grids for H and He will be reduced by one unit

Total number of grid points                  ...     9844
Total number of batches                      ...       86
Average number of points per batch           ...      114
Average number of grid points per atom       ...      615
UseSFitting                                  ... on

GRIDX 2
-------
General Integration Accuracy     IntAcc      ... 4.020
Radial Grid Type                 RadialGrid  ... OptM3 with GC (2021)
Angular Grid (max. ang.)         AngularGrid ... 2 (Lebedev-110)
Angular grid pruning method      GridPruning ... 4 (adaptive)
Weight generation scheme         WeightScheme... mBecke (2022)
Basis function cutoff            BFCut       ... 1.0000e-12
Integration weight cutoff        WCut        ... 1.0000e-14
Partially contracted basis set               ... on
Rotationally invariant grid construction     ... off
Angular grids for H and He will be reduced by one unit

Total number of grid points                  ...    21696
Total number of batches                      ...      180
Average number of points per batch           ...      120
Average number of grid points per atom       ...     1356
UseSFitting                                  ... on

GRIDX 3
-------
General Integration Accuracy     IntAcc      ... 4.338
Radial Grid Type                 RadialGrid  ... OptM3 with GC (2021)
Angular Grid (max. ang.)         AngularGrid ... 3 (Lebedev-194)
Angular grid pruning method      GridPruning ... 4 (adaptive)
Weight generation scheme         WeightScheme... mBecke (2022)
Basis function cutoff            BFCut       ... 1.0000e-12
Integration weight cutoff        WCut        ... 1.0000e-14
Partially contracted basis set               ... on
Rotationally invariant grid construction     ... off
Angular grids for H and He will be reduced by one unit

Total number of grid points                  ...    47735
Total number of batches                      ...      382
Average number of points per batch           ...      124
Average number of grid points per atom       ...     2983
UseSFitting                                  ... on
Initializing property integral containers    ... done (  0.0 sec)

SHARK setup successfully completed in   1.5 seconds

Maximum memory used throughout the entire STARTUP-calculation: 31.9 MB
Occupation numbers will be reassigned to an Aufbau configuration
             **** ENERGY FILE WAS UPDATED (calc.en.tmp) ****
Finished Guess after   0.0 sec
Maximum memory used throughout the entire GUESS-calculation: 11.0 MB
--------------------
CPCM SOLVATION MODEL
--------------------
CPCM parameters:
  Epsilon                                         ...      16.7000
  Refrac                                          ...       1.2750
  Rsolv                                           ...       1.3000
  Surface type                                    ... GAUSSIAN VDW
  Discretization scheme                           ... Constant charge density
    Threshold for H atoms                         ...       5.0000 (charges/Ang^2)
    Threshold for non-H atoms                     ...       5.0000 (charges/Ang^2)
  Epsilon function type                           ...         CPCM
Solvent:                                          ... CUSTOM
Radii:
  Scheme                                          ... Element-dependent radii
  Radius for O  used is    3.4469 Bohr (=   1.8240 Ang.)
  Radius for C  used is    3.8550 Bohr (=   2.0400 Ang.)
  Radius for H  used is    2.4944 Bohr (=   1.3200 Ang.)
Calculating surface                               ...        done! (  0.0s)
Cavity surface points                             ...         1547
Cavity Volume                                     ...    1030.3454
Cavity Surface-area                               ...     595.0448
Calculating surface distance matrix               ...        done! (  0.0s)
Performing Cholesky decomposition & store         ...        done! (  0.1s)
Overall time for CPCM initialization              ...                 0.1s

----------------------------------------D-I-I-S--------------------------------------------
Iteration    Energy (Eh)           Delta-E    RMSDP     MaxDP     DIISErr   Damp  Time(sec)
-------------------------------------------------------------------------------------------
               ***  Starting incremental Fock matrix formation  ***
    1    -457.0813117038819087     0.00e+00  2.58e-04  4.44e-03  1.33e-02  0.700   4.5
    2    -457.0819751002424596    -6.63e-04  2.17e-04  3.69e-03  9.84e-03  0.700   2.4
                               ***Turning on AO-DIIS***
    3    -457.0825050998950587    -5.30e-04  1.76e-04  2.85e-03  7.08e-03  0.700   2.4
    4    -457.0829124833845185    -4.07e-04  4.54e-04  8.26e-03  5.36e-03  0.000   2.4
                              *** Initializing SOSCF ***
---------------------------------------S-O-S-C-F--------------------------------------
Iteration    Energy (Eh)           Delta-E    RMSDP     MaxDP     MaxGrad    Time(sec)
--------------------------------------------------------------------------------------
    5    -457.0840405715590009    -1.13e-03  5.74e-05  1.29e-03  1.67e-03     2.5
               *** Restarting incremental Fock matrix formation ***
    6    -457.0840620254064675    -2.15e-05  4.98e-05  1.31e-03  8.56e-04     4.5
    7    -457.0840716080257948    -9.58e-06  5.46e-05  1.16e-03  1.79e-04     3.8
    8    -457.0840737799365456    -2.17e-06  1.48e-05  4.12e-04  1.21e-04     3.8
    9    -457.0840744762649024    -6.96e-07  4.32e-06  1.09e-04  2.46e-05     3.6
   10    -457.0840744828200854    -6.56e-09  2.14e-06  6.27e-05  2.84e-05     3.4
   11    -457.0840745058657717    -2.30e-08  4.64e-07  1.58e-05  3.26e-06     3.3
   12    -457.0840745055131151     3.53e-10  2.33e-07  6.15e-06  2.44e-06     3.1
                 **** Energy Check signals convergence ****

               *****************************************************
               *                     SUCCESS                       *
               *           SCF CONVERGED AFTER  12 CYCLES          *
               *****************************************************

Recomputing exchange energy using gridx3       ... done (    6.878 sec)
Old exchange energy                            :    -30.694456954 Eh
New exchange energy                            :    -30.694456061 Eh
Exchange energy change after final integration :      0.000000894 Eh
Total energy after final integration           :   -457.084073612 Eh
             **** ENERGY FILE WAS UPDATED (calc.en.tmp) ****

----------------
TOTAL SCF ENERGY
----------------

Total Energy       :       -457.08407361196782 Eh          -12437.88997 eV

Components:
Nuclear Repulsion  :        443.41274093311569 Eh           12065.87410 eV
Electronic Energy  :       -900.40533404051939 Eh          -24501.27476 eV
One Electron Energy:      -1488.70224701272787 Eh          -40509.64761 eV
Two Electron Energy:        588.29691297220847 Eh           16008.37285 eV
CPCM Dielectric    :         -0.09148139810937 Eh              -2.48934 eV

Virial components:
Potential Energy   :       -910.75725667722315 Eh          -24782.96490 eV
Kinetic Energy     :        453.67318306525533 Eh           12345.07492 eV
Virial Ratio       :          2.00751838696673

DFT components:
N(Alpha)           :       33.000004268227 electrons
N(Beta)            :       33.000004268227 electrons
N(Total)           :       66.000008536454 electrons
E(X)               :      -27.320513164748 Eh       
E(C)               :       -1.667949160808 Eh       
E(XC)              :      -28.988462325557 Eh       

CPCM Solvation Model Properties:
Surface-charge          :         -1.01052434278711
Corrected charge        :         -1.00000000000000
Outlying charge corr.   :          0.00000769954513 Eh               0.00021 eV
Free-energy (cav+disp)  :  This term is not implemented in the current solvation scheme

---------------
SCF CONVERGENCE
---------------

  Last Energy change         ...   -3.5266e-10  Tolerance :   1.0000e-09
  Last MAX-Density change    ...    6.1505e-06  Tolerance :   1.0000e-08
  Last RMS-Density change    ...    2.3270e-07  Tolerance :   1.0000e-09
  Last DIIS Error            ...    1.6720e-03  Tolerance :   1.0000e-08
  Last Orbital Gradient      ...    2.4444e-06  Tolerance :   2.0000e-06
  Last Orbital Rotation      ...    4.4099e-06  Tolerance :   2.0000e-06


Total SCF time: 0 days 0 hours 0 min 46 sec 
Finished LeanSCF after  46.9 sec

Maximum memory used throughout the entire LEANSCF-calculation: 27.8 MB

------------------------------------------------------------------------------
                                ORCA  MP2 
------------------------------------------------------------------------------

Freezing NCore=18 chemical core electrons

----------------------
RI-MP2 ENERGY+GRADIENT
----------------------
Dimension of the orbital basis            ...  161
Dimension of the AuxC basis               ...  530
Memory devoted to MP2                     ... 4096 MB   
Data format for matrix containers         ... DOUBLE
Compression type for matrix containers    ... UNCOMPRESSED
Overall scaling of the MP2 energy         ...   2.700e-01

-----------------------
SHARK RI TRANSFORMATION
-----------------------

Number of basis functions                ...    161
Number of aux functions                  ...    530
Number of operators                      ...      1
Generation of IJK                        ... YES
Generation of IAK                        ... YES
Generation of ABK                        ... NO
Orbital Range Operator  0:    0-  32 to   33- 160

Aux basis identifier                     ...   AUXC
Contraction scheme used                  ... SEGMENTED
Do orthogonalization                     ... YES
All operator combinations                ... NO
Transpose (ia|K)                         ... NO
Integral generator used                  ... LIBINT
Starting integral generation + trafo... 
Half trafo (segmented) done. Total time =  0.5 sec. integrals=  0.3 sec trafo=  0.1 sec
Integral generation and half transformation done (  0.5 sec)

Reading or making V^(-1/2)          ... done (  0.0 sec)
Sorting IJK integrals               ... done (  0.2 sec)
Sorting IAK integrals               ... done (  0.3 sec)

SHARK RI integral transformation done. Total time =  0.7 sec.

Opening buffers                              ... done
Frozen core precalculation                   ... done

Starting loop over batches of integrals:

Operator 0  - window                       ... (  9- 32)x( 33-160)
Operator 0  - Memory available             ...  4096 MB
Operator 0  - Memory needed per MO         ...   0.5 MB
Operator 0  - Number of orbitals per batch ... 24
Operator 0  - Number of batches            ... 1

OPERATOR  0   PASS   0:  MOs     9 ...   32
  Reading integrals       ... ok
  Internal MO  11
  Internal MO  14
  Internal MO  17
  Internal MO  20
  Internal MO  23
  Internal MO  26
  Internal MO  29
  Internal MO  32
Closing buffer GIPV ( 0.02 GB; CompressionRatio= 1.00)
Time spent in pair loops =     1.940 sec
Deleting buffers (Ka|jb) ...done

-----------------------------------------------
 RI-MP2 CORRELATION ENERGY:     -0.437605494 Eh
-----------------------------------------------


---------------------
MP2 DENSITY FORMATION
---------------------

Completing the external part of the density      ... done
Storing the unrelaxed density                    ... done

Re-sorting 3-index density container for op 0    ... done
Computing external part of the Lagrangian        ... done
Calculating the xc-kernel                        ... done
Calculating G(D)                                 ... done
Completing the Lagrangian                        ... done
Solving the Z-vector equations                   ... Using XC Grid                  ... (calc.grid_cpscf.tmp) 
Recalculating density on grid  ... (calc.grho_cpscf0.tmp) done
Calculating the xc-kernel      ... (calc.fxc_cpscf0.tmp) done

-------------------
SHARK CP-SCF DRIVER
-------------------

Dimension of the orbital basis          ...    161
Dimension of the CPSCF-problem          ...   4224
Number of operators                     ...      1
Max. number of iterations               ...    128
Convergence Tolerance                   ... 3.0e-05
Number of perturbations                 ...      1
Perturbation type                       ... REAL

----------------------------
POPLE LINEAR EQUATION SOLVER
----------------------------

  ITERATION   0:   ||err||_max =   7.2579e-02 (   1.9 sec)
  ITERATION   1:   ||err||_max =   2.0161e-02 (   2.0 sec)
  ITERATION   2:   ||err||_max =   1.0014e-02 (   2.0 sec)
  ITERATION   3:   ||err||_max =   3.2778e-03 (   2.0 sec)
  ITERATION   4:   ||err||_max =   1.1181e-03 (   2.0 sec)
  ITERATION   5:   ||err||_max =   4.8584e-04 (   2.0 sec)
  ITERATION   6:   ||err||_max =   1.5720e-04 (   2.0 sec)
  ITERATION   7:   ||err||_max =   5.1723e-05 (   1.9 sec)
  ITERATION   8:   ||err||_max =   2.1310e-05 (   1.9 sec)
done
Finalizing the relaxed density                   ... done
Transforming P to the AO basis                   ... done
Storing the relaxed density                      ... done

------------------------------------
ENERGY WEIGHTED DENSITY FINALIZATION
------------------------------------

Gathering the parts of the W-matrix              ... done
Forming the Z-density                            ... done
Transforming Z to the AO basis                   ... done
Calculating G(Z)                                 ... done
Finalizing the W-matrix                          ... done
Transforming W to the AO basis and storing       ... done

----------------------------------
MP2 DERIVATIVE INTEGRAL GENERATION
----------------------------------

Input SCF Electron Density              ... calc.scfp
Input Correlated Electron Density       ... calc.pmp2re
Input Energy Weighted Density           ... calc.wmp2.tmp

Nuclear repulsion gradient              ... done (  0.0 sec)
HCore & Overlap gradient  (SHARK)       ... done (  0.2 sec)
Two-electron RIJ gradient terms         ... done (  1.1 sec)

-----------------------------------------------------------
MP2 COSX Grid Generation
-----------------------------------------------------------

General Integration Accuracy     IntAcc      ... 4.871
Radial Grid Type                 RadialGrid  ... OptM3 with GC (2021)
Angular Grid (max. ang.)         AngularGrid ... 4 (Lebedev-302)
Angular grid pruning method      GridPruning ... 4 (adaptive)
Weight generation scheme         WeightScheme... mBecke (2022)
Basis function cutoff            BFCut       ... 1.0000e-12
Integration weight cutoff        WCut        ... 1.0000e-14
Partially contracted basis set               ... on
Rotationally invariant grid construction     ... off
Angular grids for H and He will be reduced by one unit

Total number of grid points                  ...    90068
Total number of batches                      ...      712
Average number of points per batch           ...      126
Average number of grid points per atom       ...     5629
UseSFitting                                  ... on
Two-electron COSX gradient terms        ... 
Integration Timings:
Total Time                  =    18.8 sec
Basis fcn evaluation        =     0.3 sec
Density evaluation          =     0.4 sec
A evaluation                =    16.2 sec
A derivative evaluation     =     0.0 sec
S-fit derivative evaluation =     0.0 sec
anal. over. der. evaluation =     0.0 sec
num. over. der. evaluation  =     1.2 sec
K(P) evaluation             =     0.2 sec
finalize                    =     0.0 sec

done ( 19.8 sec)
CPCM gradient                           ... done (  1.0 sec)
DFT XC gradient                         ... Exchange-correlation gradient    ... done
done (  2.7 sec)
Empirical dispersion gradient           ... 
-------------------
DISPERSION GRADIENT
-------------------

   1   O   :    0.000072027    0.000118783    0.000000037
   2   C   :    0.000164030    0.000038855    0.000000111
   3   O   :    0.000088035   -0.000025097    0.000000034
   4   C   :    0.000139924   -0.000038547    0.000000021
   5   C   :   -0.000728728   -0.000101502   -0.000000117
   6   C   :   -0.000123204    0.000055051    0.000000086
   7   C   :    0.000302780   -0.000051928   -0.000000008
   8   C   :    0.000213506    0.000171328    0.000000047
   9   O   :   -0.000095154   -0.000057763    0.000000041
  10   H   :    0.000077220   -0.000017108    0.000024568
  11   H   :    0.000077336   -0.000017493   -0.000024756
  12   H   :    0.000068692   -0.000052287    0.000000177
  13   H   :   -0.000065155   -0.000081583    0.000034161
  14   H   :   -0.000065077   -0.000081108   -0.000034504
  15   H   :   -0.000042350    0.000103742    0.000000007
  16   H   :   -0.000083880    0.000036656    0.000000094

Difference to translation invariance:
           :   -0.0000000000   -0.0000000000   -0.0000000000

Difference to rotation invariance:
           :    0.0000000000   -0.0000000000    0.0000000000

Norm of the Dispersion gradient    ...    0.0009405506
RMS gradient                       ...    0.0001357568
MAX gradient                       ...    0.0007287284
done (  0.0 sec)

-------
TIMINGS
-------

Total time                :   56.377 sec
Integral trafo            :    0.746 sec (  1.3%)
FC preparation            :    0.157 sec (  0.3%)
I/O of integrals          :    0.126 sec (  0.2%)
K(i,j) operators          :    0.290 sec (  0.5%)
T(i,j) pair energies      :    0.053 sec (  0.1%)
V**(-1/2)                 :    0.062 sec (  0.1%)
Gamma(ia|P)               :    0.289 sec (  0.5%)
Gamma-Trafo               :    0.127 sec (  0.2%)
D(virtual)                :    0.073 sec (  0.1%)
D(internal)               :    0.364 sec (  0.6%)
W(virtual)                :    0.146 sec (  0.3%)
W(internal)               :    0.467 sec (  0.8%)
L(virtual)                :    0.426 sec (  0.8%)
L(internal)               :    0.052 sec (  0.1%)
XC kernel                 :    0.065 sec (  0.1%)
G(D)                      :    4.578 sec (  8.1%)
G(Z)                      :    4.551 sec (  8.1%)
Z-vector solution         :   17.881 sec ( 31.7%)
3-index derivative        :    0.781 sec (  1.4%)
2-index derivative        :    0.057 sec (  0.1%)
Fock matrix gradient      :   24.839 sec ( 44.1%)


---------------------------------------
MP2 TOTAL ENERGY:     -457.521679106 Eh
---------------------------------------

The final MP2 gradient
  0:   0.00227333  -0.00094818  -0.00001154
  1:  -0.00802017   0.00238647   0.00005351
  2:   0.00400172  -0.00251515  -0.00004113
  3:  -0.00439738  -0.00041256   0.00002222
  4:   0.00340828   0.01225673  -0.00005827
  5:   0.00751507  -0.00627801  -0.00002228
  6:  -0.00544211  -0.00968645  -0.00026119
  7:   0.02174730   0.00584633   0.00056457
  8:  -0.01282039  -0.00822425  -0.00006119
  9:   0.00095550   0.00037160  -0.00006112
 10:   0.00095686   0.00035937   0.00004381
 11:   0.00062606  -0.00014570   0.00000616
 12:  -0.00374209   0.00023708   0.00249433
 13:  -0.00358449   0.00037064  -0.00278428
 14:  -0.00141076   0.00337731   0.00000916
 15:  -0.00209974   0.00295019   0.00010682

-----------------------------------
NORM OF THE MP2 GRADIENT:  0.036176
-----------------------------------

Maximum memory used throughout the entire MP2-calculation: 38.8 MB


-------------------------------------------------------------------------------
                          DFT DISPERSION CORRECTION                            
                                                                               
                              DFTD3 V3.1  Rev 1                                
                          USING Becke-Johnson damping                          
-------------------------------------------------------------------------------
-------------------------   ----------------
Dispersion correction           -0.010290412
-------------------------   ----------------


-------------------------   --------------------
FINAL SINGLE POINT ENERGY      -457.531969518444
-------------------------   --------------------

------------------------------------------------------------------------------
                         ORCA GEOMETRY RELAXATION STEP
------------------------------------------------------------------------------

Reading the OPT-File                    .... done
Getting information on internals        .... done
Copying old internal coords+grads       .... done
Making the new internal coordinates     .... (2022 redundants) done
Validating the new internal coordinates .... (2022 redundants) done
Calculating the B-matrix                .... done
Calculating the G,G- and P matrices     .... done
Transforming gradient to internals      .... done
Projecting the internal gradient        .... done
Number of atoms                         ....  16
Number of internal coordinates          ....  69
Current Energy                          ....  -457.531969518 Eh
Current gradient norm                   ....     0.036175814 Eh/bohr
Maximum allowed component of the step   ....  0.300
Current trust radius                    ....  0.450
Updating the Hessian (BFGS)             .... done
Forming the augmented Hessian           .... done
Diagonalizing the augmented Hessian     .... done
Last element of RFO vector              ....  0.996505399
Lowest eigenvalues of augmented Hessian:
 -0.001605431  0.015459348  0.020018819  0.021544115  0.024074109
Length of the computed step             ....  0.083821296
The final length of the internal step   ....  0.083821296
Converting the step to Cartesian space:
 Initial RMS(Int)=    0.0100908982
Transforming coordinates:
 Iter   0:  RMS(Cart)=    0.0128953081 RMS(Int)=    0.0100963264
done
Storing new coordinates                 .... done
The predicted energy change is          ....    -0.000808356
Previously predicted energy change      ....    -0.004134259
Actually observed energy change         ....    -0.005206960
Ratio of predicted to observed change   ....     1.259466485
New trust radius                        ....     0.450000000

                                .--------------------.
          ----------------------|Geometry convergence|-------------------------
          Item                value                   Tolerance       Converged
          ---------------------------------------------------------------------
          Energy change      -0.0052069601            0.0000010000      NO
          RMS gradient        0.0024353882            0.0000300000      NO
          MAX gradient        0.0103013374            0.0001000000      NO
          RMS step            0.0100908982            0.0006000000      NO
          MAX step            0.0355613394            0.0010000000      NO
          ........................................................
          Max(Bonds)      0.0188      Max(Angles)    1.27
          Max(Dihed)        0.79      Max(Improp)    0.00
          ---------------------------------------------------------------------

The optimization has not yet converged - more geometry cycles are needed


    ---------------------------------------------------------------------------
                         Redundant Internal Coordinates
                            (Angstroem and degrees)

        Definition                    Value    dE/dq     Step     New-Value
    ----------------------------------------------------------------------------
     1. B(C   1,O   0)                1.2076 -0.000006 -0.0000    1.2076   
     2. B(O   2,C   1)                1.3191  0.003100 -0.0054    1.3136   
     3. B(C   3,O   2)                1.4387 -0.001835  0.0045    1.4432   
     4. B(C   4,C   1)                1.4992 -0.003684  0.0090    1.5082   
     5. B(C   5,C   4)                1.4077 -0.004629  0.0075    1.4152   
     6. B(C   6,C   5)                1.3770  0.003495 -0.0077    1.3693   
     7. B(C   7,C   6)                1.4627 -0.004611  0.0136    1.4763   
     8. B(O   8,C   7)                1.4148 -0.010301  0.0188    1.4336   
     9. B(O   8,C   4)                1.3047  0.007840 -0.0139    1.2908   
    10. B(H   9,C   3)                1.0968  0.000430 -0.0006    1.0962   
    11. B(H  10,C   3)                1.0969  0.000436 -0.0006    1.0962   
    12. B(H  11,C   3)                1.0924  0.000349 -0.0004    1.0920   
    13. B(H  12,C   7)                1.1095  0.003237 -0.0040    1.1055   
    14. B(H  13,C   7)                1.1101  0.003352 -0.0042    1.1059   
    15. B(H  14,C   5)                1.0914  0.003181 -0.0016    1.0898   
    16. B(H  15,C   6)                1.0961  0.003063 -0.0010    1.0951   
    17. A(O   0,C   1,O   2)          127.35 -0.002605    0.74    128.09   
    18. A(O   2,C   1,C   4)          111.40 -0.000416    0.04    111.43   
    19. A(O   0,C   1,C   4)          121.26  0.003020   -0.78    120.47   
    20. A(C   1,O   2,C   3)          116.19 -0.000486    0.13    116.33   
    21. A(O   2,C   3,H  10)          110.07  0.000962   -0.27    109.80   
    22. A(H   9,C   3,H  10)          109.31 -0.001175    0.40    109.71   
    23. A(O   2,C   3,H  11)          105.83  0.000531   -0.19    105.64   
    24. A(H  10,C   3,H  11)          110.74 -0.000600    0.15    110.89   
    25. A(H   9,C   3,H  11)          110.75 -0.000597    0.15    110.90   
    26. A(O   2,C   3,H   9)          110.09  0.000966   -0.27    109.82   
    27. A(C   1,C   4,C   5)          127.58  0.003004   -0.68    126.91   
    28. A(C   5,C   4,O   8)          113.27 -0.001644    0.50    113.76   
    29. A(C   1,C   4,O   8)          119.15 -0.001361    0.18    119.33   
    30. A(C   4,C   5,C   6)          105.43 -0.000051   -0.15    105.28   
    31. A(C   4,C   5,H  14)          126.47  0.001897   -0.43    126.04   
    32. A(C   6,C   5,H  14)          128.11 -0.001846    0.57    128.68   
    33. A(C   5,C   6,C   7)          107.80 -0.001693    0.57    108.38   
    34. A(C   7,C   6,H  15)          125.52  0.002853   -0.79    124.73   
    35. A(C   5,C   6,H  15)          126.67 -0.001160    0.22    126.89   
    36. A(H  12,C   7,H  13)          107.46  0.000407   -0.07    107.39   
    37. A(O   8,C   7,H  13)          109.60  0.001621   -0.54    109.06   
    38. A(C   6,C   7,H  13)          111.93 -0.003615    1.27    113.20   
    39. A(C   6,C   7,O   8)          105.65  0.004316   -1.25    104.41   
    40. A(O   8,C   7,H  12)          109.84  0.001009   -0.60    109.25   
    41. A(C   6,C   7,H  12)          112.34 -0.003557    1.18    113.53   
    42. A(C   4,O   8,C   7)          107.85 -0.000929    0.32    108.17   
    43. D(C   3,O   2,C   1,C   4)   -179.97 -0.000004    0.02   -179.95   
    44. D(C   3,O   2,C   1,O   0)      0.04  0.000008   -0.03      0.01   
    45. D(H  10,C   3,O   2,C   1)    -60.64  0.000095   -0.01    -60.66   
    46. D(H  11,C   3,O   2,C   1)    179.65 -0.000014    0.06    179.71   
    47. D(H   9,C   3,O   2,C   1)     59.93 -0.000129    0.13     60.06   
    48. D(C   5,C   4,C   1,O   2)   -179.97  0.000030   -0.01   -179.98   
    49. D(C   5,C   4,C   1,O   0)      0.02  0.000018    0.03      0.05   
    50. D(O   8,C   4,C   1,O   2)      0.03 -0.000022   -0.02      0.02   
    51. D(O   8,C   4,C   1,O   0)   -179.97 -0.000034    0.02   -179.95   
    52. D(H  14,C   5,C   4,O   8)    179.96  0.000137   -0.02    179.95   
    53. D(H  14,C   5,C   4,C   1)     -0.03  0.000087   -0.03     -0.05   
    54. D(C   6,C   5,C   4,C   1)   -179.99  0.000015    0.01   -179.98   
    55. D(C   6,C   5,C   4,O   8)      0.00  0.000065    0.02      0.02   
    56. D(C   7,C   6,C   5,H  14)    179.96 -0.000168    0.01    179.97   
    57. D(C   7,C   6,C   5,C   4)     -0.08 -0.000092   -0.02     -0.10   
    58. D(H  15,C   6,C   5,H  14)     -0.08  0.000400   -0.09     -0.17   
    59. D(H  15,C   6,C   5,C   4)    179.88  0.000476   -0.13    179.76   
    60. D(H  13,C   7,C   6,C   5)   -119.11 -0.002553    0.70   -118.41   
    61. D(H  12,C   7,C   6,H  15)    -60.08  0.001520   -0.69    -60.77   
    62. D(H  12,C   7,C   6,C   5)    119.88  0.002077   -0.79    119.08   
    63. D(O   8,C   7,C   6,H  15)   -179.84 -0.000459    0.12   -179.72   
    64. D(O   8,C   7,C   6,C   5)      0.12  0.000099    0.02      0.14   
    65. D(C   4,O   8,C   7,H  12)   -121.51  0.001080   -0.31   -121.82   
    66. D(C   4,O   8,C   7,C   6)     -0.12 -0.000059   -0.01     -0.13   
    67. D(C   7,O   8,C   4,C   5)      0.08 -0.000004   -0.00      0.07   
    68. D(C   4,O   8,C   7,H  13)    120.64 -0.000980    0.45    121.09   
    69. D(C   7,O   8,C   4,C   1)   -179.93  0.000041    0.00   -179.93   
    ----------------------------------------------------------------------------

Geometry step timings:
Preparation and reading OPT file:      0.000 s (15.895 %)
Internal coordinates            :      0.000 s ( 1.060 %)
B/P matrices and projection     :      0.001 s (23.949 %)
Hessian update/contruction      :      0.000 s (11.127 %)
Making the step                 :      0.001 s (18.474 %)
Converting the step to Cartesian:      0.000 s ( 2.402 %)
Storing new data                :      0.000 s ( 1.201 %)
Checking convergence            :      0.000 s ( 0.389 %)
Final printing                  :      0.001 s (25.433 %)
Total time                      :      0.003 s

Time for energy+gradient        :    104.985 s
Time for complete geometry iter :    105.022 s

         *************************************************************
         *                GEOMETRY OPTIMIZATION CYCLE   4            *
         *************************************************************
---------------------------------
CARTESIAN COORDINATES (ANGSTROEM)
---------------------------------
  O      1.429801    1.518772   -0.000512
  C      0.987927    0.394904   -0.000704
  O      1.653512   -0.737609   -0.000322
  C      3.092938   -0.633989    0.000693
  C     -0.501633    0.158683   -0.000607
  C     -1.518293    1.143100   -0.001275
  C     -2.696296    0.445092   -0.000450
  C     -2.382648   -0.997570   -0.001632
  O     -0.950006   -1.051647    0.000161
  H      3.426034   -0.094000    0.894623
  H      3.427660   -0.103152   -0.898144
  H      3.462110   -1.661692    0.006178
  H     -2.769064   -1.533085    0.884984
  H     -2.763048   -1.524511   -0.896457
  H     -1.365977    2.222158   -0.001100
  H     -3.708298    0.863479    0.003301

----------------------------
CARTESIAN COORDINATES (A.U.)
----------------------------
  NO LB      ZA    FRAG     MASS         X           Y           Z
   0 O     8.0000    0    15.999    2.701932    2.870062   -0.000968
   1 C     6.0000    0    12.011    1.866911    0.746261   -0.001331
   2 O     8.0000    0    15.999    3.124685   -1.393880   -0.000608
   3 C     6.0000    0    12.011    5.844806   -1.198065    0.001309
   4 C     6.0000    0    12.011   -0.947948    0.299867   -0.001148
   5 C     6.0000    0    12.011   -2.869157    2.160146   -0.002409
   6 C     6.0000    0    12.011   -5.095261    0.841102   -0.000851
   7 C     6.0000    0    12.011   -4.502552   -1.885133   -0.003084
   8 O     8.0000    0    15.999   -1.795251   -1.987324    0.000304
   9 H     1.0000    0     1.008    6.474265   -0.177633    1.690592
  10 H     1.0000    0     1.008    6.477338   -0.194928   -1.697245
  11 H     1.0000    0     1.008    6.542439   -3.140142    0.011674
  12 H     1.0000    0     1.008   -5.232773   -2.897110    1.672378
  13 H     1.0000    0     1.008   -5.221404   -2.880907   -1.694058
  14 H     1.0000    0     1.008   -2.581322    4.199269   -0.002079
  15 H     1.0000    0     1.008   -7.007667    1.631740    0.006237

--------------------------------
INTERNAL COORDINATES (ANGSTROEM)
--------------------------------
 O      0   0   0     0.000000000000     0.00000000     0.00000000
 C      1   0   0     1.207613708835     0.00000000     0.00000000
 O      2   1   0     1.313617393396   128.09356522     0.00000000
 C      3   2   1     1.443151021655   116.32556334     0.00000000
 C      2   1   3     1.508173772221   120.47459618   179.96200462
 C      5   2   1     1.415159007280   126.91191273     0.04930522
 C      6   5   2     1.369272767744   105.27486874   180.01822228
 C      7   6   5     1.476363229729   108.38242193   359.90280257
 O      5   2   1     1.290711815252   119.33862064   180.04978984
 H      4   3   2     1.096199133295   109.81731886    60.06035093
 H      4   3   2     1.096235841756   109.80022941   299.34150958
 H      4   3   2     1.092012222185   105.64184708   179.71110399
 H      8   7   6     1.105523701940   113.48089160   119.03719934
 H      8   7   6     1.105930576177   113.15159697   241.65052283
 H      6   5   2     1.089754876347   126.04230898   359.94408860
 H      7   6   5     1.095084248628   126.89019789   179.74306796

---------------------------
INTERNAL COORDINATES (A.U.)
---------------------------
 O      0   0   0     0.000000000000     0.00000000     0.00000000
 C      1   0   0     2.282059185267     0.00000000     0.00000000
 O      2   1   0     2.482377118275   128.09356522     0.00000000
 C      3   2   1     2.727160200817   116.32556334     0.00000000
 C      2   1   3     2.850035391862   120.47459618   179.96200462
 C      5   2   1     2.674262959710   126.91191273     0.04930522
 C      6   5   2     2.587550533672   105.27486874   180.01822228
 C      7   6   5     2.789922178380   108.38242193   359.90280257
 O      5   2   1     2.439091848643   119.33862064   180.04978984
 H      4   3   2     2.071516150170   109.81731886    60.06035093
 H      4   3   2     2.071585519107   109.80022941   299.34150958
 H      4   3   2     2.063604034825   105.64184708   179.71110399
 H      8   7   6     2.089137031226   113.48089160   119.03719934
 H      8   7   6     2.089905912105   113.15159697   241.65052283
 H      6   5   2     2.059338269400   126.04230898   359.94408860
 H      7   6   5     2.069409323478   126.89019789   179.74306796

------------------------------------------------------------------------------
                   ___                                                        
                  /   \      - P O W E R E D   B Y -                         
                 /     \                                                     
                 |  |  |   _    _      __       _____    __    __             
                 |  |  |  | |  | |    /  \     |  _  \  |  |  /  |          
                  \  \/   | |  | |   /    \    | | | |  |  | /  /          
                 / \  \   | |__| |  /  /\  \   | |_| |  |  |/  /          
                |  |  |   |  __  | /  /__\  \  |    /   |      \           
                |  |  |   | |  | | |   __   |  |    \   |  |\   \          
                \     /   | |  | | |  |  |  |  | |\  \  |  | \   \       
                 \___/    |_|  |_| |__|  |__|  |_| \__\ |__|  \__/        
                                                                              
                      - O R C A' S   B I G   F R I E N D -                    
                                      &                                       
                       - I N T E G R A L  F E E D E R -                       
                                                                              
 v1 FN, 2020, v2 2021, v3 2022-2024                                           
------------------------------------------------------------------------------


----------------------
SHARK INTEGRAL PACKAGE
----------------------

Number of atoms                             ...     16
Number of basis functions                   ...    161
Number of shells                            ...     75
Maximum angular momentum                    ...      2
Integral batch strategy                     ... SHARK/LIBINT Hybrid
RI-J (if used) integral strategy            ... SPLIT-RIJ (Revised 2003 algorithm where possible)
Printlevel                                  ...      1
Contraction scheme used                     ... SEGMENTED contraction
Prescreening option                         ... SCHWARTZ
   Thresh                                   ... 1.000e-12
   Tcut                                     ... 1.000e-14
   Tpresel                                  ... 1.000e-14 
Coulomb Range Separation                    ... NOT USED
Exchange Range Separation                   ... NOT USED
Multipole approximations                    ... NOT USED
Finite Nucleus Model                        ... NOT USED
CABS basis                                  ... NOT available
Auxiliary Coulomb fitting basis             ... AVAILABLE
   # of basis functions in Aux-J            ...    518
   # of shells in Aux-J                     ...    170
   Maximum angular momentum in Aux-J        ...      4
Auxiliary J/K fitting basis                 ... NOT available
Auxiliary Correlation fitting basis         ... AVAILABLE
   # of basis functions in Aux-C            ...    530
   # of shells in Aux-C                     ...    186
   Maximum angular momentum in Aux-C        ...      3
Auxiliary 'external' fitting basis          ... NOT available

Checking pre-screening integrals            ... done (  0.0 sec) Dimension = 75
Check shell pair data                       ... done (  0.0 sec)
Shell pair information
Shell pair cut-off parameter TPreSel        ...   1.0e-14
Total number of shell pairs                 ...      2850
Shell pairs after pre-screening             ...      2620
Total number of primitive shell pairs       ...     10434
Primitive shell pairs kept                  ...      7063
          la=0 lb=0:    788 shell pairs
          la=1 lb=0:    944 shell pairs
          la=1 lb=1:    299 shell pairs
          la=2 lb=0:    340 shell pairs
          la=2 lb=1:    206 shell pairs
          la=2 lb=2:     43 shell pairs

Calculating one electron integrals          ... done (  0.0 sec)
Calculating RI/J V-Matrix + Cholesky decomp.... done (  0.0 sec)
Calculating RI/C V-Matrix + Cholesky decomp.... done (  0.0 sec)
Calculating Nuclear repulsion               ... done (  0.0 sec) ENN=    442.872647574148 Eh

Diagonalization of the overlap matrix:
Smallest eigenvalue                        ... 7.961e-04
Time for diagonalization                   ...    0.003 sec
Threshold for overlap eigenvalues          ... 1.000e-07
Number of eigenvalues below threshold      ... 0
Time for construction of square roots      ...    0.001 sec
Total time needed                          ...    0.004 sec

-------------------
DFT GRID GENERATION
-------------------

General Integration Accuracy     IntAcc      ... 4.388
Radial Grid Type                 RadialGrid  ... OptM3 with GC (2021)
Angular Grid (max. ang.)         AngularGrid ... 4 (Lebedev-302)
Angular grid pruning method      GridPruning ... 4 (adaptive)
Weight generation scheme         WeightScheme... mBecke (2022)
Basis function cutoff            BFCut       ... 1.0000e-12
Integration weight cutoff        WCut        ... 1.0000e-14
Partially contracted basis set               ... off
Rotationally invariant grid construction     ... off
Angular grids for H and He will be reduced by one unit

Total number of grid points                  ...    77021
Total number of batches                      ...     1212
Average number of points per batch           ...       63
Average number of grid points per atom       ...     4814

--------------------
COSX GRID GENERATION
--------------------

GRIDX 1
-------
General Integration Accuracy     IntAcc      ... 3.816
Radial Grid Type                 RadialGrid  ... OptM3 with GC (2021)
Angular Grid (max. ang.)         AngularGrid ... 1 (Lebedev-50)
Angular grid pruning method      GridPruning ... 4 (adaptive)
Weight generation scheme         WeightScheme... mBecke (2022)
Basis function cutoff            BFCut       ... 1.0000e-12
Integration weight cutoff        WCut        ... 1.0000e-14
Partially contracted basis set               ... on
Rotationally invariant grid construction     ... off
Angular grids for H and He will be reduced by one unit

Total number of grid points                  ...     9847
Total number of batches                      ...       86
Average number of points per batch           ...      114
Average number of grid points per atom       ...      615
UseSFitting                                  ... on

GRIDX 2
-------
General Integration Accuracy     IntAcc      ... 4.020
Radial Grid Type                 RadialGrid  ... OptM3 with GC (2021)
Angular Grid (max. ang.)         AngularGrid ... 2 (Lebedev-110)
Angular grid pruning method      GridPruning ... 4 (adaptive)
Weight generation scheme         WeightScheme... mBecke (2022)
Basis function cutoff            BFCut       ... 1.0000e-12
Integration weight cutoff        WCut        ... 1.0000e-14
Partially contracted basis set               ... on
Rotationally invariant grid construction     ... off
Angular grids for H and He will be reduced by one unit

Total number of grid points                  ...    21703
Total number of batches                      ...      180
Average number of points per batch           ...      120
Average number of grid points per atom       ...     1356
UseSFitting                                  ... on

GRIDX 3
-------
General Integration Accuracy     IntAcc      ... 4.338
Radial Grid Type                 RadialGrid  ... OptM3 with GC (2021)
Angular Grid (max. ang.)         AngularGrid ... 3 (Lebedev-194)
Angular grid pruning method      GridPruning ... 4 (adaptive)
Weight generation scheme         WeightScheme... mBecke (2022)
Basis function cutoff            BFCut       ... 1.0000e-12
Integration weight cutoff        WCut        ... 1.0000e-14
Partially contracted basis set               ... on
Rotationally invariant grid construction     ... off
Angular grids for H and He will be reduced by one unit

Total number of grid points                  ...    47746
Total number of batches                      ...      382
Average number of points per batch           ...      124
Average number of grid points per atom       ...     2984
UseSFitting                                  ... on
Initializing property integral containers    ... done (  0.0 sec)

SHARK setup successfully completed in   1.5 seconds

Maximum memory used throughout the entire STARTUP-calculation: 31.9 MB
Occupation numbers will be reassigned to an Aufbau configuration
             **** ENERGY FILE WAS UPDATED (calc.en.tmp) ****
Finished Guess after   0.1 sec
Maximum memory used throughout the entire GUESS-calculation: 11.0 MB
--------------------
CPCM SOLVATION MODEL
--------------------
CPCM parameters:
  Epsilon                                         ...      16.7000
  Refrac                                          ...       1.2750
  Rsolv                                           ...       1.3000
  Surface type                                    ... GAUSSIAN VDW
  Discretization scheme                           ... Constant charge density
    Threshold for H atoms                         ...       5.0000 (charges/Ang^2)
    Threshold for non-H atoms                     ...       5.0000 (charges/Ang^2)
  Epsilon function type                           ...         CPCM
Solvent:                                          ... CUSTOM
Radii:
  Scheme                                          ... Element-dependent radii
  Radius for O  used is    3.4469 Bohr (=   1.8240 Ang.)
  Radius for C  used is    3.8550 Bohr (=   2.0400 Ang.)
  Radius for H  used is    2.4944 Bohr (=   1.3200 Ang.)
Calculating surface                               ...        done! (  0.0s)
Cavity surface points                             ...         1549
Cavity Volume                                     ...    1030.9290
Cavity Surface-area                               ...     595.0736
Calculating surface distance matrix               ...        done! (  0.0s)
Performing Cholesky decomposition & store         ...        done! (  0.1s)
Overall time for CPCM initialization              ...                 0.1s

----------------------------------------D-I-I-S--------------------------------------------
Iteration    Energy (Eh)           Delta-E    RMSDP     MaxDP     DIISErr   Damp  Time(sec)
-------------------------------------------------------------------------------------------
               ***  Starting incremental Fock matrix formation  ***
    1    -457.0846459768265504     0.00e+00  1.30e-04  2.39e-03  7.53e-03  0.700   4.5
    2    -457.0848441918889193    -1.98e-04  1.11e-04  1.95e-03  5.94e-03  0.700   2.4
                               ***Turning on AO-DIIS***
    3    -457.0850046458530187    -1.60e-04  9.27e-05  1.58e-03  4.53e-03  0.700   2.4
                              *** Initializing SOSCF ***
---------------------------------------S-O-S-C-F--------------------------------------
Iteration    Energy (Eh)           Delta-E    RMSDP     MaxDP     MaxGrad    Time(sec)
--------------------------------------------------------------------------------------
    4    -457.0851285544358689    -1.24e-04  2.40e-04  4.53e-03  3.30e-03     2.4
               *** Restarting incremental Fock matrix formation ***
    5    -457.0854723358690990    -3.44e-04  4.27e-05  1.06e-03  6.82e-04     4.5
    6    -457.0854800421024038    -7.71e-06  4.09e-05  8.77e-04  2.00e-04     3.8
    7    -457.0854816298900687    -1.59e-06  9.88e-06  2.81e-04  8.22e-05     3.8
    8    -457.0854819811737570    -3.51e-07  3.90e-06  8.79e-05  4.00e-05     3.6
    9    -457.0854820010075628    -1.98e-08  1.71e-06  5.80e-05  1.53e-05     3.4
   10    -457.0854820159985366    -1.50e-08  6.11e-07  1.86e-05  6.44e-06     3.3
   11    -457.0854820168977994    -8.99e-10  2.87e-07  8.77e-06  3.42e-06     3.1
                 **** Energy Check signals convergence ****

               *****************************************************
               *                     SUCCESS                       *
               *           SCF CONVERGED AFTER  11 CYCLES          *
               *****************************************************

Recomputing exchange energy using gridx3       ... done (    6.821 sec)
Old exchange energy                            :    -30.693646397 Eh
New exchange energy                            :    -30.693638823 Eh
Exchange energy change after final integration :      0.000007574 Eh
Total energy after final integration           :   -457.085474443 Eh
             **** ENERGY FILE WAS UPDATED (calc.en.tmp) ****

----------------
TOTAL SCF ENERGY
----------------

Total Energy       :       -457.08547444304651 Eh          -12437.92809 eV

Components:
Nuclear Repulsion  :        442.87264757414789 Eh           12051.17741 eV
Electronic Energy  :       -899.86727608741137 Eh          -24486.63346 eV
One Electron Energy:      -1487.62452411682784 Eh          -40480.32128 eV
Two Electron Energy:        587.75724802941647 Eh           15993.68782 eV
CPCM Dielectric    :         -0.09085350363434 Eh              -2.47225 eV

Virial components:
Potential Energy   :       -910.74923656816918 Eh          -24782.74666 eV
Kinetic Energy     :        453.66376212512267 Eh           12344.81857 eV
Virial Ratio       :          2.00754239726333

DFT components:
N(Alpha)           :       33.000003172177 electrons
N(Beta)            :       33.000003172177 electrons
N(Total)           :       66.000006344355 electrons
E(X)               :      -27.319379910373 Eh       
E(C)               :       -1.667546611785 Eh       
E(XC)              :      -28.986926522158 Eh       

CPCM Solvation Model Properties:
Surface-charge          :         -1.01045035037181
Corrected charge        :         -1.00000000000000
Outlying charge corr.   :          0.00000758667273 Eh               0.00021 eV
Free-energy (cav+disp)  :  This term is not implemented in the current solvation scheme

---------------
SCF CONVERGENCE
---------------

  Last Energy change         ...    8.9926e-10  Tolerance :   1.0000e-09
  Last MAX-Density change    ...    8.7661e-06  Tolerance :   1.0000e-08
  Last RMS-Density change    ...    2.8740e-07  Tolerance :   1.0000e-09
  Last DIIS Error            ...    3.2968e-03  Tolerance :   1.0000e-08
  Last Orbital Gradient      ...    3.4180e-06  Tolerance :   2.0000e-06
  Last Orbital Rotation      ...    6.8712e-06  Tolerance :   2.0000e-06


Total SCF time: 0 days 0 hours 0 min 44 sec 
Finished LeanSCF after  44.2 sec

Maximum memory used throughout the entire LEANSCF-calculation: 28.0 MB

------------------------------------------------------------------------------
                                ORCA  MP2 
------------------------------------------------------------------------------

Freezing NCore=18 chemical core electrons

----------------------
RI-MP2 ENERGY+GRADIENT
----------------------
Dimension of the orbital basis            ...  161
Dimension of the AuxC basis               ...  530
Memory devoted to MP2                     ... 4096 MB   
Data format for matrix containers         ... DOUBLE
Compression type for matrix containers    ... UNCOMPRESSED
Overall scaling of the MP2 energy         ...   2.700e-01

-----------------------
SHARK RI TRANSFORMATION
-----------------------

Number of basis functions                ...    161
Number of aux functions                  ...    530
Number of operators                      ...      1
Generation of IJK                        ... YES
Generation of IAK                        ... YES
Generation of ABK                        ... NO
Orbital Range Operator  0:    0-  32 to   33- 160

Aux basis identifier                     ...   AUXC
Contraction scheme used                  ... SEGMENTED
Do orthogonalization                     ... YES
All operator combinations                ... NO
Transpose (ia|K)                         ... NO
Integral generator used                  ... LIBINT
Starting integral generation + trafo... 
Half trafo (segmented) done. Total time =  0.4 sec. integrals=  0.3 sec trafo=  0.1 sec
Integral generation and half transformation done (  0.4 sec)

Reading or making V^(-1/2)          ... done (  0.0 sec)
Sorting IJK integrals               ... done (  0.2 sec)
Sorting IAK integrals               ... done (  0.3 sec)

SHARK RI integral transformation done. Total time =  0.7 sec.

Opening buffers                              ... done
Frozen core precalculation                   ... done

Starting loop over batches of integrals:

Operator 0  - window                       ... (  9- 32)x( 33-160)
Operator 0  - Memory available             ...  4096 MB
Operator 0  - Memory needed per MO         ...   0.5 MB
Operator 0  - Number of orbitals per batch ... 24
Operator 0  - Number of batches            ... 1

OPERATOR  0   PASS   0:  MOs     9 ...   32
  Reading integrals       ... ok
  Internal MO  11
  Internal MO  14
  Internal MO  17
  Internal MO  20
  Internal MO  23
  Internal MO  26
  Internal MO  29
  Internal MO  32
Closing buffer GIPV ( 0.02 GB; CompressionRatio= 1.00)
Time spent in pair loops =     1.839 sec
Deleting buffers (Ka|jb) ...done

-----------------------------------------------
 RI-MP2 CORRELATION ENERGY:     -0.437192435 Eh
-----------------------------------------------


---------------------
MP2 DENSITY FORMATION
---------------------

Completing the external part of the density      ... done
Storing the unrelaxed density                    ... done

Re-sorting 3-index density container for op 0    ... done
Computing external part of the Lagrangian        ... done
Calculating the xc-kernel                        ... done
Calculating G(D)                                 ... done
Completing the Lagrangian                        ... done
Solving the Z-vector equations                   ... Using XC Grid                  ... (calc.grid_cpscf.tmp) 
Recalculating density on grid  ... (calc.grho_cpscf0.tmp) done
Calculating the xc-kernel      ... (calc.fxc_cpscf0.tmp) done

-------------------
SHARK CP-SCF DRIVER
-------------------

Dimension of the orbital basis          ...    161
Dimension of the CPSCF-problem          ...   4224
Number of operators                     ...      1
Max. number of iterations               ...    128
Convergence Tolerance                   ... 3.0e-05
Number of perturbations                 ...      1
Perturbation type                       ... REAL

----------------------------
POPLE LINEAR EQUATION SOLVER
----------------------------

  ITERATION   0:   ||err||_max =   7.1625e-02 (   1.9 sec)
  ITERATION   1:   ||err||_max =   1.9359e-02 (   1.9 sec)
  ITERATION   2:   ||err||_max =   9.5231e-03 (   1.9 sec)
  ITERATION   3:   ||err||_max =   3.1602e-03 (   1.9 sec)
  ITERATION   4:   ||err||_max =   1.0691e-03 (   1.9 sec)
  ITERATION   5:   ||err||_max =   4.6553e-04 (   1.9 sec)
  ITERATION   6:   ||err||_max =   1.5304e-04 (   1.9 sec)
  ITERATION   7:   ||err||_max =   5.0144e-05 (   1.9 sec)
  ITERATION   8:   ||err||_max =   2.0618e-05 (   1.9 sec)
done
Finalizing the relaxed density                   ... done
Transforming P to the AO basis                   ... done
Storing the relaxed density                      ... done

------------------------------------
ENERGY WEIGHTED DENSITY FINALIZATION
------------------------------------

Gathering the parts of the W-matrix              ... done
Forming the Z-density                            ... done
Transforming Z to the AO basis                   ... done
Calculating G(Z)                                 ... done
Finalizing the W-matrix                          ... done
Transforming W to the AO basis and storing       ... done

----------------------------------
MP2 DERIVATIVE INTEGRAL GENERATION
----------------------------------

Input SCF Electron Density              ... calc.scfp
Input Correlated Electron Density       ... calc.pmp2re
Input Energy Weighted Density           ... calc.wmp2.tmp

Nuclear repulsion gradient              ... done (  0.0 sec)
HCore & Overlap gradient  (SHARK)       ... done (  0.2 sec)
Two-electron RIJ gradient terms         ... done (  1.2 sec)

-----------------------------------------------------------
MP2 COSX Grid Generation
-----------------------------------------------------------

General Integration Accuracy     IntAcc      ... 4.871
Radial Grid Type                 RadialGrid  ... OptM3 with GC (2021)
Angular Grid (max. ang.)         AngularGrid ... 4 (Lebedev-302)
Angular grid pruning method      GridPruning ... 4 (adaptive)
Weight generation scheme         WeightScheme... mBecke (2022)
Basis function cutoff            BFCut       ... 1.0000e-12
Integration weight cutoff        WCut        ... 1.0000e-14
Partially contracted basis set               ... on
Rotationally invariant grid construction     ... off
Angular grids for H and He will be reduced by one unit

Total number of grid points                  ...    90081
Total number of batches                      ...      713
Average number of points per batch           ...      126
Average number of grid points per atom       ...     5630
UseSFitting                                  ... on
Two-electron COSX gradient terms        ... 
Integration Timings:
Total Time                  =    20.3 sec
Basis fcn evaluation        =     0.3 sec
Density evaluation          =     0.5 sec
A evaluation                =    17.4 sec
A derivative evaluation     =     0.0 sec
S-fit derivative evaluation =     0.0 sec
anal. over. der. evaluation =     0.0 sec
num. over. der. evaluation  =     1.2 sec
K(P) evaluation             =     0.3 sec
finalize                    =     0.0 sec

done ( 21.3 sec)
CPCM gradient                           ... done (  1.0 sec)
DFT XC gradient                         ... Exchange-correlation gradient    ... done
done (  2.6 sec)
Empirical dispersion gradient           ... 
-------------------
DISPERSION GRADIENT
-------------------

   1   O   :    0.000070954    0.000119824    0.000000029
   2   C   :    0.000160871    0.000036778    0.000000068
   3   O   :    0.000089846   -0.000026821    0.000000033
   4   C   :    0.000139902   -0.000039027    0.000000046
   5   C   :   -0.000706462   -0.000077715   -0.000000134
   6   C   :   -0.000120563    0.000064263    0.000000042
   7   C   :    0.000300040   -0.000055260    0.000000024
   8   C   :    0.000192575    0.000149544    0.000000044
   9   O   :   -0.000094344   -0.000062402    0.000000004
  10   H   :    0.000077313   -0.000017070    0.000024715
  11   H   :    0.000077416   -0.000017396   -0.000024825
  12   H   :    0.000068596   -0.000051891    0.000000172
  13   H   :   -0.000065236   -0.000082960    0.000034569
  14   H   :   -0.000065157   -0.000082600   -0.000034923
  15   H   :   -0.000041541    0.000104715   -0.000000014
  16   H   :   -0.000084211    0.000038020    0.000000152

Difference to translation invariance:
           :    0.0000000000    0.0000000000   -0.0000000000

Difference to rotation invariance:
           :    0.0000000000   -0.0000000000   -0.0000000000

Norm of the Dispersion gradient    ...    0.0009125043
RMS gradient                       ...    0.0001317086
MAX gradient                       ...    0.0007064616
done (  0.0 sec)

-------
TIMINGS
-------

Total time                :   57.070 sec
Integral trafo            :    0.669 sec (  1.2%)
FC preparation            :    0.140 sec (  0.2%)
I/O of integrals          :    0.129 sec (  0.2%)
K(i,j) operators          :    0.282 sec (  0.5%)
T(i,j) pair energies      :    0.043 sec (  0.1%)
V**(-1/2)                 :    0.058 sec (  0.1%)
Gamma(ia|P)               :    0.281 sec (  0.5%)
Gamma-Trafo               :    0.118 sec (  0.2%)
D(virtual)                :    0.072 sec (  0.1%)
D(internal)               :    0.335 sec (  0.6%)
W(virtual)                :    0.144 sec (  0.3%)
W(internal)               :    0.443 sec (  0.8%)
L(virtual)                :    0.299 sec (  0.5%)
L(internal)               :    0.050 sec (  0.1%)
XC kernel                 :    0.063 sec (  0.1%)
G(D)                      :    4.433 sec (  7.8%)
G(Z)                      :    4.714 sec (  8.3%)
Z-vector solution         :   17.364 sec ( 30.4%)
3-index derivative        :    0.852 sec (  1.5%)
2-index derivative        :    0.059 sec (  0.1%)
Fock matrix gradient      :   26.278 sec ( 46.0%)


---------------------------------------
MP2 TOTAL ENERGY:     -457.522666878 Eh
---------------------------------------

The final MP2 gradient
  0:   0.00024242  -0.00021679   0.00002376
  1:  -0.00015791  -0.00061876  -0.00005258
  2:   0.00032397  -0.00028348  -0.00001142
  3:  -0.00180274  -0.00011690   0.00002261
  4:  -0.00183130   0.00176971   0.00003857
  5:   0.00142266  -0.00346222  -0.00004560
  6:  -0.00016312   0.00021577  -0.00033509
  7:   0.01155059  -0.00281865   0.00039290
  8:  -0.00257374   0.00144046  -0.00000991
  9:   0.00049657   0.00013977  -0.00006374
 10:   0.00049165   0.00013164   0.00005072
 11:   0.00032715  -0.00004848   0.00000446
 12:  -0.00300822  -0.00041414   0.00028247
 13:  -0.00287528  -0.00030406  -0.00050014
 14:  -0.00082734   0.00233043   0.00000385
 15:  -0.00162628   0.00220111   0.00019842

-----------------------------------
NORM OF THE MP2 GRADIENT:  0.014390
-----------------------------------

Maximum memory used throughout the entire MP2-calculation: 39.0 MB


-------------------------------------------------------------------------------
                          DFT DISPERSION CORRECTION                            
                                                                               
                              DFTD3 V3.1  Rev 1                                
                          USING Becke-Johnson damping                          
-------------------------------------------------------------------------------
-------------------------   ----------------
Dispersion correction           -0.010283813
-------------------------   ----------------


-------------------------   --------------------
FINAL SINGLE POINT ENERGY      -457.532950691104
-------------------------   --------------------

------------------------------------------------------------------------------
                         ORCA GEOMETRY RELAXATION STEP
------------------------------------------------------------------------------

Reading the OPT-File                    .... done
Getting information on internals        .... done
Copying old internal coords+grads       .... done
Making the new internal coordinates     .... (2022 redundants) done
Validating the new internal coordinates .... (2022 redundants) done
Calculating the B-matrix                .... done
Calculating the G,G- and P matrices     .... done
Transforming gradient to internals      .... done
Projecting the internal gradient        .... done
Number of atoms                         ....  16
Number of internal coordinates          ....  69
Current Energy                          ....  -457.532950691 Eh
Current gradient norm                   ....     0.014389667 Eh/bohr
Maximum allowed component of the step   ....  0.300
Current trust radius                    ....  0.450
Updating the Hessian (BFGS)             .... done
Forming the augmented Hessian           .... done
Diagonalizing the augmented Hessian     .... done
Last element of RFO vector              ....  0.999136613
Lowest eigenvalues of augmented Hessian:
 -0.000293938  0.015459339  0.020017704  0.021545408  0.024074466
Length of the computed step             ....  0.041581400
The final length of the internal step   ....  0.041581400
Converting the step to Cartesian space:
 Initial RMS(Int)=    0.0050058123
Transforming coordinates:
 Iter   0:  RMS(Cart)=    0.0074336329 RMS(Int)=    0.7562793716
done
Storing new coordinates                 .... done
The predicted energy change is          ....    -0.000147223
Previously predicted energy change      ....    -0.000808356
Actually observed energy change         ....    -0.000981173
Ratio of predicted to observed change   ....     1.213788456
New trust radius                        ....     0.675000000

                                .--------------------.
          ----------------------|Geometry convergence|-------------------------
          Item                value                   Tolerance       Converged
          ---------------------------------------------------------------------
          Energy change      -0.0009811727            0.0000010000      NO
          RMS gradient        0.0010394186            0.0000300000      NO
          MAX gradient        0.0034816551            0.0001000000      NO
          RMS step            0.0050058123            0.0006000000      NO
          MAX step            0.0147068036            0.0010000000      NO
          ........................................................
          Max(Bonds)      0.0078      Max(Angles)    0.67
          Max(Dihed)        0.72      Max(Improp)    0.00
          ---------------------------------------------------------------------

The optimization has not yet converged - more geometry cycles are needed


    ---------------------------------------------------------------------------
                         Redundant Internal Coordinates
                            (Angstroem and degrees)

        Definition                    Value    dE/dq     Step     New-Value
    ----------------------------------------------------------------------------
     1. B(C   1,O   0)                1.2076 -0.000110  0.0001    1.2077   
     2. B(O   2,C   1)                1.3136  0.000059 -0.0012    1.3124   
     3. B(C   3,O   2)                1.4432 -0.000475  0.0017    1.4448   
     4. B(C   4,C   1)                1.5082 -0.000229  0.0023    1.5105   
     5. B(C   5,C   4)                1.4152 -0.001318  0.0029    1.4181   
     6. B(C   6,C   5)                1.3693 -0.000546 -0.0012    1.3680   
     7. B(C   7,C   6)                1.4764  0.002540  0.0013    1.4776   
     8. B(O   8,C   7)                1.4337 -0.003482  0.0078    1.4414   
     9. B(O   8,C   4)                1.2907 -0.000328 -0.0025    1.2882   
    10. B(H   9,C   3)                1.0962  0.000170 -0.0003    1.0959   
    11. B(H  10,C   3)                1.0962  0.000174 -0.0003    1.0959   
    12. B(H  11,C   3)                1.0920  0.000154 -0.0002    1.0918   
    13. B(H  12,C   7)                1.1055  0.001477 -0.0024    1.1031   
    14. B(H  13,C   7)                1.1059  0.001536 -0.0025    1.1034   
    15. B(H  14,C   5)                1.0898  0.002196 -0.0025    1.0873   
    16. B(H  15,C   6)                1.0951  0.002345 -0.0025    1.0926   
    17. A(O   0,C   1,O   2)          128.09 -0.000114    0.19    128.28   
    18. A(O   2,C   1,C   4)          111.43 -0.000467    0.07    111.50   
    19. A(O   0,C   1,C   4)          120.47  0.000581   -0.26    120.22   
    20. A(C   1,O   2,C   3)          116.33 -0.000194    0.06    116.39   
    21. A(O   2,C   3,H  10)          109.80  0.000519   -0.16    109.64   
    22. A(H   9,C   3,H  10)          109.71 -0.000594    0.22    109.93   
    23. A(O   2,C   3,H  11)          105.64  0.000277   -0.10    105.54   
    24. A(H  10,C   3,H  11)          110.89 -0.000339    0.10    110.99   
    25. A(H   9,C   3,H  11)          110.90 -0.000339    0.10    111.00   
    26. A(O   2,C   3,H   9)          109.82  0.000533   -0.16    109.65   
    27. A(C   1,C   4,C   5)          126.91  0.001672   -0.43    126.49   
    28. A(C   5,C   4,O   8)          113.75  0.000462    0.07    113.81   
    29. A(C   1,C   4,O   8)          119.34 -0.002134    0.36    119.70   
    30. A(C   4,C   5,C   6)          105.27 -0.000277   -0.01    105.26   
    31. A(C   4,C   5,H  14)          126.04  0.001317   -0.32    125.73   
    32. A(C   6,C   5,H  14)          128.68 -0.001040    0.33    129.01   
    33. A(C   5,C   6,C   7)          108.38 -0.000535    0.21    108.59   
    34. A(C   7,C   6,H  15)          124.73  0.001732   -0.48    124.25   
    35. A(C   5,C   6,H  15)          126.89 -0.001197    0.27    127.16   
    36. A(H  12,C   7,H  13)          107.33 -0.001101    0.43    107.76   
    37. A(O   8,C   7,H  13)          109.07  0.002321   -0.65    108.42   
    38. A(C   6,C   7,H  13)          113.15 -0.001250    0.60    113.75   
    39. A(C   6,C   7,O   8)          104.43 -0.000312   -0.28    104.15   
    40. A(O   8,C   7,H  12)          109.27  0.001869   -0.67    108.60   
    41. A(C   6,C   7,H  12)          113.48 -0.001179    0.53    114.01   
    42. A(C   4,O   8,C   7)          108.17  0.000661    0.02    108.18   
    43. D(C   3,O   2,C   1,C   4)   -179.95  0.000023   -0.06   -180.02   
    44. D(C   3,O   2,C   1,O   0)      0.01 -0.000013    0.04      0.06   
    45. D(H  10,C   3,O   2,C   1)    -60.66  0.000021    0.02    -60.64   
    46. D(H  11,C   3,O   2,C   1)    179.71 -0.000009    0.05    179.76   
    47. D(H   9,C   3,O   2,C   1)     60.06 -0.000048    0.08     60.14   
    48. D(C   5,C   4,C   1,O   2)   -179.98  0.000005    0.05   -179.93   
    49. D(C   5,C   4,C   1,O   0)      0.05  0.000038   -0.06     -0.01   
    50. D(O   8,C   4,C   1,O   2)      0.02 -0.000040    0.07      0.09   
    51. D(O   8,C   4,C   1,O   0)   -179.95 -0.000007   -0.04   -179.99   
    52. D(H  14,C   5,C   4,O   8)    179.94  0.000091   -0.00    179.94   
    53. D(H  14,C   5,C   4,C   1)     -0.06  0.000048    0.01     -0.04   
    54. D(C   6,C   5,C   4,C   1)   -179.98  0.000017    0.00   -179.98   
    55. D(C   6,C   5,C   4,O   8)      0.02  0.000060   -0.01      0.01   
    56. D(C   7,C   6,C   5,H  14)    179.98 -0.000118    0.00    179.98   
    57. D(C   7,C   6,C   5,C   4)     -0.10 -0.000083    0.01     -0.09   
    58. D(H  15,C   6,C   5,H  14)     -0.18  0.000257    0.01     -0.17   
    59. D(H  15,C   6,C   5,C   4)    179.74  0.000292    0.02    179.76   
    60. D(H  13,C   7,C   6,C   5)   -118.35 -0.001870    0.62   -117.73   
    61. D(H  12,C   7,C   6,H  15)    -60.81  0.001164   -0.72    -61.52   
    62. D(H  12,C   7,C   6,C   5)    119.04  0.001523   -0.71    118.33   
    63. D(O   8,C   7,C   6,H  15)   -179.71 -0.000277   -0.02   -179.72   
    64. D(O   8,C   7,C   6,C   5)      0.14  0.000082   -0.01      0.13   
    65. D(C   4,O   8,C   7,H  12)   -121.85  0.000554   -0.07   -121.92   
    66. D(C   4,O   8,C   7,C   6)     -0.13 -0.000045    0.00     -0.12   
    67. D(C   7,O   8,C   4,C   5)      0.07 -0.000005    0.01      0.08   
    68. D(C   4,O   8,C   7,H  13)    121.11 -0.000504    0.18    121.29   
    69. D(C   7,O   8,C   4,C   1)   -179.93  0.000035   -0.01   -179.93   
    ----------------------------------------------------------------------------

Geometry step timings:
Preparation and reading OPT file:      0.001 s (19.049 %)
Internal coordinates            :      0.000 s ( 0.910 %)
B/P matrices and projection     :      0.001 s (21.915 %)
Hessian update/contruction      :      0.000 s (10.013 %)
Making the step                 :      0.001 s (16.959 %)
Converting the step to Cartesian:      0.000 s ( 2.124 %)
Storing new data                :      0.000 s ( 1.045 %)
Checking convergence            :      0.000 s ( 0.573 %)
Final printing                  :      0.001 s (27.310 %)
Total time                      :      0.003 s

Time for energy+gradient        :    103.050 s
Time for complete geometry iter :    103.091 s

         *************************************************************
         *                GEOMETRY OPTIMIZATION CYCLE   5            *
         *************************************************************
---------------------------------
CARTESIAN COORDINATES (ANGSTROEM)
---------------------------------
  O      1.422312    1.517698   -0.000055
  C      0.988198    0.390737    0.000562
  O      1.657298   -0.738264    0.000261
  C      3.098099   -0.630795    0.000380
  C     -0.503048    0.150563   -0.000127
  C     -1.516857    1.142096   -0.001363
  C     -2.697159    0.450417   -0.001101
  C     -2.395465   -0.996100   -0.001729
  O     -0.955255   -1.055685    0.000740
  H      3.427361   -0.091310    0.895639
  H      3.427797   -0.098403   -0.898991
  H      3.467995   -1.657995    0.004444
  H     -2.771397   -1.532834    0.885655
  H     -2.764838   -1.526195   -0.896185
  H     -1.353542    2.217045   -0.001295
  H     -3.706781    0.867960    0.001900

----------------------------
CARTESIAN COORDINATES (A.U.)
----------------------------
  NO LB      ZA    FRAG     MASS         X           Y           Z
   0 O     8.0000    0    15.999    2.687779    2.868033   -0.000104
   1 C     6.0000    0    12.011    1.867423    0.738387    0.001063
   2 O     8.0000    0    15.999    3.131839   -1.395116    0.000494
   3 C     6.0000    0    12.011    5.854558   -1.192030    0.000718
   4 C     6.0000    0    12.011   -0.950624    0.284523   -0.000240
   5 C     6.0000    0    12.011   -2.866445    2.158248   -0.002576
   6 C     6.0000    0    12.011   -5.096893    0.851164   -0.002080
   7 C     6.0000    0    12.011   -4.526772   -1.882356   -0.003266
   8 O     8.0000    0    15.999   -1.805170   -1.994955    0.001399
   9 H     1.0000    0     1.008    6.476774   -0.172552    1.692513
  10 H     1.0000    0     1.008    6.477598   -0.185955   -1.698846
  11 H     1.0000    0     1.008    6.553562   -3.133157    0.008399
  12 H     1.0000    0     1.008   -5.237180   -2.896637    1.673646
  13 H     1.0000    0     1.008   -5.224787   -2.884090   -1.693544
  14 H     1.0000    0     1.008   -2.557823    4.189607   -0.002447
  15 H     1.0000    0     1.008   -7.004800    1.640206    0.003591

--------------------------------
INTERNAL COORDINATES (ANGSTROEM)
--------------------------------
 O      0   0   0     0.000000000000     0.00000000     0.00000000
 C      1   0   0     1.207681407053     0.00000000     0.00000000
 O      2   1   0     1.312378892302   128.27990945     0.00000000
 C      3   2   1     1.444802968815   116.38725263     0.05947876
 C      2   1   3     1.510463389549   120.21630057   180.08720610
 C      5   2   1     1.418078513881   126.48719470     0.00000000
 C      6   5   2     1.368039774208   105.26534256   180.02061449
 C      7   6   5     1.477643494784   108.58998991   359.91584651
 O      5   2   1     1.288225648366   119.69960261   180.01019463
 H      4   3   2     1.095877439484   109.65210581    60.14463061
 H      4   3   2     1.095905943831   109.63824872   299.36398060
 H      4   3   2     1.091778245648   105.53821310   179.76288868
 H      8   7   6     1.103113178241   113.97835310   118.30427157
 H      8   7   6     1.103399183857   113.72173606   242.30359191
 H      6   5   2     1.087284427794   125.72471212   359.95524102
 H      7   6   5     1.092559212924   127.16056733   179.75609554

---------------------------
INTERNAL COORDINATES (A.U.)
---------------------------
 O      0   0   0     0.000000000000     0.00000000     0.00000000
 C      1   0   0     2.282187116359     0.00000000     0.00000000
 O      2   1   0     2.480036690390   128.27990945     0.00000000
 C      3   2   1     2.730281928536   116.38725263     0.05947876
 C      2   1   3     2.854362141562   120.21630057   180.08720610
 C      5   2   1     2.679780027632   126.48719470     0.00000000
 C      6   5   2     2.585220513565   105.26534256   180.02061449
 C      7   6   5     2.792341528712   108.58998991   359.91584651
 O      5   2   1     2.434393674104   119.69960261   180.01019463
 H      4   3   2     2.070908236967   109.65210581    60.14463061
 H      4   3   2     2.070962102378   109.63824872   299.36398060
 H      4   3   2     2.063161883248   105.53821310   179.76288868
 H      8   7   6     2.084581801594   113.97835310   118.30427157
 H      8   7   6     2.085122273881   113.72173606   242.30359191
 H      6   5   2     2.054669798208   125.72471212   359.95524102
 H      7   6   5     2.064637697518   127.16056733   179.75609554

------------------------------------------------------------------------------
                   ___                                                        
                  /   \      - P O W E R E D   B Y -                         
                 /     \                                                     
                 |  |  |   _    _      __       _____    __    __             
                 |  |  |  | |  | |    /  \     |  _  \  |  |  /  |          
                  \  \/   | |  | |   /    \    | | | |  |  | /  /          
                 / \  \   | |__| |  /  /\  \   | |_| |  |  |/  /          
                |  |  |   |  __  | /  /__\  \  |    /   |      \           
                |  |  |   | |  | | |   __   |  |    \   |  |\   \          
                \     /   | |  | | |  |  |  |  | |\  \  |  | \   \       
                 \___/    |_|  |_| |__|  |__|  |_| \__\ |__|  \__/        
                                                                              
                      - O R C A' S   B I G   F R I E N D -                    
                                      &                                       
                       - I N T E G R A L  F E E D E R -                       
                                                                              
 v1 FN, 2020, v2 2021, v3 2022-2024                                           
------------------------------------------------------------------------------


----------------------
SHARK INTEGRAL PACKAGE
----------------------

Number of atoms                             ...     16
Number of basis functions                   ...    161
Number of shells                            ...     75
Maximum angular momentum                    ...      2
Integral batch strategy                     ... SHARK/LIBINT Hybrid
RI-J (if used) integral strategy            ... SPLIT-RIJ (Revised 2003 algorithm where possible)
Printlevel                                  ...      1
Contraction scheme used                     ... SEGMENTED contraction
Prescreening option                         ... SCHWARTZ
   Thresh                                   ... 1.000e-12
   Tcut                                     ... 1.000e-14
   Tpresel                                  ... 1.000e-14 
Coulomb Range Separation                    ... NOT USED
Exchange Range Separation                   ... NOT USED
Multipole approximations                    ... NOT USED
Finite Nucleus Model                        ... NOT USED
CABS basis                                  ... NOT available
Auxiliary Coulomb fitting basis             ... AVAILABLE
   # of basis functions in Aux-J            ...    518
   # of shells in Aux-J                     ...    170
   Maximum angular momentum in Aux-J        ...      4
Auxiliary J/K fitting basis                 ... NOT available
Auxiliary Correlation fitting basis         ... AVAILABLE
   # of basis functions in Aux-C            ...    530
   # of shells in Aux-C                     ...    186
   Maximum angular momentum in Aux-C        ...      3
Auxiliary 'external' fitting basis          ... NOT available

Checking pre-screening integrals            ... done (  0.0 sec) Dimension = 75
Check shell pair data                       ... done (  0.0 sec)
Shell pair information
Shell pair cut-off parameter TPreSel        ...   1.0e-14
Total number of shell pairs                 ...      2850
Shell pairs after pre-screening             ...      2619
Total number of primitive shell pairs       ...     10434
Primitive shell pairs kept                  ...      7062
          la=0 lb=0:    788 shell pairs
          la=1 lb=0:    943 shell pairs
          la=1 lb=1:    299 shell pairs
          la=2 lb=0:    340 shell pairs
          la=2 lb=1:    206 shell pairs
          la=2 lb=2:     43 shell pairs

Calculating one electron integrals          ... done (  0.0 sec)
Calculating RI/J V-Matrix + Cholesky decomp.... done (  0.0 sec)
Calculating RI/C V-Matrix + Cholesky decomp.... done (  0.0 sec)
Calculating Nuclear repulsion               ... done (  0.0 sec) ENN=    442.597263578251 Eh

Diagonalization of the overlap matrix:
Smallest eigenvalue                        ... 8.024e-04
Time for diagonalization                   ...    0.003 sec
Threshold for overlap eigenvalues          ... 1.000e-07
Number of eigenvalues below threshold      ... 0
Time for construction of square roots      ...    0.001 sec
Total time needed                          ...    0.004 sec

-------------------
DFT GRID GENERATION
-------------------

General Integration Accuracy     IntAcc      ... 4.388
Radial Grid Type                 RadialGrid  ... OptM3 with GC (2021)
Angular Grid (max. ang.)         AngularGrid ... 4 (Lebedev-302)
Angular grid pruning method      GridPruning ... 4 (adaptive)
Weight generation scheme         WeightScheme... mBecke (2022)
Basis function cutoff            BFCut       ... 1.0000e-12
Integration weight cutoff        WCut        ... 1.0000e-14
Partially contracted basis set               ... off
Rotationally invariant grid construction     ... off
Angular grids for H and He will be reduced by one unit

Total number of grid points                  ...    77023
Total number of batches                      ...     1212
Average number of points per batch           ...       63
Average number of grid points per atom       ...     4814

--------------------
COSX GRID GENERATION
--------------------

GRIDX 1
-------
General Integration Accuracy     IntAcc      ... 3.816
Radial Grid Type                 RadialGrid  ... OptM3 with GC (2021)
Angular Grid (max. ang.)         AngularGrid ... 1 (Lebedev-50)
Angular grid pruning method      GridPruning ... 4 (adaptive)
Weight generation scheme         WeightScheme... mBecke (2022)
Basis function cutoff            BFCut       ... 1.0000e-12
Integration weight cutoff        WCut        ... 1.0000e-14
Partially contracted basis set               ... on
Rotationally invariant grid construction     ... off
Angular grids for H and He will be reduced by one unit

Total number of grid points                  ...     9849
Total number of batches                      ...       86
Average number of points per batch           ...      114
Average number of grid points per atom       ...      616
UseSFitting                                  ... on

GRIDX 2
-------
General Integration Accuracy     IntAcc      ... 4.020
Radial Grid Type                 RadialGrid  ... OptM3 with GC (2021)
Angular Grid (max. ang.)         AngularGrid ... 2 (Lebedev-110)
Angular grid pruning method      GridPruning ... 4 (adaptive)
Weight generation scheme         WeightScheme... mBecke (2022)
Basis function cutoff            BFCut       ... 1.0000e-12
Integration weight cutoff        WCut        ... 1.0000e-14
Partially contracted basis set               ... on
Rotationally invariant grid construction     ... off
Angular grids for H and He will be reduced by one unit

Total number of grid points                  ...    21709
Total number of batches                      ...      181
Average number of points per batch           ...      119
Average number of grid points per atom       ...     1357
UseSFitting                                  ... on

GRIDX 3
-------
General Integration Accuracy     IntAcc      ... 4.338
Radial Grid Type                 RadialGrid  ... OptM3 with GC (2021)
Angular Grid (max. ang.)         AngularGrid ... 3 (Lebedev-194)
Angular grid pruning method      GridPruning ... 4 (adaptive)
Weight generation scheme         WeightScheme... mBecke (2022)
Basis function cutoff            BFCut       ... 1.0000e-12
Integration weight cutoff        WCut        ... 1.0000e-14
Partially contracted basis set               ... on
Rotationally invariant grid construction     ... off
Angular grids for H and He will be reduced by one unit

Total number of grid points                  ...    47755
Total number of batches                      ...      382
Average number of points per batch           ...      125
Average number of grid points per atom       ...     2985
UseSFitting                                  ... on
Initializing property integral containers    ... done (  0.0 sec)

SHARK setup successfully completed in   1.5 seconds

Maximum memory used throughout the entire STARTUP-calculation: 31.9 MB
Occupation numbers will be reassigned to an Aufbau configuration
             **** ENERGY FILE WAS UPDATED (calc.en.tmp) ****
Finished Guess after   0.0 sec
Maximum memory used throughout the entire GUESS-calculation: 11.0 MB
--------------------
CPCM SOLVATION MODEL
--------------------
CPCM parameters:
  Epsilon                                         ...      16.7000
  Refrac                                          ...       1.2750
  Rsolv                                           ...       1.3000
  Surface type                                    ... GAUSSIAN VDW
  Discretization scheme                           ... Constant charge density
    Threshold for H atoms                         ...       5.0000 (charges/Ang^2)
    Threshold for non-H atoms                     ...       5.0000 (charges/Ang^2)
  Epsilon function type                           ...         CPCM
Solvent:                                          ... CUSTOM
Radii:
  Scheme                                          ... Element-dependent radii
  Radius for O  used is    3.4469 Bohr (=   1.8240 Ang.)
  Radius for C  used is    3.8550 Bohr (=   2.0400 Ang.)
  Radius for H  used is    2.4944 Bohr (=   1.3200 Ang.)
Calculating surface                               ...        done! (  0.0s)
Cavity surface points                             ...         1549
Cavity Volume                                     ...    1030.9059
Cavity Surface-area                               ...     594.8925
Calculating surface distance matrix               ...        done! (  0.0s)
Performing Cholesky decomposition & store         ...        done! (  0.1s)
Overall time for CPCM initialization              ...                 0.1s

----------------------------------------D-I-I-S--------------------------------------------
Iteration    Energy (Eh)           Delta-E    RMSDP     MaxDP     DIISErr   Damp  Time(sec)
-------------------------------------------------------------------------------------------
               ***  Starting incremental Fock matrix formation  ***
    1    -457.0855872088893648     0.00e+00  5.15e-05  1.00e-03  3.96e-03  0.700   4.6
                              *** Initializing SOSCF ***
---------------------------------------S-O-S-C-F--------------------------------------
Iteration    Energy (Eh)           Delta-E    RMSDP     MaxDP     MaxGrad    Time(sec)
--------------------------------------------------------------------------------------
    2    -457.0856221862079565    -3.50e-05  1.49e-04  2.64e-03  3.13e-03     2.3
               *** Restarting incremental Fock matrix formation ***
    3    -457.0857225637771535    -1.00e-04  3.86e-05  7.73e-04  3.23e-04     4.4
    4    -457.0857291556972086    -6.59e-06  2.82e-05  6.60e-04  2.30e-04     3.8
    5    -457.0857296943114534    -5.39e-07  1.14e-05  3.18e-04  1.23e-04     3.7
    6    -457.0857302778474605    -5.84e-07  3.72e-06  7.76e-05  1.90e-05     3.5
    7    -457.0857302964399196    -1.86e-08  1.54e-06  4.52e-05  2.76e-05     3.4
    8    -457.0857303103772438    -1.39e-08  6.08e-07  1.70e-05  3.10e-06     3.3
    9    -457.0857303107901544    -4.13e-10  2.46e-07  9.21e-06  2.98e-06     3.1
                 **** Energy Check signals convergence ****

               *****************************************************
               *                     SUCCESS                       *
               *           SCF CONVERGED AFTER   9 CYCLES          *
               *****************************************************

Recomputing exchange energy using gridx3       ... done (    6.852 sec)
Old exchange energy                            :    -30.693733499 Eh
New exchange energy                            :    -30.693726329 Eh
Exchange energy change after final integration :      0.000007170 Eh
Total energy after final integration           :   -457.085723141 Eh
             **** ENERGY FILE WAS UPDATED (calc.en.tmp) ****

----------------
TOTAL SCF ENERGY
----------------

Total Energy       :       -457.08572314089577 Eh          -12437.93486 eV

Components:
Nuclear Repulsion  :        442.59726357825116 Eh           12043.68383 eV
Electronic Energy  :       -899.59232327623454 Eh          -24479.15161 eV
One Electron Energy:      -1487.07552411952611 Eh          -40465.38223 eV
Two Electron Energy:        587.48320084329157 Eh           15986.23062 eV
CPCM Dielectric    :         -0.09067061280680 Eh              -2.46727 eV

Virial components:
Potential Energy   :       -910.75014358535861 Eh          -24782.77134 eV
Kinetic Energy     :        453.66442044446285 Eh           12344.83648 eV
Virial Ratio       :          2.00754148340106

DFT components:
N(Alpha)           :       33.000004555911 electrons
N(Beta)            :       33.000004555911 electrons
N(Total)           :       66.000009111822 electrons
E(X)               :      -27.319421977451 Eh       
E(C)               :       -1.667417352821 Eh       
E(XC)              :      -28.986839330272 Eh       

CPCM Solvation Model Properties:
Surface-charge          :         -1.01038856979211
Corrected charge        :         -1.00000000000000
Outlying charge corr.   :          0.00000749609817 Eh               0.00020 eV
Free-energy (cav+disp)  :  This term is not implemented in the current solvation scheme

---------------
SCF CONVERGENCE
---------------

  Last Energy change         ...    4.1291e-10  Tolerance :   1.0000e-09
  Last MAX-Density change    ...    9.2103e-06  Tolerance :   1.0000e-08
  Last RMS-Density change    ...    2.4623e-07  Tolerance :   1.0000e-09
  Last DIIS Error            ...    3.1289e-03  Tolerance :   1.0000e-08
  Last Orbital Gradient      ...    2.9819e-06  Tolerance :   2.0000e-06
  Last Orbital Rotation      ...    2.4324e-06  Tolerance :   2.0000e-06


Total SCF time: 0 days 0 hours 0 min 39 sec 
Finished LeanSCF after  39.2 sec

Maximum memory used throughout the entire LEANSCF-calculation: 28.1 MB

------------------------------------------------------------------------------
                                ORCA  MP2 
------------------------------------------------------------------------------

Freezing NCore=18 chemical core electrons

----------------------
RI-MP2 ENERGY+GRADIENT
----------------------
Dimension of the orbital basis            ...  161
Dimension of the AuxC basis               ...  530
Memory devoted to MP2                     ... 4096 MB   
Data format for matrix containers         ... DOUBLE
Compression type for matrix containers    ... UNCOMPRESSED
Overall scaling of the MP2 energy         ...   2.700e-01

-----------------------
SHARK RI TRANSFORMATION
-----------------------

Number of basis functions                ...    161
Number of aux functions                  ...    530
Number of operators                      ...      1
Generation of IJK                        ... YES
Generation of IAK                        ... YES
Generation of ABK                        ... NO
Orbital Range Operator  0:    0-  32 to   33- 160

Aux basis identifier                     ...   AUXC
Contraction scheme used                  ... SEGMENTED
Do orthogonalization                     ... YES
All operator combinations                ... NO
Transpose (ia|K)                         ... NO
Integral generator used                  ... LIBINT
Starting integral generation + trafo... 
Half trafo (segmented) done. Total time =  0.4 sec. integrals=  0.3 sec trafo=  0.1 sec
Integral generation and half transformation done (  0.4 sec)

Reading or making V^(-1/2)          ... done (  0.0 sec)
Sorting IJK integrals               ... done (  0.2 sec)
Sorting IAK integrals               ... done (  0.3 sec)

SHARK RI integral transformation done. Total time =  0.7 sec.

Opening buffers                              ... done
Frozen core precalculation                   ... done

Starting loop over batches of integrals:

Operator 0  - window                       ... (  9- 32)x( 33-160)
Operator 0  - Memory available             ...  4096 MB
Operator 0  - Memory needed per MO         ...   0.5 MB
Operator 0  - Number of orbitals per batch ... 24
Operator 0  - Number of batches            ... 1

OPERATOR  0   PASS   0:  MOs     9 ...   32
  Reading integrals       ... ok
  Internal MO  11
  Internal MO  14
  Internal MO  17
  Internal MO  20
  Internal MO  23
  Internal MO  26
  Internal MO  29
  Internal MO  32
Closing buffer GIPV ( 0.02 GB; CompressionRatio= 1.00)
Time spent in pair loops =     1.815 sec
Deleting buffers (Ka|jb) ...done

-----------------------------------------------
 RI-MP2 CORRELATION ENERGY:     -0.437157577 Eh
-----------------------------------------------


---------------------
MP2 DENSITY FORMATION
---------------------

Completing the external part of the density      ... done
Storing the unrelaxed density                    ... done

Re-sorting 3-index density container for op 0    ... done
Computing external part of the Lagrangian        ... done
Calculating the xc-kernel                        ... done
Calculating G(D)                                 ... done
Completing the Lagrangian                        ... done
Solving the Z-vector equations                   ... Using XC Grid                  ... (calc.grid_cpscf.tmp) 
Recalculating density on grid  ... (calc.grho_cpscf0.tmp) done
Calculating the xc-kernel      ... (calc.fxc_cpscf0.tmp) done

-------------------
SHARK CP-SCF DRIVER
-------------------

Dimension of the orbital basis          ...    161
Dimension of the CPSCF-problem          ...   4224
Number of operators                     ...      1
Max. number of iterations               ...    128
Convergence Tolerance                   ... 3.0e-05
Number of perturbations                 ...      1
Perturbation type                       ... REAL

----------------------------
POPLE LINEAR EQUATION SOLVER
----------------------------

  ITERATION   0:   ||err||_max =   7.1616e-02 (   2.0 sec)
  ITERATION   1:   ||err||_max =   1.9226e-02 (   2.0 sec)
  ITERATION   2:   ||err||_max =   9.4036e-03 (   2.0 sec)
  ITERATION   3:   ||err||_max =   3.1405e-03 (   1.9 sec)
  ITERATION   4:   ||err||_max =   1.0563e-03 (   1.9 sec)
  ITERATION   5:   ||err||_max =   4.6262e-04 (   2.0 sec)
  ITERATION   6:   ||err||_max =   1.5256e-04 (   2.0 sec)
  ITERATION   7:   ||err||_max =   5.0061e-05 (   2.0 sec)
  ITERATION   8:   ||err||_max =   2.0624e-05 (   1.9 sec)
done
Finalizing the relaxed density                   ... done
Transforming P to the AO basis                   ... done
Storing the relaxed density                      ... done

------------------------------------
ENERGY WEIGHTED DENSITY FINALIZATION
------------------------------------

Gathering the parts of the W-matrix              ... done
Forming the Z-density                            ... done
Transforming Z to the AO basis                   ... done
Calculating G(Z)                                 ... done
Finalizing the W-matrix                          ... done
Transforming W to the AO basis and storing       ... done

----------------------------------
MP2 DERIVATIVE INTEGRAL GENERATION
----------------------------------

Input SCF Electron Density              ... calc.scfp
Input Correlated Electron Density       ... calc.pmp2re
Input Energy Weighted Density           ... calc.wmp2.tmp

Nuclear repulsion gradient              ... done (  0.0 sec)
HCore & Overlap gradient  (SHARK)       ... done (  0.2 sec)
Two-electron RIJ gradient terms         ... done (  1.1 sec)

-----------------------------------------------------------
MP2 COSX Grid Generation
-----------------------------------------------------------

General Integration Accuracy     IntAcc      ... 4.871
Radial Grid Type                 RadialGrid  ... OptM3 with GC (2021)
Angular Grid (max. ang.)         AngularGrid ... 4 (Lebedev-302)
Angular grid pruning method      GridPruning ... 4 (adaptive)
Weight generation scheme         WeightScheme... mBecke (2022)
Basis function cutoff            BFCut       ... 1.0000e-12
Integration weight cutoff        WCut        ... 1.0000e-14
Partially contracted basis set               ... on
Rotationally invariant grid construction     ... off
Angular grids for H and He will be reduced by one unit

Total number of grid points                  ...    90093
Total number of batches                      ...      713
Average number of points per batch           ...      126
Average number of grid points per atom       ...     5631
UseSFitting                                  ... on
Two-electron COSX gradient terms        ... 
Integration Timings:
Total Time                  =    19.4 sec
Basis fcn evaluation        =     0.3 sec
Density evaluation          =     0.5 sec
A evaluation                =    16.7 sec
A derivative evaluation     =     0.0 sec
S-fit derivative evaluation =     0.0 sec
anal. over. der. evaluation =     0.0 sec
num. over. der. evaluation  =     1.2 sec
K(P) evaluation             =     0.3 sec
finalize                    =     0.0 sec

done ( 20.4 sec)
CPCM gradient                           ... done (  1.0 sec)
DFT XC gradient                         ... Exchange-correlation gradient    ... done
done (  2.6 sec)
Empirical dispersion gradient           ... 
-------------------
DISPERSION GRADIENT
-------------------

   1   O   :    0.000070342    0.000120080    0.000000073
   2   C   :    0.000159818    0.000036445    0.000000198
   3   O   :    0.000091216   -0.000027824    0.000000064
   4   C   :    0.000139976   -0.000039221    0.000000026
   5   C   :   -0.000687038   -0.000065822   -0.000000380
   6   C   :   -0.000119567    0.000065315    0.000000009
   7   C   :    0.000290360   -0.000056140    0.000000192
   8   C   :    0.000182065    0.000139129    0.000000117
   9   O   :   -0.000094188   -0.000064264    0.000000028
  10   H   :    0.000077356   -0.000016962    0.000024745
  11   H   :    0.000077445   -0.000017215   -0.000024885
  12   H   :    0.000068580   -0.000051637    0.000000107
  13   H   :   -0.000065359   -0.000083143    0.000034797
  14   H   :   -0.000065250   -0.000082882   -0.000035145
  15   H   :   -0.000040598    0.000105421   -0.000000042
  16   H   :   -0.000085159    0.000038720    0.000000095

Difference to translation invariance:
           :    0.0000000000   -0.0000000000    0.0000000000

Difference to rotation invariance:
           :   -0.0000000000   -0.0000000000   -0.0000000000

Norm of the Dispersion gradient    ...    0.0008898225
RMS gradient                       ...    0.0001284348
MAX gradient                       ...    0.0006870382
done (  0.0 sec)

-------
TIMINGS
-------

Total time                :   56.398 sec
Integral trafo            :    0.658 sec (  1.2%)
FC preparation            :    0.137 sec (  0.2%)
I/O of integrals          :    0.124 sec (  0.2%)
K(i,j) operators          :    0.283 sec (  0.5%)
T(i,j) pair energies      :    0.042 sec (  0.1%)
V**(-1/2)                 :    0.057 sec (  0.1%)
Gamma(ia|P)               :    0.281 sec (  0.5%)
Gamma-Trafo               :    0.119 sec (  0.2%)
D(virtual)                :    0.073 sec (  0.1%)
D(internal)               :    0.320 sec (  0.6%)
W(virtual)                :    0.144 sec (  0.3%)
W(internal)               :    0.431 sec (  0.8%)
L(virtual)                :    0.299 sec (  0.5%)
L(internal)               :    0.050 sec (  0.1%)
XC kernel                 :    0.063 sec (  0.1%)
G(D)                      :    4.462 sec (  7.9%)
G(Z)                      :    4.518 sec (  8.0%)
Z-vector solution         :   17.882 sec ( 31.7%)
3-index derivative        :    0.809 sec (  1.4%)
2-index derivative        :    0.057 sec (  0.1%)
Fock matrix gradient      :   25.347 sec ( 44.9%)


---------------------------------------
MP2 TOTAL ENERGY:     -457.522880718 Eh
---------------------------------------

The final MP2 gradient
  0:  -0.00022825   0.00006038  -0.00006378
  1:   0.00154892  -0.00088236   0.00018052
  2:  -0.00035816   0.00025674  -0.00007525
  3:  -0.00050004  -0.00006229   0.00001372
  4:  -0.00160905  -0.00044608  -0.00007222
  5:   0.00012736  -0.00053665  -0.00002337
  6:  -0.00040625   0.00209577  -0.00028177
  7:   0.00567188  -0.00397427   0.00029838
  8:  -0.00064017   0.00215429   0.00000405
  9:   0.00015065   0.00002768  -0.00004250
 10:   0.00015151   0.00001794   0.00003518
 11:   0.00011173   0.00000846   0.00000178
 12:  -0.00170412  -0.00020619  -0.00067030
 13:  -0.00156056  -0.00012317   0.00051352
 14:  -0.00056270   0.00055604   0.00000155
 15:  -0.00019198   0.00099497   0.00017996

-----------------------------------
NORM OF THE MP2 GRADIENT:  0.008510
-----------------------------------

Maximum memory used throughout the entire MP2-calculation: 39.1 MB


-------------------------------------------------------------------------------
                          DFT DISPERSION CORRECTION                            
                                                                               
                              DFTD3 V3.1  Rev 1                                
                          USING Becke-Johnson damping                          
-------------------------------------------------------------------------------
-------------------------   ----------------
Dispersion correction           -0.010285376
-------------------------   ----------------


-------------------------   --------------------
FINAL SINGLE POINT ENERGY      -457.533166093892
-------------------------   --------------------

------------------------------------------------------------------------------
                         ORCA GEOMETRY RELAXATION STEP
------------------------------------------------------------------------------

Reading the OPT-File                    .... done
Getting information on internals        .... done
Copying old internal coords+grads       .... done
Making the new internal coordinates     .... (2022 redundants) done
Validating the new internal coordinates .... (2022 redundants) done
Calculating the B-matrix                .... done
Calculating the G,G- and P matrices     .... done
Transforming gradient to internals      .... done
Projecting the internal gradient        .... done
Number of atoms                         ....  16
Number of internal coordinates          ....  69
Current Energy                          ....  -457.533166094 Eh
Current gradient norm                   ....     0.008510057 Eh/bohr
Maximum allowed component of the step   ....  0.300
Current trust radius                    ....  0.675
Updating the Hessian (BFGS)             .... done
Forming the augmented Hessian           .... done
Diagonalizing the augmented Hessian     .... done
Last element of RFO vector              ....  0.999252708
Lowest eigenvalues of augmented Hessian:
 -0.000153329  0.015459118  0.020010554  0.021592754  0.024076176
Length of the computed step             ....  0.038681537
The final length of the internal step   ....  0.038681537
Converting the step to Cartesian space:
 Initial RMS(Int)=    0.0046567098
Transforming coordinates:
 Iter   0:  RMS(Cart)=    0.0068893270 RMS(Int)=    1.3097891457
done
Storing new coordinates                 .... done
The predicted energy change is          ....    -0.000076779
Previously predicted energy change      ....    -0.000147223
Actually observed energy change         ....    -0.000215403
Ratio of predicted to observed change   ....     1.463103532
New trust radius                        ....     0.675000000

                                .--------------------.
          ----------------------|Geometry convergence|-------------------------
          Item                value                   Tolerance       Converged
          ---------------------------------------------------------------------
          Energy change      -0.0002154028            0.0000010000      NO
          RMS gradient        0.0006532352            0.0000300000      NO
          MAX gradient        0.0031172877            0.0001000000      NO
          RMS step            0.0046567098            0.0006000000      NO
          MAX step            0.0148257767            0.0010000000      NO
          ........................................................
          Max(Bonds)      0.0053      Max(Angles)    0.74
          Max(Dihed)        0.85      Max(Improp)    0.00
          ---------------------------------------------------------------------

The optimization has not yet converged - more geometry cycles are needed


    ---------------------------------------------------------------------------
                         Redundant Internal Coordinates
                            (Angstroem and degrees)

        Definition                    Value    dE/dq     Step     New-Value
    ----------------------------------------------------------------------------
     1. B(C   1,O   0)                1.2077 -0.000022  0.0000    1.2077   
     2. B(O   2,C   1)                1.3124 -0.000457 -0.0001    1.3122   
     3. B(C   3,O   2)                1.4448 -0.000086  0.0009    1.4457   
     4. B(C   4,C   1)                1.5105  0.000778 -0.0001    1.5103   
     5. B(C   5,C   4)                1.4181  0.000035  0.0013    1.4193   
     6. B(C   6,C   5)                1.3680 -0.000567 -0.0002    1.3678   
     7. B(C   7,C   6)                1.4776  0.003117 -0.0026    1.4751   
     8. B(O   8,C   7)                1.4414 -0.001298  0.0053    1.4467   
     9. B(O   8,C   4)                1.2882 -0.000967 -0.0003    1.2880   
    10. B(H   9,C   3)                1.0959  0.000026 -0.0002    1.0957   
    11. B(H  10,C   3)                1.0959  0.000027 -0.0002    1.0957   
    12. B(H  11,C   3)                1.0918  0.000026 -0.0001    1.0917   
    13. B(H  12,C   7)                1.1031  0.000140 -0.0010    1.1021   
    14. B(H  13,C   7)                1.1034  0.000163 -0.0011    1.1023   
    15. B(H  14,C   5)                1.0873  0.000469 -0.0014    1.0858   
    16. B(H  15,C   6)                1.0926  0.000560 -0.0016    1.0910   
    17. A(O   0,C   1,O   2)          128.28  0.000387    0.03    128.31   
    18. A(O   2,C   1,C   4)          111.50 -0.000235    0.07    111.57   
    19. A(O   0,C   1,C   4)          120.22 -0.000152   -0.10    120.12   
    20. A(C   1,O   2,C   3)          116.39  0.000011    0.02    116.41   
    21. A(O   2,C   3,H  10)          109.64  0.000167   -0.11    109.53   
    22. A(H   9,C   3,H  10)          109.93 -0.000188    0.15    110.08   
    23. A(O   2,C   3,H  11)          105.54  0.000112   -0.08    105.46   
    24. A(H  10,C   3,H  11)          110.99 -0.000120    0.07    111.06   
    25. A(H   9,C   3,H  11)          111.00 -0.000117    0.07    111.07   
    26. A(O   2,C   3,H   9)          109.65  0.000168   -0.11    109.54   
    27. A(C   1,C   4,C   5)          126.49  0.000813   -0.36    126.13   
    28. A(C   5,C   4,O   8)          113.81  0.000395   -0.01    113.81   
    29. A(C   1,C   4,O   8)          119.70 -0.001209    0.36    120.06   
    30. A(C   4,C   5,C   6)          105.27 -0.000237    0.03    105.29   
    31. A(C   4,C   5,H  14)          125.72  0.000776   -0.30    125.42   
    32. A(C   6,C   5,H  14)          129.01 -0.000540    0.28    129.29   
    33. A(C   5,C   6,C   7)          108.59 -0.000121    0.11    108.70   
    34. A(C   7,C   6,H  15)          124.25  0.000937   -0.41    123.83   
    35. A(C   5,C   6,H  15)          127.16 -0.000815    0.31    127.47   
    36. A(H  12,C   7,H  13)          107.71 -0.001038    0.61    108.32   
    37. A(O   8,C   7,H  13)          108.42  0.001592   -0.70    107.72   
    38. A(C   6,C   7,H  13)          113.72 -0.000377    0.41    114.13   
    39. A(C   6,C   7,O   8)          104.15 -0.000957   -0.02    104.13   
    40. A(O   8,C   7,H  12)          108.60  0.001372   -0.74    107.86   
    41. A(C   6,C   7,H  12)          113.98 -0.000324    0.33    114.31   
    42. A(C   4,O   8,C   7)          108.18  0.000920   -0.11    108.07   
    43. D(C   3,O   2,C   1,C   4)    179.98 -0.000035    0.13    180.11   
    44. D(C   3,O   2,C   1,O   0)      0.06  0.000045   -0.17     -0.11   
    45. D(H  10,C   3,O   2,C   1)    -60.64 -0.000000    0.05    -60.59   
    46. D(H  11,C   3,O   2,C   1)    179.76 -0.000009    0.07    179.83   
    47. D(H   9,C   3,O   2,C   1)     60.14 -0.000022    0.09     60.23   
    48. D(C   5,C   4,C   1,O   2)   -179.93  0.000040   -0.11   -180.05   
    49. D(C   5,C   4,C   1,O   0)     -0.01 -0.000032    0.19      0.19   
    50. D(O   8,C   4,C   1,O   2)      0.08  0.000027   -0.15     -0.07   
    51. D(O   8,C   4,C   1,O   0)   -179.99 -0.000045    0.15   -179.84   
    52. D(H  14,C   5,C   4,O   8)    179.94  0.000045    0.03    179.97   
    53. D(H  14,C   5,C   4,C   1)     -0.04  0.000033   -0.00     -0.05   
    54. D(C   6,C   5,C   4,C   1)   -179.98  0.000018   -0.04   -180.02   
    55. D(C   6,C   5,C   4,O   8)      0.00  0.000030   -0.00      0.00   
    56. D(C   7,C   6,C   5,H  14)    179.98 -0.000059   -0.02    179.96   
    57. D(C   7,C   6,C   5,C   4)     -0.08 -0.000043    0.01     -0.07   
    58. D(H  15,C   6,C   5,H  14)     -0.18  0.000135    0.07     -0.11   
    59. D(H  15,C   6,C   5,C   4)    179.76  0.000151    0.10    179.86   
    60. D(H  13,C   7,C   6,C   5)   -117.70 -0.001084    0.63   -117.07   
    61. D(H  12,C   7,C   6,H  15)    -61.54  0.000741   -0.85    -62.39   
    62. D(H  12,C   7,C   6,C   5)    118.30  0.000924   -0.76    117.54   
    63. D(O   8,C   7,C   6,H  15)   -179.72 -0.000142   -0.11   -179.83   
    64. D(O   8,C   7,C   6,C   5)      0.13  0.000042   -0.02      0.11   
    65. D(C   4,O   8,C   7,H  12)   -121.93  0.000191    0.04   -121.89   
    66. D(C   4,O   8,C   7,C   6)     -0.12 -0.000023    0.02     -0.10   
    67. D(C   7,O   8,C   4,C   5)      0.08 -0.000001   -0.01      0.07   
    68. D(C   4,O   8,C   7,H  13)    121.29 -0.000189    0.12    121.42   
    69. D(C   7,O   8,C   4,C   1)   -179.94  0.000010    0.02   -179.91   
    ----------------------------------------------------------------------------

Geometry step timings:
Preparation and reading OPT file:      0.001 s (20.489 %)
Internal coordinates            :      0.000 s ( 0.846 %)
B/P matrices and projection     :      0.001 s (21.241 %)
Hessian update/contruction      :      0.000 s ( 9.336 %)
Making the step                 :      0.001 s (15.789 %)
Converting the step to Cartesian:      0.000 s ( 2.005 %)
Storing new data                :      0.000 s ( 1.003 %)
Checking convergence            :      0.000 s ( 0.345 %)
Final printing                  :      0.001 s (28.822 %)
Total time                      :      0.003 s

Time for energy+gradient        :     97.340 s
Time for complete geometry iter :     97.381 s

         *************************************************************
         *                GEOMETRY OPTIMIZATION CYCLE   6            *
         *************************************************************
---------------------------------
CARTESIAN COORDINATES (ANGSTROEM)
---------------------------------
  O      1.416384    1.515538    0.000226
  C      0.986810    0.386804   -0.002171
  O      1.659823   -0.739708   -0.001106
  C      3.101214   -0.627678    0.000840
  C     -0.503732    0.143183   -0.001145
  C     -1.514520    1.139625   -0.001076
  C     -2.697725    0.453311   -0.000408
  C     -2.405754   -0.992575   -0.001763
  O     -0.960691   -1.061001   -0.000657
  H      3.425646   -0.088036    0.897560
  H      3.428301   -0.093801   -0.898395
  H      3.472891   -1.654104    0.004622
  H     -2.770233   -1.529584    0.888941
  H     -2.765993   -1.523985   -0.897771
  H     -1.341457    2.211583   -0.000996
  H     -3.706247    0.869364    0.002035

----------------------------
CARTESIAN COORDINATES (A.U.)
----------------------------
  NO LB      ZA    FRAG     MASS         X           Y           Z
   0 O     8.0000    0    15.999    2.676578    2.863952    0.000427
   1 C     6.0000    0    12.011    1.864800    0.730953   -0.004102
   2 O     8.0000    0    15.999    3.136611   -1.397846   -0.002091
   3 C     6.0000    0    12.011    5.860446   -1.186140    0.001587
   4 C     6.0000    0    12.011   -0.951915    0.270577   -0.002163
   5 C     6.0000    0    12.011   -2.862028    2.153578   -0.002033
   6 C     6.0000    0    12.011   -5.097962    0.856635   -0.000772
   7 C     6.0000    0    12.011   -4.546217   -1.875695   -0.003331
   8 O     8.0000    0    15.999   -1.815442   -2.005001   -0.001241
   9 H     1.0000    0     1.008    6.473533   -0.166364    1.696143
  10 H     1.0000    0     1.008    6.478551   -0.177259   -1.697720
  11 H     1.0000    0     1.008    6.562813   -3.125804    0.008734
  12 H     1.0000    0     1.008   -5.234981   -2.890496    1.679855
  13 H     1.0000    0     1.008   -5.226970   -2.879915   -1.696542
  14 H     1.0000    0     1.008   -2.534986    4.179285   -0.001882
  15 H     1.0000    0     1.008   -7.003792    1.642860    0.003846

--------------------------------
INTERNAL COORDINATES (ANGSTROEM)
--------------------------------
 O      0   0   0     0.000000000000     0.00000000     0.00000000
 C      1   0   0     1.207717094736     0.00000000     0.00000000
 O      2   1   0     1.312241242130   128.30850438     0.00000000
 C      3   2   1     1.445739578367   116.41116091   359.88137244
 C      2   1   3     1.510319972971   120.11829936   179.73995409
 C      5   2   1     1.419362006557   126.12690034     0.17901675
 C      6   5   2     1.367845525385   105.29381793   179.98206391
 C      7   6   5     1.475071861952   108.69931409   359.93024017
 O      5   2   1     1.287971364448   120.06316228   180.15661271
 H      4   3   2     1.095708998507   109.54018950    60.23262809
 H      4   3   2     1.095734135123   109.52769154   299.41142830
 H      4   3   2     1.091653708958   105.46159231   179.82896283
 H      8   7   6     1.102078453955   114.29439050   117.53077672
 H      8   7   6     1.102270330108   114.11842335   242.94742805
 H      6   5   2     1.085838227292   125.41945594   359.95064332
 H      7   6   5     1.090973175379   127.46631041   179.85497931

---------------------------
INTERNAL COORDINATES (A.U.)
---------------------------
 O      0   0   0     0.000000000000     0.00000000     0.00000000
 C      1   0   0     2.282254556306     0.00000000     0.00000000
 O      2   1   0     2.479776569263   128.30850438     0.00000000
 C      3   2   1     2.732051864084   116.41116091   359.88137244
 C      2   1   3     2.854091123506   120.11829936   179.73995409
 C      5   2   1     2.682205477286   126.12690034     0.17901675
 C      6   5   2     2.584853436488   105.29381793   179.98206391
 C      7   6   5     2.787481846943   108.69931409   359.93024017
 O      5   2   1     2.433913147140   120.06316228   180.15661271
 H      4   3   2     2.070589929651   109.54018950    60.23262809
 H      4   3   2     2.070637430972   109.52769154   299.41142830
 H      4   3   2     2.062926543009   105.46159231   179.82896283
 H      8   7   6     2.082626456070   114.29439050   117.53077672
 H      8   7   6     2.082989049451   114.11842335   242.94742805
 H      6   5   2     2.051936875325   125.41945594   359.95064332
 H      7   6   5     2.061640520921   127.46631041   179.85497931

------------------------------------------------------------------------------
                   ___                                                        
                  /   \      - P O W E R E D   B Y -                         
                 /     \                                                     
                 |  |  |   _    _      __       _____    __    __             
                 |  |  |  | |  | |    /  \     |  _  \  |  |  /  |          
                  \  \/   | |  | |   /    \    | | | |  |  | /  /          
                 / \  \   | |__| |  /  /\  \   | |_| |  |  |/  /          
                |  |  |   |  __  | /  /__\  \  |    /   |      \           
                |  |  |   | |  | | |   __   |  |    \   |  |\   \          
                \     /   | |  | | |  |  |  |  | |\  \  |  | \   \       
                 \___/    |_|  |_| |__|  |__|  |_| \__\ |__|  \__/        
                                                                              
                      - O R C A' S   B I G   F R I E N D -                    
                                      &                                       
                       - I N T E G R A L  F E E D E R -                       
                                                                              
 v1 FN, 2020, v2 2021, v3 2022-2024                                           
------------------------------------------------------------------------------


----------------------
SHARK INTEGRAL PACKAGE
----------------------

Number of atoms                             ...     16
Number of basis functions                   ...    161
Number of shells                            ...     75
Maximum angular momentum                    ...      2
Integral batch strategy                     ... SHARK/LIBINT Hybrid
RI-J (if used) integral strategy            ... SPLIT-RIJ (Revised 2003 algorithm where possible)
Printlevel                                  ...      1
Contraction scheme used                     ... SEGMENTED contraction
Prescreening option                         ... SCHWARTZ
   Thresh                                   ... 1.000e-12
   Tcut                                     ... 1.000e-14
   Tpresel                                  ... 1.000e-14 
Coulomb Range Separation                    ... NOT USED
Exchange Range Separation                   ... NOT USED
Multipole approximations                    ... NOT USED
Finite Nucleus Model                        ... NOT USED
CABS basis                                  ... NOT available
Auxiliary Coulomb fitting basis             ... AVAILABLE
   # of basis functions in Aux-J            ...    518
   # of shells in Aux-J                     ...    170
   Maximum angular momentum in Aux-J        ...      4
Auxiliary J/K fitting basis                 ... NOT available
Auxiliary Correlation fitting basis         ... AVAILABLE
   # of basis functions in Aux-C            ...    530
   # of shells in Aux-C                     ...    186
   Maximum angular momentum in Aux-C        ...      3
Auxiliary 'external' fitting basis          ... NOT available

Checking pre-screening integrals            ... done (  0.0 sec) Dimension = 75
Check shell pair data                       ... done (  0.0 sec)
Shell pair information
Shell pair cut-off parameter TPreSel        ...   1.0e-14
Total number of shell pairs                 ...      2850
Shell pairs after pre-screening             ...      2618
Total number of primitive shell pairs       ...     10434
Primitive shell pairs kept                  ...      7061
          la=0 lb=0:    788 shell pairs
          la=1 lb=0:    942 shell pairs
          la=1 lb=1:    299 shell pairs
          la=2 lb=0:    340 shell pairs
          la=2 lb=1:    206 shell pairs
          la=2 lb=2:     43 shell pairs

Calculating one electron integrals          ... done (  0.0 sec)
Calculating RI/J V-Matrix + Cholesky decomp.... done (  0.0 sec)
Calculating RI/C V-Matrix + Cholesky decomp.... done (  0.0 sec)
Calculating Nuclear repulsion               ... done (  0.0 sec) ENN=    442.480288162091 Eh

Diagonalization of the overlap matrix:
Smallest eigenvalue                        ... 8.019e-04
Time for diagonalization                   ...    0.003 sec
Threshold for overlap eigenvalues          ... 1.000e-07
Number of eigenvalues below threshold      ... 0
Time for construction of square roots      ...    0.001 sec
Total time needed                          ...    0.004 sec

-------------------
DFT GRID GENERATION
-------------------

General Integration Accuracy     IntAcc      ... 4.388
Radial Grid Type                 RadialGrid  ... OptM3 with GC (2021)
Angular Grid (max. ang.)         AngularGrid ... 4 (Lebedev-302)
Angular grid pruning method      GridPruning ... 4 (adaptive)
Weight generation scheme         WeightScheme... mBecke (2022)
Basis function cutoff            BFCut       ... 1.0000e-12
Integration weight cutoff        WCut        ... 1.0000e-14
Partially contracted basis set               ... off
Rotationally invariant grid construction     ... off
Angular grids for H and He will be reduced by one unit

Total number of grid points                  ...    77018
Total number of batches                      ...     1211
Average number of points per batch           ...       63
Average number of grid points per atom       ...     4814

--------------------
COSX GRID GENERATION
--------------------

GRIDX 1
-------
General Integration Accuracy     IntAcc      ... 3.816
Radial Grid Type                 RadialGrid  ... OptM3 with GC (2021)
Angular Grid (max. ang.)         AngularGrid ... 1 (Lebedev-50)
Angular grid pruning method      GridPruning ... 4 (adaptive)
Weight generation scheme         WeightScheme... mBecke (2022)
Basis function cutoff            BFCut       ... 1.0000e-12
Integration weight cutoff        WCut        ... 1.0000e-14
Partially contracted basis set               ... on
Rotationally invariant grid construction     ... off
Angular grids for H and He will be reduced by one unit

Total number of grid points                  ...     9848
Total number of batches                      ...       87
Average number of points per batch           ...      113
Average number of grid points per atom       ...      616
UseSFitting                                  ... on

GRIDX 2
-------
General Integration Accuracy     IntAcc      ... 4.020
Radial Grid Type                 RadialGrid  ... OptM3 with GC (2021)
Angular Grid (max. ang.)         AngularGrid ... 2 (Lebedev-110)
Angular grid pruning method      GridPruning ... 4 (adaptive)
Weight generation scheme         WeightScheme... mBecke (2022)
Basis function cutoff            BFCut       ... 1.0000e-12
Integration weight cutoff        WCut        ... 1.0000e-14
Partially contracted basis set               ... on
Rotationally invariant grid construction     ... off
Angular grids for H and He will be reduced by one unit

Total number of grid points                  ...    21713
Total number of batches                      ...      181
Average number of points per batch           ...      119
Average number of grid points per atom       ...     1357
UseSFitting                                  ... on

GRIDX 3
-------
General Integration Accuracy     IntAcc      ... 4.338
Radial Grid Type                 RadialGrid  ... OptM3 with GC (2021)
Angular Grid (max. ang.)         AngularGrid ... 3 (Lebedev-194)
Angular grid pruning method      GridPruning ... 4 (adaptive)
Weight generation scheme         WeightScheme... mBecke (2022)
Basis function cutoff            BFCut       ... 1.0000e-12
Integration weight cutoff        WCut        ... 1.0000e-14
Partially contracted basis set               ... on
Rotationally invariant grid construction     ... off
Angular grids for H and He will be reduced by one unit

Total number of grid points                  ...    47765
Total number of batches                      ...      382
Average number of points per batch           ...      125
Average number of grid points per atom       ...     2985
UseSFitting                                  ... on
Initializing property integral containers    ... done (  0.0 sec)

SHARK setup successfully completed in   1.5 seconds

Maximum memory used throughout the entire STARTUP-calculation: 31.9 MB
Occupation numbers will be reassigned to an Aufbau configuration
             **** ENERGY FILE WAS UPDATED (calc.en.tmp) ****
Finished Guess after   0.0 sec
Maximum memory used throughout the entire GUESS-calculation: 11.0 MB
--------------------
CPCM SOLVATION MODEL
--------------------
CPCM parameters:
  Epsilon                                         ...      16.7000
  Refrac                                          ...       1.2750
  Rsolv                                           ...       1.3000
  Surface type                                    ... GAUSSIAN VDW
  Discretization scheme                           ... Constant charge density
    Threshold for H atoms                         ...       5.0000 (charges/Ang^2)
    Threshold for non-H atoms                     ...       5.0000 (charges/Ang^2)
  Epsilon function type                           ...         CPCM
Solvent:                                          ... CUSTOM
Radii:
  Scheme                                          ... Element-dependent radii
  Radius for O  used is    3.4469 Bohr (=   1.8240 Ang.)
  Radius for C  used is    3.8550 Bohr (=   2.0400 Ang.)
  Radius for H  used is    2.4944 Bohr (=   1.3200 Ang.)
Calculating surface                               ...        done! (  0.0s)
Cavity surface points                             ...         1549
Cavity Volume                                     ...    1030.7137
Cavity Surface-area                               ...     594.6463
Calculating surface distance matrix               ...        done! (  0.0s)
Performing Cholesky decomposition & store         ...        done! (  0.1s)
Overall time for CPCM initialization              ...                 0.1s

----------------------------------------D-I-I-S--------------------------------------------
Iteration    Energy (Eh)           Delta-E    RMSDP     MaxDP     DIISErr   Damp  Time(sec)
-------------------------------------------------------------------------------------------
               ***  Starting incremental Fock matrix formation  ***
                              *** Initializing SOSCF ***
---------------------------------------S-O-S-C-F--------------------------------------
Iteration    Energy (Eh)           Delta-E    RMSDP     MaxDP     MaxGrad    Time(sec)
--------------------------------------------------------------------------------------
    1    -457.0856712146523364     0.00e+00  1.41e-04  2.31e-03  2.17e-04     4.4
               *** Restarting incremental Fock matrix formation ***
    2    -457.0857509587343088    -7.97e-05  5.04e-05  9.61e-04  3.84e-04     4.4
    3    -457.0857601066152824    -9.15e-06  2.99e-05  9.09e-04  1.72e-04     3.8
    4    -457.0857603050688454    -1.98e-07  1.41e-05  3.42e-04  1.43e-04     3.7
    5    -457.0857612461764461    -9.41e-07  2.45e-06  5.89e-05  1.27e-05     3.6
    6    -457.0857612581415310    -1.20e-08  1.41e-06  4.99e-05  1.93e-05     3.3
    7    -457.0857612674839743    -9.34e-09  3.74e-07  1.13e-05  3.11e-06     3.2
    8    -457.0857612678320834    -3.48e-10  1.50e-07  5.76e-06  2.63e-06     3.0
                 **** Energy Check signals convergence ****

               *****************************************************
               *                     SUCCESS                       *
               *           SCF CONVERGED AFTER   8 CYCLES          *
               *****************************************************

Recomputing exchange energy using gridx3       ... done (    6.862 sec)
Old exchange energy                            :    -30.693980272 Eh
New exchange energy                            :    -30.693974942 Eh
Exchange energy change after final integration :      0.000005331 Eh
Total energy after final integration           :   -457.085755937 Eh
             **** ENERGY FILE WAS UPDATED (calc.en.tmp) ****

----------------
TOTAL SCF ENERGY
----------------

Total Energy       :       -457.08575593706666 Eh          -12437.93575 eV

Components:
Nuclear Repulsion  :        442.48028816209131 Eh           12040.50077 eV
Electronic Energy  :       -899.47543889720885 Eh          -24475.97103 eV
One Electron Energy:      -1486.84328578345685 Eh          -40459.06271 eV
Two Electron Energy:        587.36784688624800 Eh           15983.09168 eV
CPCM Dielectric    :         -0.09061053271453 Eh              -2.46564 eV

Virial components:
Potential Energy   :       -910.75384943726363 Eh          -24782.87218 eV
Kinetic Energy     :        453.66809350019696 Eh           12344.93643 eV
Virial Ratio       :          2.00753339828354

DFT components:
N(Alpha)           :       33.000006527622 electrons
N(Beta)            :       33.000006527622 electrons
N(Total)           :       66.000013055244 electrons
E(X)               :      -27.319689409834 Eh       
E(C)               :       -1.667386757475 Eh       
E(XC)              :      -28.987076167309 Eh       

CPCM Solvation Model Properties:
Surface-charge          :         -1.01034229863181
Corrected charge        :         -1.00000000000000
Outlying charge corr.   :          0.00000742959103 Eh               0.00020 eV
Free-energy (cav+disp)  :  This term is not implemented in the current solvation scheme

---------------
SCF CONVERGENCE
---------------

  Last Energy change         ...    3.4811e-10  Tolerance :   1.0000e-09
  Last MAX-Density change    ...    5.7560e-06  Tolerance :   1.0000e-08
  Last RMS-Density change    ...    1.4990e-07  Tolerance :   1.0000e-09
  Last DIIS Error            ...    2.8399e-03  Tolerance :   1.0000e-08
  Last Orbital Gradient      ...    2.6259e-06  Tolerance :   2.0000e-06
  Last Orbital Rotation      ...    3.3330e-06  Tolerance :   2.0000e-06


Total SCF time: 0 days 0 hours 0 min 36 sec 
Finished LeanSCF after  36.5 sec

Maximum memory used throughout the entire LEANSCF-calculation: 28.2 MB

------------------------------------------------------------------------------
                                ORCA  MP2 
------------------------------------------------------------------------------

Freezing NCore=18 chemical core electrons

----------------------
RI-MP2 ENERGY+GRADIENT
----------------------
Dimension of the orbital basis            ...  161
Dimension of the AuxC basis               ...  530
Memory devoted to MP2                     ... 4096 MB   
Data format for matrix containers         ... DOUBLE
Compression type for matrix containers    ... UNCOMPRESSED
Overall scaling of the MP2 energy         ...   2.700e-01

-----------------------
SHARK RI TRANSFORMATION
-----------------------

Number of basis functions                ...    161
Number of aux functions                  ...    530
Number of operators                      ...      1
Generation of IJK                        ... YES
Generation of IAK                        ... YES
Generation of ABK                        ... NO
Orbital Range Operator  0:    0-  32 to   33- 160

Aux basis identifier                     ...   AUXC
Contraction scheme used                  ... SEGMENTED
Do orthogonalization                     ... YES
All operator combinations                ... NO
Transpose (ia|K)                         ... NO
Integral generator used                  ... LIBINT
Starting integral generation + trafo... 
Half trafo (segmented) done. Total time =  0.4 sec. integrals=  0.3 sec trafo=  0.1 sec
Integral generation and half transformation done (  0.4 sec)

Reading or making V^(-1/2)          ... done (  0.0 sec)
Sorting IJK integrals               ... done (  0.2 sec)
Sorting IAK integrals               ... done (  0.3 sec)

SHARK RI integral transformation done. Total time =  0.7 sec.

Opening buffers                              ... done
Frozen core precalculation                   ... done

Starting loop over batches of integrals:

Operator 0  - window                       ... (  9- 32)x( 33-160)
Operator 0  - Memory available             ...  4096 MB
Operator 0  - Memory needed per MO         ...   0.5 MB
Operator 0  - Number of orbitals per batch ... 24
Operator 0  - Number of batches            ... 1

OPERATOR  0   PASS   0:  MOs     9 ...   32
  Reading integrals       ... ok
  Internal MO  11
  Internal MO  14
  Internal MO  17
  Internal MO  20
  Internal MO  23
  Internal MO  26
  Internal MO  29
  Internal MO  32
Closing buffer GIPV ( 0.02 GB; CompressionRatio= 1.00)
Time spent in pair loops =     1.843 sec
Deleting buffers (Ka|jb) ...done

-----------------------------------------------
 RI-MP2 CORRELATION ENERGY:     -0.437221988 Eh
-----------------------------------------------


---------------------
MP2 DENSITY FORMATION
---------------------

Completing the external part of the density      ... done
Storing the unrelaxed density                    ... done

Re-sorting 3-index density container for op 0    ... done
Computing external part of the Lagrangian        ... done
Calculating the xc-kernel                        ... done
Calculating G(D)                                 ... done
Completing the Lagrangian                        ... done
Solving the Z-vector equations                   ... Using XC Grid                  ... (calc.grid_cpscf.tmp) 
Recalculating density on grid  ... (calc.grho_cpscf0.tmp) done
Calculating the xc-kernel      ... (calc.fxc_cpscf0.tmp) done

-------------------
SHARK CP-SCF DRIVER
-------------------

Dimension of the orbital basis          ...    161
Dimension of the CPSCF-problem          ...   4224
Number of operators                     ...      1
Max. number of iterations               ...    128
Convergence Tolerance                   ... 3.0e-05
Number of perturbations                 ...      1
Perturbation type                       ... REAL

----------------------------
POPLE LINEAR EQUATION SOLVER
----------------------------

  ITERATION   0:   ||err||_max =   7.1787e-02 (   1.9 sec)
  ITERATION   1:   ||err||_max =   1.9224e-02 (   2.0 sec)
  ITERATION   2:   ||err||_max =   9.3615e-03 (   2.0 sec)
  ITERATION   3:   ||err||_max =   3.1401e-03 (   2.0 sec)
  ITERATION   4:   ||err||_max =   1.0511e-03 (   2.0 sec)
  ITERATION   5:   ||err||_max =   4.6285e-04 (   2.0 sec)
  ITERATION   6:   ||err||_max =   1.5288e-04 (   1.9 sec)
  ITERATION   7:   ||err||_max =   5.0293e-05 (   2.0 sec)
  ITERATION   8:   ||err||_max =   2.0758e-05 (   2.0 sec)
done
Finalizing the relaxed density                   ... done
Transforming P to the AO basis                   ... done
Storing the relaxed density                      ... done

------------------------------------
ENERGY WEIGHTED DENSITY FINALIZATION
------------------------------------

Gathering the parts of the W-matrix              ... done
Forming the Z-density                            ... done
Transforming Z to the AO basis                   ... done
Calculating G(Z)                                 ... done
Finalizing the W-matrix                          ... done
Transforming W to the AO basis and storing       ... done

----------------------------------
MP2 DERIVATIVE INTEGRAL GENERATION
----------------------------------

Input SCF Electron Density              ... calc.scfp
Input Correlated Electron Density       ... calc.pmp2re
Input Energy Weighted Density           ... calc.wmp2.tmp

Nuclear repulsion gradient              ... done (  0.0 sec)
HCore & Overlap gradient  (SHARK)       ... done (  0.2 sec)
Two-electron RIJ gradient terms         ... done (  1.1 sec)

-----------------------------------------------------------
MP2 COSX Grid Generation
-----------------------------------------------------------

General Integration Accuracy     IntAcc      ... 4.871
Radial Grid Type                 RadialGrid  ... OptM3 with GC (2021)
Angular Grid (max. ang.)         AngularGrid ... 4 (Lebedev-302)
Angular grid pruning method      GridPruning ... 4 (adaptive)
Weight generation scheme         WeightScheme... mBecke (2022)
Basis function cutoff            BFCut       ... 1.0000e-12
Integration weight cutoff        WCut        ... 1.0000e-14
Partially contracted basis set               ... on
Rotationally invariant grid construction     ... off
Angular grids for H and He will be reduced by one unit

Total number of grid points                  ...    90092
Total number of batches                      ...      711
Average number of points per batch           ...      126
Average number of grid points per atom       ...     5631
UseSFitting                                  ... on
Two-electron COSX gradient terms        ... 
Integration Timings:
Total Time                  =    19.4 sec
Basis fcn evaluation        =     0.3 sec
Density evaluation          =     0.5 sec
A evaluation                =    16.6 sec
A derivative evaluation     =     0.0 sec
S-fit derivative evaluation =     0.0 sec
anal. over. der. evaluation =     0.0 sec
num. over. der. evaluation  =     1.2 sec
K(P) evaluation             =     0.3 sec
finalize                    =     0.0 sec

done ( 20.4 sec)
CPCM gradient                           ... done (  1.0 sec)
DFT XC gradient                         ... Exchange-correlation gradient    ... done
done (  2.7 sec)
Empirical dispersion gradient           ... 
-------------------
DISPERSION GRADIENT
-------------------

   1   O   :    0.000069575    0.000119907    0.000000063
   2   C   :    0.000159398    0.000036509   -0.000000092
   3   O   :    0.000091940   -0.000028427   -0.000000014
   4   C   :    0.000140023   -0.000039237    0.000000048
   5   C   :   -0.000675297   -0.000058445   -0.000000003
   6   C   :   -0.000118881    0.000064071    0.000000025
   7   C   :    0.000282777   -0.000056760   -0.000000074
   8   C   :    0.000177377    0.000133892    0.000000037
   9   O   :   -0.000094241   -0.000065167   -0.000000030
  10   H   :    0.000077415   -0.000016808    0.000024850
  11   H   :    0.000077481   -0.000017020   -0.000024837
  12   H   :    0.000068618   -0.000051428    0.000000149
  13   H   :   -0.000065412   -0.000082992    0.000035023
  14   H   :   -0.000065358   -0.000082781   -0.000035284
  15   H   :   -0.000039631    0.000105665    0.000000010
  16   H   :   -0.000085784    0.000039021    0.000000127

Difference to translation invariance:
           :    0.0000000000    0.0000000000   -0.0000000000

Difference to rotation invariance:
           :    0.0000000000   -0.0000000000   -0.0000000000

Norm of the Dispersion gradient    ...    0.0008759477
RMS gradient                       ...    0.0001264322
MAX gradient                       ...    0.0006752974
done (  0.0 sec)

-------
TIMINGS
-------

Total time                :   56.481 sec
Integral trafo            :    0.667 sec (  1.2%)
FC preparation            :    0.139 sec (  0.2%)
I/O of integrals          :    0.123 sec (  0.2%)
K(i,j) operators          :    0.285 sec (  0.5%)
T(i,j) pair energies      :    0.047 sec (  0.1%)
V**(-1/2)                 :    0.058 sec (  0.1%)
Gamma(ia|P)               :    0.284 sec (  0.5%)
Gamma-Trafo               :    0.122 sec (  0.2%)
D(virtual)                :    0.074 sec (  0.1%)
D(internal)               :    0.315 sec (  0.6%)
W(virtual)                :    0.146 sec (  0.3%)
W(internal)               :    0.442 sec (  0.8%)
L(virtual)                :    0.307 sec (  0.5%)
L(internal)               :    0.052 sec (  0.1%)
XC kernel                 :    0.062 sec (  0.1%)
G(D)                      :    4.547 sec (  8.1%)
G(Z)                      :    4.605 sec (  8.2%)
Z-vector solution         :   17.755 sec ( 31.4%)
3-index derivative        :    0.794 sec (  1.4%)
2-index derivative        :    0.059 sec (  0.1%)
Fock matrix gradient      :   25.351 sec ( 44.9%)


---------------------------------------
MP2 TOTAL ENERGY:     -457.522977925 Eh
---------------------------------------

The final MP2 gradient
  0:  -0.00033984   0.00007567   0.00018875
  1:   0.00138850  -0.00041038  -0.00049916
  2:  -0.00044162   0.00032173   0.00013711
  3:   0.00037162  -0.00001400   0.00001856
  4:  -0.00040010  -0.00075968   0.00019403
  5:  -0.00024519   0.00095545  -0.00004169
  6:  -0.00076782   0.00161371  -0.00014263
  7:   0.00119214  -0.00213894   0.00013830
  8:  -0.00024021   0.00089509   0.00000610
  9:  -0.00008801  -0.00003851  -0.00000293
 10:  -0.00009973  -0.00003893  -0.00001062
 11:  -0.00004942   0.00001782   0.00000344
 12:  -0.00038549  -0.00002594  -0.00070504
 13:  -0.00027003   0.00002017   0.00061497
 14:  -0.00025301  -0.00053784  -0.00000935
 15:   0.00063690   0.00000043   0.00010933

-----------------------------------
NORM OF THE MP2 GRADIENT:  0.004085
-----------------------------------

Maximum memory used throughout the entire MP2-calculation: 39.2 MB


-------------------------------------------------------------------------------
                          DFT DISPERSION CORRECTION                            
                                                                               
                              DFTD3 V3.1  Rev 1                                
                          USING Becke-Johnson damping                          
-------------------------------------------------------------------------------
-------------------------   ----------------
Dispersion correction           -0.010289534
-------------------------   ----------------


-------------------------   --------------------
FINAL SINGLE POINT ENERGY      -457.533267458913
-------------------------   --------------------

------------------------------------------------------------------------------
                         ORCA GEOMETRY RELAXATION STEP
------------------------------------------------------------------------------

Reading the OPT-File                    .... done
Getting information on internals        .... done
Copying old internal coords+grads       .... done
Making the new internal coordinates     .... (2022 redundants) done
Validating the new internal coordinates .... (2022 redundants) done
Calculating the B-matrix                .... done
Calculating the G,G- and P matrices     .... done
Transforming gradient to internals      .... done
Projecting the internal gradient        .... done
Number of atoms                         ....  16
Number of internal coordinates          ....  69
Current Energy                          ....  -457.533267459 Eh
Current gradient norm                   ....     0.004085174 Eh/bohr
Maximum allowed component of the step   ....  0.300
Current trust radius                    ....  0.675
Updating the Hessian (BFGS)             .... done
Forming the augmented Hessian           .... done
Diagonalizing the augmented Hessian     .... done
Last element of RFO vector              ....  0.999759180
Lowest eigenvalues of augmented Hessian:
 -0.000029720  0.015460146  0.019995504  0.022103697  0.024078675
Length of the computed step             ....  0.021950269
The final length of the internal step   ....  0.021950269
Converting the step to Cartesian space:
 Initial RMS(Int)=    0.0026425019
Transforming coordinates:
 Iter   0:  RMS(Cart)=    0.0047358929 RMS(Int)=    1.5116726394
done
Storing new coordinates                 .... done
The predicted energy change is          ....    -0.000014867
Previously predicted energy change      ....    -0.000076779
Actually observed energy change         ....    -0.000101365
Ratio of predicted to observed change   ....     1.320218567
New trust radius                        ....     0.675000000

                                .--------------------.
          ----------------------|Geometry convergence|-------------------------
          Item                value                   Tolerance       Converged
          ---------------------------------------------------------------------
          Energy change      -0.0001013650            0.0000010000      NO
          RMS gradient        0.0003155619            0.0000300000      NO
          MAX gradient        0.0016314762            0.0001000000      NO
          RMS step            0.0026425019            0.0006000000      NO
          MAX step            0.0073604639            0.0010000000      NO
          ........................................................
          Max(Bonds)      0.0023      Max(Angles)    0.29
          Max(Dihed)        0.42      Max(Improp)    0.00
          ---------------------------------------------------------------------

The optimization has not yet converged - more geometry cycles are needed


    ---------------------------------------------------------------------------
                         Redundant Internal Coordinates
                            (Angstroem and degrees)

        Definition                    Value    dE/dq     Step     New-Value
    ----------------------------------------------------------------------------
     1. B(C   1,O   0)                1.2077 -0.000046  0.0000    1.2078   
     2. B(O   2,C   1)                1.3122 -0.000390  0.0004    1.3126   
     3. B(C   3,O   2)                1.4457  0.000128  0.0000    1.4457   
     4. B(C   4,C   1)                1.5103  0.000719 -0.0010    1.5093   
     5. B(C   5,C   4)                1.4194  0.000535 -0.0003    1.4191   
     6. B(C   6,C   5)                1.3678 -0.000176  0.0002    1.3680   
     7. B(C   7,C   6)                1.4751  0.001631 -0.0023    1.4728   
     8. B(O   8,C   7)                1.4467 -0.000238  0.0012    1.4479   
     9. B(O   8,C   4)                1.2880 -0.000332  0.0004    1.2883   
    10. B(H   9,C   3)                1.0957 -0.000045  0.0000    1.0957   
    11. B(H  10,C   3)                1.0957 -0.000038  0.0000    1.0957   
    12. B(H  11,C   3)                1.0917 -0.000038  0.0000    1.0917   
    13. B(H  12,C   7)                1.1021 -0.000432  0.0003    1.1024   
    14. B(H  13,C   7)                1.1023 -0.000423  0.0003    1.1025   
    15. B(H  14,C   5)                1.0858 -0.000568  0.0003    1.0861   
    16. B(H  15,C   6)                1.0910 -0.000586  0.0003    1.0912   
    17. A(O   0,C   1,O   2)          128.31  0.000407   -0.06    128.25   
    18. A(O   2,C   1,C   4)          111.57 -0.000024    0.02    111.59   
    19. A(O   0,C   1,C   4)          120.12 -0.000384    0.04    120.16   
    20. A(C   1,O   2,C   3)          116.41  0.000114   -0.01    116.40   
    21. A(O   2,C   3,H  10)          109.53 -0.000116    0.00    109.53   
    22. A(H   9,C   3,H  10)          110.08  0.000111    0.01    110.08   
    23. A(O   2,C   3,H  11)          105.46 -0.000029   -0.01    105.45   
    24. A(H  10,C   3,H  11)          111.06  0.000057    0.00    111.06   
    25. A(H   9,C   3,H  11)          111.07  0.000052    0.00    111.07   
    26. A(O   2,C   3,H   9)          109.54 -0.000088   -0.01    109.53   
    27. A(C   1,C   4,C   5)          126.13  0.000049   -0.09    126.04   
    28. A(C   5,C   4,O   8)          113.81  0.000043   -0.01    113.80   
    29. A(C   1,C   4,O   8)          120.06 -0.000092    0.09    120.16   
    30. A(C   4,C   5,C   6)          105.29 -0.000073    0.01    105.31   
    31. A(C   4,C   5,H  14)          125.42  0.000206   -0.10    125.32   
    32. A(C   6,C   5,H  14)          129.29 -0.000133    0.09    129.37   
    33. A(C   5,C   6,C   7)          108.70  0.000002    0.02    108.72   
    34. A(C   7,C   6,H  15)          123.83  0.000253   -0.13    123.70   
    35. A(C   5,C   6,H  15)          127.47 -0.000255    0.12    127.58   
    36. A(H  12,C   7,H  13)          108.30 -0.000483    0.29    108.59   
    37. A(O   8,C   7,H  13)          107.71  0.000441   -0.25    107.47   
    38. A(C   6,C   7,H  13)          114.12  0.000071    0.08    114.20   
    39. A(C   6,C   7,O   8)          104.13 -0.000486    0.06    104.19   
    40. A(O   8,C   7,H  12)          107.86  0.000436   -0.28    107.58   
    41. A(C   6,C   7,H  12)          114.29  0.000097    0.04    114.34   
    42. A(C   4,O   8,C   7)          108.07  0.000514   -0.08    107.99   
    43. D(C   3,O   2,C   1,C   4)   -179.88  0.000122   -0.36   -180.24   
    44. D(C   3,O   2,C   1,O   0)     -0.12 -0.000129    0.37      0.26   
    45. D(H  10,C   3,O   2,C   1)    -60.59 -0.000013    0.04    -60.55   
    46. D(H  11,C   3,O   2,C   1)    179.83 -0.000004    0.04    179.86   
    47. D(H   9,C   3,O   2,C   1)     60.23 -0.000003    0.04     60.27   
    48. D(C   5,C   4,C   1,O   2)    179.96 -0.000094    0.33    180.29   
    49. D(C   5,C   4,C   1,O   0)      0.18  0.000131   -0.42     -0.24   
    50. D(O   8,C   4,C   1,O   2)     -0.06 -0.000125    0.40      0.34   
    51. D(O   8,C   4,C   1,O   0)   -179.84  0.000100   -0.35   -180.19   
    52. D(H  14,C   5,C   4,O   8)    179.97  0.000018   -0.01    179.96   
    53. D(H  14,C   5,C   4,C   1)     -0.05 -0.000011    0.06      0.01   
    54. D(C   6,C   5,C   4,C   1)    179.98 -0.000019    0.04    180.03   
    55. D(C   6,C   5,C   4,O   8)      0.00  0.000010   -0.02     -0.02   
    56. D(C   7,C   6,C   5,H  14)    179.96 -0.000022    0.02    179.99   
    57. D(C   7,C   6,C   5,C   4)     -0.07 -0.000014    0.04     -0.03   
    58. D(H  15,C   6,C   5,H  14)     -0.11  0.000014    0.08     -0.03   
    59. D(H  15,C   6,C   5,C   4)    179.85  0.000022    0.09    179.95   
    60. D(H  13,C   7,C   6,C   5)   -117.05 -0.000249    0.18   -116.87   
    61. D(H  12,C   7,C   6,H  15)    -62.40  0.000247   -0.38    -62.77   
    62. D(H  12,C   7,C   6,C   5)    117.53  0.000281   -0.32    117.21   
    63. D(O   8,C   7,C   6,H  15)   -179.82 -0.000021   -0.10   -179.92   
    64. D(O   8,C   7,C   6,C   5)      0.11  0.000013   -0.04      0.07   
    65. D(C   4,O   8,C   7,H  12)   -121.89 -0.000075    0.09   -121.80   
    66. D(C   4,O   8,C   7,C   6)     -0.10 -0.000007    0.03     -0.07   
    67. D(C   7,O   8,C   4,C   5)      0.07 -0.000001   -0.00      0.06   
    68. D(C   4,O   8,C   7,H  13)    121.41  0.000034    0.03    121.44   
    69. D(C   7,O   8,C   4,C   1)   -179.91  0.000026   -0.06   -179.98   
    ----------------------------------------------------------------------------

Geometry step timings:
Preparation and reading OPT file:      0.001 s (23.037 %)
Internal coordinates            :      0.000 s ( 0.902 %)
B/P matrices and projection     :      0.001 s (20.477 %)
Hessian update/contruction      :      0.000 s ( 9.133 %)
Making the step                 :      0.001 s (15.707 %)
Converting the step to Cartesian:      0.000 s ( 1.745 %)
Storing new data                :      0.000 s ( 0.931 %)
Checking convergence            :      0.000 s ( 0.320 %)
Final printing                  :      0.001 s (27.720 %)
Total time                      :      0.003 s

Time for energy+gradient        :     94.647 s
Time for complete geometry iter :     94.688 s

         *************************************************************
         *                GEOMETRY OPTIMIZATION CYCLE   7            *
         *************************************************************
---------------------------------
CARTESIAN COORDINATES (ANGSTROEM)
---------------------------------
  O      1.415244    1.514364    0.001654
  C      0.985612    0.385616    0.005579
  O      1.659906   -0.740551    0.002259
  C      3.101158   -0.626761   -0.000920
  C     -0.503772    0.141216    0.002097
  C     -1.513478    1.138337   -0.001150
  C     -2.697612    0.453293   -0.002931
  C     -2.408154   -0.990787   -0.001542
  O     -0.962068   -1.062842    0.002791
  H      3.428182   -0.088818    0.895909
  H      3.424245   -0.090410   -0.900142
  H      3.473944   -1.652811   -0.000894
  H     -2.770841   -1.525879    0.891430
  H     -2.763360   -1.523706   -0.898998
  H     -1.337540    2.210112   -0.001632
  H     -3.706749    0.868561   -0.004773

----------------------------
CARTESIAN COORDINATES (A.U.)
----------------------------
  NO LB      ZA    FRAG     MASS         X           Y           Z
   0 O     8.0000    0    15.999    2.674423    2.861733    0.003125
   1 C     6.0000    0    12.011    1.862536    0.728709    0.010543
   2 O     8.0000    0    15.999    3.136769   -1.399438    0.004269
   3 C     6.0000    0    12.011    5.860340   -1.184407   -0.001739
   4 C     6.0000    0    12.011   -0.951991    0.266859    0.003964
   5 C     6.0000    0    12.011   -2.860058    2.151146   -0.002172
   6 C     6.0000    0    12.011   -5.097748    0.856600   -0.005539
   7 C     6.0000    0    12.011   -4.550752   -1.872316   -0.002914
   8 O     8.0000    0    15.999   -1.818045   -2.008480    0.005275
   9 H     1.0000    0     1.008    6.478326   -0.167841    1.693023
  10 H     1.0000    0     1.008    6.470886   -0.170851   -1.701022
  11 H     1.0000    0     1.008    6.564803   -3.123360   -0.001690
  12 H     1.0000    0     1.008   -5.236130   -2.883493    1.684558
  13 H     1.0000    0     1.008   -5.221994   -2.879388   -1.698860
  14 H     1.0000    0     1.008   -2.527583    4.176506   -0.003084
  15 H     1.0000    0     1.008   -7.004740    1.641343   -0.009019

--------------------------------
INTERNAL COORDINATES (ANGSTROEM)
--------------------------------
 O      0   0   0     0.000000000000     0.00000000     0.00000000
 C      1   0   0     1.207754029634     0.00000000     0.00000000
 O      2   1   0     1.312606909148   128.24968646     0.00000000
 C      3   2   1     1.445740295751   116.39710066     0.28260714
 C      2   1   3     1.509307143000   120.15633432   180.59236554
 C      5   2   1     1.419072665923   126.04050634   359.77381889
 C      6   5   2     1.368014077146   105.30920454   180.02658767
 C      7   6   5     1.472805384556   108.71567802   359.96681971
 O      5   2   1     1.288328537132   120.15687617   179.82031863
 H      4   3   2     1.095733290364   109.53400573    60.27149620
 H      4   3   2     1.095744813206   109.52823956   299.44699750
 H      4   3   2     1.091671543680   105.45288300   179.86450395
 H      8   7   6     1.102389700646   114.33239505   117.20803378
 H      8   7   6     1.102543239472   114.19493071   243.13025351
 H      6   5   2     1.086119214795   125.31840327     0.00000000
 H      7   6   5     1.091241754060   127.58230738   179.94911155

---------------------------
INTERNAL COORDINATES (A.U.)
---------------------------
 O      0   0   0     0.000000000000     0.00000000     0.00000000
 C      1   0   0     2.282324353147     0.00000000     0.00000000
 O      2   1   0     2.480467579782   128.24968646     0.00000000
 C      3   2   1     2.732053219744   116.39710066     0.28260714
 C      2   1   3     2.852177152240   120.15633432   180.59236554
 C      5   2   1     2.681658702728   126.04050634   359.77381889
 C      6   5   2     2.585171953155   105.30920454   180.02658767
 C      7   6   5     2.783198825375   108.71567802   359.96681971
 O      5   2   1     2.434588105695   120.15687617   179.82031863
 H      4   3   2     2.070635834609   109.53400573    60.27149620
 H      4   3   2     2.070657609623   109.52823956   299.44699750
 H      4   3   2     2.062960245750   105.45288300   179.86450395
 H      8   7   6     2.083214627077   114.33239505   117.20803378
 H      8   7   6     2.083504773408   114.19493071   243.13025351
 H      6   5   2     2.052467864752   125.31840327     0.00000000
 H      7   6   5     2.062148061073   127.58230738   179.94911155

------------------------------------------------------------------------------
                   ___                                                        
                  /   \      - P O W E R E D   B Y -                         
                 /     \                                                     
                 |  |  |   _    _      __       _____    __    __             
                 |  |  |  | |  | |    /  \     |  _  \  |  |  /  |          
                  \  \/   | |  | |   /    \    | | | |  |  | /  /          
                 / \  \   | |__| |  /  /\  \   | |_| |  |  |/  /          
                |  |  |   |  __  | /  /__\  \  |    /   |      \           
                |  |  |   | |  | | |   __   |  |    \   |  |\   \          
                \     /   | |  | | |  |  |  |  | |\  \  |  | \   \       
                 \___/    |_|  |_| |__|  |__|  |_| \__\ |__|  \__/        
                                                                              
                      - O R C A' S   B I G   F R I E N D -                    
                                      &                                       
                       - I N T E G R A L  F E E D E R -                       
                                                                              
 v1 FN, 2020, v2 2021, v3 2022-2024                                           
------------------------------------------------------------------------------


----------------------
SHARK INTEGRAL PACKAGE
----------------------

Number of atoms                             ...     16
Number of basis functions                   ...    161
Number of shells                            ...     75
Maximum angular momentum                    ...      2
Integral batch strategy                     ... SHARK/LIBINT Hybrid
RI-J (if used) integral strategy            ... SPLIT-RIJ (Revised 2003 algorithm where possible)
Printlevel                                  ...      1
Contraction scheme used                     ... SEGMENTED contraction
Prescreening option                         ... SCHWARTZ
   Thresh                                   ... 1.000e-12
   Tcut                                     ... 1.000e-14
   Tpresel                                  ... 1.000e-14 
Coulomb Range Separation                    ... NOT USED
Exchange Range Separation                   ... NOT USED
Multipole approximations                    ... NOT USED
Finite Nucleus Model                        ... NOT USED
CABS basis                                  ... NOT available
Auxiliary Coulomb fitting basis             ... AVAILABLE
   # of basis functions in Aux-J            ...    518
   # of shells in Aux-J                     ...    170
   Maximum angular momentum in Aux-J        ...      4
Auxiliary J/K fitting basis                 ... NOT available
Auxiliary Correlation fitting basis         ... AVAILABLE
   # of basis functions in Aux-C            ...    530
   # of shells in Aux-C                     ...    186
   Maximum angular momentum in Aux-C        ...      3
Auxiliary 'external' fitting basis          ... NOT available

Checking pre-screening integrals            ... done (  0.0 sec) Dimension = 75
Check shell pair data                       ... done (  0.0 sec)
Shell pair information
Shell pair cut-off parameter TPreSel        ...   1.0e-14
Total number of shell pairs                 ...      2850
Shell pairs after pre-screening             ...      2618
Total number of primitive shell pairs       ...     10434
Primitive shell pairs kept                  ...      7061
          la=0 lb=0:    788 shell pairs
          la=1 lb=0:    942 shell pairs
          la=1 lb=1:    299 shell pairs
          la=2 lb=0:    340 shell pairs
          la=2 lb=1:    206 shell pairs
          la=2 lb=2:     43 shell pairs

Calculating one electron integrals          ... done (  0.0 sec)
Calculating RI/J V-Matrix + Cholesky decomp.... done (  0.0 sec)
Calculating RI/C V-Matrix + Cholesky decomp.... done (  0.0 sec)
Calculating Nuclear repulsion               ... done (  0.0 sec) ENN=    442.513650605996 Eh

Diagonalization of the overlap matrix:
Smallest eigenvalue                        ... 7.989e-04
Time for diagonalization                   ...    0.003 sec
Threshold for overlap eigenvalues          ... 1.000e-07
Number of eigenvalues below threshold      ... 0
Time for construction of square roots      ...    0.001 sec
Total time needed                          ...    0.004 sec

-------------------
DFT GRID GENERATION
-------------------

General Integration Accuracy     IntAcc      ... 4.388
Radial Grid Type                 RadialGrid  ... OptM3 with GC (2021)
Angular Grid (max. ang.)         AngularGrid ... 4 (Lebedev-302)
Angular grid pruning method      GridPruning ... 4 (adaptive)
Weight generation scheme         WeightScheme... mBecke (2022)
Basis function cutoff            BFCut       ... 1.0000e-12
Integration weight cutoff        WCut        ... 1.0000e-14
Partially contracted basis set               ... off
Rotationally invariant grid construction     ... off
Angular grids for H and He will be reduced by one unit

Total number of grid points                  ...    77015
Total number of batches                      ...     1211
Average number of points per batch           ...       63
Average number of grid points per atom       ...     4813

--------------------
COSX GRID GENERATION
--------------------

GRIDX 1
-------
General Integration Accuracy     IntAcc      ... 3.816
Radial Grid Type                 RadialGrid  ... OptM3 with GC (2021)
Angular Grid (max. ang.)         AngularGrid ... 1 (Lebedev-50)
Angular grid pruning method      GridPruning ... 4 (adaptive)
Weight generation scheme         WeightScheme... mBecke (2022)
Basis function cutoff            BFCut       ... 1.0000e-12
Integration weight cutoff        WCut        ... 1.0000e-14
Partially contracted basis set               ... on
Rotationally invariant grid construction     ... off
Angular grids for H and He will be reduced by one unit

Total number of grid points                  ...     9847
Total number of batches                      ...       87
Average number of points per batch           ...      113
Average number of grid points per atom       ...      615
UseSFitting                                  ... on

GRIDX 2
-------
General Integration Accuracy     IntAcc      ... 4.020
Radial Grid Type                 RadialGrid  ... OptM3 with GC (2021)
Angular Grid (max. ang.)         AngularGrid ... 2 (Lebedev-110)
Angular grid pruning method      GridPruning ... 4 (adaptive)
Weight generation scheme         WeightScheme... mBecke (2022)
Basis function cutoff            BFCut       ... 1.0000e-12
Integration weight cutoff        WCut        ... 1.0000e-14
Partially contracted basis set               ... on
Rotationally invariant grid construction     ... off
Angular grids for H and He will be reduced by one unit

Total number of grid points                  ...    21713
Total number of batches                      ...      181
Average number of points per batch           ...      119
Average number of grid points per atom       ...     1357
UseSFitting                                  ... on

GRIDX 3
-------
General Integration Accuracy     IntAcc      ... 4.338
Radial Grid Type                 RadialGrid  ... OptM3 with GC (2021)
Angular Grid (max. ang.)         AngularGrid ... 3 (Lebedev-194)
Angular grid pruning method      GridPruning ... 4 (adaptive)
Weight generation scheme         WeightScheme... mBecke (2022)
Basis function cutoff            BFCut       ... 1.0000e-12
Integration weight cutoff        WCut        ... 1.0000e-14
Partially contracted basis set               ... on
Rotationally invariant grid construction     ... off
Angular grids for H and He will be reduced by one unit

Total number of grid points                  ...    47759
Total number of batches                      ...      382
Average number of points per batch           ...      125
Average number of grid points per atom       ...     2985
UseSFitting                                  ... on
Initializing property integral containers    ... done (  0.0 sec)

SHARK setup successfully completed in   1.5 seconds

Maximum memory used throughout the entire STARTUP-calculation: 31.9 MB
Occupation numbers will be reassigned to an Aufbau configuration
             **** ENERGY FILE WAS UPDATED (calc.en.tmp) ****
Finished Guess after   0.0 sec
Maximum memory used throughout the entire GUESS-calculation: 11.0 MB
--------------------
CPCM SOLVATION MODEL
--------------------
CPCM parameters:
  Epsilon                                         ...      16.7000
  Refrac                                          ...       1.2750
  Rsolv                                           ...       1.3000
  Surface type                                    ... GAUSSIAN VDW
  Discretization scheme                           ... Constant charge density
    Threshold for H atoms                         ...       5.0000 (charges/Ang^2)
    Threshold for non-H atoms                     ...       5.0000 (charges/Ang^2)
  Epsilon function type                           ...         CPCM
Solvent:                                          ... CUSTOM
Radii:
  Scheme                                          ... Element-dependent radii
  Radius for O  used is    3.4469 Bohr (=   1.8240 Ang.)
  Radius for C  used is    3.8550 Bohr (=   2.0400 Ang.)
  Radius for H  used is    2.4944 Bohr (=   1.3200 Ang.)
Calculating surface                               ...        done! (  0.0s)
Cavity surface points                             ...         1548
Cavity Volume                                     ...    1030.5661
Cavity Surface-area                               ...     594.5337
Calculating surface distance matrix               ...        done! (  0.0s)
Performing Cholesky decomposition & store         ...        done! (  0.1s)
Overall time for CPCM initialization              ...                 0.1s

----------------------------------------D-I-I-S--------------------------------------------
Iteration    Energy (Eh)           Delta-E    RMSDP     MaxDP     DIISErr   Damp  Time(sec)
-------------------------------------------------------------------------------------------
               ***  Starting incremental Fock matrix formation  ***
                              *** Initializing SOSCF ***
---------------------------------------S-O-S-C-F--------------------------------------
Iteration    Energy (Eh)           Delta-E    RMSDP     MaxDP     MaxGrad    Time(sec)
--------------------------------------------------------------------------------------
    1    -457.0856644305686132     0.00e+00  1.22e-04  2.86e-03  1.36e-04     4.5
               *** Restarting incremental Fock matrix formation ***
    2    -457.0857096366688666    -4.52e-05  4.68e-05  9.43e-04  2.59e-04     4.5
    3    -457.0857165738671029    -6.94e-06  2.17e-05  4.90e-04  8.23e-05     3.7
    4    -457.0857169232908745    -3.49e-07  8.73e-06  3.14e-04  1.05e-04     3.7
    5    -457.0857173196360463    -3.96e-07  2.17e-06  4.09e-05  1.26e-05     3.5
    6    -457.0857173294956510    -9.86e-09  1.02e-06  2.81e-05  8.75e-06     3.3
    7    -457.0857173321902565    -2.69e-09  4.97e-07  9.42e-06  3.96e-06     3.1
    8    -457.0857173330268779    -8.37e-10  1.97e-07  4.72e-06  1.88e-06     3.1
                 **** Energy Check signals convergence ****

               *****************************************************
               *                     SUCCESS                       *
               *           SCF CONVERGED AFTER   8 CYCLES          *
               *****************************************************

Recomputing exchange energy using gridx3       ... done (    6.861 sec)
Old exchange energy                            :    -30.694030373 Eh
New exchange energy                            :    -30.694025813 Eh
Exchange energy change after final integration :      0.000004560 Eh
Total energy after final integration           :   -457.085712773 Eh
             **** ENERGY FILE WAS UPDATED (calc.en.tmp) ****

----------------
TOTAL SCF ENERGY
----------------

Total Energy       :       -457.08571277303167 Eh          -12437.93458 eV

Components:
Nuclear Repulsion  :        442.51365060599585 Eh           12041.40861 eV
Electronic Energy  :       -899.50872576490576 Eh          -24476.87681 eV
One Electron Energy:      -1486.91087333578093 Eh          -40460.90186 eV
Two Electron Energy:        587.40214757087517 Eh           15984.02505 eV
CPCM Dielectric    :         -0.09064217411691 Eh              -2.46650 eV

Virial components:
Potential Energy   :       -910.75563826630571 Eh          -24782.92086 eV
Kinetic Energy     :        453.66992549327404 Eh           12344.98628 eV
Virial Ratio       :          2.00752923455537

DFT components:
N(Alpha)           :       33.000007289615 electrons
N(Beta)            :       33.000007289615 electrons
N(Total)           :       66.000014579229 electrons
E(X)               :      -27.319777072512 Eh       
E(C)               :       -1.667410908140 Eh       
E(XC)              :      -28.987187980651 Eh       

CPCM Solvation Model Properties:
Surface-charge          :         -1.01033546743313
Corrected charge        :         -1.00000000000000
Outlying charge corr.   :          0.00000742025924 Eh               0.00020 eV
Free-energy (cav+disp)  :  This term is not implemented in the current solvation scheme

---------------
SCF CONVERGENCE
---------------

  Last Energy change         ...    8.3662e-10  Tolerance :   1.0000e-09
  Last MAX-Density change    ...    4.7165e-06  Tolerance :   1.0000e-08
  Last RMS-Density change    ...    1.9707e-07  Tolerance :   1.0000e-09
  Last DIIS Error            ...    2.6460e-03  Tolerance :   1.0000e-08
  Last Orbital Gradient      ...    1.8819e-06  Tolerance :   2.0000e-06
  Last Orbital Rotation      ...    3.8416e-06  Tolerance :   2.0000e-06


Total SCF time: 0 days 0 hours 0 min 36 sec 
Finished LeanSCF after  36.5 sec

Maximum memory used throughout the entire LEANSCF-calculation: 28.3 MB

------------------------------------------------------------------------------
                                ORCA  MP2 
------------------------------------------------------------------------------

Freezing NCore=18 chemical core electrons

----------------------
RI-MP2 ENERGY+GRADIENT
----------------------
Dimension of the orbital basis            ...  161
Dimension of the AuxC basis               ...  530
Memory devoted to MP2                     ... 4096 MB   
Data format for matrix containers         ... DOUBLE
Compression type for matrix containers    ... UNCOMPRESSED
Overall scaling of the MP2 energy         ...   2.700e-01

-----------------------
SHARK RI TRANSFORMATION
-----------------------

Number of basis functions                ...    161
Number of aux functions                  ...    530
Number of operators                      ...      1
Generation of IJK                        ... YES
Generation of IAK                        ... YES
Generation of ABK                        ... NO
Orbital Range Operator  0:    0-  32 to   33- 160

Aux basis identifier                     ...   AUXC
Contraction scheme used                  ... SEGMENTED
Do orthogonalization                     ... YES
All operator combinations                ... NO
Transpose (ia|K)                         ... NO
Integral generator used                  ... LIBINT
Starting integral generation + trafo... 
Half trafo (segmented) done. Total time =  0.4 sec. integrals=  0.3 sec trafo=  0.1 sec
Integral generation and half transformation done (  0.4 sec)

Reading or making V^(-1/2)          ... done (  0.0 sec)
Sorting IJK integrals               ... done (  0.2 sec)
Sorting IAK integrals               ... done (  0.3 sec)

SHARK RI integral transformation done. Total time =  0.7 sec.

Opening buffers                              ... done
Frozen core precalculation                   ... done

Starting loop over batches of integrals:

Operator 0  - window                       ... (  9- 32)x( 33-160)
Operator 0  - Memory available             ...  4096 MB
Operator 0  - Memory needed per MO         ...   0.5 MB
Operator 0  - Number of orbitals per batch ... 24
Operator 0  - Number of batches            ... 1

OPERATOR  0   PASS   0:  MOs     9 ...   32
  Reading integrals       ... ok
  Internal MO  11
  Internal MO  14
  Internal MO  17
  Internal MO  20
  Internal MO  23
  Internal MO  26
  Internal MO  29
  Internal MO  32
Closing buffer GIPV ( 0.02 GB; CompressionRatio= 1.00)
Time spent in pair loops =     1.879 sec
Deleting buffers (Ka|jb) ...done

-----------------------------------------------
 RI-MP2 CORRELATION ENERGY:     -0.437276638 Eh
-----------------------------------------------


---------------------
MP2 DENSITY FORMATION
---------------------

Completing the external part of the density      ... done
Storing the unrelaxed density                    ... done

Re-sorting 3-index density container for op 0    ... done
Computing external part of the Lagrangian        ... done
Calculating the xc-kernel                        ... done
Calculating G(D)                                 ... done
Completing the Lagrangian                        ... done
Solving the Z-vector equations                   ... Using XC Grid                  ... (calc.grid_cpscf.tmp) 
Recalculating density on grid  ... (calc.grho_cpscf0.tmp) done
Calculating the xc-kernel      ... (calc.fxc_cpscf0.tmp) done

-------------------
SHARK CP-SCF DRIVER
-------------------

Dimension of the orbital basis          ...    161
Dimension of the CPSCF-problem          ...   4224
Number of operators                     ...      1
Max. number of iterations               ...    128
Convergence Tolerance                   ... 3.0e-05
Number of perturbations                 ...      1
Perturbation type                       ... REAL

----------------------------
POPLE LINEAR EQUATION SOLVER
----------------------------

  ITERATION   0:   ||err||_max =   7.1885e-02 (   1.9 sec)
  ITERATION   1:   ||err||_max =   1.9255e-02 (   2.0 sec)
  ITERATION   2:   ||err||_max =   9.3687e-03 (   2.0 sec)
  ITERATION   3:   ||err||_max =   3.1446e-03 (   2.0 sec)
  ITERATION   4:   ||err||_max =   1.0518e-03 (   2.0 sec)
  ITERATION   5:   ||err||_max =   4.6378e-04 (   1.9 sec)
  ITERATION   6:   ||err||_max =   1.5324e-04 (   1.9 sec)
  ITERATION   7:   ||err||_max =   5.0464e-05 (   1.9 sec)
  ITERATION   8:   ||err||_max =   2.0830e-05 (   1.9 sec)
done
Finalizing the relaxed density                   ... done
Transforming P to the AO basis                   ... done
Storing the relaxed density                      ... done

------------------------------------
ENERGY WEIGHTED DENSITY FINALIZATION
------------------------------------

Gathering the parts of the W-matrix              ... done
Forming the Z-density                            ... done
Transforming Z to the AO basis                   ... done
Calculating G(Z)                                 ... done
Finalizing the W-matrix                          ... done
Transforming W to the AO basis and storing       ... done

----------------------------------
MP2 DERIVATIVE INTEGRAL GENERATION
----------------------------------

Input SCF Electron Density              ... calc.scfp
Input Correlated Electron Density       ... calc.pmp2re
Input Energy Weighted Density           ... calc.wmp2.tmp

Nuclear repulsion gradient              ... done (  0.0 sec)
HCore & Overlap gradient  (SHARK)       ... done (  0.2 sec)
Two-electron RIJ gradient terms         ... done (  1.1 sec)

-----------------------------------------------------------
MP2 COSX Grid Generation
-----------------------------------------------------------

General Integration Accuracy     IntAcc      ... 4.871
Radial Grid Type                 RadialGrid  ... OptM3 with GC (2021)
Angular Grid (max. ang.)         AngularGrid ... 4 (Lebedev-302)
Angular grid pruning method      GridPruning ... 4 (adaptive)
Weight generation scheme         WeightScheme... mBecke (2022)
Basis function cutoff            BFCut       ... 1.0000e-12
Integration weight cutoff        WCut        ... 1.0000e-14
Partially contracted basis set               ... on
Rotationally invariant grid construction     ... off
Angular grids for H and He will be reduced by one unit

Total number of grid points                  ...    90091
Total number of batches                      ...      713
Average number of points per batch           ...      126
Average number of grid points per atom       ...     5631
UseSFitting                                  ... on
Two-electron COSX gradient terms        ... 
Integration Timings:
Total Time                  =    21.1 sec
Basis fcn evaluation        =     0.3 sec
Density evaluation          =     0.5 sec
A evaluation                =    16.7 sec
A derivative evaluation     =     0.0 sec
S-fit derivative evaluation =     1.5 sec
anal. over. der. evaluation =     0.0 sec
num. over. der. evaluation  =     1.2 sec
K(P) evaluation             =     0.3 sec
finalize                    =     0.0 sec

done ( 22.0 sec)
CPCM gradient                           ... done (  1.2 sec)
DFT XC gradient                         ... Exchange-correlation gradient    ... done
done (  3.1 sec)
Empirical dispersion gradient           ... 
-------------------
DISPERSION GRADIENT
-------------------

   1   O   :    0.000069305    0.000119672    0.000000245
   2   C   :    0.000159487    0.000036620    0.000000703
   3   O   :    0.000091843   -0.000028454    0.000000170
   4   C   :    0.000139998   -0.000039143   -0.000000065
   5   C   :   -0.000675525   -0.000057586   -0.000001212
   6   C   :   -0.000118731    0.000062972   -0.000000063
   7   C   :    0.000282162   -0.000057017    0.000000730
   8   C   :    0.000178077    0.000134092    0.000000372
   9   O   :   -0.000094343   -0.000065041    0.000000130
  10   H   :    0.000077440   -0.000016814    0.000024685
  11   H   :    0.000077499   -0.000016877   -0.000025004
  12   H   :    0.000068656   -0.000051383   -0.000000108
  13   H   :   -0.000065485   -0.000082763    0.000035062
  14   H   :   -0.000065311   -0.000082682   -0.000035350
  15   H   :   -0.000039331    0.000105498   -0.000000120
  16   H   :   -0.000085740    0.000038905   -0.000000175

Difference to translation invariance:
           :   -0.0000000000    0.0000000000    0.0000000000

Difference to rotation invariance:
           :    0.0000000000    0.0000000000   -0.0000000000

Norm of the Dispersion gradient    ...    0.0008758440
RMS gradient                       ...    0.0001264172
MAX gradient                       ...    0.0006755254
done (  0.1 sec)

-------
TIMINGS
-------

Total time                :   58.888 sec
Integral trafo            :    0.711 sec (  1.2%)
FC preparation            :    0.151 sec (  0.3%)
I/O of integrals          :    0.125 sec (  0.2%)
K(i,j) operators          :    0.287 sec (  0.5%)
T(i,j) pair energies      :    0.051 sec (  0.1%)
V**(-1/2)                 :    0.061 sec (  0.1%)
Gamma(ia|P)               :    0.289 sec (  0.5%)
Gamma-Trafo               :    0.127 sec (  0.2%)
D(virtual)                :    0.073 sec (  0.1%)
D(internal)               :    0.337 sec (  0.6%)
W(virtual)                :    0.146 sec (  0.2%)
W(internal)               :    0.439 sec (  0.7%)
L(virtual)                :    0.386 sec (  0.7%)
L(internal)               :    0.052 sec (  0.1%)
XC kernel                 :    0.064 sec (  0.1%)
G(D)                      :    4.569 sec (  7.8%)
G(Z)                      :    4.532 sec (  7.7%)
Z-vector solution         :   17.752 sec ( 30.1%)
3-index derivative        :    0.782 sec (  1.3%)
2-index derivative        :    0.057 sec (  0.1%)
Fock matrix gradient      :   27.648 sec ( 47.0%)


---------------------------------------
MP2 TOTAL ENERGY:     -457.522989411 Eh
---------------------------------------

The final MP2 gradient
  0:  -0.00020155   0.00002533  -0.00042160
  1:   0.00057211  -0.00009169   0.00112713
  2:  -0.00027646   0.00016728  -0.00035394
  3:   0.00042057   0.00001446  -0.00000973
  4:   0.00013663  -0.00034569  -0.00048024
  5:  -0.00011981   0.00053709   0.00002965
  6:  -0.00044631   0.00046847  -0.00005362
  7:   0.00005599  -0.00036492   0.00020146
  8:  -0.00031436   0.00011111  -0.00000518
  9:  -0.00011483  -0.00002477   0.00002602
 10:  -0.00009292  -0.00004314  -0.00001704
 11:  -0.00006303  -0.00000049  -0.00000401
 12:   0.00000863  -0.00002591  -0.00029645
 13:   0.00011664   0.00001237   0.00021084
 14:  -0.00006252  -0.00036666   0.00000865
 15:   0.00039016  -0.00013918   0.00003766

-----------------------------------
NORM OF THE MP2 GRADIENT:  0.002025
-----------------------------------

Maximum memory used throughout the entire MP2-calculation: 39.3 MB


-------------------------------------------------------------------------------
                          DFT DISPERSION CORRECTION                            
                                                                               
                              DFTD3 V3.1  Rev 1                                
                          USING Becke-Johnson damping                          
-------------------------------------------------------------------------------
-------------------------   ----------------
Dispersion correction           -0.010291836
-------------------------   ----------------


-------------------------   --------------------
FINAL SINGLE POINT ENERGY      -457.533281247159
-------------------------   --------------------

------------------------------------------------------------------------------
                         ORCA GEOMETRY RELAXATION STEP
------------------------------------------------------------------------------

Reading the OPT-File                    .... done
Getting information on internals        .... done
Copying old internal coords+grads       .... done
Making the new internal coordinates     .... (2022 redundants) done
Validating the new internal coordinates .... (2022 redundants) done
Calculating the B-matrix                .... done
Calculating the G,G- and P matrices     .... done
Transforming gradient to internals      .... done
Projecting the internal gradient        .... done
Number of atoms                         ....  16
Number of internal coordinates          ....  69
Current Energy                          ....  -457.533281247 Eh
Current gradient norm                   ....     0.002025260 Eh/bohr
Maximum allowed component of the step   ....  0.300
Current trust radius                    ....  0.675
Updating the Hessian (BFGS)             .... done
Forming the augmented Hessian           .... done
Diagonalizing the augmented Hessian     .... done
Last element of RFO vector              ....  0.999842040
Lowest eigenvalues of augmented Hessian:
 -0.000014546  0.015461084  0.019962489  0.023991138  0.026562429
Length of the computed step             ....  0.017776262
The final length of the internal step   ....  0.017776262
Converting the step to Cartesian space:
 Initial RMS(Int)=    0.0021400105
Transforming coordinates:
 Iter   0:  RMS(Cart)=    0.0037908529 RMS(Int)=    1.6902998651
done
Storing new coordinates                 .... done
The predicted energy change is          ....    -0.000007275
Previously predicted energy change      ....    -0.000014867
Actually observed energy change         ....    -0.000013788
Ratio of predicted to observed change   ....     0.927427940
New trust radius                        ....     0.700000000

                                .--------------------.
          ----------------------|Geometry convergence|-------------------------
          Item                value                   Tolerance       Converged
          ---------------------------------------------------------------------
          Energy change      -0.0000137882            0.0000010000      NO
          RMS gradient        0.0001460701            0.0000300000      NO
          MAX gradient        0.0004117674            0.0001000000      NO
          RMS step            0.0021400105            0.0006000000      NO
          MAX step            0.0079033176            0.0010000000      NO
          ........................................................
          Max(Bonds)      0.0012      Max(Angles)    0.12
          Max(Dihed)        0.45      Max(Improp)    0.00
          ---------------------------------------------------------------------

The optimization has not yet converged - more geometry cycles are needed


    ---------------------------------------------------------------------------
                         Redundant Internal Coordinates
                            (Angstroem and degrees)

        Definition                    Value    dE/dq     Step     New-Value
    ----------------------------------------------------------------------------
     1. B(C   1,O   0)                1.2078 -0.000043  0.0000    1.2078   
     2. B(O   2,C   1)                1.3126 -0.000181  0.0003    1.3129   
     3. B(C   3,O   2)                1.4457  0.000144 -0.0002    1.4455   
     4. B(C   4,C   1)                1.5093  0.000250 -0.0007    1.5086   
     5. B(C   5,C   4)                1.4191  0.000273 -0.0004    1.4186   
     6. B(C   6,C   5)                1.3680 -0.000007  0.0001    1.3681   
     7. B(C   7,C   6)                1.4728  0.000321 -0.0012    1.4716   
     8. B(O   8,C   7)                1.4479 -0.000129  0.0002    1.4481   
     9. B(O   8,C   4)                1.2883  0.000006  0.0002    1.2886   
    10. B(H   9,C   3)                1.0957 -0.000022  0.0000    1.0958   
    11. B(H  10,C   3)                1.0957 -0.000033  0.0000    1.0958   
    12. B(H  11,C   3)                1.0917 -0.000025  0.0000    1.0917   
    13. B(H  12,C   7)                1.1024 -0.000232  0.0004    1.1028   
    14. B(H  13,C   7)                1.1025 -0.000217  0.0004    1.1029   
    15. B(H  14,C   5)                1.0861 -0.000368  0.0005    1.0866   
    16. B(H  15,C   6)                1.0912 -0.000412  0.0005    1.0918   
    17. A(O   0,C   1,O   2)          128.25  0.000210   -0.05    128.20   
    18. A(O   2,C   1,C   4)          111.59  0.000031    0.00    111.59   
    19. A(O   0,C   1,C   4)          120.16 -0.000246    0.05    120.21   
    20. A(C   1,O   2,C   3)          116.40  0.000076   -0.02    116.38   
    21. A(O   2,C   3,H  10)          109.53 -0.000093    0.02    109.55   
    22. A(H   9,C   3,H  10)          110.08  0.000132   -0.03    110.05   
    23. A(O   2,C   3,H  11)          105.45 -0.000054    0.01    105.46   
    24. A(H  10,C   3,H  11)          111.06  0.000061   -0.01    111.05   
    25. A(H   9,C   3,H  11)          111.07  0.000078   -0.01    111.06   
    26. A(O   2,C   3,H   9)          109.53 -0.000139    0.02    109.56   
    27. A(C   1,C   4,C   5)          126.04 -0.000143    0.00    126.04   
    28. A(C   5,C   4,O   8)          113.80 -0.000096    0.00    113.81   
    29. A(C   1,C   4,O   8)          120.16  0.000239   -0.00    120.15   
    30. A(C   4,C   5,C   6)          105.31  0.000016    0.00    105.31   
    31. A(C   4,C   5,H  14)          125.32 -0.000004   -0.03    125.29   
    32. A(C   6,C   5,H  14)          129.37 -0.000011    0.02    129.40   
    33. A(C   5,C   6,C   7)          108.72 -0.000032    0.00    108.72   
    34. A(C   7,C   6,H  15)          123.70  0.000040   -0.04    123.66   
    35. A(C   5,C   6,H  15)          127.58 -0.000008    0.04    127.62   
    36. A(H  12,C   7,H  13)          108.59 -0.000110    0.12    108.71   
    37. A(O   8,C   7,H  13)          107.47 -0.000076   -0.05    107.41   
    38. A(C   6,C   7,H  13)          114.19  0.000076   -0.00    114.19   
    39. A(C   6,C   7,O   8)          104.19 -0.000037    0.04    104.22   
    40. A(O   8,C   7,H  12)          107.58  0.000027   -0.09    107.48   
    41. A(C   6,C   7,H  12)          114.33  0.000110   -0.03    114.31   
    42. A(C   4,O   8,C   7)          107.99  0.000150   -0.04    107.94   
    43. D(C   3,O   2,C   1,C   4)    179.73 -0.000262    0.36    180.09   
    44. D(C   3,O   2,C   1,O   0)      0.28  0.000288   -0.39     -0.11   
    45. D(H  10,C   3,O   2,C   1)    -60.55 -0.000015    0.03    -60.52   
    46. D(H  11,C   3,O   2,C   1)    179.86 -0.000009    0.03    179.89   
    47. D(H   9,C   3,O   2,C   1)     60.27  0.000002    0.03     60.30   
    48. D(C   5,C   4,C   1,O   2)   -179.73  0.000209   -0.32   -180.04   
    49. D(C   5,C   4,C   1,O   0)     -0.23 -0.000287    0.45      0.23   
    50. D(O   8,C   4,C   1,O   2)      0.32  0.000266   -0.40     -0.08   
    51. D(O   8,C   4,C   1,O   0)    179.82 -0.000230    0.37    180.19   
    52. D(H  14,C   5,C   4,O   8)    179.96 -0.000017    0.04    180.00   
    53. D(H  14,C   5,C   4,C   1)      0.01  0.000036   -0.04     -0.03   
    54. D(C   6,C   5,C   4,C   1)   -179.97  0.000038   -0.06   -180.03   
    55. D(C   6,C   5,C   4,O   8)     -0.02 -0.000016    0.01     -0.00   
    56. D(C   7,C   6,C   5,H  14)    179.99  0.000026   -0.02    179.97   
    57. D(C   7,C   6,C   5,C   4)     -0.03  0.000024    0.00     -0.03   
    58. D(H  15,C   6,C   5,H  14)     -0.03  0.000002    0.02     -0.00   
    59. D(H  15,C   6,C   5,C   4)    179.95  0.000000    0.05    180.00   
    60. D(H  13,C   7,C   6,C   5)   -116.87  0.000052    0.03   -116.84   
    61. D(H  12,C   7,C   6,H  15)    -62.78  0.000065   -0.17    -62.94   
    62. D(H  12,C   7,C   6,C   5)    117.21  0.000042   -0.12    117.09   
    63. D(O   8,C   7,C   6,H  15)   -179.92 -0.000002   -0.06   -179.98   
    64. D(O   8,C   7,C   6,C   5)      0.07 -0.000024   -0.02      0.05   
    65. D(C   4,O   8,C   7,H  12)   -121.80 -0.000107    0.09   -121.72   
    66. D(C   4,O   8,C   7,C   6)     -0.08  0.000014    0.02     -0.05   
    67. D(C   7,O   8,C   4,C   5)      0.06  0.000000   -0.02      0.04   
    68. D(C   4,O   8,C   7,H  13)    121.44  0.000046    0.02    121.46   
    69. D(C   7,O   8,C   4,C   1)   -179.98 -0.000050    0.04   -179.94   
    ----------------------------------------------------------------------------

Geometry step timings:
Preparation and reading OPT file:      0.001 s ( 0.473 %)
Internal coordinates            :      0.000 s ( 0.019 %)
B/P matrices and projection     :      0.004 s ( 2.380 %)
Hessian update/contruction      :      0.160 s (96.124 %)
Making the step                 :      0.001 s ( 0.362 %)
Converting the step to Cartesian:      0.000 s ( 0.052 %)
Storing new data                :      0.000 s ( 0.023 %)
Checking convergence            :      0.000 s ( 0.007 %)
Final printing                  :      0.001 s ( 0.558 %)
Total time                      :      0.167 s

Time for energy+gradient        :     97.905 s
Time for complete geometry iter :     99.690 s

         *************************************************************
         *                GEOMETRY OPTIMIZATION CYCLE   8            *
         *************************************************************
---------------------------------
CARTESIAN COORDINATES (ANGSTROEM)
---------------------------------
  O      1.415571    1.513873    0.001192
  C      0.984963    0.385460   -0.001966
  O      1.659490   -0.740937   -0.001332
  C      3.100501   -0.626662    0.000656
  C     -0.503723    0.141128   -0.001049
  C     -1.513176    1.137906   -0.000855
  C     -2.697421    0.452792   -0.000739
  C     -2.408249   -0.990152   -0.001640
  O     -0.961986   -1.063193   -0.001039
  H      3.424510   -0.087877    0.898124
  H      3.427061   -0.090859   -0.897695
  H      3.473830   -1.652551    0.002847
  H     -2.767390   -1.525588    0.893041
  H     -2.765231   -1.522111   -0.899407
  H     -1.336740    2.210078   -0.000850
  H     -3.707291    0.867628   -0.000552

----------------------------
CARTESIAN COORDINATES (A.U.)
----------------------------
  NO LB      ZA    FRAG     MASS         X           Y           Z
   0 O     8.0000    0    15.999    2.675041    2.860805    0.002252
   1 C     6.0000    0    12.011    1.861310    0.728415   -0.003715
   2 O     8.0000    0    15.999    3.135981   -1.400168   -0.002518
   3 C     6.0000    0    12.011    5.859097   -1.184220    0.001240
   4 C     6.0000    0    12.011   -0.951898    0.266694   -0.001982
   5 C     6.0000    0    12.011   -2.859489    2.150330   -0.001615
   6 C     6.0000    0    12.011   -5.097388    0.855652   -0.001397
   7 C     6.0000    0    12.011   -4.550930   -1.871115   -0.003100
   8 O     8.0000    0    15.999   -1.817890   -2.009144   -0.001963
   9 H     1.0000    0     1.008    6.471386   -0.166064    1.697209
  10 H     1.0000    0     1.008    6.476207   -0.171698   -1.696397
  11 H     1.0000    0     1.008    6.564587   -3.122869    0.005381
  12 H     1.0000    0     1.008   -5.229608   -2.882943    1.687602
  13 H     1.0000    0     1.008   -5.225529   -2.876373   -1.699632
  14 H     1.0000    0     1.008   -2.526072    4.176441   -0.001606
  15 H     1.0000    0     1.008   -7.005764    1.639580   -0.001044

--------------------------------
INTERNAL COORDINATES (ANGSTROEM)
--------------------------------
 O      0   0   0     0.000000000000     0.00000000     0.00000000
 C      1   0   0     1.207786276304     0.00000000     0.00000000
 O      2   1   0     1.312919672706   128.19794118     0.00000000
 C      3   2   1     1.445536457879   116.38052673   359.86187490
 C      2   1   3     1.508603031922   120.20753673   179.71941780
 C      5   2   1     1.418647907721   126.04138328     0.20925736
 C      6   5   2     1.368143623561   105.31161635   179.96551350
 C      7   6   5     1.471634165053   108.71816349   359.96812428
 O      5   2   1     1.288563461422   120.15324005   180.17390749
 H      4   3   2     1.095773839794   109.55800210    60.29827612
 H      4   3   2     1.095792792058   109.54862666   299.48031275
 H      4   3   2     1.091708532430   105.46279684   179.89427014
 H      8   7   6     1.102781872772   114.30389393   117.08541721
 H      8   7   6     1.102906089356   114.19345511   243.15615852
 H      6   5   2     1.086592296370   125.29312553   359.96786688
 H      7   6   5     1.091753503241   127.61759598   179.99817871

---------------------------
INTERNAL COORDINATES (A.U.)
---------------------------
 O      0   0   0     0.000000000000     0.00000000     0.00000000
 C      1   0   0     2.282385290523     0.00000000     0.00000000
 O      2   1   0     2.481058617252   128.19794118     0.00000000
 C      3   2   1     2.731668021989   116.38052673   359.86187490
 C      2   1   3     2.850846575135   120.20753673   179.71941780
 C      5   2   1     2.680856026053   126.04138328     0.20925736
 C      6   5   2     2.585416760401   105.31161635   179.96551350
 C      7   6   5     2.780985541272   108.71816349   359.96812428
 O      5   2   1     2.435032048264   120.15324005   180.17390749
 H      4   3   2     2.070712461926   109.55800210    60.29827612
 H      4   3   2     2.070748276515   109.54862666   299.48031275
 H      4   3   2     2.063030144358   105.46279684   179.89427014
 H      8   7   6     2.083955724992   114.30389393   117.08541721
 H      8   7   6     2.084190460318   114.19345511   243.15615852
 H      6   5   2     2.053361859369   125.29312553   359.96786688
 H      7   6   5     2.063115126875   127.61759598   179.99817871

------------------------------------------------------------------------------
                   ___                                                        
                  /   \      - P O W E R E D   B Y -                         
                 /     \                                                     
                 |  |  |   _    _      __       _____    __    __             
                 |  |  |  | |  | |    /  \     |  _  \  |  |  /  |          
                  \  \/   | |  | |   /    \    | | | |  |  | /  /          
                 / \  \   | |__| |  /  /\  \   | |_| |  |  |/  /          
                |  |  |   |  __  | /  /__\  \  |    /   |      \           
                |  |  |   | |  | | |   __   |  |    \   |  |\   \          
                \     /   | |  | | |  |  |  |  | |\  \  |  | \   \       
                 \___/    |_|  |_| |__|  |__|  |_| \__\ |__|  \__/        
                                                                              
                      - O R C A' S   B I G   F R I E N D -                    
                                      &                                       
                       - I N T E G R A L  F E E D E R -                       
                                                                              
 v1 FN, 2020, v2 2021, v3 2022-2024                                           
------------------------------------------------------------------------------


----------------------
SHARK INTEGRAL PACKAGE
----------------------

Number of atoms                             ...     16
Number of basis functions                   ...    161
Number of shells                            ...     75
Maximum angular momentum                    ...      2
Integral batch strategy                     ... SHARK/LIBINT Hybrid
RI-J (if used) integral strategy            ... SPLIT-RIJ (Revised 2003 algorithm where possible)
Printlevel                                  ...      1
Contraction scheme used                     ... SEGMENTED contraction
Prescreening option                         ... SCHWARTZ
   Thresh                                   ... 1.000e-12
   Tcut                                     ... 1.000e-14
   Tpresel                                  ... 1.000e-14 
Coulomb Range Separation                    ... NOT USED
Exchange Range Separation                   ... NOT USED
Multipole approximations                    ... NOT USED
Finite Nucleus Model                        ... NOT USED
CABS basis                                  ... NOT available
Auxiliary Coulomb fitting basis             ... AVAILABLE
   # of basis functions in Aux-J            ...    518
   # of shells in Aux-J                     ...    170
   Maximum angular momentum in Aux-J        ...      4
Auxiliary J/K fitting basis                 ... NOT available
Auxiliary Correlation fitting basis         ... AVAILABLE
   # of basis functions in Aux-C            ...    530
   # of shells in Aux-C                     ...    186
   Maximum angular momentum in Aux-C        ...      3
Auxiliary 'external' fitting basis          ... NOT available

Checking pre-screening integrals            ... done (  0.0 sec) Dimension = 75
Check shell pair data                       ... done (  0.0 sec)
Shell pair information
Shell pair cut-off parameter TPreSel        ...   1.0e-14
Total number of shell pairs                 ...      2850
Shell pairs after pre-screening             ...      2618
Total number of primitive shell pairs       ...     10434
Primitive shell pairs kept                  ...      7061
          la=0 lb=0:    788 shell pairs
          la=1 lb=0:    942 shell pairs
          la=1 lb=1:    299 shell pairs
          la=2 lb=0:    340 shell pairs
          la=2 lb=1:    206 shell pairs
          la=2 lb=2:     43 shell pairs

Calculating one electron integrals          ... done (  0.0 sec)
Calculating RI/J V-Matrix + Cholesky decomp.... done (  0.0 sec)
Calculating RI/C V-Matrix + Cholesky decomp.... done (  0.0 sec)
Calculating Nuclear repulsion               ... done (  0.0 sec) ENN=    442.555082099436 Eh

Diagonalization of the overlap matrix:
Smallest eigenvalue                        ... 7.969e-04
Time for diagonalization                   ...    0.008 sec
Threshold for overlap eigenvalues          ... 1.000e-07
Number of eigenvalues below threshold      ... 0
Time for construction of square roots      ...    0.001 sec
Total time needed                          ...    0.010 sec

-------------------
DFT GRID GENERATION
-------------------

General Integration Accuracy     IntAcc      ... 4.388
Radial Grid Type                 RadialGrid  ... OptM3 with GC (2021)
Angular Grid (max. ang.)         AngularGrid ... 4 (Lebedev-302)
Angular grid pruning method      GridPruning ... 4 (adaptive)
Weight generation scheme         WeightScheme... mBecke (2022)
Basis function cutoff            BFCut       ... 1.0000e-12
Integration weight cutoff        WCut        ... 1.0000e-14
Partially contracted basis set               ... off
Rotationally invariant grid construction     ... off
Angular grids for H and He will be reduced by one unit

Total number of grid points                  ...    77017
Total number of batches                      ...     1212
Average number of points per batch           ...       63
Average number of grid points per atom       ...     4814

--------------------
COSX GRID GENERATION
--------------------

GRIDX 1
-------
General Integration Accuracy     IntAcc      ... 3.816
Radial Grid Type                 RadialGrid  ... OptM3 with GC (2021)
Angular Grid (max. ang.)         AngularGrid ... 1 (Lebedev-50)
Angular grid pruning method      GridPruning ... 4 (adaptive)
Weight generation scheme         WeightScheme... mBecke (2022)
Basis function cutoff            BFCut       ... 1.0000e-12
Integration weight cutoff        WCut        ... 1.0000e-14
Partially contracted basis set               ... on
Rotationally invariant grid construction     ... off
Angular grids for H and He will be reduced by one unit

Total number of grid points                  ...     9849
Total number of batches                      ...       87
Average number of points per batch           ...      113
Average number of grid points per atom       ...      616
UseSFitting                                  ... on

GRIDX 2
-------
General Integration Accuracy     IntAcc      ... 4.020
Radial Grid Type                 RadialGrid  ... OptM3 with GC (2021)
Angular Grid (max. ang.)         AngularGrid ... 2 (Lebedev-110)
Angular grid pruning method      GridPruning ... 4 (adaptive)
Weight generation scheme         WeightScheme... mBecke (2022)
Basis function cutoff            BFCut       ... 1.0000e-12
Integration weight cutoff        WCut        ... 1.0000e-14
Partially contracted basis set               ... on
Rotationally invariant grid construction     ... off
Angular grids for H and He will be reduced by one unit

Total number of grid points                  ...    21712
Total number of batches                      ...      182
Average number of points per batch           ...      119
Average number of grid points per atom       ...     1357
UseSFitting                                  ... on

GRIDX 3
-------
General Integration Accuracy     IntAcc      ... 4.338
Radial Grid Type                 RadialGrid  ... OptM3 with GC (2021)
Angular Grid (max. ang.)         AngularGrid ... 3 (Lebedev-194)
Angular grid pruning method      GridPruning ... 4 (adaptive)
Weight generation scheme         WeightScheme... mBecke (2022)
Basis function cutoff            BFCut       ... 1.0000e-12
Integration weight cutoff        WCut        ... 1.0000e-14
Partially contracted basis set               ... on
Rotationally invariant grid construction     ... off
Angular grids for H and He will be reduced by one unit

Total number of grid points                  ...    47762
Total number of batches                      ...      382
Average number of points per batch           ...      125
Average number of grid points per atom       ...     2985
UseSFitting                                  ... on
Initializing property integral containers    ... done (  0.0 sec)

SHARK setup successfully completed in   1.5 seconds

Maximum memory used throughout the entire STARTUP-calculation: 31.9 MB
Occupation numbers will be reassigned to an Aufbau configuration
             **** ENERGY FILE WAS UPDATED (calc.en.tmp) ****
Finished Guess after   0.1 sec
Maximum memory used throughout the entire GUESS-calculation: 11.0 MB
--------------------
CPCM SOLVATION MODEL
--------------------
CPCM parameters:
  Epsilon                                         ...      16.7000
  Refrac                                          ...       1.2750
  Rsolv                                           ...       1.3000
  Surface type                                    ... GAUSSIAN VDW
  Discretization scheme                           ... Constant charge density
    Threshold for H atoms                         ...       5.0000 (charges/Ang^2)
    Threshold for non-H atoms                     ...       5.0000 (charges/Ang^2)
  Epsilon function type                           ...         CPCM
Solvent:                                          ... CUSTOM
Radii:
  Scheme                                          ... Element-dependent radii
  Radius for O  used is    3.4469 Bohr (=   1.8240 Ang.)
  Radius for C  used is    3.8550 Bohr (=   2.0400 Ang.)
  Radius for H  used is    2.4944 Bohr (=   1.3200 Ang.)
Calculating surface                               ...        done! (  0.0s)
Cavity surface points                             ...         1548
Cavity Volume                                     ...    1030.4709
Cavity Surface-area                               ...     594.4771
Calculating surface distance matrix               ...        done! (  0.0s)
Performing Cholesky decomposition & store         ...        done! (  0.1s)
Overall time for CPCM initialization              ...                 0.1s

----------------------------------------D-I-I-S--------------------------------------------
Iteration    Energy (Eh)           Delta-E    RMSDP     MaxDP     DIISErr   Damp  Time(sec)
-------------------------------------------------------------------------------------------
               ***  Starting incremental Fock matrix formation  ***
                              *** Initializing SOSCF ***
---------------------------------------S-O-S-C-F--------------------------------------
Iteration    Energy (Eh)           Delta-E    RMSDP     MaxDP     MaxGrad    Time(sec)
--------------------------------------------------------------------------------------
    1    -457.0856425864342896     0.00e+00  1.18e-04  2.95e-03  1.52e-04     4.5
               *** Restarting incremental Fock matrix formation ***
    2    -457.0856840364741061    -4.15e-05  4.58e-05  9.77e-04  2.69e-04     4.4
    3    -457.0856905905972667    -6.55e-06  1.69e-05  3.47e-04  9.23e-05     3.6
    4    -457.0856911052722467    -5.15e-07  6.46e-06  2.51e-04  6.93e-05     3.5
    5    -457.0856912015165676    -9.62e-08  2.87e-06  8.48e-05  3.28e-05     3.4
    6    -457.0856912392617346    -3.77e-08  7.20e-07  1.51e-05  5.11e-06     3.3
    7    -457.0856912398498366    -5.88e-10  3.82e-07  9.12e-06  3.31e-06     3.0
                 **** Energy Check signals convergence ****

               *****************************************************
               *                     SUCCESS                       *
               *           SCF CONVERGED AFTER   7 CYCLES          *
               *****************************************************

Recomputing exchange energy using gridx3       ... done (    6.646 sec)
Old exchange energy                            :    -30.693976199 Eh
New exchange energy                            :    -30.693971741 Eh
Exchange energy change after final integration :      0.000004458 Eh
Total energy after final integration           :   -457.085686782 Eh
             **** ENERGY FILE WAS UPDATED (calc.en.tmp) ****

----------------
TOTAL SCF ENERGY
----------------

Total Energy       :       -457.08568678188840 Eh          -12437.93387 eV

Components:
Nuclear Repulsion  :        442.55508209943611 Eh           12042.53601 eV
Electronic Energy  :       -899.55009558484551 Eh          -24478.00254 eV
One Electron Energy:      -1486.99417725072567 Eh          -40463.16867 eV
Two Electron Energy:        587.44408166588016 Eh           15985.16613 eV
CPCM Dielectric    :         -0.09067775444043 Eh              -2.46747 eV

Virial components:
Potential Energy   :       -910.75600608186596 Eh          -24782.93087 eV
Kinetic Energy     :        453.67031929997751 Eh           12344.99700 eV
Virial Ratio       :          2.00752830268284

DFT components:
N(Alpha)           :       33.000007428005 electrons
N(Beta)            :       33.000007428005 electrons
N(Total)           :       66.000014856009 electrons
E(X)               :      -27.319754618489 Eh       
E(C)               :       -1.667429475936 Eh       
E(XC)              :      -28.987184094425 Eh       

CPCM Solvation Model Properties:
Surface-charge          :         -1.01033786858989
Corrected charge        :         -1.00000000000000
Outlying charge corr.   :          0.00000742401505 Eh               0.00020 eV
Free-energy (cav+disp)  :  This term is not implemented in the current solvation scheme

---------------
SCF CONVERGENCE
---------------

  Last Energy change         ...    5.8810e-10  Tolerance :   1.0000e-09
  Last MAX-Density change    ...    9.1243e-06  Tolerance :   1.0000e-08
  Last RMS-Density change    ...    3.8173e-07  Tolerance :   1.0000e-09
  Last DIIS Error            ...    2.9451e-03  Tolerance :   1.0000e-08
  Last Orbital Gradient      ...    3.3085e-06  Tolerance :   2.0000e-06
  Last Orbital Rotation      ...    1.2168e-05  Tolerance :   2.0000e-06


Total SCF time: 0 days 0 hours 0 min 33 sec 
Finished LeanSCF after  33.3 sec

Maximum memory used throughout the entire LEANSCF-calculation: 28.4 MB

------------------------------------------------------------------------------
                                ORCA  MP2 
------------------------------------------------------------------------------

Freezing NCore=18 chemical core electrons

----------------------
RI-MP2 ENERGY+GRADIENT
----------------------
Dimension of the orbital basis            ...  161
Dimension of the AuxC basis               ...  530
Memory devoted to MP2                     ... 4096 MB   
Data format for matrix containers         ... DOUBLE
Compression type for matrix containers    ... UNCOMPRESSED
Overall scaling of the MP2 energy         ...   2.700e-01

-----------------------
SHARK RI TRANSFORMATION
-----------------------

Number of basis functions                ...    161
Number of aux functions                  ...    530
Number of operators                      ...      1
Generation of IJK                        ... YES
Generation of IAK                        ... YES
Generation of ABK                        ... NO
Orbital Range Operator  0:    0-  32 to   33- 160

Aux basis identifier                     ...   AUXC
Contraction scheme used                  ... SEGMENTED
Do orthogonalization                     ... YES
All operator combinations                ... NO
Transpose (ia|K)                         ... NO
Integral generator used                  ... LIBINT
Starting integral generation + trafo... 
Half trafo (segmented) done. Total time =  0.4 sec. integrals=  0.3 sec trafo=  0.1 sec
Integral generation and half transformation done (  0.4 sec)

Reading or making V^(-1/2)          ... done (  0.0 sec)
Sorting IJK integrals               ... done (  0.2 sec)
Sorting IAK integrals               ... done (  0.3 sec)

SHARK RI integral transformation done. Total time =  0.7 sec.

Opening buffers                              ... done
Frozen core precalculation                   ... done

Starting loop over batches of integrals:

Operator 0  - window                       ... (  9- 32)x( 33-160)
Operator 0  - Memory available             ...  4096 MB
Operator 0  - Memory needed per MO         ...   0.5 MB
Operator 0  - Number of orbitals per batch ... 24
Operator 0  - Number of batches            ... 1

OPERATOR  0   PASS   0:  MOs     9 ...   32
  Reading integrals       ... ok
  Internal MO  11
  Internal MO  14
  Internal MO  17
  Internal MO  20
  Internal MO  23
  Internal MO  26
  Internal MO  29
  Internal MO  32
Closing buffer GIPV ( 0.02 GB; CompressionRatio= 1.00)
Time spent in pair loops =     1.897 sec
Deleting buffers (Ka|jb) ...done

-----------------------------------------------
 RI-MP2 CORRELATION ENERGY:     -0.437305697 Eh
-----------------------------------------------


---------------------
MP2 DENSITY FORMATION
---------------------

Completing the external part of the density      ... done
Storing the unrelaxed density                    ... done

Re-sorting 3-index density container for op 0    ... done
Computing external part of the Lagrangian        ... done
Calculating the xc-kernel                        ... done
Calculating G(D)                                 ... done
Completing the Lagrangian                        ... done
Solving the Z-vector equations                   ... Using XC Grid                  ... (calc.grid_cpscf.tmp) 
Recalculating density on grid  ... (calc.grho_cpscf0.tmp) done
Calculating the xc-kernel      ... (calc.fxc_cpscf0.tmp) done

-------------------
SHARK CP-SCF DRIVER
-------------------

Dimension of the orbital basis          ...    161
Dimension of the CPSCF-problem          ...   4224
Number of operators                     ...      1
Max. number of iterations               ...    128
Convergence Tolerance                   ... 3.0e-05
Number of perturbations                 ...      1
Perturbation type                       ... REAL

----------------------------
POPLE LINEAR EQUATION SOLVER
----------------------------

  ITERATION   0:   ||err||_max =   7.1926e-02 (   1.9 sec)
  ITERATION   1:   ||err||_max =   1.9275e-02 (   1.9 sec)
  ITERATION   2:   ||err||_max =   9.3791e-03 (   1.9 sec)
  ITERATION   3:   ||err||_max =   3.1475e-03 (   1.9 sec)
  ITERATION   4:   ||err||_max =   1.0531e-03 (   1.9 sec)
  ITERATION   5:   ||err||_max =   4.6442e-04 (   1.9 sec)
  ITERATION   6:   ||err||_max =   1.5347e-04 (   1.9 sec)
  ITERATION   7:   ||err||_max =   5.0553e-05 (   1.9 sec)
  ITERATION   8:   ||err||_max =   2.0858e-05 (   1.9 sec)
done
Finalizing the relaxed density                   ... done
Transforming P to the AO basis                   ... done
Storing the relaxed density                      ... done

------------------------------------
ENERGY WEIGHTED DENSITY FINALIZATION
------------------------------------

Gathering the parts of the W-matrix              ... done
Forming the Z-density                            ... done
Transforming Z to the AO basis                   ... done
Calculating G(Z)                                 ... done
Finalizing the W-matrix                          ... done
Transforming W to the AO basis and storing       ... done

----------------------------------
MP2 DERIVATIVE INTEGRAL GENERATION
----------------------------------

Input SCF Electron Density              ... calc.scfp
Input Correlated Electron Density       ... calc.pmp2re
Input Energy Weighted Density           ... calc.wmp2.tmp

Nuclear repulsion gradient              ... done (  0.0 sec)
HCore & Overlap gradient  (SHARK)       ... done (  0.2 sec)
Two-electron RIJ gradient terms         ... done (  1.1 sec)

-----------------------------------------------------------
MP2 COSX Grid Generation
-----------------------------------------------------------

General Integration Accuracy     IntAcc      ... 4.871
Radial Grid Type                 RadialGrid  ... OptM3 with GC (2021)
Angular Grid (max. ang.)         AngularGrid ... 4 (Lebedev-302)
Angular grid pruning method      GridPruning ... 4 (adaptive)
Weight generation scheme         WeightScheme... mBecke (2022)
Basis function cutoff            BFCut       ... 1.0000e-12
Integration weight cutoff        WCut        ... 1.0000e-14
Partially contracted basis set               ... on
Rotationally invariant grid construction     ... off
Angular grids for H and He will be reduced by one unit

Total number of grid points                  ...    90090
Total number of batches                      ...      711
Average number of points per batch           ...      126
Average number of grid points per atom       ...     5631
UseSFitting                                  ... on
Two-electron COSX gradient terms        ... 
Integration Timings:
Total Time                  =    18.9 sec
Basis fcn evaluation        =     0.3 sec
Density evaluation          =     0.5 sec
A evaluation                =    16.2 sec
A derivative evaluation     =     0.0 sec
S-fit derivative evaluation =     0.0 sec
anal. over. der. evaluation =     0.0 sec
num. over. der. evaluation  =     1.2 sec
K(P) evaluation             =     0.2 sec
finalize                    =     0.0 sec

done ( 19.9 sec)
CPCM gradient                           ... done (  1.0 sec)
DFT XC gradient                         ... Exchange-correlation gradient    ... done
done (  2.6 sec)
Empirical dispersion gradient           ... 
-------------------
DISPERSION GRADIENT
-------------------

   1   O   :    0.000069294    0.000119549    0.000000136
   2   C   :    0.000159635    0.000036669   -0.000000086
   3   O   :    0.000091654   -0.000028378   -0.000000030
   4   C   :    0.000139960   -0.000039062    0.000000030
   5   C   :   -0.000677663   -0.000058071   -0.000000056
   6   C   :   -0.000118729    0.000062502    0.000000002
   7   C   :    0.000283149   -0.000057110   -0.000000051
   8   C   :    0.000179127    0.000134922    0.000000060
   9   O   :   -0.000094398   -0.000064814   -0.000000041
  10   H   :    0.000077451   -0.000016765    0.000024859
  11   H   :    0.000077499   -0.000016886   -0.000024819
  12   H   :    0.000068679   -0.000051390    0.000000097
  13   H   :   -0.000065405   -0.000082702    0.000035142
  14   H   :   -0.000065384   -0.000082558   -0.000035296
  15   H   :   -0.000039283    0.000105338    0.000000015
  16   H   :   -0.000085588    0.000038755    0.000000038

Difference to translation invariance:
           :   -0.0000000000    0.0000000000   -0.0000000000

Difference to rotation invariance:
           :    0.0000000000   -0.0000000000   -0.0000000000

Norm of the Dispersion gradient    ...    0.0008780659
RMS gradient                       ...    0.0001267379
MAX gradient                       ...    0.0006776631
done (  0.0 sec)

-------
TIMINGS
-------

Total time                :   55.452 sec
Integral trafo            :    0.669 sec (  1.2%)
FC preparation            :    0.140 sec (  0.3%)
I/O of integrals          :    0.125 sec (  0.2%)
K(i,j) operators          :    0.285 sec (  0.5%)
T(i,j) pair energies      :    0.045 sec (  0.1%)
V**(-1/2)                 :    0.059 sec (  0.1%)
Gamma(ia|P)               :    0.287 sec (  0.5%)
Gamma-Trafo               :    0.121 sec (  0.2%)
D(virtual)                :    0.073 sec (  0.1%)
D(internal)               :    0.346 sec (  0.6%)
W(virtual)                :    0.146 sec (  0.3%)
W(internal)               :    0.465 sec (  0.8%)
L(virtual)                :    0.304 sec (  0.5%)
L(internal)               :    0.052 sec (  0.1%)
XC kernel                 :    0.062 sec (  0.1%)
G(D)                      :    4.424 sec (  8.0%)
G(Z)                      :    4.494 sec (  8.1%)
Z-vector solution         :   17.349 sec ( 31.3%)
3-index derivative        :    0.788 sec (  1.4%)
2-index derivative        :    0.057 sec (  0.1%)
Fock matrix gradient      :   24.738 sec ( 44.6%)


---------------------------------------
MP2 TOTAL ENERGY:     -457.522992479 Eh
---------------------------------------

The final MP2 gradient
  0:  -0.00005753   0.00000314   0.00020555
  1:  -0.00002443   0.00004953  -0.00054951
  2:  -0.00011757   0.00002429   0.00015906
  3:   0.00027036   0.00002732   0.00001452
  4:   0.00026347  -0.00000996   0.00020952
  5:   0.00001895  -0.00002080  -0.00003254
  6:  -0.00006719  -0.00027797  -0.00001310
  7:  -0.00014589   0.00056463   0.00006286
  8:  -0.00031042  -0.00020070   0.00000175
  9:  -0.00005308  -0.00001942   0.00001614
 10:  -0.00006529  -0.00001695  -0.00002887
 11:  -0.00003923  -0.00001423   0.00000287
 12:   0.00011361  -0.00004718   0.00002715
 13:   0.00014766  -0.00001748  -0.00007969
 14:   0.00003804  -0.00004170  -0.00000592
 15:   0.00003716  -0.00007006   0.00000940

-----------------------------------
NORM OF THE MP2 GRADIENT:  0.001099
-----------------------------------

Maximum memory used throughout the entire MP2-calculation: 39.5 MB


-------------------------------------------------------------------------------
                          DFT DISPERSION CORRECTION                            
                                                                               
                              DFTD3 V3.1  Rev 1                                
                          USING Becke-Johnson damping                          
-------------------------------------------------------------------------------
-------------------------   ----------------
Dispersion correction           -0.010292798
-------------------------   ----------------


-------------------------   --------------------
FINAL SINGLE POINT ENERGY      -457.533285277414
-------------------------   --------------------

------------------------------------------------------------------------------
                         ORCA GEOMETRY RELAXATION STEP
------------------------------------------------------------------------------

Reading the OPT-File                    .... done
Getting information on internals        .... done
Copying old internal coords+grads       .... done
Making the new internal coordinates     .... (2022 redundants) done
Validating the new internal coordinates .... (2022 redundants) done
Calculating the B-matrix                .... done
Calculating the G,G- and P matrices     .... done
Transforming gradient to internals      .... done
Projecting the internal gradient        .... done
Number of atoms                         ....  16
Number of internal coordinates          ....  69
Current Energy                          ....  -457.533285277 Eh
Current gradient norm                   ....     0.001098530 Eh/bohr
Maximum allowed component of the step   ....  0.300
Current trust radius                    ....  0.700
Updating the Hessian (BFGS)             .... done
Forming the augmented Hessian           .... done
Diagonalizing the augmented Hessian     .... done
Last element of RFO vector              ....  0.999980752
Lowest eigenvalues of augmented Hessian:
 -0.000003309  0.015461623  0.019960878  0.023999623  0.026671368
Length of the computed step             ....  0.006204672
The final length of the internal step   ....  0.006204672
Converting the step to Cartesian space:
 Initial RMS(Int)=    0.0007469547
Transforming coordinates:
 Iter   0:  RMS(Cart)=    0.0013356132 RMS(Int)=    1.0695692168
done
Storing new coordinates                 .... done
The predicted energy change is          ....    -0.000001655
Previously predicted energy change      ....    -0.000007275
Actually observed energy change         ....    -0.000004030
Ratio of predicted to observed change   ....     0.553973739
New trust radius                        ....     0.700000000

                                .--------------------.
          ----------------------|Geometry convergence|-------------------------
          Item                value                   Tolerance       Converged
          ---------------------------------------------------------------------
          Energy change      -0.0000040303            0.0000010000      NO
          RMS gradient        0.0000897253            0.0000300000      NO
          MAX gradient        0.0003666958            0.0001000000      NO
          RMS step            0.0007469547            0.0006000000      NO
          MAX step            0.0022909704            0.0010000000      NO
          ........................................................
          Max(Bonds)      0.0006      Max(Angles)    0.08
          Max(Dihed)        0.13      Max(Improp)    0.00
          ---------------------------------------------------------------------

The optimization has not yet converged - more geometry cycles are needed


    ---------------------------------------------------------------------------
                         Redundant Internal Coordinates
                            (Angstroem and degrees)

        Definition                    Value    dE/dq     Step     New-Value
    ----------------------------------------------------------------------------
     1. B(C   1,O   0)                1.2078 -0.000013 -0.0000    1.2078   
     2. B(O   2,C   1)                1.3129 -0.000023 -0.0000    1.3129   
     3. B(C   3,O   2)                1.4455  0.000110 -0.0001    1.4454   
     4. B(C   4,C   1)                1.5086 -0.000076  0.0002    1.5088   
     5. B(C   5,C   4)                1.4186 -0.000011 -0.0000    1.4186   
     6. B(C   6,C   5)                1.3681  0.000045 -0.0000    1.3681   
     7. B(C   7,C   6)                1.4716 -0.000367  0.0006    1.4722   
     8. B(O   8,C   7)                1.4481 -0.000143 -0.0002    1.4479   
     9. B(O   8,C   4)                1.2886  0.000105 -0.0001    1.2885   
    10. B(H   9,C   3)                1.0958 -0.000010  0.0000    1.0958   
    11. B(H  10,C   3)                1.0958 -0.000002  0.0000    1.0958   
    12. B(H  11,C   3)                1.0917 -0.000004  0.0000    1.0917   
    13. B(H  12,C   7)                1.1028  0.000006 -0.0000    1.1028   
    14. B(H  13,C   7)                1.1029  0.000024 -0.0000    1.1029   
    15. B(H  14,C   5)                1.0866 -0.000031  0.0000    1.0866   
    16. B(H  15,C   6)                1.0918 -0.000059  0.0001    1.0918   
    17. A(O   0,C   1,O   2)          128.20  0.000045    0.00    128.20   
    18. A(O   2,C   1,C   4)          111.59  0.000039   -0.01    111.59   
    19. A(O   0,C   1,C   4)          120.21 -0.000085    0.01    120.21   
    20. A(C   1,O   2,C   3)          116.38  0.000019   -0.00    116.38   
    21. A(O   2,C   3,H  10)          109.55 -0.000083    0.01    109.56   
    22. A(H   9,C   3,H  10)          110.05  0.000082   -0.02    110.04   
    23. A(O   2,C   3,H  11)          105.46 -0.000042    0.01    105.47   
    24. A(H  10,C   3,H  11)          111.05  0.000047   -0.01    111.04   
    25. A(H   9,C   3,H  11)          111.06  0.000041   -0.01    111.05   
    26. A(O   2,C   3,H   9)          109.56 -0.000054    0.01    109.57   
    27. A(C   1,C   4,C   5)          126.04 -0.000145    0.04    126.08   
    28. A(C   5,C   4,O   8)          113.81 -0.000112    0.01    113.81   
    29. A(C   1,C   4,O   8)          120.15  0.000257   -0.05    120.11   
    30. A(C   4,C   5,C   6)          105.31  0.000042   -0.01    105.30   
    31. A(C   4,C   5,H  14)          125.29 -0.000065    0.03    125.32   
    32. A(C   6,C   5,H  14)          129.40  0.000023   -0.02    129.37   
    33. A(C   5,C   6,C   7)          108.72 -0.000053    0.00    108.72   
    34. A(C   7,C   6,H  15)          123.66 -0.000022    0.03    123.70   
    35. A(C   5,C   6,H  15)          127.62  0.000075   -0.03    127.59   
    36. A(H  12,C   7,H  13)          108.71  0.000065   -0.06    108.65   
    37. A(O   8,C   7,H  13)          107.41 -0.000192    0.08    107.49   
    38. A(C   6,C   7,H  13)          114.19  0.000016   -0.03    114.17   
    39. A(C   6,C   7,O   8)          104.22  0.000171   -0.02    104.20   
    40. A(O   8,C   7,H  12)          107.48 -0.000140    0.07    107.56   
    41. A(C   6,C   7,H  12)          114.30  0.000051   -0.03    114.28   
    42. A(C   4,O   8,C   7)          107.94 -0.000048    0.02    107.96   
    43. D(C   3,O   2,C   1,C   4)   -179.88  0.000127   -0.11   -179.99   
    44. D(C   3,O   2,C   1,O   0)     -0.14 -0.000141    0.13     -0.01   
    45. D(H  10,C   3,O   2,C   1)    -60.52 -0.000013    0.00    -60.52   
    46. D(H  11,C   3,O   2,C   1)    179.89 -0.000001    0.00    179.90   
    47. D(H   9,C   3,O   2,C   1)     60.30  0.000003   -0.00     60.30   
    48. D(C   5,C   4,C   1,O   2)    179.97 -0.000103    0.09    180.07   
    49. D(C   5,C   4,C   1,O   0)      0.21  0.000141   -0.13      0.08   
    50. D(O   8,C   4,C   1,O   2)     -0.06 -0.000133    0.12      0.06   
    51. D(O   8,C   4,C   1,O   0)   -179.83  0.000111   -0.10   -179.93   
    52. D(H  14,C   5,C   4,O   8)   -180.00  0.000007   -0.01   -180.01   
    53. D(H  14,C   5,C   4,C   1)     -0.03 -0.000022    0.02     -0.02   
    54. D(C   6,C   5,C   4,C   1)    179.97 -0.000029    0.02    179.99   
    55. D(C   6,C   5,C   4,O   8)     -0.00 -0.000000   -0.00     -0.00   
    56. D(C   7,C   6,C   5,H  14)    179.97 -0.000004    0.01    179.98   
    57. D(C   7,C   6,C   5,C   4)     -0.03  0.000003    0.00     -0.03   
    58. D(H  15,C   6,C   5,H  14)     -0.00 -0.000019   -0.00     -0.01   
    59. D(H  15,C   6,C   5,C   4)    180.00 -0.000011   -0.01    179.99   
    60. D(H  13,C   7,C   6,C   5)   -116.84  0.000112   -0.08   -116.92   
    61. D(H  12,C   7,C   6,H  15)    -62.94 -0.000025    0.07    -62.87   
    62. D(H  12,C   7,C   6,C   5)    117.09 -0.000040    0.06    117.14   
    63. D(O   8,C   7,C   6,H  15)   -179.98  0.000009    0.01   -179.97   
    64. D(O   8,C   7,C   6,C   5)      0.05 -0.000005   -0.01      0.04   
    65. D(C   4,O   8,C   7,H  12)   -121.72 -0.000076    0.01   -121.71   
    66. D(C   4,O   8,C   7,C   6)     -0.05  0.000005    0.01     -0.05   
    67. D(C   7,O   8,C   4,C   5)      0.03 -0.000003   -0.00      0.03   
    68. D(C   4,O   8,C   7,H  13)    121.46  0.000018    0.01    121.46   
    69. D(C   7,O   8,C   4,C   1)   -179.93  0.000024   -0.03   -179.96   
    ----------------------------------------------------------------------------

Geometry step timings:
Preparation and reading OPT file:      0.001 s (21.013 %)
Internal coordinates            :      0.000 s ( 0.807 %)
B/P matrices and projection     :      0.001 s (17.478 %)
Hessian update/contruction      :      0.001 s (17.590 %)
Making the step                 :      0.001 s (14.779 %)
Converting the step to Cartesian:      0.000 s ( 1.698 %)
Storing new data                :      0.000 s ( 0.863 %)
Checking convergence            :      0.000 s ( 0.334 %)
Final printing                  :      0.001 s (25.383 %)
Total time                      :      0.004 s

Time for energy+gradient        :     91.898 s
Time for complete geometry iter :     91.949 s

         *************************************************************
         *                GEOMETRY OPTIMIZATION CYCLE   9            *
         *************************************************************
---------------------------------
CARTESIAN COORDINATES (ANGSTROEM)
---------------------------------
  O      1.416253    1.514176    0.001482
  C      0.985216    0.385925    0.000296
  O      1.659272   -0.740728   -0.000358
  C      3.100215   -0.627027    0.000201
  C     -0.503711    0.141960   -0.000218
  C     -1.513537    1.138349   -0.001027
  C     -2.697396    0.452641   -0.001493
  C     -2.407386   -0.990698   -0.001623
  O     -0.961295   -1.062527   -0.000104
  H      3.425574   -0.088835    0.897551
  H      3.426294   -0.090833   -0.898102
  H      3.473316   -1.653007    0.001446
  H     -2.767945   -1.525689    0.892738
  H     -2.764802   -1.523016   -0.898976
  H     -1.338047    2.210705   -0.001120
  H     -3.707302    0.867538   -0.001956

----------------------------
CARTESIAN COORDINATES (A.U.)
----------------------------
  NO LB      ZA    FRAG     MASS         X           Y           Z
   0 O     8.0000    0    15.999    2.676330    2.861378    0.002800
   1 C     6.0000    0    12.011    1.861789    0.729293    0.000559
   2 O     8.0000    0    15.999    3.135570   -1.399773   -0.000677
   3 C     6.0000    0    12.011    5.858558   -1.184909    0.000379
   4 C     6.0000    0    12.011   -0.951877    0.268266   -0.000412
   5 C     6.0000    0    12.011   -2.860170    2.151167   -0.001940
   6 C     6.0000    0    12.011   -5.097340    0.855367   -0.002822
   7 C     6.0000    0    12.011   -4.549300   -1.872148   -0.003067
   8 O     8.0000    0    15.999   -1.816585   -2.007886   -0.000196
   9 H     1.0000    0     1.008    6.473397   -0.167874    1.696125
  10 H     1.0000    0     1.008    6.474758   -0.171649   -1.697166
  11 H     1.0000    0     1.008    6.563615   -3.123730    0.002733
  12 H     1.0000    0     1.008   -5.230658   -2.883135    1.687031
  13 H     1.0000    0     1.008   -5.224719   -2.878083   -1.698818
  14 H     1.0000    0     1.008   -2.528542    4.177627   -0.002116
  15 H     1.0000    0     1.008   -7.005786    1.639409   -0.003696

--------------------------------
INTERNAL COORDINATES (ANGSTROEM)
--------------------------------
 O      0   0   0     0.000000000000     0.00000000     0.00000000
 C      1   0   0     1.207784740938     0.00000000     0.00000000
 O      2   1   0     1.312897493905   128.19984717     0.00000000
 C      3   2   1     1.445422171094   116.37956765     0.00000000
 C      2   1   3     1.508782435229   120.21425367   179.98187867
 C      5   2   1     1.418639315569   126.07835372     0.07991420
 C      6   5   2     1.368107547630   105.30373737   179.98901633
 C      7   6   5     1.472186610908   108.71885369   359.97280254
 O      5   2   1     1.288477099132   120.10713156   180.07090895
 H      4   3   2     1.095785367855   109.56949175    60.29709147
 H      4   3   2     1.095800407510   109.56183177   299.48455338
 H      4   3   2     1.091714449295   105.47223304   179.89547150
 H      8   7   6     1.102769390081   114.27699925   117.14170110
 H      8   7   6     1.102883135367   114.16925638   243.07892381
 H      6   5   2     1.086620977409   125.32224580     0.00000000
 H      7   6   5     1.091810551483   127.58579706   179.98707425

---------------------------
INTERNAL COORDINATES (A.U.)
---------------------------
 O      0   0   0     0.000000000000     0.00000000     0.00000000
 C      1   0   0     2.282382389101     0.00000000     0.00000000
 O      2   1   0     2.481016705391   128.19984717     0.00000000
 C      3   2   1     2.731452051266   116.37956765     0.00000000
 C      2   1   3     2.851185598254   120.21425367   179.98187867
 C      5   2   1     2.680839789238   126.07835372     0.07991420
 C      6   5   2     2.585348586772   105.30373737   179.98901633
 C      7   6   5     2.782029512642   108.71885369   359.97280254
 O      5   2   1     2.434868847189   120.10713156   180.07090895
 H      4   3   2     2.070734246803   109.56949175    60.29709147
 H      4   3   2     2.070762667633   109.56183177   299.48455338
 H      4   3   2     2.063041325612   105.47223304   179.89547150
 H      8   7   6     2.083932136125   114.27699925   117.14170110
 H      8   7   6     2.084147083565   114.16925638   243.07892381
 H      6   5   2     2.053416058677   125.32224580     0.00000000
 H      7   6   5     2.063222932429   127.58579706   179.98707425

------------------------------------------------------------------------------
                   ___                                                        
                  /   \      - P O W E R E D   B Y -                         
                 /     \                                                     
                 |  |  |   _    _      __       _____    __    __             
                 |  |  |  | |  | |    /  \     |  _  \  |  |  /  |          
                  \  \/   | |  | |   /    \    | | | |  |  | /  /          
                 / \  \   | |__| |  /  /\  \   | |_| |  |  |/  /          
                |  |  |   |  __  | /  /__\  \  |    /   |      \           
                |  |  |   | |  | | |   __   |  |    \   |  |\   \          
                \     /   | |  | | |  |  |  |  | |\  \  |  | \   \       
                 \___/    |_|  |_| |__|  |__|  |_| \__\ |__|  \__/        
                                                                              
                      - O R C A' S   B I G   F R I E N D -                    
                                      &                                       
                       - I N T E G R A L  F E E D E R -                       
                                                                              
 v1 FN, 2020, v2 2021, v3 2022-2024                                           
------------------------------------------------------------------------------


----------------------
SHARK INTEGRAL PACKAGE
----------------------

Number of atoms                             ...     16
Number of basis functions                   ...    161
Number of shells                            ...     75
Maximum angular momentum                    ...      2
Integral batch strategy                     ... SHARK/LIBINT Hybrid
RI-J (if used) integral strategy            ... SPLIT-RIJ (Revised 2003 algorithm where possible)
Printlevel                                  ...      1
Contraction scheme used                     ... SEGMENTED contraction
Prescreening option                         ... SCHWARTZ
   Thresh                                   ... 1.000e-12
   Tcut                                     ... 1.000e-14
   Tpresel                                  ... 1.000e-14 
Coulomb Range Separation                    ... NOT USED
Exchange Range Separation                   ... NOT USED
Multipole approximations                    ... NOT USED
Finite Nucleus Model                        ... NOT USED
CABS basis                                  ... NOT available
Auxiliary Coulomb fitting basis             ... AVAILABLE
   # of basis functions in Aux-J            ...    518
   # of shells in Aux-J                     ...    170
   Maximum angular momentum in Aux-J        ...      4
Auxiliary J/K fitting basis                 ... NOT available
Auxiliary Correlation fitting basis         ... AVAILABLE
   # of basis functions in Aux-C            ...    530
   # of shells in Aux-C                     ...    186
   Maximum angular momentum in Aux-C        ...      3
Auxiliary 'external' fitting basis          ... NOT available

Checking pre-screening integrals            ... done (  0.0 sec) Dimension = 75
Check shell pair data                       ... done (  0.0 sec)
Shell pair information
Shell pair cut-off parameter TPreSel        ...   1.0e-14
Total number of shell pairs                 ...      2850
Shell pairs after pre-screening             ...      2618
Total number of primitive shell pairs       ...     10434
Primitive shell pairs kept                  ...      7061
          la=0 lb=0:    788 shell pairs
          la=1 lb=0:    942 shell pairs
          la=1 lb=1:    299 shell pairs
          la=2 lb=0:    340 shell pairs
          la=2 lb=1:    206 shell pairs
          la=2 lb=2:     43 shell pairs

Calculating one electron integrals          ... done (  0.0 sec)
Calculating RI/J V-Matrix + Cholesky decomp.... done (  0.0 sec)
Calculating RI/C V-Matrix + Cholesky decomp.... done (  0.0 sec)
Calculating Nuclear repulsion               ... done (  0.0 sec) ENN=    442.553272414017 Eh

Diagonalization of the overlap matrix:
Smallest eigenvalue                        ... 7.976e-04
Time for diagonalization                   ...    0.003 sec
Threshold for overlap eigenvalues          ... 1.000e-07
Number of eigenvalues below threshold      ... 0
Time for construction of square roots      ...    0.001 sec
Total time needed                          ...    0.004 sec

-------------------
DFT GRID GENERATION
-------------------

General Integration Accuracy     IntAcc      ... 4.388
Radial Grid Type                 RadialGrid  ... OptM3 with GC (2021)
Angular Grid (max. ang.)         AngularGrid ... 4 (Lebedev-302)
Angular grid pruning method      GridPruning ... 4 (adaptive)
Weight generation scheme         WeightScheme... mBecke (2022)
Basis function cutoff            BFCut       ... 1.0000e-12
Integration weight cutoff        WCut        ... 1.0000e-14
Partially contracted basis set               ... off
Rotationally invariant grid construction     ... off
Angular grids for H and He will be reduced by one unit

Total number of grid points                  ...    77017
Total number of batches                      ...     1212
Average number of points per batch           ...       63
Average number of grid points per atom       ...     4814

--------------------
COSX GRID GENERATION
--------------------

GRIDX 1
-------
General Integration Accuracy     IntAcc      ... 3.816
Radial Grid Type                 RadialGrid  ... OptM3 with GC (2021)
Angular Grid (max. ang.)         AngularGrid ... 1 (Lebedev-50)
Angular grid pruning method      GridPruning ... 4 (adaptive)
Weight generation scheme         WeightScheme... mBecke (2022)
Basis function cutoff            BFCut       ... 1.0000e-12
Integration weight cutoff        WCut        ... 1.0000e-14
Partially contracted basis set               ... on
Rotationally invariant grid construction     ... off
Angular grids for H and He will be reduced by one unit

Total number of grid points                  ...     9849
Total number of batches                      ...       87
Average number of points per batch           ...      113
Average number of grid points per atom       ...      616
UseSFitting                                  ... on

GRIDX 2
-------
General Integration Accuracy     IntAcc      ... 4.020
Radial Grid Type                 RadialGrid  ... OptM3 with GC (2021)
Angular Grid (max. ang.)         AngularGrid ... 2 (Lebedev-110)
Angular grid pruning method      GridPruning ... 4 (adaptive)
Weight generation scheme         WeightScheme... mBecke (2022)
Basis function cutoff            BFCut       ... 1.0000e-12
Integration weight cutoff        WCut        ... 1.0000e-14
Partially contracted basis set               ... on
Rotationally invariant grid construction     ... off
Angular grids for H and He will be reduced by one unit

Total number of grid points                  ...    21713
Total number of batches                      ...      181
Average number of points per batch           ...      119
Average number of grid points per atom       ...     1357
UseSFitting                                  ... on

GRIDX 3
-------
General Integration Accuracy     IntAcc      ... 4.338
Radial Grid Type                 RadialGrid  ... OptM3 with GC (2021)
Angular Grid (max. ang.)         AngularGrid ... 3 (Lebedev-194)
Angular grid pruning method      GridPruning ... 4 (adaptive)
Weight generation scheme         WeightScheme... mBecke (2022)
Basis function cutoff            BFCut       ... 1.0000e-12
[truncated: 208,470 more chars]
