# Supplementary material for: Bro̷nsted Acid-Catalyzed Reduction of Furans
Source: J Am Chem Soc. 2025 Feb 19;147(9):7932–8. doi: 10.1021/jacs.4c18485 (PMC11887439; doi:10.1021/jacs.4c18485)
Supplement: Supplementary file 2 — ja4c18485_si_002.zip [file ja4c18485_si_002.zip › AllCoordinates/2-Methylester-Furan/2/calc.xyz]

16
Coordinates from ORCA-job calc E -457.533286657106
  O           1.41691242630779      1.51425836773373      0.00194686033534
  C           0.98521537357875      0.38627165697545      0.00063095754184
  O           1.65901304421484     -0.74066360812823     -0.00041649846497
  C           3.09973798903640     -0.62728558633624      0.00015391651181
  C          -0.50372559768991      0.14251727117959     -0.00034721977591
  C          -1.51379274576839      1.13861329072224     -0.00122357368957
  C          -2.69738761617184      0.45248505504473     -0.00190532619373
  C          -2.40714951474071     -0.99089647863620     -0.00167941193315
  O          -0.96069523900785     -1.06219043366338     -0.00042971470038
  H           3.42560595754483     -0.09010338706903      0.89795356690472
  H           3.42623243175615     -0.09011494250861     -0.89743630149121
  H           3.47287866762748     -1.65326222581838      0.00025992257524
  H          -2.76695866961863     -1.52492208159553      0.89359501771454
  H          -2.76505284341343     -1.52384325977250     -0.89841986566295
  H          -1.33861301921896      2.21105141573459     -0.00126108141425
  H          -3.70750187133653      0.86701927013778     -0.00268427975737
