# Supplementary material for: Bro̷nsted Acid-Catalyzed Reduction of Furans
Source: J Am Chem Soc. 2025 Feb 19;147(9):7932–8. doi: 10.1021/jacs.4c18485 (PMC11887439; doi:10.1021/jacs.4c18485)
Supplement: Supplementary file 2 — ja4c18485_si_002.zip [file ja4c18485_si_002.zip › AllCoordinates/2-Methylester-Furan/2/SP2/calc.mpi8.out]

! Job execution by suborca V 10.00 !
Job started from head1.mpi-muelheim.mpg.de, running /hsnfs/software/orca/orca_stable_directory/orca_stable_20240817/orca on xe31th18.mpi-muelheim.mpg.de in /usr/scratch/frank/calc__9282457 (/bin/ksh)
Job execution start: Sat Aug 17 15:50:19 CEST 2024
Shared library path: /hsnfs/software/openmpi-4.1.0/lib:/hsnfs/software/orca/orca_stable_directory/orca_stable_20240817:/hsnfs/software/themis/llvm-14.0.1/lib::/hsnfs/software/cfour-2.1/lib:/hsnfs/software/orca/orca_stable:/usr/users/openmpi-2.0.4/lib:/opt/intel/lib/intel64:/opt/intel/mkl/lib/intel64
SLURM Job ID is: 9282457
SLURM_JOB_NODELIST: xe31th18
Maxcore enforced by SLURM: 9600 MB per core
Expanded nodelist (1 nodes):
xe31th18

                                 *****************
                                 * O   R   C   A *
                                 *****************

                                            #,                                       
                                            ###                                      
                                            ####                                     
                                            #####                                    
                                            ######                                   
                                           ########,                                 
                                     ,,################,,,,,                         
                               ,,#################################,,                 
                          ,,##########################################,,             
                       ,#########################################, ''#####,          
                    ,#############################################,,   '####,        
                  ,##################################################,,,,####,       
                ,###########''''           ''''###############################       
              ,#####''   ,,,,##########,,,,          '''####'''          '####       
            ,##' ,,,,###########################,,,                        '##       
           ' ,,###''''                  '''############,,,                           
         ,,##''                                '''############,,,,        ,,,,,,###''
      ,#''                                            '''#######################'''  
     '                                                          ''''####''''         
             ,#######,   #######,   ,#######,      ##                                
            ,#'     '#,  ##    ##  ,#'     '#,    #''#        ,####,   ,####,        
            ##       ##  ##   ,#'  ##            #'  '#       #'       #'  '#        
            ##       ##  #######   ##           ,######,      #####,   #    #        
            '#,     ,#'  ##    ##  '#,     ,#' ,#      #,     #,   #   #,  ,#        
             '#######'   ##     ##  '#######'  #'      '#     '####' # '####'        


                #########################################################
                #                        -***-                          #
                #          Department of theory and spectroscopy        #
                #                                                       #
                #                      Frank Neese                      #
                #                                                       #
                #     Directorship, Architecture, Infrastructure        #
                #                    SHARK, DRIVERS                     #
                #        Core code/Algorithms in most modules           #
                #                                                       #
                #        Max Planck Institute fuer Kohlenforschung      #
                #                Kaiser Wilhelm Platz 1                 #
                #                 D-45470 Muelheim/Ruhr                 #
                #                      Germany                          #
                #                                                       #
                #                  All rights reserved                  #
                #                        -***-                          #
                #########################################################


                         Program Version 6.0.x  -   STABLE   -
                                (GIT: $c601ac21$)
                ($2024-08-14 11:52:48 +0200 $)

                         (BUILD: $Sat 17 Aug 2024 01:11:30 AM CEST$)


 With contributions from (in alphabetic order):
   Daniel Aravena         : Magnetic Suceptibility
   Michael Atanasov       : Ab Initio Ligand Field Theory (pilot matlab implementation)
   Alexander A. Auer      : GIAO ZORA, VPT2 properties, NMR spectrum
   Ute Becker             : All parallelization in ORCA, NUMFREQ, NUMCALC
   Giovanni Bistoni       : ED, misc. LED, open-shell LED, HFLD
   Martin Brehm           : Molecular dynamics
   Dmytro Bykov           : pre 5.0 version of the SCF Hessian
   Marcos Casanova-Páez   : Triplet and SCS-CIS(D). UHF-(DLPNO)-IP/EA/STEOM-CCSD. UHF-CVS-IP/STEOM-CCSD
   Vijay G. Chilkuri      : MRCI spin determinant printing, contributions to CSF-ICE
   Pauline Colinet        : FMM embedding
   Dipayan Datta          : RHF DLPNO-CCSD density
   Achintya Kumar Dutta   : EOM-CC, STEOM-CC
   Nicolas Foglia         : Exact transition moments, OPA infrastructure, MCD improvements
   Dmitry Ganyushin       : Spin-Orbit,Spin-Spin,Magnetic field MRCI
   Miquel Garcia          : C-PCM and meta-GGA Hessian, CCSD/C-PCM, Gaussian charge scheme
   Tiago L. C. Gouveia    : GS-ROHF, GS-ROCIS
   Yang Guo               : DLPNO-NEVPT2, F12-NEVPT2, CIM, IAO-localization
   Andreas Hansen         : Spin unrestricted coupled pair/coupled cluster methods
   Ingolf Harden          : AUTO-CI MPn and infrastructure 
   Benjamin Helmich-Paris : MC-RPA, TRAH-(SCF,CASSCF), AVAS, COSX integrals, SCF dyn. polar.
   Lee Huntington         : MR-EOM, pCC
   Robert Izsak           : Overlap fitted RIJCOSX, COSX-SCS-MP3, EOM
   Riya Kayal             : Wick's Theorem for AUTO-CI, AUTO-CI UHF-CCSDT
   Emily Kempfer          : AUTO-CI, RHF CISDT and CCSDT
   Christian Kollmar      : KDIIS, OOCD, Brueckner-CCSD(T), CCSD density, CASPT2, CASPT2-K, improved NEVPT2
   Axel Koslowski         : Symmetry handling
   Simone Kossmann        : Meta GGA functionals, TD-DFT gradient, OOMP2, (MP2 Hessian; deprecated post 5.0)
   Lucas Lang             : DCDCAS
   Marvin Lechner         : AUTO-CI (C++ implementation), FIC-MRCC
   Spencer Leger          : CASSCF response
   Dagmar Lenk            : GEPOL surface, SMD, ORCA-2-JSON
   Dimitrios Liakos       : Extrapolation schemes; Compound Job, initial MDCI parallelization
   Dimitrios Manganas     : Further ROCIS development; embedding schemes. LFT, Crystal Embedding
   Dimitrios Pantazis     : SARC Basis sets
   Anastasios Papadopoulos: AUTO-CI, single reference methods and gradients
   Taras Petrenko         : pre 6.0 DFT Hessian and TD-DFT gradient, (ASA, deprecated), ECA, 1-Electron XAS/XES, NRVS
   Peter Pinski           : DLPNO-MP2, DLPNO-MP2 Gradient
   Christoph Reimann      : Effective Core Potentials
   Marius Retegan         : Local ZFS, SOC
   Christoph Riplinger    : Optimizer, TS searches, QM/MM, DLPNO-CCSD(T), (RO)-DLPNO pert. Triples
   Michael Roemelt        : Original ROCIS implementation
   Masaaki Saitow         : Open-shell DLPNO-CCSD energy and density
   Barbara Sandhoefer     : DKH picture change effects
   Kantharuban Sivalingam : CASSCF convergence/infrastructure, NEVPT2 and variants, FIC-MRCI
   Bernardo de Souza      : ESD, SOC TD-DFT
   Georgi Stoychev        : AutoAux, RI-MP2 NMR, DLPNO-MP2 response, X2C
   Van Anh Tran           : RI-MP2 g-tensors
   Willem Van den Heuvel  : Paramagnetic NMR
   Zikuan Wang            : NOTCH, Electric field optimization 
   Frank Wennmohs         : Technical directorship and infrastructure
   Hang Xu                : AUTO-CI-Response properties 


 We gratefully acknowledge several colleagues who have allowed us to
 interface, adapt or use parts of their codes:
   Stefan Grimme, W. Hujo, H. Kruse, P. Pracht,  : VdW corrections, initial TS optimization,
                  C. Bannwarth, S. Ehlert,         DFT functionals, gCP, sTDA/sTD-DF
                  L. Wittmann, M. Mueller
   Ed Valeev, F. Pavosevic, A. Kumar             : LibInt (2-el integral package), F12 methods
   Garnet Chan, S. Sharma, J. Yang, R. Olivares  : DMRG
   Ulf Ekstrom                                   : XCFun DFT Library
   Mihaly Kallay                                 : mrcc  (arbitrary order and MRCC methods)
   Frank Weinhold                                : gennbo (NPA and NBO analysis)
   Simon Mueller                                 : openCOSMO-RS
   Christopher J. Cramer and Donald G. Truhlar   : smd solvation model
   Lars Goerigk                                  : TD-DFT with DH, B97 family of functionals
   V. Asgeirsson, H. Jonsson                     : NEB implementation
   FAccTs GmbH                                   : IRC, NEB, NEB-TS, DLPNO-Multilevel, CI-OPT
                                                   MM, QMMM, 2- and 3-layer-ONIOM, Crystal-QMMM,
                                                   LR-CPCM, SF, NACMEs, symmetry and pop. for TD-DFT,
                                                   nearIR, NL-DFT gradient (VV10), updates on ESD,
                                                   ML-optimized integration grids, MBIS, APM,
                                                   GOAT, DOCKER, SOLVATOR, interface openCOSMO-RS
   S Lehtola, MJT Oliveira, MAL Marques          : LibXC Library
   Liviu Ungur et al                             : ANISO software


 Your calculation uses the libint2 library for the computation of 2-el integrals
 For citations please refer to: http://libint.valeyev.net

 Your ORCA version has been built with support for libXC version: 6.2.2
 For citations please refer to: https://libxc.gitlab.io

 This ORCA versions uses:
   CBLAS   interface :  Fast vector & matrix operations
   LAPACKE interface :  Fast linear algebra routines
   SCALAPACK package :  Parallel linear algebra routines
   Shared memory     :  Shared parallel matrices
   BLAS/LAPACK       :  OpenBLAS 0.3.26  USE64BITINT DYNAMIC_ARCH NO_AFFINITY Haswell SINGLE_THREADED
        Core in use  :  Haswell
   Copyright (c) 2011-2014, The OpenBLAS Project


NOTE: MaxCore=8000 MB was set to SCF,MP2,MDCI,CIPSI,MRCI and CIS
      => If you want to overwrite this, your respective input block should be placed after the MaxCore statement


***************************************
The coordinates will be read from file: calc.xyz
***************************************


================================================================================

----- Orbital basis set information -----
Your calculation utilizes the basis: def2-TZVPP
   F. Weigend and R. Ahlrichs, Phys. Chem. Chem. Phys. 7, 3297 (2005).

----- AuxC basis set information -----
Your calculation utilizes the auxiliary basis: def2-TZVPP/C
  H-La, Hf-Rn : A. Hellweg, C. Hattig, S. Hofener and W. Klopper, Theor. Chem. Acc. 117, 587 (2007).
        Ce-Lu : J. Chmela and M. E. Harding, Mol. Phys. (2018).

================================================================================
                                        WARNINGS
                       Please study these warnings very carefully!
================================================================================

WARNING: Old DensityContainer found on disk!
         Will remove this file - 
         If you want to keep old densities, please start your calculation with a different basename. 


WARNING: Post HF methods need fully converged wavefunctions
  ===> : Setting SCFConvForced true
         You can overwrite this default with %scf ConvForced false 


WARNING: MDCI localization with Augmented Hessian Foster-Boys
  ===> : Switching off randomization!

================================================================================
                                       INPUT FILE
================================================================================
NAME = calc.inp
|  1> ! DLPNO-CCSD(T) def2-TZVPP def2-TZVPP/C
|  2> 
|  3> %cpcm
|  4> epsilon 16.7                    # Dielectric constant
|  5> refrac 1.275
|  6> SURFACETYPE VDW_GAUSSIAN
|  7> end
|  8> 
|  9> 
| 10> %PAL NPROCS 8 END
| 11> 
| 12> %maxcore 8000
| 13> 
| 14> * xyzfile 1 1 calc.xyz 
| 15> 
| 16>                          ****END OF INPUT****
================================================================================

                       ****************************
                       * Single Point Calculation *
                       ****************************

---------------------------------
CARTESIAN COORDINATES (ANGSTROEM)
---------------------------------
  O      1.416912    1.514258    0.001947
  C      0.985215    0.386272    0.000631
  O      1.659013   -0.740664   -0.000416
  C      3.099738   -0.627286    0.000154
  C     -0.503726    0.142517   -0.000347
  C     -1.513793    1.138613   -0.001224
  C     -2.697388    0.452485   -0.001905
  C     -2.407150   -0.990896   -0.001679
  O     -0.960695   -1.062190   -0.000430
  H      3.425606   -0.090103    0.897954
  H      3.426232   -0.090115   -0.897436
  H      3.472879   -1.653262    0.000260
  H     -2.766959   -1.524922    0.893595
  H     -2.765053   -1.523843   -0.898420
  H     -1.338613    2.211051   -0.001261
  H     -3.707502    0.867019   -0.002684

----------------------------
CARTESIAN COORDINATES (A.U.)
----------------------------
  NO LB      ZA    FRAG     MASS         X           Y           Z
   0 O     8.0000    0    15.999    2.677576    2.861534    0.003679
   1 C     6.0000    0    12.011    1.861787    0.729948    0.001192
   2 O     8.0000    0    15.999    3.135080   -1.399651   -0.000787
   3 C     6.0000    0    12.011    5.857656   -1.185398    0.000291
   4 C     6.0000    0    12.011   -0.951903    0.269319   -0.000656
   5 C     6.0000    0    12.011   -2.860654    2.151667   -0.002312
   6 C     6.0000    0    12.011   -5.097324    0.855073   -0.003601
   7 C     6.0000    0    12.011   -4.548853   -1.872523   -0.003174
   8 O     8.0000    0    15.999   -1.815451   -2.007249   -0.000812
   9 H     1.0000    0     1.008    6.473457   -0.170271    1.696886
  10 H     1.0000    0     1.008    6.474641   -0.170293   -1.695909
  11 H     1.0000    0     1.008    6.562790   -3.124213    0.000491
  12 H     1.0000    0     1.008   -5.228794   -2.881685    1.688650
  13 H     1.0000    0     1.008   -5.225193   -2.879646   -1.697767
  14 H     1.0000    0     1.008   -2.529612    4.178282   -0.002383
  15 H     1.0000    0     1.008   -7.006163    1.638429   -0.005073

--------------------------------
INTERNAL COORDINATES (ANGSTROEM)
--------------------------------
 O      0   0   0     0.000000000000     0.00000000     0.00000000
 C      1   0   0     1.207774025463     0.00000000     0.00000000
 O      2   1   0     1.313007041052   128.18212273     0.00000000
 C      3   2   1     1.445179320302   116.37566204     0.00000000
 C      2   1   3     1.508761867674   120.24001352   180.01566336
 C      5   2   1     1.418606249730   126.10160664     0.06732094
 C      6   5   2     1.368089630772   105.29821313   180.00024416
 C      7   6   5     1.472273228151   108.73126843     0.00000000
 O      5   2   1     1.288464944808   120.07014277   180.06787175
 H      4   3   2     1.095809682543   109.58724465    60.33668182
 H      4   3   2     1.095818927183   109.58235506   299.53371710
 H      4   3   2     1.091724343422   105.48635631   179.93825977
 H      8   7   6     1.102797477750   114.23930291   117.06303926
 H      8   7   6     1.102846546694   114.18364604   243.01784255
 H      6   5   2     1.086651494262   125.32381635     0.00000000
 H      7   6   5     1.091865390393   127.58676443   180.00072009

---------------------------
INTERNAL COORDINATES (A.U.)
---------------------------
 O      0   0   0     0.000000000000     0.00000000     0.00000000
 C      1   0   0     2.282362139788     0.00000000     0.00000000
 O      2   1   0     2.481223719499   128.18212273     0.00000000
 C      3   2   1     2.730993129778   116.37566204     0.00000000
 C      2   1   3     2.851146731208   120.24001352   180.01566336
 C      5   2   1     2.680777303858   126.10160664     0.06732094
 C      6   5   2     2.585314728816   105.29821313   180.00024416
 C      7   6   5     2.782193195510   108.73126843     0.00000000
 O      5   2   1     2.434845878846   120.07014277   180.06787175
 H      4   3   2     2.070780194905   109.58724465    60.33668182
 H      4   3   2     2.070797664743   109.58235506   299.53371710
 H      4   3   2     2.063060022802   105.48635631   179.93825977
 H      8   7   6     2.083985214126   114.23930291   117.06303926
 H      8   7   6     2.084077940992   114.18364604   243.01784255
 H      6   5   2     2.053473727171   125.32381635     0.00000000
 H      7   6   5     2.063326562950   127.58676443   180.00072009

---------------------
BASIS SET INFORMATION
---------------------
There are 3 groups of distinct atoms

 Group   1 Type O   : 11s6p2d1f contracted to 5s3p2d1f pattern {62111/411/11/1}
 Group   2 Type C   : 11s6p2d1f contracted to 5s3p2d1f pattern {62111/411/11/1}
 Group   3 Type H   : 5s2p1d contracted to 3s2p1d pattern {311/11/1}

Atom   0O    basis set group =>   1
Atom   1C    basis set group =>   2
Atom   2O    basis set group =>   1
Atom   3C    basis set group =>   2
Atom   4C    basis set group =>   2
Atom   5C    basis set group =>   2
Atom   6C    basis set group =>   2
Atom   7C    basis set group =>   2
Atom   8O    basis set group =>   1
Atom   9H    basis set group =>   3
Atom  10H    basis set group =>   3
Atom  11H    basis set group =>   3
Atom  12H    basis set group =>   3
Atom  13H    basis set group =>   3
Atom  14H    basis set group =>   3
Atom  15H    basis set group =>   3
---------------------------------
AUXILIARY/C BASIS SET INFORMATION
---------------------------------
There are 3 groups of distinct atoms

 Group   1 Type O   : 8s6p5d3f1g contracted to 8s6p4d3f1g pattern {11111111/111111/2111/111/1}
 Group   2 Type C   : 8s6p5d3f1g contracted to 8s6p4d3f1g pattern {11111111/111111/2111/111/1}
 Group   3 Type H   : 4s3p2d1f contracted to 4s3p2d1f pattern {1111/111/11/1}

Atom   0O    basis set group =>   1
Atom   1C    basis set group =>   2
Atom   2O    basis set group =>   1
Atom   3C    basis set group =>   2
Atom   4C    basis set group =>   2
Atom   5C    basis set group =>   2
Atom   6C    basis set group =>   2
Atom   7C    basis set group =>   2
Atom   8O    basis set group =>   1
Atom   9H    basis set group =>   3
Atom  10H    basis set group =>   3
Atom  11H    basis set group =>   3
Atom  12H    basis set group =>   3
Atom  13H    basis set group =>   3
Atom  14H    basis set group =>   3
Atom  15H    basis set group =>   3

Checking for AutoStart:
The File: calc.gbw exists
Trying to determine its content:
     ... Fine, the file contains calculation information
     ... Fine, the calculation information was read
     ... Fine, the file contains a basis set
     ... Fine, the basis set was read
     ... Fine, the file contains a geometry
     ... Fine, the geometry was read
     ... Fine, the file contains a set of orbitals
     ... Fine, the orbitals can be read
     => possible old guess file was deleted
     => GBW file was renamed to GES file
     => GES file is set as startup file
     => Guess is set to MORead
     ... now leaving AutoStart


           ************************************************************
           *        Program running with 8 parallel MPI-processes     *
           *              working on a common directory               *
           ************************************************************
------------------------------------------------------------------------------
                             ORCA STARTUP CALCULATIONS
------------------------------------------------------------------------------
------------------------------------------------------------------------------
                   ___                                                        
                  /   \      - P O W E R E D   B Y -                         
                 /     \                                                     
                 |  |  |   _    _      __       _____    __    __             
                 |  |  |  | |  | |    /  \     |  _  \  |  |  /  |          
                  \  \/   | |  | |   /    \    | | | |  |  | /  /          
                 / \  \   | |__| |  /  /\  \   | |_| |  |  |/  /          
                |  |  |   |  __  | /  /__\  \  |    /   |      \           
                |  |  |   | |  | | |   __   |  |    \   |  |\   \          
                \     /   | |  | | |  |  |  |  | |\  \  |  | \   \       
                 \___/    |_|  |_| |__|  |__|  |_| \__\ |__|  \__/        
                                                                              
                      - O R C A' S   B I G   F R I E N D -                    
                                      &                                       
                       - I N T E G R A L  F E E D E R -                       
                                                                              
 v1 FN, 2020, v2 2021, v3 2022-2024                                           
------------------------------------------------------------------------------


----------------------
SHARK INTEGRAL PACKAGE
----------------------

Number of atoms                             ...     16
Number of basis functions                   ...    377
Number of shells                            ...    141
Maximum angular momentum                    ...      3
Integral batch strategy                     ... SHARK/LIBINT Hybrid
RI-J (if used) integral strategy            ... SPLIT-RIJ (Revised 2003 algorithm where possible)
Printlevel                                  ...      1
Contraction scheme used                     ... SEGMENTED contraction
Prescreening option                         ... SCHWARTZ
   Thresh                                   ... 1.000e-10
   Tcut                                     ... 1.000e-11
   Tpresel                                  ... 1.000e-11 
Coulomb Range Separation                    ... NOT USED
Exchange Range Separation                   ... NOT USED
Multipole approximations                    ... NOT USED
Finite Nucleus Model                        ... NOT USED
CABS basis                                  ... NOT available
Auxiliary Coulomb fitting basis             ... NOT available
Auxiliary J/K fitting basis                 ... NOT available
Auxiliary Correlation fitting basis         ... AVAILABLE
   # of basis functions in Aux-C            ...    894
   # of shells in Aux-C                     ...    268
   Maximum angular momentum in Aux-C        ...      4
Auxiliary 'external' fitting basis          ... NOT available

Checking pre-screening integrals            ... done (  0.0 sec) Dimension = 141
Check shell pair data                       ... done (  0.0 sec)
Shell pair information
Shell pair cut-off parameter TPreSel        ...   1.0e-11
Total number of shell pairs                 ...     10011
Shell pairs after pre-screening             ...      8324
Total number of primitive shell pairs       ...     28185
Primitive shell pairs kept                  ...     17588
          la=0 lb=0:   1806 shell pairs
          la=1 lb=0:   2280 shell pairs
          la=1 lb=1:    751 shell pairs
          la=2 lb=0:   1327 shell pairs
          la=2 lb=1:    857 shell pairs
          la=2 lb=2:    263 shell pairs
          la=3 lb=0:    499 shell pairs
          la=3 lb=1:    317 shell pairs
          la=3 lb=2:    183 shell pairs
          la=3 lb=3:     41 shell pairs

Calculating one electron integrals          ... done (  0.0 sec)
Calculating RI/C V-Matrix + Cholesky decomp.... done (  0.1 sec)
Calculating Nuclear repulsion               ... done (  0.0 sec) ENN=    442.554774603868 Eh

Diagonalization of the overlap matrix:
Smallest eigenvalue                        ... 4.668e-05
Time for diagonalization                   ...    0.030 sec
Threshold for overlap eigenvalues          ... 1.000e-07
Number of eigenvalues below threshold      ... 0
Time for construction of square roots      ...    0.042 sec
Total time needed                          ...    0.074 sec

-------------------
DFT GRID GENERATION
-------------------

General Integration Accuracy     IntAcc      ... 4.388
Radial Grid Type                 RadialGrid  ... OptM3 with GC (2021)
Angular Grid (max. ang.)         AngularGrid ... 4 (Lebedev-302)
Angular grid pruning method      GridPruning ... 4 (adaptive)
Weight generation scheme         WeightScheme... mBecke (2022)
Basis function cutoff            BFCut       ... 1.0000e-10
Integration weight cutoff        WCut        ... 1.0000e-14
Partially contracted basis set               ... off
Rotationally invariant grid construction     ... off
Angular grids for H and He will be reduced by one unit

Total number of grid points                  ...    77019
Total number of batches                      ...     1212
Average number of points per batch           ...       63
Average number of grid points per atom       ...     4814
Initializing property integral containers    ... done (  0.0 sec)

SHARK setup successfully completed in   1.1 seconds

Maximum memory used throughout the entire STARTUP-calculation: 28.2 MB


           ************************************************************
           *        Program running with 8 parallel MPI-processes     *
           *              working on a common directory               *
           ************************************************************
-------------------------------------------------------------------------------
                                 ORCA GUESS
                   Start orbitals & Density for SCF / CASSCF
-------------------------------------------------------------------------------

------------
SCF SETTINGS
------------
Hamiltonian:
 Ab initio Hamiltonian  Method          .... Hartree-Fock(GTOs)


General Settings:
 Integral files         IntName         .... calc
 Hartree-Fock type      HFTyp           .... RHF
 Total Charge           Charge          ....    1
 Multiplicity           Mult            ....    1
 Number of Electrons    NEL             ....   66
 Basis Dimension        Dim             ....  377
 Nuclear Repulsion      ENuc            ....    442.5547746039 Eh

Convergence Acceleration:
 AO-DIIS                CNVDIIS         .... on
   Start iteration      DIISMaxIt       ....    12
   Startup error        DIISStart       ....  0.200000
   # of expansion vecs  DIISMaxEq       ....     5
   Bias factor          DIISBfac        ....   1.050
   Max. coefficient     DIISMaxC        ....  10.000
 MO-DIIS                CNVKDIIS        .... off
 Trust-Rad. Augm. Hess. CNVTRAH         .... auto
   Auto Start mean grad. ratio tolernc. ....  1.125000
   Auto Start start iteration           ....     1
   Auto Start num. interpolation iter.  ....    10
   Max. Number of Micro iterations      ....    24
   Max. Number of Macro iterations      .... Maxiter - #DIIS iter
   Number of Davidson start vectors     ....     2
   Converg. threshold    (grad. norm)   ....   5.000e-05
   Grad. Scal. Fac. for Micro threshold ....   0.100
   Minimum threshold for Micro iter.    ....   1.000e-02
   NR start threshold (gradient norm)   ....   1.000e-04
   Initial trust radius                 ....   0.400
   Minimum AH scaling param. (alpha)    ....   1.000
   Maximum AH scaling param. (alpha)    .... 1000.000
   Quad. conv. algorithm                .... NR
   White noise on init. David. guess    .... on
   Maximum white noise                  ....   0.010
   Pseudo random numbers                .... off
   Inactive MOs                         .... canonical
   Orbital update algorithm             .... Taylor
   Preconditioner                       .... Diag
   Full preconditioner red. dimension   ....   250
 SOSCF                  CNVSOSCF        .... on
   Start iteration      SOSCFMaxIt      ....   150
   Startup grad/error   SOSCFStart      ....  0.003300
   Hessian update       SOSCFHessUp     .... L-BFGS
 Level Shifting         CNVShift        .... on
   Level shift para.    LevelShift      ....    0.2500
   Turn off err/grad.   ShiftErr        ....    0.0010
 Zerner damping         CNVZerner       .... off
 Static damping         CNVDamp         .... on
   Fraction old density DampFac         ....    0.7000
   Max. Damping (<1)    DampMax         ....    0.9800
   Min. Damping (>=0)   DampMin         ....    0.0000
   Turn off err/grad.   DampErr         ....    0.1000

SCF Procedure:
 Maximum # iterations   MaxIter         ....   125
 SCF integral mode      SCFMode         .... Direct
   Integral package                     .... SHARK and LIBINT hybrid scheme
 Reset frequency        DirectResetFreq ....    20
 Integral Threshold     Thresh          ....  1.000e-10 Eh
 Primitive CutOff       TCut            ....  1.000e-11 Eh

Convergence Tolerance:
 Convergence Check Mode ConvCheckMode   .... Total+1el-Energy
 Convergence forced     ConvForced      .... 1
 Energy Change          TolE            ....  1.000e-06 Eh
 1-El. energy change                    ....  1.000e-03 Eh
 Orbital Gradient       TolG            ....  5.000e-05
 Orbital Rotation angle TolX            ....  5.000e-05
 DIIS Error             TolErr          ....  1.000e-06

---------------------
INITIAL GUESS: MOREAD
---------------------
Guess MOs are being read from file: calc.ges
Input Geometry matches current geometry (good)
Input basis set matches current basis set (good)
Occupation numbers will be reassigned to an Aufbau configuration
MOs were renormalized
MOs were reorthogonalized (Cholesky)
                      ------------------
                      INITIAL GUESS DONE (   0.1 sec)
                      ------------------
             **** ENERGY FILE WAS UPDATED (calc.en.tmp) ****
Finished Guess after   0.4 sec
Maximum memory used throughout the entire GUESS-calculation: 20.4 MB


           ************************************************************
           *        Program running with 8 parallel MPI-processes     *
           *              working on a common directory               *
           ************************************************************

-------------------------------------------------------------------------------------------
                                      ORCA LEAN-SCF
                              memory conserving SCF solver
-------------------------------------------------------------------------------------------

--------------------
CPCM SOLVATION MODEL
--------------------
CPCM parameters:
  Epsilon                                         ...      16.7000
  Refrac                                          ...       1.2750
  Rsolv                                           ...       1.3000
  Surface type                                    ... GAUSSIAN VDW
  Discretization scheme                           ... Constant charge density
    Threshold for H atoms                         ...       5.0000 (charges/Ang^2)
    Threshold for non-H atoms                     ...       5.0000 (charges/Ang^2)
  Epsilon function type                           ...         CPCM
Solvent:                                          ... CUSTOM
Radii:
  Scheme                                          ... Element-dependent radii
  Radius for O  used is    3.4469 Bohr (=   1.8240 Ang.)
  Radius for C  used is    3.8550 Bohr (=   2.0400 Ang.)
  Radius for H  used is    2.4944 Bohr (=   1.3200 Ang.)
Calculating surface                               ...        done! (  0.0s)
Cavity surface points                             ...         1548
Cavity Volume                                     ...    1030.5004
Cavity Surface-area                               ...     594.5108
Calculating surface distance matrix               ...        done! (  0.0s)
Performing Cholesky decomposition & store         ...        done! (  0.1s)
Overall time for CPCM initialization              ...                 0.2s

----------------------------------------D-I-I-S--------------------------------------------
Iteration    Energy (Eh)           Delta-E    RMSDP     MaxDP     DIISErr   Damp  Time(sec)
-------------------------------------------------------------------------------------------
               ***  Starting incremental Fock matrix formation  ***
                              *** Initializing SOSCF ***
---------------------------------------S-O-S-C-F--------------------------------------
Iteration    Energy (Eh)           Delta-E    RMSDP     MaxDP     MaxGrad    Time(sec)
--------------------------------------------------------------------------------------
    1    -455.8679472077083688     0.00e+00  3.45e-05  1.37e-03  1.92e-04     6.5
               *** Restarting incremental Fock matrix formation ***
    2    -455.8679565894156553    -9.38e-06  1.71e-05  5.73e-04  2.81e-04     6.3
    3    -455.8679593813569113    -2.79e-06  1.30e-05  3.45e-04  1.68e-04     4.7
    4    -455.8679602257556667    -8.44e-07  4.42e-06  1.93e-04  5.30e-05     4.6
                 **** Energy Check signals convergence ****

               *****************************************************
               *                     SUCCESS                       *
               *           SCF CONVERGED AFTER   4 CYCLES          *
               *****************************************************

             **** ENERGY FILE WAS UPDATED (calc.en.tmp) ****

----------------
TOTAL SCF ENERGY
----------------

Total Energy       :       -455.86796022575567 Eh          -12404.79785 eV

Components:
Nuclear Repulsion  :        442.55477460386788 Eh           12042.52765 eV
Electronic Energy  :       -898.33062790265433 Eh          -24444.81914 eV
One Electron Energy:      -1487.28824667586605 Eh          -40471.17071 eV
Two Electron Energy:        588.95761877321172 Eh           16026.35157 eV
CPCM Dielectric    :         -0.09210692696921 Eh              -2.50636 eV

Virial components:
Potential Energy   :       -910.91774781259892 Eh          -24787.33208 eV
Kinetic Energy     :        455.04978758684319 Eh           12382.53424 eV
Virial Ratio       :          2.00179798488260

CPCM Solvation Model Properties:
Surface-charge          :         -1.01340378633247
Corrected charge        :         -1.00000000000000
Outlying charge corr.   :          0.00001248036047 Eh               0.00034 eV
Free-energy (cav+disp)  :  This term is not implemented in the current solvation scheme

---------------
SCF CONVERGENCE
---------------

  Last Energy change         ...    8.4440e-07  Tolerance :   1.0000e-06
  Last MAX-Density change    ...    1.9284e-04  Tolerance :   1.0000e-05
  Last RMS-Density change    ...    4.4170e-06  Tolerance :   1.0000e-06
  Last DIIS Error            ...    1.1657e-03  Tolerance :   1.0000e-06
  Last Orbital Gradient      ...    5.2979e-05  Tolerance :   5.0000e-05
  Last Orbital Rotation      ...    8.8469e-05  Tolerance :   5.0000e-05


----------------
ORBITAL ENERGIES
----------------

  NO   OCC          E(Eh)            E(eV) 
   0   2.0000     -20.703697      -563.3762 
   1   2.0000     -20.649858      -561.9112 
   2   2.0000     -20.605941      -560.7162 
   3   2.0000     -11.447674      -311.5070 
   4   2.0000     -11.440199      -311.3036 
   5   2.0000     -11.354914      -308.9829 
   6   2.0000     -11.349909      -308.8467 
   7   2.0000     -11.303379      -307.5806 
   8   2.0000     -11.300055      -307.4901 
   9   2.0000      -1.553764       -42.2801 
  10   2.0000      -1.512162       -41.1480 
  11   2.0000      -1.418349       -38.5952 
  12   2.0000      -1.171044       -31.8657 
  13   2.0000      -1.108741       -30.1704 
  14   2.0000      -1.012476       -27.5509 
  15   2.0000      -0.914276       -24.8787 
  16   2.0000      -0.878143       -23.8955 
  17   2.0000      -0.831182       -22.6176 
  18   2.0000      -0.800373       -21.7792 
  19   2.0000      -0.748489       -20.3674 
  20   2.0000      -0.734217       -19.9791 
  21   2.0000      -0.710692       -19.3389 
  22   2.0000      -0.706165       -19.2157 
  23   2.0000      -0.663500       -18.0548 
  24   2.0000      -0.639975       -17.4146 
  25   2.0000      -0.611734       -16.6461 
  26   2.0000      -0.605464       -16.4755 
  27   2.0000      -0.596985       -16.2448 
  28   2.0000      -0.569534       -15.4978 
  29   2.0000      -0.558918       -15.2089 
  30   2.0000      -0.518732       -14.1154 
  31   2.0000      -0.501318       -13.6416 
  32   2.0000      -0.454077       -12.3561 
  33   0.0000      -0.025585        -0.6962 
  34   0.0000       0.108923         2.9640 
  35   0.0000       0.137678         3.7464 
  36   0.0000       0.152702         4.1552 
  37   0.0000       0.173034         4.7085 
  38   0.0000       0.174982         4.7615 
  39   0.0000       0.196293         5.3414 
  40   0.0000       0.199309         5.4235 
  41   0.0000       0.201246         5.4762 
  42   0.0000       0.214727         5.8430 
  43   0.0000       0.216285         5.8854 
*Only the first 10 virtual orbitals were printed.

                    ********************************
                    * MULLIKEN POPULATION ANALYSIS *
                    ********************************

-----------------------
MULLIKEN ATOMIC CHARGES
-----------------------
   0 O :   -0.462753
   1 C :    0.506968
   2 O :   -0.331970
   3 C :   -0.015793
   4 C :    0.496933
   5 C :   -0.200893
   6 C :    0.093171
   7 C :    0.159376
   8 O :   -0.269936
   9 H :    0.106363
  10 H :    0.106368
  11 H :    0.116949
  12 H :    0.158085
  13 H :    0.158062
  14 H :    0.187214
  15 H :    0.191857
Sum of atomic charges:    1.0000000

--------------------------------
MULLIKEN REDUCED ORBITAL CHARGES
--------------------------------
  0 O s       :     3.846538  s :     3.846538
      pz      :     1.413227  p :     4.577368
      px      :     1.760130
      py      :     1.404011
      dz2     :     0.003414  d :     0.036603
      dxz     :     0.001987
      dyz     :     0.011508
      dx2y2   :     0.010108
      dxy     :     0.009585
      f0      :     0.000220  f :     0.002243
      f+1     :     0.000045
      f-1     :     0.000237
      f+2     :     0.000291
      f-2     :     0.000251
      f+3     :     0.000626
      f-3     :     0.000573

  1 C s       :     3.054190  s :     3.054190
      pz      :     0.665722  p :     2.122989
      px      :     0.769594
      py      :     0.687673
      dz2     :     0.007158  d :     0.288795
      dxz     :     0.013596
      dyz     :     0.092531
      dx2y2   :     0.095362
      dxy     :     0.080147
      f0      :     0.003605  f :     0.027057
      f+1     :     0.001345
      f-1     :     0.001424
      f+2     :     0.001863
      f-2     :     0.003716
      f+3     :     0.005441
      f-3     :     0.009663

  2 O s       :     3.764255  s :     3.764255
      pz      :     1.736033  p :     4.523409
      px      :     1.310797
      py      :     1.476579
      dz2     :     0.004966  d :     0.041978
      dxz     :     0.004319
      dyz     :     0.005429
      dx2y2   :     0.013986
      dxy     :     0.013277
      f0      :     0.000301  f :     0.002328
      f+1     :     0.000386
      f-1     :     0.000289
      f+2     :     0.000127
      f-2     :     0.000203
      f+3     :     0.000654
      f-3     :     0.000368

  3 C s       :     3.136665  s :     3.136665
      pz      :     1.090209  p :     2.763330
      px      :     0.572299
      py      :     1.100822
      dz2     :     0.016518  d :     0.107190
      dxz     :     0.025312
      dyz     :     0.018649
      dx2y2   :     0.027393
      dxy     :     0.019318
      f0      :     0.000964  f :     0.008609
      f+1     :     0.001286
      f-1     :     0.000867
      f+2     :     0.001572
      f-2     :     0.000215
      f+3     :     0.002087
      f-3     :     0.001617

  4 C s       :     3.090599  s :     3.090599
      pz      :     0.581156  p :     2.197533
      px      :     0.881762
      py      :     0.734615
      dz2     :     0.005162  d :     0.195832
      dxz     :     0.023031
      dyz     :     0.052792
      dx2y2   :     0.056502
      dxy     :     0.058346
      f0      :     0.002779  f :     0.019103
      f+1     :     0.001253
      f-1     :     0.001156
      f+2     :     0.001811
      f-2     :     0.002213
      f+3     :     0.004376
      f-3     :     0.005514

  5 C s       :     3.149846  s :     3.149846
      pz      :     1.033419  p :     2.926350
      px      :     0.901492
      py      :     0.991439
      dz2     :     0.005954  d :     0.116008
      dxz     :     0.005802
      dyz     :     0.014600
      dx2y2   :     0.039244
      dxy     :     0.050408
      f0      :     0.001757  f :     0.008690
      f+1     :     0.000941
      f-1     :     0.001083
      f+2     :     0.000082
      f-2     :     0.000378
      f+3     :     0.002618
      f-3     :     0.001832

  6 C s       :     3.148435  s :     3.148435
      pz      :     0.620645  p :     2.637761
      px      :     1.042657
      py      :     0.974459
      dz2     :     0.004593  d :     0.112038
      dxz     :     0.021598
      dyz     :     0.016893
      dx2y2   :     0.041932
      dxy     :     0.027022
      f0      :     0.001269  f :     0.008594
      f+1     :     0.000765
      f-1     :     0.000812
      f+2     :     0.001079
      f-2     :     0.000572
      f+3     :     0.002286
      f-3     :     0.001811

  7 C s       :     3.038684  s :     3.038684
      pz      :     1.110249  p :     2.650745
      px      :     0.579896
      py      :     0.960600
      dz2     :     0.021927  d :     0.140248
      dxz     :     0.029602
      dyz     :     0.025733
      dx2y2   :     0.036181
      dxy     :     0.026805
      f0      :     0.000941  f :     0.010948
      f+1     :     0.001427
      f-1     :     0.001090
      f+2     :     0.002170
      f-2     :     0.000105
      f+3     :     0.002738
      f-3     :     0.002477

  8 O s       :     3.774794  s :     3.774794
      pz      :     1.636359  p :     4.443063
      px      :     1.360543
      py      :     1.446161
      dz2     :     0.005103  d :     0.049635
      dxz     :     0.004164
      dyz     :     0.008895
      dx2y2   :     0.019994
      dxy     :     0.011478
      f0      :     0.000344  f :     0.002444
      f+1     :     0.000343
      f-1     :     0.000325
      f+2     :     0.000236
      f-2     :     0.000119
      f+3     :     0.000602
      f-3     :     0.000475

  9 H s       :     0.857390  s :     0.857390
      pz      :     0.019111  p :     0.034107
      px      :     0.004915
      py      :     0.010081
      dz2     :     0.000680  d :     0.002139
      dxz     :     0.000447
      dyz     :     0.000531
      dx2y2   :     0.000280
      dxy     :     0.000202

 10 H s       :     0.857383  s :     0.857383
      pz      :     0.019109  p :     0.034109
      px      :     0.004920
      py      :     0.010080
      dz2     :     0.000679  d :     0.002140
      dxz     :     0.000447
      dyz     :     0.000531
      dx2y2   :     0.000280
      dxy     :     0.000203

 11 H s       :     0.846307  s :     0.846307
      pz      :     0.008198  p :     0.034641
      px      :     0.004800
      py      :     0.021643
      dz2     :     0.000231  d :     0.002103
      dxz     :     0.000060
      dyz     :     0.000567
      dx2y2   :     0.000656
      dxy     :     0.000589

 12 H s       :     0.798873  s :     0.798873
      pz      :     0.020004  p :     0.040609
      px      :     0.005775
      py      :     0.014831
      dz2     :     0.000724  d :     0.002433
      dxz     :     0.000483
      dyz     :     0.000641
      dx2y2   :     0.000343
      dxy     :     0.000241

 13 H s       :     0.798901  s :     0.798901
      pz      :     0.020043  p :     0.040604
      px      :     0.005755
      py      :     0.014806
      dz2     :     0.000725  d :     0.002433
      dxz     :     0.000484
      dyz     :     0.000643
      dx2y2   :     0.000342
      dxy     :     0.000240

 14 H s       :     0.770460  s :     0.770460
      pz      :     0.008826  p :     0.040235
      px      :     0.007899
      py      :     0.023510
      dz2     :     0.000239  d :     0.002091
      dxz     :     0.000021
      dyz     :     0.000452
      dx2y2   :     0.000676
      dxy     :     0.000703

 15 H s       :     0.767260  s :     0.767260
      pz      :     0.004951  p :     0.038830
      px      :     0.021887
      py      :     0.011992
      dz2     :     0.000238  d :     0.002053
      dxz     :     0.000265
      dyz     :     0.000023
      dx2y2   :     0.000732
      dxy     :     0.000795


                     *******************************
                     * LOEWDIN POPULATION ANALYSIS *
                     *******************************

----------------------
LOEWDIN ATOMIC CHARGES
----------------------
   0 O :    0.083736
   1 C :   -0.358304
   2 O :    0.267632
   3 C :    0.040422
   4 C :    0.001973
   5 C :    0.030838
   6 C :    0.214716
   7 C :    0.045645
   8 O :    0.368822
   9 H :    0.017571
  10 H :    0.017579
  11 H :    0.019843
  12 H :    0.068498
  13 H :    0.068562
  14 H :    0.048234
  15 H :    0.064233

-------------------------------
LOEWDIN REDUCED ORBITAL CHARGES
-------------------------------
  0 O s       :     3.397921  s :     3.397921
      pz      :     1.316869  p :     4.446864
      px      :     1.621184
      py      :     1.508811
      dz2     :     0.008173  d :     0.065688
      dxz     :     0.001990
      dyz     :     0.012044
      dx2y2   :     0.022282
      dxy     :     0.021199
      f0      :     0.000373  f :     0.005791
      f+1     :     0.000196
      f-1     :     0.000858
      f+2     :     0.000462
      f-2     :     0.000317
      f+3     :     0.001818
      f-3     :     0.001768

  1 C s       :     2.725587  s :     2.725587
      pz      :     0.661502  p :     2.520264
      px      :     0.915859
      py      :     0.942903
      dz2     :     0.064509  d :     0.952656
      dxz     :     0.044746
      dyz     :     0.217577
      dx2y2   :     0.341608
      dxy     :     0.284216
      f0      :     0.011751  f :     0.159798
      f+1     :     0.006735
      f-1     :     0.012998
      f+2     :     0.010651
      f-2     :     0.024299
      f+3     :     0.031937
      f-3     :     0.061428

  2 O s       :     3.236602  s :     3.236602
      pz      :     1.575506  p :     4.386979
      px      :     1.307817
      py      :     1.503656
      dz2     :     0.010412  d :     0.102443
      dxz     :     0.015198
      dyz     :     0.007556
      dx2y2   :     0.031960
      dxy     :     0.037317
      f0      :     0.000508  f :     0.006344
      f+1     :     0.000596
      f-1     :     0.000528
      f+2     :     0.000686
      f-2     :     0.000351
      f+3     :     0.001505
      f-3     :     0.002170

  3 C s       :     2.728319  s :     2.728319
      pz      :     1.047622  p :     2.772487
      px      :     0.672485
      py      :     1.052380
      dz2     :     0.066599  d :     0.399801
      dxz     :     0.089371
      dyz     :     0.052195
      dx2y2   :     0.108634
      dxy     :     0.083003
      f0      :     0.005319  f :     0.058970
      f+1     :     0.009456
      f-1     :     0.005000
      f+2     :     0.009336
      f-2     :     0.003049
      f+3     :     0.014168
      f-3     :     0.012642

  4 C s       :     2.740575  s :     2.740575
      pz      :     0.563459  p :     2.479508
      px      :     1.002662
      py      :     0.913387
      dz2     :     0.052503  d :     0.670755
      dxz     :     0.059234
      dyz     :     0.138289
      dx2y2   :     0.238422
      dxy     :     0.182306
      f0      :     0.008607  f :     0.107190
      f+1     :     0.005167
      f-1     :     0.008369
      f+2     :     0.011564
      f-2     :     0.014702
      f+3     :     0.024097
      f-3     :     0.034683

  5 C s       :     2.719448  s :     2.719448
      pz      :     0.894176  p :     2.863998
      px      :     0.970363
      py      :     0.999459
      dz2     :     0.027204  d :     0.343188
      dxz     :     0.018175
      dyz     :     0.026693
      dx2y2   :     0.129174
      dxy     :     0.141942
      f0      :     0.002308  f :     0.042528
      f+1     :     0.003831
      f-1     :     0.003820
      f+2     :     0.001087
      f-2     :     0.002656
      f+3     :     0.018056
      f-3     :     0.010769

  6 C s       :     2.747562  s :     2.747562
      pz      :     0.579129  p :     2.611509
      px      :     1.035858
      py      :     0.996521
      dz2     :     0.025951  d :     0.381843
      dxz     :     0.043944
      dyz     :     0.063208
      dx2y2   :     0.144641
      dxy     :     0.104099
      f0      :     0.003141  f :     0.044370
      f+1     :     0.003208
      f-1     :     0.003029
      f+2     :     0.006189
      f-2     :     0.004433
      f+3     :     0.015890
      f-3     :     0.008480

  7 C s       :     2.704956  s :     2.704956
      pz      :     1.041981  p :     2.693097
      px      :     0.670937
      py      :     0.980178
      dz2     :     0.071945  d :     0.483049
      dxz     :     0.089175
      dyz     :     0.073000
      dx2y2   :     0.142985
      dxy     :     0.105943
      f0      :     0.004889  f :     0.073254
      f+1     :     0.009761
      f-1     :     0.005987
      f+2     :     0.013280
      f-2     :     0.002287
      f+3     :     0.019417
      f-3     :     0.017633

  8 O s       :     3.228932  s :     3.228932
      pz      :     1.493890  p :     4.285632
      px      :     1.319267
      py      :     1.472475
      dz2     :     0.009848  d :     0.109049
      dxz     :     0.014426
      dyz     :     0.010768
      dx2y2   :     0.042603
      dxy     :     0.031404
      f0      :     0.000465  f :     0.007564
      f+1     :     0.000522
      f-1     :     0.000610
      f+2     :     0.001054
      f-2     :     0.000139
      f+3     :     0.001900
      f-3     :     0.002874

  9 H s       :     0.818677  s :     0.818677
      pz      :     0.063963  p :     0.136919
      px      :     0.025563
      py      :     0.047392
      dz2     :     0.008910  d :     0.026833
      dxz     :     0.005179
      dyz     :     0.007275
      dx2y2   :     0.003220
      dxy     :     0.002249

 10 H s       :     0.818678  s :     0.818678
      pz      :     0.063943  p :     0.136911
      px      :     0.025581
      py      :     0.047387
      dz2     :     0.008906  d :     0.026832
      dxz     :     0.005180
      dyz     :     0.007272
      dx2y2   :     0.003223
      dxy     :     0.002251

 11 H s       :     0.817090  s :     0.817090
      pz      :     0.038242  p :     0.135995
      px      :     0.026159
      py      :     0.071593
      dz2     :     0.002578  d :     0.027072
      dxz     :     0.000840
      dyz     :     0.009223
      dx2y2   :     0.007428
      dxy     :     0.007003

 12 H s       :     0.768112  s :     0.768112
      pz      :     0.066075  p :     0.136631
      px      :     0.025889
      py      :     0.044667
      dz2     :     0.008979  d :     0.026758
      dxz     :     0.005005
      dyz     :     0.007125
      dx2y2   :     0.003148
      dxy     :     0.002500

 13 H s       :     0.768048  s :     0.768048
      pz      :     0.066167  p :     0.136632
      px      :     0.025836
      py      :     0.044628
      dz2     :     0.008994  d :     0.026759
      dxz     :     0.005008
      dyz     :     0.007140
      dx2y2   :     0.003136
      dxy     :     0.002482

 14 H s       :     0.778460  s :     0.778460
      pz      :     0.037825  p :     0.146664
      px      :     0.028666
      py      :     0.080174
      dz2     :     0.002682  d :     0.026642
      dxz     :     0.000253
      dyz     :     0.007963
      dx2y2   :     0.008406
      dxy     :     0.007339

 15 H s       :     0.772789  s :     0.772789
      pz      :     0.020568  p :     0.138254
      px      :     0.077739
      py      :     0.039948
      dz2     :     0.002825  d :     0.024724
      dxz     :     0.004118
      dyz     :     0.000517
      dx2y2   :     0.008416
      dxy     :     0.008848


                      *****************************
                      * MAYER POPULATION ANALYSIS *
                      *****************************

  NA   - Mulliken gross atomic population
  ZA   - Total nuclear charge
  QA   - Mulliken gross atomic charge
  VA   - Mayer's total valence
  BVA  - Mayer's bonded valence
  FA   - Mayer's free valence

  ATOM       NA         ZA         QA         VA         BVA        FA
  0 O      8.4628     8.0000    -0.4628     2.0252     2.0252    -0.0000
  1 C      5.4930     6.0000     0.5070     4.1764     4.1764     0.0000
  2 O      8.3320     8.0000    -0.3320     2.0480     2.0480     0.0000
  3 C      6.0158     6.0000    -0.0158     3.8140     3.8140     0.0000
  4 C      5.5031     6.0000     0.4969     3.7133     3.7133     0.0000
  5 C      6.2009     6.0000    -0.2009     3.9352     3.9352     0.0000
  6 C      5.9068     6.0000     0.0932     3.8695     3.8695    -0.0000
  7 C      5.8406     6.0000     0.1594     3.8551     3.8551     0.0000
  8 O      8.2699     8.0000    -0.2699     2.2488     2.2488     0.0000
  9 H      0.8936     1.0000     0.1064     0.9953     0.9953    -0.0000
 10 H      0.8936     1.0000     0.1064     0.9953     0.9953     0.0000
 11 H      0.8831     1.0000     0.1169     0.9951     0.9951     0.0000
 12 H      0.8419     1.0000     0.1581     0.9960     0.9960     0.0000
 13 H      0.8419     1.0000     0.1581     0.9960     0.9960    -0.0000
 14 H      0.8128     1.0000     0.1872     0.9946     0.9946     0.0000
 15 H      0.8081     1.0000     0.1919     0.9798     0.9798    -0.0000

  Mayer bond orders larger than 0.100000
B(  0-O ,  1-C ) :   1.9447 B(  1-C ,  2-O ) :   1.2676 B(  1-C ,  4-C ) :   0.9441 
B(  2-O ,  3-C ) :   0.8064 B(  3-C ,  9-H ) :   0.9948 B(  3-C , 10-H ) :   0.9949 
B(  3-C , 11-H ) :   0.9925 B(  4-C ,  5-C ) :   1.3089 B(  4-C ,  8-O ) :   1.3430 
B(  5-C ,  6-C ) :   1.6439 B(  5-C , 14-H ) :   0.9491 B(  6-C ,  7-C ) :   1.0679 
B(  6-C , 15-H ) :   0.9440 B(  7-C ,  8-O ) :   0.8246 B(  7-C , 12-H ) :   0.9539 
B(  7-C , 13-H ) :   0.9538 

-------
TIMINGS
-------

Total SCF time: 0 days 0 hours 0 min 22 sec 

Total time                  ....      22.688 sec
Sum of individual times     ....      22.635 sec  ( 99.8%)

SCF preparation             ....       0.426 sec  (  1.9%)
Fock matrix formation       ....      21.470 sec  ( 94.6%)
  Startup                   ....       0.060 sec  (  0.3% of F)
  Coulomb+Exchange Fock     ....      20.261 sec  ( 94.4% of F)
  CPCM terms                ....       0.899 sec  (  4.2% of F)
Diagonalization             ....       0.000 sec  (  0.0%)
Density matrix formation    ....       0.167 sec  (  0.7%)
Total Energy calculation    ....       0.016 sec  (  0.1%)
Population analysis         ....       0.038 sec  (  0.2%)
Orbital Transformation      ....       0.102 sec  (  0.5%)
Orbital Orthonormalization  ....       0.000 sec  (  0.0%)
DIIS solution               ....       0.086 sec  (  0.4%)
SOSCF solution              ....       0.327 sec  (  1.4%)
Finished LeanSCF after  22.7 sec

Maximum memory used throughout the entire LEANSCF-calculation: 27.2 MB


           ************************************************************
           *        Program running with 8 parallel MPI-processes     *
           *              working on a common directory               *
           ************************************************************

------------------------------------------------------------------------------
                         ORCA PROPERTY INTEGRAL CALCULATIONS
------------------------------------------------------------------------------

GBWName                                   ... calc.gbw
Number of atoms                           ...     16
Number of basis functions                 ...    377
Max core memory                           ...   8000 MB

Dipole integrals                          ... YES
Quadrupole integrals                      ...  NO
Linear momentum integrals                 ... YES
Angular momentum integrals                ... YES
Higher moments length integrals           ...  NO
Higher moments velocity integrals         ...  NO
Kinetic energy integrals                  ...  NO
GIAO right hand sides                     ...  NO
GIAO dipole derivative integrals          ...  NO
SOC integrals                             ...  NO
EPR diamagnetic integrals (GIAO)          ...  NO
EPR gauge integrals                       ...  NO
Field gradient integrals                  ...  NO (   0 nuclei)
Spin-dipole/Fermi contact integrals       ...  NO (   0 nuclei)
Contact density integrals                 ...  NO (   0 nuclei)
Nucleus-orbit integrals                   ...  NO (   0 nuclei)
Geometric perturbations                   ...  NO (  16 nuclei)

Choice of electric origin   ... Center of mass
Position of electric origin ... ( -0.0430, -0.0061, -0.0006) 
Choice of magnetic origin   ... GIAO
Position of magnetic origin ... (  0.0000,  0.0000,  0.0000) 

Calculating integrals                     ... Electric Dipole (Length)     done (  0.0 sec)
Calculating integrals                     ... Linear Momentum              done (  0.0 sec)
Calculating integrals                     ... Angular Momentum  (ElOri)    done (  0.0 sec)

Property integrals calculated in   0.1 sec

Maximum memory used throughout the entire PROPINT-calculation: 21.7 MB


           ************************************************************
           *        Program running with 8 parallel MPI-processes     *
           *              working on a common directory               *
           ************************************************************


--------------------------------------------------------------------------------
                             ORCA-MATRIX DRIVEN CI
--------------------------------------------------------------------------------


Wavefunction type
-----------------
Correlation treatment                      ...      CCSD     
Single excitations                         ... ON
Orbital optimization                       ... OFF
Calculation of Z vector                    ... OFF
Calculation of Brueckner orbitals          ... OFF
Perturbative triple excitations            ... ON
CPCM scheme                                ... PTES
Calculation of F12 correction              ... OFF
Frozen core treatment                      ... chemical core (18 el)
Reference Wavefunction                     ... RHF
  Internal Orbitals:     9 ...   32 ( 24 MO's/ 48 electrons)
  Virtual  Orbitals:    33 ...  376 (344 MO's              )
Number of AO's                             ...    377
Number of electrons                        ...     66
Number of correlated electrons             ...     48

Algorithmic settings
--------------------
Integral transformation                    ... All integrals via the RI transformation
K(C) Formation                             ... RI-DLPNO
   PNO-Integral Storage                    ... ON DISK
   PNO occupation number cut-off           ... 3.330e-07
   Singles PNO occupation number cut-off   ... 9.990e-09
   PNO Mulliken prescreening cut-off       ... 1.000e-03
   Domain cut-off (Mulliken population)    ... 1.000e-03
   PNO Normalization                       ...    1
Maximum number of iterations               ...        50
Convergence tolerance (max. residuum)      ... 2.500e-05
Level shift for amplitude update           ... 2.000e-01
Maximum number of DIIS vectors             ...         7
DIIS turned on at iteration                ...         0
Damping before turning on DIIS             ...     0.500
Damping after turning on DIIS              ...     0.000
Pair specific amplitude update             ... OFF
Natural orbital iterations                 ... OFF
Perturbative natural orbital generation    ... OFF
Printlevel                                 ... 2

Singles Fock matrix elements calculated using PNOs.

Memory handling:
----------------
Maximum memory for working arrays          ...   8000 MB
Data storage in matrix containers          ... UNCOMPRESSED
Data type for integral storage             ... DOUBLE
In-Core Storage of quantities:
   Amplitudes+Sigma Vector      ... NO
   J+K operators                ... NO
   DIIS vectors                 ... NO
   3-external integrals         ... NO
   4-external integrals         ... NO

Localization treatment:
-----------------------
Localization option                        ...    6
Localization threshhold                    ... -1.0e+00
Using relative localization threshhold     ... 1.0e-08
Neglect threshold for strong pairs         ... 1.000e-04 Eh
Prescreening threshold for very weak pairs ... 1.000e-06 Eh

Initializing the integral package          ... done
Localizing the valence orbitals
Localizing the valence orbitals
------------------------------------------------------------------------------
                           ORCA ORBITAL LOCALIZATION
------------------------------------------------------------------------------

Input orbitals are from                  ... calc.gbw
Output orbitals are to                   ... calc.loc
Max. number of iterations                ... 128
Localizations seeded randomly            ... off
Convergence tolerance                    ... 1.000e-06
Using relative localization threshhold   ... 1.000e-08
Threshold for strong local MOs           ... 9.500e-01
Threshold for bond MOs                   ... 8.500e-01
Operator                                 ... 0
Orbital range for localization           ... 9 to 32
Localization criterion                   ... FOSTER-BOYS (AUGMENTED HESSIAN)
Doing the dipole integrals     ... o.k.
Initial value of the localization sum :   417.722437
ITERATION   0 : L=  443.0833422022 DL=  2.54e+01 (AVERGE_DL)=    0.3031292437 
ITERATION   1 : L=  444.6309754516 DL=  1.55e+00 (AVERGE_DL)=    0.0748823534 
ITERATION   2 : L=  444.7196486729 DL=  8.87e-02 (AVERGE_DL)=    0.0179242793 
ITERATION   3 : L=  444.7458492195 DL=  2.62e-02 (AVERGE_DL)=    0.0097431780 
ITERATION   4 : L=  444.7535443362 DL=  7.70e-03 (AVERGE_DL)=    0.0052802327 
ITERATION   5 : L=  444.7558826962 DL=  2.34e-03 (AVERGE_DL)=    0.0029107247 
ITERATION   6 : L=  444.7565780391 DL=  6.95e-04 (AVERGE_DL)=    0.0015872487 
ITERATION   7 : L=  444.7567848579 DL=  2.07e-04 (AVERGE_DL)=    0.0008656463 
ITERATION   8 : L=  444.7568471701 DL=  6.23e-05 (AVERGE_DL)=    0.0004751514 
ITERATION   9 : L=  444.7568667946 DL=  1.96e-05 (AVERGE_DL)=    0.0002666523 
ITERATION  10 : L=  444.7568736610 DL=  6.87e-06 (AVERGE_DL)=    0.0001577278 
ITERATION  11 : L=  444.7568765760 DL=  2.91e-06 (AVERGE_DL)=    0.0001027688 
ITERATION  12 : L=  444.7568781548 DL=  1.58e-06 (AVERGE_DL)=    0.0000756340 
ITERATION  13 : L=  444.7568791970 DL=  1.04e-06 (AVERGE_DL)=    0.0000614490 
ITERATION  14 : L=  444.7568799661 DL=  7.69e-07 (AVERGE_DL)=    0.0000527905 
LOCALIZATION SUM CONVERGED

------------------------------------------------------
AUGMENTED HESSIAN OPTIMIZATION OF FOSTER-BOYS ORBITALS
------------------------------------------------------

Spin operator:           0
Orbital window:          9 to 32
Number of iterations:    128
Gradient tolerance:      1.000e-06
Number of pairs:         276
Davidson threshold:      2000
Diagonalization method:  LAPACK
Iter:    0   L: 444.7568799661   Grad. norm: 2.280348e-03
   *** Likely close to a maximum now. ***
       Augmented Hessian eigenvalues:  5.91e-06 -1.12e-01 -6.92e-01 -1.31e+00 ... 
Iter:    1   L: 444.7568829739   Grad. norm: 5.850499e-05
Iter:    2   L: 444.7568829762   Grad. norm: 3.929750e-08
LOCALIZATION HAS CONVERGED.

Eigenvalues of the Hessian:
  0 -1.060e-01
  1 -6.922e-01
  2 -1.314e+00
  3 -1.406e+00
  4 -2.127e+00
  5 -2.232e+00
  6 -2.526e+00
  7 -3.075e+00
  8 -4.487e+00
  9 -4.504e+00
    ...


--------------------------------------------------------------------------------
                    LOCALIZED MOLECULAR ORBITAL COMPOSITIONS
--------------------------------------------------------------------------------

The Mulliken populations for each LMO on each atom are computed
The LMO`s will be ordered according to atom index and type
  (A) Strongly localized MO`s have populations of >=0.950 on one atom
  (B) Two center bond orbitals have populations of >=0.850 on two atoms
  (C) Other MO`s are considered to be `delocalized`

FOUND  -   4 strongly local MO`s
       -  20 two center bond MO`s
       -   0 significantly delocalized MO`s

Rather strongly localized orbitals:
MO  12:   8O  -   0.990944
MO  11:   2O  -   0.975422
MO  10:   0O  -   0.965792
MO   9:   0O  -   0.961506
Bond-like localized orbitals:
MO  32:  15H  -   0.403720  and   6C  -   0.594278
MO  31:  14H  -   0.401507  and   5C  -   0.590287
MO  30:  13H  -   0.419344  and   7C  -   0.580496
MO  29:  12H  -   0.419333  and   7C  -   0.580548
MO  28:  11H  -   0.448659  and   3C  -   0.568616
MO  27:  10H  -   0.455076  and   3C  -   0.568773
MO  26:   9H  -   0.455133  and   3C  -   0.568735
MO  25:   8O  -   0.701751  and   7C  -   0.288420
MO  24:   8O  -   0.740503  and   4C  -   0.259362
MO  23:   8O  -   0.740447  and   4C  -   0.259436
MO  22:   7C  -   0.463336  and   6C  -   0.547764
MO  21:   6C  -   0.400743  and   5C  -   0.531348
MO  20:   6C  -   0.400808  and   5C  -   0.531224
MO  19:   5C  -   0.475758  and   4C  -   0.556530
MO  18:   4C  -   0.555189  and   1C  -   0.483462
MO  17:   3C  -   0.292210  and   2O  -   0.702328
MO  16:   2O  -   0.643599  and   1C  -   0.379677
MO  15:   2O  -   0.911519  and   1C  -   0.084499
MO  14:   1C  -   0.353193  and   0O  -   0.659815
MO  13:   1C  -   0.352750  and   0O  -   0.660082
Localized MO's were stored in: calc.loc

Localizing the core orbitals
------------------------------------------------------------------------------
                           ORCA ORBITAL LOCALIZATION
------------------------------------------------------------------------------

Input orbitals are from                  ... calc.loc
Output orbitals are to                   ... calc.loc
Max. number of iterations                ... 128
Localizations seeded randomly            ... off
Convergence tolerance                    ... 1.000e-06
Using relative localization threshhold   ... 1.000e-08
Threshold for strong local MOs           ... 9.500e-01
Threshold for bond MOs                   ... 8.500e-01
Operator                                 ... 0
Orbital range for localization           ... 0 to 8
Localization criterion                   ... FOSTER-BOYS (AUGMENTED HESSIAN)
Doing the dipole integrals     ... o.k.
Initial value of the localization sum :   138.751465
ITERATION   0 : L=  138.7514708388 DL=  5.41e-06 (AVERGE_DL)=    0.0003876186 
ITERATION   1 : L=  138.7514708388 DL=  0.00e+00 (AVERGE_DL)=    0.0000000000 
LOCALIZATION SUM CONVERGED

------------------------------------------------------
AUGMENTED HESSIAN OPTIMIZATION OF FOSTER-BOYS ORBITALS
------------------------------------------------------

Spin operator:           0
Orbital window:          0 to 8
Number of iterations:    128
Gradient tolerance:      1.000e-06
Number of pairs:         36
Davidson threshold:      2000
Diagonalization method:  LAPACK
Iter:    0   L: 138.7514708388   Grad. norm: 1.280560e-04
   *** Likely close to a maximum now. ***
       Augmented Hessian eigenvalues:  2.16e-10 -2.08e+01 -2.37e+01 -2.46e+01 ... 
Iter:    1   L: 138.7514708389   Grad. norm: 1.240403e-15
LOCALIZATION HAS CONVERGED.

Eigenvalues of the Hessian:
  0 -2.083e+01
  1 -2.371e+01
  2 -2.462e+01
  3 -2.673e+01
  4 -2.875e+01
  5 -2.982e+01
  6 -2.995e+01
  7 -3.096e+01
  8 -3.252e+01
  9 -7.009e+01
    ...


--------------------------------------------------------------------------------
                    LOCALIZED MOLECULAR ORBITAL COMPOSITIONS
--------------------------------------------------------------------------------

The Mulliken populations for each LMO on each atom are computed
The LMO`s will be ordered according to atom index and type
  (A) Strongly localized MO`s have populations of >=0.950 on one atom
  (B) Two center bond orbitals have populations of >=0.850 on two atoms
  (C) Other MO`s are considered to be `delocalized`

FOUND  -   9 strongly local MO`s
       -   0 two center bond MO`s
       -   0 significantly delocalized MO`s

Rather strongly localized orbitals:
MO   8:   8O  -   0.998963
MO   7:   7C  -   1.001260
MO   6:   6C  -   1.001206
MO   5:   5C  -   1.001007
MO   4:   4C  -   1.000666
MO   3:   3C  -   1.000040
MO   2:   2O  -   0.999116
MO   1:   1C  -   0.999201
MO   0:   0O  -   0.999182
Localized MO's were stored in: calc.loc

Warning: reference  - re-canonicalizations have been set to INT 1 VIRT 1
Warning: internal orbitals are localized - no re-canonicalization of internal orbitals
Warning: UsePNO is turned on - no re-canonicalization of internal and virtual orbitals
Fock densities were made 
Making Fock matrix and reference energy:

--------------------------
CLOSED-SHELL FOCK OPERATOR
--------------------------

MDCI_FockCPCM: ediel   =  -0.092106927000
MDCI_FockCPCM: <VCPCM> =   4.710561399707
Time needed for Fock operator              ...            7.937 sec
Reference energy                           ...   -455.867946506

--------------
DLPNO SETTINGS (2015 fully linear scaling implementation)
--------------

TCutMKN:           1.000e-03
TCutPAO:           1.000e-03
TCutPNO:           3.330e-07
TCutPNOSingles:    9.990e-09
TCutEN:            9.700e-01
TCutPAOExt:        1.000e-01
TCutPairs:         1.000e-04
TCutPre:           1.000e-06
TCutOSV:           1.000e-06
TCutDOij:          1.000e-05
TCutDO:            1.000e-02
TCutC:             1.000e-04
TCutCPAO:          1.000e-03
TCutCMO:           1.000e-03
TScaleDOMP2PreScr: 2.000e+00
TScaleMKNMP2PreScr:1.000e+01
TScalePNOMP2PreScr:1.000e+00
PAO overlap thresh 1.000e-08
Using PNOs for Singles Fock computation
Use new domains
Use fully linear algorithm
TCutTNO:           1.000e-09
TCutMP2Pairs:      1.000e-05
TCutDOStrong:      2.000e-02
TCutDOWeak:        4.000e-02
TCutMKNStrong:     1.000e-02
TCutMKNWeak:       1.000e-01
NTCutTNO:          1

--------------------------
Creating C-PCM containers                  ... ok
Mulliken population of the LMOs            ... ok
Performing proximity check                 ... No problems found
Calculating differential overlap integrals ... ok

--------------------------
ELECTRON PAIR PRESCREENING
--------------------------

Dipole-based pair screening          .... used

   TCutDOij = 1.000000e-05
   TCutPre  = 1.000000e-06
   .... Finished loop over pairs
Total time spent in the prescreening                  ...     0.000 sec
sum of pair energies estimated for screened out pairs ...       0.000000000000 Eh
Thresholds for map construction and integral transformation for crude MP2:
   TCutMKN                    ...     1.0e-02
   TCutDO                     ...     2.0e-02
   TCutPairs                  ...     1.0e-04
   TCutPNO_CrudeMP2           ...     3.3e-07
   TCutPNOSingles_CrudeMP2    ...     1.0e-08
--------------------------------
LOCAL RI TRANSFORMATION (IAVPAO)
--------------------------------

Orbital window:       9 to 32
Number of PAOs:     377
Basis functions:    377 (141 shells)
Aux. functions:     894 (268 shells)
Use SHARK:           on
Have SHARK:         yes

Processing maps (0.0 sec)
Average map sizes:
   Aux shells -> MOs              24.0
   Aux shells -> PAOs            377.0
   MOs        -> AO shells       133.1
   PAOs       -> AO shells       139.2

Calculating integrals (0.8 sec, 61.724 MB)
Sorting integrals (0.1 sec, 61.714 MB)
Total time for the integral transformation: 0.9 sec
--------------------------------
INITIAL GUESS AND PNO GENERATION
--------------------------------

PNO truncation parameters                   .... 
    PAOOverlapThresh   =        1.000e-08

    TCutPairs          =        1.000e-04
    TCutPNO            =        3.330e-07
    TCutPNOSingles     =        9.990e-09
    TCutMP2Pairs       =        1.000e-05
    TCutMKN            =        1.000e-02
    TCutDO             =        2.000e-02

Pair selection                          .... not used
Type of local MP2 treatment                 .... semi-local MP2
Strategy for PNO selection                  .... occupation number selection
Pair density normalization                  .... MP2 norm
Spin component scaling                      .... not used

   .... Finished loop over pairs
Making pair pair interaction lists          ... done

                       ===========================
                        221 OF  300 PAIRS ARE KEPT CCSD PAIRS
                         64 OF  300 PAIRS ARE KEPT MP2 PAIRS FOR (T)
                         15 OF  300 PAIRS ARE SKIPPED
                       ===========================

Total time spent in the initial guess                 ...     2.925 sec
SL-MP2 correlation energy (all non-screened pairs)    ...      -1.549622670543 Eh

Initial PNO correlation energy                        ...      -1.543404941266 Eh
sum of pair energies prescreened and skipped MP2 pairs...      -0.000072983482 Eh
sum of pair energies of crude MP2 skipped pairs only  ...      -0.000072983482 Eh
sum of MP2 pair energies for pairs that were not kept ...      -0.002076526940 Eh
sum of PNO error estimates for the kept pairs         ...      -0.004141202337 Eh
                                                          --------------------
sum of all corrections                                         -0.006217729277
Initial total correlation energy                               -1.549622670543
Thresholds for map construction and integral transformation for fine MP2 and CCSD(T) calculation:
   TCutMKN   ...     1.0e-03
   TCutDO    ...     1.0e-02
   TCutPairs ...     1.0e-04
   TCutCMO   ...     1.0e-03
   TCutCPAO  ...     1.0e-03

Thresholds for map construction and integral transformation for strong Triples:
   TCutMKN   ...     1.0e-02
   TCutDO    ...     2.0e-02
   TCutCMO   ...     1.0e-03
   TCutCPAO  ...     1.0e-03

Thresholds for map construction and integral transformation for weak Triples:
   TCutMKN   ...     1.0e-01
   TCutDO    ...     4.0e-02
   TCutCMO   ...     1.0e-03
   TCutCPAO  ...     1.0e-03

--------------------------------
LOCAL RI TRANSFORMATION (IAVPAO)
--------------------------------

Orbital window:       9 to 32
Number of PAOs:     377
Basis functions:    377 (141 shells)
Aux. functions:     894 (268 shells)
Use SHARK:           on
Have SHARK:         yes

Processing maps (0.0 sec)
Average map sizes:
   Aux shells -> MOs              23.9
   Aux shells -> PAOs            377.0
   MOs        -> AO shells       133.1
   PAOs       -> AO shells       139.2

Calculating integrals (0.8 sec, 61.465 MB)
Sorting integrals (0.1 sec, 61.455 MB)
Total time for the integral transformation: 0.9 sec
--------------------------------
INITIAL GUESS AND PNO GENERATION
--------------------------------

PNO truncation parameters                   .... 
    PAOOverlapThresh   =        1.000e-08

    TCutPairs          =        1.000e-04
    TCutPNO            =        3.330e-07
    TCutPNOSingles     =        9.990e-09
    TCutMP2Pairs       =        1.000e-05
    TCutMKN            =        1.000e-03
    TCutDO             =        1.000e-02

Pair selection                          .... not used
Type of local MP2 treatment                 .... semi-local MP2
Strategy for PNO selection                  .... occupation number selection
Pair density normalization                  .... MP2 norm
Spin component scaling                      .... not used

   .... Finished loop over pairs

 PNO Occupation Number Statistics: 
  | Av. % of trace(Dij) retained        ...  97.635375977797
  | sigma^2 in % of trace(Dij) retained ...   8.53e+00
  | Av. % of trace(Di) retained         ...  99.999165690682
  | sigma^2 in % of trace(Di) retained  ...   5.34e-08
 Distributions of % trace(Dij) recovered:
  |       >= 99.9  ...    65 ( 22.8 % of all pairs)
  |   [80.0, 90.0) ...     6 (  2.1 % of all pairs)
  |   [90.0, 99.0) ...   143 ( 50.2 % of all pairs)
  |   [99.0, 99.9) ...    71 ( 24.9 % of all pairs)
 Distributions of % trace(Di) recovered :
  |       >= 99.9  ...    24 (100.0 % of all I-pairs )

Making pair pair interaction lists          ... done

                       ===========================
                        219 OF  285 PAIRS ARE KEPT
                       ===========================

Total time spent in the initial guess                 ...     3.733 sec
SL-MP2 correlation energy (all non-screened pairs)    ...      -1.550233493804 Eh

Initial PNO correlation energy                        ...      -1.543863821087 Eh
sum of pair energies estimated for screened out pairs ...      -0.000072983482 Eh
sum of MP2 pair energies for pairs that were not kept ...      -0.002209765308 Eh
sum of PNO error estimates for the kept pairs         ...      -0.004159907408 Eh
                                                          --------------------
sum of all corrections                                         -0.006442656198
Initial total correlation energy                               -1.550306477285
Thresholds for map construction and integral transformation for fine MP2 and CCSD(T) calculation:
   TCutMKN   ...     1.0e-03
   TCutDO    ...     1.0e-02
   TCutPairs ...     1.0e-04
   TCutCMO   ...     1.0e-03
   TCutCPAO  ...     1.0e-03

Time for aux screen maps:            0.004
Time for maps after fine MP2:            0.011
-----------------------------
LOCAL RI TRANSFORMATION (IJV)
-----------------------------

Orbital window:       9 to 32
Basis functions:    377 (141 shells)
Aux. functions:     894 (268 shells)
Use SHARK:           on

Processing maps (0.0 sec)
Average map sizes:
   Aux shells -> MOs(i)           23.2
   Aux shells -> MOs(j)           24.0
   MOs        -> AO shells       133.1

Calculating integrals (0.8 sec, 3.818 MB)
Sorting integrals (0.0 sec, 3.808 MB)
Total time for the integral transformation: 0.8 sec
--------------------------------
LOCAL RI TRANSFORMATION (VABPAO)
--------------------------------

Number of PAOs:     377
Basis functions:    377 (141 shells)
Aux. functions:     894 (268 shells)
Use SHARK:           on

Processing maps (0.0 sec)
Average map sizes:
   Aux shells -> PAOs            377.0
   PAOs       -> AO shells       139.2

Calculating integrals (1.6 sec, 969.426 MB)
Finished


-------------------------------------
Pair Pair Term precalculation with     
RI-(ij|mn) and (im|jn) transformation  
ON THE FLY                             
-------------------------------------

   IBatch   1 (of   1)              ... done (   36.193 sec)
Total EXT                           ...          36.193 sec

IAVPA Available = YES
VABPAO Available= YES
IJV Available   = YES
IJK Available   = NO
PNO3i Available = YES
PNO3j Available = YES
PNO4 Available  = YES
---------------------
RI-PNO TRANSFORMATION
---------------------

Total Number of PNOs                   ...  6950
Average number of PNOs per pair        ...    31
Maximal number of PNOs per pair        ...    71
   #pairs with  1 -  5 PNOs   :    0
   #pairs with  6 - 10 PNOs   :    7
   #pairs with 11 - 15 PNOs   :   27
   #pairs with 16 - 20 PNOs   :   29
   #pairs with 21 - 25 PNOs   :   17
   #pairs with 26 - 30 PNOs   :   13
   #pairs with 31 - 35 PNOs   :   29
   #pairs with 36 - 40 PNOs   :   25
   #pairs with 41 - 45 PNOs   :   35
   #pairs with 46 - 50 PNOs   :   24
   #pairs with 51 - 55 PNOs   :    8
   #pairs with 56 - 60 PNOs   :    4
   #pairs with 71 - 75 PNOs   :    1

Generation of (ij|ab)[P] integrals            ... on
Generation of (ia|bc)[P],(ja|bc)[P] integrals ... on
Storage of 3 and 4 external integrals         ... on
Generation of ALL (ka|bc)[P] integrals        ... on
Keep RI integrals in memory                   ... off

Ibatch:  1 (of  1)
Starting 2-4 index PNO integral generation ... done

Timings:
Total PNO integral transformation time     ...         13.691 sec
Size of the 3-external file                ...        84 MB
Size of the 4-external file                ...       475 MB
Size of the IKJL file                      ...         0 MB
Size of the all 3-external file            ...      1002 MB
Size of the 1-external file                ...         3 MB

Making pair/pair overlap matrices          ... done (    1.870 sec)
Size of the pair overlap file              ... 285 MB
Redoing the guess amplitudes               ... done (    0.004 sec)

-------------------------
FINAL STARTUP INFORMATION
-------------------------

E(0)                                       ...   -455.867946506
E(SL-MP2)                                  ...     -1.550233494
E(SL-MP2) including corrections            ...     -1.550306477
Initial E(tot)                             ...   -457.418252984
<T|T>                                      ...      0.404327533
Number of pairs included                   ... 219
Total number of pairs                      ... 300

------------------------------------------------
                  RHF COUPLED CLUSTER ITERATIONS
------------------------------------------------

Number of PNO amplitudes to be optimized   ...       260028
Number of non-PNO amplitudes               ...     25915584
Untruncated number of regular amplitudes   ...     35500800

Iter       E(tot)           E(Corr)          Delta-E          Residual     Time
  0   -457.418319197     -1.543930034      0.006303460      0.019896354    5.50
                           *** Turning on DIIS ***
  1   -457.463127094     -1.588737932     -0.044807898      0.011166861    5.69
  2   -457.503017707     -1.628628544     -0.039890612      0.006337445    5.69
  3   -457.511424808     -1.637035646     -0.008407102      0.003859575    5.73
  4   -457.514372731     -1.639983569     -0.002947923      0.002453298    5.72
  5   -457.515467448     -1.641078286     -0.001094717      0.001342866    5.71
  6   -457.515752886     -1.641363724     -0.000285438      0.000608693    5.71
  7   -457.515807642     -1.641418480     -0.000054756      0.000404401    5.75
  8   -457.515851581     -1.641462419     -0.000043939      0.000225872    5.74
  9   -457.515834659     -1.641445497      0.000016922      0.000094821    5.74
 10   -457.515847904     -1.641458742     -0.000013245      0.000036741    5.75
 11   -457.515844708     -1.641455545      0.000003197      0.000014814    5.77
               --- The Coupled-Cluster iterations have converged ---

----------------------
COUPLED CLUSTER ENERGY
----------------------

E(0)                                       ...   -455.867946506
E(CORR)(strong-pairs)                      ...     -1.641534169
E(CORR)(weak-pairs)                        ...     -0.006442656
E(CORR)(corrected)                         ...     -1.647976825
C-PCM corr. term (included in E(CORR))     ...     -0.000078624
E(TOT)                                     ...   -457.515923331
Singles Norm <S|S>**1/2                    ...      0.116339934  
T1 diagnostic                              ...      0.016792223  

------------------
LARGEST AMPLITUDES
------------------
  25-> 34  25-> 34       0.052341
  17-> 33  17-> 33       0.051292
  18-> 36  18-> 36       0.048567
  13-> 33  13-> 33       0.045962
  14-> 33  14-> 33       0.045906
  24-> 33  -1-> -1       0.043552
  23-> 33  -1-> -1       0.043528
  20-> 33  20-> 33       0.040366
  21-> 33  21-> 33       0.040360
  32-> 37  32-> 37       0.039797
  20-> 34  20-> 34       0.038982
  21-> 34  21-> 34       0.038968
  24-> 33  24-> 33       0.038872
  23-> 33  23-> 33       0.038856
  18-> 35  18-> 35       0.034963
  14-> 33  13-> 33       0.034183


-------------------------------------------
DLPNO BASED TRIPLES CORRECTION
-------------------------------------------

Singles multiplier          ...  1.000000
TCutTNO                     ... 1.000e-09
TCutMP2Pairs                ... 1.000e-05
TCutDOStrong                ... 2.000e-02
TCutMKNStrong               ... 1.000e-02
TCutDOWeak                  ... 4.000e-02
TCutMKNWeak                 ... 1.000e-01

Fragment selection                          .... not used
Number of Triples that are to be computed   ...      1783

 . . . . . . . . .
10% done  
20% done  
30% done  
40% done  
50% done  
60% done  
70% done  
80% done  
90% done               (    107.492 sec)
Triples timings:
Total time for T0               ...   119.241 sec
Total time for Iterative (T)    ...     0.000 sec
Total time of overall (T)       ...   122.657 sec

Triples List generation         ...     0.000 sec
TNO generation                  ...    11.743 sec
Pair density generation         ...     0.004 sec
Look up tables                  ...     0.000 sec
Generating 3-index integrals    ...    72.292 sec
  Make 4-ind.int. from 3-ind.int...    11.135 sec
  Projecting amplitudes (D + S) ...    11.660 sec
  Downprojecting integrals      ...     0.002 sec
  Energy contr. (sum over a,b,c)...     3.661 sec
Fitting ET(->0)                 ...     0.000 sec

Everything after 3-index        ...    35.200 sec

Timing details:
 TNO integrals                  ...    82.583 sec
   Reading 3-index integrals    ...     0.292 sec
   Sorting integrals            ...    12.655 sec
       Sorting integrals 1      ...     0.001 sec
       Sorting integrals 2      ...     8.170 sec
       Sorting integrals 3      ...     0.310 sec
       Sorting integrals 4      ...     0.031 sec
       Sorting integrals 5      ...     0.090 sec
       Sorting integrals 6      ...     4.053 sec
   Calculating local VM**-1/2   ...     0.580 sec
   Orthogonal. integrals        ...     0.834 sec
   Multipl. 3-index integrals   ...    68.222 sec
   All concerning IRIab (w/TNO) ...     5.206 sec

 Calculate W0/W1                ...     8.729 sec
 W 3-ext contribution           ...     4.705 sec
 W 3-int contribution           ...     1.433 sec
 Sorting W                      ...     2.281 sec

 V exchange contribution        ...     1.427 sec

 Timings for Triples without generation
     of 3-index integrals       ...    35.197 sec
       0 weak pairs             ...    29.972 sec
       1 weak pair              ...     5.225 sec
       2 weak pairs             ...     0.000 sec
       3 weak pairs             ...     0.000 sec
  Extra time for extrapolation  ...     0.000 sec

Number of Triples   (0, 1, 2, 3 weak pairs; overall):   1236     547       0       0  (  1783)
Number of Atoms     (0, 1, 2, 3 weak pairs; overall):   12.0    12.1     0.0     0.0  (    16)
Number of PAOs      (0, 1, 2, 3 weak pairs; overall):  303.8   317.1     0.0     0.0  (   377)
Number of AuxFcns   (0, 1, 2, 3 weak pairs; overall):  354.8   352.6     0.0     0.0  (   894)
Number of TNOs      (0, 1, 2, 3 weak pairs         ):   82.5    56.4     0.0     0.0
Aver. Number of NTNO, Atoms, PAOs, AuxFcns / Triples:   1783    74.5    12.0   307.9   354.1

Triples Correction (T)                     ...     -0.071962144
Final correlation energy                   ...     -1.719938969
E(CCSD)                                    ...   -457.515923331
E(CCSD(T))                                 ...   -457.587885475


--------------------------------------------------------------------------------
                                    TIMINGS
--------------------------------------------------------------------------------


Total execution time                   ...      280.898 sec

Localization of occupied MO's          ...        0.201 sec (  0.1%)
Fock Matrix Formation                  ...        7.937 sec (  2.8%)
Global overlap, Fock, MKN matrices     ...       16.390 sec (  5.8%)
Differential overlap integrals         ...        0.625 sec (  0.2%)
Organizing maps                        ...        0.032 sec (  0.0%)
RI 3-index integral generations        ...        4.212 sec (  1.5%)
RI-PNO integral transformation         ...       53.075 sec ( 18.9%)
Initial Guess                          ...        6.728 sec (  2.4%)
DIIS Solver                            ...        0.263 sec (  0.1%)
State Vector Update                    ...        0.018 sec (  0.0%)
Sigma-vector construction              ...       68.213 sec ( 24.3%)
  <D|H|D>(0-ext)                       ...        2.953 sec (  4.3% of sigma)
  <D|H|D>(2-ext Fock)                  ...        0.013 sec (  0.0% of sigma)
  <D|H|D>(2-ext)                       ...       10.114 sec ( 14.8% of sigma)
  <D|H|D>(4-ext)                       ...        7.427 sec ( 10.9% of sigma)
  <D|H|D>(4-ext-corr)                  ...       30.969 sec ( 45.4% of sigma)
  CCSD doubles correction              ...        0.204 sec (  0.3% of sigma)
  <S|H|S>                              ...        0.497 sec (  0.7% of sigma)
  <S|H|D>(1-ext)                       ...        0.359 sec (  0.5% of sigma)
  <D|H|S>(1-ext)                       ...        0.010 sec (  0.0% of sigma)
  <S|H|D>(3-ext)                       ...        0.222 sec (  0.3% of sigma)
  Fock-dressing                        ...        8.303 sec ( 12.2% of sigma)
  Singles amplitudes                   ...        0.662 sec (  1.0% of sigma)
  (ik|jl)-dressing                     ...        2.087 sec (  3.1% of sigma)
  (ij|ab),(ia|jb)-dressing             ...        1.625 sec (  2.4% of sigma)
  C-PCM terms                          ...        2.069 sec (  3.0% of sigma)
  Pair energies                        ...        0.006 sec (  0.0% of sigma)
Total Time for computing (T)           ...      122.663 sec ( 43.7% of ALL)
C-PCM correction to E(CORR)            ...        0.137 sec (  0.0%)


Maximum memory used throughout the entire MDCI-calculation: 3744.9 MB

-------------------------   --------------------
FINAL SINGLE POINT ENERGY      -457.587885475427
-------------------------   --------------------


           ************************************************************
           *        Program running with 8 parallel MPI-processes     *
           *              working on a common directory               *
           ************************************************************

------------------------------------------------------------------------------
                              ORCA PROPERTY CALCULATIONS
------------------------------------------------------------------------------

GBWName                                 ... calc.gbw
Number of atoms                         ...     16
Number of basis functions               ...    377
Max core memory                         ...   8000 MB

Electric properties:
Dipole moment                           ... YES
Quadrupole moment                       ...  NO
Static polarizability (Dipole/Dipole)   ...  NO
Static polarizability (Dipole/Quad.)    ...  NO
Static polarizability (Quad./Quad.)     ...  NO
Static polarizability (Velocity)        ...  NO

Atomic electric properties:
Dipole moment                           ...  NO
Quadrupole moment                       ...  NO
Static polarizability                   ...  NO

Choice of electric origin               ... Center of mass
Position of electric origin             ...    -0.042999    -0.006093    -0.000638

General magnetic properties:
Magnetizability                         ...  NO

EPR properties:
g-Tensor (aka g-matrix)                 ...  NO
Zero-Field splitting spin-orbit         ...  NO
Zero-field splitting spin-spin          ...  NO
Hyperfine couplings                     ...  NO (   0 nuclei)
Quadrupole couplings                    ...  NO (   0 nuclei)
Contact density                         ...  NO (   0 nuclei)

NMR properties:
Chemical shifts                         ...  NO (   0 nuclei)
Spin-rotation constants                 ...  NO (   0 nuclei)
Spin-spin couplings                     ...  NO (   0 nuclei,    0 pairs)

Choice of magnetic origin               ... GIAO
Position of magnetic origin             ...     0.000000     0.000000     0.000000

Properties with geometric perturbations:
SCF Hessian                             ...  NO
IR spectrum                             ...  NO
VCD spectrum                            ...  NO
X-ray spectroscopy properties:
SCF XES/XAS/RIXS spectra                ...  NO


-------------
DIPOLE MOMENT
-------------

Method             : SCF
Type of density    : Electron Density
Multiplicity       :   1
Irrep              :   0
Energy             :  -455.8679602257556667 Eh
Relativity type    : 
Basis              : AO
                                X                 Y                 Z
Electronic contribution:     -2.972965123       1.008182918       0.001985560
Nuclear contribution   :     -0.056017626      -1.675584983      -0.005249037
                        -----------------------------------------
Total Dipole Moment    :     -3.028982749      -0.667402066      -0.003263477
                        -----------------------------------------
Magnitude (a.u.)       :      3.101640318
Magnitude (Debye)      :      7.883743156


--------------------
Rotational spectrum 
--------------------
 
Rotational constants in cm-1:             0.144723             0.035443             0.028786 
Rotational constants in MHz :          4338.683914          1062.554328           862.977751 

Dipole components along the rotational axes: 
x,y,z [a.u.] :    -3.029896     0.663248    -0.001568 
x,y,z [Debye]:    -7.701385     1.685842    -0.003986 

 

Dipole moment calculation done in   0.0 sec 

Maximum memory used throughout the entire PROP-calculation: 18.5 MB

--------------------------------
SUGGESTED CITATIONS FOR THIS RUN
--------------------------------

Below you find a list of papers that are relevant to this ORCA run
We neither can nor want to force you to cite these papers, but we appreciate if you do
You receive ORCA, which is the product of decades of hard work by many enthusiastic individuals, for free
The only thing we kindly ask in return is that you cite our papers,
We deeply appreciate it, if you show your appreciation for ORCA by not just citing the generic ORCA reference.

Please note that relegating all ORCA citations to the supporting information does *not* help us.
SI sections are not indexed - citations you put there will not count into any citation statistics
But we need these citations in order to attract the funding resources that allow us to do what we are doing

Therefore, if you are a happy ORCA user, please consider citing a few of the papers listed below in the main body of your paper

In addition to the list printed below, the program has created the file calc.bibtex that contains the list in bibtex format
You can import this file easily into all common literature databanks and citation aid programs


List of essential papers. We consider these as the minimum necessary citations

  1. Neese,F.
     Software update: the ORCA program system, version 5.0
     WIRES Comput. Molec. Sci., 2022 12(1)e1606
     doi.org/10.1002/wcms.1606

List of papers to cite with high priority. The work reported in these papers was absolutely
necessary for this run to complete.
Our perspective: the developers of density functionals and basis sets usually get cited in chemistry papers
Good! But without the algorithms to do something with them, the functionals or basis sets would not do anything.
Hence, in our opinion, the algorithm design and method developments papers are equally worthy of getting cited

  1. Neese,F.; Hansen,A.; Liakos,D.G.
     Efficient and accurate approximations to the local coupled cluster singles doubles method using a truncated pair natural orbital basis
     J. Chem. Phys., 2009 131 064103
     doi.org/10.1063/1.3173827
  2. Neese,F.; Wennmohs,F.; Hansen,A.
     Efficient and accurate local approximations to coupled-electron pair approaches: An attempt to revive the pair natural orbital method
     J. Chem. Phys., 2009 130 114108
     doi.org/10.1063/1.3086717
  3. Riplinger,C.; Neese,F.
     An efficient and near linear scaling pair natural orbital based local coupled cluster method
     J. Chem. Phys., 2013 138(3)Art. No. 034106
     doi.org/10.1063/1.4773581
  4. Riplinger,C.; Sandhoefer,B.; Hansen,A.; Neese,F.
     Natural triple excitations in local coupled cluster calculations with pair natural orbitals
     J. Chem. Phys., 2013 139(13)Art. No. 134101
     doi.org/10.1063/1.4821834
  5. Riplinger,C.; Pinski,P.; Becker,U.; Valeev,E.F.; Neese,F.
     Sparse maps-A systematic infrastructure for reduced-scaling electronic structure methods. II. Linear scaling domain based pair natural orbital coupled cluster theory
     J. Chem. Phys., 2016 144 
     doi.org/10.1063/1.4939030
  6. Bistoni,G.; Riplinger,C.; Minenkov,Y.; Cavallo,L.; Auer,A.A.; Neese,F.
     Treating Subvalence Correlation Effects in Domain Based Pair Natural Orbital Coupled Cluster Calculations: An Out-of-the-Box Approach
     J. Theo. Comp. Chem., 2017 13 3220-3227
     doi.org/10.1021/acs.jctc.7b00352
  7. Garcia-Rates,M.; Neese,F.
     Effect of the Solute Cavity on the Solvation Energy and its Derivatives within the Framework of the Gaussian Charge Scheme
     J. Comput. Chem., 2020 41 922-939
     doi.org/10.1002/jcc.26139
  8. Garcia-Rates,M.; Becker,U.; Neese,F.
     Implicit solvation in domain based pair natural orbital coupled cluster (DLPNO-CCSD) theory
     J. Comput. Chem., 2021 42 1959-1973
     doi.org/10.1002/jcc.26726
  9. Neese,F.
     The SHARK Integral Generation and Digestion System
     J. Comp. Chem., 2022  1-16
     doi.org/10.1002/jcc.26942

List of suggested additional citations. These are papers that are important in the 'surrounding' of 
of this run, or papers that preceded the highly important papers. If you like your results we are grateful for a citation.

  1. Neese,F.
     The ORCA program system
     WIRES Comput. Molec. Sci., 2012 2(1)73-78
     doi.org/10.1002/wcms.81
  2. Neese,F.
     Software update: the ORCA program system, version 4.0
     WIRES Comput. Molec. Sci., 2018 8(1)1-6
     doi.org/10.1002/wcms.1327
  3. Neese,F.; Wennmohs,F.; Becker,U.; Riplinger,C.
     The ORCA quantum chemistry program package
     J. Chem. Phys., 2020 152 Art. No. L224108
     doi.org/10.1063/5.0004608

List of optional additional citations

  1. Neese,F.
     Approximate second-order SCF convergence for spin unrestricted wavefunctions
     Chem. Phys. Lett., 2000 325(1-3)93-98
     doi.org/10.1016/s0009-2614(00)00662-x

Timings for individual modules:

Sum of individual times          ...      306.788 sec (=   5.113 min)
Startup calculation              ...        1.470 sec (=   0.025 min)   0.5 %
SCF iterations                   ...       23.360 sec (=   0.389 min)   7.6 %
Property integrals               ...        0.327 sec (=   0.005 min)   0.1 %
Property calculations            ...        0.300 sec (=   0.005 min)   0.1 %
MDCI module                      ...      281.330 sec (=   4.689 min)  91.7 %
                             ****ORCA TERMINATED NORMALLY****
TOTAL RUN TIME: 0 days 0 hours 5 minutes 7 seconds 119 msec
'calc.bibtex' -> '/hsnfs/users/frank/ThermodynamicMap/2-EsterFuran/2/SP2/calc.bibtex'
'calc.cpcm' -> '/hsnfs/users/frank/ThermodynamicMap/2-EsterFuran/2/SP2/calc.cpcm'
'calc.cpcm_corr' -> '/hsnfs/users/frank/ThermodynamicMap/2-EsterFuran/2/SP2/calc.cpcm_corr'
'calc.densities' -> '/hsnfs/users/frank/ThermodynamicMap/2-EsterFuran/2/SP2/calc.densities'
'calc.densitiesinfo' -> '/hsnfs/users/frank/ThermodynamicMap/2-EsterFuran/2/SP2/calc.densitiesinfo'
'calc.err' -> '/hsnfs/users/frank/ThermodynamicMap/2-EsterFuran/2/SP2/calc.err'
'calc.gbw' -> '/hsnfs/users/frank/ThermodynamicMap/2-EsterFuran/2/SP2/calc.gbw'
'calc.ges' -> '/hsnfs/users/frank/ThermodynamicMap/2-EsterFuran/2/SP2/calc.ges'
'calc.job' -> '/hsnfs/users/frank/ThermodynamicMap/2-EsterFuran/2/SP2/calc.job'
'calc.loc' -> '/hsnfs/users/frank/ThermodynamicMap/2-EsterFuran/2/SP2/calc.loc'
'calc.property.txt' -> '/hsnfs/users/frank/ThermodynamicMap/2-EsterFuran/2/SP2/calc.property.txt'
'calc.xyz' -> '/hsnfs/users/frank/ThermodynamicMap/2-EsterFuran/2/SP2/calc.xyz'
cp: cannot stat 'calc.asa.inp': No such file or directory
cp: missing destination file operand after '/hsnfs/users/frank/ThermodynamicMap/2-EsterFuran/2/SP2/'
Try 'cp --help' for more information.
cp: cannot stat 'calc.pc.tmp': No such file or directory
cp: cannot stat 'calc.QM2.pc.tmp': No such file or directory
