# Supplementary material for: Bro̷nsted Acid-Catalyzed Reduction of Furans
Source: J Am Chem Soc. 2025 Feb 19;147(9):7932–8. doi: 10.1021/jacs.4c18485 (PMC11887439; doi:10.1021/jacs.4c18485)
Supplement: Supplementary file 2 — ja4c18485_si_002.zip [file ja4c18485_si_002.zip › AllCoordinates/2-Methylester-Furan/2_2/calc.out]

! Job execution by suborca V 10.00 !
Job started from head1.mpi-muelheim.mpg.de, running /hsnfs/software/orca/orca_stable_directory/orca_stable_20240711/orca on xe30th80.mpi-muelheim.mpg.de in /usr/scratch/frank/calc__8514478 (/bin/ksh)
Job execution start: Thu Jul 11 23:23:04 CEST 2024
Shared library path: /hsnfs/software/openmpi-4.1.0/lib:/hsnfs/software/orca/orca_stable_directory/orca_stable_20240711:/hsnfs/software/themis/llvm-14.0.1/lib::/hsnfs/software/cfour-2.1/lib:/hsnfs/software/orca/orca_stable:/usr/users/openmpi-2.0.4/lib:/opt/intel/lib/intel64:/opt/intel/mkl/lib/intel64
SLURM Job ID is: 8514478
SLURM_JOB_NODELIST: xe30th80
Maxcore enforced by SLURM: 2048 MB per core
Expanded nodelist (1 nodes):
xe30th80

                                 *****************
                                 * O   R   C   A *
                                 *****************

                                            #,                                       
                                            ###                                      
                                            ####                                     
                                            #####                                    
                                            ######                                   
                                           ########,                                 
                                     ,,################,,,,,                         
                               ,,#################################,,                 
                          ,,##########################################,,             
                       ,#########################################, ''#####,          
                    ,#############################################,,   '####,        
                  ,##################################################,,,,####,       
                ,###########''''           ''''###############################       
              ,#####''   ,,,,##########,,,,          '''####'''          '####       
            ,##' ,,,,###########################,,,                        '##       
           ' ,,###''''                  '''############,,,                           
         ,,##''                                '''############,,,,        ,,,,,,###''
      ,#''                                            '''#######################'''  
     '                                                          ''''####''''         
             ,#######,   #######,   ,#######,      ##                                
            ,#'     '#,  ##    ##  ,#'     '#,    #''#        ,####,   ,####,        
            ##       ##  ##   ,#'  ##            #'  '#       #'       #'  '#        
            ##       ##  #######   ##           ,######,      #####,   #    #        
            '#,     ,#'  ##    ##  '#,     ,#' ,#      #,     #,   #   #,  ,#        
             '#######'   ##     ##  '#######'  #'      '#     '####' # '####'        


                #########################################################
                #                        -***-                          #
                #          Department of theory and spectroscopy        #
                #                                                       #
                #                      Frank Neese                      #
                #                                                       #
                #     Directorship, Architecture, Infrastructure        #
                #                    SHARK, DRIVERS                     #
                #        Core code/Algorithms in most modules           #
                #                                                       #
                #        Max Planck Institute fuer Kohlenforschung      #
                #                Kaiser Wilhelm Platz 1                 #
                #                 D-45470 Muelheim/Ruhr                 #
                #                      Germany                          #
                #                                                       #
                #                  All rights reserved                  #
                #                        -***-                          #
                #########################################################


                         Program Version 6.0  -   STABLE   -
                                (GIT: $4a5a57e3$)
                ($2024-07-09 13:34:12 +0200 $)

                         (BUILD: $Thu 11 Jul 2024 01:06:13 AM CEST$)


 With contributions from (in alphabetic order):
   Daniel Aravena         : Magnetic Suceptibility
   Michael Atanasov       : Ab Initio Ligand Field Theory (pilot matlab implementation)
   Alexander A. Auer      : GIAO ZORA, VPT2 properties, NMR spectrum
   Ute Becker             : All parallelization in ORCA, NUMFREQ, NUMCALC
   Giovanni Bistoni       : ED, misc. LED, open-shell LED, HFLD
   Martin Brehm           : Molecular dynamics
   Dmytro Bykov           : pre 5.0 version of the SCF Hessian
   Marcos Casanova-Páez   : riplet and SCS-CIS(D). UHF-(DLPNO)-IP/EA/STEOM-CCSD. CVS
   Vijay G. Chilkuri      : MRCI spin determinant printing, contributions to CSF-ICE
   Dipayan Datta          : RHF DLPNO-CCSD density
   Achintya Kumar Dutta   : EOM-CC, STEOM-CC
   Dmitry Ganyushin       : Spin-Orbit,Spin-Spin,Magnetic field MRCI
   Miquel Garcia          : C-PCM and meta-GGA Hessian, CCSD/C-PCM, Gaussian charge scheme
   Yang Guo               : DLPNO-NEVPT2, F12-NEVPT2, CIM, IAO-localization
   Andreas Hansen         : Spin unrestricted coupled pair/coupled cluster methods
   Benjamin Helmich-Paris : MC-RPA, TRAH-(SCF,CASSCF), AVAS, COSX integrals, SCF dyn. polar.
   Lee Huntington         : MR-EOM, pCC
   Robert Izsak           : Overlap fitted RIJCOSX, COSX-SCS-MP3, EOM
   Marcus Kettner         : Initial VPT2
   Christian Kollmar      : KDIIS, OOCD, Brueckner-CCSD(T), CCSD density, CASPT2, CASPT2-K, improved NEVPT2
   Axel Koslowski         : Symmetry handling, petite lists
   Simone Kossmann        : Meta GGA functionals, TD-DFT gradient, OOMP2, (MP2 Hessian; deprecated post 5.0)
   Martin Krupicka        : Initial ORCA-AGE/AUTOCI
   Lucas Lang             : DCDCAS
   Marvin Lechner         : AUTO-CI (C++ implementation), FIC-MRCC
   Dagmar Lenk            : GEPOL surface, SMD, ORCA-2-JSON
   Dimitrios Liakos       : Extrapolation schemes; Compound Job, initial MDCI parallelization
   Dimitrios Manganas     : Further ROCIS development; embedding schemes. LFT, Crystal Embedding
   Dimitrios Pantazis     : SARC Basis sets
   Anastasios Papadopoulos: AUTO-CI, single reference methods and gradients
   Taras Petrenko         : pre 6.0 DFT Hessian and TD-DFT gradient, (ASA, deprecated), ECA, 1-Electron XAS/XES, NRVS
   Peter Pinski           : DLPNO-MP2, DLPNO-MP2 Gradient
   Christoph Reimann      : Effective Core Potentials
   Marius Retegan         : Local ZFS, SOC
   Christoph Riplinger    : Optimizer, TS searches, QM/MM, DLPNO-CCSD(T), (RO)-DLPNO pert. Triples
   Tobias Risthaus        : Range-separated hybrids, TD-DFT gradient, RPA, STAB
   Michael Roemelt        : Original ROCIS implementation
   Masaaki Saitow         : Open-shell DLPNO-CCSD energy and density
   Barbara Sandhoefer     : DKH picture change effects
   Avijit Sen             : IP-ROCIS (deprecated post 5.0)
   Kantharuban Sivalingam : CASSCF convergence/infrastructure, NEVPT2 and variants, FIC-MRCI
   Bernardo de Souza      : ESD, SOC TD-DFT
   Georgi Stoychev        : AutoAux, RI-MP2 NMR, DLPNO-MP2 response, X2C
   Willem Van den Heuvel  : Paramagnetic NMR
   Boris Wezisla          : Elementary symmetry handling
   Frank Wennmohs         : Technical directorship and infrastructure


 We gratefully acknowledge several colleagues who have allowed us to
 interface, adapt or use parts of their codes:
   Stefan Grimme, W. Hujo, H. Kruse, P. Pracht,  : VdW corrections, initial TS optimization,
                  C. Bannwarth, S. Ehlert          DFT functionals, gCP, sTDA/sTD-DF
   Ed Valeev, F. Pavosevic, A. Kumar             : LibInt (2-el integral package), F12 methods
   Garnet Chan, S. Sharma, J. Yang, R. Olivares  : DMRG
   Ulf Ekstrom                                   : XCFun DFT Library
   Mihaly Kallay                                 : mrcc  (arbitrary order and MRCC methods)
   Frank Weinhold                                : gennbo (NPA and NBO analysis)
   Simon Mueller                                 : openCOSMO-RS
   Christopher J. Cramer and Donald G. Truhlar   : smd solvation model
   Lars Goerigk                                  : TD-DFT with DH, B97 family of functionals
   V. Asgeirsson, H. Jonsson                     : NEB implementation
   FAccTs GmbH                                   : IRC, NEB, NEB-TS, DLPNO-Multilevel, CI-OPT
                                                   MM, QMMM, 2- and 3-layer-ONIOM, Crystal-QMMM,
                                                   LR-CPCM, SF, NACMEs, symmetry and pop. for TD-DFT,
                                                   nearIR, NL-DFT gradient (VV10), updates on ESD,
                                                   ML-optimized integration grids
   S Lehtola, MJT Oliveira, MAL Marques          : LibXC Library
   Liviu Ungur et al                             : ANISO software


 Your calculation uses the libint2 library for the computation of 2-el integrals
 For citations please refer to: http://libint.valeyev.net

 Your ORCA version has been built with support for libXC version: 6.2.2
 For citations please refer to: https://libxc.gitlab.io

 This ORCA versions uses:
   CBLAS   interface :  Fast vector & matrix operations
   LAPACKE interface :  Fast linear algebra routines
   SCALAPACK package :  Parallel linear algebra routines
   Shared memory     :  Shared parallel matrices
   BLAS/LAPACK       :  OpenBLAS 0.3.26  USE64BITINT DYNAMIC_ARCH NO_AFFINITY Haswell SINGLE_THREADED
        Core in use  :  Haswell
   Copyright (c) 2011-2014, The OpenBLAS Project


Your calculation utilizes the atom-pairwise dispersion correction
with the Becke-Johnson damping scheme (D3BJ)


================================================================================

----- Orbital basis set information -----
Your calculation utilizes the basis: def2-SVP
   F. Weigend and R. Ahlrichs, Phys. Chem. Chem. Phys. 7, 3297 (2005).

----- AuxJ basis set information -----
Your calculation utilizes the auxiliary basis: def2/J
   F. Weigend, Phys. Chem. Chem. Phys. 8, 1057 (2006).

----- AuxC basis set information -----
Your calculation utilizes the auxiliary basis: def2-SVP/C
  H-La, Hf-Rn : A. Hellweg, C. Hattig, S. Hofener and W. Klopper, Theor. Chem. Acc. 117, 587 (2007).
        Ce-Lu : J. Chmela and M. E. Harding, Mol. Phys. (2018).

================================================================================
                                        WARNINGS
                       Please study these warnings very carefully!
================================================================================

WARNING: Old DensityContainer found on disk!
         Will remove this file - 
         If you want to keep old densities, please start your calculation with a different basename. 


WARNING: The frozen-core approximation for MP2-gradient calculations is turned on by default.

WARNING: Geometry Optimization
  ===> : Switching off AutoStart
         For restart on a previous wavefunction, please use MOREAD

WARNING: The frozen-core approximation is turned on by default for 
         the MP2 part of double-hybrid DFT.

================================================================================
                                       INPUT FILE
================================================================================
NAME = calc.inp
|  1> ! RI-B2PLYP D3BJ  def2-SVP def2-SVP/C RIJCOSX def2/J  TightOpt NumFreq
|  2> 
|  3> %cpcm
|  4> epsilon 16.7                    # Dielectric constant
|  5> refrac 1.275   
|  6> SURFACETYPE VDW_GAUSSIAN
|  7> end
|  8> 
|  9> %geom
| 10> MaxIter 100
| 11> end
| 12> 
| 13> 
| 14> 
| 15> * xyz 1 1
| 16> O        1.4895446401      1.5683914166      0.2698991865                 
| 17> C        0.8988329126      0.4994142076      0.3397839253                 
| 18> O        1.5259420847     -0.6612009238      0.0150309621                 
| 19> C        2.8448873374     -0.7365852938     -0.3800996658                 
| 20> C       -0.5286767072      0.4742672497      0.8149837058                 
| 21> C       -1.4297822392      1.2152418717     -0.1051132433                 
| 22> C       -2.3468338073      0.3069552516     -0.5536604925                 
| 23> C       -2.0297118278     -0.8918138141      0.0418015450                 
| 24> O       -1.0542762210     -0.8050198216      0.7772116306                 
| 25> H        3.5070425311     -0.3555670870      0.4269451331                 
| 26> H        3.0039071226     -0.1441387789     -1.3063590705                 
| 27> H        3.1048652490     -1.7958018507     -0.5829370526                 
| 28> H       -0.5922899693      0.8888957833      1.8441309855                 
| 29> H       -1.3887250035      2.2631755547     -0.3718928930                 
| 30> H       -3.1592783237      0.5058372047     -1.2397706809                 
| 31> H       -2.5695590175     -1.8169539907     -0.1087423045                 
| 32> *
| 33> 
| 34>                          ****END OF INPUT****
================================================================================

                       *****************************
                       * Geometry Optimization Run *
                       *****************************

Geometry optimization settings:
Update method            Update   .... BFGS
Choice of coordinates    CoordSys .... (2022) Redundant Internals
Initial Hessian          InHess   .... Almloef's Model
Max. no of cycles        MaxIter  .... 100

Convergence Tolerances:
Energy Change            TolE     ....  1.0000e-06 Eh
Max. Gradient            TolMAXG  ....  1.0000e-04 Eh/bohr
RMS Gradient             TolRMSG  ....  3.0000e-05 Eh/bohr
Max. Displacement        TolMAXD  ....  1.0000e-03 bohr
RMS Displacement         TolRMSD  ....  6.0000e-04 bohr
Strict Convergence                .... False

------------------------------------------------------------------------------
                        ORCA OPTIMIZATION COORDINATE SETUP
------------------------------------------------------------------------------

The optimization will be done in redundant internal coordinates (2022)
Making redundant internal coordinates   ...  (2022 redundants) done
Evaluating the initial hessian          ...  (Almloef) done
Evaluating the coordinates              ...  done
Calculating the B-matrix                .... done
Calculating the G-matrix                .... done
Diagonalizing the G-matrix              .... done
Small eigenvalue found = 2.444e-02
The first mode is                       ....   28
The number of degrees of freedom        ....   42

    -----------------------------------------------------------------
                    Redundant Internal Coordinates


    -----------------------------------------------------------------
         Definition                    Initial Value    Approx d2E/dq
    -----------------------------------------------------------------
      1. B(C   1,O   0)                  1.2233         1.032254   
      2. B(O   2,C   1)                  1.3586         0.628049   
      3. B(C   3,O   2)                  1.3789         0.582839   
      4. B(C   4,C   1)                  1.5047         0.409906   
      5. B(C   5,C   4)                  1.4858         0.439430   
      6. B(C   6,C   5)                  1.3664         0.681278   
      7. B(C   7,C   6)                  1.3756         0.658814   
      8. B(O   8,C   7)                  1.2247         1.027156   
      9. B(O   8,C   4)                  1.3836         0.572980   
     10. B(H   9,C   3)                  1.1113         0.333020   
     11. B(H  10,C   3)                  1.1110         0.333411   
     12. B(H  11,C   3)                  1.1094         0.335383   
     13. B(H  12,C   4)                  1.1114         0.332931   
     14. B(H  13,C   5)                  1.0821         0.370652   
     15. B(H  14,C   6)                  1.0818         0.371065   
     16. B(H  15,C   7)                  1.0817         0.371307   
     17. A(O   2,C   1,C   4)          119.9412         0.401541   
     18. A(O   0,C   1,O   2)          120.6604         0.471035   
     19. A(O   0,C   1,C   4)          119.3888         0.438743   
     20. A(C   1,O   2,C   3)          123.8287         0.424674   
     21. A(O   2,C   3,H   9)          110.0650         0.342574   
     22. A(H   9,C   3,H  10)          109.7162         0.283873   
     23. A(O   2,C   3,H  11)          109.1928         0.342981   
     24. A(H  10,C   3,H  11)          108.8555         0.284185   
     25. A(H   9,C   3,H  11)          108.6941         0.284133   
     26. A(O   2,C   3,H  10)          110.2836         0.342642   
     27. A(C   1,C   4,H  12)          109.9079         0.325085   
     28. A(C   1,C   4,C   5)          111.8053         0.379663   
     29. A(O   8,C   4,H  12)          110.3957         0.341582   
     30. A(C   5,C   4,O   8)          102.3461         0.399973   
     31. A(C   1,C   4,O   8)          111.5444         0.395116   
     32. A(C   5,C   4,H  12)          110.6513         0.328831   
     33. A(C   4,C   5,C   6)          106.1890         0.415084   
     34. A(C   6,C   5,H  13)          126.0320         0.360367   
     35. A(C   4,C   5,H  13)          127.7774         0.334728   
     36. A(C   5,C   6,C   7)          106.4069         0.446384   
     37. A(C   7,C   6,H  14)          127.4364         0.358384   
     38. A(C   5,C   6,H  14)          126.1565         0.360436   
     39. A(O   8,C   7,H  15)          122.8002         0.384462   
     40. A(C   6,C   7,H  15)          124.7544         0.358424   
     41. A(C   6,C   7,O   8)          112.4454         0.477961   
     42. A(C   4,O   8,C   7)          112.6125         0.462763   
     43. D(C   3,O   2,C   1,C   4)   -177.4635         0.028995   
     44. D(C   3,O   2,C   1,O   0)      1.4078         0.028995   
     45. D(H  11,C   3,O   2,C   1)    179.8882         0.027263   
     46. D(H  10,C   3,O   2,C   1)    -60.5423         0.027263   
     47. D(H   9,C   3,O   2,C   1)     60.6492         0.027263   
     48. D(C   5,C   4,C   1,O   2)   -117.5850         0.012445   
     49. D(C   5,C   4,C   1,O   0)     63.5293         0.012445   
     50. D(H  12,C   4,C   1,O   0)    -59.7615         0.012445   
     51. D(O   8,C   4,C   1,O   2)     -3.6598         0.012445   
     52. D(O   8,C   4,C   1,O   0)    177.4546         0.012445   
     53. D(H  13,C   5,C   4,C   1)    -60.8385         0.014249   
     54. D(C   6,C   5,C   4,H  12)   -117.5202         0.014249   
     55. D(C   6,C   5,C   4,O   8)      0.1087         0.014249   
     56. D(H  13,C   5,C   4,O   8)    179.6596         0.014249   
     57. D(C   6,C   5,C   4,C   1)    119.6106         0.014249   
     58. D(H  14,C   6,C   5,H  13)      0.1481         0.032545   
     59. D(H  14,C   6,C   5,C   4)    179.7091         0.032545   
     60. D(C   7,C   6,C   5,H  13)   -179.6813         0.032545   
     61. D(C   7,C   6,C   5,C   4)     -0.1202         0.032545   
     62. D(H  15,C   7,C   6,H  14)      0.1807         0.030279   
     63. D(H  15,C   7,C   6,C   5)   -179.9928         0.030279   
     64. D(O   8,C   7,C   6,H  14)   -179.7345         0.030279   
     65. D(O   8,C   7,C   6,C   5)      0.0919         0.030279   
     66. D(C   4,O   8,C   7,H  15)   -179.9348         0.087149   
     67. D(C   4,O   8,C   7,C   6)     -0.0176         0.087149   
     68. D(C   7,O   8,C   4,H  12)    117.7539         0.026291   
     69. D(C   7,O   8,C   4,C   5)     -0.0572         0.026291   
     70. D(C   7,O   8,C   4,C   1)   -119.7416         0.026291   
    -----------------------------------------------------------------

Number of atoms                         .... 16
Number of degrees of freedom            .... 70


         *************************************************************
         *                GEOMETRY OPTIMIZATION CYCLE   1            *
         *************************************************************
---------------------------------
CARTESIAN COORDINATES (ANGSTROEM)
---------------------------------
  O      1.489545    1.568391    0.269899
  C      0.898833    0.499414    0.339784
  O      1.525942   -0.661201    0.015031
  C      2.844887   -0.736585   -0.380100
  C     -0.528677    0.474267    0.814984
  C     -1.429782    1.215242   -0.105113
  C     -2.346834    0.306955   -0.553660
  C     -2.029712   -0.891814    0.041802
  O     -1.054276   -0.805020    0.777212
  H      3.507043   -0.355567    0.426945
  H      3.003907   -0.144139   -1.306359
  H      3.104865   -1.795802   -0.582937
  H     -0.592290    0.888896    1.844131
  H     -1.388725    2.263176   -0.371893
  H     -3.159278    0.505837   -1.239771
  H     -2.569559   -1.816954   -0.108742

----------------------------
CARTESIAN COORDINATES (A.U.)
----------------------------
  NO LB      ZA    FRAG     MASS         X           Y           Z
   0 O     8.0000    0    15.999    2.814831    2.963830    0.510036
   1 C     6.0000    0    12.011    1.698548    0.943756    0.642099
   2 O     8.0000    0    15.999    2.883613   -1.249489    0.028404
   3 C     6.0000    0    12.011    5.376058   -1.391944   -0.718284
   4 C     6.0000    0    12.011   -0.999054    0.896235    1.540096
   5 C     6.0000    0    12.011   -2.701897    2.296474   -0.198635
   6 C     6.0000    0    12.011   -4.434873    0.580061   -1.046267
   7 C     6.0000    0    12.011   -3.835599   -1.685284    0.078993
   8 O     8.0000    0    15.999   -1.992293   -1.521267    1.468717
   9 H     1.0000    0     1.008    6.627350   -0.671924    0.806809
  10 H     1.0000    0     1.008    5.676562   -0.272383   -2.468661
  11 H     1.0000    0     1.008    5.867345   -3.393574   -1.101591
  12 H     1.0000    0     1.008   -1.119266    1.679770    3.484903
  13 H     1.0000    0     1.008   -2.624310    4.276782   -0.702776
  14 H     1.0000    0     1.008   -5.970171    0.955894   -2.342827
  15 H     1.0000    0     1.008   -4.855763   -3.433545   -0.205493

--------------------------------
INTERNAL COORDINATES (ANGSTROEM)
--------------------------------
 O      0   0   0     0.000000000000     0.00000000     0.00000000
 C      1   0   0     1.223330084272     0.00000000     0.00000000
 O      2   1   0     1.358586723060   120.66042719     0.00000000
 C      3   2   1     1.378922621457   123.82865166     1.40778525
 C      2   1   3     1.504736161425   119.38882434   178.87743736
 C      5   2   1     1.485803811407   111.80526509    63.52932371
 C      6   5   2     1.366441655385   106.18895644   119.61062237
 C      7   6   5     1.375568486432   106.40690205   359.87975130
 O      8   7   6     1.224677840965   112.44536482     0.09194848
 H      4   3   2     1.111281099402   110.06502560    60.64923516
 H      4   3   2     1.110962038009   110.28362194   299.45773246
 H      4   3   2     1.109356225211   109.19284400   179.88824409
 H      5   2   1     1.111353945107   109.90792971   300.23846562
 H      6   5   2     1.082137737103   127.77742449   299.16149943
 H      7   6   5     1.081835160329   126.15645175   179.70912399
 H      8   7   6     1.081657425070   124.75441408   180.00716148

---------------------------
INTERNAL COORDINATES (A.U.)
---------------------------
 O      0   0   0     0.000000000000     0.00000000     0.00000000
 C      1   0   0     2.311758830661     0.00000000     0.00000000
 O      2   1   0     2.567356835764   120.66042719     0.00000000
 C      3   2   1     2.605786114422   123.82865166     1.40778525
 C      2   1   3     2.843539248901   119.38882434   178.87743736
 C      5   2   1     2.807762292296   111.80526509    63.52932371
 C      6   5   2     2.582200506660   106.18895644   119.61062237
 C      7   6   5     2.599447717809   106.40690205   359.87975130
 O      8   7   6     2.314305721705   112.44536482     0.09194848
 H      4   3   2     2.100016935673   110.06502560    60.64923516
 H      4   3   2     2.099413997020   110.28362194   299.45773246
 H      4   3   2     2.096379450610   109.19284400   179.88824409
 H      5   2   1     2.100154594105   109.90792971   300.23846562
 H      6   5   2     2.044943962307   127.77742449   299.16149943
 H      7   6   5     2.044372175068   126.15645175   179.70912399
 H      8   7   6     2.044036304104   124.75441408   180.00716148

---------------------
BASIS SET INFORMATION
---------------------
There are 3 groups of distinct atoms

 Group   1 Type O   : 7s4p1d contracted to 3s2p1d pattern {511/31/1}
 Group   2 Type C   : 7s4p1d contracted to 3s2p1d pattern {511/31/1}
 Group   3 Type H   : 4s1p contracted to 2s1p pattern {31/1}

Atom   0O    basis set group =>   1
Atom   1C    basis set group =>   2
Atom   2O    basis set group =>   1
Atom   3C    basis set group =>   2
Atom   4C    basis set group =>   2
Atom   5C    basis set group =>   2
Atom   6C    basis set group =>   2
Atom   7C    basis set group =>   2
Atom   8O    basis set group =>   1
Atom   9H    basis set group =>   3
Atom  10H    basis set group =>   3
Atom  11H    basis set group =>   3
Atom  12H    basis set group =>   3
Atom  13H    basis set group =>   3
Atom  14H    basis set group =>   3
Atom  15H    basis set group =>   3
---------------------------------
AUXILIARY/J BASIS SET INFORMATION
---------------------------------
There are 3 groups of distinct atoms

 Group   1 Type O   : 12s5p4d2f1g contracted to 6s4p3d1f1g pattern {711111/2111/211/2/1}
 Group   2 Type C   : 12s5p4d2f1g contracted to 6s4p3d1f1g pattern {711111/2111/211/2/1}
 Group   3 Type H   : 5s2p1d contracted to 3s1p1d pattern {311/2/1}

Atom   0O    basis set group =>   1
Atom   1C    basis set group =>   2
Atom   2O    basis set group =>   1
Atom   3C    basis set group =>   2
Atom   4C    basis set group =>   2
Atom   5C    basis set group =>   2
Atom   6C    basis set group =>   2
Atom   7C    basis set group =>   2
Atom   8O    basis set group =>   1
Atom   9H    basis set group =>   3
Atom  10H    basis set group =>   3
Atom  11H    basis set group =>   3
Atom  12H    basis set group =>   3
Atom  13H    basis set group =>   3
Atom  14H    basis set group =>   3
Atom  15H    basis set group =>   3
---------------------------------
AUXILIARY/C BASIS SET INFORMATION
---------------------------------
There are 3 groups of distinct atoms

 Group   1 Type O   : 8s6p5d3f contracted to 6s5p4d1f pattern {311111/21111/2111/3}
 Group   2 Type C   : 8s6p5d3f contracted to 6s5p4d1f pattern {311111/21111/2111/3}
 Group   3 Type H   : 4s3p2d contracted to 3s2p1d pattern {211/21/2}

Atom   0O    basis set group =>   1
Atom   1C    basis set group =>   2
Atom   2O    basis set group =>   1
Atom   3C    basis set group =>   2
Atom   4C    basis set group =>   2
Atom   5C    basis set group =>   2
Atom   6C    basis set group =>   2
Atom   7C    basis set group =>   2
Atom   8O    basis set group =>   1
Atom   9H    basis set group =>   3
Atom  10H    basis set group =>   3
Atom  11H    basis set group =>   3
Atom  12H    basis set group =>   3
Atom  13H    basis set group =>   3
Atom  14H    basis set group =>   3
Atom  15H    basis set group =>   3
------------------------------------------------------------------------------
                             ORCA STARTUP CALCULATIONS
                           -- RI-GTO INTEGRALS CHOSEN --
------------------------------------------------------------------------------
------------------------------------------------------------------------------
                   ___                                                        
                  /   \      - P O W E R E D   B Y -                         
                 /     \                                                     
                 |  |  |   _    _      __       _____    __    __             
                 |  |  |  | |  | |    /  \     |  _  \  |  |  /  |          
                  \  \/   | |  | |   /    \    | | | |  |  | /  /          
                 / \  \   | |__| |  /  /\  \   | |_| |  |  |/  /          
                |  |  |   |  __  | /  /__\  \  |    /   |      \           
                |  |  |   | |  | | |   __   |  |    \   |  |\   \          
                \     /   | |  | | |  |  |  |  | |\  \  |  | \   \       
                 \___/    |_|  |_| |__|  |__|  |_| \__\ |__|  \__/        
                                                                              
                      - O R C A' S   B I G   F R I E N D -                    
                                      &                                       
                       - I N T E G R A L  F E E D E R -                       
                                                                              
 v1 FN, 2020, v2 2021, v3 2022-2024                                           
------------------------------------------------------------------------------


----------------------
SHARK INTEGRAL PACKAGE
----------------------

Number of atoms                             ...     16
Number of basis functions                   ...    161
Number of shells                            ...     75
Maximum angular momentum                    ...      2
Integral batch strategy                     ... SHARK/LIBINT Hybrid
RI-J (if used) integral strategy            ... SPLIT-RIJ (Revised 2003 algorithm where possible)
Printlevel                                  ...      1
Contraction scheme used                     ... SEGMENTED contraction
Prescreening option                         ... SCHWARTZ
   Thresh                                   ... 1.000e-12
   Tcut                                     ... 1.000e-14
   Tpresel                                  ... 1.000e-14 
Coulomb Range Separation                    ... NOT USED
Exchange Range Separation                   ... NOT USED
Multipole approximations                    ... NOT USED
Finite Nucleus Model                        ... NOT USED
CABS basis                                  ... NOT available
Auxiliary Coulomb fitting basis             ... AVAILABLE
   # of basis functions in Aux-J            ...    518
   # of shells in Aux-J                     ...    170
   Maximum angular momentum in Aux-J        ...      4
Auxiliary J/K fitting basis                 ... NOT available
Auxiliary Correlation fitting basis         ... AVAILABLE
   # of basis functions in Aux-C            ...    530
   # of shells in Aux-C                     ...    186
   Maximum angular momentum in Aux-C        ...      3
Auxiliary 'external' fitting basis          ... NOT available

Checking pre-screening integrals            ... done (  0.0 sec) Dimension = 75
Check shell pair data                       ... done (  0.0 sec)
Shell pair information
Shell pair cut-off parameter TPreSel        ...   1.0e-14
Total number of shell pairs                 ...      2850
Shell pairs after pre-screening             ...      2685
Total number of primitive shell pairs       ...     10434
Primitive shell pairs kept                  ...      7256
          la=0 lb=0:    807 shell pairs
          la=1 lb=0:    966 shell pairs
          la=1 lb=1:    309 shell pairs
          la=2 lb=0:    348 shell pairs
          la=2 lb=1:    211 shell pairs
          la=2 lb=2:     44 shell pairs

Calculating one electron integrals          ... done (  0.0 sec)
Calculating RI/J V-Matrix + Cholesky decomp.... done (  0.2 sec)
Calculating RI/C V-Matrix + Cholesky decomp.... done (  0.0 sec)
Calculating Nuclear repulsion               ... done (  0.0 sec) ENN=    452.389126859525 Eh

Diagonalization of the overlap matrix:
Smallest eigenvalue                        ... 7.669e-04
Time for diagonalization                   ...    0.009 sec
Threshold for overlap eigenvalues          ... 1.000e-07
Number of eigenvalues below threshold      ... 0
Time for construction of square roots      ...    0.001 sec
Total time needed                          ...    0.010 sec

-------------------
DFT GRID GENERATION
-------------------

General Integration Accuracy     IntAcc      ... 4.388
Radial Grid Type                 RadialGrid  ... OptM3 with GC (2021)
Angular Grid (max. ang.)         AngularGrid ... 4 (Lebedev-302)
Angular grid pruning method      GridPruning ... 4 (adaptive)
Weight generation scheme         WeightScheme... mBecke (2022)
Basis function cutoff            BFCut       ... 1.0000e-12
Integration weight cutoff        WCut        ... 1.0000e-14
Partially contracted basis set               ... off
Rotationally invariant grid construction     ... off
Angular grids for H and He will be reduced by one unit

Total number of grid points                  ...    76999
Total number of batches                      ...     1212
Average number of points per batch           ...       63
Average number of grid points per atom       ...     4812

--------------------
COSX GRID GENERATION
--------------------

GRIDX 1
-------
General Integration Accuracy     IntAcc      ... 3.816
Radial Grid Type                 RadialGrid  ... OptM3 with GC (2021)
Angular Grid (max. ang.)         AngularGrid ... 1 (Lebedev-50)
Angular grid pruning method      GridPruning ... 4 (adaptive)
Weight generation scheme         WeightScheme... mBecke (2022)
Basis function cutoff            BFCut       ... 1.0000e-12
Integration weight cutoff        WCut        ... 1.0000e-14
Partially contracted basis set               ... on
Rotationally invariant grid construction     ... off
Angular grids for H and He will be reduced by one unit

Total number of grid points                  ...     9828
Total number of batches                      ...       86
Average number of points per batch           ...      114
Average number of grid points per atom       ...      614
UseSFitting                                  ... on

GRIDX 2
-------
General Integration Accuracy     IntAcc      ... 4.020
Radial Grid Type                 RadialGrid  ... OptM3 with GC (2021)
Angular Grid (max. ang.)         AngularGrid ... 2 (Lebedev-110)
Angular grid pruning method      GridPruning ... 4 (adaptive)
Weight generation scheme         WeightScheme... mBecke (2022)
Basis function cutoff            BFCut       ... 1.0000e-12
Integration weight cutoff        WCut        ... 1.0000e-14
Partially contracted basis set               ... on
Rotationally invariant grid construction     ... off
Angular grids for H and He will be reduced by one unit

Total number of grid points                  ...    21673
Total number of batches                      ...      179
Average number of points per batch           ...      121
Average number of grid points per atom       ...     1355
UseSFitting                                  ... on

GRIDX 3
-------
General Integration Accuracy     IntAcc      ... 4.338
Radial Grid Type                 RadialGrid  ... OptM3 with GC (2021)
Angular Grid (max. ang.)         AngularGrid ... 3 (Lebedev-194)
Angular grid pruning method      GridPruning ... 4 (adaptive)
Weight generation scheme         WeightScheme... mBecke (2022)
Basis function cutoff            BFCut       ... 1.0000e-12
Integration weight cutoff        WCut        ... 1.0000e-14
Partially contracted basis set               ... on
Rotationally invariant grid construction     ... off
Angular grids for H and He will be reduced by one unit

Total number of grid points                  ...    47653
Total number of batches                      ...      380
Average number of points per batch           ...      125
Average number of grid points per atom       ...     2978
UseSFitting                                  ... on
Initializing property integral containers    ... done (  0.0 sec)

SHARK setup successfully completed in   1.9 seconds

Maximum memory used throughout the entire STARTUP-calculation: 31.8 MB
-------------------------------------------------------------------------------
                                 ORCA GUESS
                   Start orbitals & Density for SCF / CASSCF
-------------------------------------------------------------------------------

------------
SCF SETTINGS
------------
Hamiltonian:
 Density Functional     Method          .... DFT(GTOs)
 Exchange Functional    Exchange        .... B88
   X-Alpha parameter    XAlpha          ....  0.666667
   Becke's b parameter  XBeta           ....  0.004200
 Correlation Functional Correlation     .... LYP
 LDA part of GGA corr.  LDAOpt          .... VWN-3
 Gradients option       PostSCFGGA      .... off
 Hybrid DFT is turned on
   Fraction HF Exchange ScalHFX         ....  0.530000
   Scaling of DF-GGA-X  ScalDFX         ....  0.470000
   Scaling of DF-GGA-C  ScalDFC         ....  0.730000
   Scaling of DF-LDA-C  ScalLDAC        ....  0.730000
   Perturbative correction              ....  0.270000
   NL short-range parameter             ....  7.800000
 RI-approximation to the Coulomb term is turned on
   Number of AuxJ basis functions       .... 518
   RIJ-COSX (HFX calculated with COS-X)).... on


General Settings:
 Integral files         IntName         .... calc
 Hartree-Fock type      HFTyp           .... RHF
 Total Charge           Charge          ....    1
 Multiplicity           Mult            ....    1
 Number of Electrons    NEL             ....   66
 Basis Dimension        Dim             ....  161
 Nuclear Repulsion      ENuc            ....    452.3891268595 Eh

Convergence Acceleration:
 AO-DIIS                CNVDIIS         .... on
   Start iteration      DIISMaxIt       ....    12
   Startup error        DIISStart       ....  0.200000
   # of expansion vecs  DIISMaxEq       ....     5
   Bias factor          DIISBfac        ....   1.050
   Max. coefficient     DIISMaxC        ....  10.000
 MO-DIIS                CNVKDIIS        .... off
 Trust-Rad. Augm. Hess. CNVTRAH         .... auto
   Auto Start mean grad. ratio tolernc. ....  1.125000
   Auto Start start iteration           ....    50
   Auto Start num. interpolation iter.  ....    10
   Max. Number of Micro iterations      ....    24
   Max. Number of Macro iterations      .... Maxiter - #DIIS iter
   Number of Davidson start vectors     ....     2
   Converg. threshold    (grad. norm)   ....   2.000e-06
   Grad. Scal. Fac. for Micro threshold ....   0.100
   Minimum threshold for Micro iter.    ....   1.000e-02
   NR start threshold (gradient norm)   ....   1.000e-04
   Initial trust radius                 ....   0.400
   Minimum AH scaling param. (alpha)    ....   1.000
   Maximum AH scaling param. (alpha)    .... 1000.000
   Quad. conv. algorithm                .... NR
   White noise on init. David. guess    .... on
   Maximum white noise                  ....   0.010
   Pseudo random numbers                .... off
   Inactive MOs                         .... canonical
   Orbital update algorithm             .... Taylor
   Preconditioner                       .... Diag
   Full preconditioner red. dimension   ....   250
 SOSCF                  CNVSOSCF        .... on
   Start iteration      SOSCFMaxIt      ....   150
   Startup grad/error   SOSCFStart      ....  0.003300
   Hessian update       SOSCFHessUp     .... L-BFGS
 Level Shifting         CNVShift        .... on
   Level shift para.    LevelShift      ....    0.2500
   Turn off err/grad.   ShiftErr        ....    0.0010
 Zerner damping         CNVZerner       .... off
 Static damping         CNVDamp         .... on
   Fraction old density DampFac         ....    0.7000
   Max. Damping (<1)    DampMax         ....    0.9800
   Min. Damping (>=0)   DampMin         ....    0.0000
   Turn off err/grad.   DampErr         ....    0.1000

SCF Procedure:
 Maximum # iterations   MaxIter         ....   125
 SCF integral mode      SCFMode         .... Direct
   Integral package                     .... SHARK and LIBINT hybrid scheme
 Reset frequency        DirectResetFreq ....    20
 Integral Threshold     Thresh          ....  1.000e-12 Eh
 Primitive CutOff       TCut            ....  1.000e-14 Eh

Convergence Tolerance:
 Convergence Check Mode ConvCheckMode   .... Total+1el-Energy
 Convergence forced     ConvForced      .... 0
 Energy Change          TolE            ....  1.000e-09 Eh
 1-El. energy change                    ....  1.000e-06 Eh
 Orbital Gradient       TolG            ....  2.000e-06
 Orbital Rotation angle TolX            ....  2.000e-06
 DIIS Error             TolErr          ....  1.000e-08

------------------------------
INITIAL GUESS: MODEL POTENTIAL
------------------------------
Loading Hartree-Fock densities                     ... done
Calculating cut-offs                               ... done
Initializing the effective Hamiltonian             ... done
Setting up the integral package (SHARK)            ... done
Starting the Coulomb interaction                   ... done (   0.1 sec)
Making the grid                                    ... done (   0.2 sec)
Mapping shells                                     ... done
Starting the XC term evaluation                    ... done (   0.2 sec)
  promolecular density results
     # of electrons  =     66.998304135
     EX              =    -57.594201799
     EC              =     -0.777865172
     EX+EC           =    -58.372066971
Transforming the Hamiltonian                       ... done (   0.0 sec)
Diagonalizing the Hamiltonian                      ... done (   0.0 sec)
Back transforming the eigenvectors                 ... done (   0.1 sec)
Now organizing SCF variables                       ... done
                      ------------------
                      INITIAL GUESS DONE (   0.7 sec)
                      ------------------
             **** ENERGY FILE WAS UPDATED (calc.en.tmp) ****
Finished Guess after   1.0 sec
Maximum memory used throughout the entire GUESS-calculation: 16.5 MB

-------------------------------------------------------------------------------------------
                                      ORCA LEAN-SCF
                              memory conserving SCF solver
-------------------------------------------------------------------------------------------

--------------------
CPCM SOLVATION MODEL
--------------------
CPCM parameters:
  Epsilon                                         ...      16.7000
  Refrac                                          ...       1.2750
  Rsolv                                           ...       1.3000
  Surface type                                    ... GAUSSIAN VDW
  Discretization scheme                           ... Constant charge density
    Threshold for H atoms                         ...       5.0000 (charges/Ang^2)
    Threshold for non-H atoms                     ...       5.0000 (charges/Ang^2)
  Epsilon function type                           ...         CPCM
Solvent:                                          ... CUSTOM
Radii:
  Scheme                                          ... Element-dependent radii
  Radius for O  used is    3.4469 Bohr (=   1.8240 Ang.)
  Radius for C  used is    3.8550 Bohr (=   2.0400 Ang.)
  Radius for H  used is    2.4944 Bohr (=   1.3200 Ang.)
Calculating surface                               ...        done! (  0.0s)
Cavity surface points                             ...         1523
Cavity Volume                                     ...    1027.6782
Cavity Surface-area                               ...     594.4370
Calculating surface distance matrix               ...        done! (  0.0s)
Performing Cholesky decomposition & store         ...        done! (  0.1s)
Overall time for CPCM initialization              ...                 0.1s

----------------------------------------D-I-I-S--------------------------------------------
Iteration    Energy (Eh)           Delta-E    RMSDP     MaxDP     DIISErr   Damp  Time(sec)
-------------------------------------------------------------------------------------------
               ***  Starting incremental Fock matrix formation  ***
    1    -456.8796447041271449     0.00e+00  3.00e-03  8.48e-02  2.68e-01  0.700   5.0
    2    -456.9583201244628299    -7.87e-02  2.07e-03  5.39e-02  1.29e-01  0.700   3.3
                               ***Turning on AO-DIIS***
    3    -456.9931516553969004    -3.48e-02  1.07e-03  1.63e-02  4.93e-02  0.700   2.7
    4    -457.0148221915408158    -2.17e-02  2.37e-03  3.22e-02  3.28e-02  0.000   2.5
    5    -457.0633521304496298    -4.85e-02  2.24e-04  4.90e-03  4.25e-03  0.000   2.6
                              *** Initializing SOSCF ***
---------------------------------------S-O-S-C-F--------------------------------------
Iteration    Energy (Eh)           Delta-E    RMSDP     MaxDP     MaxGrad    Time(sec)
--------------------------------------------------------------------------------------
    6    -457.0635147393643365    -1.63e-04  1.03e-04  1.74e-03  1.41e-03     2.6
               *** Restarting incremental Fock matrix formation ***
    7    -457.0635581602298316    -4.34e-05  6.82e-05  1.29e-03  6.29e-04     4.7
    8    -457.0635693691064034    -1.12e-05  5.91e-05  1.09e-03  1.96e-04     3.8
    9    -457.0635709129084034    -1.54e-06  2.34e-05  4.61e-04  2.16e-04     3.8
   10    -457.0635721244304932    -1.21e-06  5.14e-06  1.65e-04  2.51e-05     3.7
   11    -457.0635721467889425    -2.24e-08  2.21e-06  7.26e-05  2.29e-05     3.6
   12    -457.0635721680160941    -2.12e-08  5.64e-07  1.49e-05  4.48e-06     3.4
   13    -457.0635721680201868    -4.09e-12  2.53e-07  7.08e-06  3.10e-06     3.1
                 **** Energy Check signals convergence ****

               *****************************************************
               *                     SUCCESS                       *
               *           SCF CONVERGED AFTER  13 CYCLES          *
               *****************************************************

Recomputing exchange energy using gridx3       ... done (    7.065 sec)
Old exchange energy                            :    -30.747471589 Eh
New exchange energy                            :    -30.747505136 Eh
Exchange energy change after final integration :     -0.000033547 Eh
Total energy after final integration           :   -457.063605715 Eh
             **** ENERGY FILE WAS UPDATED (calc.en.tmp) ****

----------------
TOTAL SCF ENERGY
----------------

Total Energy       :       -457.06360571516035 Eh          -12437.33301 eV

Components:
Nuclear Repulsion  :        452.38912685952528 Eh           12310.13398 eV
Electronic Energy  :       -909.35655195020092 Eh          -24744.84978 eV
One Electron Energy:      -1506.24514259443731 Eh          -40987.01407 eV
Two Electron Energy:        596.88859064423639 Eh           16242.16429 eV
CPCM Dielectric    :         -0.09614707734455 Eh              -2.61629 eV

Virial components:
Potential Energy   :       -911.05717603641563 Eh          -24791.12612 eV
Kinetic Energy     :        453.99357032125528 Eh           12353.79310 eV
Virial Ratio       :          2.00676228826706

DFT components:
N(Alpha)           :       32.999981648545 electrons
N(Beta)            :       32.999981648545 electrons
N(Total)           :       65.999963297091 electrons
E(X)               :      -27.357835875013 Eh       
E(C)               :       -1.671137040744 Eh       
E(XC)              :      -29.028972915757 Eh       

CPCM Solvation Model Properties:
Surface-charge          :         -1.01038886256355
Corrected charge        :         -1.00000000000000
Outlying charge corr.   :          0.00000757626284 Eh               0.00021 eV
Free-energy (cav+disp)  :  This term is not implemented in the current solvation scheme

---------------
SCF CONVERGENCE
---------------

  Last Energy change         ...    4.0927e-12  Tolerance :   1.0000e-09
  Last MAX-Density change    ...    7.0817e-06  Tolerance :   1.0000e-08
  Last RMS-Density change    ...    2.5329e-07  Tolerance :   1.0000e-09
  Last DIIS Error            ...    1.4078e-03  Tolerance :   1.0000e-08
  Last Orbital Gradient      ...    3.0987e-06  Tolerance :   2.0000e-06
  Last Orbital Rotation      ...    3.8949e-06  Tolerance :   2.0000e-06


----------------
ORBITAL ENERGIES
----------------

  NO   OCC          E(Eh)            E(eV) 
   0   2.0000     -19.888804      -541.2019 
   1   2.0000     -19.805228      -538.9276 
   2   2.0000     -19.761004      -537.7243 
   3   2.0000     -10.825995      -294.5903 
   4   2.0000     -10.808765      -294.1214 
   5   2.0000     -10.778652      -293.3020 
   6   2.0000     -10.740761      -292.2710 
   7   2.0000     -10.697414      -291.0914 
   8   2.0000     -10.693938      -290.9968 
   9   2.0000      -1.393871       -37.9292 
  10   2.0000      -1.277667       -34.7671 
  11   2.0000      -1.185043       -32.2467 
  12   2.0000      -1.013100       -27.5679 
  13   2.0000      -0.981564       -26.7097 
  14   2.0000      -0.859533       -23.3891 
  15   2.0000      -0.781322       -21.2609 
  16   2.0000      -0.777665       -21.1613 
  17   2.0000      -0.718573       -19.5534 
  18   2.0000      -0.699777       -19.0419 
  19   2.0000      -0.662456       -18.0263 
  20   2.0000      -0.637375       -17.3439 
  21   2.0000      -0.593102       -16.1391 
  22   2.0000      -0.586076       -15.9480 
  23   2.0000      -0.567046       -15.4301 
  24   2.0000      -0.563654       -15.3378 
  25   2.0000      -0.535371       -14.5682 
  26   2.0000      -0.521952       -14.2030 
  27   2.0000      -0.516344       -14.0504 
  28   2.0000      -0.470157       -12.7936 
  29   2.0000      -0.439481       -11.9589 
  30   2.0000      -0.406803       -11.0697 
  31   2.0000      -0.394616       -10.7381 
  32   2.0000      -0.391354       -10.6493 
  33   0.0000      -0.096055        -2.6138 
  34   0.0000       0.017696         0.4815 
  35   0.0000       0.063934         1.7397 
  36   0.0000       0.100005         2.7213 
  37   0.0000       0.120308         3.2738 
  38   0.0000       0.121780         3.3138 
  39   0.0000       0.138950         3.7810 
  40   0.0000       0.150477         4.0947 
  41   0.0000       0.168804         4.5934 
  42   0.0000       0.175440         4.7740 
  43   0.0000       0.187275         5.0960 
*Only the first 10 virtual orbitals were printed.

                    ********************************
                    * MULLIKEN POPULATION ANALYSIS *
                    ********************************

-----------------------
MULLIKEN ATOMIC CHARGES
-----------------------
   0 O :   -0.325878
   1 C :    0.386233
   2 O :   -0.384938
   3 C :    0.169354
   4 C :    0.177693
   5 C :    0.075390
   6 C :   -0.061482
   7 C :    0.362480
   8 O :   -0.175557
   9 H :    0.055651
  10 H :    0.055283
  11 H :    0.071174
  12 H :    0.199046
  13 H :    0.137796
  14 H :    0.110114
  15 H :    0.147643
Sum of atomic charges:    1.0000000

--------------------------------
MULLIKEN REDUCED ORBITAL CHARGES
--------------------------------
  0 O s       :     3.771880  s :     3.771880
      pz      :     1.457326  p :     4.535121
      px      :     1.644007
      py      :     1.433788
      dz2     :     0.002154  d :     0.018877
      dxz     :     0.001439
      dyz     :     0.004528
      dx2y2   :     0.004753
      dxy     :     0.006003

  1 C s       :     3.017423  s :     3.017423
      pz      :     0.778869  p :     2.459765
      px      :     0.883718
      py      :     0.797178
      dz2     :     0.009363  d :     0.136579
      dxz     :     0.010662
      dyz     :     0.031238
      dx2y2   :     0.046087
      dxy     :     0.039229

  2 O s       :     3.731620  s :     3.731620
      pz      :     1.716355  p :     4.636876
      px      :     1.388927
      py      :     1.531594
      dz2     :     0.002230  d :     0.016443
      dxz     :     0.002291
      dyz     :     0.002614
      dx2y2   :     0.005367
      dxy     :     0.003941

  3 C s       :     3.033470  s :     3.033470
      pz      :     1.010233  p :     2.738766
      px      :     0.675894
      py      :     1.052639
      dz2     :     0.009079  d :     0.058410
      dxz     :     0.015506
      dyz     :     0.006343
      dx2y2   :     0.018928
      dxy     :     0.008553

  4 C s       :     2.985632  s :     2.985632
      pz      :     1.152676  p :     2.763671
      px      :     0.917367
      py      :     0.693628
      dz2     :     0.012241  d :     0.073004
      dxz     :     0.009284
      dyz     :     0.013326
      dx2y2   :     0.019857
      dxy     :     0.018296

  5 C s       :     3.259612  s :     3.259612
      pz      :     0.816367  p :     2.626393
      px      :     0.858461
      py      :     0.951564
      dz2     :     0.005538  d :     0.038606
      dxz     :     0.005724
      dyz     :     0.008178
      dx2y2   :     0.009021
      dxy     :     0.010144

  6 C s       :     3.213224  s :     3.213224
      pz      :     0.970380  p :     2.811280
      px      :     0.932779
      py      :     0.908121
      dz2     :     0.005864  d :     0.036978
      dxz     :     0.005284
      dyz     :     0.007434
      dx2y2   :     0.009743
      dxy     :     0.008653

  7 C s       :     3.138335  s :     3.138335
      pz      :     0.692827  p :     2.407688
      px      :     0.747101
      py      :     0.967760
      dz2     :     0.018426  d :     0.091498
      dxz     :     0.017856
      dyz     :     0.013832
      dx2y2   :     0.020796
      dxy     :     0.020588

  8 O s       :     3.696574  s :     3.696574
      pz      :     1.553997  p :     4.453864
      px      :     1.400859
      py      :     1.499009
      dz2     :     0.005306  d :     0.025119
      dxz     :     0.005470
      dyz     :     0.003094
      dx2y2   :     0.007193
      dxy     :     0.004057

  9 H s       :     0.921158  s :     0.921158
      pz      :     0.010378  p :     0.023192
      px      :     0.006933
      py      :     0.005881

 10 H s       :     0.921506  s :     0.921506
      pz      :     0.013019  p :     0.023211
      px      :     0.002264
      py      :     0.007928

 11 H s       :     0.905698  s :     0.905698
      pz      :     0.004791  p :     0.023128
      px      :     0.002551
      py      :     0.015786

 12 H s       :     0.776406  s :     0.776406
      pz      :     0.017367  p :     0.024548
      px      :     0.002893
      py      :     0.004289

 13 H s       :     0.836401  s :     0.836401
      pz      :     0.003696  p :     0.025803
      px      :     0.002615
      py      :     0.019492

 14 H s       :     0.863960  s :     0.863960
      pz      :     0.010145  p :     0.025926
      px      :     0.012618
      py      :     0.003163

 15 H s       :     0.827148  s :     0.827148
      pz      :     0.002176  p :     0.025209
      px      :     0.006763
      py      :     0.016269


                     *******************************
                     * LOEWDIN POPULATION ANALYSIS *
                     *******************************

----------------------
LOEWDIN ATOMIC CHARGES
----------------------
   0 O :   -0.224756
   1 C :    0.179028
   2 O :   -0.116248
   3 C :    0.094301
   4 C :    0.083162
   5 C :    0.181829
   6 C :   -0.035985
   7 C :    0.288131
   8 O :    0.087862
   9 H :    0.028957
  10 H :    0.028231
  11 H :    0.040241
  12 H :    0.121887
  13 H :    0.083951
  14 H :    0.075386
  15 H :    0.084024

-------------------------------
LOEWDIN REDUCED ORBITAL CHARGES
-------------------------------
  0 O s       :     3.556701  s :     3.556701
      pz      :     1.446086  p :     4.637403
      px      :     1.659747
      py      :     1.531570
      dz2     :     0.004396  d :     0.030652
      dxz     :     0.001668
      dyz     :     0.005358
      dx2y2   :     0.007822
      dxy     :     0.011407

  1 C s       :     2.843163  s :     2.843163
      pz      :     0.784497  p :     2.689488
      px      :     0.956806
      py      :     0.948185
      dz2     :     0.020088  d :     0.288321
      dxz     :     0.019773
      dyz     :     0.058975
      dx2y2   :     0.103311
      dxy     :     0.086174

  2 O s       :     3.418445  s :     3.418445
      pz      :     1.686730  p :     4.666603
      px      :     1.416112
      py      :     1.563762
      dz2     :     0.003830  d :     0.031200
      dxz     :     0.004483
      dyz     :     0.003883
      dx2y2   :     0.010318
      dxy     :     0.008686

  3 C s       :     2.844755  s :     2.844755
      pz      :     1.055680  p :     2.928658
      px      :     0.784632
      py      :     1.088346
      dz2     :     0.019911  d :     0.132286
      dxz     :     0.036223
      dyz     :     0.014814
      dx2y2   :     0.041690
      dxy     :     0.019649

  4 C s       :     2.841082  s :     2.841082
      pz      :     1.093928  p :     2.915463
      px      :     1.003482
      py      :     0.818053
      dz2     :     0.027393  d :     0.160293
      dxz     :     0.019848
      dyz     :     0.028993
      dx2y2   :     0.045560
      dxy     :     0.038499

  5 C s       :     2.896125  s :     2.896125
      pz      :     0.841729  p :     2.833904
      px      :     0.927832
      py      :     1.064344
      dz2     :     0.011940  d :     0.088141
      dxz     :     0.012918
      dyz     :     0.017375
      dx2y2   :     0.020371
      dxy     :     0.025538

  6 C s       :     2.860486  s :     2.860486
      pz      :     1.016876  p :     3.081344
      px      :     1.037318
      py      :     1.027149
      dz2     :     0.010848  d :     0.094155
      dxz     :     0.012804
      dyz     :     0.020229
      dx2y2   :     0.025413
      dxy     :     0.024861

  7 C s       :     2.856222  s :     2.856222
      pz      :     0.756405  p :     2.657894
      px      :     0.825433
      py      :     1.076055
      dz2     :     0.036593  d :     0.197753
      dxz     :     0.040485
      dyz     :     0.030528
      dx2y2   :     0.044470
      dxy     :     0.045677

  8 O s       :     3.369431  s :     3.369431
      pz      :     1.557165  p :     4.496830
      px      :     1.439531
      py      :     1.500134
      dz2     :     0.007377  d :     0.045877
      dxz     :     0.010976
      dyz     :     0.005522
      dx2y2   :     0.013105
      dxy     :     0.008897

  9 H s       :     0.907600  s :     0.907600
      pz      :     0.027785  p :     0.063443
      px      :     0.020173
      py      :     0.015484

 10 H s       :     0.908219  s :     0.908219
      pz      :     0.034761  p :     0.063550
      px      :     0.007726
      py      :     0.021063

 11 H s       :     0.896956  s :     0.896956
      pz      :     0.012463  p :     0.062804
      px      :     0.008314
      py      :     0.042027

 12 H s       :     0.807264  s :     0.807264
      pz      :     0.046428  p :     0.070848
      px      :     0.010740
      py      :     0.013680

 13 H s       :     0.841123  s :     0.841123
      pz      :     0.012600  p :     0.074926
      px      :     0.010129
      py      :     0.052197

 14 H s       :     0.851002  s :     0.851002
      pz      :     0.028327  p :     0.073612
      px      :     0.033928
      py      :     0.011358

 15 H s       :     0.843666  s :     0.843666
      pz      :     0.007574  p :     0.072310
      px      :     0.019554
      py      :     0.045183


                      *****************************
                      * MAYER POPULATION ANALYSIS *
                      *****************************

  NA   - Mulliken gross atomic population
  ZA   - Total nuclear charge
  QA   - Mulliken gross atomic charge
  VA   - Mayer's total valence
  BVA  - Mayer's bonded valence
  FA   - Mayer's free valence

  ATOM       NA         ZA         QA         VA         BVA        FA
  0 O      8.3259     8.0000    -0.3259     2.1409     2.1409     0.0000
  1 C      5.6138     6.0000     0.3862     4.1682     4.1682    -0.0000
  2 O      8.3849     8.0000    -0.3849     2.1221     2.1221    -0.0000
  3 C      5.8306     6.0000     0.1694     3.8564     3.8564     0.0000
  4 C      5.8223     6.0000     0.1777     3.7122     3.7122     0.0000
  5 C      5.9246     6.0000     0.0754     3.8442     3.8442     0.0000
  6 C      6.0615     6.0000    -0.0615     3.8340     3.8340     0.0000
  7 C      5.6375     6.0000     0.3625     3.7371     3.7371     0.0000
  8 O      8.1756     8.0000    -0.1756     2.3804     2.3804    -0.0000
  9 H      0.9443     1.0000     0.0557     0.9898     0.9898     0.0000
 10 H      0.9447     1.0000     0.0553     0.9901     0.9901     0.0000
 11 H      0.9288     1.0000     0.0712     0.9858     0.9858     0.0000
 12 H      0.8010     1.0000     0.1990     0.9642     0.9642    -0.0000
 13 H      0.8622     1.0000     0.1378     0.9852     0.9852    -0.0000
 14 H      0.8899     1.0000     0.1101     0.9850     0.9850    -0.0000
 15 H      0.8524     1.0000     0.1476     0.9786     0.9786    -0.0000

  Mayer bond orders larger than 0.100000
B(  0-O ,  1-C ) :   1.9994 B(  1-C ,  2-O ) :   1.2034 B(  1-C ,  4-C ) :   0.9182 
B(  2-O ,  3-C ) :   0.8667 B(  3-C ,  9-H ) :   0.9806 B(  3-C , 10-H ) :   0.9810 
B(  3-C , 11-H ) :   0.9813 B(  4-C ,  5-C ) :   1.0594 B(  4-C ,  8-O ) :   0.8690 
B(  4-C , 12-H ) :   0.8641 B(  5-C ,  6-C ) :   1.6154 B(  5-C , 13-H ) :   0.9865 
B(  6-C ,  7-C ) :   1.2040 B(  6-C , 14-H ) :   1.0059 B(  7-C ,  8-O ) :   1.4201 
B(  7-C , 15-H ) :   0.9712 

-------
TIMINGS
-------

Total SCF time: 0 days 0 hours 0 min 52 sec 

Total time                  ....      52.222 sec
Sum of individual times     ....      52.236 sec  (100.0%)

SCF preparation             ....       0.257 sec  (  0.5%)
Fock matrix formation       ....      50.792 sec  ( 97.3%)
  Startup                   ....       0.312 sec  (  0.6% of F)
  Split-RI-J                ....       2.937 sec  (  5.8% of F)
  Chain of spheres X        ....      35.171 sec  ( 69.2% of F)
  XC integration            ....       7.860 sec  ( 15.5% of F)
    Basis function eval.    ....       3.233 sec  ( 41.1% of XC)
    Density eval.           ....       1.791 sec  ( 22.8% of XC)
    XC-Functional eval.     ....       0.407 sec  (  5.2% of XC)
    XC-Potential eval.      ....       2.028 sec  ( 25.8% of XC)
  CPCM terms                ....       4.394 sec  (  8.7% of F)
Diagonalization             ....       0.000 sec  (  0.0%)
Density matrix formation    ....       0.355 sec  (  0.7%)
Total Energy calculation    ....       0.005 sec  (  0.0%)
Population analysis         ....       0.007 sec  (  0.0%)
Orbital Transformation      ....       0.243 sec  (  0.5%)
Orbital Orthonormalization  ....       0.000 sec  (  0.0%)
DIIS solution               ....       0.433 sec  (  0.8%)
SOSCF solution              ....       0.143 sec  (  0.3%)
Finished LeanSCF after  52.3 sec

Maximum memory used throughout the entire LEANSCF-calculation: 26.9 MB

------------------------------------------------------------------------------
                                ORCA  MP2 
------------------------------------------------------------------------------

Freezing NCore=18 chemical core electrons

----------------------
RI-MP2 ENERGY+GRADIENT
----------------------
Dimension of the orbital basis            ...  161
Dimension of the AuxC basis               ...  530
Memory devoted to MP2                     ... 4096 MB   
Data format for matrix containers         ... DOUBLE
Compression type for matrix containers    ... UNCOMPRESSED
Overall scaling of the MP2 energy         ...   2.700e-01

-----------------------
SHARK RI TRANSFORMATION
-----------------------

Number of basis functions                ...    161
Number of aux functions                  ...    530
Number of operators                      ...      1
Generation of IJK                        ... YES
Generation of IAK                        ... YES
Generation of ABK                        ... NO
Orbital Range Operator  0:    0-  32 to   33- 160

Aux basis identifier                     ...   AUXC
Contraction scheme used                  ... SEGMENTED
Do orthogonalization                     ... YES
All operator combinations                ... NO
Transpose (ia|K)                         ... NO
Integral generator used                  ... LIBINT
Starting integral generation + trafo... 
Half trafo (segmented) done. Total time =  0.5 sec. integrals=  0.3 sec trafo=  0.1 sec
Integral generation and half transformation done (  0.5 sec)

Reading or making V^(-1/2)          ... done (  0.0 sec)
Sorting IJK integrals               ... done (  0.2 sec)
Sorting IAK integrals               ... done (  0.3 sec)

SHARK RI integral transformation done. Total time =  0.7 sec.

Opening buffers                              ... done
Frozen core precalculation                   ... done

Starting loop over batches of integrals:

Operator 0  - window                       ... (  9- 32)x( 33-160)
Operator 0  - Memory available             ...  4096 MB
Operator 0  - Memory needed per MO         ...   0.5 MB
Operator 0  - Number of orbitals per batch ... 24
Operator 0  - Number of batches            ... 1

OPERATOR  0   PASS   0:  MOs     9 ...   32
  Reading integrals       ... ok
  Internal MO  11
  Internal MO  14
  Internal MO  17
  Internal MO  20
  Internal MO  23
  Internal MO  26
  Internal MO  29
  Internal MO  32
Closing buffer GIPV ( 0.02 GB; CompressionRatio= 1.00)
Time spent in pair loops =     1.885 sec
Deleting buffers (Ka|jb) ...done

-----------------------------------------------
 RI-MP2 CORRELATION ENERGY:     -0.432955498 Eh
-----------------------------------------------


---------------------
MP2 DENSITY FORMATION
---------------------

Completing the external part of the density      ... done
Storing the unrelaxed density                    ... done

Re-sorting 3-index density container for op 0    ... done
Computing external part of the Lagrangian        ... done
Calculating the xc-kernel                        ... done
Calculating G(D)                                 ... done
Completing the Lagrangian                        ... done
Solving the Z-vector equations                   ... Using XC Grid                  ... (calc.grid_cpscf.tmp) 
Recalculating density on grid  ... (calc.grho_cpscf0.tmp) done
Calculating the xc-kernel      ... (calc.fxc_cpscf0.tmp) done

-------------------
SHARK CP-SCF DRIVER
-------------------

Dimension of the orbital basis          ...    161
Dimension of the CPSCF-problem          ...   4224
Number of operators                     ...      1
Max. number of iterations               ...    128
Convergence Tolerance                   ... 3.0e-05
Number of perturbations                 ...      1
Perturbation type                       ... REAL

----------------------------
POPLE LINEAR EQUATION SOLVER
----------------------------

  ITERATION   0:   ||err||_max =   6.6691e-02 (   2.0 sec)
  ITERATION   1:   ||err||_max =   1.7787e-02 (   2.0 sec)
  ITERATION   2:   ||err||_max =   8.7309e-03 (   2.0 sec)
  ITERATION   3:   ||err||_max =   2.7352e-03 (   2.0 sec)
  ITERATION   4:   ||err||_max =   9.1050e-04 (   2.0 sec)
  ITERATION   5:   ||err||_max =   2.8550e-04 (   2.0 sec)
  ITERATION   6:   ||err||_max =   1.3290e-04 (   1.9 sec)
  ITERATION   7:   ||err||_max =   3.6110e-05 (   1.9 sec)
  ITERATION   8:   ||err||_max =   1.2846e-05 (   1.9 sec)
done
Finalizing the relaxed density                   ... done
Transforming P to the AO basis                   ... done
Storing the relaxed density                      ... done

------------------------------------
ENERGY WEIGHTED DENSITY FINALIZATION
------------------------------------

Gathering the parts of the W-matrix              ... done
Forming the Z-density                            ... done
Transforming Z to the AO basis                   ... done
Calculating G(Z)                                 ... done
Finalizing the W-matrix                          ... done
Transforming W to the AO basis and storing       ... done

----------------------------------
MP2 DERIVATIVE INTEGRAL GENERATION
----------------------------------

Input SCF Electron Density              ... calc.scfp
Input Correlated Electron Density       ... calc.pmp2re
Input Energy Weighted Density           ... calc.wmp2.tmp

Nuclear repulsion gradient              ... done (  0.0 sec)
HCore & Overlap gradient  (SHARK)       ... done (  0.2 sec)
Two-electron RIJ gradient terms         ... done (  1.1 sec)

-----------------------------------------------------------
MP2 COSX Grid Generation
-----------------------------------------------------------

General Integration Accuracy     IntAcc      ... 4.871
Radial Grid Type                 RadialGrid  ... OptM3 with GC (2021)
Angular Grid (max. ang.)         AngularGrid ... 4 (Lebedev-302)
Angular grid pruning method      GridPruning ... 4 (adaptive)
Weight generation scheme         WeightScheme... mBecke (2022)
Basis function cutoff            BFCut       ... 1.0000e-12
Integration weight cutoff        WCut        ... 1.0000e-14
Partially contracted basis set               ... on
Rotationally invariant grid construction     ... off
Angular grids for H and He will be reduced by one unit

Total number of grid points                  ...    89920
Total number of batches                      ...      710
Average number of points per batch           ...      126
Average number of grid points per atom       ...     5620
UseSFitting                                  ... on
Two-electron COSX gradient terms        ... 
Integration Timings:
Total Time                  =    18.6 sec
Basis fcn evaluation        =     0.3 sec
Density evaluation          =     0.4 sec
A evaluation                =    16.0 sec
A derivative evaluation     =     0.0 sec
S-fit derivative evaluation =     0.0 sec
anal. over. der. evaluation =     0.0 sec
num. over. der. evaluation  =     1.2 sec
K(P) evaluation             =     0.2 sec
finalize                    =     0.0 sec

done ( 19.6 sec)
CPCM gradient                           ... done (  1.0 sec)
DFT XC gradient                         ... Exchange-correlation gradient    ... done
done (  2.8 sec)
Empirical dispersion gradient           ... 
-------------------
DISPERSION GRADIENT
-------------------

   1   O   :    0.000153418    0.000165628    0.000027482
   2   C   :    0.000124605    0.000078151    0.000058254
   3   O   :    0.000209664   -0.000070320   -0.000016665
   4   C   :    0.000168188   -0.000064655   -0.000044771
   5   C   :   -0.000361073   -0.000169947   -0.000085646
   6   C   :   -0.000220700   -0.000472224    0.000055638
   7   C   :   -0.000136618   -0.000028451   -0.000012137
   8   C   :    0.000166376    0.000587555    0.000064602
   9   O   :   -0.000134904   -0.000001503    0.000004763
  10   H   :    0.000081088   -0.000029897   -0.000000117
  11   H   :    0.000073424   -0.000025025   -0.000046869
  12   H   :    0.000060970   -0.000054582   -0.000022245
  13   H   :   -0.000000815    0.000042309    0.000108562
  14   H   :   -0.000057702    0.000102757   -0.000032697
  15   H   :   -0.000073762    0.000011030   -0.000052649
  16   H   :   -0.000052160   -0.000070825   -0.000005506

Difference to translation invariance:
           :    0.0000000000   -0.0000000000    0.0000000000

Difference to rotation invariance:
           :    0.0000000000   -0.0000000000    0.0000000000

Norm of the Dispersion gradient    ...    0.0010412625
RMS gradient                       ...    0.0001502933
MAX gradient                       ...    0.0005875550
done (  0.2 sec)

                *********************************************
                * UNRELAXED MP2 DENSITY POPULATION ANALYSIS *
                *********************************************

------------------------------------------------------------------------------
                           ORCA POPULATION ANALYSIS
------------------------------------------------------------------------------
Input electron density              ... calc.pmp2ur
BaseName (.gbw .S,...)              ... calc

                    ********************************
                    * MULLIKEN POPULATION ANALYSIS *
                    ********************************

-----------------------
MULLIKEN ATOMIC CHARGES
-----------------------
   0 O :   -0.313582
   1 C :    0.368282
   2 O :   -0.375322
   3 C :    0.164609
   4 C :    0.174278
   5 C :    0.069622
   6 C :   -0.057758
   7 C :    0.353119
   8 O :   -0.165295
   9 H :    0.056265
  10 H :    0.055875
  11 H :    0.071881
  12 H :    0.199583
  13 H :    0.138658
  14 H :    0.111237
  15 H :    0.148547
Sum of atomic charges:    1.0000000

--------------------------------
MULLIKEN REDUCED ORBITAL CHARGES
--------------------------------
  0 O s       :     3.771056  s :     3.771056
      pz      :     1.450136  p :     4.517820
      px      :     1.637859
      py      :     1.429824
      dz2     :     0.003257  d :     0.024706
      dxz     :     0.002595
      dyz     :     0.005679
      dx2y2   :     0.006002
      dxy     :     0.007172
  1 C s       :     3.018494  s :     3.018494
      pz      :     0.787875  p :     2.472489
      px      :     0.885514
      py      :     0.799101
      dz2     :     0.010157  d :     0.140734
      dxz     :     0.011529
      dyz     :     0.031935
      dx2y2   :     0.046968
      dxy     :     0.040146
  2 O s       :     3.730604  s :     3.730604
      pz      :     1.709658  p :     4.621816
      px      :     1.384806
      py      :     1.527352
      dz2     :     0.003508  d :     0.022901
      dxz     :     0.003613
      dyz     :     0.003903
      dx2y2   :     0.006641
      dxy     :     0.005237
  3 C s       :     3.033898  s :     3.033898
      pz      :     1.009384  p :     2.738374
      px      :     0.677405
      py      :     1.051586
      dz2     :     0.010053  d :     0.063119
      dxz     :     0.016401
      dyz     :     0.007360
      dx2y2   :     0.019725
      dxy     :     0.009580
  4 C s       :     2.985787  s :     2.985787
      pz      :     1.149697  p :     2.761130
      px      :     0.915798
      py      :     0.695635
      dz2     :     0.013498  d :     0.078804
      dxz     :     0.010570
      dyz     :     0.014443
      dx2y2   :     0.020889
      dxy     :     0.019404
  5 C s       :     3.258492  s :     3.258492
      pz      :     0.818443  p :     2.627810
      px      :     0.859167
      py      :     0.950200
      dz2     :     0.006612  d :     0.044076
      dxz     :     0.006695
      dyz     :     0.009234
      dx2y2   :     0.010314
      dxy     :     0.011220
  6 C s       :     3.213425  s :     3.213425
      pz      :     0.965210  p :     2.801007
      px      :     0.929275
      py      :     0.906522
      dz2     :     0.007033  d :     0.043326
      dxz     :     0.006468
      dyz     :     0.008774
      dx2y2   :     0.011076
      dxy     :     0.009974
  7 C s       :     3.137361  s :     3.137361
      pz      :     0.697326  p :     2.413443
      px      :     0.749762
      py      :     0.966355
      dz2     :     0.019304  d :     0.096077
      dxz     :     0.018546
      dyz     :     0.014824
      dx2y2   :     0.021708
      dxy     :     0.021695
  8 O s       :     3.695826  s :     3.695826
      pz      :     1.547761  p :     4.437875
      px      :     1.396051
      py      :     1.494063
      dz2     :     0.006595  d :     0.031594
      dxz     :     0.006705
      dyz     :     0.004416
      dx2y2   :     0.008477
      dxy     :     0.005402
  9 H s       :     0.919328  s :     0.919328
      pz      :     0.010698  p :     0.024407
      px      :     0.007369
      py      :     0.006341
 10 H s       :     0.919697  s :     0.919697
      pz      :     0.013283  p :     0.024428
      px      :     0.002814
      py      :     0.008331
 11 H s       :     0.903828  s :     0.903828
      pz      :     0.005269  p :     0.024290
      px      :     0.003070
      py      :     0.015951
 12 H s       :     0.774951  s :     0.774951
      pz      :     0.017445  p :     0.025466
      px      :     0.003322
      py      :     0.004699
 13 H s       :     0.834602  s :     0.834602
      pz      :     0.004148  p :     0.026740
      px      :     0.003076
      py      :     0.019515
 14 H s       :     0.861886  s :     0.861886
      pz      :     0.010436  p :     0.026877
      px      :     0.012836
      py      :     0.003605
 15 H s       :     0.825334  s :     0.825334
      pz      :     0.002650  p :     0.026119
      px      :     0.007106
      py      :     0.016363


                     *******************************
                     * LOEWDIN POPULATION ANALYSIS *
                     *******************************

----------------------
LOEWDIN ATOMIC CHARGES
----------------------
   0 O :   -0.212907
   1 C :    0.163401
   2 O :   -0.108329
   3 C :    0.092315
   4 C :    0.080422
   5 C :    0.176779
   6 C :   -0.030555
   7 C :    0.279598
   8 O :    0.096925
   9 H :    0.028787
  10 H :    0.028043
  11 H :    0.040199
  12 H :    0.121720
  13 H :    0.083935
  14 H :    0.075593
  15 H :    0.084074

-------------------------------
LOEWDIN REDUCED ORBITAL CHARGES
-------------------------------
  0 O s       :     3.555680  s :     3.555680
      pz      :     1.439127  p :     4.619947
      px      :     1.653593
      py      :     1.527228
      dz2     :     0.005640  d :     0.037279
      dxz     :     0.002863
      dyz     :     0.006619
      dx2y2   :     0.009259
      dxy     :     0.012898
  1 C s       :     2.844378  s :     2.844378
      pz      :     0.792846  p :     2.699168
      px      :     0.957160
      py      :     0.949163
      dz2     :     0.021329  d :     0.293054
      dxz     :     0.020796
      dyz     :     0.059481
      dx2y2   :     0.104121
      dxy     :     0.087327
  2 O s       :     3.418097  s :     3.418097
      pz      :     1.680250  p :     4.651933
      px      :     1.412007
      py      :     1.559676
      dz2     :     0.005229  d :     0.038299
      dxz     :     0.005880
      dyz     :     0.005246
      dx2y2   :     0.011812
      dxy     :     0.010132
  3 C s       :     2.844805  s :     2.844805
      pz      :     1.053861  p :     2.925290
      px      :     0.785112
      py      :     1.086318
      dz2     :     0.020990  d :     0.137590
      dxz     :     0.037189
      dyz     :     0.016010
      dx2y2   :     0.042677
      dxy     :     0.020723
  4 C s       :     2.841574  s :     2.841574
      pz      :     1.090731  p :     2.910748
      px      :     1.001233
      py      :     0.818785
      dz2     :     0.029030  d :     0.167256
      dxz     :     0.021420
      dyz     :     0.030250
      dx2y2   :     0.046803
      dxy     :     0.039754
  5 C s       :     2.895795  s :     2.895795
      pz      :     0.843238  p :     2.832511
      px      :     0.927570
      py      :     1.061703
      dz2     :     0.013197  d :     0.094914
      dxz     :     0.014244
      dyz     :     0.018645
      dx2y2   :     0.021845
      dxy     :     0.026983
  6 C s       :     2.860579  s :     2.860579
      pz      :     1.011269  p :     3.067917
      px      :     1.032613
      py      :     1.024036
      dz2     :     0.012170  d :     0.102058
      dxz     :     0.014398
      dyz     :     0.021917
      dx2y2   :     0.026991
      dxy     :     0.026583
  7 C s       :     2.855972  s :     2.855972
      pz      :     0.760249  p :     2.661317
      px      :     0.827362
      py      :     1.073706
      dz2     :     0.037435  d :     0.203113
      dxz     :     0.041596
      dyz     :     0.031650
      dx2y2   :     0.045620
      dxy     :     0.046812
  8 O s       :     3.368967  s :     3.368967
      pz      :     1.550941  p :     4.480912
      px      :     1.434526
      py      :     1.495445
      dz2     :     0.008786  d :     0.053196
      dxz     :     0.012557
      dyz     :     0.006872
      dx2y2   :     0.014631
      dxy     :     0.010350
  9 H s       :     0.905520  s :     0.905520
      pz      :     0.028567  p :     0.065693
      px      :     0.021004
      py      :     0.016122
 10 H s       :     0.906152  s :     0.906152
      pz      :     0.035643  p :     0.065805
      px      :     0.008390
      py      :     0.021772
 11 H s       :     0.894856  s :     0.894856
      pz      :     0.013043  p :     0.064945
      px      :     0.008968
      py      :     0.042934
 12 H s       :     0.805429  s :     0.805429
      pz      :     0.047122  p :     0.072850
      px      :     0.011356
      py      :     0.014371
 13 H s       :     0.839049  s :     0.839049
      pz      :     0.013268  p :     0.077016
      px      :     0.010776
      py      :     0.052972
 14 H s       :     0.848815  s :     0.848815
      pz      :     0.028960  p :     0.075592
      px      :     0.034625
      py      :     0.012007
 15 H s       :     0.841655  s :     0.841655
      pz      :     0.008223  p :     0.074270
      px      :     0.020200
      py      :     0.045847


                      *****************************
                      * MAYER POPULATION ANALYSIS *
                      *****************************

  NA   - Mulliken gross atomic population
  ZA   - Total nuclear charge
  QA   - Mulliken gross atomic charge
  VA   - Mayer's total valence
  BVA  - Mayer's bonded valence
  FA   - Mayer's free valence

  ATOM       NA         ZA         QA         VA         BVA        FA
  0 O      8.3136     8.0000    -0.3136     2.2388     2.0642     0.1746
  1 C      5.6317     6.0000     0.3683     4.1907     4.0470     0.1437
  2 O      8.3753     8.0000    -0.3753     2.2180     2.0630     0.1549
  3 C      5.8354     6.0000     0.1646     3.8865     3.7912     0.0953
  4 C      5.8257     6.0000     0.1743     3.7425     3.6270     0.1156
  5 C      5.9304     6.0000     0.0696     3.8729     3.7309     0.1420
  6 C      6.0578     6.0000    -0.0578     3.8655     3.7287     0.1368
  7 C      5.6469     6.0000     0.3531     3.7639     3.6471     0.1168
  8 O      8.1653     8.0000    -0.1653     2.4687     2.3161     0.1526
  9 H      0.9437     1.0000     0.0563     0.9935     0.9736     0.0199
 10 H      0.9441     1.0000     0.0559     0.9937     0.9738     0.0200
 11 H      0.9281     1.0000     0.0719     0.9891     0.9702     0.0189
 12 H      0.8004     1.0000     0.1996     0.9660     0.9462     0.0199
 13 H      0.8613     1.0000     0.1387     0.9875     0.9695     0.0180
 14 H      0.8888     1.0000     0.1112     0.9875     0.9694     0.0181
 15 H      0.8515     1.0000     0.1485     0.9806     0.9643     0.0163

  Mayer bond orders larger than 0.100000
B(  0-O ,  1-C ) :   1.9345 B(  1-C ,  2-O ) :   1.1717 B(  1-C ,  4-C ) :   0.8979 
B(  2-O ,  3-C ) :   0.8487 B(  3-C ,  9-H ) :   0.9654 B(  3-C , 10-H ) :   0.9658 
B(  3-C , 11-H ) :   0.9664 B(  4-C ,  5-C ) :   1.0350 B(  4-C ,  8-O ) :   0.8487 
B(  4-C , 12-H ) :   0.8502 B(  5-C ,  6-C ) :   1.5592 B(  5-C , 13-H ) :   0.9722 
B(  6-C ,  7-C ) :   1.1750 B(  6-C , 14-H ) :   0.9914 B(  7-C ,  8-O ) :   1.3859 
B(  7-C , 15-H ) :   0.9580 


                *******************************************
                * RELAXED MP2 DENSITY POPULATION ANALYSIS *
                *******************************************

------------------------------------------------------------------------------
                           ORCA POPULATION ANALYSIS
------------------------------------------------------------------------------
Input electron density              ... calc.pmp2re
BaseName (.gbw .S,...)              ... calc

                    ********************************
                    * MULLIKEN POPULATION ANALYSIS *
                    ********************************

-----------------------
MULLIKEN ATOMIC CHARGES
-----------------------
   0 O :   -0.262989
   1 C :    0.299944
   2 O :   -0.321749
   3 C :    0.147717
   4 C :    0.149074
   5 C :    0.061445
   6 C :   -0.026859
   7 C :    0.311095
   8 O :   -0.110758
   9 H :    0.056531
  10 H :    0.056014
  11 H :    0.072099
  12 H :    0.196563
  13 H :    0.126781
  14 H :    0.105126
  15 H :    0.139965
Sum of atomic charges:    1.0000000

--------------------------------
MULLIKEN REDUCED ORBITAL CHARGES
--------------------------------
  0 O s       :     3.765141  s :     3.765141
      pz      :     1.429710  p :     4.473700
      px      :     1.617950
      py      :     1.426040
      dz2     :     0.003185  d :     0.024147
      dxz     :     0.002539
      dyz     :     0.005501
      dx2y2   :     0.005962
      dxy     :     0.006959
  1 C s       :     3.019995  s :     3.019995
      pz      :     0.833704  p :     2.543376
      px      :     0.896308
      py      :     0.813363
      dz2     :     0.009881  d :     0.136685
      dxz     :     0.010939
      dyz     :     0.030718
      dx2y2   :     0.045802
      dxy     :     0.039344
  2 O s       :     3.723197  s :     3.723197
      pz      :     1.682241  p :     4.575859
      px      :     1.370108
      py      :     1.523510
      dz2     :     0.003484  d :     0.022692
      dxz     :     0.003660
      dyz     :     0.003907
      dx2y2   :     0.006469
      dxy     :     0.005173
  3 C s       :     3.033406  s :     3.033406
      pz      :     1.014579  p :     2.757484
      px      :     0.688932
      py      :     1.053973
      dz2     :     0.009757  d :     0.061393
      dxz     :     0.015916
      dyz     :     0.007140
      dx2y2   :     0.018970
      dxy     :     0.009610
  4 C s       :     2.990620  s :     2.990620
      pz      :     1.145092  p :     2.783756
      px      :     0.929959
      py      :     0.708705
      dz2     :     0.013383  d :     0.076550
      dxz     :     0.010270
      dyz     :     0.013934
      dx2y2   :     0.019988
      dxy     :     0.018974
  5 C s       :     3.258985  s :     3.258985
      pz      :     0.836434  p :     2.637379
      px      :     0.866639
      py      :     0.934306
      dz2     :     0.006443  d :     0.042192
      dxz     :     0.006316
      dyz     :     0.008672
      dx2y2   :     0.010047
      dxy     :     0.010712
  6 C s       :     3.215343  s :     3.215343
      pz      :     0.942245  p :     2.769408
      px      :     0.913809
      py      :     0.913353
      dz2     :     0.006815  d :     0.042108
      dxz     :     0.006466
      dyz     :     0.008469
      dx2y2   :     0.010790
      dxy     :     0.009569
  7 C s       :     3.140807  s :     3.140807
      pz      :     0.727635  p :     2.455260
      px      :     0.765541
      py      :     0.962084
      dz2     :     0.018386  d :     0.092838
      dxz     :     0.017954
      dyz     :     0.014324
      dx2y2   :     0.020965
      dxy     :     0.021208
  8 O s       :     3.689967  s :     3.689967
      pz      :     1.525231  p :     4.389315
      px      :     1.381755
      py      :     1.482330
      dz2     :     0.006573  d :     0.031477
      dxz     :     0.006544
      dyz     :     0.004532
      dx2y2   :     0.008328
      dxy     :     0.005500
  9 H s       :     0.919576  s :     0.919576
      pz      :     0.010349  p :     0.023893
      px      :     0.007197
      py      :     0.006347
 10 H s       :     0.920073  s :     0.920073
      pz      :     0.012805  p :     0.023913
      px      :     0.002915
      py      :     0.008193
 11 H s       :     0.904224  s :     0.904224
      pz      :     0.005311  p :     0.023677
      px      :     0.003074
      py      :     0.015292
 12 H s       :     0.778633  s :     0.778633
      pz      :     0.016692  p :     0.024804
      px      :     0.003457
      py      :     0.004654
 13 H s       :     0.847218  s :     0.847218
      pz      :     0.004251  p :     0.026001
      px      :     0.003249
      py      :     0.018501
 14 H s       :     0.868650  s :     0.868650
      pz      :     0.010083  p :     0.026225
      px      :     0.012390
      py      :     0.003752
 15 H s       :     0.834733  s :     0.834733
      pz      :     0.002766  p :     0.025303
      px      :     0.006890
      py      :     0.015647


                     *******************************
                     * LOEWDIN POPULATION ANALYSIS *
                     *******************************

----------------------
LOEWDIN ATOMIC CHARGES
----------------------
   0 O :   -0.181798
   1 C :    0.131129
   2 O :   -0.084018
   3 C :    0.082066
   4 C :    0.069829
   5 C :    0.158488
   6 C :   -0.014742
   7 C :    0.249876
   8 O :    0.125678
   9 H :    0.030430
  10 H :    0.029583
  11 H :    0.041758
  12 H :    0.123111
  13 H :    0.080945
  14 H :    0.076239
  15 H :    0.081427

-------------------------------
LOEWDIN REDUCED ORBITAL CHARGES
-------------------------------
  0 O s       :     3.557098  s :     3.557098
      pz      :     1.423115  p :     4.587676
      px      :     1.638916
      py      :     1.525645
      dz2     :     0.005566  d :     0.037024
      dxz     :     0.002867
      dyz     :     0.006655
      dx2y2   :     0.009271
      dxy     :     0.012665
  1 C s       :     2.843920  s :     2.843920
      pz      :     0.829414  p :     2.734218
      px      :     0.955572
      py      :     0.949232
      dz2     :     0.021153  d :     0.290733
      dxz     :     0.019952
      dyz     :     0.058262
      dx2y2   :     0.103688
      dxy     :     0.087678
  2 O s       :     3.420571  s :     3.420571
      pz      :     1.658601  p :     4.624886
      px      :     1.405803
      py      :     1.560483
      dz2     :     0.005305  d :     0.038560
      dxz     :     0.005996
      dyz     :     0.005350
      dx2y2   :     0.011784
      dxy     :     0.010125
  3 C s       :     2.846445  s :     2.846445
      pz      :     1.057184  p :     2.936703
      px      :     0.790143
      py      :     1.089376
      dz2     :     0.020481  d :     0.134786
      dxz     :     0.036312
      dyz     :     0.015673
      dx2y2   :     0.041625
      dxy     :     0.020694
  4 C s       :     2.845311  s :     2.845311
      pz      :     1.090020  p :     2.920326
      px      :     1.006706
      py      :     0.823600
      dz2     :     0.029105  d :     0.164534
      dxz     :     0.021085
      dyz     :     0.029529
      dx2y2   :     0.045445
      dxy     :     0.039370
  5 C s       :     2.895233  s :     2.895233
      pz      :     0.859861  p :     2.852965
      px      :     0.934353
      py      :     1.058751
      dz2     :     0.013004  d :     0.093315
      dxz     :     0.013960
      dyz     :     0.018123
      dx2y2   :     0.021517
      dxy     :     0.026711
  6 C s       :     2.864197  s :     2.864197
      pz      :     0.996849  p :     3.049717
      px      :     1.024216
      py      :     1.028651
      dz2     :     0.012089  d :     0.100828
      dxz     :     0.014361
      dyz     :     0.021648
      dx2y2   :     0.026630
      dxy     :     0.026100
  7 C s       :     2.855781  s :     2.855781
      pz      :     0.783468  p :     2.694670
      px      :     0.838986
      py      :     1.072216
      dz2     :     0.035884  d :     0.199673
      dxz     :     0.041304
      dyz     :     0.031227
      dx2y2   :     0.045055
      dxy     :     0.046203
  8 O s       :     3.371979  s :     3.371979
      pz      :     1.533062  p :     4.448692
      px      :     1.424927
      py      :     1.490704
      dz2     :     0.009012  d :     0.053651
      dxz     :     0.012422
      dyz     :     0.006996
      dx2y2   :     0.014663
      dxy     :     0.010558
  9 H s       :     0.903854  s :     0.903854
      pz      :     0.028418  p :     0.065716
      px      :     0.021137
      py      :     0.016160
 10 H s       :     0.904580  s :     0.904580
      pz      :     0.035432  p :     0.065836
      px      :     0.008651
      py      :     0.021753
 11 H s       :     0.893449  s :     0.893449
      pz      :     0.013090  p :     0.064793
      px      :     0.009123
      py      :     0.042580
 12 H s       :     0.804253  s :     0.804253
      pz      :     0.046386  p :     0.072636
      px      :     0.011682
      py      :     0.014569
 13 H s       :     0.842681  s :     0.842681
      pz      :     0.013609  p :     0.076374
      px      :     0.011106
      py      :     0.051659
 14 H s       :     0.848771  s :     0.848771
      pz      :     0.028461  p :     0.074990
      px      :     0.034219
      py      :     0.012311
 15 H s       :     0.844757  s :     0.844757
      pz      :     0.008740  p :     0.073817
      px      :     0.020160
      py      :     0.044916


                      *****************************
                      * MAYER POPULATION ANALYSIS *
                      *****************************

  NA   - Mulliken gross atomic population
  ZA   - Total nuclear charge
  QA   - Mulliken gross atomic charge
  VA   - Mayer's total valence
  BVA  - Mayer's bonded valence
  FA   - Mayer's free valence

  ATOM       NA         ZA         QA         VA         BVA        FA
  0 O      8.2630     8.0000    -0.2630     2.3047     2.1338     0.1709
  1 C      5.7001     6.0000     0.2999     4.2516     4.1124     0.1392
  2 O      8.3217     8.0000    -0.3217     2.2893     2.1368     0.1525
  3 C      5.8523     6.0000     0.1477     3.9029     3.8079     0.0950
  4 C      5.8509     6.0000     0.1491     3.7627     3.6488     0.1139
  5 C      5.9386     6.0000     0.0614     3.8908     3.7515     0.1393
  6 C      6.0269     6.0000    -0.0269     3.8637     3.7291     0.1346
  7 C      5.6889     6.0000     0.3111     3.8070     3.6938     0.1132
  8 O      8.1108     8.0000    -0.1108     2.5424     2.3928     0.1496
  9 H      0.9435     1.0000     0.0565     0.9937     0.9738     0.0198
 10 H      0.9440     1.0000     0.0560     0.9940     0.9741     0.0199
 11 H      0.9279     1.0000     0.0721     0.9890     0.9701     0.0189
 12 H      0.8034     1.0000     0.1966     0.9664     0.9469     0.0196
 13 H      0.8732     1.0000     0.1268     0.9898     0.9720     0.0178
 14 H      0.8949     1.0000     0.1051     0.9877     0.9696     0.0181
 15 H      0.8600     1.0000     0.1400     0.9819     0.9658     0.0162

  Mayer bond orders larger than 0.100000
B(  0-O ,  1-C ) :   1.9634 B(  1-C ,  2-O ) :   1.2001 B(  1-C ,  4-C ) :   0.8876 
B(  2-O ,  3-C ) :   0.8690 B(  3-C ,  9-H ) :   0.9614 B(  3-C , 10-H ) :   0.9618 
B(  3-C , 11-H ) :   0.9639 B(  4-C ,  5-C ) :   1.0348 B(  4-C ,  8-O ) :   0.8691 
B(  4-C , 12-H ) :   0.8438 B(  5-C ,  6-C ) :   1.5552 B(  5-C , 13-H ) :   0.9736 
B(  6-C ,  7-C ) :   1.1736 B(  6-C , 14-H ) :   0.9896 B(  7-C ,  8-O ) :   1.4189 
B(  7-C , 15-H ) :   0.9574 


-------
TIMINGS
-------

Total time                :   56.622 sec
Integral trafo            :    0.736 sec (  1.3%)
FC preparation            :    0.153 sec (  0.3%)
I/O of integrals          :    0.125 sec (  0.2%)
K(i,j) operators          :    0.286 sec (  0.5%)
T(i,j) pair energies      :    0.051 sec (  0.1%)
V**(-1/2)                 :    0.070 sec (  0.1%)
Gamma(ia|P)               :    0.288 sec (  0.5%)
Gamma-Trafo               :    0.125 sec (  0.2%)
D(virtual)                :    0.073 sec (  0.1%)
D(internal)               :    0.344 sec (  0.6%)
W(virtual)                :    0.145 sec (  0.3%)
W(internal)               :    0.444 sec (  0.8%)
L(virtual)                :    0.399 sec (  0.7%)
L(internal)               :    0.052 sec (  0.1%)
XC kernel                 :    0.065 sec (  0.1%)
G(D)                      :    4.686 sec (  8.3%)
G(Z)                      :    4.442 sec (  7.8%)
Z-vector solution         :   17.970 sec ( 31.7%)
3-index derivative        :    0.819 sec (  1.4%)
2-index derivative        :    0.057 sec (  0.1%)
Fock matrix gradient      :   24.816 sec ( 43.8%)


---------------------------------------
MP2 TOTAL ENERGY:     -457.496561213 Eh
---------------------------------------

The final MP2 gradient
  0:   0.02151840   0.01575110  -0.00437302
  1:  -0.08275148  -0.01611226   0.01716086
  2:   0.08099515   0.00065260  -0.02451105
  3:  -0.04028692  -0.01228828   0.01055810
  4:  -0.00139982  -0.02403103   0.00693179
  5:   0.00854071   0.00410437   0.00548682
  6:   0.01159778  -0.04639878   0.02024099
  7:   0.05611656   0.01898749   0.03828406
  8:  -0.05808356   0.04934672  -0.06599586
  9:   0.00313533   0.00131363   0.00765075
 10:  -0.00129863   0.00323371  -0.00734418
 11:   0.00793010  -0.00840931  -0.00315883
 12:  -0.00247614   0.00558659   0.00234468
 13:  -0.00511689  -0.00613704  -0.00108092
 14:   0.00377221   0.00163513   0.00247042
 15:  -0.00223284   0.01282360  -0.00466390

-----------------------------------
NORM OF THE MP2 GRADIENT:  0.190696
-----------------------------------

Maximum memory used throughout the entire MP2-calculation: 38.2 MB


-------------------------------------------------------------------------------
                          DFT DISPERSION CORRECTION                            
                                                                               
                              DFTD3 V3.1  Rev 1                                
                          USING Becke-Johnson damping                          
-------------------------------------------------------------------------------
The B2PLYP functional is recognized
Active option DFTDOPT                   ...         4   

molecular C6(AA) [au] = 2537.530001 


            DFT-D V3
 parameters
 s6 scaling factor         :     0.6400 
 a1 scaling factor         :     0.3065 
 s8 scaling factor         :     0.9147 
 a2 scaling factor         :     5.0570 
 ad hoc parameters k1-k3   :    16.0000     1.3333    -4.0000 

 Edisp/kcal,au: -6.680565414566  -0.010646157513 
 E6   /kcal   :  -3.805445930 
 E8   /kcal   :  -2.875119484 
 % E8         :  43.037068060 

-------------------------   ----------------
Dispersion correction           -0.010646158
-------------------------   ----------------


-------------------------   --------------------
FINAL SINGLE POINT ENERGY      -457.507207370705
-------------------------   --------------------

------------------------------------------------------------------------------
                         ORCA GEOMETRY RELAXATION STEP
------------------------------------------------------------------------------

Reading the OPT-File                    .... done
Getting information on internals        .... done
Copying old internal coords+grads       .... done
Making the new internal coordinates     .... (2022 redundants) done
Validating the new internal coordinates .... (2022 redundants) done
Calculating the B-matrix                .... done
Calculating the G,G- and P matrices     .... done
Transforming gradient to internals      .... done
Projecting the internal gradient        .... done
Number of atoms                         ....  16
Number of internal coordinates          ....  70
Current Energy                          ....  -457.507207371 Eh
Current gradient norm                   ....     0.190695744 Eh/bohr
Maximum allowed component of the step   ....  0.300
Current trust radius                    ....  0.300
Evaluating the initial hessian          ....  (Almloef) done
Projecting the Hessian                  .... done
Forming the augmented Hessian           .... done
Diagonalizing the augmented Hessian     .... done
Last element of RFO vector              ....  0.973523895
Lowest eigenvalues of augmented Hessian:
 -0.028777920  0.012446239  0.017500720  0.021349473  0.023543289
Length of the computed step             ....  0.234801913
The final length of the internal step   ....  0.234801913
Converting the step to Cartesian space:
 Initial RMS(Int)=    0.0280641963
Transforming coordinates:
 Iter   0:  RMS(Cart)=    0.0404635478 RMS(Int)=    0.7509443986
 Iter   5:  RMS(Cart)=    0.0000000182 RMS(Int)=    0.0000000110
done
Storing new coordinates                 .... done

                                .--------------------.
          ----------------------|Geometry convergence|-------------------------
          Item                value                   Tolerance       Converged
          ---------------------------------------------------------------------
          RMS gradient        0.0162447825            0.0000300000      NO
          MAX gradient        0.0779640887            0.0001000000      NO
          RMS step            0.0280641963            0.0006000000      NO
          MAX step            0.0791987766            0.0010000000      NO
          ........................................................
          Max(Bonds)      0.0419      Max(Angles)    4.31
          Max(Dihed)        2.49      Max(Improp)    0.00
          ---------------------------------------------------------------------

The optimization has not yet converged - more geometry cycles are needed


    ---------------------------------------------------------------------------
                         Redundant Internal Coordinates
                            (Angstroem and degrees)

        Definition                    Value    dE/dq     Step     New-Value
    ----------------------------------------------------------------------------
     1. B(C   1,O   0)                1.2233  0.024400 -0.0122    1.2112   
     2. B(O   2,C   1)                1.3586  0.040552 -0.0327    1.3259   
     3. B(C   3,O   2)                1.3789 -0.030517  0.0264    1.4053   
     4. B(C   4,C   1)                1.5047 -0.009212  0.0111    1.5158   
     5. B(C   5,C   4)                1.4858 -0.016821  0.0118    1.4976   
     6. B(C   6,C   5)                1.3664 -0.004836  0.0017    1.3682   
     7. B(C   7,C   6)                1.3756 -0.044095  0.0377    1.4133   
     8. B(O   8,C   7)                1.2247 -0.077964  0.0419    1.2666   
     9. B(O   8,C   4)                1.3836 -0.038174  0.0330    1.4166   
    10. B(H   9,C   3)                1.1113  0.007891 -0.0115    1.0997   
    11. B(H  10,C   3)                1.1110  0.007646 -0.0112    1.0998   
    12. B(H  11,C   3)                1.1094  0.010464 -0.0152    1.0942   
    13. B(H  12,C   4)                1.1114  0.004392 -0.0064    1.1049   
    14. B(H  13,C   5)                1.0821 -0.005873  0.0078    1.0899   
    15. B(H  14,C   6)                1.0818 -0.004093  0.0054    1.0873   
    16. B(H  15,C   7)                1.0817 -0.009199  0.0122    1.0938   
    17. A(O   2,C   1,C   4)          119.94  0.034093   -4.31    115.63   
    18. A(O   0,C   1,O   2)          120.66 -0.030418    3.68    124.34   
    19. A(O   0,C   1,C   4)          119.39 -0.003685    0.66    120.05   
    20. A(C   1,O   2,C   3)          123.83  0.032320   -4.08    119.74   
    21. A(O   2,C   3,H   9)          110.07 -0.004095    0.65    110.72   
    22. A(H   9,C   3,H  10)          109.72  0.002997   -0.46    109.25   
    23. A(O   2,C   3,H  11)          109.19  0.009848   -1.57    107.63   
    24. A(H  10,C   3,H  11)          108.86 -0.002234    0.34    109.19   
    25. A(H   9,C   3,H  11)          108.69 -0.002506    0.42    109.11   
    26. A(O   2,C   3,H  10)          110.28 -0.003934    0.61    110.90   
    27. A(C   1,C   4,H  12)          109.91  0.001640   -1.10    108.81   
    28. A(C   1,C   4,C   5)          111.81  0.003011    0.27    112.07   
    29. A(O   8,C   4,H  12)          110.40  0.004914   -1.22    109.17   
    30. A(C   5,C   4,O   8)          102.35 -0.011419    1.40    103.75   
    31. A(C   1,C   4,O   8)          111.54  0.001711    0.53    112.07   
    32. A(C   5,C   4,H  12)          110.65 -0.000477    0.27    110.93   
    33. A(C   4,C   5,C   6)          106.19 -0.017243    0.92    107.10   
    34. A(C   6,C   5,H  13)          126.03  0.003056    0.41    126.44   
    35. A(C   4,C   5,H  13)          127.78  0.014192   -1.32    126.45   
    36. A(C   5,C   6,C   7)          106.41  0.002080   -0.33    106.08   
    37. A(C   7,C   6,H  14)          127.44  0.001509   -0.21    127.22   
    38. A(C   5,C   6,H  14)          126.16 -0.003589    0.54    126.70   
    39. A(O   8,C   7,H  15)          122.80  0.009910   -1.81    120.99   
    40. A(C   6,C   7,H  15)          124.75 -0.011163    1.19    125.94   
    41. A(C   6,C   7,O   8)          112.45  0.001253    0.62    113.07   
    42. A(C   4,O   8,C   7)          112.61  0.025330   -2.61    110.00   
    43. D(C   3,O   2,C   1,C   4)   -177.46  0.001297   -1.83   -179.29   
    44. D(C   3,O   2,C   1,O   0)      1.41  0.000648   -0.10      1.31   
    45. D(H  11,C   3,O   2,C   1)    179.89 -0.000128    0.01    179.90   
    46. D(H  10,C   3,O   2,C   1)    -60.54  0.000858   -0.18    -60.72   
    47. D(H   9,C   3,O   2,C   1)     60.65 -0.000633    0.07     60.72   
    48. D(C   5,C   4,C   1,O   2)   -117.59  0.004339    0.27   -117.31   
    49. D(C   5,C   4,C   1,O   0)     63.53  0.005291   -1.46     62.06   
    50. D(H  12,C   4,C   1,O   0)    -59.76  0.002632   -1.22    -60.98   
    51. D(O   8,C   4,C   1,O   2)     -3.66 -0.006908    2.49     -1.17   
    52. D(O   8,C   4,C   1,O   0)    177.45 -0.005957    0.75    178.21   
    53. D(H  13,C   5,C   4,C   1)    -60.84 -0.002833    1.66    -59.18   
    54. D(C   6,C   5,C   4,H  12)   -117.52  0.000381    0.74   -116.78   
    55. D(C   6,C   5,C   4,O   8)      0.11 -0.000310    0.21      0.31   
    56. D(H  13,C   5,C   4,O   8)    179.66  0.000375    0.09    179.75   
    57. D(C   6,C   5,C   4,C   1)    119.61 -0.003518    1.77    121.38   
    58. D(H  14,C   6,C   5,H  13)      0.15 -0.000552    0.11      0.26   
    59. D(H  14,C   6,C   5,C   4)    179.71  0.000185   -0.01    179.70   
    60. D(C   7,C   6,C   5,H  13)   -179.68 -0.000442   -0.24   -179.92   
    61. D(C   7,C   6,C   5,C   4)     -0.12  0.000295   -0.36     -0.48   
    62. D(H  15,C   7,C   6,H  14)      0.18 -0.000317    0.05      0.23   
    63. D(H  15,C   7,C   6,C   5)   -179.99 -0.000440    0.40   -179.59   
    64. D(O   8,C   7,C   6,H  14)   -179.73 -0.000054    0.07   -179.67   
    65. D(O   8,C   7,C   6,C   5)      0.09 -0.000177    0.42      0.51   
    66. D(C   4,O   8,C   7,H  15)   -179.93  0.000264   -0.28   -180.22   
    67. D(C   4,O   8,C   7,C   6)     -0.02 -0.000014   -0.30     -0.31   
    68. D(C   7,O   8,C   4,H  12)    117.75 -0.004314    0.58    118.33   
    69. D(C   7,O   8,C   4,C   5)     -0.06  0.000175    0.05     -0.00   
    70. D(C   7,O   8,C   4,C   1)   -119.74  0.002432   -1.33   -121.07   
    ----------------------------------------------------------------------------

Geometry step timings:
Preparation and reading OPT file:      0.000 s ( 0.322 %)
Internal coordinates            :      0.000 s ( 0.031 %)
B/P matrices and projection     :      0.001 s ( 0.915 %)
Hessian update/contruction      :      0.000 s ( 0.341 %)
Making the step                 :      0.001 s ( 1.182 %)
Converting the step to Cartesian:      0.000 s ( 0.127 %)
Storing new data                :      0.000 s ( 0.051 %)
Checking convergence            :      0.000 s ( 0.003 %)
Final printing                  :      0.084 s (97.022 %)
Total time                      :      0.087 s

Time for energy+gradient        :    112.395 s
Time for complete geometry iter :    112.544 s

         *************************************************************
         *                GEOMETRY OPTIMIZATION CYCLE   2            *
         *************************************************************
---------------------------------
CARTESIAN COORDINATES (ANGSTROEM)
---------------------------------
  O      1.515691    1.573340    0.270639
  C      0.937655    0.511972    0.349918
  O      1.479609   -0.659315    0.045902
  C      2.819048   -0.719576   -0.375064
  C     -0.506517    0.466782    0.808310
  C     -1.414696    1.213037   -0.119624
  C     -2.350385    0.322008   -0.569122
  C     -2.034990   -0.915170    0.036887
  O     -1.026137   -0.851192    0.800195
  H      3.490277   -0.336073    0.407114
  H      2.967078   -0.138293   -1.296875
  H      3.058396   -1.769388   -0.569416
  H     -0.567835    0.874578    1.833399
  H     -1.348804    2.269336   -0.380031
  H     -3.167309    0.528721   -1.256161
  H     -2.575193   -1.855671   -0.104858

----------------------------
CARTESIAN COORDINATES (A.U.)
----------------------------
  NO LB      ZA    FRAG     MASS         X           Y           Z
   0 O     8.0000    0    15.999    2.864240    2.973181    0.511434
   1 C     6.0000    0    12.011    1.771911    0.967488    0.661248
   2 O     8.0000    0    15.999    2.796055   -1.245924    0.086742
   3 C     6.0000    0    12.011    5.327229   -1.359802   -0.708769
   4 C     6.0000    0    12.011   -0.957179    0.882090    1.527484
   5 C     6.0000    0    12.011   -2.673388    2.292307   -0.226057
   6 C     6.0000    0    12.011   -4.441583    0.608507   -1.075485
   7 C     6.0000    0    12.011   -3.845575   -1.729421    0.069706
   8 O     8.0000    0    15.999   -1.939117   -1.608519    1.512150
   9 H     1.0000    0     1.008    6.595668   -0.635085    0.769334
  10 H     1.0000    0     1.008    5.606965   -0.261336   -2.450739
  11 H     1.0000    0     1.008    5.779531   -3.343658   -1.076041
  12 H     1.0000    0     1.008   -1.073052    1.652713    3.464623
  13 H     1.0000    0     1.008   -2.548870    4.288423   -0.718154
  14 H     1.0000    0     1.008   -5.985347    0.999139   -2.373800
  15 H     1.0000    0     1.008   -4.866409   -3.506711   -0.198152

--------------------------------
INTERNAL COORDINATES (ANGSTROEM)
--------------------------------
 O      0   0   0     0.000000000000     0.00000000     0.00000000
 C      1   0   0     1.211160859725     0.00000000     0.00000000
 O      2   1   0     1.325915810682   124.33586246     0.00000000
 C      3   2   1     1.405326415824   119.74489100     1.32522155
 C      2   1   3     1.515848992182   120.04032206   180.66093747
 C      5   2   1     1.497580233283   112.05688407    62.06953879
 C      6   5   2     1.368025265464   107.08636493   121.38375427
 C      7   6   5     1.413269298609   106.05971940   359.52246132
 O      8   7   6     1.266696004508   113.07392363     0.51728902
 H      4   3   2     1.099739044562   110.71574927    60.72217515
 H      4   3   2     1.099790401235   110.89753490   299.27755805
 H      4   3   2     1.094150043941   107.62873351   179.89636470
 H      5   2   1     1.104928484980   108.80915841   299.02740846
 H      6   5   2     1.089917938962   126.46389009   300.82327327
 H      7   6   5     1.087252689607   126.70579516   179.70207915
 H      8   7   6     1.093824767455   125.93835080   180.41011032

---------------------------
INTERNAL COORDINATES (A.U.)
---------------------------
 O      0   0   0     0.000000000000     0.00000000     0.00000000
 C      1   0   0     2.288762329006     0.00000000     0.00000000
 O      2   1   0     2.505617758826   124.33586246     0.00000000
 C      3   2   1     2.655682054672   119.74489100     1.32522155
 C      2   1   3     2.864539455604   120.04032206   180.66093747
 C      5   2   1     2.830016504480   112.05688407    62.06953879
 C      6   5   2     2.585193096011   107.08636493   121.38375427
 C      7   6   5     2.670691927849   106.05971940   359.52246132
 O      8   7   6     2.393708543453   113.07392363     0.51728902
 H      4   3   2     2.078205613002   110.71574927    60.72217515
 H      4   3   2     2.078302663050   110.89753490   299.27755805
 H      4   3   2     2.067643932466   107.62873351   179.89636470
 H      5   2   1     2.088012234181   108.80915841   299.02740846
 H      6   5   2     2.059646413087   126.46389009   300.82327327
 H      7   6   5     2.054609821727   126.70579516   179.70207915
 H      8   7   6     2.067029248991   125.93835080   180.41011032

------------------------------------------------------------------------------
                   ___                                                        
                  /   \      - P O W E R E D   B Y -                         
                 /     \                                                     
                 |  |  |   _    _      __       _____    __    __             
                 |  |  |  | |  | |    /  \     |  _  \  |  |  /  |          
                  \  \/   | |  | |   /    \    | | | |  |  | /  /          
                 / \  \   | |__| |  /  /\  \   | |_| |  |  |/  /          
                |  |  |   |  __  | /  /__\  \  |    /   |      \           
                |  |  |   | |  | | |   __   |  |    \   |  |\   \          
                \     /   | |  | | |  |  |  |  | |\  \  |  | \   \       
                 \___/    |_|  |_| |__|  |__|  |_| \__\ |__|  \__/        
                                                                              
                      - O R C A' S   B I G   F R I E N D -                    
                                      &                                       
                       - I N T E G R A L  F E E D E R -                       
                                                                              
 v1 FN, 2020, v2 2021, v3 2022-2024                                           
------------------------------------------------------------------------------


----------------------
SHARK INTEGRAL PACKAGE
----------------------

Number of atoms                             ...     16
Number of basis functions                   ...    161
Number of shells                            ...     75
Maximum angular momentum                    ...      2
Integral batch strategy                     ... SHARK/LIBINT Hybrid
RI-J (if used) integral strategy            ... SPLIT-RIJ (Revised 2003 algorithm where possible)
Printlevel                                  ...      1
Contraction scheme used                     ... SEGMENTED contraction
Prescreening option                         ... SCHWARTZ
   Thresh                                   ... 1.000e-12
   Tcut                                     ... 1.000e-14
   Tpresel                                  ... 1.000e-14 
Coulomb Range Separation                    ... NOT USED
Exchange Range Separation                   ... NOT USED
Multipole approximations                    ... NOT USED
Finite Nucleus Model                        ... NOT USED
CABS basis                                  ... NOT available
Auxiliary Coulomb fitting basis             ... AVAILABLE
   # of basis functions in Aux-J            ...    518
   # of shells in Aux-J                     ...    170
   Maximum angular momentum in Aux-J        ...      4
Auxiliary J/K fitting basis                 ... NOT available
Auxiliary Correlation fitting basis         ... AVAILABLE
   # of basis functions in Aux-C            ...    530
   # of shells in Aux-C                     ...    186
   Maximum angular momentum in Aux-C        ...      3
Auxiliary 'external' fitting basis          ... NOT available

Checking pre-screening integrals            ... done (  0.0 sec) Dimension = 75
Check shell pair data                       ... done (  0.0 sec)
Shell pair information
Shell pair cut-off parameter TPreSel        ...   1.0e-14
Total number of shell pairs                 ...      2850
Shell pairs after pre-screening             ...      2689
Total number of primitive shell pairs       ...     10434
Primitive shell pairs kept                  ...      7263
          la=0 lb=0:    807 shell pairs
          la=1 lb=0:    967 shell pairs
          la=1 lb=1:    310 shell pairs
          la=2 lb=0:    349 shell pairs
          la=2 lb=1:    212 shell pairs
          la=2 lb=2:     44 shell pairs

Calculating one electron integrals          ... done (  0.0 sec)
Calculating RI/J V-Matrix + Cholesky decomp.... done (  0.0 sec)
Calculating RI/C V-Matrix + Cholesky decomp.... done (  0.0 sec)
Calculating Nuclear repulsion               ... done (  0.0 sec) ENN=    450.803662007879 Eh

Diagonalization of the overlap matrix:
Smallest eigenvalue                        ... 8.420e-04
Time for diagonalization                   ...    0.003 sec
Threshold for overlap eigenvalues          ... 1.000e-07
Number of eigenvalues below threshold      ... 0
Time for construction of square roots      ...    0.001 sec
Total time needed                          ...    0.004 sec

-------------------
DFT GRID GENERATION
-------------------

General Integration Accuracy     IntAcc      ... 4.388
Radial Grid Type                 RadialGrid  ... OptM3 with GC (2021)
Angular Grid (max. ang.)         AngularGrid ... 4 (Lebedev-302)
Angular grid pruning method      GridPruning ... 4 (adaptive)
Weight generation scheme         WeightScheme... mBecke (2022)
Basis function cutoff            BFCut       ... 1.0000e-12
Integration weight cutoff        WCut        ... 1.0000e-14
Partially contracted basis set               ... off
Rotationally invariant grid construction     ... off
Angular grids for H and He will be reduced by one unit

Total number of grid points                  ...    77012
Total number of batches                      ...     1213
Average number of points per batch           ...       63
Average number of grid points per atom       ...     4813

--------------------
COSX GRID GENERATION
--------------------

GRIDX 1
-------
General Integration Accuracy     IntAcc      ... 3.816
Radial Grid Type                 RadialGrid  ... OptM3 with GC (2021)
Angular Grid (max. ang.)         AngularGrid ... 1 (Lebedev-50)
Angular grid pruning method      GridPruning ... 4 (adaptive)
Weight generation scheme         WeightScheme... mBecke (2022)
Basis function cutoff            BFCut       ... 1.0000e-12
Integration weight cutoff        WCut        ... 1.0000e-14
Partially contracted basis set               ... on
Rotationally invariant grid construction     ... off
Angular grids for H and He will be reduced by one unit

Total number of grid points                  ...     9829
Total number of batches                      ...       86
Average number of points per batch           ...      114
Average number of grid points per atom       ...      614
UseSFitting                                  ... on

GRIDX 2
-------
General Integration Accuracy     IntAcc      ... 4.020
Radial Grid Type                 RadialGrid  ... OptM3 with GC (2021)
Angular Grid (max. ang.)         AngularGrid ... 2 (Lebedev-110)
Angular grid pruning method      GridPruning ... 4 (adaptive)
Weight generation scheme         WeightScheme... mBecke (2022)
Basis function cutoff            BFCut       ... 1.0000e-12
Integration weight cutoff        WCut        ... 1.0000e-14
Partially contracted basis set               ... on
Rotationally invariant grid construction     ... off
Angular grids for H and He will be reduced by one unit

Total number of grid points                  ...    21680
Total number of batches                      ...      180
Average number of points per batch           ...      120
Average number of grid points per atom       ...     1355
UseSFitting                                  ... on

GRIDX 3
-------
General Integration Accuracy     IntAcc      ... 4.338
Radial Grid Type                 RadialGrid  ... OptM3 with GC (2021)
Angular Grid (max. ang.)         AngularGrid ... 3 (Lebedev-194)
Angular grid pruning method      GridPruning ... 4 (adaptive)
Weight generation scheme         WeightScheme... mBecke (2022)
Basis function cutoff            BFCut       ... 1.0000e-12
Integration weight cutoff        WCut        ... 1.0000e-14
Partially contracted basis set               ... on
Rotationally invariant grid construction     ... off
Angular grids for H and He will be reduced by one unit

Total number of grid points                  ...    47659
Total number of batches                      ...      382
Average number of points per batch           ...      124
Average number of grid points per atom       ...     2979
UseSFitting                                  ... on
Initializing property integral containers    ... done (  0.0 sec)

SHARK setup successfully completed in   1.6 seconds

Maximum memory used throughout the entire STARTUP-calculation: 32.0 MB
Occupation numbers will be reassigned to an Aufbau configuration
             **** ENERGY FILE WAS UPDATED (calc.en.tmp) ****
Finished Guess after   0.3 sec
Maximum memory used throughout the entire GUESS-calculation: 11.2 MB
--------------------
CPCM SOLVATION MODEL
--------------------
CPCM parameters:
  Epsilon                                         ...      16.7000
  Refrac                                          ...       1.2750
  Rsolv                                           ...       1.3000
  Surface type                                    ... GAUSSIAN VDW
  Discretization scheme                           ... Constant charge density
    Threshold for H atoms                         ...       5.0000 (charges/Ang^2)
    Threshold for non-H atoms                     ...       5.0000 (charges/Ang^2)
  Epsilon function type                           ...         CPCM
Solvent:                                          ... CUSTOM
Radii:
  Scheme                                          ... Element-dependent radii
  Radius for O  used is    3.4469 Bohr (=   1.8240 Ang.)
  Radius for C  used is    3.8550 Bohr (=   2.0400 Ang.)
  Radius for H  used is    2.4944 Bohr (=   1.3200 Ang.)
Calculating surface                               ...        done! (  0.0s)
Cavity surface points                             ...         1528
Cavity Volume                                     ...    1032.7819
Cavity Surface-area                               ...     595.9246
Calculating surface distance matrix               ...        done! (  0.0s)
Performing Cholesky decomposition & store         ...        done! (  0.1s)
Overall time for CPCM initialization              ...                 0.1s

----------------------------------------D-I-I-S--------------------------------------------
Iteration    Energy (Eh)           Delta-E    RMSDP     MaxDP     DIISErr   Damp  Time(sec)
-------------------------------------------------------------------------------------------
               ***  Starting incremental Fock matrix formation  ***
    1    -457.0762334738969344     0.00e+00  3.66e-04  8.20e-03  1.83e-02  0.700   4.9
    2    -457.0775755955828004    -1.34e-03  3.09e-04  6.83e-03  1.23e-02  0.700   3.1
                               ***Turning on AO-DIIS***
    3    -457.0785776948833359    -1.00e-03  2.41e-04  4.72e-03  9.02e-03  0.700   2.5
    4    -457.0793126420538215    -7.35e-04  6.13e-04  1.12e-02  6.61e-03  0.000   2.5
                              *** Initializing SOSCF ***
---------------------------------------S-O-S-C-F--------------------------------------
Iteration    Energy (Eh)           Delta-E    RMSDP     MaxDP     MaxGrad    Time(sec)
--------------------------------------------------------------------------------------
    5    -457.0812368460460107    -1.92e-03  5.15e-05  8.34e-04  9.81e-04     2.6
               *** Restarting incremental Fock matrix formation ***
    6    -457.0812498571016818    -1.30e-05  2.81e-05  4.70e-04  1.83e-04     4.7
    7    -457.0812510484352629    -1.19e-06  1.56e-05  3.12e-04  1.12e-04     3.7
    8    -457.0812514455690803    -3.97e-07  4.69e-06  7.74e-05  3.68e-05     3.7
    9    -457.0812514841064171    -3.85e-08  1.75e-06  3.58e-05  9.85e-06     3.5
   10    -457.0812514894133187    -5.31e-09  7.49e-07  1.51e-05  5.13e-06     3.3
   11    -457.0812514909126207    -1.50e-09  2.96e-07  8.19e-06  2.75e-06     3.1
   12    -457.0812514909685547    -5.59e-11  1.43e-07  3.66e-06  1.45e-06     2.9
                 **** Energy Check signals convergence ****

               *****************************************************
               *                     SUCCESS                       *
               *           SCF CONVERGED AFTER  12 CYCLES          *
               *****************************************************

Recomputing exchange energy using gridx3       ... done (    6.508 sec)
Old exchange energy                            :    -30.718173881 Eh
New exchange energy                            :    -30.718183376 Eh
Exchange energy change after final integration :     -0.000009495 Eh
Total energy after final integration           :   -457.081260986 Eh
             **** ENERGY FILE WAS UPDATED (calc.en.tmp) ****

----------------
TOTAL SCF ENERGY
----------------

Total Energy       :       -457.08126098602264 Eh          -12437.81344 eV

Components:
Nuclear Repulsion  :        450.80366200787927 Eh           12266.99129 eV
Electronic Energy  :       -907.79017535383218 Eh          -24702.22651 eV
One Electron Energy:      -1503.31376379862877 Eh          -40907.24720 eV
Two Electron Energy:        595.52358844479659 Eh           16205.02069 eV
CPCM Dielectric    :         -0.09473814501561 Eh              -2.57796 eV

Virial components:
Potential Energy   :       -910.84710406464046 Eh          -24785.40977 eV
Kinetic Energy     :        453.76584307861782 Eh           12347.59633 eV
Virial Ratio       :          2.00730645102089

DFT components:
N(Alpha)           :       32.999974891560 electrons
N(Beta)            :       32.999974891560 electrons
N(Total)           :       65.999949783120 electrons
E(X)               :      -27.334534718736 Eh       
E(C)               :       -1.669078884077 Eh       
E(XC)              :      -29.003613602813 Eh       

CPCM Solvation Model Properties:
Surface-charge          :         -1.01019106843266
Corrected charge        :         -1.00000000000000
Outlying charge corr.   :          0.00000728809876 Eh               0.00020 eV
Free-energy (cav+disp)  :  This term is not implemented in the current solvation scheme

---------------
SCF CONVERGENCE
---------------

  Last Energy change         ...    5.5934e-11  Tolerance :   1.0000e-09
  Last MAX-Density change    ...    3.6576e-06  Tolerance :   1.0000e-08
  Last RMS-Density change    ...    1.4278e-07  Tolerance :   1.0000e-09
  Last DIIS Error            ...    9.8083e-04  Tolerance :   1.0000e-08
  Last Orbital Gradient      ...    1.4518e-06  Tolerance :   2.0000e-06
  Last Orbital Rotation      ...    2.1210e-06  Tolerance :   2.0000e-06


Total SCF time: 0 days 0 hours 0 min 47 sec 
Finished LeanSCF after  47.9 sec

Maximum memory used throughout the entire LEANSCF-calculation: 27.4 MB

------------------------------------------------------------------------------
                                ORCA  MP2 
------------------------------------------------------------------------------

Freezing NCore=18 chemical core electrons

----------------------
RI-MP2 ENERGY+GRADIENT
----------------------
Dimension of the orbital basis            ...  161
Dimension of the AuxC basis               ...  530
Memory devoted to MP2                     ... 4096 MB   
Data format for matrix containers         ... DOUBLE
Compression type for matrix containers    ... UNCOMPRESSED
Overall scaling of the MP2 energy         ...   2.700e-01

-----------------------
SHARK RI TRANSFORMATION
-----------------------

Number of basis functions                ...    161
Number of aux functions                  ...    530
Number of operators                      ...      1
Generation of IJK                        ... YES
Generation of IAK                        ... YES
Generation of ABK                        ... NO
Orbital Range Operator  0:    0-  32 to   33- 160

Aux basis identifier                     ...   AUXC
Contraction scheme used                  ... SEGMENTED
Do orthogonalization                     ... YES
All operator combinations                ... NO
Transpose (ia|K)                         ... NO
Integral generator used                  ... LIBINT
Starting integral generation + trafo... 
Half trafo (segmented) done. Total time =  0.4 sec. integrals=  0.3 sec trafo=  0.1 sec
Integral generation and half transformation done (  0.4 sec)

Reading or making V^(-1/2)          ... done (  0.0 sec)
Sorting IJK integrals               ... done (  0.2 sec)
Sorting IAK integrals               ... done (  0.3 sec)

SHARK RI integral transformation done. Total time =  0.7 sec.

Opening buffers                              ... done
Frozen core precalculation                   ... done

Starting loop over batches of integrals:

Operator 0  - window                       ... (  9- 32)x( 33-160)
Operator 0  - Memory available             ...  4096 MB
Operator 0  - Memory needed per MO         ...   0.5 MB
Operator 0  - Number of orbitals per batch ... 24
Operator 0  - Number of batches            ... 1

OPERATOR  0   PASS   0:  MOs     9 ...   32
  Reading integrals       ... ok
  Internal MO  11
  Internal MO  14
  Internal MO  17
  Internal MO  20
  Internal MO  23
  Internal MO  26
  Internal MO  29
  Internal MO  32
Closing buffer GIPV ( 0.02 GB; CompressionRatio= 1.00)
Time spent in pair loops =     1.793 sec
Deleting buffers (Ka|jb) ...done

-----------------------------------------------
 RI-MP2 CORRELATION ENERGY:     -0.434220735 Eh
-----------------------------------------------


---------------------
MP2 DENSITY FORMATION
---------------------

Completing the external part of the density      ... done
Storing the unrelaxed density                    ... done

Re-sorting 3-index density container for op 0    ... done
Computing external part of the Lagrangian        ... done
Calculating the xc-kernel                        ... done
Calculating G(D)                                 ... done
Completing the Lagrangian                        ... done
Solving the Z-vector equations                   ... Using XC Grid                  ... (calc.grid_cpscf.tmp) 
Recalculating density on grid  ... (calc.grho_cpscf0.tmp) done
Calculating the xc-kernel      ... (calc.fxc_cpscf0.tmp) done

-------------------
SHARK CP-SCF DRIVER
-------------------

Dimension of the orbital basis          ...    161
Dimension of the CPSCF-problem          ...   4224
Number of operators                     ...      1
Max. number of iterations               ...    128
Convergence Tolerance                   ... 3.0e-05
Number of perturbations                 ...      1
Perturbation type                       ... REAL

----------------------------
POPLE LINEAR EQUATION SOLVER
----------------------------

  ITERATION   0:   ||err||_max =   6.8284e-02 (   1.8 sec)
  ITERATION   1:   ||err||_max =   1.8675e-02 (   1.9 sec)
  ITERATION   2:   ||err||_max =   8.5666e-03 (   1.9 sec)
  ITERATION   3:   ||err||_max =   2.6142e-03 (   1.9 sec)
  ITERATION   4:   ||err||_max =   9.4606e-04 (   1.9 sec)
  ITERATION   5:   ||err||_max =   3.1862e-04 (   1.9 sec)
  ITERATION   6:   ||err||_max =   1.4020e-04 (   1.9 sec)
  ITERATION   7:   ||err||_max =   4.6829e-05 (   1.9 sec)
  ITERATION   8:   ||err||_max =   1.4799e-05 (   1.9 sec)
done
Finalizing the relaxed density                   ... done
Transforming P to the AO basis                   ... done
Storing the relaxed density                      ... done

------------------------------------
ENERGY WEIGHTED DENSITY FINALIZATION
------------------------------------

Gathering the parts of the W-matrix              ... done
Forming the Z-density                            ... done
Transforming Z to the AO basis                   ... done
Calculating G(Z)                                 ... done
Finalizing the W-matrix                          ... done
Transforming W to the AO basis and storing       ... done

----------------------------------
MP2 DERIVATIVE INTEGRAL GENERATION
----------------------------------

Input SCF Electron Density              ... calc.scfp
Input Correlated Electron Density       ... calc.pmp2re
Input Energy Weighted Density           ... calc.wmp2.tmp

Nuclear repulsion gradient              ... done (  0.0 sec)
HCore & Overlap gradient  (SHARK)       ... done (  0.2 sec)
Two-electron RIJ gradient terms         ... done (  1.1 sec)

-----------------------------------------------------------
MP2 COSX Grid Generation
-----------------------------------------------------------

General Integration Accuracy     IntAcc      ... 4.871
Radial Grid Type                 RadialGrid  ... OptM3 with GC (2021)
Angular Grid (max. ang.)         AngularGrid ... 4 (Lebedev-302)
Angular grid pruning method      GridPruning ... 4 (adaptive)
Weight generation scheme         WeightScheme... mBecke (2022)
Basis function cutoff            BFCut       ... 1.0000e-12
Integration weight cutoff        WCut        ... 1.0000e-14
Partially contracted basis set               ... on
Rotationally invariant grid construction     ... off
Angular grids for H and He will be reduced by one unit

Total number of grid points                  ...    89922
Total number of batches                      ...      710
Average number of points per batch           ...      126
Average number of grid points per atom       ...     5620
UseSFitting                                  ... on
Two-electron COSX gradient terms        ... 
Integration Timings:
Total Time                  =    18.8 sec
Basis fcn evaluation        =     0.3 sec
Density evaluation          =     0.4 sec
A evaluation                =    16.1 sec
A derivative evaluation     =     0.0 sec
S-fit derivative evaluation =     0.0 sec
anal. over. der. evaluation =     0.0 sec
num. over. der. evaluation  =     1.2 sec
K(P) evaluation             =     0.2 sec
finalize                    =     0.0 sec

done ( 19.7 sec)
CPCM gradient                           ... done (  0.9 sec)
DFT XC gradient                         ... Exchange-correlation gradient    ... done
done (  2.8 sec)
Empirical dispersion gradient           ... 
-------------------
DISPERSION GRADIENT
-------------------

   1   O   :    0.000155170    0.000163566    0.000027226
   2   C   :    0.000159772    0.000069065    0.000057713
   3   O   :    0.000208839   -0.000072082   -0.000012344
   4   C   :    0.000159504   -0.000055921   -0.000041021
   5   C   :   -0.000268842   -0.000104587   -0.000030759
   6   C   :   -0.000204328   -0.000275231    0.000027932
   7   C   :   -0.000179477   -0.000013202   -0.000049484
   8   C   :    0.000048441    0.000358410    0.000037064
   9   O   :   -0.000112618   -0.000050841    0.000038685
  10   H   :    0.000081401   -0.000028425   -0.000000098
  11   H   :    0.000073939   -0.000023972   -0.000048189
  12   H   :    0.000063725   -0.000058357   -0.000023761
  13   H   :    0.000000097    0.000042655    0.000111165
  14   H   :   -0.000057233    0.000106878   -0.000033792
  15   H   :   -0.000077069    0.000014197   -0.000055956
  16   H   :   -0.000051322   -0.000072154   -0.000004381

Difference to translation invariance:
           :    0.0000000000    0.0000000000    0.0000000000

Difference to rotation invariance:
           :    0.0000000000   -0.0000000000    0.0000000000

Norm of the Dispersion gradient    ...    0.0007884235
RMS gradient                       ...    0.0001137991
MAX gradient                       ...    0.0003584098
done (  0.1 sec)

-------
TIMINGS
-------

Total time                :   54.584 sec
Integral trafo            :    0.660 sec (  1.2%)
FC preparation            :    0.135 sec (  0.2%)
I/O of integrals          :    0.122 sec (  0.2%)
K(i,j) operators          :    0.273 sec (  0.5%)
T(i,j) pair energies      :    0.043 sec (  0.1%)
V**(-1/2)                 :    0.061 sec (  0.1%)
Gamma(ia|P)               :    0.273 sec (  0.5%)
Gamma-Trafo               :    0.118 sec (  0.2%)
D(virtual)                :    0.070 sec (  0.1%)
D(internal)               :    0.327 sec (  0.6%)
W(virtual)                :    0.139 sec (  0.3%)
W(internal)               :    0.424 sec (  0.8%)
L(virtual)                :    0.300 sec (  0.5%)
L(internal)               :    0.049 sec (  0.1%)
XC kernel                 :    0.058 sec (  0.1%)
G(D)                      :    4.348 sec (  8.0%)
G(Z)                      :    4.425 sec (  8.1%)
Z-vector solution         :   16.885 sec ( 30.9%)
3-index derivative        :    0.776 sec (  1.4%)
2-index derivative        :    0.054 sec (  0.1%)
Fock matrix gradient      :   24.805 sec ( 45.4%)


---------------------------------------
MP2 TOTAL ENERGY:     -457.515481721 Eh
---------------------------------------

The final MP2 gradient
  0:   0.00892225   0.00440186  -0.00321090
  1:  -0.03717099  -0.00899405   0.00960013
  2:   0.03616168   0.00450306  -0.01156534
  3:  -0.02280064  -0.00571809   0.00644291
  4:   0.00466092  -0.01557567   0.00805360
  5:   0.00416556   0.00897365  -0.00079310
  6:  -0.00097205  -0.01393325   0.00256475
  7:   0.02193719  -0.00134617   0.01708408
  8:  -0.01304387   0.01940552  -0.01924364
  9:   0.00179365  -0.00063224   0.00115017
 10:   0.00097633  -0.00024285  -0.00195233
 11:   0.00380915   0.00014127  -0.00108865
 12:  -0.00061976   0.00324869  -0.00074922
 13:  -0.00406937  -0.00066871  -0.00188740
 14:   0.00103869   0.00282840   0.00010481
 15:  -0.00479033   0.00367433  -0.00449210

-----------------------------------
NORM OF THE MP2 GRADIENT:  0.078514
-----------------------------------

Maximum memory used throughout the entire MP2-calculation: 38.5 MB


-------------------------------------------------------------------------------
                          DFT DISPERSION CORRECTION                            
                                                                               
                              DFTD3 V3.1  Rev 1                                
                          USING Becke-Johnson damping                          
-------------------------------------------------------------------------------
-------------------------   ----------------
Dispersion correction           -0.010708953
-------------------------   ----------------


-------------------------   --------------------
FINAL SINGLE POINT ENERGY      -457.526190673233
-------------------------   --------------------

------------------------------------------------------------------------------
                         ORCA GEOMETRY RELAXATION STEP
------------------------------------------------------------------------------

Reading the OPT-File                    .... done
Getting information on internals        .... done
Copying old internal coords+grads       .... done
Making the new internal coordinates     .... (2022 redundants) done
Validating the new internal coordinates .... (2022 redundants) done
Calculating the B-matrix                .... done
Calculating the G,G- and P matrices     .... done
Transforming gradient to internals      .... done
Projecting the internal gradient        .... done
Number of atoms                         ....  16
Number of internal coordinates          ....  70
Current Energy                          ....  -457.526190673 Eh
Current gradient norm                   ....     0.078513553 Eh/bohr
Maximum allowed component of the step   ....  0.300
Current trust radius                    ....  0.300
Updating the Hessian (BFGS)             .... done
Forming the augmented Hessian           .... done
Diagonalizing the augmented Hessian     .... done
Last element of RFO vector              ....  0.986087333
Lowest eigenvalues of augmented Hessian:
 -0.007099654  0.012450166  0.017578398  0.021338699  0.023550055
Length of the computed step             ....  0.168573374
The final length of the internal step   ....  0.168573374
Converting the step to Cartesian space:
 Initial RMS(Int)=    0.0201483719
Transforming coordinates:
 Iter   0:  RMS(Cart)=    0.0267426253 RMS(Int)=    1.4982692683
done
Storing new coordinates                 .... done
The predicted energy change is          ....    -0.003650702
Previously predicted energy change      ....    -0.015182251
Actually observed energy change         ....    -0.018983303
Ratio of predicted to observed change   ....     1.250361491
New trust radius                        ....     0.300000000

                                .--------------------.
          ----------------------|Geometry convergence|-------------------------
          Item                value                   Tolerance       Converged
          ---------------------------------------------------------------------
          Energy change      -0.0189833025            0.0000010000      NO
          RMS gradient        0.0057180858            0.0000300000      NO
          MAX gradient        0.0206531648            0.0001000000      NO
          RMS step            0.0201483719            0.0006000000      NO
          MAX step            0.0569336239            0.0010000000      NO
          ........................................................
          Max(Bonds)      0.0236      Max(Angles)    3.26
          Max(Dihed)        2.09      Max(Improp)    0.00
          ---------------------------------------------------------------------

The optimization has not yet converged - more geometry cycles are needed


    ---------------------------------------------------------------------------
                         Redundant Internal Coordinates
                            (Angstroem and degrees)

        Definition                    Value    dE/dq     Step     New-Value
    ----------------------------------------------------------------------------
     1. B(C   1,O   0)                1.2112  0.008322 -0.0071    1.2041   
     2. B(O   2,C   1)                1.3259  0.011489 -0.0161    1.3099   
     3. B(C   3,O   2)                1.4053 -0.016556  0.0236    1.4290   
     4. B(C   4,C   1)                1.5158 -0.007939  0.0156    1.5314   
     5. B(C   5,C   4)                1.4976  0.002265 -0.0062    1.4914   
     6. B(C   6,C   5)                1.3680  0.000883 -0.0020    1.3661   
     7. B(C   7,C   6)                1.4133 -0.006866  0.0114    1.4246   
     8. B(O   8,C   7)                1.2667 -0.020653  0.0196    1.2863   
     9. B(O   8,C   4)                1.4167 -0.014144  0.0212    1.4380   
    10. B(H   9,C   3)                1.0997  0.001702 -0.0043    1.0954   
    11. B(H  10,C   3)                1.0998  0.001625 -0.0041    1.0957   
    12. B(H  11,C   3)                1.0942  0.000894 -0.0025    1.0916   
    13. B(H  12,C   4)                1.1049  0.000533 -0.0014    1.1035   
    14. B(H  13,C   5)                1.0899 -0.000445  0.0012    1.0911   
    15. B(H  14,C   6)                1.0873 -0.000303  0.0008    1.0881   
    16. B(H  15,C   7)                1.0938 -0.000207  0.0009    1.0947   
    17. A(O   2,C   1,C   4)          115.62  0.015364   -3.26    112.36   
    18. A(O   0,C   1,O   2)          124.34 -0.014877    2.96    127.30   
    19. A(O   0,C   1,C   4)          120.04 -0.000495    0.25    120.29   
    20. A(C   1,O   2,C   3)          119.74  0.014445   -3.05    116.70   
    21. A(O   2,C   3,H   9)          110.72  0.000208   -0.07    110.64   
    22. A(H   9,C   3,H  10)          109.25 -0.000314    0.01    109.26   
    23. A(O   2,C   3,H  11)          107.63  0.005112   -1.34    106.28   
    24. A(H  10,C   3,H  11)          109.20 -0.002799    0.78    109.97   
    25. A(H   9,C   3,H  11)          109.11 -0.002880    0.84    109.95   
    26. A(O   2,C   3,H  10)          110.90  0.000609   -0.19    110.71   
    27. A(C   1,C   4,H  12)          108.81  0.000985   -0.61    108.20   
    28. A(C   1,C   4,C   5)          112.06 -0.000705    0.68    112.73   
    29. A(O   8,C   4,H  12)          109.17  0.002862   -1.42    107.74   
    30. A(C   5,C   4,O   8)          103.74 -0.001467    0.34    104.09   
    31. A(C   1,C   4,O   8)          112.05 -0.000366    0.46    112.51   
    32. A(C   5,C   4,H  12)          110.93 -0.001336    0.58    111.51   
    33. A(C   4,C   5,C   6)          107.09 -0.007045    0.98    108.06   
    34. A(C   6,C   5,H  13)          126.45 -0.001053    0.67    127.12   
    35. A(C   4,C   5,H  13)          126.46  0.008095   -1.64    124.82   
    36. A(C   5,C   6,C   7)          106.06  0.000704   -0.27    105.79   
    37. A(C   7,C   6,H  14)          127.23  0.002723   -0.60    126.63   
    38. A(C   5,C   6,H  14)          126.71 -0.003427    0.87    127.58   
    39. A(O   8,C   7,H  15)          120.99  0.007760   -1.96    119.03   
    40. A(C   6,C   7,H  15)          125.94 -0.007790    1.68    127.62   
    41. A(C   6,C   7,O   8)          113.07  0.000030    0.28    113.35   
    42. A(C   4,O   8,C   7)          110.03  0.007776   -1.32    108.71   
    43. D(C   3,O   2,C   1,C   4)   -179.31  0.000192   -0.07   -179.38   
    44. D(C   3,O   2,C   1,O   0)      1.33  0.000970   -2.05     -0.72   
    45. D(H  11,C   3,O   2,C   1)    179.90 -0.000098    0.01    179.91   
    46. D(H  10,C   3,O   2,C   1)    -60.72  0.000002    0.01    -60.71   
    47. D(H   9,C   3,O   2,C   1)     60.72  0.000157   -0.14     60.58   
    48. D(C   5,C   4,C   1,O   2)   -117.33  0.001098   -1.00   -118.33   
    49. D(C   5,C   4,C   1,O   0)     62.07  0.000252    0.95     63.02   
    50. D(H  12,C   4,C   1,O   0)    -60.97  0.001726    0.17    -60.80   
    51. D(O   8,C   4,C   1,O   2)     -1.18 -0.001446    0.13     -1.04   
    52. D(O   8,C   4,C   1,O   0)    178.22 -0.002292    2.09    180.31   
    53. D(H  13,C   5,C   4,C   1)    -59.18 -0.001572    1.75    -57.42   
    54. D(C   6,C   5,C   4,H  12)   -116.78 -0.001395    1.14   -115.65   
    55. D(C   6,C   5,C   4,O   8)      0.31  0.000509   -0.06      0.25   
    56. D(H  13,C   5,C   4,O   8)    179.75  0.000152    0.66    180.41   
    57. D(C   6,C   5,C   4,C   1)    121.38 -0.001215    1.03    122.41   
    58. D(H  14,C   6,C   5,H  13)      0.26  0.000026   -0.36     -0.10   
    59. D(H  14,C   6,C   5,C   4)    179.70 -0.000265    0.33    180.03   
    60. D(C   7,C   6,C   5,H  13)   -179.92 -0.000092   -0.64   -180.56   
    61. D(C   7,C   6,C   5,C   4)     -0.48 -0.000383    0.05     -0.43   
    62. D(H  15,C   7,C   6,H  14)      0.23 -0.000094   -0.10      0.13   
    63. D(H  15,C   7,C   6,C   5)   -179.59  0.000039    0.19   -179.40   
    64. D(O   8,C   7,C   6,H  14)   -179.66  0.000013   -0.30   -179.96   
    65. D(O   8,C   7,C   6,C   5)      0.52  0.000146   -0.02      0.50   
    66. D(C   4,O   8,C   7,H  15)    179.79  0.000327   -0.23    179.55   
    67. D(C   4,O   8,C   7,C   6)     -0.32  0.000208   -0.03     -0.35   
    68. D(C   7,O   8,C   4,H  12)    118.32 -0.001437    0.27    118.60   
    69. D(C   7,O   8,C   4,C   5)      0.00 -0.000451    0.06      0.06   
    70. D(C   7,O   8,C   4,C   1)   -121.08  0.001501   -1.18   -122.25   
    ----------------------------------------------------------------------------

Geometry step timings:
Preparation and reading OPT file:      0.000 s ( 0.977 %)
Internal coordinates            :      0.000 s ( 0.089 %)
B/P matrices and projection     :      0.001 s ( 2.212 %)
Hessian update/contruction      :      0.000 s ( 1.066 %)
Making the step                 :      0.000 s ( 1.496 %)
Converting the step to Cartesian:      0.000 s ( 0.223 %)
Storing new data                :      0.000 s ( 0.105 %)
Checking convergence            :      0.000 s ( 0.038 %)
Final printing                  :      0.029 s (93.787 %)
Total time                      :      0.031 s

Time for energy+gradient        :    104.902 s
Time for complete geometry iter :    104.970 s

         *************************************************************
         *                GEOMETRY OPTIMIZATION CYCLE   3            *
         *************************************************************
---------------------------------
CARTESIAN COORDINATES (ANGSTROEM)
---------------------------------
  O      1.542525    1.581541    0.276329
  C      0.965344    0.526146    0.328764
  O      1.451374   -0.659029    0.055188
  C      2.815182   -0.711583   -0.368162
  C     -0.494712    0.465801    0.786913
  C     -1.414752    1.207642   -0.122671
  C     -2.364004    0.333082   -0.569842
  C     -2.048305   -0.920604    0.028538
  O     -1.014551   -0.874982    0.792715
  H      3.476533   -0.314484    0.409552
  H      2.956879   -0.137806   -1.290741
  H      3.040016   -1.764876   -0.546022
  H     -0.548077    0.851620    1.819375
  H     -1.323208    2.265426   -0.374197
  H     -3.188951    0.539142   -1.248750
  H     -2.575403   -1.871940   -0.095777

----------------------------
CARTESIAN COORDINATES (A.U.)
----------------------------
  NO LB      ZA    FRAG     MASS         X           Y           Z
   0 O     8.0000    0    15.999    2.914950    2.988680    0.522186
   1 C     6.0000    0    12.011    1.824236    0.994272    0.621275
   2 O     8.0000    0    15.999    2.742699   -1.245384    0.104289
   3 C     6.0000    0    12.011    5.319922   -1.344698   -0.695726
   4 C     6.0000    0    12.011   -0.934871    0.880237    1.487049
   5 C     6.0000    0    12.011   -2.673494    2.282112   -0.231814
   6 C     6.0000    0    12.011   -4.467320    0.629434   -1.076845
   7 C     6.0000    0    12.011   -3.870736   -1.739689    0.053928
   8 O     8.0000    0    15.999   -1.917223   -1.653477    1.498015
   9 H     1.0000    0     1.008    6.569696   -0.594288    0.773941
  10 H     1.0000    0     1.008    5.587691   -0.260415   -2.439147
  11 H     1.0000    0     1.008    5.744798   -3.335132   -1.031832
  12 H     1.0000    0     1.008   -1.035715    1.609328    3.438120
  13 H     1.0000    0     1.008   -2.500500    4.281035   -0.707129
  14 H     1.0000    0     1.008   -6.026245    1.018831   -2.359796
  15 H     1.0000    0     1.008   -4.866807   -3.537454   -0.180992

--------------------------------
INTERNAL COORDINATES (ANGSTROEM)
--------------------------------
 O      0   0   0     0.000000000000     0.00000000     0.00000000
 C      1   0   0     1.204053703721     0.00000000     0.00000000
 O      2   1   0     1.309850816963   127.31062675     0.00000000
 C      3   2   1     1.428971439232   116.69821784   359.23905434
 C      2   1   3     1.531439127639   120.30401488   178.47633399
 C      5   2   1     1.491355885001   112.71197723    62.99172282
 C      6   5   2     1.365977736901   108.05288928   122.41799020
 C      7   6   5     1.424588522584   105.77927708   359.57514647
 O      8   7   6     1.286350334118   113.35388396     0.50167038
 H      4   3   2     1.095405338316   110.64314935    60.57971639
 H      4   3   2     1.095650503616   110.70966971   299.29303381
 H      4   3   2     1.091608499110   106.28001119   179.90516959
 H      5   2   1     1.103486026925   108.19400431   299.19595987
 H      6   5   2     1.091124914431   124.82445271   302.56890434
 H      7   6   5     1.088079262364   127.58081764   180.04526419
 H      8   7   6     1.094681222798   127.61774189   180.59977996

---------------------------
INTERNAL COORDINATES (A.U.)
---------------------------
 O      0   0   0     0.000000000000     0.00000000     0.00000000
 C      1   0   0     2.275331750566     0.00000000     0.00000000
 O      2   1   0     2.475259320353   127.31062675     0.00000000
 C      3   2   1     2.700364673343   116.69821784   359.23905434
 C      2   1   3     2.894000542009   120.30401488   178.47633399
 C      5   2   1     2.818254190864   112.71197723    62.99172282
 C      6   5   2     2.581323827777   108.05288928   122.41799020
 C      7   6   5     2.692082161211   105.77927708   359.57514647
 O      8   7   6     2.430849843760   113.35388396     0.50167038
 H      4   3   2     2.070016095053   110.64314935    60.57971639
 H      4   3   2     2.070479390327   110.70966971   299.29303381
 H      4   3   2     2.062841108778   106.28001119   179.90516959
 H      5   2   1     2.085286383496   108.19400431   299.19595987
 H      6   5   2     2.061927266173   124.82445271   302.56890434
 H      7   6   5     2.056171817868   127.58081764   180.04526419
 H      8   7   6     2.068647715034   127.61774189   180.59977996

------------------------------------------------------------------------------
                   ___                                                        
                  /   \      - P O W E R E D   B Y -                         
                 /     \                                                     
                 |  |  |   _    _      __       _____    __    __             
                 |  |  |  | |  | |    /  \     |  _  \  |  |  /  |          
                  \  \/   | |  | |   /    \    | | | |  |  | /  /          
                 / \  \   | |__| |  /  /\  \   | |_| |  |  |/  /          
                |  |  |   |  __  | /  /__\  \  |    /   |      \           
                |  |  |   | |  | | |   __   |  |    \   |  |\   \          
                \     /   | |  | | |  |  |  |  | |\  \  |  | \   \       
                 \___/    |_|  |_| |__|  |__|  |_| \__\ |__|  \__/        
                                                                              
                      - O R C A' S   B I G   F R I E N D -                    
                                      &                                       
                       - I N T E G R A L  F E E D E R -                       
                                                                              
 v1 FN, 2020, v2 2021, v3 2022-2024                                           
------------------------------------------------------------------------------


----------------------
SHARK INTEGRAL PACKAGE
----------------------

Number of atoms                             ...     16
Number of basis functions                   ...    161
Number of shells                            ...     75
Maximum angular momentum                    ...      2
Integral batch strategy                     ... SHARK/LIBINT Hybrid
RI-J (if used) integral strategy            ... SPLIT-RIJ (Revised 2003 algorithm where possible)
Printlevel                                  ...      1
Contraction scheme used                     ... SEGMENTED contraction
Prescreening option                         ... SCHWARTZ
   Thresh                                   ... 1.000e-12
   Tcut                                     ... 1.000e-14
   Tpresel                                  ... 1.000e-14 
Coulomb Range Separation                    ... NOT USED
Exchange Range Separation                   ... NOT USED
Multipole approximations                    ... NOT USED
Finite Nucleus Model                        ... NOT USED
CABS basis                                  ... NOT available
Auxiliary Coulomb fitting basis             ... AVAILABLE
   # of basis functions in Aux-J            ...    518
   # of shells in Aux-J                     ...    170
   Maximum angular momentum in Aux-J        ...      4
Auxiliary J/K fitting basis                 ... NOT available
Auxiliary Correlation fitting basis         ... AVAILABLE
   # of basis functions in Aux-C            ...    530
   # of shells in Aux-C                     ...    186
   Maximum angular momentum in Aux-C        ...      3
Auxiliary 'external' fitting basis          ... NOT available

Checking pre-screening integrals            ... done (  0.0 sec) Dimension = 75
Check shell pair data                       ... done (  0.0 sec)
Shell pair information
Shell pair cut-off parameter TPreSel        ...   1.0e-14
Total number of shell pairs                 ...      2850
Shell pairs after pre-screening             ...      2689
Total number of primitive shell pairs       ...     10434
Primitive shell pairs kept                  ...      7264
          la=0 lb=0:    807 shell pairs
          la=1 lb=0:    967 shell pairs
          la=1 lb=1:    310 shell pairs
          la=2 lb=0:    349 shell pairs
          la=2 lb=1:    212 shell pairs
          la=2 lb=2:     44 shell pairs

Calculating one electron integrals          ... done (  0.0 sec)
Calculating RI/J V-Matrix + Cholesky decomp.... done (  0.0 sec)
Calculating RI/C V-Matrix + Cholesky decomp.... done (  0.0 sec)
Calculating Nuclear repulsion               ... done (  0.0 sec) ENN=    449.893604249963 Eh

Diagonalization of the overlap matrix:
Smallest eigenvalue                        ... 8.534e-04
Time for diagonalization                   ...    0.003 sec
Threshold for overlap eigenvalues          ... 1.000e-07
Number of eigenvalues below threshold      ... 0
Time for construction of square roots      ...    0.001 sec
Total time needed                          ...    0.004 sec

-------------------
DFT GRID GENERATION
-------------------

General Integration Accuracy     IntAcc      ... 4.388
Radial Grid Type                 RadialGrid  ... OptM3 with GC (2021)
Angular Grid (max. ang.)         AngularGrid ... 4 (Lebedev-302)
Angular grid pruning method      GridPruning ... 4 (adaptive)
Weight generation scheme         WeightScheme... mBecke (2022)
Basis function cutoff            BFCut       ... 1.0000e-12
Integration weight cutoff        WCut        ... 1.0000e-14
Partially contracted basis set               ... off
Rotationally invariant grid construction     ... off
Angular grids for H and He will be reduced by one unit

Total number of grid points                  ...    77028
Total number of batches                      ...     1212
Average number of points per batch           ...       63
Average number of grid points per atom       ...     4814

--------------------
COSX GRID GENERATION
--------------------

GRIDX 1
-------
General Integration Accuracy     IntAcc      ... 3.816
Radial Grid Type                 RadialGrid  ... OptM3 with GC (2021)
Angular Grid (max. ang.)         AngularGrid ... 1 (Lebedev-50)
Angular grid pruning method      GridPruning ... 4 (adaptive)
Weight generation scheme         WeightScheme... mBecke (2022)
Basis function cutoff            BFCut       ... 1.0000e-12
Integration weight cutoff        WCut        ... 1.0000e-14
Partially contracted basis set               ... on
Rotationally invariant grid construction     ... off
Angular grids for H and He will be reduced by one unit

Total number of grid points                  ...     9833
Total number of batches                      ...       86
Average number of points per batch           ...      114
Average number of grid points per atom       ...      615
UseSFitting                                  ... on

GRIDX 2
-------
General Integration Accuracy     IntAcc      ... 4.020
Radial Grid Type                 RadialGrid  ... OptM3 with GC (2021)
Angular Grid (max. ang.)         AngularGrid ... 2 (Lebedev-110)
Angular grid pruning method      GridPruning ... 4 (adaptive)
Weight generation scheme         WeightScheme... mBecke (2022)
Basis function cutoff            BFCut       ... 1.0000e-12
Integration weight cutoff        WCut        ... 1.0000e-14
Partially contracted basis set               ... on
Rotationally invariant grid construction     ... off
Angular grids for H and He will be reduced by one unit

Total number of grid points                  ...    21676
Total number of batches                      ...      179
Average number of points per batch           ...      121
Average number of grid points per atom       ...     1355
UseSFitting                                  ... on

GRIDX 3
-------
General Integration Accuracy     IntAcc      ... 4.338
Radial Grid Type                 RadialGrid  ... OptM3 with GC (2021)
Angular Grid (max. ang.)         AngularGrid ... 3 (Lebedev-194)
Angular grid pruning method      GridPruning ... 4 (adaptive)
Weight generation scheme         WeightScheme... mBecke (2022)
Basis function cutoff            BFCut       ... 1.0000e-12
Integration weight cutoff        WCut        ... 1.0000e-14
Partially contracted basis set               ... on
Rotationally invariant grid construction     ... off
Angular grids for H and He will be reduced by one unit

Total number of grid points                  ...    47650
Total number of batches                      ...      382
Average number of points per batch           ...      124
Average number of grid points per atom       ...     2978
UseSFitting                                  ... on
Initializing property integral containers    ... done (  0.0 sec)

SHARK setup successfully completed in   1.5 seconds

Maximum memory used throughout the entire STARTUP-calculation: 32.0 MB
Occupation numbers will be reassigned to an Aufbau configuration
             **** ENERGY FILE WAS UPDATED (calc.en.tmp) ****
Finished Guess after   0.4 sec
Maximum memory used throughout the entire GUESS-calculation: 11.2 MB
--------------------
CPCM SOLVATION MODEL
--------------------
CPCM parameters:
  Epsilon                                         ...      16.7000
  Refrac                                          ...       1.2750
  Rsolv                                           ...       1.3000
  Surface type                                    ... GAUSSIAN VDW
  Discretization scheme                           ... Constant charge density
    Threshold for H atoms                         ...       5.0000 (charges/Ang^2)
    Threshold for non-H atoms                     ...       5.0000 (charges/Ang^2)
  Epsilon function type                           ...         CPCM
Solvent:                                          ... CUSTOM
Radii:
  Scheme                                          ... Element-dependent radii
  Radius for O  used is    3.4469 Bohr (=   1.8240 Ang.)
  Radius for C  used is    3.8550 Bohr (=   2.0400 Ang.)
  Radius for H  used is    2.4944 Bohr (=   1.3200 Ang.)
Calculating surface                               ...        done! (  0.0s)
Cavity surface points                             ...         1526
Cavity Volume                                     ...    1034.6836
Cavity Surface-area                               ...     596.3756
Calculating surface distance matrix               ...        done! (  0.0s)
Performing Cholesky decomposition & store         ...        done! (  0.1s)
Overall time for CPCM initialization              ...                 0.1s

----------------------------------------D-I-I-S--------------------------------------------
Iteration    Energy (Eh)           Delta-E    RMSDP     MaxDP     DIISErr   Damp  Time(sec)
-------------------------------------------------------------------------------------------
               ***  Starting incremental Fock matrix formation  ***
    1    -457.0815199212331663     0.00e+00  2.54e-04  6.20e-03  1.25e-02  0.700   5.0
    2    -457.0822206710060982    -7.01e-04  2.18e-04  5.00e-03  9.59e-03  0.700   3.2
                               ***Turning on AO-DIIS***
    3    -457.0827664292538657    -5.46e-04  1.77e-04  3.46e-03  7.21e-03  0.700   2.6
    4    -457.0831764566188440    -4.10e-04  4.55e-04  7.95e-03  5.30e-03  0.000   2.4
                              *** Initializing SOSCF ***
---------------------------------------S-O-S-C-F--------------------------------------
Iteration    Energy (Eh)           Delta-E    RMSDP     MaxDP     MaxGrad    Time(sec)
--------------------------------------------------------------------------------------
    5    -457.0842837604598117    -1.11e-03  3.82e-05  5.58e-04  6.07e-04     2.7
               *** Restarting incremental Fock matrix formation ***
    6    -457.0842902393864051    -6.48e-06  2.46e-05  4.45e-04  2.07e-04     4.8
    7    -457.0842915434215001    -1.30e-06  1.63e-05  3.12e-04  9.15e-05     3.7
    8    -457.0842919536861473    -4.10e-07  5.12e-06  8.03e-05  2.83e-05     3.8
    9    -457.0842920132621430    -5.96e-08  1.99e-06  4.63e-05  8.77e-06     3.6
   10    -457.0842920175754216    -4.31e-09  8.77e-07  1.75e-05  6.44e-06     3.4
   11    -457.0842920209332760    -3.36e-09  3.47e-07  9.17e-06  2.31e-06     3.2
   12    -457.0842920212505760    -3.17e-10  1.55e-07  4.05e-06  1.73e-06     2.9
                 **** Energy Check signals convergence ****

               *****************************************************
               *                     SUCCESS                       *
               *           SCF CONVERGED AFTER  12 CYCLES          *
               *****************************************************

Recomputing exchange energy using gridx3       ... done (    6.650 sec)
Old exchange energy                            :    -30.705923103 Eh
New exchange energy                            :    -30.705938416 Eh
Exchange energy change after final integration :     -0.000015313 Eh
Total energy after final integration           :   -457.084307334 Eh
             **** ENERGY FILE WAS UPDATED (calc.en.tmp) ****

----------------
TOTAL SCF ENERGY
----------------

Total Energy       :       -457.08430733430106 Eh          -12437.89633 eV

Components:
Nuclear Repulsion  :        449.89360424996255 Eh           12242.22735 eV
Electronic Energy  :       -906.88420341094763 Eh          -24677.57376 eV
One Electron Energy:      -1501.59555146791240 Eh          -40860.49226 eV
Two Electron Energy:        594.71134805696477 Eh           16182.91850 eV
CPCM Dielectric    :         -0.09369286026553 Eh              -2.54951 eV

Virial components:
Potential Energy   :       -910.78462646963271 Eh          -24783.70967 eV
Kinetic Energy     :        453.70031913533160 Eh           12345.81333 eV
Virial Ratio       :          2.00745864187492

DFT components:
N(Alpha)           :       32.999971388368 electrons
N(Beta)            :       32.999971388368 electrons
N(Total)           :       65.999942776735 electrons
E(X)               :      -27.325511821504 Eh       
E(C)               :       -1.668198669238 Eh       
E(XC)              :      -28.993710490742 Eh       

CPCM Solvation Model Properties:
Surface-charge          :         -1.01006272510119
Corrected charge        :         -1.00000000000000
Outlying charge corr.   :          0.00000710288414 Eh               0.00019 eV
Free-energy (cav+disp)  :  This term is not implemented in the current solvation scheme

---------------
SCF CONVERGENCE
---------------

  Last Energy change         ...    3.1730e-10  Tolerance :   1.0000e-09
  Last MAX-Density change    ...    4.0475e-06  Tolerance :   1.0000e-08
  Last RMS-Density change    ...    1.5456e-07  Tolerance :   1.0000e-09
  Last DIIS Error            ...    6.0725e-04  Tolerance :   1.0000e-08
  Last Orbital Gradient      ...    1.7261e-06  Tolerance :   2.0000e-06
  Last Orbital Rotation      ...    1.7250e-06  Tolerance :   2.0000e-06


Total SCF time: 0 days 0 hours 0 min 48 sec 
Finished LeanSCF after  49.2 sec

Maximum memory used throughout the entire LEANSCF-calculation: 27.4 MB

------------------------------------------------------------------------------
                                ORCA  MP2 
------------------------------------------------------------------------------

Freezing NCore=18 chemical core electrons

----------------------
RI-MP2 ENERGY+GRADIENT
----------------------
Dimension of the orbital basis            ...  161
Dimension of the AuxC basis               ...  530
Memory devoted to MP2                     ... 4096 MB   
Data format for matrix containers         ... DOUBLE
Compression type for matrix containers    ... UNCOMPRESSED
Overall scaling of the MP2 energy         ...   2.700e-01

-----------------------
SHARK RI TRANSFORMATION
-----------------------

Number of basis functions                ...    161
Number of aux functions                  ...    530
Number of operators                      ...      1
Generation of IJK                        ... YES
Generation of IAK                        ... YES
Generation of ABK                        ... NO
Orbital Range Operator  0:    0-  32 to   33- 160

Aux basis identifier                     ...   AUXC
Contraction scheme used                  ... SEGMENTED
Do orthogonalization                     ... YES
All operator combinations                ... NO
Transpose (ia|K)                         ... NO
Integral generator used                  ... LIBINT
Starting integral generation + trafo... 
Half trafo (segmented) done. Total time =  0.4 sec. integrals=  0.3 sec trafo=  0.1 sec
Integral generation and half transformation done (  0.4 sec)

Reading or making V^(-1/2)          ... done (  0.2 sec)
Sorting IJK integrals               ... done (  0.2 sec)
Sorting IAK integrals               ... done (  0.3 sec)

SHARK RI integral transformation done. Total time =  0.9 sec.

Opening buffers                              ... done
Frozen core precalculation                   ... done

Starting loop over batches of integrals:

Operator 0  - window                       ... (  9- 32)x( 33-160)
Operator 0  - Memory available             ...  4096 MB
Operator 0  - Memory needed per MO         ...   0.5 MB
Operator 0  - Number of orbitals per batch ... 24
Operator 0  - Number of batches            ... 1

OPERATOR  0   PASS   0:  MOs     9 ...   32
  Reading integrals       ... ok
  Internal MO  11
  Internal MO  14
  Internal MO  17
  Internal MO  20
  Internal MO  23
  Internal MO  26
  Internal MO  29
  Internal MO  32
Closing buffer GIPV ( 0.02 GB; CompressionRatio= 1.00)
Time spent in pair loops =     1.810 sec
Deleting buffers (Ka|jb) ...done

-----------------------------------------------
 RI-MP2 CORRELATION ENERGY:     -0.435228665 Eh
-----------------------------------------------


---------------------
MP2 DENSITY FORMATION
---------------------

Completing the external part of the density      ... done
Storing the unrelaxed density                    ... done

Re-sorting 3-index density container for op 0    ... done
Computing external part of the Lagrangian        ... done
Calculating the xc-kernel                        ... done
Calculating G(D)                                 ... done
Completing the Lagrangian                        ... done
Solving the Z-vector equations                   ... Using XC Grid                  ... (calc.grid_cpscf.tmp) 
Recalculating density on grid  ... (calc.grho_cpscf0.tmp) done
Calculating the xc-kernel      ... (calc.fxc_cpscf0.tmp) done

-------------------
SHARK CP-SCF DRIVER
-------------------

Dimension of the orbital basis          ...    161
Dimension of the CPSCF-problem          ...   4224
Number of operators                     ...      1
Max. number of iterations               ...    128
Convergence Tolerance                   ... 3.0e-05
Number of perturbations                 ...      1
Perturbation type                       ... REAL

----------------------------
POPLE LINEAR EQUATION SOLVER
----------------------------

  ITERATION   0:   ||err||_max =   7.0129e-02 (   1.8 sec)
  ITERATION   1:   ||err||_max =   1.9456e-02 (   1.9 sec)
  ITERATION   2:   ||err||_max =   8.6655e-03 (   2.0 sec)
  ITERATION   3:   ||err||_max =   2.6166e-03 (   1.9 sec)
  ITERATION   4:   ||err||_max =   9.2661e-04 (   1.9 sec)
  ITERATION   5:   ||err||_max =   3.2630e-04 (   1.9 sec)
  ITERATION   6:   ||err||_max =   1.4229e-04 (   1.9 sec)
  ITERATION   7:   ||err||_max =   5.1531e-05 (   1.9 sec)
  ITERATION   8:   ||err||_max =   1.5816e-05 (   1.9 sec)
done
Finalizing the relaxed density                   ... done
Transforming P to the AO basis                   ... done
Storing the relaxed density                      ... done

------------------------------------
ENERGY WEIGHTED DENSITY FINALIZATION
------------------------------------

Gathering the parts of the W-matrix              ... done
Forming the Z-density                            ... done
Transforming Z to the AO basis                   ... done
Calculating G(Z)                                 ... done
Finalizing the W-matrix                          ... done
Transforming W to the AO basis and storing       ... done

----------------------------------
MP2 DERIVATIVE INTEGRAL GENERATION
----------------------------------

Input SCF Electron Density              ... calc.scfp
Input Correlated Electron Density       ... calc.pmp2re
Input Energy Weighted Density           ... calc.wmp2.tmp

Nuclear repulsion gradient              ... done (  0.0 sec)
HCore & Overlap gradient  (SHARK)       ... done (  0.2 sec)
Two-electron RIJ gradient terms         ... done (  1.1 sec)

-----------------------------------------------------------
MP2 COSX Grid Generation
-----------------------------------------------------------

General Integration Accuracy     IntAcc      ... 4.871
Radial Grid Type                 RadialGrid  ... OptM3 with GC (2021)
Angular Grid (max. ang.)         AngularGrid ... 4 (Lebedev-302)
Angular grid pruning method      GridPruning ... 4 (adaptive)
Weight generation scheme         WeightScheme... mBecke (2022)
Basis function cutoff            BFCut       ... 1.0000e-12
Integration weight cutoff        WCut        ... 1.0000e-14
Partially contracted basis set               ... on
Rotationally invariant grid construction     ... off
Angular grids for H and He will be reduced by one unit

Total number of grid points                  ...    89915
Total number of batches                      ...      710
Average number of points per batch           ...      126
Average number of grid points per atom       ...     5620
UseSFitting                                  ... on
Two-electron COSX gradient terms        ... 
Integration Timings:
Total Time                  =    19.0 sec
Basis fcn evaluation        =     0.3 sec
Density evaluation          =     0.4 sec
A evaluation                =    16.3 sec
A derivative evaluation     =     0.0 sec
S-fit derivative evaluation =     0.0 sec
anal. over. der. evaluation =     0.0 sec
num. over. der. evaluation  =     1.2 sec
K(P) evaluation             =     0.2 sec
finalize                    =     0.0 sec

done ( 19.9 sec)
CPCM gradient                           ... done (  1.0 sec)
DFT XC gradient                         ... Exchange-correlation gradient    ... done
done (  3.2 sec)
Empirical dispersion gradient           ... 
-------------------
DISPERSION GRADIENT
-------------------

   1   O   :    0.000156220    0.000162539    0.000027415
   2   C   :    0.000178487    0.000063669    0.000052457
   3   O   :    0.000207052   -0.000073021   -0.000010383
   4   C   :    0.000151264   -0.000049689   -0.000037696
   5   C   :   -0.000236559   -0.000079682   -0.000012135
   6   C   :   -0.000206602   -0.000234045    0.000019568
   7   C   :   -0.000188069   -0.000008601   -0.000056861
   8   C   :    0.000015450    0.000301664    0.000025814
   9   O   :   -0.000109603   -0.000062032    0.000044985
  10   H   :    0.000081132   -0.000027268    0.000000347
  11   H   :    0.000073765   -0.000023589   -0.000048181
  12   H   :    0.000064796   -0.000060051   -0.000023639
  13   H   :    0.000000285    0.000042006    0.000111470
  14   H   :   -0.000056850    0.000107742   -0.000032989
  15   H   :   -0.000078250    0.000015254   -0.000055935
  16   H   :   -0.000052518   -0.000074896   -0.000004236

Difference to translation invariance:
           :   -0.0000000000   -0.0000000000    0.0000000000

Difference to rotation invariance:
           :   -0.0000000000   -0.0000000000    0.0000000000

Norm of the Dispersion gradient    ...    0.0007389763
RMS gradient                       ...    0.0001066620
MAX gradient                       ...    0.0003016644
done (  0.2 sec)

-------
TIMINGS
-------

Total time                :   57.204 sec
Integral trafo            :    0.862 sec (  1.5%)
FC preparation            :    0.135 sec (  0.2%)
I/O of integrals          :    0.122 sec (  0.2%)
K(i,j) operators          :    0.275 sec (  0.5%)
T(i,j) pair energies      :    0.044 sec (  0.1%)
V**(-1/2)                 :    0.066 sec (  0.1%)
Gamma(ia|P)               :    0.273 sec (  0.5%)
Gamma-Trafo               :    0.119 sec (  0.2%)
D(virtual)                :    0.071 sec (  0.1%)
D(internal)               :    0.329 sec (  0.6%)
W(virtual)                :    0.141 sec (  0.2%)
W(internal)               :    0.434 sec (  0.8%)
L(virtual)                :    0.304 sec (  0.5%)
L(internal)               :    0.049 sec (  0.1%)
XC kernel                 :    0.060 sec (  0.1%)
G(D)                      :    5.120 sec (  9.0%)
G(Z)                      :    4.947 sec (  8.6%)
Z-vector solution         :   17.121 sec ( 29.9%)
3-index derivative        :    0.795 sec (  1.4%)
2-index derivative        :    0.057 sec (  0.1%)
Fock matrix gradient      :   25.635 sec ( 44.8%)


---------------------------------------
MP2 TOTAL ENERGY:     -457.519535999 Eh
---------------------------------------

The final MP2 gradient
  0:   0.00189381  -0.00043336   0.00070316
  1:  -0.00630653  -0.00449211  -0.00334190
  2:   0.00599894   0.00489858  -0.00020466
  3:  -0.01074542   0.00090965   0.00331636
  4:   0.00520428  -0.00831567   0.00528452
  5:   0.00110478   0.00545083  -0.00148889
  6:  -0.00262897  -0.00111086  -0.00189735
  7:   0.00490470  -0.00557167   0.00540689
  8:   0.00139765   0.00435422  -0.00125194
  9:   0.00117187  -0.00069013  -0.00111454
 10:   0.00162562  -0.00078399   0.00011285
 11:   0.00136682   0.00086056  -0.00030504
 12:  -0.00035135   0.00150021  -0.00099977
 13:  -0.00222133   0.00004768  -0.00124787
 14:   0.00039519   0.00206294  -0.00023592
 15:  -0.00282289   0.00136471  -0.00270510

-----------------------------------
NORM OF THE MP2 GRADIENT:  0.024065
-----------------------------------

Maximum memory used throughout the entire MP2-calculation: 38.6 MB


-------------------------------------------------------------------------------
                          DFT DISPERSION CORRECTION                            
                                                                               
                              DFTD3 V3.1  Rev 1                                
                          USING Becke-Johnson damping                          
-------------------------------------------------------------------------------
-------------------------   ----------------
Dispersion correction           -0.010719142
-------------------------   ----------------


-------------------------   --------------------
FINAL SINGLE POINT ENERGY      -457.530255140808
-------------------------   --------------------

------------------------------------------------------------------------------
                         ORCA GEOMETRY RELAXATION STEP
------------------------------------------------------------------------------

Reading the OPT-File                    .... done
Getting information on internals        .... done
Copying old internal coords+grads       .... done
Making the new internal coordinates     .... (2022 redundants) done
Validating the new internal coordinates .... (2022 redundants) done
Calculating the B-matrix                .... done
Calculating the G,G- and P matrices     .... done
Transforming gradient to internals      .... done
Projecting the internal gradient        .... done
Number of atoms                         ....  16
Number of internal coordinates          ....  70
Current Energy                          ....  -457.530255141 Eh
Current gradient norm                   ....     0.024064911 Eh/bohr
Maximum allowed component of the step   ....  0.300
Current trust radius                    ....  0.300
Updating the Hessian (BFGS)             .... done
Forming the augmented Hessian           .... done
Diagonalizing the augmented Hessian     .... done
Last element of RFO vector              ....  0.989717847
Lowest eigenvalues of augmented Hessian:
 -0.001110803  0.012451493  0.018327151  0.021280042  0.023554818
Length of the computed step             ....  0.144519477
The final length of the internal step   ....  0.144519477
Converting the step to Cartesian space:
 Initial RMS(Int)=    0.0172733813
Transforming coordinates:
 Iter   0:  RMS(Cart)=    0.0352604791 RMS(Int)=    1.2948379905
done
Storing new coordinates                 .... done
The predicted energy change is          ....    -0.000567002
Previously predicted energy change      ....    -0.003650702
Actually observed energy change         ....    -0.004064468
Ratio of predicted to observed change   ....     1.113338587
New trust radius                        ....     0.450000000

                                .--------------------.
          ----------------------|Geometry convergence|-------------------------
          Item                value                   Tolerance       Converged
          ---------------------------------------------------------------------
          Energy change      -0.0040644676            0.0000010000      NO
          RMS gradient        0.0018343778            0.0000300000      NO
          MAX gradient        0.0068925981            0.0001000000      NO
          RMS step            0.0172733813            0.0006000000      NO
          MAX step            0.0631903775            0.0010000000      NO
          ........................................................
          Max(Bonds)      0.0117      Max(Angles)    1.13
          Max(Dihed)        3.62      Max(Improp)    0.00
          ---------------------------------------------------------------------

The optimization has not yet converged - more geometry cycles are needed


    ---------------------------------------------------------------------------
                         Redundant Internal Coordinates
                            (Angstroem and degrees)

        Definition                    Value    dE/dq     Step     New-Value
    ----------------------------------------------------------------------------
     1. B(C   1,O   0)                1.2041  0.000495 -0.0017    1.2024   
     2. B(O   2,C   1)                1.3099 -0.005294  0.0021    1.3120   
     3. B(C   3,O   2)                1.4290 -0.006893  0.0117    1.4406   
     4. B(C   4,C   1)                1.5314 -0.004515  0.0096    1.5410   
     5. B(C   5,C   4)                1.4914  0.004402 -0.0069    1.4844   
     6. B(C   6,C   5)                1.3660  0.000555 -0.0009    1.3651   
     7. B(C   7,C   6)                1.4246  0.003268 -0.0006    1.4240   
     8. B(O   8,C   7)                1.2864  0.000078  0.0040    1.2903   
     9. B(O   8,C   4)                1.4380 -0.002418  0.0068    1.4449   
    10. B(H   9,C   3)                1.0954 -0.000321 -0.0003    1.0951   
    11. B(H  10,C   3)                1.0957 -0.000309 -0.0003    1.0954   
    12. B(H  11,C   3)                1.0916 -0.000499  0.0002    1.0918   
    13. B(H  12,C   4)                1.1035 -0.000400  0.0004    1.1039   
    14. B(H  13,C   5)                1.0911  0.000146  0.0001    1.0912   
    15. B(H  14,C   6)                1.0881  0.000245 -0.0002    1.0879   
    16. B(H  15,C   7)                1.0947  0.000485 -0.0004    1.0943   
    17. A(O   2,C   1,C   4)          112.37  0.000464   -0.62    111.75   
    18. A(O   0,C   1,O   2)          127.31 -0.002001    0.86    128.17   
    19. A(O   0,C   1,C   4)          120.30  0.001509   -0.14    120.16   
    20. A(C   1,O   2,C   3)          116.70  0.000533   -0.64    116.06   
    21. A(O   2,C   3,H   9)          110.64  0.001814   -0.39    110.25   
    22. A(H   9,C   3,H  10)          109.26 -0.001588    0.29    109.55   
    23. A(O   2,C   3,H  11)          106.28  0.001424   -0.53    105.75   
    24. A(H  10,C   3,H  11)          109.97 -0.001793    0.54    110.50   
    25. A(H   9,C   3,H  11)          109.94 -0.001836    0.57    110.52   
    26. A(O   2,C   3,H  10)          110.71  0.002013   -0.46    110.25   
    27. A(C   1,C   4,H  12)          108.19  0.000779   -0.34    107.86   
    28. A(C   1,C   4,C   5)          112.71 -0.001296    0.52    113.24   
    29. A(O   8,C   4,H  12)          107.74  0.000894   -0.73    107.01   
    30. A(C   5,C   4,O   8)          104.08  0.001004   -0.04    104.03   
    31. A(C   1,C   4,O   8)          112.49 -0.000531    0.23    112.72   
    32. A(C   5,C   4,H  12)          111.52 -0.000802    0.36    111.88   
    33. A(C   4,C   5,C   6)          108.05 -0.001639    0.44    108.49   
    34. A(C   6,C   5,H  13)          127.12 -0.001788    0.49    127.62   
    35. A(C   4,C   5,H  13)          124.82  0.003428   -0.93    123.90   
    36. A(C   5,C   6,C   7)          105.78  0.000243   -0.13    105.65   
    37. A(C   7,C   6,H  14)          126.64  0.002033   -0.46    126.18   
    38. A(C   5,C   6,H  14)          127.58 -0.002277    0.59    128.18   
    39. A(O   8,C   7,H  15)          119.03  0.004417   -1.13    117.90   
    40. A(C   6,C   7,H  15)          127.62 -0.004097    1.05    128.67   
    41. A(C   6,C   7,O   8)          113.35 -0.000321    0.08    113.43   
    42. A(C   4,O   8,C   7)          108.73  0.000711   -0.34    108.40   
    43. D(C   3,O   2,C   1,C   4)   -179.34  0.000764   -3.10   -182.44   
    44. D(C   3,O   2,C   1,O   0)     -0.76 -0.000490    2.25      1.49   
    45. D(H  11,C   3,O   2,C   1)    179.91 -0.000049    0.01    179.92   
    46. D(H  10,C   3,O   2,C   1)    -60.71 -0.000249    0.07    -60.64   
    47. D(H   9,C   3,O   2,C   1)     60.58  0.000315   -0.13     60.45   
    48. D(C   5,C   4,C   1,O   2)   -118.32 -0.001015    3.19   -115.13   
    49. D(C   5,C   4,C   1,O   0)     62.99  0.000195   -2.14     60.85   
    50. D(H  12,C   4,C   1,O   0)    -60.80  0.001531   -2.71    -63.51   
    51. D(O   8,C   4,C   1,O   2)     -1.01 -0.000976    3.62      2.61   
    52. D(O   8,C   4,C   1,O   0)   -179.70  0.000234   -1.71   -181.41   
    53. D(H  13,C   5,C   4,C   1)    -57.43 -0.000590    0.95    -56.48   
    54. D(C   6,C   5,C   4,H  12)   -115.65 -0.000891    0.83   -114.81   
    55. D(C   6,C   5,C   4,O   8)      0.24  0.000343    0.12      0.36   
    56. D(H  13,C   5,C   4,O   8)   -179.61  0.000127    0.43   -179.18   
    57. D(C   6,C   5,C   4,C   1)    122.42 -0.000374    0.64    123.06   
    58. D(H  14,C   6,C   5,H  13)     -0.11  0.000093   -0.23     -0.34   
    59. D(H  14,C   6,C   5,C   4)   -179.95 -0.000140    0.08   -179.88   
    60. D(C   7,C   6,C   5,H  13)    179.42 -0.000020   -0.40    179.02   
    61. D(C   7,C   6,C   5,C   4)     -0.42 -0.000252   -0.09     -0.52   
    62. D(H  15,C   7,C   6,H  14)      0.14  0.000074   -0.18     -0.05   
    63. D(H  15,C   7,C   6,C   5)   -179.40  0.000211   -0.01   -179.41   
    64. D(O   8,C   7,C   6,H  14)   -179.96 -0.000064   -0.14   -180.11   
    65. D(O   8,C   7,C   6,C   5)      0.50  0.000074    0.03      0.53   
    66. D(C   4,O   8,C   7,H  15)    179.56  0.000024    0.10    179.66   
    67. D(C   4,O   8,C   7,C   6)     -0.35  0.000157    0.06     -0.29   
    68. D(C   7,O   8,C   4,H  12)    118.58 -0.000303   -0.06    118.52   
    69. D(C   7,O   8,C   4,C   5)      0.07 -0.000297   -0.11     -0.05   
    70. D(C   7,O   8,C   4,C   1)   -122.26  0.000926   -0.83   -123.09   
    ----------------------------------------------------------------------------

Geometry step timings:
Preparation and reading OPT file:      0.001 s ( 0.076 %)
Internal coordinates            :      0.000 s ( 0.004 %)
B/P matrices and projection     :      0.001 s ( 0.101 %)
Hessian update/contruction      :      0.686 s (99.565 %)
Making the step                 :      0.001 s ( 0.113 %)
Converting the step to Cartesian:      0.000 s ( 0.015 %)
Storing new data                :      0.000 s ( 0.007 %)
Checking convergence            :      0.000 s ( 0.002 %)
Final printing                  :      0.001 s ( 0.116 %)
Total time                      :      0.689 s

Time for energy+gradient        :    109.527 s
Time for complete geometry iter :    110.458 s

         *************************************************************
         *                GEOMETRY OPTIMIZATION CYCLE   4            *
         *************************************************************
---------------------------------
CARTESIAN COORDINATES (ANGSTROEM)
---------------------------------
  O      1.544660    1.588621    0.300591
  C      0.980799    0.529778    0.381942
  O      1.443019   -0.659255    0.075667
  C      2.807037   -0.708583   -0.385279
  C     -0.501422    0.473932    0.799747
  C     -1.400425    1.199212   -0.132608
  C     -2.347803    0.327541   -0.586564
  C     -2.049663   -0.919968    0.031850
  O     -1.025908   -0.872300    0.815820
  H      3.482259   -0.326519    0.387612
  H      2.920500   -0.113601   -1.297940
  H      3.013582   -1.761505   -0.587237
  H     -0.577300    0.862073    1.830354
  H     -1.285313    2.252660   -0.392958
  H     -3.160948    0.520974   -1.282927
  H     -2.567186   -1.877961   -0.076859

----------------------------
CARTESIAN COORDINATES (A.U.)
----------------------------
  NO LB      ZA    FRAG     MASS         X           Y           Z
   0 O     8.0000    0    15.999    2.918984    3.002059    0.568034
   1 C     6.0000    0    12.011    1.853442    1.001136    0.721767
   2 O     8.0000    0    15.999    2.726912   -1.245812    0.142989
   3 C     6.0000    0    12.011    5.304532   -1.339028   -0.728072
   4 C     6.0000    0    12.011   -0.947549    0.895602    1.511302
   5 C     6.0000    0    12.011   -2.646420    2.266182   -0.250592
   6 C     6.0000    0    12.011   -4.436704    0.618962   -1.108445
   7 C     6.0000    0    12.011   -3.873302   -1.738488    0.060188
   8 O     8.0000    0    15.999   -1.938685   -1.648409    1.541677
   9 H     1.0000    0     1.008    6.580516   -0.617032    0.732481
  10 H     1.0000    0     1.008    5.518945   -0.214676   -2.452752
  11 H     1.0000    0     1.008    5.694844   -3.328761   -1.109716
  12 H     1.0000    0     1.008   -1.090939    1.629083    3.458867
  13 H     1.0000    0     1.008   -2.428890    4.256910   -0.742582
  14 H     1.0000    0     1.008   -5.973326    0.984498   -2.424381
  15 H     1.0000    0     1.008   -4.851278   -3.548833   -0.145242

--------------------------------
INTERNAL COORDINATES (ANGSTROEM)
--------------------------------
 O      0   0   0     0.000000000000     0.00000000     0.00000000
 C      1   0   0     1.202374386530     0.00000000     0.00000000
 O      2   1   0     1.311965478676   128.10451623     0.00000000
 C      3   2   1     1.440641748260   116.05913216     1.65216285
 C      2   1   3     1.540992598406   120.08796513   184.57145037
 C      5   2   1     1.484426706847   113.23645351    60.91078423
 C      6   5   2     1.365068003170   108.49315085   123.06007382
 C      7   6   5     1.423938838238   105.64636476   359.48410906
 O      8   7   6     1.290331735408   113.42964475     0.52053895
 H      4   3   2     1.095106631654   110.24432301    60.44573371
 H      4   3   2     1.095366272300   110.24690147   299.36550227
 H      4   3   2     1.091828988353   105.74253225   179.91391532
 H      5   2   1     1.103885048615   107.84856426   296.53129113
 H      6   5   2     1.091231115018   123.89284532   303.51367395
 H      7   6   5     1.087908338340   128.17472282   180.12854467
 H      8   7   6     1.094256856377   128.66980440   180.58332387

---------------------------
INTERNAL COORDINATES (A.U.)
---------------------------
 O      0   0   0     0.000000000000     0.00000000     0.00000000
 C      1   0   0     2.272158300984     0.00000000     0.00000000
 O      2   1   0     2.479255451856   128.10451623     0.00000000
 C      3   2   1     2.722418361305   116.05913216     1.65216285
 C      2   1   3     2.912053985387   120.08796513   184.57145037
 C      5   2   1     2.805159941819   113.23645351    60.91078423
 C      6   5   2     2.579604680171   108.49315085   123.06007382
 C      7   6   5     2.690854435723   105.64636476   359.48410906
 O      8   7   6     2.438373601828   113.42964475     0.52053895
 H      4   3   2     2.069451621267   110.24432301    60.44573371
 H      4   3   2     2.069942270982   110.24690147   299.36550227
 H      4   3   2     2.063257773063   105.74253225   179.91391532
 H      5   2   1     2.086040425213   107.84856426   296.53129113
 H      6   5   2     2.062127956197   123.89284532   303.51367395
 H      7   6   5     2.055848818272   128.17472282   180.12854467
 H      8   7   6     2.067845778718   128.66980440   180.58332387

------------------------------------------------------------------------------
                   ___                                                        
                  /   \      - P O W E R E D   B Y -                         
                 /     \                                                     
                 |  |  |   _    _      __       _____    __    __             
                 |  |  |  | |  | |    /  \     |  _  \  |  |  /  |          
                  \  \/   | |  | |   /    \    | | | |  |  | /  /          
                 / \  \   | |__| |  /  /\  \   | |_| |  |  |/  /          
                |  |  |   |  __  | /  /__\  \  |    /   |      \           
                |  |  |   | |  | | |   __   |  |    \   |  |\   \          
                \     /   | |  | | |  |  |  |  | |\  \  |  | \   \       
                 \___/    |_|  |_| |__|  |__|  |_| \__\ |__|  \__/        
                                                                              
                      - O R C A' S   B I G   F R I E N D -                    
                                      &                                       
                       - I N T E G R A L  F E E D E R -                       
                                                                              
 v1 FN, 2020, v2 2021, v3 2022-2024                                           
------------------------------------------------------------------------------


----------------------
SHARK INTEGRAL PACKAGE
----------------------

Number of atoms                             ...     16
Number of basis functions                   ...    161
Number of shells                            ...     75
Maximum angular momentum                    ...      2
Integral batch strategy                     ... SHARK/LIBINT Hybrid
RI-J (if used) integral strategy            ... SPLIT-RIJ (Revised 2003 algorithm where possible)
Printlevel                                  ...      1
Contraction scheme used                     ... SEGMENTED contraction
Prescreening option                         ... SCHWARTZ
   Thresh                                   ... 1.000e-12
   Tcut                                     ... 1.000e-14
   Tpresel                                  ... 1.000e-14 
Coulomb Range Separation                    ... NOT USED
Exchange Range Separation                   ... NOT USED
Multipole approximations                    ... NOT USED
Finite Nucleus Model                        ... NOT USED
CABS basis                                  ... NOT available
Auxiliary Coulomb fitting basis             ... AVAILABLE
   # of basis functions in Aux-J            ...    518
   # of shells in Aux-J                     ...    170
   Maximum angular momentum in Aux-J        ...      4
Auxiliary J/K fitting basis                 ... NOT available
Auxiliary Correlation fitting basis         ... AVAILABLE
   # of basis functions in Aux-C            ...    530
   # of shells in Aux-C                     ...    186
   Maximum angular momentum in Aux-C        ...      3
Auxiliary 'external' fitting basis          ... NOT available

Checking pre-screening integrals            ... done (  0.0 sec) Dimension = 75
Check shell pair data                       ... done (  0.0 sec)
Shell pair information
Shell pair cut-off parameter TPreSel        ...   1.0e-14
Total number of shell pairs                 ...      2850
Shell pairs after pre-screening             ...      2690
Total number of primitive shell pairs       ...     10434
Primitive shell pairs kept                  ...      7274
          la=0 lb=0:    808 shell pairs
          la=1 lb=0:    967 shell pairs
          la=1 lb=1:    310 shell pairs
          la=2 lb=0:    349 shell pairs
          la=2 lb=1:    212 shell pairs
          la=2 lb=2:     44 shell pairs

Calculating one electron integrals          ... done (  0.0 sec)
Calculating RI/J V-Matrix + Cholesky decomp.... done (  0.0 sec)
Calculating RI/C V-Matrix + Cholesky decomp.... done (  0.0 sec)
Calculating Nuclear repulsion               ... done (  0.0 sec) ENN=    449.401315901622 Eh

Diagonalization of the overlap matrix:
Smallest eigenvalue                        ... 8.453e-04
Time for diagonalization                   ...    0.003 sec
Threshold for overlap eigenvalues          ... 1.000e-07
Number of eigenvalues below threshold      ... 0
Time for construction of square roots      ...    0.001 sec
Total time needed                          ...    0.004 sec

-------------------
DFT GRID GENERATION
-------------------

General Integration Accuracy     IntAcc      ... 4.388
Radial Grid Type                 RadialGrid  ... OptM3 with GC (2021)
Angular Grid (max. ang.)         AngularGrid ... 4 (Lebedev-302)
Angular grid pruning method      GridPruning ... 4 (adaptive)
Weight generation scheme         WeightScheme... mBecke (2022)
Basis function cutoff            BFCut       ... 1.0000e-12
Integration weight cutoff        WCut        ... 1.0000e-14
Partially contracted basis set               ... off
Rotationally invariant grid construction     ... off
Angular grids for H and He will be reduced by one unit

Total number of grid points                  ...    77017
Total number of batches                      ...     1213
Average number of points per batch           ...       63
Average number of grid points per atom       ...     4814

--------------------
COSX GRID GENERATION
--------------------

GRIDX 1
-------
General Integration Accuracy     IntAcc      ... 3.816
Radial Grid Type                 RadialGrid  ... OptM3 with GC (2021)
Angular Grid (max. ang.)         AngularGrid ... 1 (Lebedev-50)
Angular grid pruning method      GridPruning ... 4 (adaptive)
Weight generation scheme         WeightScheme... mBecke (2022)
Basis function cutoff            BFCut       ... 1.0000e-12
Integration weight cutoff        WCut        ... 1.0000e-14
Partially contracted basis set               ... on
Rotationally invariant grid construction     ... off
Angular grids for H and He will be reduced by one unit

Total number of grid points                  ...     9828
Total number of batches                      ...       85
Average number of points per batch           ...      115
Average number of grid points per atom       ...      614
UseSFitting                                  ... on

GRIDX 2
-------
General Integration Accuracy     IntAcc      ... 4.020
Radial Grid Type                 RadialGrid  ... OptM3 with GC (2021)
Angular Grid (max. ang.)         AngularGrid ... 2 (Lebedev-110)
Angular grid pruning method      GridPruning ... 4 (adaptive)
Weight generation scheme         WeightScheme... mBecke (2022)
Basis function cutoff            BFCut       ... 1.0000e-12
Integration weight cutoff        WCut        ... 1.0000e-14
Partially contracted basis set               ... on
Rotationally invariant grid construction     ... off
Angular grids for H and He will be reduced by one unit

Total number of grid points                  ...    21670
Total number of batches                      ...      179
Average number of points per batch           ...      121
Average number of grid points per atom       ...     1354
UseSFitting                                  ... on

GRIDX 3
-------
General Integration Accuracy     IntAcc      ... 4.338
Radial Grid Type                 RadialGrid  ... OptM3 with GC (2021)
Angular Grid (max. ang.)         AngularGrid ... 3 (Lebedev-194)
Angular grid pruning method      GridPruning ... 4 (adaptive)
Weight generation scheme         WeightScheme... mBecke (2022)
Basis function cutoff            BFCut       ... 1.0000e-12
Integration weight cutoff        WCut        ... 1.0000e-14
Partially contracted basis set               ... on
Rotationally invariant grid construction     ... off
Angular grids for H and He will be reduced by one unit

Total number of grid points                  ...    47636
Total number of batches                      ...      381
Average number of points per batch           ...      125
Average number of grid points per atom       ...     2977
UseSFitting                                  ... on
Initializing property integral containers    ... done (  0.0 sec)

SHARK setup successfully completed in   1.6 seconds

Maximum memory used throughout the entire STARTUP-calculation: 31.9 MB
Occupation numbers will be reassigned to an Aufbau configuration
             **** ENERGY FILE WAS UPDATED (calc.en.tmp) ****
Finished Guess after   0.4 sec
Maximum memory used throughout the entire GUESS-calculation: 11.2 MB
--------------------
CPCM SOLVATION MODEL
--------------------
CPCM parameters:
  Epsilon                                         ...      16.7000
  Refrac                                          ...       1.2750
  Rsolv                                           ...       1.3000
  Surface type                                    ... GAUSSIAN VDW
  Discretization scheme                           ... Constant charge density
    Threshold for H atoms                         ...       5.0000 (charges/Ang^2)
    Threshold for non-H atoms                     ...       5.0000 (charges/Ang^2)
  Epsilon function type                           ...         CPCM
Solvent:                                          ... CUSTOM
Radii:
  Scheme                                          ... Element-dependent radii
  Radius for O  used is    3.4469 Bohr (=   1.8240 Ang.)
  Radius for C  used is    3.8550 Bohr (=   2.0400 Ang.)
  Radius for H  used is    2.4944 Bohr (=   1.3200 Ang.)
Calculating surface                               ...        done! (  0.0s)
Cavity surface points                             ...         1528
Cavity Volume                                     ...    1037.3419
Cavity Surface-area                               ...     598.2869
Calculating surface distance matrix               ...        done! (  0.0s)
Performing Cholesky decomposition & store         ...        done! (  0.1s)
Overall time for CPCM initialization              ...                 0.1s

----------------------------------------D-I-I-S--------------------------------------------
Iteration    Energy (Eh)           Delta-E    RMSDP     MaxDP     DIISErr   Damp  Time(sec)
-------------------------------------------------------------------------------------------
               ***  Starting incremental Fock matrix formation  ***
    1    -457.0817624500078864     0.00e+00  2.22e-04  4.04e-03  1.61e-02  0.700   4.8
    2    -457.0823328061219399    -5.70e-04  1.98e-04  3.63e-03  1.26e-02  0.700   3.0
                               ***Turning on AO-DIIS***
    3    -457.0827942098724179    -4.61e-04  1.69e-04  3.03e-03  9.60e-03  0.700   2.6
    4    -457.0831491073871575    -3.55e-04  4.37e-04  7.71e-03  7.03e-03  0.000   2.5
                              *** Initializing SOSCF ***
---------------------------------------S-O-S-C-F--------------------------------------
Iteration    Energy (Eh)           Delta-E    RMSDP     MaxDP     MaxGrad    Time(sec)
--------------------------------------------------------------------------------------
    5    -457.0841273544983778    -9.78e-04  3.28e-05  4.80e-04  5.24e-04     2.7
               *** Restarting incremental Fock matrix formation ***
    6    -457.0841370871271465    -9.73e-06  2.02e-05  3.09e-04  2.37e-04     5.3
    7    -457.0841384916236620    -1.40e-06  1.55e-05  3.23e-04  9.16e-05     3.8
    8    -457.0841386296625615    -1.38e-07  5.54e-06  1.12e-04  4.91e-05     3.7
    9    -457.0841387649860508    -1.35e-07  1.43e-06  2.81e-05  7.68e-06     3.5
   10    -457.0841387677605780    -2.77e-09  5.85e-07  1.97e-05  5.71e-06     3.3
   11    -457.0841387699150573    -2.15e-09  2.25e-07  6.19e-06  1.33e-06     3.1
   12    -457.0841387697131495     2.02e-10  8.75e-08  2.04e-06  8.05e-07     3.0
                 **** Energy Check signals convergence ****

               *****************************************************
               *                     SUCCESS                       *
               *           SCF CONVERGED AFTER  12 CYCLES          *
               *****************************************************

Recomputing exchange energy using gridx3       ... done (    6.784 sec)
Old exchange energy                            :    -30.699720994 Eh
New exchange energy                            :    -30.699724981 Eh
Exchange energy change after final integration :     -0.000003987 Eh
Total energy after final integration           :   -457.084142756 Eh
             **** ENERGY FILE WAS UPDATED (calc.en.tmp) ****

----------------
TOTAL SCF ENERGY
----------------

Total Energy       :       -457.08414275624943 Eh          -12437.89185 eV

Components:
Nuclear Repulsion  :        449.40131590162196 Eh           12228.83151 eV
Electronic Energy  :       -906.39225502925410 Eh          -24664.18716 eV
One Electron Energy:      -1500.65456976615451 Eh          -40834.88685 eV
Two Electron Energy:        594.26231473690041 Eh           16170.69969 eV
CPCM Dielectric    :         -0.09319964208102 Eh              -2.53609 eV

Virial components:
Potential Energy   :       -910.75270132819719 Eh          -24782.84094 eV
Kinetic Energy     :        453.66855857194776 Eh           12344.94908 eV
Virial Ratio       :          2.00752880956761

DFT components:
N(Alpha)           :       32.999978483653 electrons
N(Beta)            :       32.999978483653 electrons
N(Total)           :       65.999956967306 electrons
E(X)               :      -27.321115537377 Eh       
E(C)               :       -1.667715135973 Eh       
E(XC)              :      -28.988830673351 Eh       

CPCM Solvation Model Properties:
Surface-charge          :         -1.01003083150565
Corrected charge        :         -1.00000000000000
Outlying charge corr.   :          0.00000705676837 Eh               0.00019 eV
Free-energy (cav+disp)  :  This term is not implemented in the current solvation scheme

---------------
SCF CONVERGENCE
---------------

  Last Energy change         ...   -2.0191e-10  Tolerance :   1.0000e-09
  Last MAX-Density change    ...    2.0414e-06  Tolerance :   1.0000e-08
  Last RMS-Density change    ...    8.7471e-08  Tolerance :   1.0000e-09
  Last DIIS Error            ...    5.2391e-04  Tolerance :   1.0000e-08
  Last Orbital Gradient      ...    8.0503e-07  Tolerance :   2.0000e-06
  Last Orbital Rotation      ...    7.6671e-07  Tolerance :   2.0000e-06


Total SCF time: 0 days 0 hours 0 min 48 sec 
Finished LeanSCF after  49.0 sec

Maximum memory used throughout the entire LEANSCF-calculation: 27.6 MB

------------------------------------------------------------------------------
                                ORCA  MP2 
------------------------------------------------------------------------------

Freezing NCore=18 chemical core electrons

----------------------
RI-MP2 ENERGY+GRADIENT
----------------------
Dimension of the orbital basis            ...  161
Dimension of the AuxC basis               ...  530
Memory devoted to MP2                     ... 4096 MB   
Data format for matrix containers         ... DOUBLE
Compression type for matrix containers    ... UNCOMPRESSED
Overall scaling of the MP2 energy         ...   2.700e-01

-----------------------
SHARK RI TRANSFORMATION
-----------------------

Number of basis functions                ...    161
Number of aux functions                  ...    530
Number of operators                      ...      1
Generation of IJK                        ... YES
Generation of IAK                        ... YES
Generation of ABK                        ... NO
Orbital Range Operator  0:    0-  32 to   33- 160

Aux basis identifier                     ...   AUXC
Contraction scheme used                  ... SEGMENTED
Do orthogonalization                     ... YES
All operator combinations                ... NO
Transpose (ia|K)                         ... NO
Integral generator used                  ... LIBINT
Starting integral generation + trafo... 
Half trafo (segmented) done. Total time =  0.4 sec. integrals=  0.3 sec trafo=  0.1 sec
Integral generation and half transformation done (  0.4 sec)

Reading or making V^(-1/2)          ... done (  0.0 sec)
Sorting IJK integrals               ... done (  0.2 sec)
Sorting IAK integrals               ... done (  0.3 sec)

SHARK RI integral transformation done. Total time =  0.7 sec.

Opening buffers                              ... done
Frozen core precalculation                   ... done

Starting loop over batches of integrals:

Operator 0  - window                       ... (  9- 32)x( 33-160)
Operator 0  - Memory available             ...  4096 MB
Operator 0  - Memory needed per MO         ...   0.5 MB
Operator 0  - Number of orbitals per batch ... 24
Operator 0  - Number of batches            ... 1

OPERATOR  0   PASS   0:  MOs     9 ...   32
  Reading integrals       ... ok
  Internal MO  11
  Internal MO  14
  Internal MO  17
  Internal MO  20
  Internal MO  23
  Internal MO  26
  Internal MO  29
  Internal MO  32
Closing buffer GIPV ( 0.02 GB; CompressionRatio= 1.00)
Time spent in pair loops =     1.820 sec
Deleting buffers (Ka|jb) ...done

-----------------------------------------------
 RI-MP2 CORRELATION ENERGY:     -0.435760737 Eh
-----------------------------------------------


---------------------
MP2 DENSITY FORMATION
---------------------

Completing the external part of the density      ... done
Storing the unrelaxed density                    ... done

Re-sorting 3-index density container for op 0    ... done
Computing external part of the Lagrangian        ... done
Calculating the xc-kernel                        ... done
Calculating G(D)                                 ... done
Completing the Lagrangian                        ... done
Solving the Z-vector equations                   ... Using XC Grid                  ... (calc.grid_cpscf.tmp) 
Recalculating density on grid  ... (calc.grho_cpscf0.tmp) done
Calculating the xc-kernel      ... (calc.fxc_cpscf0.tmp) done

-------------------
SHARK CP-SCF DRIVER
-------------------

Dimension of the orbital basis          ...    161
Dimension of the CPSCF-problem          ...   4224
Number of operators                     ...      1
Max. number of iterations               ...    128
Convergence Tolerance                   ... 3.0e-05
Number of perturbations                 ...      1
Perturbation type                       ... REAL

----------------------------
POPLE LINEAR EQUATION SOLVER
----------------------------

  ITERATION   0:   ||err||_max =   7.0969e-02 (   1.8 sec)
  ITERATION   1:   ||err||_max =   1.9762e-02 (   1.9 sec)
  ITERATION   2:   ||err||_max =   8.7459e-03 (   1.9 sec)
  ITERATION   3:   ||err||_max =   2.6516e-03 (   2.1 sec)
  ITERATION   4:   ||err||_max =   9.2382e-04 (   1.9 sec)
  ITERATION   5:   ||err||_max =   3.2708e-04 (   1.9 sec)
  ITERATION   6:   ||err||_max =   1.4428e-04 (   1.9 sec)
  ITERATION   7:   ||err||_max =   5.2890e-05 (   1.9 sec)
  ITERATION   8:   ||err||_max =   1.6237e-05 (   1.9 sec)
done
Finalizing the relaxed density                   ... done
Transforming P to the AO basis                   ... done
Storing the relaxed density                      ... done

------------------------------------
ENERGY WEIGHTED DENSITY FINALIZATION
------------------------------------

Gathering the parts of the W-matrix              ... done
Forming the Z-density                            ... done
Transforming Z to the AO basis                   ... done
Calculating G(Z)                                 ... done
Finalizing the W-matrix                          ... done
Transforming W to the AO basis and storing       ... done

----------------------------------
MP2 DERIVATIVE INTEGRAL GENERATION
----------------------------------

Input SCF Electron Density              ... calc.scfp
Input Correlated Electron Density       ... calc.pmp2re
Input Energy Weighted Density           ... calc.wmp2.tmp

Nuclear repulsion gradient              ... done (  0.0 sec)
HCore & Overlap gradient  (SHARK)       ... done (  0.2 sec)
Two-electron RIJ gradient terms         ... done (  1.1 sec)

-----------------------------------------------------------
MP2 COSX Grid Generation
-----------------------------------------------------------

General Integration Accuracy     IntAcc      ... 4.871
Radial Grid Type                 RadialGrid  ... OptM3 with GC (2021)
Angular Grid (max. ang.)         AngularGrid ... 4 (Lebedev-302)
Angular grid pruning method      GridPruning ... 4 (adaptive)
Weight generation scheme         WeightScheme... mBecke (2022)
Basis function cutoff            BFCut       ... 1.0000e-12
Integration weight cutoff        WCut        ... 1.0000e-14
Partially contracted basis set               ... on
Rotationally invariant grid construction     ... off
Angular grids for H and He will be reduced by one unit

Total number of grid points                  ...    89917
Total number of batches                      ...      710
Average number of points per batch           ...      126
Average number of grid points per atom       ...     5620
UseSFitting                                  ... on
Two-electron COSX gradient terms        ... 
Integration Timings:
Total Time                  =    18.9 sec
Basis fcn evaluation        =     0.3 sec
Density evaluation          =     0.4 sec
A evaluation                =    16.2 sec
A derivative evaluation     =     0.0 sec
S-fit derivative evaluation =     0.0 sec
anal. over. der. evaluation =     0.0 sec
num. over. der. evaluation  =     1.2 sec
K(P) evaluation             =     0.2 sec
finalize                    =     0.0 sec

done ( 19.9 sec)
CPCM gradient                           ... done (  0.9 sec)
DFT XC gradient                         ... Exchange-correlation gradient    ... done
done (  3.2 sec)
Empirical dispersion gradient           ... 
-------------------
DISPERSION GRADIENT
-------------------

   1   O   :    0.000156111    0.000163612    0.000030510
   2   C   :    0.000180005    0.000065554    0.000059090
   3   O   :    0.000209165   -0.000074384   -0.000008397
   4   C   :    0.000153666   -0.000052064   -0.000038754
   5   C   :   -0.000230322   -0.000076405   -0.000009475
   6   C   :   -0.000215299   -0.000238008    0.000020493
   7   C   :   -0.000189252   -0.000008141   -0.000060279
   8   C   :    0.000014841    0.000304215    0.000021460
   9   O   :   -0.000110506   -0.000062244    0.000045829
  10   H   :    0.000080500   -0.000027714   -0.000000865
  11   H   :    0.000074327   -0.000023215   -0.000049595
  12   H   :    0.000064278   -0.000060073   -0.000025519
  13   H   :   -0.000001241    0.000042374    0.000111598
  14   H   :   -0.000055817    0.000107365   -0.000034610
  15   H   :   -0.000077449    0.000014550   -0.000057530
  16   H   :   -0.000053005   -0.000075422   -0.000003955

Difference to translation invariance:
           :    0.0000000000    0.0000000000   -0.0000000000

Difference to rotation invariance:
           :   -0.0000000000    0.0000000000   -0.0000000000

Norm of the Dispersion gradient    ...    0.0007450214
RMS gradient                       ...    0.0001075346
MAX gradient                       ...    0.0003042146
done (  0.2 sec)

-------
TIMINGS
-------

Total time                :   59.241 sec
Integral trafo            :    0.682 sec (  1.2%)
FC preparation            :    0.142 sec (  0.2%)
I/O of integrals          :    0.125 sec (  0.2%)
K(i,j) operators          :    0.277 sec (  0.5%)
T(i,j) pair energies      :    0.044 sec (  0.1%)
V**(-1/2)                 :    0.067 sec (  0.1%)
Gamma(ia|P)               :    0.279 sec (  0.5%)
Gamma-Trafo               :    0.118 sec (  0.2%)
D(virtual)                :    0.071 sec (  0.1%)
D(internal)               :    0.330 sec (  0.6%)
W(virtual)                :    0.141 sec (  0.2%)
W(internal)               :    0.438 sec (  0.7%)
L(virtual)                :    0.308 sec (  0.5%)
L(internal)               :    0.049 sec (  0.1%)
XC kernel                 :    0.059 sec (  0.1%)
G(D)                      :    5.601 sec (  9.5%)
G(Z)                      :    6.653 sec ( 11.2%)
Z-vector solution         :   17.184 sec ( 29.0%)
3-index derivative        :    0.806 sec (  1.4%)
2-index derivative        :    0.056 sec (  0.1%)
Fock matrix gradient      :   25.497 sec ( 43.0%)


---------------------------------------
MP2 TOTAL ENERGY:     -457.519903494 Eh
---------------------------------------

The final MP2 gradient
  0:  -0.00141027  -0.00005118  -0.00325550
  1:   0.00491839  -0.00115205   0.00734631
  2:  -0.00144478   0.00115666  -0.00187979
  3:  -0.00446521   0.00127348   0.00122437
  4:   0.00094823  -0.00269794  -0.00064764
  5:  -0.00000906   0.00169001  -0.00011716
  6:  -0.00182354   0.00096094  -0.00178245
  7:  -0.00015910  -0.00356762   0.00118304
  8:   0.00266932   0.00049975   0.00185432
  9:   0.00067311  -0.00016100  -0.00078438
 10:   0.00125894  -0.00042173   0.00016010
 11:   0.00055617   0.00027050  -0.00021881
 12:   0.00028447   0.00050133  -0.00062183
 13:  -0.00096478   0.00005966  -0.00078101
 14:   0.00024946   0.00111544  -0.00017400
 15:  -0.00126582   0.00057933  -0.00143503

-----------------------------------
NORM OF THE MP2 GRADIENT:  0.013299
-----------------------------------

Maximum memory used throughout the entire MP2-calculation: 38.8 MB


-------------------------------------------------------------------------------
                          DFT DISPERSION CORRECTION                            
                                                                               
                              DFTD3 V3.1  Rev 1                                
                          USING Becke-Johnson damping                          
-------------------------------------------------------------------------------
-------------------------   ----------------
Dispersion correction           -0.010717913
-------------------------   ----------------


-------------------------   --------------------
FINAL SINGLE POINT ENERGY      -457.530621406286
-------------------------   --------------------

------------------------------------------------------------------------------
                         ORCA GEOMETRY RELAXATION STEP
------------------------------------------------------------------------------

Reading the OPT-File                    .... done
Getting information on internals        .... done
Copying old internal coords+grads       .... done
Making the new internal coordinates     .... (2022 redundants) done
Validating the new internal coordinates .... (2022 redundants) done
Calculating the B-matrix                .... done
Calculating the G,G- and P matrices     .... done
Transforming gradient to internals      .... done
Projecting the internal gradient        .... done
Number of atoms                         ....  16
Number of internal coordinates          ....  70
Current Energy                          ....  -457.530621406 Eh
Current gradient norm                   ....     0.013298997 Eh/bohr
Maximum allowed component of the step   ....  0.300
Current trust radius                    ....  0.450
Updating the Hessian (BFGS)             .... done
Forming the augmented Hessian           .... done
Diagonalizing the augmented Hessian     .... done
Last element of RFO vector              ....  0.992141657
Lowest eigenvalues of augmented Hessian:
 -0.000843578  0.012429610  0.020891808  0.023550319  0.027263273
Length of the computed step             ....  0.126110693
The final length of the internal step   ....  0.126110693
Converting the step to Cartesian space:
 Initial RMS(Int)=    0.0150731108
Transforming coordinates:
 Iter   0:  RMS(Cart)=    0.0416241119 RMS(Int)=    1.0539942826
done
Storing new coordinates                 .... done
The predicted energy change is          ....    -0.000428497
Previously predicted energy change      ....    -0.000567002
Actually observed energy change         ....    -0.000366265
Ratio of predicted to observed change   ....     0.645968979
New trust radius                        ....     0.450000000

                                .--------------------.
          ----------------------|Geometry convergence|-------------------------
          Item                value                   Tolerance       Converged
          ---------------------------------------------------------------------
          Energy change      -0.0003662655            0.0000010000      NO
          RMS gradient        0.0011873087            0.0000300000      NO
          MAX gradient        0.0034068552            0.0001000000      NO
          RMS step            0.0150731108            0.0006000000      NO
          MAX step            0.0488686971            0.0010000000      NO
          ........................................................
          Max(Bonds)      0.0082      Max(Angles)    0.90
          Max(Dihed)        2.80      Max(Improp)    0.00
          ---------------------------------------------------------------------

The optimization has not yet converged - more geometry cycles are needed


    ---------------------------------------------------------------------------
                         Redundant Internal Coordinates
                            (Angstroem and degrees)

        Definition                    Value    dE/dq     Step     New-Value
    ----------------------------------------------------------------------------
     1. B(C   1,O   0)                1.2024 -0.000488 -0.0007    1.2016   
     2. B(O   2,C   1)                1.3120 -0.002778  0.0035    1.3155   
     3. B(C   3,O   2)                1.4406 -0.002024  0.0082    1.4488   
     4. B(C   4,C   1)                1.5410 -0.000587  0.0062    1.5472   
     5. B(C   5,C   4)                1.4844  0.002410 -0.0058    1.4786   
     6. B(C   6,C   5)                1.3651  0.000185 -0.0005    1.3646   
     7. B(C   7,C   6)                1.4239  0.002701 -0.0020    1.4219   
     8. B(O   8,C   7)                1.2903  0.003407  0.0010    1.2913   
     9. B(O   8,C   4)                1.4449  0.000568  0.0036    1.4484   
    10. B(H   9,C   3)                1.0951 -0.000194  0.0000    1.0951   
    11. B(H  10,C   3)                1.0954 -0.000232  0.0001    1.0954   
    12. B(H  11,C   3)                1.0918 -0.000116  0.0000    1.0919   
    13. B(H  12,C   4)                1.1039 -0.000430  0.0007    1.1046   
    14. B(H  13,C   5)                1.0912  0.000138  0.0001    1.0913   
    15. B(H  14,C   6)                1.0879  0.000127 -0.0002    1.0878   
    16. B(H  15,C   7)                1.0943  0.000241 -0.0003    1.0940   
    17. A(O   2,C   1,C   4)          111.67 -0.002149   -0.17    111.51   
    18. A(O   0,C   1,O   2)          128.10  0.001140    0.26    128.37   
    19. A(O   0,C   1,C   4)          120.09  0.000726   -0.27    119.82   
    20. A(C   1,O   2,C   3)          116.06 -0.001353   -0.17    115.88   
    21. A(O   2,C   3,H   9)          110.24  0.001098   -0.39    109.85   
    22. A(H   9,C   3,H  10)          109.55 -0.001239    0.34    109.90   
    23. A(O   2,C   3,H  11)          105.74  0.000432   -0.36    105.38   
    24. A(H  10,C   3,H  11)          110.49 -0.001007    0.45    110.95   
    25. A(H   9,C   3,H  11)          110.51 -0.000831    0.45    110.96   
    26. A(O   2,C   3,H  10)          110.25  0.001631   -0.50    109.75   
    27. A(C   1,C   4,H  12)          107.85 -0.000136   -0.17    107.68   
    28. A(C   1,C   4,C   5)          113.24 -0.000444    0.40    113.63   
    29. A(O   8,C   4,H  12)          106.99  0.000939   -0.65    106.34   
    30. A(C   5,C   4,O   8)          104.03  0.000300   -0.04    103.99   
    31. A(C   1,C   4,O   8)          112.70  0.000188    0.07    112.77   
    32. A(C   5,C   4,H  12)          111.90 -0.000767    0.37    112.27   
    33. A(C   4,C   5,C   6)          108.49  0.000460    0.24    108.73   
    34. A(C   6,C   5,H  13)          127.61 -0.001512    0.45    128.06   
    35. A(C   4,C   5,H  13)          123.89  0.001052   -0.69    123.20   
    36. A(C   5,C   6,C   7)          105.65 -0.000073   -0.08    105.57   
    37. A(C   7,C   6,H  14)          126.18  0.001208   -0.41    125.76   
    38. A(C   5,C   6,H  14)          128.17 -0.001136    0.49    128.66   
    39. A(O   8,C   7,H  15)          117.90  0.002234   -0.90    117.00   
    40. A(C   6,C   7,H  15)          128.67 -0.001847    0.85    129.52   
    41. A(C   6,C   7,O   8)          113.43 -0.000387    0.05    113.48   
    42. A(C   4,O   8,C   7)          108.40 -0.000301   -0.18    108.22   
    43. D(C   3,O   2,C   1,C   4)    177.40 -0.002496    2.63    180.03   
    44. D(C   3,O   2,C   1,O   0)      1.65  0.002009   -2.44     -0.79   
    45. D(H  11,C   3,O   2,C   1)    179.91 -0.000027    0.01    179.93   
    46. D(H  10,C   3,O   2,C   1)    -60.63 -0.000107    0.06    -60.58   
    47. D(H   9,C   3,O   2,C   1)     60.45  0.000128   -0.09     60.35   
    48. D(C   5,C   4,C   1,O   2)   -115.22  0.001937   -2.64   -117.86   
    49. D(C   5,C   4,C   1,O   0)     60.91 -0.002126    2.54     63.45   
    50. D(H  12,C   4,C   1,O   0)    -63.47 -0.000736    1.91    -61.56   
    51. D(O   8,C   4,C   1,O   2)      2.53  0.002147   -2.38      0.14   
    52. D(O   8,C   4,C   1,O   0)    178.66 -0.001915    2.80    181.46   
    53. D(H  13,C   5,C   4,C   1)    -56.49  0.000151    0.53    -55.96   
    54. D(C   6,C   5,C   4,H  12)   -114.79 -0.000880    0.82   -113.97   
    55. D(C   6,C   5,C   4,O   8)      0.36  0.000034    0.21      0.58   
    56. D(H  13,C   5,C   4,O   8)   -179.18 -0.000027    0.26   -178.92   
    57. D(C   6,C   5,C   4,C   1)    123.06  0.000212    0.48    123.54   
    58. D(H  14,C   6,C   5,H  13)     -0.35  0.000087   -0.11     -0.46   
    59. D(H  14,C   6,C   5,C   4)   -179.87  0.000007   -0.06   -179.93   
    60. D(C   7,C   6,C   5,H  13)    179.01  0.000009   -0.22    178.78   
    61. D(C   7,C   6,C   5,C   4)     -0.52 -0.000070   -0.17     -0.69   
    62. D(H  15,C   7,C   6,H  14)     -0.04  0.000065   -0.17     -0.21   
    63. D(H  15,C   7,C   6,C   5)   -179.42  0.000160   -0.06   -179.48   
    64. D(O   8,C   7,C   6,H  14)    179.89 -0.000005   -0.05    179.85   
    65. D(O   8,C   7,C   6,C   5)      0.52  0.000090    0.06      0.58   
    66. D(C   4,O   8,C   7,H  15)    179.66 -0.000134    0.21    179.87   
    67. D(C   4,O   8,C   7,C   6)     -0.29 -0.000070    0.09     -0.20   
    68. D(C   7,O   8,C   4,H  12)    118.53 -0.000278   -0.07    118.47   
    69. D(C   7,O   8,C   4,C   5)     -0.05  0.000027   -0.19     -0.23   
    70. D(C   7,O   8,C   4,C   1)   -123.09  0.000265   -0.68   -123.77   
    ----------------------------------------------------------------------------

Geometry step timings:
Preparation and reading OPT file:      0.001 s ( 0.130 %)
Internal coordinates            :      0.000 s ( 0.007 %)
B/P matrices and projection     :      0.001 s ( 0.189 %)
Hessian update/contruction      :      0.427 s (99.310 %)
Making the step                 :      0.001 s ( 0.141 %)
Converting the step to Cartesian:      0.000 s ( 0.025 %)
Storing new data                :      0.000 s ( 0.010 %)
Checking convergence            :      0.000 s ( 0.003 %)
Final printing                  :      0.001 s ( 0.184 %)
Total time                      :      0.430 s

Time for energy+gradient        :    110.798 s
Time for complete geometry iter :    111.483 s

         *************************************************************
         *                GEOMETRY OPTIMIZATION CYCLE   5            *
         *************************************************************
---------------------------------
CARTESIAN COORDINATES (ANGSTROEM)
---------------------------------
  O      1.551693    1.589873    0.292867
  C      0.980207    0.533373    0.326827
  O      1.453225   -0.662345    0.049216
  C      2.838735   -0.712435   -0.371445
  C     -0.500954    0.471343    0.769536
  C     -1.419205    1.202131   -0.129952
  C     -2.381312    0.339715   -0.568938
  C     -2.070326   -0.913879    0.025795
  O     -1.025598   -0.878662    0.783896
  H      3.482406   -0.315915    0.420885
  H      2.969106   -0.124701   -1.286636
  H      3.048210   -1.768560   -0.552811
  H     -0.555420    0.837536    1.810232
  H     -1.298264    2.257997   -0.377822
  H     -3.213728    0.535331   -1.241263
  H     -2.582885   -1.875706   -0.069178

----------------------------
CARTESIAN COORDINATES (A.U.)
----------------------------
  NO LB      ZA    FRAG     MASS         X           Y           Z
   0 O     8.0000    0    15.999    2.932275    3.004424    0.553439
   1 C     6.0000    0    12.011    1.852322    1.007930    0.617613
   2 O     8.0000    0    15.999    2.746197   -1.251650    0.093005
   3 C     6.0000    0    12.011    5.364432   -1.346307   -0.701929
   4 C     6.0000    0    12.011   -0.946666    0.890710    1.454213
   5 C     6.0000    0    12.011   -2.681908    2.271698   -0.245573
   6 C     6.0000    0    12.011   -4.500028    0.641968   -1.075136
   7 C     6.0000    0    12.011   -3.912349   -1.726980    0.048746
   8 O     8.0000    0    15.999   -1.938100   -1.660430    1.481349
   9 H     1.0000    0     1.008    6.580794   -0.596993    0.795357
  10 H     1.0000    0     1.008    5.610797   -0.235650   -2.431389
  11 H     1.0000    0     1.008    5.760282   -3.342094   -1.044661
  12 H     1.0000    0     1.008   -1.049592    1.582715    3.420843
  13 H     1.0000    0     1.008   -2.453364    4.266995   -0.713980
  14 H     1.0000    0     1.008   -6.073066    1.011629   -2.345646
  15 H     1.0000    0     1.008   -4.880946   -3.544571   -0.130727

--------------------------------
INTERNAL COORDINATES (ANGSTROEM)
--------------------------------
 O      0   0   0     0.000000000000     0.00000000     0.00000000
 C      1   0   0     1.201640733383     0.00000000     0.00000000
 O      2   1   0     1.315506004771   128.47566930     0.00000000
 C      3   2   1     1.448828486348   115.88415558   359.00864772
 C      2   1   3     1.547151340089   119.91009369   178.68648750
 C      5   2   1     1.478618860126   113.61848800    63.35564571
 C      6   5   2     1.364595706242   108.73505205   123.55321817
 C      7   6   5     1.421940891072   105.57034297   359.31217855
 O      8   7   6     1.291283856555   113.48166652     0.57542720
 H      4   3   2     1.095137027509   109.84549528    60.34942553
 H      4   3   2     1.095446137370   109.74474043   299.42822650
 H      4   3   2     1.091867270428   105.37495707   179.92527669
 H      5   2   1     1.104586259273   107.66842309   298.39321988
 H      6   5   2     1.091292203436   123.19851886   304.04746700
 H      7   6   5     1.087751082269   128.66236555   180.06784873
 H      8   7   6     1.094005834634   129.51752303   180.51225509

---------------------------
INTERNAL COORDINATES (A.U.)
---------------------------
 O      0   0   0     0.000000000000     0.00000000     0.00000000
 C      1   0   0     2.270771897459     0.00000000     0.00000000
 O      2   1   0     2.485946076547   128.47566930     0.00000000
 C      3   2   1     2.737889054222   115.88415558   359.00864772
 C      2   1   3     2.923692320497   119.91009369   178.68648750
 C      5   2   1     2.794184702089   113.61848800    63.35564571
 C      6   5   2     2.578712168322   108.73505205   123.55321817
 C      7   6   5     2.687078862751   105.57034297   359.31217855
 O      8   7   6     2.440172850043   113.48166652     0.57542720
 H      4   3   2     2.069509061108   109.84549528    60.34942553
 H      4   3   2     2.070093194092   109.74474043   299.42822650
 H      4   3   2     2.063330115700   105.37495707   179.92527669
 H      5   2   1     2.087365521319   107.66842309   298.39321988
 H      6   5   2     2.062243396577   123.19851886   304.04746700
 H      7   6   5     2.055551647366   128.66236555   180.06784873
 H      8   7   6     2.067371416371   129.51752303   180.51225509

------------------------------------------------------------------------------
                   ___                                                        
                  /   \      - P O W E R E D   B Y -                         
                 /     \                                                     
                 |  |  |   _    _      __       _____    __    __             
                 |  |  |  | |  | |    /  \     |  _  \  |  |  /  |          
                  \  \/   | |  | |   /    \    | | | |  |  | /  /          
                 / \  \   | |__| |  /  /\  \   | |_| |  |  |/  /          
                |  |  |   |  __  | /  /__\  \  |    /   |      \           
                |  |  |   | |  | | |   __   |  |    \   |  |\   \          
                \     /   | |  | | |  |  |  |  | |\  \  |  | \   \       
                 \___/    |_|  |_| |__|  |__|  |_| \__\ |__|  \__/        
                                                                              
                      - O R C A' S   B I G   F R I E N D -                    
                                      &                                       
                       - I N T E G R A L  F E E D E R -                       
                                                                              
 v1 FN, 2020, v2 2021, v3 2022-2024                                           
------------------------------------------------------------------------------


----------------------
SHARK INTEGRAL PACKAGE
----------------------

Number of atoms                             ...     16
Number of basis functions                   ...    161
Number of shells                            ...     75
Maximum angular momentum                    ...      2
Integral batch strategy                     ... SHARK/LIBINT Hybrid
RI-J (if used) integral strategy            ... SPLIT-RIJ (Revised 2003 algorithm where possible)
Printlevel                                  ...      1
Contraction scheme used                     ... SEGMENTED contraction
Prescreening option                         ... SCHWARTZ
   Thresh                                   ... 1.000e-12
   Tcut                                     ... 1.000e-14
   Tpresel                                  ... 1.000e-14 
Coulomb Range Separation                    ... NOT USED
Exchange Range Separation                   ... NOT USED
Multipole approximations                    ... NOT USED
Finite Nucleus Model                        ... NOT USED
CABS basis                                  ... NOT available
Auxiliary Coulomb fitting basis             ... AVAILABLE
   # of basis functions in Aux-J            ...    518
   # of shells in Aux-J                     ...    170
   Maximum angular momentum in Aux-J        ...      4
Auxiliary J/K fitting basis                 ... NOT available
Auxiliary Correlation fitting basis         ... AVAILABLE
   # of basis functions in Aux-C            ...    530
   # of shells in Aux-C                     ...    186
   Maximum angular momentum in Aux-C        ...      3
Auxiliary 'external' fitting basis          ... NOT available

Checking pre-screening integrals            ... done (  0.0 sec) Dimension = 75
Check shell pair data                       ... done (  0.0 sec)
Shell pair information
Shell pair cut-off parameter TPreSel        ...   1.0e-14
Total number of shell pairs                 ...      2850
Shell pairs after pre-screening             ...      2684
Total number of primitive shell pairs       ...     10434
Primitive shell pairs kept                  ...      7254
          la=0 lb=0:    805 shell pairs
          la=1 lb=0:    965 shell pairs
          la=1 lb=1:    309 shell pairs
          la=2 lb=0:    349 shell pairs
          la=2 lb=1:    212 shell pairs
          la=2 lb=2:     44 shell pairs

Calculating one electron integrals          ... done (  0.0 sec)
Calculating RI/J V-Matrix + Cholesky decomp.... done (  0.0 sec)
Calculating RI/C V-Matrix + Cholesky decomp.... done (  0.0 sec)
Calculating Nuclear repulsion               ... done (  0.0 sec) ENN=    448.372214637323 Eh

Diagonalization of the overlap matrix:
Smallest eigenvalue                        ... 8.359e-04
Time for diagonalization                   ...    0.003 sec
Threshold for overlap eigenvalues          ... 1.000e-07
Number of eigenvalues below threshold      ... 0
Time for construction of square roots      ...    0.001 sec
Total time needed                          ...    0.004 sec

-------------------
DFT GRID GENERATION
-------------------

General Integration Accuracy     IntAcc      ... 4.388
Radial Grid Type                 RadialGrid  ... OptM3 with GC (2021)
Angular Grid (max. ang.)         AngularGrid ... 4 (Lebedev-302)
Angular grid pruning method      GridPruning ... 4 (adaptive)
Weight generation scheme         WeightScheme... mBecke (2022)
Basis function cutoff            BFCut       ... 1.0000e-12
Integration weight cutoff        WCut        ... 1.0000e-14
Partially contracted basis set               ... off
Rotationally invariant grid construction     ... off
Angular grids for H and He will be reduced by one unit

Total number of grid points                  ...    77025
Total number of batches                      ...     1212
Average number of points per batch           ...       63
Average number of grid points per atom       ...     4814

--------------------
COSX GRID GENERATION
--------------------

GRIDX 1
-------
General Integration Accuracy     IntAcc      ... 3.816
Radial Grid Type                 RadialGrid  ... OptM3 with GC (2021)
Angular Grid (max. ang.)         AngularGrid ... 1 (Lebedev-50)
Angular grid pruning method      GridPruning ... 4 (adaptive)
Weight generation scheme         WeightScheme... mBecke (2022)
Basis function cutoff            BFCut       ... 1.0000e-12
Integration weight cutoff        WCut        ... 1.0000e-14
Partially contracted basis set               ... on
Rotationally invariant grid construction     ... off
Angular grids for H and He will be reduced by one unit

Total number of grid points                  ...     9831
Total number of batches                      ...       86
Average number of points per batch           ...      114
Average number of grid points per atom       ...      614
UseSFitting                                  ... on

GRIDX 2
-------
General Integration Accuracy     IntAcc      ... 4.020
Radial Grid Type                 RadialGrid  ... OptM3 with GC (2021)
Angular Grid (max. ang.)         AngularGrid ... 2 (Lebedev-110)
Angular grid pruning method      GridPruning ... 4 (adaptive)
Weight generation scheme         WeightScheme... mBecke (2022)
Basis function cutoff            BFCut       ... 1.0000e-12
Integration weight cutoff        WCut        ... 1.0000e-14
Partially contracted basis set               ... on
Rotationally invariant grid construction     ... off
Angular grids for H and He will be reduced by one unit

Total number of grid points                  ...    21675
Total number of batches                      ...      180
Average number of points per batch           ...      120
Average number of grid points per atom       ...     1355
UseSFitting                                  ... on

GRIDX 3
-------
General Integration Accuracy     IntAcc      ... 4.338
Radial Grid Type                 RadialGrid  ... OptM3 with GC (2021)
Angular Grid (max. ang.)         AngularGrid ... 3 (Lebedev-194)
Angular grid pruning method      GridPruning ... 4 (adaptive)
Weight generation scheme         WeightScheme... mBecke (2022)
Basis function cutoff            BFCut       ... 1.0000e-12
Integration weight cutoff        WCut        ... 1.0000e-14
Partially contracted basis set               ... on
Rotationally invariant grid construction     ... off
Angular grids for H and He will be reduced by one unit

Total number of grid points                  ...    47659
Total number of batches                      ...      382
Average number of points per batch           ...      124
Average number of grid points per atom       ...     2979
UseSFitting                                  ... on
Initializing property integral containers    ... done (  0.0 sec)

SHARK setup successfully completed in   1.5 seconds

Maximum memory used throughout the entire STARTUP-calculation: 31.9 MB
Occupation numbers will be reassigned to an Aufbau configuration
             **** ENERGY FILE WAS UPDATED (calc.en.tmp) ****
Finished Guess after   0.3 sec
Maximum memory used throughout the entire GUESS-calculation: 11.2 MB
--------------------
CPCM SOLVATION MODEL
--------------------
CPCM parameters:
  Epsilon                                         ...      16.7000
  Refrac                                          ...       1.2750
  Rsolv                                           ...       1.3000
  Surface type                                    ... GAUSSIAN VDW
  Discretization scheme                           ... Constant charge density
    Threshold for H atoms                         ...       5.0000 (charges/Ang^2)
    Threshold for non-H atoms                     ...       5.0000 (charges/Ang^2)
  Epsilon function type                           ...         CPCM
Solvent:                                          ... CUSTOM
Radii:
  Scheme                                          ... Element-dependent radii
  Radius for O  used is    3.4469 Bohr (=   1.8240 Ang.)
  Radius for C  used is    3.8550 Bohr (=   2.0400 Ang.)
  Radius for H  used is    2.4944 Bohr (=   1.3200 Ang.)
Calculating surface                               ...        done! (  0.0s)
Cavity surface points                             ...         1532
Cavity Volume                                     ...    1037.4713
Cavity Surface-area                               ...     598.2606
Calculating surface distance matrix               ...        done! (  0.0s)
Performing Cholesky decomposition & store         ...        done! (  0.1s)
Overall time for CPCM initialization              ...                 0.1s

----------------------------------------D-I-I-S--------------------------------------------
Iteration    Energy (Eh)           Delta-E    RMSDP     MaxDP     DIISErr   Damp  Time(sec)
-------------------------------------------------------------------------------------------
               ***  Starting incremental Fock matrix formation  ***
    1    -457.0809789812592498     0.00e+00  2.28e-04  4.47e-03  1.86e-02  0.700   4.8
    2    -457.0817350573098565    -7.56e-04  2.06e-04  4.11e-03  1.49e-02  0.700   2.7
                               ***Turning on AO-DIIS***
    3    -457.0823531081463216    -6.18e-04  1.79e-04  3.54e-03  1.15e-02  0.700   2.4
    4    -457.0828325146409270    -4.79e-04  4.65e-04  9.16e-03  8.42e-03  0.000   2.3
                              *** Initializing SOSCF ***
---------------------------------------S-O-S-C-F--------------------------------------
Iteration    Energy (Eh)           Delta-E    RMSDP     MaxDP     MaxGrad    Time(sec)
--------------------------------------------------------------------------------------
    5    -457.0841648774623991    -1.33e-03  3.74e-05  6.27e-04  8.05e-04     2.5
               *** Restarting incremental Fock matrix formation ***
    6    -457.0841711945680572    -6.32e-06  2.30e-05  4.05e-04  2.23e-04     4.8
    7    -457.0841733799574058    -2.19e-06  1.52e-05  2.99e-04  9.15e-05     3.9
    8    -457.0841737221676340    -3.42e-07  4.56e-06  1.33e-04  3.34e-05     3.8
    9    -457.0841737562857361    -3.41e-08  2.39e-06  5.51e-05  2.14e-05     3.5
   10    -457.0841737793707580    -2.31e-08  5.83e-07  2.26e-05  4.79e-06     3.5
   11    -457.0841737801158615    -7.45e-10  2.90e-07  9.66e-06  4.08e-06     3.1
                 **** Energy Check signals convergence ****

               *****************************************************
               *                     SUCCESS                       *
               *           SCF CONVERGED AFTER  11 CYCLES          *
               *****************************************************

Recomputing exchange energy using gridx3       ... done (    7.048 sec)
Old exchange energy                            :    -30.696170578 Eh
New exchange energy                            :    -30.696190504 Eh
Exchange energy change after final integration :     -0.000019926 Eh
Total energy after final integration           :   -457.084193706 Eh
             **** ENERGY FILE WAS UPDATED (calc.en.tmp) ****

----------------
TOTAL SCF ENERGY
----------------

Total Energy       :       -457.08419370635977 Eh          -12437.89324 eV

Components:
Nuclear Repulsion  :        448.37221463732328 Eh           12200.82824 eV
Electronic Energy  :       -905.36329612273198 Eh          -24636.18777 eV
One Electron Energy:      -1498.63703776818056 Eh          -40779.98701 eV
Two Electron Energy:        593.27374164544858 Eh           16143.79925 eV
CPCM Dielectric    :         -0.09309229470711 Eh              -2.53317 eV

Virial components:
Potential Energy   :       -910.73454092702968 Eh          -24782.34677 eV
Kinetic Energy     :        453.65034722066986 Eh           12344.45353 eV
Virial Ratio       :          2.00756936814163

DFT components:
N(Alpha)           :       32.999974968124 electrons
N(Beta)            :       32.999974968124 electrons
N(Total)           :       65.999949936249 electrons
E(X)               :      -27.318644100806 Eh       
E(C)               :       -1.667373119637 Eh       
E(XC)              :      -28.986017220443 Eh       

CPCM Solvation Model Properties:
Surface-charge          :         -1.01001060515086
Corrected charge        :         -1.00000000000000
Outlying charge corr.   :          0.00000701922912 Eh               0.00019 eV
Free-energy (cav+disp)  :  This term is not implemented in the current solvation scheme

---------------
SCF CONVERGENCE
---------------

  Last Energy change         ...    7.4510e-10  Tolerance :   1.0000e-09
  Last MAX-Density change    ...    9.6562e-06  Tolerance :   1.0000e-08
  Last RMS-Density change    ...    2.9043e-07  Tolerance :   1.0000e-09
  Last DIIS Error            ...    8.0482e-04  Tolerance :   1.0000e-08
  Last Orbital Gradient      ...    4.0800e-06  Tolerance :   2.0000e-06
  Last Orbital Rotation      ...    3.7314e-06  Tolerance :   2.0000e-06


Total SCF time: 0 days 0 hours 0 min 44 sec 
Finished LeanSCF after  44.8 sec

Maximum memory used throughout the entire LEANSCF-calculation: 27.8 MB

------------------------------------------------------------------------------
                                ORCA  MP2 
------------------------------------------------------------------------------

Freezing NCore=18 chemical core electrons

----------------------
RI-MP2 ENERGY+GRADIENT
----------------------
Dimension of the orbital basis            ...  161
Dimension of the AuxC basis               ...  530
Memory devoted to MP2                     ... 4096 MB   
Data format for matrix containers         ... DOUBLE
Compression type for matrix containers    ... UNCOMPRESSED
Overall scaling of the MP2 energy         ...   2.700e-01

-----------------------
SHARK RI TRANSFORMATION
-----------------------

Number of basis functions                ...    161
Number of aux functions                  ...    530
Number of operators                      ...      1
Generation of IJK                        ... YES
Generation of IAK                        ... YES
Generation of ABK                        ... NO
Orbital Range Operator  0:    0-  32 to   33- 160

Aux basis identifier                     ...   AUXC
Contraction scheme used                  ... SEGMENTED
Do orthogonalization                     ... YES
All operator combinations                ... NO
Transpose (ia|K)                         ... NO
Integral generator used                  ... LIBINT
Starting integral generation + trafo... 
Half trafo (segmented) done. Total time =  0.5 sec. integrals=  0.3 sec trafo=  0.1 sec
Integral generation and half transformation done (  0.5 sec)

Reading or making V^(-1/2)          ... done (  0.0 sec)
Sorting IJK integrals               ... done (  0.2 sec)
Sorting IAK integrals               ... done (  0.3 sec)

SHARK RI integral transformation done. Total time =  0.7 sec.

Opening buffers                              ... done
Frozen core precalculation                   ... done

Starting loop over batches of integrals:

Operator 0  - window                       ... (  9- 32)x( 33-160)
Operator 0  - Memory available             ...  4096 MB
Operator 0  - Memory needed per MO         ...   0.5 MB
Operator 0  - Number of orbitals per batch ... 24
Operator 0  - Number of batches            ... 1

OPERATOR  0   PASS   0:  MOs     9 ...   32
  Reading integrals       ... ok
  Internal MO  11
  Internal MO  14
  Internal MO  17
  Internal MO  20
  Internal MO  23
  Internal MO  26
  Internal MO  29
  Internal MO  32
Closing buffer GIPV ( 0.02 GB; CompressionRatio= 1.00)
Time spent in pair loops =     1.916 sec
Deleting buffers (Ka|jb) ...done

-----------------------------------------------
 RI-MP2 CORRELATION ENERGY:     -0.436034579 Eh
-----------------------------------------------


---------------------
MP2 DENSITY FORMATION
---------------------

Completing the external part of the density      ... done
Storing the unrelaxed density                    ... done

Re-sorting 3-index density container for op 0    ... done
Computing external part of the Lagrangian        ... done
Calculating the xc-kernel                        ... done
Calculating G(D)                                 ... done
Completing the Lagrangian                        ... done
Solving the Z-vector equations                   ... Using XC Grid                  ... (calc.grid_cpscf.tmp) 
Recalculating density on grid  ... (calc.grho_cpscf0.tmp) done
Calculating the xc-kernel      ... (calc.fxc_cpscf0.tmp) done

-------------------
SHARK CP-SCF DRIVER
-------------------

Dimension of the orbital basis          ...    161
Dimension of the CPSCF-problem          ...   4224
Number of operators                     ...      1
Max. number of iterations               ...    128
Convergence Tolerance                   ... 3.0e-05
Number of perturbations                 ...      1
Perturbation type                       ... REAL

----------------------------
POPLE LINEAR EQUATION SOLVER
----------------------------

  ITERATION   0:   ||err||_max =   7.1480e-02 (   2.0 sec)
  ITERATION   1:   ||err||_max =   1.9830e-02 (   2.0 sec)
  ITERATION   2:   ||err||_max =   8.7518e-03 (   2.0 sec)
  ITERATION   3:   ||err||_max =   2.6656e-03 (   2.0 sec)
  ITERATION   4:   ||err||_max =   9.2230e-04 (   2.0 sec)
  ITERATION   5:   ||err||_max =   3.2690e-04 (   1.9 sec)
  ITERATION   6:   ||err||_max =   1.4380e-04 (   1.9 sec)
  ITERATION   7:   ||err||_max =   5.3326e-05 (   1.9 sec)
  ITERATION   8:   ||err||_max =   1.6290e-05 (   1.9 sec)
done
Finalizing the relaxed density                   ... done
Transforming P to the AO basis                   ... done
Storing the relaxed density                      ... done

------------------------------------
ENERGY WEIGHTED DENSITY FINALIZATION
------------------------------------

Gathering the parts of the W-matrix              ... done
Forming the Z-density                            ... done
Transforming Z to the AO basis                   ... done
Calculating G(Z)                                 ... done
Finalizing the W-matrix                          ... done
Transforming W to the AO basis and storing       ... done

----------------------------------
MP2 DERIVATIVE INTEGRAL GENERATION
----------------------------------

Input SCF Electron Density              ... calc.scfp
Input Correlated Electron Density       ... calc.pmp2re
Input Energy Weighted Density           ... calc.wmp2.tmp

Nuclear repulsion gradient              ... done (  0.0 sec)
HCore & Overlap gradient  (SHARK)       ... done (  0.2 sec)
Two-electron RIJ gradient terms         ... done (  1.1 sec)

-----------------------------------------------------------
MP2 COSX Grid Generation
-----------------------------------------------------------

General Integration Accuracy     IntAcc      ... 4.871
Radial Grid Type                 RadialGrid  ... OptM3 with GC (2021)
Angular Grid (max. ang.)         AngularGrid ... 4 (Lebedev-302)
Angular grid pruning method      GridPruning ... 4 (adaptive)
Weight generation scheme         WeightScheme... mBecke (2022)
Basis function cutoff            BFCut       ... 1.0000e-12
Integration weight cutoff        WCut        ... 1.0000e-14
Partially contracted basis set               ... on
Rotationally invariant grid construction     ... off
Angular grids for H and He will be reduced by one unit

Total number of grid points                  ...    89928
Total number of batches                      ...      710
Average number of points per batch           ...      126
Average number of grid points per atom       ...     5620
UseSFitting                                  ... on
Two-electron COSX gradient terms        ... 
Integration Timings:
Total Time                  =    18.7 sec
Basis fcn evaluation        =     0.3 sec
Density evaluation          =     0.4 sec
A evaluation                =    16.1 sec
A derivative evaluation     =     0.0 sec
S-fit derivative evaluation =     0.0 sec
anal. over. der. evaluation =     0.0 sec
num. over. der. evaluation  =     1.2 sec
K(P) evaluation             =     0.2 sec
finalize                    =     0.0 sec

done ( 19.7 sec)
CPCM gradient                           ... done (  1.0 sec)
DFT XC gradient                         ... Exchange-correlation gradient    ... done
done (  3.2 sec)
Empirical dispersion gradient           ... 
-------------------
DISPERSION GRADIENT
-------------------

   1   O   :    0.000154673    0.000163385    0.000029546
   2   C   :    0.000179480    0.000067517    0.000054200
   3   O   :    0.000207051   -0.000074032   -0.000011243
   4   C   :    0.000152537   -0.000053591   -0.000038757
   5   C   :   -0.000231664   -0.000075804   -0.000009808
   6   C   :   -0.000218518   -0.000247143    0.000019349
   7   C   :   -0.000185654   -0.000007470   -0.000056579
   8   C   :    0.000021592    0.000312208    0.000021341
   9   O   :   -0.000110992   -0.000062060    0.000043800
  10   H   :    0.000080574   -0.000027394    0.000000692
  11   H   :    0.000073367   -0.000023381   -0.000047852
  12   H   :    0.000064004   -0.000059705   -0.000023570
  13   H   :   -0.000000058    0.000041090    0.000110661
  14   H   :   -0.000055512    0.000106784   -0.000032720
  15   H   :   -0.000078314    0.000014844   -0.000055322
  16   H   :   -0.000052568   -0.000075248   -0.000003735

Difference to translation invariance:
           :    0.0000000000   -0.0000000000    0.0000000000

Difference to rotation invariance:
           :    0.0000000000   -0.0000000000    0.0000000000

Norm of the Dispersion gradient    ...    0.0007491769
RMS gradient                       ...    0.0001081344
MAX gradient                       ...    0.0003122083
done (  0.2 sec)

-------
TIMINGS
-------

Total time                :   58.682 sec
Integral trafo            :    0.743 sec (  1.3%)
FC preparation            :    0.157 sec (  0.3%)
I/O of integrals          :    0.127 sec (  0.2%)
K(i,j) operators          :    0.289 sec (  0.5%)
T(i,j) pair energies      :    0.053 sec (  0.1%)
V**(-1/2)                 :    0.064 sec (  0.1%)
Gamma(ia|P)               :    0.292 sec (  0.5%)
Gamma-Trafo               :    0.127 sec (  0.2%)
D(virtual)                :    0.074 sec (  0.1%)
D(internal)               :    0.347 sec (  0.6%)
W(virtual)                :    0.147 sec (  0.3%)
W(internal)               :    0.452 sec (  0.8%)
L(virtual)                :    0.397 sec (  0.7%)
L(internal)               :    0.052 sec (  0.1%)
XC kernel                 :    0.063 sec (  0.1%)
G(D)                      :    4.690 sec (  8.0%)
G(Z)                      :    6.485 sec ( 11.1%)
Z-vector solution         :   17.786 sec ( 30.3%)
3-index derivative        :    0.768 sec (  1.3%)
2-index derivative        :    0.054 sec (  0.1%)
Fock matrix gradient      :   25.234 sec ( 43.0%)


---------------------------------------
MP2 TOTAL ENERGY:     -457.520228285 Eh
---------------------------------------

The final MP2 gradient
  0:  -0.00069164  -0.00006159   0.00139333
  1:   0.00348956   0.00350497  -0.00371616
  2:  -0.00217832  -0.00292914   0.00121854
  3:   0.00049572   0.00032365  -0.00006276
  4:  -0.00110571   0.00117073   0.00031974
  5:   0.00039857  -0.00117715   0.00067616
  6:  -0.00072920   0.00142846  -0.00059815
  7:  -0.00216445  -0.00104744  -0.00143608
  8:   0.00218385  -0.00148235   0.00285697
  9:   0.00034792   0.00013609  -0.00031874
 10:   0.00037241   0.00012984   0.00005423
 11:   0.00002183  -0.00010039  -0.00003961
 12:  -0.00042462  -0.00015744   0.00013408
 13:  -0.00003758  -0.00000659  -0.00021515
 14:   0.00006343   0.00032333   0.00000821
 15:  -0.00005618  -0.00000716  -0.00022939

-----------------------------------
NORM OF THE MP2 GRADIENT:  0.009344
-----------------------------------

Maximum memory used throughout the entire MP2-calculation: 39.0 MB


-------------------------------------------------------------------------------
                          DFT DISPERSION CORRECTION                            
                                                                               
                              DFTD3 V3.1  Rev 1                                
                          USING Becke-Johnson damping                          
-------------------------------------------------------------------------------
-------------------------   ----------------
Dispersion correction           -0.010681282
-------------------------   ----------------


-------------------------   --------------------
FINAL SINGLE POINT ENERGY      -457.530909567881
-------------------------   --------------------

------------------------------------------------------------------------------
                         ORCA GEOMETRY RELAXATION STEP
------------------------------------------------------------------------------

Reading the OPT-File                    .... done
Getting information on internals        .... done
Copying old internal coords+grads       .... done
Making the new internal coordinates     .... (2022 redundants) done
Validating the new internal coordinates .... (2022 redundants) done
Calculating the B-matrix                .... done
Calculating the G,G- and P matrices     .... done
Transforming gradient to internals      .... done
Projecting the internal gradient        .... done
Number of atoms                         ....  16
Number of internal coordinates          ....  70
Current Energy                          ....  -457.530909568 Eh
Current gradient norm                   ....     0.009343808 Eh/bohr
Maximum allowed component of the step   ....  0.300
Current trust radius                    ....  0.450
Updating the Hessian (BFGS)             .... done
Forming the augmented Hessian           .... done
Diagonalizing the augmented Hessian     .... done
Last element of RFO vector              ....  0.999468206
Lowest eigenvalues of augmented Hessian:
 -0.000138391  0.012444708  0.021126449  0.023545964  0.027263215
Length of the computed step             ....  0.032625709
The final length of the internal step   ....  0.032625709
Converting the step to Cartesian space:
 Initial RMS(Int)=    0.0038995181
Transforming coordinates:
 Iter   0:  RMS(Cart)=    0.0075296157 RMS(Int)=    0.7501717942
done
Storing new coordinates                 .... done
The predicted energy change is          ....    -0.000069269
Previously predicted energy change      ....    -0.000428497
Actually observed energy change         ....    -0.000288162
Ratio of predicted to observed change   ....     0.672493647
New trust radius                        ....     0.450000000

                                .--------------------.
          ----------------------|Geometry convergence|-------------------------
          Item                value                   Tolerance       Converged
          ---------------------------------------------------------------------
          Energy change      -0.0002881616            0.0000010000      NO
          RMS gradient        0.0007737937            0.0000300000      NO
          MAX gradient        0.0033980599            0.0001000000      NO
          RMS step            0.0038995181            0.0006000000      NO
          MAX step            0.0123591765            0.0010000000      NO
          ........................................................
          Max(Bonds)      0.0041      Max(Angles)    0.40
          Max(Dihed)        0.71      Max(Improp)    0.00
          ---------------------------------------------------------------------

The optimization has not yet converged - more geometry cycles are needed


    ---------------------------------------------------------------------------
                         Redundant Internal Coordinates
                            (Angstroem and degrees)

        Definition                    Value    dE/dq     Step     New-Value
    ----------------------------------------------------------------------------
     1. B(C   1,O   0)                1.2016 -0.000424  0.0006    1.2022   
     2. B(O   2,C   1)                1.3155  0.001693 -0.0012    1.3143   
     3. B(C   3,O   2)                1.4488  0.001272 -0.0032    1.4456   
     4. B(C   4,C   1)                1.5472  0.002233 -0.0041    1.5430   
     5. B(C   5,C   4)                1.4786 -0.000495  0.0018    1.4804   
     6. B(C   6,C   5)                1.3646 -0.000211  0.0004    1.3650   
     7. B(C   7,C   6)                1.4219  0.001215 -0.0010    1.4209   
     8. B(O   8,C   7)                1.2913  0.003398 -0.0026    1.2887   
     9. B(O   8,C   4)                1.4484  0.001567 -0.0027    1.4457   
    10. B(H   9,C   3)                1.0951  0.000035  0.0001    1.0952   
    11. B(H  10,C   3)                1.0954  0.000058  0.0001    1.0955   
    12. B(H  11,C   3)                1.0919  0.000106 -0.0001    1.0918   
    13. B(H  12,C   4)                1.1046  0.000088 -0.0001    1.1045   
    14. B(H  13,C   5)                1.0913  0.000036 -0.0001    1.0912   
    15. B(H  14,C   6)                1.0878  0.000011 -0.0000    1.0877   
    16. B(H  15,C   7)                1.0940  0.000058 -0.0001    1.0940   
    17. A(O   2,C   1,C   4)          111.60 -0.001938    0.37    111.98   
    18. A(O   0,C   1,O   2)          128.48  0.002067   -0.40    128.08   
    19. A(O   0,C   1,C   4)          119.91 -0.000153    0.03    119.94   
    20. A(C   1,O   2,C   3)          115.88 -0.000972    0.26    116.15   
    21. A(O   2,C   3,H   9)          109.85  0.000544   -0.01    109.84   
    22. A(H   9,C   3,H  10)          109.89 -0.000563    0.05    109.94   
    23. A(O   2,C   3,H  11)          105.37 -0.000087    0.12    105.49   
    24. A(H  10,C   3,H  11)          110.94 -0.000100   -0.08    110.86   
    25. A(H   9,C   3,H  11)          110.96 -0.000121   -0.09    110.86   
    26. A(O   2,C   3,H  10)          109.74  0.000372    0.02    109.77   
    27. A(C   1,C   4,H  12)          107.67  0.000371    0.01    107.68   
    28. A(C   1,C   4,C   5)          113.62 -0.000295   -0.06    113.56   
    29. A(O   8,C   4,H  12)          106.37 -0.000491    0.23    106.59   
    30. A(C   5,C   4,O   8)          103.99  0.000251   -0.01    103.98   
    31. A(C   1,C   4,O   8)          112.77  0.000139   -0.10    112.67   
    32. A(C   5,C   4,H  12)          112.25 -0.000005   -0.05    112.20   
    33. A(C   4,C   5,C   6)          108.74  0.001143   -0.18    108.56   
    34. A(C   6,C   5,H  13)          128.06 -0.000741   -0.02    128.04   
    35. A(C   4,C   5,H  13)          123.20 -0.000403    0.20    123.40   
    36. A(C   5,C   6,C   7)          105.57 -0.000151    0.05    105.62   
    37. A(C   7,C   6,H  14)          125.76  0.000406    0.03    125.79   
    38. A(C   5,C   6,H  14)          128.66 -0.000256   -0.08    128.58   
    39. A(O   8,C   7,H  15)          117.00  0.000337    0.19    117.19   
    40. A(C   6,C   7,H  15)          129.52 -0.000035   -0.18    129.34   
    41. A(C   6,C   7,O   8)          113.48 -0.000302   -0.01    113.47   
    42. A(C   4,O   8,C   7)          108.22 -0.000942    0.14    108.36   
    43. D(C   3,O   2,C   1,C   4)   -179.77  0.000611   -0.37   -180.13   
    44. D(C   3,O   2,C   1,O   0)     -0.99 -0.000718    0.71     -0.28   
    45. D(H  11,C   3,O   2,C   1)    179.93  0.000025   -0.01    179.91   
    46. D(H  10,C   3,O   2,C   1)    -60.57  0.000051   -0.03    -60.61   
    47. D(H   9,C   3,O   2,C   1)     60.35 -0.000065    0.04     60.39   
    48. D(C   5,C   4,C   1,O   2)   -117.75 -0.000725    0.53   -117.22   
    49. D(C   5,C   4,C   1,O   0)     63.36  0.000442   -0.50     62.86   
    50. D(H  12,C   4,C   1,O   0)    -61.61  0.000373   -0.40    -62.00   
    51. D(O   8,C   4,C   1,O   2)      0.26 -0.000507    0.41      0.67   
    52. D(O   8,C   4,C   1,O   0)   -178.63  0.000660   -0.62   -179.25   
    53. D(H  13,C   5,C   4,C   1)    -55.95  0.000174   -0.33    -56.29   
    54. D(C   6,C   5,C   4,H  12)   -113.98  0.000377   -0.29   -114.27   
    55. D(C   6,C   5,C   4,O   8)      0.58 -0.000060   -0.05      0.53   
    56. D(H  13,C   5,C   4,O   8)   -178.92  0.000001   -0.17   -179.09   
    57. D(C   6,C   5,C   4,C   1)    123.55  0.000112   -0.22    123.34   
    58. D(H  14,C   6,C   5,H  13)     -0.46 -0.000018    0.09     -0.37   
    59. D(H  14,C   6,C   5,C   4)   -179.93  0.000044   -0.04   -179.97   
    60. D(C   7,C   6,C   5,H  13)    178.79 -0.000072    0.23    179.02   
    61. D(C   7,C   6,C   5,C   4)     -0.69 -0.000010    0.11     -0.58   
    62. D(H  15,C   7,C   6,H  14)     -0.21  0.000040    0.02     -0.19   
    63. D(H  15,C   7,C   6,C   5)   -179.49  0.000098   -0.12   -179.61   
    64. D(O   8,C   7,C   6,H  14)    179.85  0.000023    0.01    179.85   
    65. D(O   8,C   7,C   6,C   5)      0.58  0.000081   -0.14      0.44   
    66. D(C   4,O   8,C   7,H  15)    179.86 -0.000143    0.09    179.95   
    67. D(C   4,O   8,C   7,C   6)     -0.20 -0.000128    0.11     -0.09   
    68. D(C   7,O   8,C   4,H  12)    118.45  0.000014    0.01    118.46   
    69. D(C   7,O   8,C   4,C   5)     -0.23  0.000119   -0.03     -0.26   
    70. D(C   7,O   8,C   4,C   1)   -123.75  0.000233    0.10   -123.65   
    ----------------------------------------------------------------------------

Geometry step timings:
Preparation and reading OPT file:      0.001 s ( 0.129 %)
Internal coordinates            :      0.000 s ( 0.006 %)
B/P matrices and projection     :      0.001 s ( 0.147 %)
Hessian update/contruction      :      0.525 s (99.406 %)
Making the step                 :      0.001 s ( 0.107 %)
Converting the step to Cartesian:      0.000 s ( 0.020 %)
Storing new data                :      0.000 s ( 0.009 %)
Checking convergence            :      0.000 s ( 0.003 %)
Final printing                  :      0.001 s ( 0.172 %)
Total time                      :      0.528 s

Time for energy+gradient        :    105.646 s
Time for complete geometry iter :    106.612 s

         *************************************************************
         *                GEOMETRY OPTIMIZATION CYCLE   6            *
         *************************************************************
---------------------------------
CARTESIAN COORDINATES (ANGSTROEM)
---------------------------------
  O      1.548976    1.586287    0.292688
  C      0.977220    0.529629    0.336760
  O      1.452869   -0.661925    0.051344
  C      2.833616   -0.711565   -0.373836
  C     -0.501208    0.471587    0.774762
  C     -1.415804    1.202858   -0.130982
  C     -2.374154    0.336888   -0.572399
  C     -2.065668   -0.913620    0.027621
  O     -1.025897   -0.875476    0.787964
  H      3.480691   -0.319516    0.418068
  H      2.961420   -0.120749   -1.287476
  H      3.043426   -1.766568   -0.560685
  H     -0.558066    0.842311    1.813602
  H     -1.297708    2.258774   -0.379536
  H     -3.203885    0.530580   -1.248567
  H     -2.579938   -1.874398   -0.068116

----------------------------
CARTESIAN COORDINATES (A.U.)
----------------------------
  NO LB      ZA    FRAG     MASS         X           Y           Z
   0 O     8.0000    0    15.999    2.927141    2.997648    0.553100
   1 C     6.0000    0    12.011    1.846678    1.000855    0.636385
   2 O     8.0000    0    15.999    2.745524   -1.250857    0.097026
   3 C     6.0000    0    12.011    5.354759   -1.344663   -0.706447
   4 C     6.0000    0    12.011   -0.947145    0.891171    1.464087
   5 C     6.0000    0    12.011   -2.675482    2.273072   -0.247520
   6 C     6.0000    0    12.011   -4.486501    0.636626   -1.081678
   7 C     6.0000    0    12.011   -3.903547   -1.726492    0.052195
   8 O     8.0000    0    15.999   -1.938665   -1.654410    1.489036
   9 H     1.0000    0     1.008    6.577552   -0.603797    0.790034
  10 H     1.0000    0     1.008    5.596272   -0.228182   -2.432976
  11 H     1.0000    0     1.008    5.751241   -3.338331   -1.059542
  12 H     1.0000    0     1.008   -1.054591    1.591738    3.427212
  13 H     1.0000    0     1.008   -2.452314    4.268464   -0.717219
  14 H     1.0000    0     1.008   -6.054466    1.002651   -2.359449
  15 H     1.0000    0     1.008   -4.875376   -3.542100   -0.128720

--------------------------------
INTERNAL COORDINATES (ANGSTROEM)
--------------------------------
 O      0   0   0     0.000000000000     0.00000000     0.00000000
 C      1   0   0     1.202236755475     0.00000000     0.00000000
 O      2   1   0     1.314346518322   128.07778403     0.00000000
 C      3   2   1     1.445581360617   116.14605243   359.73820315
 C      2   1   3     1.543036391385   119.94252142   179.88698885
 C      5   2   1     1.480410500067   113.55827145    62.86600855
 C      6   5   2     1.364986343855   108.55579911   123.33745577
 C      7   6   5     1.420900489518   105.62554556   359.42244191
 O      8   7   6     1.288681720197   113.47037944     0.43748458
 H      4   3   2     1.095225917406   109.83771442    60.38603705
 H      4   3   2     1.095506994773   109.76759776   299.39467267
 H      4   3   2     1.091771414824   105.49027237   179.91295944
 H      5   2   1     1.104472457044   107.67920430   298.00254430
 H      6   5   2     1.091184763110   123.40124037   303.71616069
 H      7   6   5     1.087737388066   128.58074456   180.02952588
 H      8   7   6     1.093953221071   129.34031072   180.39389382

---------------------------
INTERNAL COORDINATES (A.U.)
---------------------------
 O      0   0   0     0.000000000000     0.00000000     0.00000000
 C      1   0   0     2.271898215982     0.00000000     0.00000000
 O      2   1   0     2.483754964702   128.07778403     0.00000000
 C      3   2   1     2.731752875867   116.14605243   359.73820315
 C      2   1   3     2.915916194393   119.94252142   179.88698885
 C      5   2   1     2.797570410909   113.55827145    62.86600855
 C      6   5   2     2.579450366429   108.55579911   123.33745577
 C      7   6   5     2.685112788743   105.62554556   359.42244191
 O      8   7   6     2.435255524964   113.47037944     0.43748458
 H      4   3   2     2.069677038671   109.83771442    60.38603705
 H      4   3   2     2.070208197916   109.76759776   299.39467267
 H      4   3   2     2.063148974861   105.49027237   179.91295944
 H      5   2   1     2.087150466273   107.67920430   298.00254430
 H      6   5   2     2.062040363786   123.40124037   303.71616069
 H      7   6   5     2.055525769071   128.58074456   180.02952588
 H      8   7   6     2.067271991146   129.34031072   180.39389382

------------------------------------------------------------------------------
                   ___                                                        
                  /   \      - P O W E R E D   B Y -                         
                 /     \                                                     
                 |  |  |   _    _      __       _____    __    __             
                 |  |  |  | |  | |    /  \     |  _  \  |  |  /  |          
                  \  \/   | |  | |   /    \    | | | |  |  | /  /          
                 / \  \   | |__| |  /  /\  \   | |_| |  |  |/  /          
                |  |  |   |  __  | /  /__\  \  |    /   |      \           
                |  |  |   | |  | | |   __   |  |    \   |  |\   \          
                \     /   | |  | | |  |  |  |  | |\  \  |  | \   \       
                 \___/    |_|  |_| |__|  |__|  |_| \__\ |__|  \__/        
                                                                              
                      - O R C A' S   B I G   F R I E N D -                    
                                      &                                       
                       - I N T E G R A L  F E E D E R -                       
                                                                              
 v1 FN, 2020, v2 2021, v3 2022-2024                                           
------------------------------------------------------------------------------


----------------------
SHARK INTEGRAL PACKAGE
----------------------

Number of atoms                             ...     16
Number of basis functions                   ...    161
Number of shells                            ...     75
Maximum angular momentum                    ...      2
Integral batch strategy                     ... SHARK/LIBINT Hybrid
RI-J (if used) integral strategy            ... SPLIT-RIJ (Revised 2003 algorithm where possible)
Printlevel                                  ...      1
Contraction scheme used                     ... SEGMENTED contraction
Prescreening option                         ... SCHWARTZ
   Thresh                                   ... 1.000e-12
   Tcut                                     ... 1.000e-14
   Tpresel                                  ... 1.000e-14 
Coulomb Range Separation                    ... NOT USED
Exchange Range Separation                   ... NOT USED
Multipole approximations                    ... NOT USED
Finite Nucleus Model                        ... NOT USED
CABS basis                                  ... NOT available
Auxiliary Coulomb fitting basis             ... AVAILABLE
   # of basis functions in Aux-J            ...    518
   # of shells in Aux-J                     ...    170
   Maximum angular momentum in Aux-J        ...      4
Auxiliary J/K fitting basis                 ... NOT available
Auxiliary Correlation fitting basis         ... AVAILABLE
   # of basis functions in Aux-C            ...    530
   # of shells in Aux-C                     ...    186
   Maximum angular momentum in Aux-C        ...      3
Auxiliary 'external' fitting basis          ... NOT available

Checking pre-screening integrals            ... done (  0.0 sec) Dimension = 75
Check shell pair data                       ... done (  0.0 sec)
Shell pair information
Shell pair cut-off parameter TPreSel        ...   1.0e-14
Total number of shell pairs                 ...      2850
Shell pairs after pre-screening             ...      2684
Total number of primitive shell pairs       ...     10434
Primitive shell pairs kept                  ...      7257
          la=0 lb=0:    805 shell pairs
          la=1 lb=0:    965 shell pairs
          la=1 lb=1:    309 shell pairs
          la=2 lb=0:    349 shell pairs
          la=2 lb=1:    212 shell pairs
          la=2 lb=2:     44 shell pairs

Calculating one electron integrals          ... done (  0.0 sec)
Calculating RI/J V-Matrix + Cholesky decomp.... done (  0.0 sec)
Calculating RI/C V-Matrix + Cholesky decomp.... done (  0.0 sec)
Calculating Nuclear repulsion               ... done (  0.0 sec) ENN=    448.807179021412 Eh

Diagonalization of the overlap matrix:
Smallest eigenvalue                        ... 8.354e-04
Time for diagonalization                   ...    0.003 sec
Threshold for overlap eigenvalues          ... 1.000e-07
Number of eigenvalues below threshold      ... 0
Time for construction of square roots      ...    0.001 sec
Total time needed                          ...    0.004 sec

-------------------
DFT GRID GENERATION
-------------------

General Integration Accuracy     IntAcc      ... 4.388
Radial Grid Type                 RadialGrid  ... OptM3 with GC (2021)
Angular Grid (max. ang.)         AngularGrid ... 4 (Lebedev-302)
Angular grid pruning method      GridPruning ... 4 (adaptive)
Weight generation scheme         WeightScheme... mBecke (2022)
Basis function cutoff            BFCut       ... 1.0000e-12
Integration weight cutoff        WCut        ... 1.0000e-14
Partially contracted basis set               ... off
Rotationally invariant grid construction     ... off
Angular grids for H and He will be reduced by one unit

Total number of grid points                  ...    77024
Total number of batches                      ...     1211
Average number of points per batch           ...       63
Average number of grid points per atom       ...     4814

--------------------
COSX GRID GENERATION
--------------------

GRIDX 1
-------
General Integration Accuracy     IntAcc      ... 3.816
Radial Grid Type                 RadialGrid  ... OptM3 with GC (2021)
Angular Grid (max. ang.)         AngularGrid ... 1 (Lebedev-50)
Angular grid pruning method      GridPruning ... 4 (adaptive)
Weight generation scheme         WeightScheme... mBecke (2022)
Basis function cutoff            BFCut       ... 1.0000e-12
Integration weight cutoff        WCut        ... 1.0000e-14
Partially contracted basis set               ... on
Rotationally invariant grid construction     ... off
Angular grids for H and He will be reduced by one unit

Total number of grid points                  ...     9831
Total number of batches                      ...       86
Average number of points per batch           ...      114
Average number of grid points per atom       ...      614
UseSFitting                                  ... on

GRIDX 2
-------
General Integration Accuracy     IntAcc      ... 4.020
Radial Grid Type                 RadialGrid  ... OptM3 with GC (2021)
Angular Grid (max. ang.)         AngularGrid ... 2 (Lebedev-110)
Angular grid pruning method      GridPruning ... 4 (adaptive)
Weight generation scheme         WeightScheme... mBecke (2022)
Basis function cutoff            BFCut       ... 1.0000e-12
Integration weight cutoff        WCut        ... 1.0000e-14
Partially contracted basis set               ... on
Rotationally invariant grid construction     ... off
Angular grids for H and He will be reduced by one unit

Total number of grid points                  ...    21672
Total number of batches                      ...      180
Average number of points per batch           ...      120
Average number of grid points per atom       ...     1354
UseSFitting                                  ... on

GRIDX 3
-------
General Integration Accuracy     IntAcc      ... 4.338
Radial Grid Type                 RadialGrid  ... OptM3 with GC (2021)
Angular Grid (max. ang.)         AngularGrid ... 3 (Lebedev-194)
Angular grid pruning method      GridPruning ... 4 (adaptive)
Weight generation scheme         WeightScheme... mBecke (2022)
Basis function cutoff            BFCut       ... 1.0000e-12
Integration weight cutoff        WCut        ... 1.0000e-14
Partially contracted basis set               ... on
Rotationally invariant grid construction     ... off
Angular grids for H and He will be reduced by one unit

Total number of grid points                  ...    47649
Total number of batches                      ...      381
Average number of points per batch           ...      125
Average number of grid points per atom       ...     2978
UseSFitting                                  ... on
Initializing property integral containers    ... done (  0.0 sec)

SHARK setup successfully completed in   1.6 seconds

Maximum memory used throughout the entire STARTUP-calculation: 31.9 MB
Occupation numbers will be reassigned to an Aufbau configuration
             **** ENERGY FILE WAS UPDATED (calc.en.tmp) ****
Finished Guess after   0.3 sec
Maximum memory used throughout the entire GUESS-calculation: 11.2 MB
--------------------
CPCM SOLVATION MODEL
--------------------
CPCM parameters:
  Epsilon                                         ...      16.7000
  Refrac                                          ...       1.2750
  Rsolv                                           ...       1.3000
  Surface type                                    ... GAUSSIAN VDW
  Discretization scheme                           ... Constant charge density
    Threshold for H atoms                         ...       5.0000 (charges/Ang^2)
    Threshold for non-H atoms                     ...       5.0000 (charges/Ang^2)
  Epsilon function type                           ...         CPCM
Solvent:                                          ... CUSTOM
Radii:
  Scheme                                          ... Element-dependent radii
  Radius for O  used is    3.4469 Bohr (=   1.8240 Ang.)
  Radius for C  used is    3.8550 Bohr (=   2.0400 Ang.)
  Radius for H  used is    2.4944 Bohr (=   1.3200 Ang.)
Calculating surface                               ...        done! (  0.0s)
Cavity surface points                             ...         1527
Cavity Volume                                     ...    1036.9224
Cavity Surface-area                               ...     597.9841
Calculating surface distance matrix               ...        done! (  0.0s)
Performing Cholesky decomposition & store         ...        done! (  0.1s)
Overall time for CPCM initialization              ...                 0.1s

----------------------------------------D-I-I-S--------------------------------------------
Iteration    Energy (Eh)           Delta-E    RMSDP     MaxDP     DIISErr   Damp  Time(sec)
-------------------------------------------------------------------------------------------
               ***  Starting incremental Fock matrix formation  ***
    1    -457.0843742916237602     0.00e+00  5.66e-05  1.04e-03  3.95e-03  0.700   4.7
                              *** Initializing SOSCF ***
---------------------------------------S-O-S-C-F--------------------------------------
Iteration    Energy (Eh)           Delta-E    RMSDP     MaxDP     MaxGrad    Time(sec)
--------------------------------------------------------------------------------------
    2    -457.0844089636858030    -3.47e-05  1.67e-04  2.91e-03  3.15e-03     3.4
               *** Restarting incremental Fock matrix formation ***
    3    -457.0845099735091139    -1.01e-04  4.40e-05  6.47e-04  2.36e-04     4.7
    4    -457.0845164251757637    -6.45e-06  3.11e-05  5.94e-04  1.63e-04     3.7
    5    -457.0845172497915314    -8.25e-07  1.29e-05  2.70e-04  1.03e-04     3.7
    6    -457.0845179195778769    -6.70e-07  2.56e-06  6.06e-05  1.39e-05     3.6
    7    -457.0845179293784781    -9.80e-09  1.16e-06  3.15e-05  1.35e-05     3.3
    8    -457.0845179353627259    -5.98e-09  4.87e-07  1.21e-05  2.30e-06     3.1
    9    -457.0845179352255059     1.37e-10  1.82e-07  5.83e-06  1.87e-06     3.0
                 **** Energy Check signals convergence ****

               *****************************************************
               *                     SUCCESS                       *
               *           SCF CONVERGED AFTER   9 CYCLES          *
               *****************************************************

Recomputing exchange energy using gridx3       ... done (    6.545 sec)
Old exchange energy                            :    -30.699657795 Eh
New exchange energy                            :    -30.699673919 Eh
Exchange energy change after final integration :     -0.000016124 Eh
Total energy after final integration           :   -457.084534059 Eh
             **** ENERGY FILE WAS UPDATED (calc.en.tmp) ****

----------------
TOTAL SCF ENERGY
----------------

Total Energy       :       -457.08453405904760 Eh          -12437.90250 eV

Components:
Nuclear Repulsion  :        448.80717902141231 Eh           12212.66422 eV
Electronic Energy  :       -905.79847648916939 Eh          -24648.02963 eV
One Electron Energy:      -1499.48727413057441 Eh          -40803.12312 eV
Two Electron Energy:        593.68879764140502 Eh           16155.09349 eV
CPCM Dielectric    :         -0.09322046746839 Eh              -2.53666 eV

Virial components:
Potential Energy   :       -910.75526437953135 Eh          -24782.91068 eV
Kinetic Energy     :        453.67073032048381 Eh           12345.00818 eV
Virial Ratio       :          2.00752484899379

DFT components:
N(Alpha)           :       32.999975377164 electrons
N(Beta)            :       32.999975377164 electrons
N(Total)           :       65.999950754327 electrons
E(X)               :      -27.321167596911 Eh       
E(C)               :       -1.667639760671 Eh       
E(XC)              :      -28.988807357582 Eh       

CPCM Solvation Model Properties:
Surface-charge          :         -1.01001258027173
Corrected charge        :         -1.00000000000000
Outlying charge corr.   :          0.00000702489836 Eh               0.00019 eV
Free-energy (cav+disp)  :  This term is not implemented in the current solvation scheme

---------------
SCF CONVERGENCE
---------------

  Last Energy change         ...   -1.3722e-10  Tolerance :   1.0000e-09
  Last MAX-Density change    ...    5.8321e-06  Tolerance :   1.0000e-08
  Last RMS-Density change    ...    1.8161e-07  Tolerance :   1.0000e-09
  Last DIIS Error            ...    3.1468e-03  Tolerance :   1.0000e-08
  Last Orbital Gradient      ...    1.8669e-06  Tolerance :   2.0000e-06
  Last Orbital Rotation      ...    1.9434e-06  Tolerance :   2.0000e-06


Total SCF time: 0 days 0 hours 0 min 40 sec 
Finished LeanSCF after  40.7 sec

Maximum memory used throughout the entire LEANSCF-calculation: 27.8 MB

------------------------------------------------------------------------------
                                ORCA  MP2 
------------------------------------------------------------------------------

Freezing NCore=18 chemical core electrons

----------------------
RI-MP2 ENERGY+GRADIENT
----------------------
Dimension of the orbital basis            ...  161
Dimension of the AuxC basis               ...  530
Memory devoted to MP2                     ... 4096 MB   
Data format for matrix containers         ... DOUBLE
Compression type for matrix containers    ... UNCOMPRESSED
Overall scaling of the MP2 energy         ...   2.700e-01

-----------------------
SHARK RI TRANSFORMATION
-----------------------

Number of basis functions                ...    161
Number of aux functions                  ...    530
Number of operators                      ...      1
Generation of IJK                        ... YES
Generation of IAK                        ... YES
Generation of ABK                        ... NO
Orbital Range Operator  0:    0-  32 to   33- 160

Aux basis identifier                     ...   AUXC
Contraction scheme used                  ... SEGMENTED
Do orthogonalization                     ... YES
All operator combinations                ... NO
Transpose (ia|K)                         ... NO
Integral generator used                  ... LIBINT
Starting integral generation + trafo... 
Half trafo (segmented) done. Total time =  0.4 sec. integrals=  0.3 sec trafo=  0.1 sec
Integral generation and half transformation done (  0.4 sec)

Reading or making V^(-1/2)          ... done (  0.0 sec)
Sorting IJK integrals               ... done (  0.2 sec)
Sorting IAK integrals               ... done (  0.3 sec)

SHARK RI integral transformation done. Total time =  0.7 sec.

Opening buffers                              ... done
Frozen core precalculation                   ... done

Starting loop over batches of integrals:

Operator 0  - window                       ... (  9- 32)x( 33-160)
Operator 0  - Memory available             ...  4096 MB
Operator 0  - Memory needed per MO         ...   0.5 MB
Operator 0  - Number of orbitals per batch ... 24
Operator 0  - Number of batches            ... 1

OPERATOR  0   PASS   0:  MOs     9 ...   32
  Reading integrals       ... ok
  Internal MO  11
  Internal MO  14
  Internal MO  17
  Internal MO  20
  Internal MO  23
  Internal MO  26
  Internal MO  29
  Internal MO  32
Closing buffer GIPV ( 0.02 GB; CompressionRatio= 1.00)
Time spent in pair loops =     1.812 sec
Deleting buffers (Ka|jb) ...done

-----------------------------------------------
 RI-MP2 CORRELATION ENERGY:     -0.435768274 Eh
-----------------------------------------------


---------------------
MP2 DENSITY FORMATION
---------------------

Completing the external part of the density      ... done
Storing the unrelaxed density                    ... done

Re-sorting 3-index density container for op 0    ... done
Computing external part of the Lagrangian        ... done
Calculating the xc-kernel                        ... done
Calculating G(D)                                 ... done
Completing the Lagrangian                        ... done
Solving the Z-vector equations                   ... Using XC Grid                  ... (calc.grid_cpscf.tmp) 
Recalculating density on grid  ... (calc.grho_cpscf0.tmp) done
Calculating the xc-kernel      ... (calc.fxc_cpscf0.tmp) done

-------------------
SHARK CP-SCF DRIVER
-------------------

Dimension of the orbital basis          ...    161
Dimension of the CPSCF-problem          ...   4224
Number of operators                     ...      1
Max. number of iterations               ...    128
Convergence Tolerance                   ... 3.0e-05
Number of perturbations                 ...      1
Perturbation type                       ... REAL

----------------------------
POPLE LINEAR EQUATION SOLVER
----------------------------

  ITERATION   0:   ||err||_max =   7.1021e-02 (   1.8 sec)
  ITERATION   1:   ||err||_max =   1.9689e-02 (   1.9 sec)
  ITERATION   2:   ||err||_max =   8.7018e-03 (   1.9 sec)
  ITERATION   3:   ||err||_max =   2.6452e-03 (   1.9 sec)
  ITERATION   4:   ||err||_max =   9.2238e-04 (   1.9 sec)
  ITERATION   5:   ||err||_max =   3.2614e-04 (   1.9 sec)
  ITERATION   6:   ||err||_max =   1.4330e-04 (   1.9 sec)
  ITERATION   7:   ||err||_max =   5.2714e-05 (   2.0 sec)
  ITERATION   8:   ||err||_max =   1.6110e-05 (   1.9 sec)
done
Finalizing the relaxed density                   ... done
Transforming P to the AO basis                   ... done
Storing the relaxed density                      ... done

------------------------------------
ENERGY WEIGHTED DENSITY FINALIZATION
------------------------------------

Gathering the parts of the W-matrix              ... done
Forming the Z-density                            ... done
Transforming Z to the AO basis                   ... done
Calculating G(Z)                                 ... done
Finalizing the W-matrix                          ... done
Transforming W to the AO basis and storing       ... done

----------------------------------
MP2 DERIVATIVE INTEGRAL GENERATION
----------------------------------

Input SCF Electron Density              ... calc.scfp
Input Correlated Electron Density       ... calc.pmp2re
Input Energy Weighted Density           ... calc.wmp2.tmp

Nuclear repulsion gradient              ... done (  0.0 sec)
HCore & Overlap gradient  (SHARK)       ... done (  0.2 sec)
Two-electron RIJ gradient terms         ... done (  1.1 sec)

-----------------------------------------------------------
MP2 COSX Grid Generation
-----------------------------------------------------------

General Integration Accuracy     IntAcc      ... 4.871
Radial Grid Type                 RadialGrid  ... OptM3 with GC (2021)
Angular Grid (max. ang.)         AngularGrid ... 4 (Lebedev-302)
Angular grid pruning method      GridPruning ... 4 (adaptive)
Weight generation scheme         WeightScheme... mBecke (2022)
Basis function cutoff            BFCut       ... 1.0000e-12
Integration weight cutoff        WCut        ... 1.0000e-14
Partially contracted basis set               ... on
Rotationally invariant grid construction     ... off
Angular grids for H and He will be reduced by one unit

Total number of grid points                  ...    89920
Total number of batches                      ...      710
Average number of points per batch           ...      126
Average number of grid points per atom       ...     5620
UseSFitting                                  ... on
Two-electron COSX gradient terms        ... 
Integration Timings:
Total Time                  =    18.8 sec
Basis fcn evaluation        =     0.3 sec
Density evaluation          =     0.4 sec
A evaluation                =    16.1 sec
A derivative evaluation     =     0.0 sec
S-fit derivative evaluation =     0.0 sec
anal. over. der. evaluation =     0.0 sec
num. over. der. evaluation  =     1.2 sec
K(P) evaluation             =     0.2 sec
finalize                    =     0.0 sec

done ( 19.7 sec)
CPCM gradient                           ... done (  1.0 sec)
DFT XC gradient                         ... Exchange-correlation gradient    ... done
done (  3.3 sec)
Empirical dispersion gradient           ... 
-------------------
DISPERSION GRADIENT
-------------------

   1   O   :    0.000155060    0.000162946    0.000029558
   2   C   :    0.000178630    0.000066945    0.000055129
   3   O   :    0.000207537   -0.000073988   -0.000010988
   4   C   :    0.000152787   -0.000053255   -0.000038748
   5   C   :   -0.000235685   -0.000078699   -0.000011756
   6   C   :   -0.000217903   -0.000249393    0.000020397
   7   C   :   -0.000185519   -0.000007933   -0.000056476
   8   C   :    0.000024355    0.000316940    0.000022481
   9   O   :   -0.000111119   -0.000061095    0.000043523
  10   H   :    0.000080613   -0.000027459    0.000000503
  11   H   :    0.000073552   -0.000023220   -0.000048068
  12   H   :    0.000064083   -0.000059728   -0.000023941
  13   H   :   -0.000000130    0.000041346    0.000110767
  14   H   :   -0.000055569    0.000106967   -0.000033014
  15   H   :   -0.000078109    0.000014605   -0.000055652
  16   H   :   -0.000052584   -0.000074977   -0.000003716

Difference to translation invariance:
           :    0.0000000000    0.0000000000    0.0000000000

Difference to rotation invariance:
           :   -0.0000000000    0.0000000000   -0.0000000000

Norm of the Dispersion gradient    ...    0.0007533817
RMS gradient                       ...    0.0001087413
MAX gradient                       ...    0.0003169402
done (  0.1 sec)

-------
TIMINGS
-------

Total time                :   57.329 sec
Integral trafo            :    0.652 sec (  1.1%)
FC preparation            :    0.136 sec (  0.2%)
I/O of integrals          :    0.120 sec (  0.2%)
K(i,j) operators          :    0.274 sec (  0.5%)
T(i,j) pair energies      :    0.043 sec (  0.1%)
V**(-1/2)                 :    0.058 sec (  0.1%)
Gamma(ia|P)               :    0.274 sec (  0.5%)
Gamma-Trafo               :    0.118 sec (  0.2%)
D(virtual)                :    0.070 sec (  0.1%)
D(internal)               :    0.325 sec (  0.6%)
W(virtual)                :    0.139 sec (  0.2%)
W(internal)               :    0.446 sec (  0.8%)
L(virtual)                :    0.300 sec (  0.5%)
L(internal)               :    0.048 sec (  0.1%)
XC kernel                 :    0.284 sec (  0.5%)
G(D)                      :    4.406 sec (  7.7%)
G(Z)                      :    5.985 sec ( 10.4%)
Z-vector solution         :   17.104 sec ( 29.8%)
3-index derivative        :    0.780 sec (  1.4%)
2-index derivative        :    0.054 sec (  0.1%)
Fock matrix gradient      :   25.378 sec ( 44.3%)


---------------------------------------
MP2 TOTAL ENERGY:     -457.520302333 Eh
---------------------------------------

The final MP2 gradient
  0:  -0.00033407  -0.00038110   0.00022012
  1:   0.00110059   0.00130547  -0.00075185
  2:  -0.00007669  -0.00074810   0.00006133
  3:  -0.00072540   0.00000207   0.00022548
  4:  -0.00043803  -0.00003437   0.00028053
  5:   0.00052090  -0.00009797   0.00042902
  6:  -0.00050786  -0.00010921  -0.00030961
  7:  -0.00023050  -0.00053933   0.00007244
  8:   0.00066307  -0.00002316   0.00068672
  9:   0.00023654   0.00002691  -0.00016821
 10:   0.00025923   0.00001936  -0.00001348
 11:   0.00015067   0.00004394  -0.00006226
 12:  -0.00016626   0.00003713  -0.00002077
 13:  -0.00028822   0.00000364  -0.00023497
 14:   0.00009396   0.00038174   0.00000106
 15:  -0.00026870   0.00016440  -0.00036515

-----------------------------------
NORM OF THE MP2 GRADIENT:  0.002834
-----------------------------------

Maximum memory used throughout the entire MP2-calculation: 39.0 MB


-------------------------------------------------------------------------------
                          DFT DISPERSION CORRECTION                            
                                                                               
                              DFTD3 V3.1  Rev 1                                
                          USING Becke-Johnson damping                          
-------------------------------------------------------------------------------
-------------------------   ----------------
Dispersion correction           -0.010690455
-------------------------   ----------------


-------------------------   --------------------
FINAL SINGLE POINT ENERGY      -457.530992787947
-------------------------   --------------------

------------------------------------------------------------------------------
                         ORCA GEOMETRY RELAXATION STEP
------------------------------------------------------------------------------

Reading the OPT-File                    .... done
Getting information on internals        .... done
Copying old internal coords+grads       .... done
Making the new internal coordinates     .... (2022 redundants) done
Validating the new internal coordinates .... (2022 redundants) done
Calculating the B-matrix                .... done
Calculating the G,G- and P matrices     .... done
Transforming gradient to internals      .... done
Projecting the internal gradient        .... done
Number of atoms                         ....  16
Number of internal coordinates          ....  70
Current Energy                          ....  -457.530992788 Eh
Current gradient norm                   ....     0.002834090 Eh/bohr
Maximum allowed component of the step   ....  0.300
Current trust radius                    ....  0.450
Updating the Hessian (BFGS)             .... done
Forming the augmented Hessian           .... done
Diagonalizing the augmented Hessian     .... done
Last element of RFO vector              ....  0.999957499
Lowest eigenvalues of augmented Hessian:
 -0.000014730  0.012448415  0.021207504  0.023535988  0.027262956
Length of the computed step             ....  0.009219959
The final length of the internal step   ....  0.009219959
Converting the step to Cartesian space:
 Initial RMS(Int)=    0.0011019959
Transforming coordinates:
 Iter   0:  RMS(Cart)=    0.0016999989 RMS(Int)=    0.7507689435
done
Storing new coordinates                 .... done
The predicted energy change is          ....    -0.000007366
Previously predicted energy change      ....    -0.000069269
Actually observed energy change         ....    -0.000083220
Ratio of predicted to observed change   ....     1.201397772
New trust radius                        ....     0.675000000

                                .--------------------.
          ----------------------|Geometry convergence|-------------------------
          Item                value                   Tolerance       Converged
          ---------------------------------------------------------------------
          Energy change      -0.0000832201            0.0000010000      NO
          RMS gradient        0.0002522541            0.0000300000      NO
          MAX gradient        0.0009707268            0.0001000000      NO
          RMS step            0.0011019959            0.0006000000      NO
          MAX step            0.0026460854            0.0010000000      NO
          ........................................................
          Max(Bonds)      0.0012      Max(Angles)    0.12
          Max(Dihed)        0.15      Max(Improp)    0.00
          ---------------------------------------------------------------------

The optimization has not yet converged - more geometry cycles are needed


    ---------------------------------------------------------------------------
                         Redundant Internal Coordinates
                            (Angstroem and degrees)

        Definition                    Value    dE/dq     Step     New-Value
    ----------------------------------------------------------------------------
     1. B(C   1,O   0)                1.2022 -0.000504  0.0003    1.2026   
     2. B(O   2,C   1)                1.3143  0.000525 -0.0005    1.3138   
     3. B(C   3,O   2)                1.4456 -0.000074  0.0001    1.4457   
     4. B(C   4,C   1)                1.5430  0.000729 -0.0012    1.5418   
     5. B(C   5,C   4)                1.4804 -0.000113  0.0001    1.4806   
     6. B(C   6,C   5)                1.3650  0.000045  0.0000    1.3650   
     7. B(C   7,C   6)                1.4209  0.000297 -0.0004    1.4205   
     8. B(O   8,C   7)                1.2887  0.000971 -0.0008    1.2879   
     9. B(O   8,C   4)                1.4457  0.000293 -0.0004    1.4453   
    10. B(H   9,C   3)                1.0952  0.000038 -0.0001    1.0952   
    11. B(H  10,C   3)                1.0955  0.000043 -0.0001    1.0954   
    12. B(H  11,C   3)                1.0918 -0.000004 -0.0000    1.0918   
    13. B(H  12,C   4)                1.1045 -0.000006  0.0000    1.1045   
    14. B(H  13,C   5)                1.0912  0.000024 -0.0000    1.0911   
    15. B(H  14,C   6)                1.0877  0.000002 -0.0000    1.0877   
    16. B(H  15,C   7)                1.0940  0.000019 -0.0000    1.0939   
    17. A(O   2,C   1,C   4)          111.98 -0.000464    0.10    112.08   
    18. A(O   0,C   1,O   2)          128.08  0.000426   -0.08    127.99   
    19. A(O   0,C   1,C   4)          119.94  0.000037   -0.01    119.93   
    20. A(C   1,O   2,C   3)          116.15 -0.000135    0.03    116.18   
    21. A(O   2,C   3,H   9)          109.84  0.000310   -0.08    109.76   
    22. A(H   9,C   3,H  10)          109.94 -0.000333    0.10    110.04   
    23. A(O   2,C   3,H  11)          105.49  0.000165   -0.04    105.45   
    24. A(H  10,C   3,H  11)          110.85 -0.000191    0.05    110.91   
    25. A(H   9,C   3,H  11)          110.86 -0.000191    0.05    110.91   
    26. A(O   2,C   3,H  10)          109.77  0.000273   -0.08    109.69   
    27. A(C   1,C   4,H  12)          107.68  0.000182   -0.06    107.62   
    28. A(C   1,C   4,C   5)          113.56 -0.000165    0.06    113.61   
    29. A(O   8,C   4,H  12)          106.59 -0.000059   -0.01    106.58   
    30. A(C   5,C   4,O   8)          103.98  0.000072    0.00    103.98   
    31. A(C   1,C   4,O   8)          112.67  0.000047   -0.03    112.64   
    32. A(C   5,C   4,H  12)          112.20 -0.000080    0.04    112.24   
    33. A(C   4,C   5,C   6)          108.56  0.000279   -0.04    108.52   
    34. A(C   6,C   5,H  13)          128.04 -0.000531    0.11    128.15   
    35. A(C   4,C   5,H  13)          123.40  0.000251   -0.07    123.33   
    36. A(C   5,C   6,C   7)          105.63 -0.000035    0.01    105.64   
    37. A(C   7,C   6,H  14)          125.79  0.000414   -0.09    125.70   
    38. A(C   5,C   6,H  14)          128.58 -0.000379    0.08    128.66   
    39. A(O   8,C   7,H  15)          117.19  0.000558   -0.12    117.07   
    40. A(C   6,C   7,H  15)          129.34 -0.000427    0.10    129.45   
    41. A(C   6,C   7,O   8)          113.47 -0.000130    0.01    113.48   
    42. A(C   4,O   8,C   7)          108.36 -0.000185    0.02    108.38   
    43. D(C   3,O   2,C   1,C   4)    179.84  0.000067   -0.06    179.78   
    44. D(C   3,O   2,C   1,O   0)     -0.26 -0.000088    0.15     -0.11   
    45. D(H  11,C   3,O   2,C   1)    179.91  0.000010   -0.01    179.90   
    46. D(H  10,C   3,O   2,C   1)    -60.61  0.000021   -0.02    -60.62   
    47. D(H   9,C   3,O   2,C   1)     60.39 -0.000020    0.00     60.39   
    48. D(C   5,C   4,C   1,O   2)   -117.23 -0.000098    0.11   -117.12   
    49. D(C   5,C   4,C   1,O   0)     62.87  0.000042   -0.08     62.79   
    50. D(H  12,C   4,C   1,O   0)    -62.00  0.000122   -0.13    -62.12   
    51. D(O   8,C   4,C   1,O   2)      0.66 -0.000088    0.13      0.79   
    52. D(O   8,C   4,C   1,O   0)   -179.24  0.000052   -0.06   -179.31   
    53. D(H  13,C   5,C   4,C   1)    -56.28  0.000017   -0.03    -56.31   
    54. D(C   6,C   5,C   4,H  12)   -114.27  0.000050    0.02   -114.25   
    55. D(C   6,C   5,C   4,O   8)      0.53 -0.000016    0.03      0.56   
    56. D(H  13,C   5,C   4,O   8)   -179.09  0.000006   -0.03   -179.12   
    57. D(C   6,C   5,C   4,C   1)    123.34 -0.000004    0.02    123.36   
    58. D(H  14,C   6,C   5,H  13)     -0.37 -0.000003    0.02     -0.35   
    59. D(H  14,C   6,C   5,C   4)   -179.97  0.000016   -0.03   -180.00   
    60. D(C   7,C   6,C   5,H  13)    179.02 -0.000018    0.06    179.08   
    61. D(C   7,C   6,C   5,C   4)     -0.58  0.000000    0.00     -0.57   
    62. D(H  15,C   7,C   6,H  14)     -0.19  0.000043   -0.06     -0.25   
    63. D(H  15,C   7,C   6,C   5)   -179.61  0.000064   -0.09   -179.70   
    64. D(O   8,C   7,C   6,H  14)    179.85 -0.000004   -0.01    179.85   
    65. D(O   8,C   7,C   6,C   5)      0.44  0.000017   -0.04      0.40   
    66. D(C   4,O   8,C   7,H  15)    179.94 -0.000070    0.11    180.05   
    67. D(C   4,O   8,C   7,C   6)     -0.09 -0.000029    0.06     -0.04   
    68. D(C   7,O   8,C   4,H  12)    118.46 -0.000055   -0.01    118.45   
    69. D(C   7,O   8,C   4,C   5)     -0.26  0.000028   -0.05     -0.31   
    70. D(C   7,O   8,C   4,C   1)   -123.65  0.000156   -0.10   -123.75   
    ----------------------------------------------------------------------------

Geometry step timings:
Preparation and reading OPT file:      0.001 s ( 0.210 %)
Internal coordinates            :      0.000 s ( 0.008 %)
B/P matrices and projection     :      0.001 s ( 0.254 %)
Hessian update/contruction      :      0.371 s (99.038 %)
Making the step                 :      0.001 s ( 0.173 %)
Converting the step to Cartesian:      0.000 s ( 0.029 %)
Storing new data                :      0.000 s ( 0.017 %)
Checking convergence            :      0.000 s ( 0.004 %)
Final printing                  :      0.001 s ( 0.266 %)
Total time                      :      0.374 s

Time for energy+gradient        :    100.344 s
Time for complete geometry iter :    101.128 s

         *************************************************************
         *                GEOMETRY OPTIMIZATION CYCLE   7            *
         *************************************************************
---------------------------------
CARTESIAN COORDINATES (ANGSTROEM)
---------------------------------
  O      1.548803    1.585063    0.293229
  C      0.976652    0.528285    0.338080
  O      1.452834   -0.662048    0.050774
  C      2.833836   -0.711079   -0.374136
  C     -0.501159    0.471573    0.774024
  C     -1.415278    1.203197   -0.132146
  C     -2.373667    0.336961   -0.572991
  C     -2.065603   -0.912863    0.027615
  O     -1.026092   -0.874948    0.786980
  H      3.479418   -0.320145    0.419433
  H      2.960436   -0.118743   -1.286861
  H      3.042883   -1.765996   -0.562221
  H     -0.557642    0.841876    1.813067
  H     -1.295928    2.259203   -0.379538
  H     -3.204095    0.528835   -1.248813
  H     -2.579509   -1.874074   -0.065285

----------------------------
CARTESIAN COORDINATES (A.U.)
----------------------------
  NO LB      ZA    FRAG     MASS         X           Y           Z
   0 O     8.0000    0    15.999    2.926814    2.995336    0.554122
   1 C     6.0000    0    12.011    1.845604    0.998314    0.638880
   2 O     8.0000    0    15.999    2.745459   -1.251088    0.095950
   3 C     6.0000    0    12.011    5.355173   -1.343745   -0.707014
   4 C     6.0000    0    12.011   -0.947054    0.891143    1.462694
   5 C     6.0000    0    12.011   -2.674488    2.273713   -0.249720
   6 C     6.0000    0    12.011   -4.485580    0.636765   -1.082797
   7 C     6.0000    0    12.011   -3.903424   -1.725061    0.052185
   8 O     8.0000    0    15.999   -1.939033   -1.653412    1.487176
   9 H     1.0000    0     1.008    6.575147   -0.604986    0.792613
  10 H     1.0000    0     1.008    5.594414   -0.224392   -2.431814
  11 H     1.0000    0     1.008    5.750216   -3.337249   -1.062444
  12 H     1.0000    0     1.008   -1.053791    1.590914    3.426200
  13 H     1.0000    0     1.008   -2.448949    4.269274   -0.717222
  14 H     1.0000    0     1.008   -6.054862    0.999353   -2.359914
  15 H     1.0000    0     1.008   -4.874566   -3.541486   -0.123371

--------------------------------
INTERNAL COORDINATES (ANGSTROEM)
--------------------------------
 O      0   0   0     0.000000000000     0.00000000     0.00000000
 C      1   0   0     1.202559682707     0.00000000     0.00000000
 O      2   1   0     1.313843983303   127.99320792     0.00000000
 C      3   2   1     1.445723627917   116.18088140   359.88764583
 C      2   1   3     1.541813335970   119.92709647   180.11029965
 C      5   2   1     1.480551392466   113.61295525    62.78522888
 C      6   5   2     1.364997014132   108.51635189   123.36139471
 C      7   6   5     1.420455238402   105.63712414   359.42677377
 O      8   7   6     1.287887723162   113.48159157     0.39811499
 H      4   3   2     1.095151369081   109.75644405    60.38608562
 H      4   3   2     1.095425461920   109.69103959   299.37636759
 H      4   3   2     1.091754042693   105.44489175   179.90074058
 H      5   2   1     1.104501960775   107.61828364   297.87611149
 H      6   5   2     1.091144038215   123.33118369   303.68909456
 H      7   6   5     1.087732175467   128.66383731   180.00044092
 H      8   7   6     1.093917710177   129.44531362   180.30131714

---------------------------
INTERNAL COORDINATES (A.U.)
---------------------------
 O      0   0   0     0.000000000000     0.00000000     0.00000000
 C      1   0   0     2.272508460012     0.00000000     0.00000000
 O      2   1   0     2.482805311142   127.99320792     0.00000000
 C      3   2   1     2.732021722102   116.18088140   359.88764583
 C      2   1   3     2.913604954610   119.92709647   180.11029965
 C      5   2   1     2.797836658957   113.61295525    62.78522888
 C      6   5   2     2.579470530330   108.51635189   123.36139471
 C      7   6   5     2.684271386073   105.63712414   359.42677377
 O      8   7   6     2.433755088016   113.48159157     0.39811499
 H      4   3   2     2.069536162751   109.75644405    60.38608562
 H      4   3   2     2.070054123153   109.69103959   299.37636759
 H      4   3   2     2.063116146292   105.44489175   179.90074058
 H      5   2   1     2.087206220244   107.61828364   297.87611149
 H      6   5   2     2.061963404887   123.33118369   303.68909456
 H      7   6   5     2.055515918686   128.66383731   180.00044092
 H      8   7   6     2.067204885281   129.44531362   180.30131714

------------------------------------------------------------------------------
                   ___                                                        
                  /   \      - P O W E R E D   B Y -                         
                 /     \                                                     
                 |  |  |   _    _      __       _____    __    __             
                 |  |  |  | |  | |    /  \     |  _  \  |  |  /  |          
                  \  \/   | |  | |   /    \    | | | |  |  | /  /          
                 / \  \   | |__| |  /  /\  \   | |_| |  |  |/  /          
                |  |  |   |  __  | /  /__\  \  |    /   |      \           
                |  |  |   | |  | | |   __   |  |    \   |  |\   \          
                \     /   | |  | | |  |  |  |  | |\  \  |  | \   \       
                 \___/    |_|  |_| |__|  |__|  |_| \__\ |__|  \__/        
                                                                              
                      - O R C A' S   B I G   F R I E N D -                    
                                      &                                       
                       - I N T E G R A L  F E E D E R -                       
                                                                              
 v1 FN, 2020, v2 2021, v3 2022-2024                                           
------------------------------------------------------------------------------


----------------------
SHARK INTEGRAL PACKAGE
----------------------

Number of atoms                             ...     16
Number of basis functions                   ...    161
Number of shells                            ...     75
Maximum angular momentum                    ...      2
Integral batch strategy                     ... SHARK/LIBINT Hybrid
RI-J (if used) integral strategy            ... SPLIT-RIJ (Revised 2003 algorithm where possible)
Printlevel                                  ...      1
Contraction scheme used                     ... SEGMENTED contraction
Prescreening option                         ... SCHWARTZ
   Thresh                                   ... 1.000e-12
   Tcut                                     ... 1.000e-14
   Tpresel                                  ... 1.000e-14 
Coulomb Range Separation                    ... NOT USED
Exchange Range Separation                   ... NOT USED
Multipole approximations                    ... NOT USED
Finite Nucleus Model                        ... NOT USED
CABS basis                                  ... NOT available
Auxiliary Coulomb fitting basis             ... AVAILABLE
   # of basis functions in Aux-J            ...    518
   # of shells in Aux-J                     ...    170
   Maximum angular momentum in Aux-J        ...      4
Auxiliary J/K fitting basis                 ... NOT available
Auxiliary Correlation fitting basis         ... AVAILABLE
   # of basis functions in Aux-C            ...    530
   # of shells in Aux-C                     ...    186
   Maximum angular momentum in Aux-C        ...      3
Auxiliary 'external' fitting basis          ... NOT available

Checking pre-screening integrals            ... done (  0.0 sec) Dimension = 75
Check shell pair data                       ... done (  0.0 sec)
Shell pair information
Shell pair cut-off parameter TPreSel        ...   1.0e-14
Total number of shell pairs                 ...      2850
Shell pairs after pre-screening             ...      2684
Total number of primitive shell pairs       ...     10434
Primitive shell pairs kept                  ...      7258
          la=0 lb=0:    805 shell pairs
          la=1 lb=0:    965 shell pairs
          la=1 lb=1:    309 shell pairs
          la=2 lb=0:    349 shell pairs
          la=2 lb=1:    212 shell pairs
          la=2 lb=2:     44 shell pairs

Calculating one electron integrals          ... done (  0.0 sec)
Calculating RI/J V-Matrix + Cholesky decomp.... done (  0.0 sec)
Calculating RI/C V-Matrix + Cholesky decomp.... done (  0.0 sec)
Calculating Nuclear repulsion               ... done (  0.0 sec) ENN=    448.899262013165 Eh

Diagonalization of the overlap matrix:
Smallest eigenvalue                        ... 8.341e-04
Time for diagonalization                   ...    0.003 sec
Threshold for overlap eigenvalues          ... 1.000e-07
Number of eigenvalues below threshold      ... 0
Time for construction of square roots      ...    0.001 sec
Total time needed                          ...    0.004 sec

-------------------
DFT GRID GENERATION
-------------------

General Integration Accuracy     IntAcc      ... 4.388
Radial Grid Type                 RadialGrid  ... OptM3 with GC (2021)
Angular Grid (max. ang.)         AngularGrid ... 4 (Lebedev-302)
Angular grid pruning method      GridPruning ... 4 (adaptive)
Weight generation scheme         WeightScheme... mBecke (2022)
Basis function cutoff            BFCut       ... 1.0000e-12
Integration weight cutoff        WCut        ... 1.0000e-14
Partially contracted basis set               ... off
Rotationally invariant grid construction     ... off
Angular grids for H and He will be reduced by one unit

Total number of grid points                  ...    77023
Total number of batches                      ...     1211
Average number of points per batch           ...       63
Average number of grid points per atom       ...     4814

--------------------
COSX GRID GENERATION
--------------------

GRIDX 1
-------
General Integration Accuracy     IntAcc      ... 3.816
Radial Grid Type                 RadialGrid  ... OptM3 with GC (2021)
Angular Grid (max. ang.)         AngularGrid ... 1 (Lebedev-50)
Angular grid pruning method      GridPruning ... 4 (adaptive)
Weight generation scheme         WeightScheme... mBecke (2022)
Basis function cutoff            BFCut       ... 1.0000e-12
Integration weight cutoff        WCut        ... 1.0000e-14
Partially contracted basis set               ... on
Rotationally invariant grid construction     ... off
Angular grids for H and He will be reduced by one unit

Total number of grid points                  ...     9830
Total number of batches                      ...       86
Average number of points per batch           ...      114
Average number of grid points per atom       ...      614
UseSFitting                                  ... on

GRIDX 2
-------
General Integration Accuracy     IntAcc      ... 4.020
Radial Grid Type                 RadialGrid  ... OptM3 with GC (2021)
Angular Grid (max. ang.)         AngularGrid ... 2 (Lebedev-110)
Angular grid pruning method      GridPruning ... 4 (adaptive)
Weight generation scheme         WeightScheme... mBecke (2022)
Basis function cutoff            BFCut       ... 1.0000e-12
Integration weight cutoff        WCut        ... 1.0000e-14
Partially contracted basis set               ... on
Rotationally invariant grid construction     ... off
Angular grids for H and He will be reduced by one unit

Total number of grid points                  ...    21671
Total number of batches                      ...      180
Average number of points per batch           ...      120
Average number of grid points per atom       ...     1354
UseSFitting                                  ... on

GRIDX 3
-------
General Integration Accuracy     IntAcc      ... 4.338
Radial Grid Type                 RadialGrid  ... OptM3 with GC (2021)
Angular Grid (max. ang.)         AngularGrid ... 3 (Lebedev-194)
Angular grid pruning method      GridPruning ... 4 (adaptive)
Weight generation scheme         WeightScheme... mBecke (2022)
Basis function cutoff            BFCut       ... 1.0000e-12
Integration weight cutoff        WCut        ... 1.0000e-14
Partially contracted basis set               ... on
Rotationally invariant grid construction     ... off
Angular grids for H and He will be reduced by one unit

Total number of grid points                  ...    47649
Total number of batches                      ...      381
Average number of points per batch           ...      125
Average number of grid points per atom       ...     2978
UseSFitting                                  ... on
Initializing property integral containers    ... done (  0.0 sec)

SHARK setup successfully completed in   1.6 seconds

Maximum memory used throughout the entire STARTUP-calculation: 31.9 MB
Occupation numbers will be reassigned to an Aufbau configuration
             **** ENERGY FILE WAS UPDATED (calc.en.tmp) ****
Finished Guess after   0.4 sec
Maximum memory used throughout the entire GUESS-calculation: 11.2 MB
--------------------
CPCM SOLVATION MODEL
--------------------
CPCM parameters:
  Epsilon                                         ...      16.7000
  Refrac                                          ...       1.2750
  Rsolv                                           ...       1.3000
  Surface type                                    ... GAUSSIAN VDW
  Discretization scheme                           ... Constant charge density
    Threshold for H atoms                         ...       5.0000 (charges/Ang^2)
    Threshold for non-H atoms                     ...       5.0000 (charges/Ang^2)
  Epsilon function type                           ...         CPCM
Solvent:                                          ... CUSTOM
Radii:
  Scheme                                          ... Element-dependent radii
  Radius for O  used is    3.4469 Bohr (=   1.8240 Ang.)
  Radius for C  used is    3.8550 Bohr (=   2.0400 Ang.)
  Radius for H  used is    2.4944 Bohr (=   1.3200 Ang.)
Calculating surface                               ...        done! (  0.0s)
Cavity surface points                             ...         1525
Cavity Volume                                     ...    1036.7579
Cavity Surface-area                               ...     597.8918
Calculating surface distance matrix               ...        done! (  0.0s)
Performing Cholesky decomposition & store         ...        done! (  0.1s)
Overall time for CPCM initialization              ...                 0.1s

----------------------------------------D-I-I-S--------------------------------------------
Iteration    Energy (Eh)           Delta-E    RMSDP     MaxDP     DIISErr   Damp  Time(sec)
-------------------------------------------------------------------------------------------
               ***  Starting incremental Fock matrix formation  ***
                              *** Initializing SOSCF ***
---------------------------------------S-O-S-C-F--------------------------------------
Iteration    Energy (Eh)           Delta-E    RMSDP     MaxDP     MaxGrad    Time(sec)
--------------------------------------------------------------------------------------
    1    -457.0845767099842760     0.00e+00  3.93e-05  6.45e-04  3.58e-05     5.1
               *** Restarting incremental Fock matrix formation ***
    2    -457.0845813370082169    -4.63e-06  1.55e-05  2.43e-04  7.16e-05     5.0
    3    -457.0845819057097970    -5.69e-07  1.01e-05  2.03e-04  5.85e-05     3.7
    4    -457.0845819884516459    -8.27e-08  4.43e-06  8.41e-05  3.25e-05     3.6
    5    -457.0845820430060940    -5.46e-08  8.44e-07  2.25e-05  6.25e-06     3.4
    6    -457.0845820436359190    -6.30e-10  3.80e-07  8.92e-06  3.50e-06     3.1
                 **** Energy Check signals convergence ****

               *****************************************************
               *                     SUCCESS                       *
               *           SCF CONVERGED AFTER   6 CYCLES          *
               *****************************************************

Recomputing exchange energy using gridx3       ... done (    6.616 sec)
Old exchange energy                            :    -30.700570886 Eh
New exchange energy                            :    -30.700586156 Eh
Exchange energy change after final integration :     -0.000015270 Eh
Total energy after final integration           :   -457.084597313 Eh
             **** ENERGY FILE WAS UPDATED (calc.en.tmp) ****

----------------
TOTAL SCF ENERGY
----------------

Total Energy       :       -457.08459731346130 Eh          -12437.90422 eV

Components:
Nuclear Repulsion  :        448.89926201316530 Eh           12215.16993 eV
Electronic Energy  :       -905.89059792488274 Eh          -24650.53638 eV
One Electron Energy:      -1499.66841374919773 Eh          -40808.05218 eV
Two Electron Energy:        593.77781582431498 Eh           16157.51580 eV
CPCM Dielectric    :         -0.09324613191842 Eh              -2.53736 eV

Virial components:
Potential Energy   :       -910.76152763745142 Eh          -24783.08111 eV
Kinetic Energy     :        453.67693032399012 Eh           12345.17689 eV
Virial Ratio       :          2.00751121946412

DFT components:
N(Alpha)           :       32.999975753774 electrons
N(Beta)            :       32.999975753774 electrons
N(Total)           :       65.999951507548 electrons
E(X)               :      -27.321845715553 Eh       
E(C)               :       -1.667708698362 Eh       
E(XC)              :      -28.989554413915 Eh       

CPCM Solvation Model Properties:
Surface-charge          :         -1.01000923443496
Corrected charge        :         -1.00000000000000
Outlying charge corr.   :          0.00000702071437 Eh               0.00019 eV
Free-energy (cav+disp)  :  This term is not implemented in the current solvation scheme

---------------
SCF CONVERGENCE
---------------

  Last Energy change         ...    6.2983e-10  Tolerance :   1.0000e-09
  Last MAX-Density change    ...    8.9249e-06  Tolerance :   1.0000e-08
  Last RMS-Density change    ...    3.7953e-07  Tolerance :   1.0000e-09
  Last DIIS Error            ...    6.2718e-04  Tolerance :   1.0000e-08
  Last Orbital Gradient      ...    3.4952e-06  Tolerance :   2.0000e-06
  Last Orbital Rotation      ...    4.8604e-06  Tolerance :   2.0000e-06


Total SCF time: 0 days 0 hours 0 min 31 sec 
Finished LeanSCF after  31.5 sec

Maximum memory used throughout the entire LEANSCF-calculation: 27.9 MB

------------------------------------------------------------------------------
                                ORCA  MP2 
------------------------------------------------------------------------------

Freezing NCore=18 chemical core electrons

----------------------
RI-MP2 ENERGY+GRADIENT
----------------------
Dimension of the orbital basis            ...  161
Dimension of the AuxC basis               ...  530
Memory devoted to MP2                     ... 4096 MB   
Data format for matrix containers         ... DOUBLE
Compression type for matrix containers    ... UNCOMPRESSED
Overall scaling of the MP2 energy         ...   2.700e-01

-----------------------
SHARK RI TRANSFORMATION
-----------------------

Number of basis functions                ...    161
Number of aux functions                  ...    530
Number of operators                      ...      1
Generation of IJK                        ... YES
Generation of IAK                        ... YES
Generation of ABK                        ... NO
Orbital Range Operator  0:    0-  32 to   33- 160

Aux basis identifier                     ...   AUXC
Contraction scheme used                  ... SEGMENTED
Do orthogonalization                     ... YES
All operator combinations                ... NO
Transpose (ia|K)                         ... NO
Integral generator used                  ... LIBINT
Starting integral generation + trafo... 
Half trafo (segmented) done. Total time =  0.4 sec. integrals=  0.3 sec trafo=  0.1 sec
Integral generation and half transformation done (  0.4 sec)

Reading or making V^(-1/2)          ... done (  0.0 sec)
Sorting IJK integrals               ... done (  0.2 sec)
Sorting IAK integrals               ... done (  0.3 sec)

SHARK RI integral transformation done. Total time =  0.6 sec.

Opening buffers                              ... done
Frozen core precalculation                   ... done

Starting loop over batches of integrals:

Operator 0  - window                       ... (  9- 32)x( 33-160)
Operator 0  - Memory available             ...  4096 MB
Operator 0  - Memory needed per MO         ...   0.5 MB
Operator 0  - Number of orbitals per batch ... 24
Operator 0  - Number of batches            ... 1

OPERATOR  0   PASS   0:  MOs     9 ...   32
  Reading integrals       ... ok
  Internal MO  11
  Internal MO  14
  Internal MO  17
  Internal MO  20
  Internal MO  23
  Internal MO  26
  Internal MO  29
  Internal MO  32
Closing buffer GIPV ( 0.02 GB; CompressionRatio= 1.00)
Time spent in pair loops =     1.788 sec
Deleting buffers (Ka|jb) ...done

-----------------------------------------------
 RI-MP2 CORRELATION ENERGY:     -0.435714887 Eh
-----------------------------------------------


---------------------
MP2 DENSITY FORMATION
---------------------

Completing the external part of the density      ... done
Storing the unrelaxed density                    ... done

Re-sorting 3-index density container for op 0    ... done
Computing external part of the Lagrangian        ... done
Calculating the xc-kernel                        ... done
Calculating G(D)                                 ... done
Completing the Lagrangian                        ... done
Solving the Z-vector equations                   ... Using XC Grid                  ... (calc.grid_cpscf.tmp) 
Recalculating density on grid  ... (calc.grho_cpscf0.tmp) done
Calculating the xc-kernel      ... (calc.fxc_cpscf0.tmp) done

-------------------
SHARK CP-SCF DRIVER
-------------------

Dimension of the orbital basis          ...    161
Dimension of the CPSCF-problem          ...   4224
Number of operators                     ...      1
Max. number of iterations               ...    128
Convergence Tolerance                   ... 3.0e-05
Number of perturbations                 ...      1
Perturbation type                       ... REAL

----------------------------
POPLE LINEAR EQUATION SOLVER
----------------------------

  ITERATION   0:   ||err||_max =   7.0924e-02 (   1.8 sec)
  ITERATION   1:   ||err||_max =   1.9649e-02 (   1.9 sec)
  ITERATION   2:   ||err||_max =   8.6852e-03 (   1.9 sec)
  ITERATION   3:   ||err||_max =   2.6405e-03 (   1.9 sec)
  ITERATION   4:   ||err||_max =   9.2169e-04 (   2.0 sec)
  ITERATION   5:   ||err||_max =   3.2581e-04 (   1.9 sec)
  ITERATION   6:   ||err||_max =   1.4310e-04 (   1.9 sec)
  ITERATION   7:   ||err||_max =   5.2571e-05 (   2.0 sec)
  ITERATION   8:   ||err||_max =   1.6061e-05 (   1.9 sec)
done
Finalizing the relaxed density                   ... done
Transforming P to the AO basis                   ... done
Storing the relaxed density                      ... done

------------------------------------
ENERGY WEIGHTED DENSITY FINALIZATION
------------------------------------

Gathering the parts of the W-matrix              ... done
Forming the Z-density                            ... done
Transforming Z to the AO basis                   ... done
Calculating G(Z)                                 ... done
Finalizing the W-matrix                          ... done
Transforming W to the AO basis and storing       ... done

----------------------------------
MP2 DERIVATIVE INTEGRAL GENERATION
----------------------------------

Input SCF Electron Density              ... calc.scfp
Input Correlated Electron Density       ... calc.pmp2re
Input Energy Weighted Density           ... calc.wmp2.tmp

Nuclear repulsion gradient              ... done (  0.0 sec)
HCore & Overlap gradient  (SHARK)       ... done (  0.2 sec)
Two-electron RIJ gradient terms         ... done (  1.1 sec)

-----------------------------------------------------------
MP2 COSX Grid Generation
-----------------------------------------------------------

General Integration Accuracy     IntAcc      ... 4.871
Radial Grid Type                 RadialGrid  ... OptM3 with GC (2021)
Angular Grid (max. ang.)         AngularGrid ... 4 (Lebedev-302)
Angular grid pruning method      GridPruning ... 4 (adaptive)
Weight generation scheme         WeightScheme... mBecke (2022)
Basis function cutoff            BFCut       ... 1.0000e-12
Integration weight cutoff        WCut        ... 1.0000e-14
Partially contracted basis set               ... on
Rotationally invariant grid construction     ... off
Angular grids for H and He will be reduced by one unit

Total number of grid points                  ...    89919
Total number of batches                      ...      710
Average number of points per batch           ...      126
Average number of grid points per atom       ...     5620
UseSFitting                                  ... on
Two-electron COSX gradient terms        ... 
Integration Timings:
Total Time                  =    18.9 sec
Basis fcn evaluation        =     0.3 sec
Density evaluation          =     0.4 sec
A evaluation                =    16.2 sec
A derivative evaluation     =     0.0 sec
S-fit derivative evaluation =     0.0 sec
anal. over. der. evaluation =     0.0 sec
num. over. der. evaluation  =     1.2 sec
K(P) evaluation             =     0.2 sec
finalize                    =     0.0 sec

done ( 19.8 sec)
CPCM gradient                           ... done (  0.9 sec)
DFT XC gradient                         ... Exchange-correlation gradient    ... done
done (  3.2 sec)
Empirical dispersion gradient           ... 
-------------------
DISPERSION GRADIENT
-------------------

   1   O   :    0.000155090    0.000162718    0.000029658
   2   C   :    0.000178521    0.000066750    0.000055262
   3   O   :    0.000207601   -0.000074003   -0.000011003
   4   C   :    0.000152733   -0.000053201   -0.000038699
   5   C   :   -0.000237324   -0.000079682   -0.000012475
   6   C   :   -0.000218245   -0.000250755    0.000020687
   7   C   :   -0.000185281   -0.000007995   -0.000056312
   8   C   :    0.000026001    0.000319331    0.000022748
   9   O   :   -0.000111186   -0.000060827    0.000043298
  10   H   :    0.000080623   -0.000027446    0.000000530
  11   H   :    0.000073597   -0.000023129   -0.000048073
  12   H   :    0.000064112   -0.000059737   -0.000024008
  13   H   :   -0.000000073    0.000041330    0.000110710
  14   H   :   -0.000055479    0.000107044   -0.000033027
  15   H   :   -0.000078104    0.000014488   -0.000055632
  16   H   :   -0.000052586   -0.000074886   -0.000003663

Difference to translation invariance:
           :   -0.0000000000    0.0000000000    0.0000000000

Difference to rotation invariance:
           :    0.0000000000   -0.0000000000   -0.0000000000

Norm of the Dispersion gradient    ...    0.0007554642
RMS gradient                       ...    0.0001090419
MAX gradient                       ...    0.0003193309
done (  0.2 sec)

-------
TIMINGS
-------

Total time                :   57.159 sec
Integral trafo            :    0.648 sec (  1.1%)
FC preparation            :    0.135 sec (  0.2%)
I/O of integrals          :    0.123 sec (  0.2%)
K(i,j) operators          :    0.274 sec (  0.5%)
T(i,j) pair energies      :    0.043 sec (  0.1%)
V**(-1/2)                 :    0.063 sec (  0.1%)
Gamma(ia|P)               :    0.276 sec (  0.5%)
Gamma-Trafo               :    0.117 sec (  0.2%)
D(virtual)                :    0.071 sec (  0.1%)
D(internal)               :    0.327 sec (  0.6%)
W(virtual)                :    0.140 sec (  0.2%)
W(internal)               :    0.418 sec (  0.7%)
L(virtual)                :    0.300 sec (  0.5%)
L(internal)               :    0.049 sec (  0.1%)
XC kernel                 :    0.060 sec (  0.1%)
G(D)                      :    4.380 sec (  7.7%)
G(Z)                      :    5.943 sec ( 10.4%)
Z-vector solution         :   17.107 sec ( 29.9%)
3-index derivative        :    0.770 sec (  1.3%)
2-index derivative        :    0.054 sec (  0.1%)
Fock matrix gradient      :   25.462 sec ( 44.5%)


---------------------------------------
MP2 TOTAL ENERGY:     -457.520312200 Eh
---------------------------------------

The final MP2 gradient
  0:  -0.00017252  -0.00027983  -0.00001742
  1:   0.00043492   0.00047467  -0.00006046
  2:   0.00009243  -0.00015408  -0.00007894
  3:  -0.00033653  -0.00003239   0.00009218
  4:  -0.00033767   0.00002562   0.00003138
  5:   0.00042278  -0.00001656   0.00027504
  6:  -0.00023765  -0.00040503  -0.00005672
  7:   0.00013276   0.00000025   0.00014572
  8:   0.00007770   0.00007472   0.00006879
  9:   0.00006538   0.00001244  -0.00005605
 10:   0.00006728   0.00001289  -0.00000865
 11:   0.00005072   0.00001924  -0.00003327
 12:  -0.00002575  -0.00000943   0.00000042
 13:  -0.00018666   0.00000341  -0.00012301
 14:   0.00005322   0.00022795   0.00001908
 15:  -0.00011127   0.00009687  -0.00014818

-----------------------------------
NORM OF THE MP2 GRADIENT:  0.001226
-----------------------------------

Maximum memory used throughout the entire MP2-calculation: 39.1 MB


-------------------------------------------------------------------------------
                          DFT DISPERSION CORRECTION                            
                                                                               
                              DFTD3 V3.1  Rev 1                                
                          USING Becke-Johnson damping                          
-------------------------------------------------------------------------------
-------------------------   ----------------
Dispersion correction           -0.010692047
-------------------------   ----------------


-------------------------   --------------------
FINAL SINGLE POINT ENERGY      -457.531004247460
-------------------------   --------------------

------------------------------------------------------------------------------
                         ORCA GEOMETRY RELAXATION STEP
------------------------------------------------------------------------------

Reading the OPT-File                    .... done
Getting information on internals        .... done
Copying old internal coords+grads       .... done
Making the new internal coordinates     .... (2022 redundants) done
Validating the new internal coordinates .... (2022 redundants) done
Calculating the B-matrix                .... done
Calculating the G,G- and P matrices     .... done
Transforming gradient to internals      .... done
Projecting the internal gradient        .... done
Number of atoms                         ....  16
Number of internal coordinates          ....  70
Current Energy                          ....  -457.531004247 Eh
Current gradient norm                   ....     0.001226008 Eh/bohr
Maximum allowed component of the step   ....  0.300
Current trust radius                    ....  0.675
Updating the Hessian (BFGS)             .... done
Forming the augmented Hessian           .... done
Diagonalizing the augmented Hessian     .... done
Last element of RFO vector              ....  0.999985386
Lowest eigenvalues of augmented Hessian:
 -0.000003499  0.012448328  0.021206185  0.023550087  0.027251137
Length of the computed step             ....  0.005406324
The final length of the internal step   ....  0.005406324
Converting the step to Cartesian space:
 Initial RMS(Int)=    0.0006461793
Transforming coordinates:
 Iter   0:  RMS(Cart)=    0.0013313913 RMS(Int)=    0.0006462521
done
Storing new coordinates                 .... done
The predicted energy change is          ....    -0.000001749
Previously predicted energy change      ....    -0.000007366
Actually observed energy change         ....    -0.000011460
Ratio of predicted to observed change   ....     1.555783799
New trust radius                        ....     0.450000000

                                .--------------------.
          ----------------------|Geometry convergence|-------------------------
          Item                value                   Tolerance       Converged
          ---------------------------------------------------------------------
          Energy change      -0.0000114595            0.0000010000      NO
          RMS gradient        0.0000967351            0.0000300000      NO
          MAX gradient        0.0003293886            0.0001000000      NO
          RMS step            0.0006461793            0.0006000000      NO
          MAX step            0.0016067410            0.0010000000      NO
          ........................................................
          Max(Bonds)      0.0005      Max(Angles)    0.09
          Max(Dihed)        0.08      Max(Improp)    0.00
          ---------------------------------------------------------------------

The optimization has not yet converged - more geometry cycles are needed


    ---------------------------------------------------------------------------
                         Redundant Internal Coordinates
                            (Angstroem and degrees)

        Definition                    Value    dE/dq     Step     New-Value
    ----------------------------------------------------------------------------
     1. B(C   1,O   0)                1.2026 -0.000329  0.0003    1.2028   
     2. B(O   2,C   1)                1.3138  0.000121 -0.0002    1.3136   
     3. B(C   3,O   2)                1.4457 -0.000145  0.0004    1.4461   
     4. B(C   4,C   1)                1.5418  0.000237 -0.0005    1.5413   
     5. B(C   5,C   4)                1.4806 -0.000179  0.0002    1.4807   
     6. B(C   6,C   5)                1.3650  0.000075 -0.0001    1.3649   
     7. B(C   7,C   6)                1.4205 -0.000114 -0.0000    1.4205   
     8. B(O   8,C   7)                1.2879  0.000103 -0.0002    1.2877   
     9. B(O   8,C   4)                1.4453  0.000016 -0.0000    1.4453   
    10. B(H   9,C   3)                1.0952  0.000012 -0.0000    1.0951   
    11. B(H  10,C   3)                1.0954  0.000013 -0.0001    1.0954   
    12. B(H  11,C   3)                1.0918 -0.000004 -0.0000    1.0917   
    13. B(H  12,C   4)                1.1045 -0.000008  0.0000    1.1045   
    14. B(H  13,C   5)                1.0911  0.000008 -0.0000    1.0911   
    15. B(H  14,C   6)                1.0877 -0.000006  0.0000    1.0877   
    16. B(H  15,C   7)                1.0939 -0.000015  0.0000    1.0939   
    17. A(O   2,C   1,C   4)          112.08 -0.000124    0.04    112.12   
    18. A(O   0,C   1,O   2)          127.99  0.000074   -0.02    127.97   
    19. A(O   0,C   1,C   4)          119.93  0.000050   -0.02    119.91   
    20. A(C   1,O   2,C   3)          116.18 -0.000029    0.01    116.19   
    21. A(O   2,C   3,H   9)          109.76  0.000078   -0.05    109.71   
    22. A(H   9,C   3,H  10)          110.04 -0.000099    0.06    110.09   
    23. A(O   2,C   3,H  11)          105.44  0.000075   -0.04    105.41   
    24. A(H  10,C   3,H  11)          110.90 -0.000057    0.03    110.94   
    25. A(H   9,C   3,H  11)          110.91 -0.000054    0.03    110.94   
    26. A(O   2,C   3,H  10)          109.69  0.000068   -0.04    109.65   
    27. A(C   1,C   4,H  12)          107.62  0.000059   -0.04    107.57   
    28. A(C   1,C   4,C   5)          113.61 -0.000054    0.04    113.66   
    29. A(O   8,C   4,H  12)          106.58 -0.000003   -0.02    106.56   
    30. A(C   5,C   4,O   8)          103.98  0.000013   -0.00    103.98   
    31. A(C   1,C   4,O   8)          112.64 -0.000008    0.01    112.64   
    32. A(C   5,C   4,H  12)          112.24 -0.000006    0.01    112.26   
    33. A(C   4,C   5,C   6)          108.52  0.000039   -0.01    108.51   
    34. A(C   6,C   5,H  13)          128.15 -0.000258    0.09    128.24   
    35. A(C   4,C   5,H  13)          123.33  0.000219   -0.08    123.25   
    36. A(C   5,C   6,C   7)          105.64 -0.000015    0.00    105.64   
    37. A(C   7,C   6,H  14)          125.70  0.000239   -0.08    125.61   
    38. A(C   5,C   6,H  14)          128.66 -0.000225    0.08    128.74   
    39. A(O   8,C   7,H  15)          117.07  0.000220   -0.09    116.98   
    40. A(C   6,C   7,H  15)          129.45 -0.000212    0.09    129.53   
    41. A(C   6,C   7,O   8)          113.48 -0.000008    0.01    113.49   
    42. A(C   4,O   8,C   7)          108.38 -0.000029    0.00    108.38   
    43. D(C   3,O   2,C   1,C   4)    179.78 -0.000024    0.02    179.81   
    44. D(C   3,O   2,C   1,O   0)     -0.11  0.000022    0.00     -0.11   
    45. D(H  11,C   3,O   2,C   1)    179.90  0.000006   -0.01    179.89   
    46. D(H  10,C   3,O   2,C   1)    -60.62  0.000017   -0.02    -60.64   
    47. D(H   9,C   3,O   2,C   1)     60.39 -0.000013   -0.01     60.38   
    48. D(C   5,C   4,C   1,O   2)   -117.12  0.000037   -0.03   -117.15   
    49. D(C   5,C   4,C   1,O   0)     62.79 -0.000005   -0.01     62.77   
    50. D(H  12,C   4,C   1,O   0)    -62.12 -0.000005   -0.02    -62.15   
    51. D(O   8,C   4,C   1,O   2)      0.79  0.000009    0.00      0.79   
    52. D(O   8,C   4,C   1,O   0)   -179.31 -0.000033    0.02   -179.29   
    53. D(H  13,C   5,C   4,C   1)    -56.31 -0.000024    0.04    -56.28   
    54. D(C   6,C   5,C   4,H  12)   -114.25  0.000007    0.02   -114.23   
    55. D(C   6,C   5,C   4,O   8)      0.56  0.000008    0.01      0.56   
    56. D(H  13,C   5,C   4,O   8)   -179.12  0.000009    0.01   -179.11   
    57. D(C   6,C   5,C   4,C   1)    123.36 -0.000025    0.04    123.40   
    58. D(H  14,C   6,C   5,H  13)     -0.35 -0.000004    0.01     -0.34   
    59. D(H  14,C   6,C   5,C   4)   -180.00 -0.000005    0.00   -180.00   
    60. D(C   7,C   6,C   5,H  13)    179.08 -0.000008    0.02    179.09   
    61. D(C   7,C   6,C   5,C   4)     -0.57 -0.000009    0.01     -0.56   
    62. D(H  15,C   7,C   6,H  14)     -0.25  0.000021   -0.05     -0.30   
    63. D(H  15,C   7,C   6,C   5)   -179.70  0.000029   -0.06   -179.76   
    64. D(O   8,C   7,C   6,H  14)    179.85 -0.000001   -0.02    179.82   
    65. D(O   8,C   7,C   6,C   5)      0.40  0.000007   -0.03      0.37   
    66. D(C   4,O   8,C   7,H  15)   -179.95 -0.000021    0.06   -179.89   
    67. D(C   4,O   8,C   7,C   6)     -0.04 -0.000003    0.04     -0.00   
    68. D(C   7,O   8,C   4,H  12)    118.45 -0.000005   -0.02    118.43   
    69. D(C   7,O   8,C   4,C   5)     -0.31 -0.000003   -0.03     -0.34   
    70. D(C   7,O   8,C   4,C   1)   -123.75  0.000059   -0.08   -123.83   
    ----------------------------------------------------------------------------

Geometry step timings:
Preparation and reading OPT file:      0.001 s ( 0.242 %)
Internal coordinates            :      0.000 s ( 0.008 %)
B/P matrices and projection     :      0.001 s ( 0.215 %)
Hessian update/contruction      :      0.344 s (99.026 %)
Making the step                 :      0.001 s ( 0.178 %)
Converting the step to Cartesian:      0.000 s ( 0.025 %)
Storing new data                :      0.000 s ( 0.015 %)
Checking convergence            :      0.000 s ( 0.004 %)
Final printing                  :      0.001 s ( 0.286 %)
Total time                      :      0.348 s

Time for energy+gradient        :     91.039 s
Time for complete geometry iter :     91.692 s

         *************************************************************
         *                GEOMETRY OPTIMIZATION CYCLE   8            *
         *************************************************************
---------------------------------
CARTESIAN COORDINATES (ANGSTROEM)
---------------------------------
  O      1.548756    1.584598    0.293306
  C      0.976433    0.527597    0.337494
  O      1.453167   -0.662250    0.050094
  C      2.834888   -0.710779   -0.373942
  C     -0.501016    0.471217    0.772824
  C     -1.415568    1.203487   -0.132692
  C     -2.374418    0.337580   -0.572940
  C     -2.066478   -0.912374    0.027454
  O     -1.026347   -0.875127    0.785657
  H      3.479050   -0.319775    0.420680
  H      2.961126   -0.118163   -1.286475
  H      3.043722   -1.765761   -0.561859
  H     -0.556799    0.840860    1.812171
  H     -1.294771    2.259565   -0.378983
  H     -3.205663    0.528316   -1.248094
  H     -2.580193   -1.873894   -0.063484

----------------------------
CARTESIAN COORDINATES (A.U.)
----------------------------
  NO LB      ZA    FRAG     MASS         X           Y           Z
   0 O     8.0000    0    15.999    2.926725    2.994457    0.554269
   1 C     6.0000    0    12.011    1.845190    0.997014    0.637771
   2 O     8.0000    0    15.999    2.746089   -1.251472    0.094665
   3 C     6.0000    0    12.011    5.357163   -1.343177   -0.706648
   4 C     6.0000    0    12.011   -0.946783    0.890471    1.460427
   5 C     6.0000    0    12.011   -2.675035    2.274260   -0.250751
   6 C     6.0000    0    12.011   -4.487000    0.637934   -1.082699
   7 C     6.0000    0    12.011   -3.905077   -1.724137    0.051880
   8 O     8.0000    0    15.999   -1.939515   -1.653751    1.484676
   9 H     1.0000    0     1.008    6.574451   -0.604286    0.794969
  10 H     1.0000    0     1.008    5.595718   -0.223296   -2.431086
  11 H     1.0000    0     1.008    5.751802   -3.336804   -1.061759
  12 H     1.0000    0     1.008   -1.052198    1.588994    3.424506
  13 H     1.0000    0     1.008   -2.446763    4.269959   -0.716174
  14 H     1.0000    0     1.008   -6.057825    0.998373   -2.358555
  15 H     1.0000    0     1.008   -4.875858   -3.541147   -0.119968

--------------------------------
INTERNAL COORDINATES (ANGSTROEM)
--------------------------------
 O      0   0   0     0.000000000000     0.00000000     0.00000000
 C      1   0   0     1.202812881460     0.00000000     0.00000000
 O      2   1   0     1.313625418714   127.97015411     0.00000000
 C      3   2   1     1.446137944441   116.18664380   359.89055743
 C      2   1   3     1.541280655759   119.90983781   180.08944441
 C      5   2   1     1.480737245927   113.65561999    62.77472859
 C      6   5   2     1.364920105977   108.50574206   123.40000622
 C      7   6   5     1.420452439763   105.64203609   359.43793229
 O      8   7   6     1.287684375865   113.48673581     0.36809661
 H      4   3   2     1.095103488949   109.71074868    60.38076955
 H      4   3   2     1.095375054947   109.64751942   299.35782662
 H      4   3   2     1.091746548307   105.40625186   179.88727332
 H      5   2   1     1.104530566048   107.57469458   297.85131977
 H      6   5   2     1.091124372312   123.25086038   303.72415484
 H      7   6   5     1.087741155626   128.74103982   180.00545572
 H      8   7   6     1.093934981245   129.53215427   180.24210086

---------------------------
INTERNAL COORDINATES (A.U.)
---------------------------
 O      0   0   0     0.000000000000     0.00000000     0.00000000
 C      1   0   0     2.272986936313     0.00000000     0.00000000
 O      2   1   0     2.482392283927   127.97015411     0.00000000
 C      3   2   1     2.732804666865   116.18664380   359.89055743
 C      2   1   3     2.912598334895   119.90983781   180.08944441
 C      5   2   1     2.798187871098   113.65561999    62.77472859
 C      6   5   2     2.579325194979   108.50574206   123.40000622
 C      7   6   5     2.684266097412   105.64203609   359.43793229
 O      8   7   6     2.433370817313   113.48673581     0.36809661
 H      4   3   2     2.069445682416   109.71074868    60.38076955
 H      4   3   2     2.069958867779   109.64751942   299.35782662
 H      4   3   2     2.063101983953   105.40625186   179.88727332
 H      5   2   1     2.087260276377   107.57469458   297.85131977
 H      6   5   2     2.061926241717   123.25086038   303.72415484
 H      7   6   5     2.055532888728   128.74103982   180.00545572
 H      8   7   6     2.067237522870   129.53215427   180.24210086

------------------------------------------------------------------------------
                   ___                                                        
                  /   \      - P O W E R E D   B Y -                         
                 /     \                                                     
                 |  |  |   _    _      __       _____    __    __             
                 |  |  |  | |  | |    /  \     |  _  \  |  |  /  |          
                  \  \/   | |  | |   /    \    | | | |  |  | /  /          
                 / \  \   | |__| |  /  /\  \   | |_| |  |  |/  /          
                |  |  |   |  __  | /  /__\  \  |    /   |      \           
                |  |  |   | |  | | |   __   |  |    \   |  |\   \          
                \     /   | |  | | |  |  |  |  | |\  \  |  | \   \       
                 \___/    |_|  |_| |__|  |__|  |_| \__\ |__|  \__/        
                                                                              
                      - O R C A' S   B I G   F R I E N D -                    
                                      &                                       
                       - I N T E G R A L  F E E D E R -                       
                                                                              
 v1 FN, 2020, v2 2021, v3 2022-2024                                           
------------------------------------------------------------------------------


----------------------
SHARK INTEGRAL PACKAGE
----------------------

Number of atoms                             ...     16
Number of basis functions                   ...    161
Number of shells                            ...     75
Maximum angular momentum                    ...      2
Integral batch strategy                     ... SHARK/LIBINT Hybrid
RI-J (if used) integral strategy            ... SPLIT-RIJ (Revised 2003 algorithm where possible)
Printlevel                                  ...      1
Contraction scheme used                     ... SEGMENTED contraction
Prescreening option                         ... SCHWARTZ
   Thresh                                   ... 1.000e-12
   Tcut                                     ... 1.000e-14
   Tpresel                                  ... 1.000e-14 
Coulomb Range Separation                    ... NOT USED
Exchange Range Separation                   ... NOT USED
Multipole approximations                    ... NOT USED
Finite Nucleus Model                        ... NOT USED
CABS basis                                  ... NOT available
Auxiliary Coulomb fitting basis             ... AVAILABLE
   # of basis functions in Aux-J            ...    518
   # of shells in Aux-J                     ...    170
   Maximum angular momentum in Aux-J        ...      4
Auxiliary J/K fitting basis                 ... NOT available
Auxiliary Correlation fitting basis         ... AVAILABLE
   # of basis functions in Aux-C            ...    530
   # of shells in Aux-C                     ...    186
   Maximum angular momentum in Aux-C        ...      3
Auxiliary 'external' fitting basis          ... NOT available

Checking pre-screening integrals            ... done (  0.0 sec) Dimension = 75
Check shell pair data                       ... done (  0.0 sec)
Shell pair information
Shell pair cut-off parameter TPreSel        ...   1.0e-14
Total number of shell pairs                 ...      2850
Shell pairs after pre-screening             ...      2684
Total number of primitive shell pairs       ...     10434
Primitive shell pairs kept                  ...      7258
          la=0 lb=0:    805 shell pairs
          la=1 lb=0:    965 shell pairs
          la=1 lb=1:    309 shell pairs
          la=2 lb=0:    349 shell pairs
          la=2 lb=1:    212 shell pairs
          la=2 lb=2:     44 shell pairs

Calculating one electron integrals          ... done (  0.0 sec)
Calculating RI/J V-Matrix + Cholesky decomp.... done (  0.0 sec)
Calculating RI/C V-Matrix + Cholesky decomp.... done (  0.0 sec)
Calculating Nuclear repulsion               ... done (  0.0 sec) ENN=    448.894131063872 Eh

Diagonalization of the overlap matrix:
Smallest eigenvalue                        ... 8.338e-04
Time for diagonalization                   ...    0.003 sec
Threshold for overlap eigenvalues          ... 1.000e-07
Number of eigenvalues below threshold      ... 0
Time for construction of square roots      ...    0.001 sec
Total time needed                          ...    0.005 sec

-------------------
DFT GRID GENERATION
-------------------

General Integration Accuracy     IntAcc      ... 4.388
Radial Grid Type                 RadialGrid  ... OptM3 with GC (2021)
Angular Grid (max. ang.)         AngularGrid ... 4 (Lebedev-302)
Angular grid pruning method      GridPruning ... 4 (adaptive)
Weight generation scheme         WeightScheme... mBecke (2022)
Basis function cutoff            BFCut       ... 1.0000e-12
Integration weight cutoff        WCut        ... 1.0000e-14
Partially contracted basis set               ... off
Rotationally invariant grid construction     ... off
Angular grids for H and He will be reduced by one unit

Total number of grid points                  ...    77021
Total number of batches                      ...     1212
Average number of points per batch           ...       63
Average number of grid points per atom       ...     4814

--------------------
COSX GRID GENERATION
--------------------

GRIDX 1
-------
General Integration Accuracy     IntAcc      ... 3.816
Radial Grid Type                 RadialGrid  ... OptM3 with GC (2021)
Angular Grid (max. ang.)         AngularGrid ... 1 (Lebedev-50)
Angular grid pruning method      GridPruning ... 4 (adaptive)
Weight generation scheme         WeightScheme... mBecke (2022)
Basis function cutoff            BFCut       ... 1.0000e-12
Integration weight cutoff        WCut        ... 1.0000e-14
Partially contracted basis set               ... on
Rotationally invariant grid construction     ... off
Angular grids for H and He will be reduced by one unit

Total number of grid points                  ...     9830
Total number of batches                      ...       86
Average number of points per batch           ...      114
Average number of grid points per atom       ...      614
UseSFitting                                  ... on

GRIDX 2
-------
General Integration Accuracy     IntAcc      ... 4.020
Radial Grid Type                 RadialGrid  ... OptM3 with GC (2021)
Angular Grid (max. ang.)         AngularGrid ... 2 (Lebedev-110)
Angular grid pruning method      GridPruning ... 4 (adaptive)
Weight generation scheme         WeightScheme... mBecke (2022)
Basis function cutoff            BFCut       ... 1.0000e-12
Integration weight cutoff        WCut        ... 1.0000e-14
Partially contracted basis set               ... on
Rotationally invariant grid construction     ... off
Angular grids for H and He will be reduced by one unit

Total number of grid points                  ...    21672
Total number of batches                      ...      180
Average number of points per batch           ...      120
Average number of grid points per atom       ...     1354
UseSFitting                                  ... on

GRIDX 3
-------
General Integration Accuracy     IntAcc      ... 4.338
Radial Grid Type                 RadialGrid  ... OptM3 with GC (2021)
Angular Grid (max. ang.)         AngularGrid ... 3 (Lebedev-194)
Angular grid pruning method      GridPruning ... 4 (adaptive)
Weight generation scheme         WeightScheme... mBecke (2022)
Basis function cutoff            BFCut       ... 1.0000e-12
Integration weight cutoff        WCut        ... 1.0000e-14
Partially contracted basis set               ... on
Rotationally invariant grid construction     ... off
Angular grids for H and He will be reduced by one unit

Total number of grid points                  ...    47648
Total number of batches                      ...      381
Average number of points per batch           ...      125
Average number of grid points per atom       ...     2978
UseSFitting                                  ... on
Initializing property integral containers    ... done (  0.0 sec)

SHARK setup successfully completed in   1.6 seconds

Maximum memory used throughout the entire STARTUP-calculation: 31.9 MB
Occupation numbers will be reassigned to an Aufbau configuration
             **** ENERGY FILE WAS UPDATED (calc.en.tmp) ****
Finished Guess after   0.4 sec
Maximum memory used throughout the entire GUESS-calculation: 11.2 MB
--------------------
CPCM SOLVATION MODEL
--------------------
CPCM parameters:
  Epsilon                                         ...      16.7000
  Refrac                                          ...       1.2750
  Rsolv                                           ...       1.3000
  Surface type                                    ... GAUSSIAN VDW
  Discretization scheme                           ... Constant charge density
    Threshold for H atoms                         ...       5.0000 (charges/Ang^2)
    Threshold for non-H atoms                     ...       5.0000 (charges/Ang^2)
  Epsilon function type                           ...         CPCM
Solvent:                                          ... CUSTOM
Radii:
  Scheme                                          ... Element-dependent radii
  Radius for O  used is    3.4469 Bohr (=   1.8240 Ang.)
  Radius for C  used is    3.8550 Bohr (=   2.0400 Ang.)
  Radius for H  used is    2.4944 Bohr (=   1.3200 Ang.)
Calculating surface                               ...        done! (  0.0s)
Cavity surface points                             ...         1526
Cavity Volume                                     ...    1036.7270
Cavity Surface-area                               ...     597.8690
Calculating surface distance matrix               ...        done! (  0.0s)
Performing Cholesky decomposition & store         ...        done! (  0.1s)
Overall time for CPCM initialization              ...                 0.1s

----------------------------------------D-I-I-S--------------------------------------------
Iteration    Energy (Eh)           Delta-E    RMSDP     MaxDP     DIISErr   Damp  Time(sec)
-------------------------------------------------------------------------------------------
               ***  Starting incremental Fock matrix formation  ***
                              *** Initializing SOSCF ***
---------------------------------------S-O-S-C-F--------------------------------------
Iteration    Energy (Eh)           Delta-E    RMSDP     MaxDP     MaxGrad    Time(sec)
--------------------------------------------------------------------------------------
    1    -457.0845879746325977     0.00e+00  2.18e-05  4.07e-04  4.86e-05     5.1
               *** Restarting incremental Fock matrix formation ***
    2    -457.0845903706085096    -2.40e-06  9.17e-06  2.01e-04  8.08e-05     5.0
    3    -457.0845907421511924    -3.72e-07  5.97e-06  1.49e-04  3.08e-05     3.5
    4    -457.0845907523665232    -1.02e-08  2.66e-06  8.60e-05  3.49e-05     3.5
    5    -457.0845907888013357    -3.64e-08  4.74e-07  1.36e-05  2.45e-06     3.4
    6    -457.0845907887167527     8.46e-11  2.14e-07  7.88e-06  2.87e-06     3.0
                 **** Energy Check signals convergence ****

               *****************************************************
               *                     SUCCESS                       *
               *           SCF CONVERGED AFTER   6 CYCLES          *
               *****************************************************

Recomputing exchange energy using gridx3       ... done (    6.511 sec)
Old exchange energy                            :    -30.700670146 Eh
New exchange energy                            :    -30.700685089 Eh
Exchange energy change after final integration :     -0.000014943 Eh
Total energy after final integration           :   -457.084605732 Eh
             **** ENERGY FILE WAS UPDATED (calc.en.tmp) ****

----------------
TOTAL SCF ENERGY
----------------

Total Energy       :       -457.08460573161403 Eh          -12437.90445 eV

Components:
Nuclear Repulsion  :        448.89413106387161 Eh           12215.03031 eV
Electronic Energy  :       -905.88546613639301 Eh          -24650.39674 eV
One Electron Energy:      -1499.65909043682177 Eh          -40807.79848 eV
Two Electron Energy:        593.77362430042876 Eh           16157.40174 eV
CPCM Dielectric    :         -0.09325571619540 Eh              -2.53762 eV

Virial components:
Potential Energy   :       -910.76226264306638 Eh          -24783.10112 eV
Kinetic Energy     :        453.67765691145229 Eh           12345.19666 eV
Virial Ratio       :          2.00750962443986

DFT components:
N(Alpha)           :       32.999975945645 electrons
N(Beta)            :       32.999975945645 electrons
N(Total)           :       65.999951891291 electrons
E(X)               :      -27.321918462280 Eh       
E(C)               :       -1.667714833726 Eh       
E(XC)              :      -28.989633296006 Eh       

CPCM Solvation Model Properties:
Surface-charge          :         -1.01000704870594
Corrected charge        :         -1.00000000000000
Outlying charge corr.   :          0.00000701752136 Eh               0.00019 eV
Free-energy (cav+disp)  :  This term is not implemented in the current solvation scheme

---------------
SCF CONVERGENCE
---------------

  Last Energy change         ...   -8.4583e-11  Tolerance :   1.0000e-09
  Last MAX-Density change    ...    7.8776e-06  Tolerance :   1.0000e-08
  Last RMS-Density change    ...    2.1405e-07  Tolerance :   1.0000e-09
  Last DIIS Error            ...    6.2928e-04  Tolerance :   1.0000e-08
  Last Orbital Gradient      ...    2.8670e-06  Tolerance :   2.0000e-06
  Last Orbital Rotation      ...    1.8766e-06  Tolerance :   2.0000e-06


Total SCF time: 0 days 0 hours 0 min 30 sec 
Finished LeanSCF after  30.7 sec

Maximum memory used throughout the entire LEANSCF-calculation: 28.1 MB

------------------------------------------------------------------------------
                                ORCA  MP2 
------------------------------------------------------------------------------

Freezing NCore=18 chemical core electrons

----------------------
RI-MP2 ENERGY+GRADIENT
----------------------
Dimension of the orbital basis            ...  161
Dimension of the AuxC basis               ...  530
Memory devoted to MP2                     ... 4096 MB   
Data format for matrix containers         ... DOUBLE
Compression type for matrix containers    ... UNCOMPRESSED
Overall scaling of the MP2 energy         ...   2.700e-01

-----------------------
SHARK RI TRANSFORMATION
-----------------------

Number of basis functions                ...    161
Number of aux functions                  ...    530
Number of operators                      ...      1
Generation of IJK                        ... YES
Generation of IAK                        ... YES
Generation of ABK                        ... NO
Orbital Range Operator  0:    0-  32 to   33- 160

Aux basis identifier                     ...   AUXC
Contraction scheme used                  ... SEGMENTED
Do orthogonalization                     ... YES
All operator combinations                ... NO
Transpose (ia|K)                         ... NO
Integral generator used                  ... LIBINT
Starting integral generation + trafo... 
Half trafo (segmented) done. Total time =  0.4 sec. integrals=  0.3 sec trafo=  0.1 sec
Integral generation and half transformation done (  0.4 sec)

Reading or making V^(-1/2)          ... done (  0.0 sec)
Sorting IJK integrals               ... done (  0.2 sec)
Sorting IAK integrals               ... done (  0.3 sec)

SHARK RI integral transformation done. Total time =  0.7 sec.

Opening buffers                              ... done
Frozen core precalculation                   ... done

Starting loop over batches of integrals:

Operator 0  - window                       ... (  9- 32)x( 33-160)
Operator 0  - Memory available             ...  4096 MB
Operator 0  - Memory needed per MO         ...   0.5 MB
Operator 0  - Number of orbitals per batch ... 24
Operator 0  - Number of batches            ... 1

OPERATOR  0   PASS   0:  MOs     9 ...   32
  Reading integrals       ... ok
  Internal MO  11
  Internal MO  14
  Internal MO  17
  Internal MO  20
  Internal MO  23
  Internal MO  26
  Internal MO  29
  Internal MO  32
Closing buffer GIPV ( 0.02 GB; CompressionRatio= 1.00)
Time spent in pair loops =     1.801 sec
Deleting buffers (Ka|jb) ...done

-----------------------------------------------
 RI-MP2 CORRELATION ENERGY:     -0.435709754 Eh
-----------------------------------------------


---------------------
MP2 DENSITY FORMATION
---------------------

Completing the external part of the density      ... done
Storing the unrelaxed density                    ... done

Re-sorting 3-index density container for op 0    ... done
Computing external part of the Lagrangian        ... done
Calculating the xc-kernel                        ... done
Calculating G(D)                                 ... done
Completing the Lagrangian                        ... done
Solving the Z-vector equations                   ... Using XC Grid                  ... (calc.grid_cpscf.tmp) 
Recalculating density on grid  ... (calc.grho_cpscf0.tmp) done
Calculating the xc-kernel      ... (calc.fxc_cpscf0.tmp) done

-------------------
SHARK CP-SCF DRIVER
-------------------

Dimension of the orbital basis          ...    161
Dimension of the CPSCF-problem          ...   4224
Number of operators                     ...      1
Max. number of iterations               ...    128
Convergence Tolerance                   ... 3.0e-05
Number of perturbations                 ...      1
Perturbation type                       ... REAL

----------------------------
POPLE LINEAR EQUATION SOLVER
----------------------------

  ITERATION   0:   ||err||_max =   7.0908e-02 (   1.8 sec)
  ITERATION   1:   ||err||_max =   1.9637e-02 (   1.9 sec)
  ITERATION   2:   ||err||_max =   8.6795e-03 (   1.9 sec)
  ITERATION   3:   ||err||_max =   2.6399e-03 (   1.9 sec)
  ITERATION   4:   ||err||_max =   9.2133e-04 (   1.9 sec)
  ITERATION   5:   ||err||_max =   3.2575e-04 (   1.9 sec)
  ITERATION   6:   ||err||_max =   1.4303e-04 (   1.9 sec)
  ITERATION   7:   ||err||_max =   5.2550e-05 (   1.9 sec)
  ITERATION   8:   ||err||_max =   1.6048e-05 (   1.9 sec)
done
Finalizing the relaxed density                   ... done
Transforming P to the AO basis                   ... done
Storing the relaxed density                      ... done

------------------------------------
ENERGY WEIGHTED DENSITY FINALIZATION
------------------------------------

Gathering the parts of the W-matrix              ... done
Forming the Z-density                            ... done
Transforming Z to the AO basis                   ... done
Calculating G(Z)                                 ... done
Finalizing the W-matrix                          ... done
Transforming W to the AO basis and storing       ... done

----------------------------------
MP2 DERIVATIVE INTEGRAL GENERATION
----------------------------------

Input SCF Electron Density              ... calc.scfp
Input Correlated Electron Density       ... calc.pmp2re
Input Energy Weighted Density           ... calc.wmp2.tmp

Nuclear repulsion gradient              ... done (  0.0 sec)
HCore & Overlap gradient  (SHARK)       ... done (  0.2 sec)
Two-electron RIJ gradient terms         ... done (  1.1 sec)

-----------------------------------------------------------
MP2 COSX Grid Generation
-----------------------------------------------------------

General Integration Accuracy     IntAcc      ... 4.871
Radial Grid Type                 RadialGrid  ... OptM3 with GC (2021)
Angular Grid (max. ang.)         AngularGrid ... 4 (Lebedev-302)
Angular grid pruning method      GridPruning ... 4 (adaptive)
Weight generation scheme         WeightScheme... mBecke (2022)
Basis function cutoff            BFCut       ... 1.0000e-12
Integration weight cutoff        WCut        ... 1.0000e-14
Partially contracted basis set               ... on
Rotationally invariant grid construction     ... off
Angular grids for H and He will be reduced by one unit

Total number of grid points                  ...    89919
Total number of batches                      ...      710
Average number of points per batch           ...      126
Average number of grid points per atom       ...     5620
UseSFitting                                  ... on
Two-electron COSX gradient terms        ... 
Integration Timings:
Total Time                  =    18.8 sec
Basis fcn evaluation        =     0.3 sec
Density evaluation          =     0.5 sec
A evaluation                =    16.2 sec
A derivative evaluation     =     0.0 sec
S-fit derivative evaluation =     0.0 sec
anal. over. der. evaluation =     0.0 sec
num. over. der. evaluation  =     1.2 sec
K(P) evaluation             =     0.2 sec
finalize                    =     0.0 sec

done ( 19.8 sec)
CPCM gradient                           ... done (  0.9 sec)
DFT XC gradient                         ... Exchange-correlation gradient    ... done
done (  2.8 sec)
Empirical dispersion gradient           ... 
-------------------
DISPERSION GRADIENT
-------------------

   1   O   :    0.000155022    0.000162607    0.000029694
   2   C   :    0.000178577    0.000066670    0.000055236
   3   O   :    0.000207551   -0.000074010   -0.000011058
   4   C   :    0.000152660   -0.000053212   -0.000038669
   5   C   :   -0.000237741   -0.000079781   -0.000012581
   6   C   :   -0.000218358   -0.000250653    0.000020678
   7   C   :   -0.000185202   -0.000007977   -0.000056268
   8   C   :    0.000026416    0.000319477    0.000022742
   9   O   :   -0.000111168   -0.000060863    0.000043226
  10   H   :    0.000080630   -0.000027419    0.000000575
  11   H   :    0.000073600   -0.000023095   -0.000048047
  12   H   :    0.000064121   -0.000059725   -0.000023987
  13   H   :    0.000000002    0.000041280    0.000110651
  14   H   :   -0.000055392    0.000107115   -0.000032983
  15   H   :   -0.000078135    0.000014444   -0.000055582
  16   H   :   -0.000052584   -0.000074858   -0.000003626

Difference to translation invariance:
           :    0.0000000000    0.0000000000    0.0000000000

Difference to rotation invariance:
           :    0.0000000000   -0.0000000000   -0.0000000000

Norm of the Dispersion gradient    ...    0.0007555781
RMS gradient                       ...    0.0001090583
MAX gradient                       ...    0.0003194772
done (  0.3 sec)

-------
TIMINGS
-------

Total time                :   54.958 sec
Integral trafo            :    0.655 sec (  1.2%)
FC preparation            :    0.135 sec (  0.2%)
I/O of integrals          :    0.125 sec (  0.2%)
K(i,j) operators          :    0.273 sec (  0.5%)
T(i,j) pair energies      :    0.044 sec (  0.1%)
V**(-1/2)                 :    0.061 sec (  0.1%)
Gamma(ia|P)               :    0.270 sec (  0.5%)
Gamma-Trafo               :    0.124 sec (  0.2%)
D(virtual)                :    0.070 sec (  0.1%)
D(internal)               :    0.336 sec (  0.6%)
W(virtual)                :    0.139 sec (  0.3%)
W(internal)               :    0.407 sec (  0.7%)
L(virtual)                :    0.297 sec (  0.5%)
L(internal)               :    0.050 sec (  0.1%)
XC kernel                 :    0.061 sec (  0.1%)
G(D)                      :    4.361 sec (  7.9%)
G(Z)                      :    4.473 sec (  8.1%)
Z-vector solution         :   16.945 sec ( 30.8%)
3-index derivative        :    0.777 sec (  1.4%)
2-index derivative        :    0.054 sec (  0.1%)
Fock matrix gradient      :   25.048 sec ( 45.6%)


---------------------------------------
MP2 TOTAL ENERGY:     -457.520315485 Eh
---------------------------------------

The final MP2 gradient
  0:  -0.00001727  -0.00006445  -0.00002764
  1:   0.00007348   0.00003082   0.00004038
  2:   0.00002170   0.00003011  -0.00002993
  3:   0.00001677  -0.00002477  -0.00002150
  4:  -0.00018581   0.00009081  -0.00004305
  5:   0.00020737   0.00001807   0.00013503
  6:  -0.00006850  -0.00029950   0.00002465
  7:   0.00011394   0.00018361   0.00006335
  8:  -0.00009309  -0.00000238  -0.00007331
  9:  -0.00001755   0.00000534  -0.00000058
 10:  -0.00002878   0.00001225  -0.00000813
 11:  -0.00001535  -0.00000243  -0.00001355
 12:   0.00003923  -0.00003489   0.00002041
 13:  -0.00007718  -0.00000386  -0.00003817
 14:   0.00002092   0.00009957   0.00002014
 15:  -0.00000016   0.00001212   0.00000185

-----------------------------------
NORM OF THE MP2 GRADIENT:  0.000553
-----------------------------------

Maximum memory used throughout the entire MP2-calculation: 39.2 MB


-------------------------------------------------------------------------------
                          DFT DISPERSION CORRECTION                            
                                                                               
                              DFTD3 V3.1  Rev 1                                
                          USING Becke-Johnson damping                          
-------------------------------------------------------------------------------
-------------------------   ----------------
Dispersion correction           -0.010691708
-------------------------   ----------------


-------------------------   --------------------
FINAL SINGLE POINT ENERGY      -457.531007193802
-------------------------   --------------------

------------------------------------------------------------------------------
                         ORCA GEOMETRY RELAXATION STEP
------------------------------------------------------------------------------

Reading the OPT-File                    .... done
Getting information on internals        .... done
Copying old internal coords+grads       .... done
Making the new internal coordinates     .... (2022 redundants) done
Validating the new internal coordinates .... (2022 redundants) done
Calculating the B-matrix                .... done
Calculating the G,G- and P matrices     .... done
Transforming gradient to internals      .... done
Projecting the internal gradient        .... done
Number of atoms                         ....  16
Number of internal coordinates          ....  70
Current Energy                          ....  -457.531007194 Eh
Current gradient norm                   ....     0.000553245 Eh/bohr
Maximum allowed component of the step   ....  0.300
Current trust radius                    ....  0.450
Updating the Hessian (BFGS)             .... done
Forming the augmented Hessian           .... done
Diagonalizing the augmented Hessian     .... done
Last element of RFO vector              ....  0.999997702
Lowest eigenvalues of augmented Hessian:
 -0.000000431  0.012425713  0.021015921  0.023512233  0.027207973
Length of the computed step             ....  0.002144024
The final length of the internal step   ....  0.002144024
Converting the step to Cartesian space:
 Initial RMS(Int)=    0.0002562599
Transforming coordinates:
 Iter   0:  RMS(Cart)=    0.0007530989 RMS(Int)=    0.0002562353
done
Storing new coordinates                 .... done
The predicted energy change is          ....    -0.000000215
Previously predicted energy change      ....    -0.000001749
Actually observed energy change         ....    -0.000002946
Ratio of predicted to observed change   ....     1.684288904
New trust radius                        ....     0.300000000

                                .--------------------.
          ----------------------|Geometry convergence|-------------------------
          Item                value                   Tolerance       Converged
          ---------------------------------------------------------------------
          Energy change      -0.0000029463            0.0000010000      NO
          RMS gradient        0.0000411954            0.0000300000      NO
          MAX gradient        0.0001569865            0.0001000000      NO
          RMS step            0.0002562599            0.0006000000      YES
          MAX step            0.0007809613            0.0010000000      YES
          ........................................................
          Max(Bonds)      0.0001      Max(Angles)    0.03
          Max(Dihed)        0.04      Max(Improp)    0.00
          ---------------------------------------------------------------------

The optimization has not yet converged - more geometry cycles are needed


    ---------------------------------------------------------------------------
                         Redundant Internal Coordinates
                            (Angstroem and degrees)

        Definition                    Value    dE/dq     Step     New-Value
    ----------------------------------------------------------------------------
     1. B(C   1,O   0)                1.2028 -0.000066  0.0001    1.2029   
     2. B(O   2,C   1)                1.3136 -0.000015 -0.0000    1.3136   
     3. B(C   3,O   2)                1.4461 -0.000030  0.0001    1.4463   
     4. B(C   4,C   1)                1.5413  0.000043 -0.0001    1.5411   
     5. B(C   5,C   4)                1.4807 -0.000115  0.0001    1.4809   
     6. B(C   6,C   5)                1.3649  0.000061 -0.0001    1.3648   
     7. B(C   7,C   6)                1.4205 -0.000157  0.0001    1.4206   
     8. B(O   8,C   7)                1.2877 -0.000132  0.0000    1.2877   
     9. B(O   8,C   4)                1.4453 -0.000017  0.0000    1.4453   
    10. B(H   9,C   3)                1.0951  0.000001 -0.0000    1.0951   
    11. B(H  10,C   3)                1.0954  0.000001 -0.0000    1.0954   
    12. B(H  11,C   3)                1.0917  0.000001 -0.0000    1.0917   
    13. B(H  12,C   4)                1.1045 -0.000001  0.0000    1.1045   
    14. B(H  13,C   5)                1.0911 -0.000006  0.0000    1.0911   
    15. B(H  14,C   6)                1.0877 -0.000005  0.0000    1.0877   
    16. B(H  15,C   7)                1.0939 -0.000005  0.0000    1.0939   
    17. A(O   2,C   1,C   4)          112.12 -0.000008    0.01    112.13   
    18. A(O   0,C   1,O   2)          127.97 -0.000021   -0.00    127.97   
    19. A(O   0,C   1,C   4)          119.91  0.000029   -0.01    119.90   
    20. A(C   1,O   2,C   3)          116.19 -0.000000   -0.00    116.19   
    21. A(O   2,C   3,H   9)          109.71 -0.000030   -0.00    109.71   
    22. A(H   9,C   3,H  10)          110.09  0.000019    0.01    110.10   
    23. A(O   2,C   3,H  11)          105.41 -0.000002   -0.01    105.40   
    24. A(H  10,C   3,H  11)          110.94  0.000020    0.00    110.94   
    25. A(H   9,C   3,H  11)          110.94  0.000020    0.00    110.94   
    26. A(O   2,C   3,H  10)          109.65 -0.000030   -0.00    109.65   
    27. A(C   1,C   4,H  12)          107.57 -0.000007   -0.01    107.57   
    28. A(C   1,C   4,C   5)          113.66  0.000004    0.01    113.66   
    29. A(O   8,C   4,H  12)          106.56 -0.000006   -0.00    106.56   
    30. A(C   5,C   4,O   8)          103.98 -0.000008   -0.00    103.98   
    31. A(C   1,C   4,O   8)          112.64 -0.000021    0.01    112.66   
    32. A(C   5,C   4,H  12)          112.26  0.000038   -0.01    112.24   
    33. A(C   4,C   5,C   6)          108.51 -0.000028    0.00    108.51   
    34. A(C   6,C   5,H  13)          128.24 -0.000082    0.03    128.27   
    35. A(C   4,C   5,H  13)          123.25  0.000111   -0.03    123.22   
    36. A(C   5,C   6,C   7)          105.64 -0.000006    0.00    105.64   
    37. A(C   7,C   6,H  14)          125.61  0.000099   -0.03    125.58   
    38. A(C   5,C   6,H  14)          128.74 -0.000094    0.03    128.77   
    39. A(O   8,C   7,H  15)          116.98 -0.000010   -0.02    116.96   
    40. A(C   6,C   7,H  15)          129.53 -0.000024    0.02    129.55   
    41. A(C   6,C   7,O   8)          113.49  0.000034   -0.00    113.48   
    42. A(C   4,O   8,C   7)          108.38  0.000007    0.00    108.38   
    43. D(C   3,O   2,C   1,C   4)    179.81 -0.000012    0.02    179.82   
    44. D(C   3,O   2,C   1,O   0)     -0.11  0.000012   -0.01     -0.12   
    45. D(H  11,C   3,O   2,C   1)    179.89  0.000003   -0.01    179.88   
    46. D(H  10,C   3,O   2,C   1)    -60.64  0.000010   -0.01    -60.65   
    47. D(H   9,C   3,O   2,C   1)     60.38 -0.000004   -0.01     60.38   
    48. D(C   5,C   4,C   1,O   2)   -117.15  0.000034   -0.04   -117.19   
    49. D(C   5,C   4,C   1,O   0)     62.77  0.000012   -0.02     62.76   
    50. D(H  12,C   4,C   1,O   0)    -62.15 -0.000034   -0.00    -62.15   
    51. D(O   8,C   4,C   1,O   2)      0.79  0.000012   -0.03      0.76   
    52. D(O   8,C   4,C   1,O   0)   -179.28 -0.000010   -0.00   -179.29   
    53. D(H  13,C   5,C   4,C   1)    -56.28 -0.000020    0.02    -56.25   
    54. D(C   6,C   5,C   4,H  12)   -114.23 -0.000001    0.02   -114.21   
    55. D(C   6,C   5,C   4,O   8)      0.56  0.000005    0.01      0.58   
    56. D(H  13,C   5,C   4,O   8)   -179.11  0.000008    0.00   -179.11   
    57. D(C   6,C   5,C   4,C   1)    123.40 -0.000024    0.03    123.43   
    58. D(H  14,C   6,C   5,H  13)     -0.34 -0.000005    0.01     -0.33   
    59. D(H  14,C   6,C   5,C   4)   -179.99 -0.000003   -0.00   -180.00   
    60. D(C   7,C   6,C   5,H  13)    179.09 -0.000003   -0.00    179.09   
    61. D(C   7,C   6,C   5,C   4)     -0.56 -0.000000   -0.01     -0.57   
    62. D(H  15,C   7,C   6,H  14)     -0.30  0.000007   -0.02     -0.32   
    63. D(H  15,C   7,C   6,C   5)   -179.76  0.000006   -0.01   -179.77   
    64. D(O   8,C   7,C   6,H  14)    179.82 -0.000005   -0.01    179.82   
    65. D(O   8,C   7,C   6,C   5)      0.37 -0.000006    0.00      0.37   
    66. D(C   4,O   8,C   7,H  15)   -179.89 -0.000001    0.02   -179.87   
    67. D(C   4,O   8,C   7,C   6)     -0.00  0.000009    0.00      0.00   
    68. D(C   7,O   8,C   4,H  12)    118.43  0.000028   -0.03    118.40   
    69. D(C   7,O   8,C   4,C   5)     -0.34 -0.000009   -0.01     -0.35   
    70. D(C   7,O   8,C   4,C   1)   -123.83  0.000004   -0.03   -123.86   
    ----------------------------------------------------------------------------

Geometry step timings:
Preparation and reading OPT file:      0.001 s ( 0.202 %)
Internal coordinates            :      0.000 s ( 0.008 %)
B/P matrices and projection     :      0.001 s ( 0.205 %)
Hessian update/contruction      :      0.385 s (99.119 %)
Making the step                 :      0.001 s ( 0.155 %)
Converting the step to Cartesian:      0.000 s ( 0.022 %)
Storing new data                :      0.000 s ( 0.022 %)
Checking convergence            :      0.000 s ( 0.005 %)
Final printing                  :      0.001 s ( 0.261 %)
Total time                      :      0.389 s

Time for energy+gradient        :     88.230 s
Time for complete geometry iter :     88.962 s

         *************************************************************
         *                GEOMETRY OPTIMIZATION CYCLE   9            *
         *************************************************************
---------------------------------
CARTESIAN COORDINATES (ANGSTROEM)
---------------------------------
  O      1.548565    1.584541    0.292962
  C      0.976399    0.527372    0.337006
  O      1.453498   -0.662391    0.049984
  C      2.835451   -0.710658   -0.373710
  C     -0.500907    0.470861    0.772318
  C     -1.415731    1.203540   -0.132830
  C     -2.374991    0.338003   -0.572694
  C     -2.067018   -0.912285    0.027311
  O     -1.026465   -0.875417    0.785038
  H      3.479253   -0.319227    0.420979
  H      2.961705   -0.118367   -1.286440
  H      3.044530   -1.765672   -0.561163
  H     -0.556553    0.840393    1.811718
  H     -1.294305    2.259668   -0.378624
  H     -3.206650    0.528499   -1.247417
  H     -2.580893   -1.873763   -0.063225

----------------------------
CARTESIAN COORDINATES (A.U.)
----------------------------
  NO LB      ZA    FRAG     MASS         X           Y           Z
   0 O     8.0000    0    15.999    2.926364    2.994348    0.553617
   1 C     6.0000    0    12.011    1.845126    0.996589    0.636849
   2 O     8.0000    0    15.999    2.746714   -1.251737    0.094456
   3 C     6.0000    0    12.011    5.358226   -1.342949   -0.706210
   4 C     6.0000    0    12.011   -0.946578    0.889798    1.459470
   5 C     6.0000    0    12.011   -2.675343    2.274361   -0.251013
   6 C     6.0000    0    12.011   -4.488082    0.638732   -1.082234
   7 C     6.0000    0    12.011   -3.906097   -1.723969    0.051610
   8 O     8.0000    0    15.999   -1.939738   -1.654298    1.483506
   9 H     1.0000    0     1.008    6.574835   -0.603252    0.795536
  10 H     1.0000    0     1.008    5.596812   -0.223681   -2.431020
  11 H     1.0000    0     1.008    5.753328   -3.336637   -1.060443
  12 H     1.0000    0     1.008   -1.051732    1.588113    3.423650
  13 H     1.0000    0     1.008   -2.445881    4.270155   -0.715496
  14 H     1.0000    0     1.008   -6.059690    0.998719   -2.357277
  15 H     1.0000    0     1.008   -4.877181   -3.540899   -0.119479

--------------------------------
INTERNAL COORDINATES (ANGSTROEM)
--------------------------------
 O      0   0   0     0.000000000000     0.00000000     0.00000000
 C      1   0   0     1.202879620903     0.00000000     0.00000000
 O      2   1   0     1.313598704967   127.97012646     0.00000000
 C      3   2   1     1.446250352491   116.18641084   359.87696004
 C      2   1   3     1.541143517971   119.90279295   180.05796242
 C      5   2   1     1.480883293628   113.66435167    62.75660726
 C      6   5   2     1.364849573485   108.50607972   123.43333662
 C      7   6   5     1.420588580846   105.64351685   359.42707539
 O      8   7   6     1.287733706018   113.48491970     0.37268623
 H      4   3   2     1.095093666740   109.70846195    60.37504520
 H      4   3   2     1.095365190919   109.64587731   299.34606859
 H      4   3   2     1.091745363413   105.39947566   179.87820925
 H      5   2   1     1.104536650465   107.56741062   297.85019334
 H      6   5   2     1.091130751643   123.21809248   303.74812530
 H      7   6   5     1.087748901672   128.77112905   180.00501678
 H      8   7   6     1.093940446760   129.55028012   180.23214927

---------------------------
INTERNAL COORDINATES (A.U.)
---------------------------
 O      0   0   0     0.000000000000     0.00000000     0.00000000
 C      1   0   0     2.273113055582     0.00000000     0.00000000
 O      2   1   0     2.482341802262   127.97012646     0.00000000
 C      3   2   1     2.733017087294   116.18641084   359.87696004
 C      2   1   3     2.912339182033   119.90279295   180.05796242
 C      5   2   1     2.798463861256   113.66435167    62.75660726
 C      6   5   2     2.579191907885   108.50607972   123.43333662
 C      7   6   5     2.684523366775   105.64351685   359.42707539
 O      8   7   6     2.433464037794   113.48491970     0.37268623
 H      4   3   2     2.069427121131   109.70846195    60.37504520
 H      4   3   2     2.069940227467   109.64587731   299.34606859
 H      4   3   2     2.063099744828   105.39947566   179.87820925
 H      5   2   1     2.087271774258   107.56741062   297.85019334
 H      6   5   2     2.061938296905   123.21809248   303.74812530
 H      7   6   5     2.055547526634   128.77112905   180.00501678
 H      8   7   6     2.067247851196   129.55028012   180.23214927

------------------------------------------------------------------------------
                   ___                                                        
                  /   \      - P O W E R E D   B Y -                         
                 /     \                                                     
                 |  |  |   _    _      __       _____    __    __             
                 |  |  |  | |  | |    /  \     |  _  \  |  |  /  |          
                  \  \/   | |  | |   /    \    | | | |  |  | /  /          
                 / \  \   | |__| |  /  /\  \   | |_| |  |  |/  /          
                |  |  |   |  __  | /  /__\  \  |    /   |      \           
                |  |  |   | |  | | |   __   |  |    \   |  |\   \          
                \     /   | |  | | |  |  |  |  | |\  \  |  | \   \       
                 \___/    |_|  |_| |__|  |__|  |_| \__\ |__|  \__/        
                                                                              
                      - O R C A' S   B I G   F R I E N D -                    
                                      &                                       
                       - I N T E G R A L  F E E D E R -                       
                                                                              
 v1 FN, 2020, v2 2021, v3 2022-2024                                           
------------------------------------------------------------------------------


----------------------
SHARK INTEGRAL PACKAGE
----------------------

Number of atoms                             ...     16
Number of basis functions                   ...    161
Number of shells                            ...     75
Maximum angular momentum                    ...      2
Integral batch strategy                     ... SHARK/LIBINT Hybrid
RI-J (if used) integral strategy            ... SPLIT-RIJ (Revised 2003 algorithm where possible)
Printlevel                                  ...      1
Contraction scheme used                     ... SEGMENTED contraction
Prescreening option                         ... SCHWARTZ
   Thresh                                   ... 1.000e-12
   Tcut                                     ... 1.000e-14
   Tpresel                                  ... 1.000e-14 
Coulomb Range Separation                    ... NOT USED
Exchange Range Separation                   ... NOT USED
Multipole approximations                    ... NOT USED
Finite Nucleus Model                        ... NOT USED
CABS basis                                  ... NOT available
Auxiliary Coulomb fitting basis             ... AVAILABLE
   # of basis functions in Aux-J            ...    518
   # of shells in Aux-J                     ...    170
   Maximum angular momentum in Aux-J        ...      4
Auxiliary J/K fitting basis                 ... NOT available
Auxiliary Correlation fitting basis         ... AVAILABLE
   # of basis functions in Aux-C            ...    530
   # of shells in Aux-C                     ...    186
   Maximum angular momentum in Aux-C        ...      3
Auxiliary 'external' fitting basis          ... NOT available

Checking pre-screening integrals            ... done (  0.0 sec) Dimension = 75
Check shell pair data                       ... done (  0.0 sec)
Shell pair information
Shell pair cut-off parameter TPreSel        ...   1.0e-14
Total number of shell pairs                 ...      2850
Shell pairs after pre-screening             ...      2684
Total number of primitive shell pairs       ...     10434
Primitive shell pairs kept                  ...      7258
          la=0 lb=0:    805 shell pairs
          la=1 lb=0:    965 shell pairs
          la=1 lb=1:    309 shell pairs
          la=2 lb=0:    349 shell pairs
          la=2 lb=1:    212 shell pairs
          la=2 lb=2:     44 shell pairs

Calculating one electron integrals          ... done (  0.0 sec)
Calculating RI/J V-Matrix + Cholesky decomp.... done (  0.0 sec)
Calculating RI/C V-Matrix + Cholesky decomp.... done (  0.0 sec)
Calculating Nuclear repulsion               ... done (  0.0 sec) ENN=    448.876133190241 Eh

Diagonalization of the overlap matrix:
Smallest eigenvalue                        ... 8.339e-04
Time for diagonalization                   ...    0.003 sec
Threshold for overlap eigenvalues          ... 1.000e-07
Number of eigenvalues below threshold      ... 0
Time for construction of square roots      ...    0.001 sec
Total time needed                          ...    0.004 sec

-------------------
DFT GRID GENERATION
-------------------

General Integration Accuracy     IntAcc      ... 4.388
Radial Grid Type                 RadialGrid  ... OptM3 with GC (2021)
Angular Grid (max. ang.)         AngularGrid ... 4 (Lebedev-302)
Angular grid pruning method      GridPruning ... 4 (adaptive)
Weight generation scheme         WeightScheme... mBecke (2022)
Basis function cutoff            BFCut       ... 1.0000e-12
Integration weight cutoff        WCut        ... 1.0000e-14
Partially contracted basis set               ... off
Rotationally invariant grid construction     ... off
Angular grids for H and He will be reduced by one unit

Total number of grid points                  ...    77023
Total number of batches                      ...     1212
Average number of points per batch           ...       63
Average number of grid points per atom       ...     4814

--------------------
COSX GRID GENERATION
--------------------

GRIDX 1
-------
General Integration Accuracy     IntAcc      ... 3.816
Radial Grid Type                 RadialGrid  ... OptM3 with GC (2021)
Angular Grid (max. ang.)         AngularGrid ... 1 (Lebedev-50)
Angular grid pruning method      GridPruning ... 4 (adaptive)
Weight generation scheme         WeightScheme... mBecke (2022)
Basis function cutoff            BFCut       ... 1.0000e-12
Integration weight cutoff        WCut        ... 1.0000e-14
Partially contracted basis set               ... on
Rotationally invariant grid construction     ... off
Angular grids for H and He will be reduced by one unit

Total number of grid points                  ...     9830
Total number of batches                      ...       86
Average number of points per batch           ...      114
Average number of grid points per atom       ...      614
UseSFitting                                  ... on

GRIDX 2
-------
General Integration Accuracy     IntAcc      ... 4.020
Radial Grid Type                 RadialGrid  ... OptM3 with GC (2021)
Angular Grid (max. ang.)         AngularGrid ... 2 (Lebedev-110)
Angular grid pruning method      GridPruning ... 4 (adaptive)
Weight generation scheme         WeightScheme... mBecke (2022)
Basis function cutoff            BFCut       ... 1.0000e-12
Integration weight cutoff        WCut        ... 1.0000e-14
Partially contracted basis set               ... on
Rotationally invariant grid construction     ... off
Angular grids for H and He will be reduced by one unit
[truncated: 169,447 more chars]
