# Supplementary material for: Bro̷nsted Acid-Catalyzed Reduction of Furans
Source: J Am Chem Soc. 2025 Feb 19;147(9):7932–8. doi: 10.1021/jacs.4c18485 (PMC11887439; doi:10.1021/jacs.4c18485)
Supplement: Supplementary file 2 — ja4c18485_si_002.zip [file ja4c18485_si_002.zip › AllCoordinates/2-Methylester-Furan/2_2/calc.xyz]

16
Coordinates from ORCA-job calc E -457.531007459366
  O           1.54826734255587      1.58454509521016      0.29233574726728
  C           0.97639211682246      0.52721650228146      0.33660701451026
  O           1.45386161096240     -0.66254518202970      0.05009005905305
  C           2.83586864921710     -0.71057862325999     -0.37347087330190
  C          -0.50080800915293      0.47048480804987      0.77199020977192
  C          -1.41585739359117      1.20356802895869     -0.13278163895907
  C          -2.37543034427789      0.33837477910367     -0.57244623320921
  C          -2.06746679996303     -0.91223389121612      0.02718802300575
  O          -1.02654652166917     -0.87571640436744      0.78454126085839
  H           3.47957498195612     -0.31851102880175      0.42098450289471
  H           2.96209750755558     -0.11882604712850     -1.28655706686837
  H           3.04535623132723     -1.76562510523237     -0.56030422644341
  H          -0.55650172282245      0.84000512540207      1.81139925099973
  H          -1.29395167680793      2.25974550141036     -0.37815504422327
  H          -3.20738037359354      0.52877804043922     -1.24684444300068
  H          -2.58158683751868     -1.87358461951962     -0.06336487155518
