# Supplementary material for: Bro̷nsted Acid-Catalyzed Reduction of Furans
Source: J Am Chem Soc. 2025 Feb 19;147(9):7932–8. doi: 10.1021/jacs.4c18485 (PMC11887439; doi:10.1021/jacs.4c18485)
Supplement: Supplementary file 2 — ja4c18485_si_002.zip [file ja4c18485_si_002.zip › AllCoordinates/2-Methylester-Furan/2_2/SP/calc.mpi8.out]

! Job execution by suborca V 10.00 !
Job started from head1.mpi-muelheim.mpg.de, running /hsnfs/software/orca/orca_stable_directory/orca_stable_20240817/orca on xe31th19.mpi-muelheim.mpg.de in /usr/scratch/frank/calc__9282459 (/bin/ksh)
Job execution start: Sat Aug 17 15:50:19 CEST 2024
Shared library path: /hsnfs/software/openmpi-4.1.0/lib:/hsnfs/software/orca/orca_stable_directory/orca_stable_20240817:/hsnfs/software/themis/llvm-14.0.1/lib::/hsnfs/software/cfour-2.1/lib:/hsnfs/software/orca/orca_stable:/usr/users/openmpi-2.0.4/lib:/opt/intel/lib/intel64:/opt/intel/mkl/lib/intel64
SLURM Job ID is: 9282459
SLURM_JOB_NODELIST: xe31th19
Maxcore enforced by SLURM: 9600 MB per core
Expanded nodelist (1 nodes):
xe31th19

                                 *****************
                                 * O   R   C   A *
                                 *****************

                                            #,                                       
                                            ###                                      
                                            ####                                     
                                            #####                                    
                                            ######                                   
                                           ########,                                 
                                     ,,################,,,,,                         
                               ,,#################################,,                 
                          ,,##########################################,,             
                       ,#########################################, ''#####,          
                    ,#############################################,,   '####,        
                  ,##################################################,,,,####,       
                ,###########''''           ''''###############################       
              ,#####''   ,,,,##########,,,,          '''####'''          '####       
            ,##' ,,,,###########################,,,                        '##       
           ' ,,###''''                  '''############,,,                           
         ,,##''                                '''############,,,,        ,,,,,,###''
      ,#''                                            '''#######################'''  
     '                                                          ''''####''''         
             ,#######,   #######,   ,#######,      ##                                
            ,#'     '#,  ##    ##  ,#'     '#,    #''#        ,####,   ,####,        
            ##       ##  ##   ,#'  ##            #'  '#       #'       #'  '#        
            ##       ##  #######   ##           ,######,      #####,   #    #        
            '#,     ,#'  ##    ##  '#,     ,#' ,#      #,     #,   #   #,  ,#        
             '#######'   ##     ##  '#######'  #'      '#     '####' # '####'        


                #########################################################
                #                        -***-                          #
                #          Department of theory and spectroscopy        #
                #                                                       #
                #                      Frank Neese                      #
                #                                                       #
                #     Directorship, Architecture, Infrastructure        #
                #                    SHARK, DRIVERS                     #
                #        Core code/Algorithms in most modules           #
                #                                                       #
                #        Max Planck Institute fuer Kohlenforschung      #
                #                Kaiser Wilhelm Platz 1                 #
                #                 D-45470 Muelheim/Ruhr                 #
                #                      Germany                          #
                #                                                       #
                #                  All rights reserved                  #
                #                        -***-                          #
                #########################################################


                         Program Version 6.0.x  -   STABLE   -
                                (GIT: $c601ac21$)
                ($2024-08-14 11:52:48 +0200 $)

                         (BUILD: $Sat 17 Aug 2024 01:11:30 AM CEST$)


 With contributions from (in alphabetic order):
   Daniel Aravena         : Magnetic Suceptibility
   Michael Atanasov       : Ab Initio Ligand Field Theory (pilot matlab implementation)
   Alexander A. Auer      : GIAO ZORA, VPT2 properties, NMR spectrum
   Ute Becker             : All parallelization in ORCA, NUMFREQ, NUMCALC
   Giovanni Bistoni       : ED, misc. LED, open-shell LED, HFLD
   Martin Brehm           : Molecular dynamics
   Dmytro Bykov           : pre 5.0 version of the SCF Hessian
   Marcos Casanova-Páez   : Triplet and SCS-CIS(D). UHF-(DLPNO)-IP/EA/STEOM-CCSD. UHF-CVS-IP/STEOM-CCSD
   Vijay G. Chilkuri      : MRCI spin determinant printing, contributions to CSF-ICE
   Pauline Colinet        : FMM embedding
   Dipayan Datta          : RHF DLPNO-CCSD density
   Achintya Kumar Dutta   : EOM-CC, STEOM-CC
   Nicolas Foglia         : Exact transition moments, OPA infrastructure, MCD improvements
   Dmitry Ganyushin       : Spin-Orbit,Spin-Spin,Magnetic field MRCI
   Miquel Garcia          : C-PCM and meta-GGA Hessian, CCSD/C-PCM, Gaussian charge scheme
   Tiago L. C. Gouveia    : GS-ROHF, GS-ROCIS
   Yang Guo               : DLPNO-NEVPT2, F12-NEVPT2, CIM, IAO-localization
   Andreas Hansen         : Spin unrestricted coupled pair/coupled cluster methods
   Ingolf Harden          : AUTO-CI MPn and infrastructure 
   Benjamin Helmich-Paris : MC-RPA, TRAH-(SCF,CASSCF), AVAS, COSX integrals, SCF dyn. polar.
   Lee Huntington         : MR-EOM, pCC
   Robert Izsak           : Overlap fitted RIJCOSX, COSX-SCS-MP3, EOM
   Riya Kayal             : Wick's Theorem for AUTO-CI, AUTO-CI UHF-CCSDT
   Emily Kempfer          : AUTO-CI, RHF CISDT and CCSDT
   Christian Kollmar      : KDIIS, OOCD, Brueckner-CCSD(T), CCSD density, CASPT2, CASPT2-K, improved NEVPT2
   Axel Koslowski         : Symmetry handling
   Simone Kossmann        : Meta GGA functionals, TD-DFT gradient, OOMP2, (MP2 Hessian; deprecated post 5.0)
   Lucas Lang             : DCDCAS
   Marvin Lechner         : AUTO-CI (C++ implementation), FIC-MRCC
   Spencer Leger          : CASSCF response
   Dagmar Lenk            : GEPOL surface, SMD, ORCA-2-JSON
   Dimitrios Liakos       : Extrapolation schemes; Compound Job, initial MDCI parallelization
   Dimitrios Manganas     : Further ROCIS development; embedding schemes. LFT, Crystal Embedding
   Dimitrios Pantazis     : SARC Basis sets
   Anastasios Papadopoulos: AUTO-CI, single reference methods and gradients
   Taras Petrenko         : pre 6.0 DFT Hessian and TD-DFT gradient, (ASA, deprecated), ECA, 1-Electron XAS/XES, NRVS
   Peter Pinski           : DLPNO-MP2, DLPNO-MP2 Gradient
   Christoph Reimann      : Effective Core Potentials
   Marius Retegan         : Local ZFS, SOC
   Christoph Riplinger    : Optimizer, TS searches, QM/MM, DLPNO-CCSD(T), (RO)-DLPNO pert. Triples
   Michael Roemelt        : Original ROCIS implementation
   Masaaki Saitow         : Open-shell DLPNO-CCSD energy and density
   Barbara Sandhoefer     : DKH picture change effects
   Kantharuban Sivalingam : CASSCF convergence/infrastructure, NEVPT2 and variants, FIC-MRCI
   Bernardo de Souza      : ESD, SOC TD-DFT
   Georgi Stoychev        : AutoAux, RI-MP2 NMR, DLPNO-MP2 response, X2C
   Van Anh Tran           : RI-MP2 g-tensors
   Willem Van den Heuvel  : Paramagnetic NMR
   Zikuan Wang            : NOTCH, Electric field optimization 
   Frank Wennmohs         : Technical directorship and infrastructure
   Hang Xu                : AUTO-CI-Response properties 


 We gratefully acknowledge several colleagues who have allowed us to
 interface, adapt or use parts of their codes:
   Stefan Grimme, W. Hujo, H. Kruse, P. Pracht,  : VdW corrections, initial TS optimization,
                  C. Bannwarth, S. Ehlert,         DFT functionals, gCP, sTDA/sTD-DF
                  L. Wittmann, M. Mueller
   Ed Valeev, F. Pavosevic, A. Kumar             : LibInt (2-el integral package), F12 methods
   Garnet Chan, S. Sharma, J. Yang, R. Olivares  : DMRG
   Ulf Ekstrom                                   : XCFun DFT Library
   Mihaly Kallay                                 : mrcc  (arbitrary order and MRCC methods)
   Frank Weinhold                                : gennbo (NPA and NBO analysis)
   Simon Mueller                                 : openCOSMO-RS
   Christopher J. Cramer and Donald G. Truhlar   : smd solvation model
   Lars Goerigk                                  : TD-DFT with DH, B97 family of functionals
   V. Asgeirsson, H. Jonsson                     : NEB implementation
   FAccTs GmbH                                   : IRC, NEB, NEB-TS, DLPNO-Multilevel, CI-OPT
                                                   MM, QMMM, 2- and 3-layer-ONIOM, Crystal-QMMM,
                                                   LR-CPCM, SF, NACMEs, symmetry and pop. for TD-DFT,
                                                   nearIR, NL-DFT gradient (VV10), updates on ESD,
                                                   ML-optimized integration grids, MBIS, APM,
                                                   GOAT, DOCKER, SOLVATOR, interface openCOSMO-RS
   S Lehtola, MJT Oliveira, MAL Marques          : LibXC Library
   Liviu Ungur et al                             : ANISO software


 Your calculation uses the libint2 library for the computation of 2-el integrals
 For citations please refer to: http://libint.valeyev.net

 Your ORCA version has been built with support for libXC version: 6.2.2
 For citations please refer to: https://libxc.gitlab.io

 This ORCA versions uses:
   CBLAS   interface :  Fast vector & matrix operations
   LAPACKE interface :  Fast linear algebra routines
   SCALAPACK package :  Parallel linear algebra routines
   Shared memory     :  Shared parallel matrices
   BLAS/LAPACK       :  OpenBLAS 0.3.26  USE64BITINT DYNAMIC_ARCH NO_AFFINITY Haswell SINGLE_THREADED
        Core in use  :  Haswell
   Copyright (c) 2011-2014, The OpenBLAS Project


NOTE: MaxCore=8000 MB was set to SCF,MP2,MDCI,CIPSI,MRCI and CIS
      => If you want to overwrite this, your respective input block should be placed after the MaxCore statement


***************************************
The coordinates will be read from file: calc.xyz
***************************************


================================================================================

----- Orbital basis set information -----
Your calculation utilizes the basis: def2-TZVPP
   F. Weigend and R. Ahlrichs, Phys. Chem. Chem. Phys. 7, 3297 (2005).

----- AuxC basis set information -----
Your calculation utilizes the auxiliary basis: def2-TZVPP/C
  H-La, Hf-Rn : A. Hellweg, C. Hattig, S. Hofener and W. Klopper, Theor. Chem. Acc. 117, 587 (2007).
        Ce-Lu : J. Chmela and M. E. Harding, Mol. Phys. (2018).

================================================================================
                                        WARNINGS
                       Please study these warnings very carefully!
================================================================================

WARNING: Old DensityContainer found on disk!
         Will remove this file - 
         If you want to keep old densities, please start your calculation with a different basename. 


WARNING: Post HF methods need fully converged wavefunctions
  ===> : Setting SCFConvForced true
         You can overwrite this default with %scf ConvForced false 


WARNING: MDCI localization with Augmented Hessian Foster-Boys
  ===> : Switching off randomization!

================================================================================
                                       INPUT FILE
================================================================================
NAME = calc.inp
|  1> ! DLPNO-CCSD(T) def2-TZVPP def2-TZVPP/C
|  2> 
|  3> %cpcm
|  4> epsilon 16.7                    # Dielectric constant
|  5> refrac 1.275
|  6> SURFACETYPE VDW_GAUSSIAN
|  7> end
|  8> 
|  9> 
| 10> %PAL NPROCS 8 END
| 11> 
| 12> %maxcore 8000
| 13> 
| 14> * xyzfile 1 1 calc.xyz 
| 15> 
| 16>                          ****END OF INPUT****
================================================================================

                       ****************************
                       * Single Point Calculation *
                       ****************************

---------------------------------
CARTESIAN COORDINATES (ANGSTROEM)
---------------------------------
  O      1.548267    1.584545    0.292336
  C      0.976392    0.527217    0.336607
  O      1.453862   -0.662545    0.050090
  C      2.835869   -0.710579   -0.373471
  C     -0.500808    0.470485    0.771990
  C     -1.415857    1.203568   -0.132782
  C     -2.375430    0.338375   -0.572446
  C     -2.067467   -0.912234    0.027188
  O     -1.026547   -0.875716    0.784541
  H      3.479575   -0.318511    0.420985
  H      2.962098   -0.118826   -1.286557
  H      3.045356   -1.765625   -0.560304
  H     -0.556502    0.840005    1.811399
  H     -1.293952    2.259746   -0.378155
  H     -3.207380    0.528778   -1.246844
  H     -2.581587   -1.873585   -0.063365

----------------------------
CARTESIAN COORDINATES (A.U.)
----------------------------
  NO LB      ZA    FRAG     MASS         X           Y           Z
   0 O     8.0000    0    15.999    2.925801    2.994356    0.552435
   1 C     6.0000    0    12.011    1.845114    0.996295    0.636095
   2 O     8.0000    0    15.999    2.747400   -1.252029    0.094656
   3 C     6.0000    0    12.011    5.359015   -1.342799   -0.705758
   4 C     6.0000    0    12.011   -0.946390    0.889087    1.458850
   5 C     6.0000    0    12.011   -2.675583    2.274414   -0.250921
   6 C     6.0000    0    12.011   -4.488913    0.639436   -1.081767
   7 C     6.0000    0    12.011   -3.906946   -1.723872    0.051378
   8 O     8.0000    0    15.999   -1.939892   -1.654864    1.482568
   9 H     1.0000    0     1.008    6.575444   -0.601899    0.795545
  10 H     1.0000    0     1.008    5.597553   -0.224549   -2.431241
  11 H     1.0000    0     1.008    5.754889   -3.336548   -1.058822
  12 H     1.0000    0     1.008   -1.051636    1.587380    3.423049
  13 H     1.0000    0     1.008   -2.445214    4.270300   -0.714609
  14 H     1.0000    0     1.008   -6.061071    0.999246   -2.356195
  15 H     1.0000    0     1.008   -4.878492   -3.540562   -0.119742

--------------------------------
INTERNAL COORDINATES (ANGSTROEM)
--------------------------------
 O      0   0   0     0.000000000000     0.00000000     0.00000000
 C      1   0   0     1.202890257811     0.00000000     0.00000000
 O      2   1   0     1.313621691757   127.97233197     0.00000000
 C      3   2   1     1.446255346984   116.18604582   359.86875806
 C      2   1   3     1.541070155453   119.89883627   180.04081440
 C      5   2   1     1.480992398021   113.66789495    62.71806961
 C      6   5   2     1.364787369051   108.50733425   123.45909557
 C      7   6   5     1.420712790163   105.64415420   359.42249310
 O      8   7   6     1.287801413066   113.48230145     0.37274805
 H      4   3   2     1.095095514647   109.71486089    60.36552906
 H      4   3   2     1.095368081020   109.65209010   299.33302163
 H      4   3   2     1.091748518674   105.40101870   179.86707125
 H      5   2   1     1.104544344816   107.57035338   297.83777489
 H      6   5   2     1.091137005655   123.19490876   303.77128609
 H      7   6   5     1.087753280195   128.79327721   180.00763902
 H      8   7   6     1.093944451304   129.55085792   180.23170996

---------------------------
INTERNAL COORDINATES (A.U.)
---------------------------
 O      0   0   0     0.000000000000     0.00000000     0.00000000
 C      1   0   0     2.273133156424     0.00000000     0.00000000
 O      2   1   0     2.482385240998   127.97233197     0.00000000
 C      3   2   1     2.733026525519   116.18604582   359.86875806
 C      2   1   3     2.912200546966   119.89883627   180.04081440
 C      5   2   1     2.798670038678   113.66789495    62.71806961
 C      6   5   2     2.579074358542   108.50733425   123.45909557
 C      7   6   5     2.684758088367   105.64415420   359.42249310
 O      8   7   6     2.433591985572   113.48230145     0.37274805
 H      4   3   2     2.069430613169   109.71486089    60.36552906
 H      4   3   2     2.069945688967   109.65209010   299.33302163
 H      4   3   2     2.063105707408   105.40101870   179.86707125
 H      5   2   1     2.087286314473   107.57035338   297.83777489
 H      6   5   2     2.061950115275   123.19490876   303.77128609
 H      7   6   5     2.055555800843   128.79327721   180.00763902
 H      8   7   6     2.067255418688   129.55085792   180.23170996

---------------------
BASIS SET INFORMATION
---------------------
There are 3 groups of distinct atoms

 Group   1 Type O   : 11s6p2d1f contracted to 5s3p2d1f pattern {62111/411/11/1}
 Group   2 Type C   : 11s6p2d1f contracted to 5s3p2d1f pattern {62111/411/11/1}
 Group   3 Type H   : 5s2p1d contracted to 3s2p1d pattern {311/11/1}

Atom   0O    basis set group =>   1
Atom   1C    basis set group =>   2
Atom   2O    basis set group =>   1
Atom   3C    basis set group =>   2
Atom   4C    basis set group =>   2
Atom   5C    basis set group =>   2
Atom   6C    basis set group =>   2
Atom   7C    basis set group =>   2
Atom   8O    basis set group =>   1
Atom   9H    basis set group =>   3
Atom  10H    basis set group =>   3
Atom  11H    basis set group =>   3
Atom  12H    basis set group =>   3
Atom  13H    basis set group =>   3
Atom  14H    basis set group =>   3
Atom  15H    basis set group =>   3
---------------------------------
AUXILIARY/C BASIS SET INFORMATION
---------------------------------
There are 3 groups of distinct atoms

 Group   1 Type O   : 8s6p5d3f1g contracted to 8s6p4d3f1g pattern {11111111/111111/2111/111/1}
 Group   2 Type C   : 8s6p5d3f1g contracted to 8s6p4d3f1g pattern {11111111/111111/2111/111/1}
 Group   3 Type H   : 4s3p2d1f contracted to 4s3p2d1f pattern {1111/111/11/1}

Atom   0O    basis set group =>   1
Atom   1C    basis set group =>   2
Atom   2O    basis set group =>   1
Atom   3C    basis set group =>   2
Atom   4C    basis set group =>   2
Atom   5C    basis set group =>   2
Atom   6C    basis set group =>   2
Atom   7C    basis set group =>   2
Atom   8O    basis set group =>   1
Atom   9H    basis set group =>   3
Atom  10H    basis set group =>   3
Atom  11H    basis set group =>   3
Atom  12H    basis set group =>   3
Atom  13H    basis set group =>   3
Atom  14H    basis set group =>   3
Atom  15H    basis set group =>   3

Checking for AutoStart:
The File: calc.gbw exists
Trying to determine its content:
     ... Fine, the file contains calculation information
     ... Fine, the calculation information was read
     ... Fine, the file contains a basis set
     ... Fine, the basis set was read
     ... Fine, the file contains a geometry
     ... Fine, the geometry was read
     ... Fine, the file contains a set of orbitals
     ... Fine, the orbitals can be read
     => possible old guess file was deleted
     => GBW file was renamed to GES file
     => GES file is set as startup file
     => Guess is set to MORead
     ... now leaving AutoStart


           ************************************************************
           *        Program running with 8 parallel MPI-processes     *
           *              working on a common directory               *
           ************************************************************
------------------------------------------------------------------------------
                             ORCA STARTUP CALCULATIONS
------------------------------------------------------------------------------
------------------------------------------------------------------------------
                   ___                                                        
                  /   \      - P O W E R E D   B Y -                         
                 /     \                                                     
                 |  |  |   _    _      __       _____    __    __             
                 |  |  |  | |  | |    /  \     |  _  \  |  |  /  |          
                  \  \/   | |  | |   /    \    | | | |  |  | /  /          
                 / \  \   | |__| |  /  /\  \   | |_| |  |  |/  /          
                |  |  |   |  __  | /  /__\  \  |    /   |      \           
                |  |  |   | |  | | |   __   |  |    \   |  |\   \          
                \     /   | |  | | |  |  |  |  | |\  \  |  | \   \       
                 \___/    |_|  |_| |__|  |__|  |_| \__\ |__|  \__/        
                                                                              
                      - O R C A' S   B I G   F R I E N D -                    
                                      &                                       
                       - I N T E G R A L  F E E D E R -                       
                                                                              
 v1 FN, 2020, v2 2021, v3 2022-2024                                           
------------------------------------------------------------------------------


----------------------
SHARK INTEGRAL PACKAGE
----------------------

Number of atoms                             ...     16
Number of basis functions                   ...    377
Number of shells                            ...    141
Maximum angular momentum                    ...      3
Integral batch strategy                     ... SHARK/LIBINT Hybrid
RI-J (if used) integral strategy            ... SPLIT-RIJ (Revised 2003 algorithm where possible)
Printlevel                                  ...      1
Contraction scheme used                     ... SEGMENTED contraction
Prescreening option                         ... SCHWARTZ
   Thresh                                   ... 1.000e-10
   Tcut                                     ... 1.000e-11
   Tpresel                                  ... 1.000e-11 
Coulomb Range Separation                    ... NOT USED
Exchange Range Separation                   ... NOT USED
Multipole approximations                    ... NOT USED
Finite Nucleus Model                        ... NOT USED
CABS basis                                  ... NOT available
Auxiliary Coulomb fitting basis             ... NOT available
Auxiliary J/K fitting basis                 ... NOT available
Auxiliary Correlation fitting basis         ... AVAILABLE
   # of basis functions in Aux-C            ...    894
   # of shells in Aux-C                     ...    268
   Maximum angular momentum in Aux-C        ...      4
Auxiliary 'external' fitting basis          ... NOT available

Checking pre-screening integrals            ... done (  0.0 sec) Dimension = 141
Check shell pair data                       ... done (  0.0 sec)
Shell pair information
Shell pair cut-off parameter TPreSel        ...   1.0e-11
Total number of shell pairs                 ...     10011
Shell pairs after pre-screening             ...      8609
Total number of primitive shell pairs       ...     28185
Primitive shell pairs kept                  ...     18170
          la=0 lb=0:   1858 shell pairs
          la=1 lb=0:   2364 shell pairs
          la=1 lb=1:    778 shell pairs
          la=2 lb=0:   1367 shell pairs
          la=2 lb=1:    889 shell pairs
          la=2 lb=2:    274 shell pairs
          la=3 lb=0:    515 shell pairs
          la=3 lb=1:    331 shell pairs
          la=3 lb=2:    189 shell pairs
          la=3 lb=3:     44 shell pairs

Calculating one electron integrals          ... done (  0.0 sec)
Calculating RI/C V-Matrix + Cholesky decomp.... done (  0.1 sec)
Calculating Nuclear repulsion               ... done (  0.0 sec) ENN=    448.861617920339 Eh

Diagonalization of the overlap matrix:
Smallest eigenvalue                        ... 4.578e-05
Time for diagonalization                   ...    0.030 sec
Threshold for overlap eigenvalues          ... 1.000e-07
Number of eigenvalues below threshold      ... 0
Time for construction of square roots      ...    0.009 sec
Total time needed                          ...    0.040 sec

-------------------
DFT GRID GENERATION
-------------------

General Integration Accuracy     IntAcc      ... 4.388
Radial Grid Type                 RadialGrid  ... OptM3 with GC (2021)
Angular Grid (max. ang.)         AngularGrid ... 4 (Lebedev-302)
Angular grid pruning method      GridPruning ... 4 (adaptive)
Weight generation scheme         WeightScheme... mBecke (2022)
Basis function cutoff            BFCut       ... 1.0000e-10
Integration weight cutoff        WCut        ... 1.0000e-14
Partially contracted basis set               ... off
Rotationally invariant grid construction     ... off
Angular grids for H and He will be reduced by one unit

Total number of grid points                  ...    77022
Total number of batches                      ...     1211
Average number of points per batch           ...       63
Average number of grid points per atom       ...     4814
Initializing property integral containers    ... done (  0.0 sec)

SHARK setup successfully completed in   0.9 seconds

Maximum memory used throughout the entire STARTUP-calculation: 28.5 MB


           ************************************************************
           *        Program running with 8 parallel MPI-processes     *
           *              working on a common directory               *
           ************************************************************
-------------------------------------------------------------------------------
                                 ORCA GUESS
                   Start orbitals & Density for SCF / CASSCF
-------------------------------------------------------------------------------

------------
SCF SETTINGS
------------
Hamiltonian:
 Ab initio Hamiltonian  Method          .... Hartree-Fock(GTOs)


General Settings:
 Integral files         IntName         .... calc
 Hartree-Fock type      HFTyp           .... RHF
 Total Charge           Charge          ....    1
 Multiplicity           Mult            ....    1
 Number of Electrons    NEL             ....   66
 Basis Dimension        Dim             ....  377
 Nuclear Repulsion      ENuc            ....    448.8616179203 Eh

Convergence Acceleration:
 AO-DIIS                CNVDIIS         .... on
   Start iteration      DIISMaxIt       ....    12
   Startup error        DIISStart       ....  0.200000
   # of expansion vecs  DIISMaxEq       ....     5
   Bias factor          DIISBfac        ....   1.050
   Max. coefficient     DIISMaxC        ....  10.000
 MO-DIIS                CNVKDIIS        .... off
 Trust-Rad. Augm. Hess. CNVTRAH         .... auto
   Auto Start mean grad. ratio tolernc. ....  1.125000
   Auto Start start iteration           ....     1
   Auto Start num. interpolation iter.  ....    10
   Max. Number of Micro iterations      ....    24
   Max. Number of Macro iterations      .... Maxiter - #DIIS iter
   Number of Davidson start vectors     ....     2
   Converg. threshold    (grad. norm)   ....   5.000e-05
   Grad. Scal. Fac. for Micro threshold ....   0.100
   Minimum threshold for Micro iter.    ....   1.000e-02
   NR start threshold (gradient norm)   ....   1.000e-04
   Initial trust radius                 ....   0.400
   Minimum AH scaling param. (alpha)    ....   1.000
   Maximum AH scaling param. (alpha)    .... 1000.000
   Quad. conv. algorithm                .... NR
   White noise on init. David. guess    .... on
   Maximum white noise                  ....   0.010
   Pseudo random numbers                .... off
   Inactive MOs                         .... canonical
   Orbital update algorithm             .... Taylor
   Preconditioner                       .... Diag
   Full preconditioner red. dimension   ....   250
 SOSCF                  CNVSOSCF        .... on
   Start iteration      SOSCFMaxIt      ....   150
   Startup grad/error   SOSCFStart      ....  0.003300
   Hessian update       SOSCFHessUp     .... L-BFGS
 Level Shifting         CNVShift        .... on
   Level shift para.    LevelShift      ....    0.2500
   Turn off err/grad.   ShiftErr        ....    0.0010
 Zerner damping         CNVZerner       .... off
 Static damping         CNVDamp         .... on
   Fraction old density DampFac         ....    0.7000
   Max. Damping (<1)    DampMax         ....    0.9800
   Min. Damping (>=0)   DampMin         ....    0.0000
   Turn off err/grad.   DampErr         ....    0.1000

SCF Procedure:
 Maximum # iterations   MaxIter         ....   125
 SCF integral mode      SCFMode         .... Direct
   Integral package                     .... SHARK and LIBINT hybrid scheme
 Reset frequency        DirectResetFreq ....    20
 Integral Threshold     Thresh          ....  1.000e-10 Eh
 Primitive CutOff       TCut            ....  1.000e-11 Eh

Convergence Tolerance:
 Convergence Check Mode ConvCheckMode   .... Total+1el-Energy
 Convergence forced     ConvForced      .... 1
 Energy Change          TolE            ....  1.000e-06 Eh
 1-El. energy change                    ....  1.000e-03 Eh
 Orbital Gradient       TolG            ....  5.000e-05
 Orbital Rotation angle TolX            ....  5.000e-05
 DIIS Error             TolErr          ....  1.000e-06

---------------------
INITIAL GUESS: MOREAD
---------------------
Guess MOs are being read from file: calc.ges
Input Geometry matches current geometry (good)
Input basis set matches current basis set (good)
Occupation numbers will be reassigned to an Aufbau configuration
MOs were renormalized
MOs were reorthogonalized (Cholesky)
                      ------------------
                      INITIAL GUESS DONE (   0.1 sec)
                      ------------------
             **** ENERGY FILE WAS UPDATED (calc.en.tmp) ****
Finished Guess after   0.2 sec
Maximum memory used throughout the entire GUESS-calculation: 20.7 MB


           ************************************************************
           *        Program running with 8 parallel MPI-processes     *
           *              working on a common directory               *
           ************************************************************

-------------------------------------------------------------------------------------------
                                      ORCA LEAN-SCF
                              memory conserving SCF solver
-------------------------------------------------------------------------------------------

--------------------
CPCM SOLVATION MODEL
--------------------
CPCM parameters:
  Epsilon                                         ...      16.7000
  Refrac                                          ...       1.2750
  Rsolv                                           ...       1.3000
  Surface type                                    ... GAUSSIAN VDW
  Discretization scheme                           ... Constant charge density
    Threshold for H atoms                         ...       5.0000 (charges/Ang^2)
    Threshold for non-H atoms                     ...       5.0000 (charges/Ang^2)
  Epsilon function type                           ...         CPCM
Solvent:                                          ... CUSTOM
Radii:
  Scheme                                          ... Element-dependent radii
  Radius for O  used is    3.4469 Bohr (=   1.8240 Ang.)
  Radius for C  used is    3.8550 Bohr (=   2.0400 Ang.)
  Radius for H  used is    2.4944 Bohr (=   1.3200 Ang.)
Calculating surface                               ...        done! (  0.0s)
Cavity surface points                             ...         1527
Cavity Volume                                     ...    1036.7286
Cavity Surface-area                               ...     597.8591
Calculating surface distance matrix               ...        done! (  0.0s)
Performing Cholesky decomposition & store         ...        done! (  0.1s)
Overall time for CPCM initialization              ...                 0.1s

----------------------------------------D-I-I-S--------------------------------------------
Iteration    Energy (Eh)           Delta-E    RMSDP     MaxDP     DIISErr   Damp  Time(sec)
-------------------------------------------------------------------------------------------
               ***  Starting incremental Fock matrix formation  ***
                              *** Initializing SOSCF ***
---------------------------------------S-O-S-C-F--------------------------------------
Iteration    Energy (Eh)           Delta-E    RMSDP     MaxDP     MaxGrad    Time(sec)
--------------------------------------------------------------------------------------
    1    -455.8715277099833543     0.00e+00  4.13e-05  2.18e-03  1.54e-04     6.5
               *** Restarting incremental Fock matrix formation ***
    2    -455.8715382456529710    -1.05e-05  2.11e-05  9.97e-04  2.04e-04     6.4
    3    -455.8715410834155932    -2.84e-06  1.47e-05  6.45e-04  1.42e-04     4.7
    4    -455.8715417763929167    -6.93e-07  4.57e-06  2.26e-04  4.51e-05     4.6
                 **** Energy Check signals convergence ****

               *****************************************************
               *                     SUCCESS                       *
               *           SCF CONVERGED AFTER   4 CYCLES          *
               *****************************************************

             **** ENERGY FILE WAS UPDATED (calc.en.tmp) ****

----------------
TOTAL SCF ENERGY
----------------

Total Energy       :       -455.87154177639292 Eh          -12404.89530 eV

Components:
Nuclear Repulsion  :        448.86161792033892 Eh           12214.14558 eV
Electronic Energy  :       -904.63660008134025 Eh          -24616.41336 eV
One Electron Energy:      -1500.00424051999812 Eh          -40817.19049 eV
Two Electron Energy:        595.36764043865787 Eh           16200.77713 eV
CPCM Dielectric    :         -0.09655961539161 Eh              -2.62752 eV

Virial components:
Potential Energy   :       -910.93735309551835 Eh          -24787.86557 eV
Kinetic Energy     :        455.06581131912549 Eh           12382.97026 eV
Virial Ratio       :          2.00177058007265

CPCM Solvation Model Properties:
Surface-charge          :         -1.01303405878352
Corrected charge        :         -1.00000000000000
Outlying charge corr.   :          0.00001190461071 Eh               0.00032 eV
Free-energy (cav+disp)  :  This term is not implemented in the current solvation scheme

---------------
SCF CONVERGENCE
---------------

  Last Energy change         ...    6.9298e-07  Tolerance :   1.0000e-06
  Last MAX-Density change    ...    2.2613e-04  Tolerance :   1.0000e-05
  Last RMS-Density change    ...    4.5671e-06  Tolerance :   1.0000e-06
  Last DIIS Error            ...    1.1736e-03  Tolerance :   1.0000e-06
  Last Orbital Gradient      ...    4.5113e-05  Tolerance :   5.0000e-05
  Last Orbital Rotation      ...    4.8420e-05  Tolerance :   5.0000e-05


----------------
ORBITAL ENERGIES
----------------

  NO   OCC          E(Eh)            E(eV) 
   0   2.0000     -20.703394      -563.3680 
   1   2.0000     -20.640655      -561.6608 
   2   2.0000     -20.585625      -560.1633 
   3   2.0000     -11.433359      -311.1175 
   4   2.0000     -11.430684      -311.0447 
   5   2.0000     -11.375397      -309.5403 
   6   2.0000     -11.349598      -308.8383 
   7   2.0000     -11.299505      -307.4751 
   8   2.0000     -11.299391      -307.4721 
   9   2.0000      -1.552996       -42.2592 
  10   2.0000      -1.503503       -40.9124 
  11   2.0000      -1.406793       -38.2808 
  12   2.0000      -1.173135       -31.9226 
  13   2.0000      -1.108192       -30.1554 
  14   2.0000      -0.999718       -27.2037 
  15   2.0000      -0.902174       -24.5494 
  16   2.0000      -0.877283       -23.8721 
  17   2.0000      -0.822641       -22.3852 
  18   2.0000      -0.804408       -21.8891 
  19   2.0000      -0.767429       -20.8828 
  20   2.0000      -0.730795       -19.8859 
  21   2.0000      -0.707709       -19.2577 
  22   2.0000      -0.691058       -18.8046 
  23   2.0000      -0.661162       -17.9911 
  24   2.0000      -0.647694       -17.6246 
  25   2.0000      -0.614417       -16.7191 
  26   2.0000      -0.612322       -16.6621 
  27   2.0000      -0.598410       -16.2836 
  28   2.0000      -0.562619       -15.3096 
  29   2.0000      -0.552566       -15.0361 
  30   2.0000      -0.497809       -13.5461 
  31   2.0000      -0.495392       -13.4803 
  32   2.0000      -0.455040       -12.3823 
  33   0.0000      -0.004365        -0.1188 
  34   0.0000       0.124993         3.4012 
  35   0.0000       0.144697         3.9374 
  36   0.0000       0.151560         4.1242 
  37   0.0000       0.161280         4.3887 
  38   0.0000       0.173151         4.7117 
  39   0.0000       0.177408         4.8275 
  40   0.0000       0.188575         5.1314 
  41   0.0000       0.192407         5.2357 
  42   0.0000       0.210867         5.7380 
  43   0.0000       0.220920         6.0115 
*Only the first 10 virtual orbitals were printed.

                    ********************************
                    * MULLIKEN POPULATION ANALYSIS *
                    ********************************

-----------------------
MULLIKEN ATOMIC CHARGES
-----------------------
   0 O :   -0.506487
   1 C :    0.552038
   2 O :   -0.344017
   3 C :   -0.010912
   4 C :    0.299889
   5 C :   -0.021747
   6 C :   -0.126271
   7 C :    0.369390
   8 O :   -0.274246
   9 H :    0.102290
  10 H :    0.101519
  11 H :    0.113071
  12 H :    0.163211
  13 H :    0.193351
  14 H :    0.188223
  15 H :    0.200697
Sum of atomic charges:    1.0000000

--------------------------------
MULLIKEN REDUCED ORBITAL CHARGES
--------------------------------
  0 O s       :     3.837110  s :     3.837110
      pz      :     1.498833  p :     4.630821
      px      :     1.682764
      py      :     1.449224
      dz2     :     0.003502  d :     0.036291
      dxz     :     0.002918
      dyz     :     0.009670
      dx2y2   :     0.009324
      dxy     :     0.010879
      f0      :     0.000235  f :     0.002264
      f+1     :     0.000078
      f-1     :     0.000237
      f+2     :     0.000163
      f-2     :     0.000347
      f+3     :     0.000631
      f-3     :     0.000573

  1 C s       :     3.006357  s :     3.006357
      pz      :     0.633713  p :     2.115813
      px      :     0.805463
      py      :     0.676637
      dz2     :     0.013903  d :     0.298479
      dxz     :     0.024115
      dyz     :     0.086355
      dx2y2   :     0.108414
      dxy     :     0.065692
      f0      :     0.003036  f :     0.027313
      f+1     :     0.001498
      f-1     :     0.002317
      f+2     :     0.002821
      f-2     :     0.003760
      f+3     :     0.004493
      f-3     :     0.009388

  2 O s       :     3.765410  s :     3.765410
      pz      :     1.695688  p :     4.534224
      px      :     1.393349
      py      :     1.445187
      dz2     :     0.004975  d :     0.042073
      dxz     :     0.004583
      dyz     :     0.006679
      dx2y2   :     0.016431
      dxy     :     0.009405
      f0      :     0.000326  f :     0.002309
      f+1     :     0.000269
      f-1     :     0.000294
      f+2     :     0.000324
      f-2     :     0.000212
      f+3     :     0.000523
      f-3     :     0.000361

  3 C s       :     3.132352  s :     3.132352
      pz      :     1.042181  p :     2.762178
      px      :     0.621399
      py      :     1.098598
      dz2     :     0.016363  d :     0.107792
      dxz     :     0.028464
      dyz     :     0.017450
      dx2y2   :     0.029522
      dxy     :     0.015994
      f0      :     0.000767  f :     0.008589
      f+1     :     0.001740
      f-1     :     0.000639
      f+2     :     0.001742
      f-2     :     0.000530
      f+3     :     0.001613
      f-3     :     0.001559

  4 C s       :     2.938178  s :     2.938178
      pz      :     1.054519  p :     2.583001
      px      :     0.897398
      py      :     0.631085
      dz2     :     0.033633  d :     0.166059
      dxz     :     0.022764
      dyz     :     0.036934
      dx2y2   :     0.039129
      dxy     :     0.033599
      f0      :     0.001666  f :     0.012873
      f+1     :     0.001137
      f-1     :     0.001260
      f+2     :     0.001681
      f-2     :     0.001517
      f+3     :     0.002805
      f-3     :     0.002807

  5 C s       :     3.209122  s :     3.209122
      pz      :     0.767830  p :     2.690147
      px      :     0.878139
      py      :     1.044179
      dz2     :     0.019814  d :     0.113853
      dxz     :     0.016791
      dyz     :     0.021601
      dx2y2   :     0.027351
      dxy     :     0.028296
      f0      :     0.000909  f :     0.008625
      f+1     :     0.001145
      f-1     :     0.000890
      f+2     :     0.001102
      f-2     :     0.001561
      f+3     :     0.001363
      f-3     :     0.001656

  6 C s       :     3.083855  s :     3.083855
      pz      :     1.015323  p :     2.920767
      px      :     1.018268
      py      :     0.887176
      dz2     :     0.014652  d :     0.112910
      dxz     :     0.021915
      dyz     :     0.018822
      dx2y2   :     0.034432
      dxy     :     0.023090
      f0      :     0.000784  f :     0.008739
      f+1     :     0.001240
      f-1     :     0.000684
      f+2     :     0.001652
      f-2     :     0.001771
      f+3     :     0.001290
      f-3     :     0.001317

  7 C s       :     3.153651  s :     3.153651
      pz      :     0.581043  p :     2.290110
      px      :     0.666575
      py      :     1.042492
      dz2     :     0.038536  d :     0.170476
      dxz     :     0.019360
      dyz     :     0.032143
      dx2y2   :     0.038149
      dxy     :     0.042288
      f0      :     0.001233  f :     0.016372
      f+1     :     0.003799
      f-1     :     0.001331
      f+2     :     0.002351
      f-2     :     0.002541
      f+3     :     0.002596
      f-3     :     0.002521

  8 O s       :     3.780254  s :     3.780254
      pz      :     1.570851  p :     4.442683
      px      :     1.411434
      py      :     1.460398
      dz2     :     0.009223  d :     0.048876
      dxz     :     0.010750
      dyz     :     0.005532
      dx2y2   :     0.014844
      dxy     :     0.008526
      f0      :     0.000254  f :     0.002433
      f+1     :     0.000496
      f-1     :     0.000179
      f+2     :     0.000495
      f-2     :     0.000301
      f+3     :     0.000399
      f-3     :     0.000309

  9 H s       :     0.861460  s :     0.861460
      pz      :     0.016243  p :     0.034107
      px      :     0.009268
      py      :     0.008596
      dz2     :     0.000545  d :     0.002142
      dxz     :     0.000533
      dyz     :     0.000371
      dx2y2   :     0.000431
      dxy     :     0.000262

 10 H s       :     0.862345  s :     0.862345
      pz      :     0.018879  p :     0.033995
      px      :     0.004168
      py      :     0.010948
      dz2     :     0.000671  d :     0.002141
      dxz     :     0.000499
      dyz     :     0.000580
      dx2y2   :     0.000242
      dxy     :     0.000149

 11 H s       :     0.850111  s :     0.850111
      pz      :     0.008182  p :     0.034716
      px      :     0.004180
      py      :     0.022354
      dz2     :     0.000223  d :     0.002102
      dxz     :     0.000065
      dyz     :     0.000616
      dx2y2   :     0.000624
      dxy     :     0.000573

 12 H s       :     0.791335  s :     0.791335
      pz      :     0.028970  p :     0.042780
      px      :     0.007761
      py      :     0.006049
      dz2     :     0.000925  d :     0.002673
      dxz     :     0.000801
      dyz     :     0.000700
      dx2y2   :     0.000130
      dxy     :     0.000118

 13 H s       :     0.764500  s :     0.764500
      pz      :     0.008010  p :     0.040069
      px      :     0.007393
      py      :     0.024666
      dz2     :     0.000216  d :     0.002081
      dxz     :     0.000040
      dyz     :     0.000562
      dx2y2   :     0.000663
      dxy     :     0.000599

 14 H s       :     0.770763  s :     0.770763
      pz      :     0.014381  p :     0.038973
      px      :     0.016144
      py      :     0.008448
      dz2     :     0.000332  d :     0.002041
      dxz     :     0.000646
      dyz     :     0.000293
      dx2y2   :     0.000378
      dxy     :     0.000393

 15 H s       :     0.762816  s :     0.762816
      pz      :     0.003977  p :     0.034326
      px      :     0.008248
      py      :     0.022101
      dz2     :     0.000264  d :     0.002161
      dxz     :     0.000188
      dyz     :     0.000321
      dx2y2   :     0.000622
      dxy     :     0.000767


                     *******************************
                     * LOEWDIN POPULATION ANALYSIS *
                     *******************************

----------------------
LOEWDIN ATOMIC CHARGES
----------------------
   0 O :    0.052691
   1 C :   -0.361591
   2 O :    0.256654
   3 C :    0.035682
   4 C :   -0.037599
   5 C :    0.203473
   6 C :    0.017145
   7 C :    0.151595
   8 O :    0.365675
   9 H :    0.015584
  10 H :    0.015425
  11 H :    0.017781
  12 H :    0.083958
  13 H :    0.065362
  14 H :    0.047365
  15 H :    0.070801

-------------------------------
LOEWDIN REDUCED ORBITAL CHARGES
-------------------------------
  0 O s       :     3.392732  s :     3.392732
      pz      :     1.386725  p :     4.483183
      px      :     1.575110
      py      :     1.521348
      dz2     :     0.008316  d :     0.065554
      dxz     :     0.003124
      dyz     :     0.010283
      dx2y2   :     0.019812
      dxy     :     0.024019
      f0      :     0.000392  f :     0.005840
      f+1     :     0.000284
      f-1     :     0.000817
      f+2     :     0.000280
      f-2     :     0.000489
      f+3     :     0.001892
      f-3     :     0.001686

  1 C s       :     2.731903  s :     2.731903
      pz      :     0.658044  p :     2.498506
      px      :     0.908358
      py      :     0.932104
      dz2     :     0.075790  d :     0.969313
      dxz     :     0.080542
      dyz     :     0.220933
      dx2y2   :     0.347122
      dxy     :     0.244925
      f0      :     0.012090  f :     0.161869
      f+1     :     0.007165
      f-1     :     0.016863
      f+2     :     0.014720
      f-2     :     0.024916
      f+3     :     0.025380
      f-3     :     0.060735

  2 O s       :     3.239097  s :     3.239097
      pz      :     1.551751  p :     4.395432
      px      :     1.363373
      py      :     1.480308
      dz2     :     0.011033  d :     0.102518
      dxz     :     0.015167
      dyz     :     0.011925
      dx2y2   :     0.034274
      dxy     :     0.030119
      f0      :     0.000554  f :     0.006299
      f+1     :     0.000569
      f-1     :     0.000516
      f+2     :     0.000854
      f-2     :     0.000502
      f+3     :     0.001379
      f-3     :     0.001924

  3 C s       :     2.728097  s :     2.728097
      pz      :     1.014290  p :     2.776076
      px      :     0.712708
      py      :     1.049078
      dz2     :     0.061107  d :     0.401335
      dxz     :     0.107234
      dyz     :     0.052263
      dx2y2   :     0.118697
      dxy     :     0.062033
      f0      :     0.005324  f :     0.058811
      f+1     :     0.010876
      f-1     :     0.004325
      f+2     :     0.009775
      f-2     :     0.004900
      f+3     :     0.012109
      f-3     :     0.011502

  4 C s       :     2.699415  s :     2.699415
      pz      :     1.021346  p :     2.693833
      px      :     0.934918
      py      :     0.737569
      dz2     :     0.105056  d :     0.562196
      dxz     :     0.074348
      dyz     :     0.104562
      dx2y2   :     0.159519
      dxy     :     0.118710
      f0      :     0.009632  f :     0.082155
      f+1     :     0.007251
      f-1     :     0.008711
      f+2     :     0.011033
      f-2     :     0.010170
      f+3     :     0.016911
      f-3     :     0.018448

  5 C s       :     2.743299  s :     2.743299
      pz      :     0.750380  p :     2.625781
      px      :     0.876145
      py      :     0.999255
      dz2     :     0.066510  d :     0.382845
      dxz     :     0.061254
      dyz     :     0.059449
      dx2y2   :     0.111526
      dxy     :     0.084106
      f0      :     0.004329  f :     0.044602
      f+1     :     0.004668
      f-1     :     0.006142
      f+2     :     0.005000
      f-2     :     0.007293
      f+3     :     0.009517
      f-3     :     0.007654

  6 C s       :     2.725674  s :     2.725674
      pz      :     0.935326  p :     2.872308
      px      :     0.974105
      py      :     0.962877
      dz2     :     0.038584  d :     0.342694
      dxz     :     0.059189
      dyz     :     0.056935
      dx2y2   :     0.109436
      dxy     :     0.078550
      f0      :     0.003654  f :     0.042179
      f+1     :     0.002077
      f-1     :     0.004337
      f+2     :     0.006953
      f-2     :     0.008254
      f+3     :     0.009121
      f-3     :     0.007783

  7 C s       :     2.761534  s :     2.761534
      pz      :     0.642885  p :     2.412411
      px      :     0.744841
      py      :     1.024685
      dz2     :     0.118193  d :     0.576749
      dxz     :     0.102829
      dyz     :     0.084799
      dx2y2   :     0.120973
      dxy     :     0.149953
      f0      :     0.008024  f :     0.097711
      f+1     :     0.019528
      f-1     :     0.007470
      f+2     :     0.014890
      f-2     :     0.016520
      f+3     :     0.014235
      f-3     :     0.017045

  8 O s       :     3.229242  s :     3.229242
      pz      :     1.489404  p :     4.288394
      px      :     1.391219
      py      :     1.407772
      dz2     :     0.013897  d :     0.109151
      dxz     :     0.022643
      dyz     :     0.016144
      dx2y2   :     0.029175
      dxy     :     0.027292
      f0      :     0.000672  f :     0.007537
      f+1     :     0.000779
      f-1     :     0.000482
      f+2     :     0.001553
      f-2     :     0.001296
      f+3     :     0.000962
      f-3     :     0.001792

  9 H s       :     0.820453  s :     0.820453
      pz      :     0.055667  p :     0.137069
      px      :     0.038704
      py      :     0.042698
      dz2     :     0.006617  d :     0.026893
      dxz     :     0.006780
      dyz     :     0.005460
      dx2y2   :     0.004247
      dxy     :     0.003788

 10 H s       :     0.820697  s :     0.820697
      pz      :     0.064279  p :     0.137008
      px      :     0.023631
      py      :     0.049099
      dz2     :     0.009391  d :     0.026869
      dxz     :     0.005012
      dyz     :     0.007561
      dx2y2   :     0.003118
      dxy     :     0.001787

 11 H s       :     0.819032  s :     0.819032
      pz      :     0.038073  p :     0.136095
      px      :     0.024461
      py      :     0.073561
      dz2     :     0.002752  d :     0.027093
      dxz     :     0.000552
      dyz     :     0.009546
      dx2y2   :     0.007500
      dxy     :     0.006743

 12 H s       :     0.748853  s :     0.748853
      pz      :     0.077104  p :     0.139538
      px      :     0.033075
      py      :     0.029359
      dz2     :     0.009925  d :     0.027652
      dxz     :     0.008211
      dyz     :     0.007441
      dx2y2   :     0.001030
      dxy     :     0.001045

 13 H s       :     0.770381  s :     0.770381
      pz      :     0.028484  p :     0.139204
      px      :     0.027557
      py      :     0.083162
      dz2     :     0.002795  d :     0.025053
      dxz     :     0.000442
      dyz     :     0.006830
      dx2y2   :     0.008210
      dxy     :     0.006776

 14 H s       :     0.780704  s :     0.780704
      pz      :     0.054354  p :     0.145553
      px      :     0.061850
      py      :     0.029349
      dz2     :     0.005804  d :     0.026378
      dxz     :     0.007880
      dyz     :     0.003094
      dx2y2   :     0.004984
      dxy     :     0.004616

 15 H s       :     0.774764  s :     0.774764
      pz      :     0.017211  p :     0.130388
      px      :     0.033759
      py      :     0.079418
      dz2     :     0.003253  d :     0.024048
      dxz     :     0.001417
      dyz     :     0.003795
      dx2y2   :     0.007170
      dxy     :     0.008413


                      *****************************
                      * MAYER POPULATION ANALYSIS *
                      *****************************

  NA   - Mulliken gross atomic population
  ZA   - Total nuclear charge
  QA   - Mulliken gross atomic charge
  VA   - Mayer's total valence
  BVA  - Mayer's bonded valence
  FA   - Mayer's free valence

  ATOM       NA         ZA         QA         VA         BVA        FA
  0 O      8.5065     8.0000    -0.5065     1.9918     1.9918     0.0000
  1 C      5.4480     6.0000     0.5520     4.1358     4.1358     0.0000
  2 O      8.3440     8.0000    -0.3440     2.0261     2.0261     0.0000
  3 C      6.0109     6.0000    -0.0109     3.8206     3.8206    -0.0000
  4 C      5.7001     6.0000     0.2999     3.7896     3.7896     0.0000
  5 C      6.0217     6.0000    -0.0217     3.9853     3.9853     0.0000
  6 C      6.1263     6.0000    -0.1263     3.9065     3.9065     0.0000
  7 C      5.6306     6.0000     0.3694     3.7923     3.7923     0.0000
  8 O      8.2742     8.0000    -0.2742     2.2546     2.2546    -0.0000
  9 H      0.8977     1.0000     0.1023     0.9966     0.9966    -0.0000
 10 H      0.8985     1.0000     0.1015     0.9964     0.9964     0.0000
 11 H      0.8869     1.0000     0.1131     0.9953     0.9953    -0.0000
 12 H      0.8368     1.0000     0.1632     1.0024     1.0024     0.0000
 13 H      0.8066     1.0000     0.1934     0.9876     0.9876    -0.0000
 14 H      0.8118     1.0000     0.1882     0.9842     0.9842    -0.0000
 15 H      0.7993     1.0000     0.2007     0.9727     0.9727     0.0000

  Mayer bond orders larger than 0.100000
B(  0-O ,  1-C ) :   1.9139 B(  1-C ,  2-O ) :   1.2222 B(  1-C ,  4-C ) :   0.9317 
B(  2-O ,  3-C ) :   0.8111 B(  3-C ,  9-H ) :   0.9952 B(  3-C , 10-H ) :   0.9954 
B(  3-C , 11-H ) :   0.9938 B(  4-C ,  5-C ) :   1.0424 B(  4-C ,  8-O ) :   0.8274 
B(  4-C , 12-H ) :   0.9487 B(  5-C ,  6-C ) :   1.6983 B(  5-C ,  7-C ) :   0.1312 
B(  5-C , 13-H ) :   0.9446 B(  6-C ,  7-C ) :   1.2615 B(  6-C , 14-H ) :   0.9451 
B(  7-C ,  8-O ) :   1.3645 B(  7-C , 15-H ) :   0.9505 

-------
TIMINGS
-------

Total SCF time: 0 days 0 hours 0 min 22 sec 

Total time                  ....      22.723 sec
Sum of individual times     ....      22.710 sec  ( 99.9%)

SCF preparation             ....       0.306 sec  (  1.3%)
Fock matrix formation       ....      22.080 sec  ( 97.2%)
  Startup                   ....       0.009 sec  (  0.0% of F)
  Coulomb+Exchange Fock     ....      21.286 sec  ( 96.4% of F)
  CPCM terms                ....       0.768 sec  (  3.5% of F)
Diagonalization             ....       0.000 sec  (  0.0%)
Density matrix formation    ....       0.022 sec  (  0.1%)
Total Energy calculation    ....       0.015 sec  (  0.1%)
Population analysis         ....       0.037 sec  (  0.2%)
Orbital Transformation      ....       0.049 sec  (  0.2%)
Orbital Orthonormalization  ....       0.000 sec  (  0.0%)
DIIS solution               ....       0.064 sec  (  0.3%)
SOSCF solution              ....       0.134 sec  (  0.6%)
Finished LeanSCF after  22.8 sec

Maximum memory used throughout the entire LEANSCF-calculation: 27.5 MB


           ************************************************************
           *        Program running with 8 parallel MPI-processes     *
           *              working on a common directory               *
           ************************************************************

------------------------------------------------------------------------------
                         ORCA PROPERTY INTEGRAL CALCULATIONS
------------------------------------------------------------------------------

GBWName                                   ... calc.gbw
Number of atoms                           ...     16
Number of basis functions                 ...    377
Max core memory                           ...   8000 MB

Dipole integrals                          ... YES
Quadrupole integrals                      ...  NO
Linear momentum integrals                 ... YES
Angular momentum integrals                ... YES
Higher moments length integrals           ...  NO
Higher moments velocity integrals         ...  NO
Kinetic energy integrals                  ...  NO
GIAO right hand sides                     ...  NO
GIAO dipole derivative integrals          ...  NO
SOC integrals                             ...  NO
EPR diamagnetic integrals (GIAO)          ...  NO
EPR gauge integrals                       ...  NO
Field gradient integrals                  ...  NO (   0 nuclei)
Spin-dipole/Fermi contact integrals       ...  NO (   0 nuclei)
Contact density integrals                 ...  NO (   0 nuclei)
Nucleus-orbit integrals                   ...  NO (   0 nuclei)
Geometric perturbations                   ...  NO (  16 nuclei)

Choice of electric origin   ... Center of mass
Position of electric origin ... (  0.0427,  0.1680,  0.2587) 
Choice of magnetic origin   ... GIAO
Position of magnetic origin ... (  0.0000,  0.0000,  0.0000) 

Calculating integrals                     ... Electric Dipole (Length)     done (  0.0 sec)
Calculating integrals                     ... Linear Momentum              done (  0.0 sec)
Calculating integrals                     ... Angular Momentum  (ElOri)    done (  0.0 sec)

Property integrals calculated in   0.1 sec

Maximum memory used throughout the entire PROPINT-calculation: 22.1 MB


           ************************************************************
           *        Program running with 8 parallel MPI-processes     *
           *              working on a common directory               *
           ************************************************************


--------------------------------------------------------------------------------
                             ORCA-MATRIX DRIVEN CI
--------------------------------------------------------------------------------


Wavefunction type
-----------------
Correlation treatment                      ...      CCSD     
Single excitations                         ... ON
Orbital optimization                       ... OFF
Calculation of Z vector                    ... OFF
Calculation of Brueckner orbitals          ... OFF
Perturbative triple excitations            ... ON
CPCM scheme                                ... PTES
Calculation of F12 correction              ... OFF
Frozen core treatment                      ... chemical core (18 el)
Reference Wavefunction                     ... RHF
  Internal Orbitals:     9 ...   32 ( 24 MO's/ 48 electrons)
  Virtual  Orbitals:    33 ...  376 (344 MO's              )
Number of AO's                             ...    377
Number of electrons                        ...     66
Number of correlated electrons             ...     48

Algorithmic settings
--------------------
Integral transformation                    ... All integrals via the RI transformation
K(C) Formation                             ... RI-DLPNO
   PNO-Integral Storage                    ... ON DISK
   PNO occupation number cut-off           ... 3.330e-07
   Singles PNO occupation number cut-off   ... 9.990e-09
   PNO Mulliken prescreening cut-off       ... 1.000e-03
   Domain cut-off (Mulliken population)    ... 1.000e-03
   PNO Normalization                       ...    1
Maximum number of iterations               ...        50
Convergence tolerance (max. residuum)      ... 2.500e-05
Level shift for amplitude update           ... 2.000e-01
Maximum number of DIIS vectors             ...         7
DIIS turned on at iteration                ...         0
Damping before turning on DIIS             ...     0.500
Damping after turning on DIIS              ...     0.000
Pair specific amplitude update             ... OFF
Natural orbital iterations                 ... OFF
Perturbative natural orbital generation    ... OFF
Printlevel                                 ... 2

Singles Fock matrix elements calculated using PNOs.

Memory handling:
----------------
Maximum memory for working arrays          ...   8000 MB
Data storage in matrix containers          ... UNCOMPRESSED
Data type for integral storage             ... DOUBLE
In-Core Storage of quantities:
   Amplitudes+Sigma Vector      ... NO
   J+K operators                ... NO
   DIIS vectors                 ... NO
   3-external integrals         ... NO
   4-external integrals         ... NO

Localization treatment:
-----------------------
Localization option                        ...    6
Localization threshhold                    ... -1.0e+00
Using relative localization threshhold     ... 1.0e-08
Neglect threshold for strong pairs         ... 1.000e-04 Eh
Prescreening threshold for very weak pairs ... 1.000e-06 Eh

Initializing the integral package          ... done
Localizing the valence orbitals
Localizing the valence orbitals
------------------------------------------------------------------------------
                           ORCA ORBITAL LOCALIZATION
------------------------------------------------------------------------------

Input orbitals are from                  ... calc.gbw
Output orbitals are to                   ... calc.loc
Max. number of iterations                ... 128
Localizations seeded randomly            ... off
Convergence tolerance                    ... 1.000e-06
Using relative localization threshhold   ... 1.000e-08
Threshold for strong local MOs           ... 9.500e-01
Threshold for bond MOs                   ... 8.500e-01
Operator                                 ... 0
Orbital range for localization           ... 9 to 32
Localization criterion                   ... FOSTER-BOYS (AUGMENTED HESSIAN)
Doing the dipole integrals     ... o.k.
Initial value of the localization sum :   367.912875
ITERATION   0 : L=  396.2679574086 DL=  2.84e+01 (AVERGE_DL)=    0.3205242646 
ITERATION   1 : L=  400.1328488010 DL=  3.86e+00 (AVERGE_DL)=    0.1183352428 
ITERATION   2 : L=  400.2422565977 DL=  1.09e-01 (AVERGE_DL)=    0.0199099237 
ITERATION   3 : L=  400.2514531408 DL=  9.20e-03 (AVERGE_DL)=    0.0057724179 
ITERATION   4 : L=  400.2537494110 DL=  2.30e-03 (AVERGE_DL)=    0.0028844097 
ITERATION   5 : L=  400.2546038474 DL=  8.54e-04 (AVERGE_DL)=    0.0017594840 
ITERATION   6 : L=  400.2549570999 DL=  3.53e-04 (AVERGE_DL)=    0.0011313268 
ITERATION   7 : L=  400.2551200291 DL=  1.63e-04 (AVERGE_DL)=    0.0007683250 
ITERATION   8 : L=  400.2552082332 DL=  8.82e-05 (AVERGE_DL)=    0.0005653140 
ITERATION   9 : L=  400.2552656070 DL=  5.74e-05 (AVERGE_DL)=    0.0004559344 
ITERATION  10 : L=  400.2553088498 DL=  4.32e-05 (AVERGE_DL)=    0.0003958243 
ITERATION  11 : L=  400.2553444978 DL=  3.56e-05 (AVERGE_DL)=    0.0003593876 
ITERATION  12 : L=  400.2553752844 DL=  3.08e-05 (AVERGE_DL)=    0.0003339846 
ITERATION  13 : L=  400.2554024980 DL=  2.72e-05 (AVERGE_DL)=    0.0003140060 
ITERATION  14 : L=  400.2554268500 DL=  2.44e-05 (AVERGE_DL)=    0.0002970387 
ITERATION  15 : L=  400.2554488045 DL=  2.20e-05 (AVERGE_DL)=    0.0002820380 
ITERATION  16 : L=  400.2554687013 DL=  1.99e-05 (AVERGE_DL)=    0.0002684956 
ITERATION  17 : L=  400.2554868082 DL=  1.81e-05 (AVERGE_DL)=    0.0002561339 
ITERATION  18 : L=  400.2555033480 DL=  1.65e-05 (AVERGE_DL)=    0.0002447996 
ITERATION  19 : L=  400.2555185044 DL=  1.52e-05 (AVERGE_DL)=    0.0002343385 
ITERATION  20 : L=  400.2555324364 DL=  1.39e-05 (AVERGE_DL)=    0.0002246734 
ITERATION  21 : L=  400.2555452785 DL=  1.28e-05 (AVERGE_DL)=    0.0002157070 
ITERATION  22 : L=  400.2555571475 DL=  1.19e-05 (AVERGE_DL)=    0.0002073728 
ITERATION  23 : L=  400.2555681437 DL=  1.10e-05 (AVERGE_DL)=    0.0001996030 
ITERATION  24 : L=  400.2555783557 DL=  1.02e-05 (AVERGE_DL)=    0.0001923533 
ITERATION  25 : L=  400.2555878599 DL=  9.50e-06 (AVERGE_DL)=    0.0001855679 
ITERATION  26 : L=  400.2555967230 DL=  8.86e-06 (AVERGE_DL)=    0.0001792009 
ITERATION  27 : L=  400.2556050055 DL=  8.28e-06 (AVERGE_DL)=    0.0001732305 
ITERATION  28 : L=  400.2556127589 DL=  7.75e-06 (AVERGE_DL)=    0.0001676070 
ITERATION  29 : L=  400.2556200299 DL=  7.27e-06 (AVERGE_DL)=    0.0001623095 
ITERATION  30 : L=  400.2556268601 DL=  6.83e-06 (AVERGE_DL)=    0.0001573122 
ITERATION  31 : L=  400.2556332858 DL=  6.43e-06 (AVERGE_DL)=    0.0001525827 
ITERATION  32 : L=  400.2556393394 DL=  6.05e-06 (AVERGE_DL)=    0.0001480983 
ITERATION  33 : L=  400.2556450508 DL=  5.71e-06 (AVERGE_DL)=    0.0001438534 
ITERATION  34 : L=  400.2556504462 DL=  5.40e-06 (AVERGE_DL)=    0.0001398150 
ITERATION  35 : L=  400.2556555496 DL=  5.10e-06 (AVERGE_DL)=    0.0001359809 
ITERATION  36 : L=  400.2556603833 DL=  4.83e-06 (AVERGE_DL)=    0.0001323385 
ITERATION  37 : L=  400.2556649660 DL=  4.58e-06 (AVERGE_DL)=    0.0001288558 
ITERATION  38 : L=  400.2556693156 DL=  4.35e-06 (AVERGE_DL)=    0.0001255360 
ITERATION  39 : L=  400.2556734481 DL=  4.13e-06 (AVERGE_DL)=    0.0001223644 
ITERATION  40 : L=  400.2556773779 DL=  3.93e-06 (AVERGE_DL)=    0.0001193251 
ITERATION  41 : L=  400.2556811190 DL=  3.74e-06 (AVERGE_DL)=    0.0001164236 
ITERATION  42 : L=  400.2556846828 DL=  3.56e-06 (AVERGE_DL)=    0.0001136325 
ITERATION  43 : L=  400.2556880818 DL=  3.40e-06 (AVERGE_DL)=    0.0001109739 
ITERATION  44 : L=  400.2556913248 DL=  3.24e-06 (AVERGE_DL)=    0.0001083971 
ITERATION  45 : L=  400.2556944218 DL=  3.10e-06 (AVERGE_DL)=    0.0001059306 
ITERATION  46 : L=  400.2556973815 DL=  2.96e-06 (AVERGE_DL)=    0.0001035536 
ITERATION  47 : L=  400.2557002116 DL=  2.83e-06 (AVERGE_DL)=    0.0001012622 
ITERATION  48 : L=  400.2557029208 DL=  2.71e-06 (AVERGE_DL)=    0.0000990764 
ITERATION  49 : L=  400.2557055154 DL=  2.59e-06 (AVERGE_DL)=    0.0000969573 
ITERATION  50 : L=  400.2557080014 DL=  2.49e-06 (AVERGE_DL)=    0.0000949055 
ITERATION  51 : L=  400.2557103846 DL=  2.38e-06 (AVERGE_DL)=    0.0000929228 
ITERATION  52 : L=  400.2557126699 DL=  2.29e-06 (AVERGE_DL)=    0.0000909949 
ITERATION  53 : L=  400.2557148634 DL=  2.19e-06 (AVERGE_DL)=    0.0000891500 
ITERATION  54 : L=  400.2557169694 DL=  2.11e-06 (AVERGE_DL)=    0.0000873520 
ITERATION  55 : L=  400.2557189930 DL=  2.02e-06 (AVERGE_DL)=    0.0000856260 
ITERATION  56 : L=  400.2557209372 DL=  1.94e-06 (AVERGE_DL)=    0.0000839306 
ITERATION  57 : L=  400.2557228066 DL=  1.87e-06 (AVERGE_DL)=    0.0000822995 
ITERATION  58 : L=  400.2557246050 DL=  1.80e-06 (AVERGE_DL)=    0.0000807208 
ITERATION  59 : L=  400.2557263350 DL=  1.73e-06 (AVERGE_DL)=    0.0000791724 
ITERATION  60 : L=  400.2557280002 DL=  1.67e-06 (AVERGE_DL)=    0.0000776726 
ITERATION  61 : L=  400.2557296036 DL=  1.60e-06 (AVERGE_DL)=    0.0000762205 
ITERATION  62 : L=  400.2557311485 DL=  1.54e-06 (AVERGE_DL)=    0.0000748173 
ITERATION  63 : L=  400.2557326375 DL=  1.49e-06 (AVERGE_DL)=    0.0000734484 
ITERATION  64 : L=  400.2557340723 DL=  1.43e-06 (AVERGE_DL)=    0.0000721009 
ITERATION  65 : L=  400.2557354554 DL=  1.38e-06 (AVERGE_DL)=    0.0000707901 
ITERATION  66 : L=  400.2557367891 DL=  1.33e-06 (AVERGE_DL)=    0.0000695160 
ITERATION  67 : L=  400.2557380753 DL=  1.29e-06 (AVERGE_DL)=    0.0000682630 
ITERATION  68 : L=  400.2557393169 DL=  1.24e-06 (AVERGE_DL)=    0.0000670724 
ITERATION  69 : L=  400.2557405145 DL=  1.20e-06 (AVERGE_DL)=    0.0000658710 
ITERATION  70 : L=  400.2557416707 DL=  1.16e-06 (AVERGE_DL)=    0.0000647246 
ITERATION  71 : L=  400.2557427866 DL=  1.12e-06 (AVERGE_DL)=    0.0000635863 
ITERATION  72 : L=  400.2557438652 DL=  1.08e-06 (AVERGE_DL)=    0.0000625125 
ITERATION  73 : L=  400.2557449065 DL=  1.04e-06 (AVERGE_DL)=    0.0000614237 
ITERATION  74 : L=  400.2557459126 DL=  1.01e-06 (AVERGE_DL)=    0.0000603770 
ITERATION  75 : L=  400.2557468847 DL=  9.72e-07 (AVERGE_DL)=    0.0000593476 
LOCALIZATION SUM CONVERGED

------------------------------------------------------
AUGMENTED HESSIAN OPTIMIZATION OF FOSTER-BOYS ORBITALS
------------------------------------------------------

Spin operator:           0
Orbital window:          9 to 32
Number of iterations:    128
Gradient tolerance:      1.000e-06
Number of pairs:         276
Davidson threshold:      2000
Diagonalization method:  LAPACK
Iter:    0   L: 400.2557468847   Grad. norm: 2.284680e-03
Iter:    1   L: 400.2557755131   Grad. norm: 2.759684e-03
   *** Likely close to a maximum now. ***
       Augmented Hessian eigenvalues:  7.47e-07 -1.73e-02 -5.52e-01 -1.16e+00 ... 
Iter:    2   L: 400.2557758875   Grad. norm: 4.843465e-06
Iter:    3   L: 400.2557758875   Grad. norm: 1.109712e-09
LOCALIZATION HAS CONVERGED.

Eigenvalues of the Hessian:
  0 -1.713e-02
  1 -5.516e-01
  2 -1.164e+00
  3 -1.781e+00
  4 -2.011e+00
  5 -2.457e+00
  6 -2.678e+00
  7 -2.990e+00
  8 -4.396e+00
  9 -4.551e+00
    ...


--------------------------------------------------------------------------------
                    LOCALIZED MOLECULAR ORBITAL COMPOSITIONS
--------------------------------------------------------------------------------

The Mulliken populations for each LMO on each atom are computed
The LMO`s will be ordered according to atom index and type
  (A) Strongly localized MO`s have populations of >=0.950 on one atom
  (B) Two center bond orbitals have populations of >=0.850 on two atoms
  (C) Other MO`s are considered to be `delocalized`

FOUND  -   4 strongly local MO`s
       -  20 two center bond MO`s
       -   0 significantly delocalized MO`s

Rather strongly localized orbitals:
MO  12:   8O  -   0.992087
MO  11:   2O  -   0.953105
MO  10:   0O  -   0.963275
MO   9:   0O  -   0.958974
Bond-like localized orbitals:
MO  32:  15H  -   0.398133  and   7C  -   0.612381
MO  31:  14H  -   0.405495  and   6C  -   0.588997
MO  30:  13H  -   0.399410  and   5C  -   0.597415
MO  29:  12H  -   0.412359  and   4C  -   0.587906
MO  28:  11H  -   0.450979  and   3C  -   0.567056
MO  27:  10H  -   0.457767  and   3C  -   0.566245
MO  26:   9H  -   0.457234  and   3C  -   0.566511
MO  25:   8O  -   0.748457  and   7C  -   0.251661
MO  24:   8O  -   0.746576  and   7C  -   0.258468
MO  23:   8O  -   0.688874  and   4C  -   0.305584
MO  22:   7C  -   0.551661  and   6C  -   0.473084
MO  21:   6C  -   0.510843  and   5C  -   0.437778
MO  20:   6C  -   0.523225  and   5C  -   0.413344
MO  19:   5C  -   0.530179  and   4C  -   0.479368
MO  18:   4C  -   0.499066  and   1C  -   0.513151
MO  17:   3C  -   0.297245  and   2O  -   0.699027
MO  16:   2O  -   0.641363  and   1C  -   0.375752
MO  15:   2O  -   0.947860  and   1C  -   0.049421
MO  14:   1C  -   0.335630  and   0O  -   0.673185
MO  13:   1C  -   0.339642  and   0O  -   0.676227
Localized MO's were stored in: calc.loc

Localizing the core orbitals
------------------------------------------------------------------------------
                           ORCA ORBITAL LOCALIZATION
------------------------------------------------------------------------------

Input orbitals are from                  ... calc.loc
Output orbitals are to                   ... calc.loc
Max. number of iterations                ... 128
Localizations seeded randomly            ... off
Convergence tolerance                    ... 1.000e-06
Using relative localization threshhold   ... 1.000e-08
Threshold for strong local MOs           ... 9.500e-01
Threshold for bond MOs                   ... 8.500e-01
Operator                                 ... 0
Orbital range for localization           ... 0 to 8
Localization criterion                   ... FOSTER-BOYS (AUGMENTED HESSIAN)
Doing the dipole integrals     ... o.k.
Initial value of the localization sum :   126.840604
ITERATION   0 : L=  126.8406094172 DL=  5.33e-06 (AVERGE_DL)=    0.0003847045 
ITERATION   1 : L=  126.8406094172 DL=  0.00e+00 (AVERGE_DL)=    0.0000000000 
LOCALIZATION SUM CONVERGED

------------------------------------------------------
AUGMENTED HESSIAN OPTIMIZATION OF FOSTER-BOYS ORBITALS
------------------------------------------------------

Spin operator:           0
Orbital window:          0 to 8
Number of iterations:    128
Gradient tolerance:      1.000e-06
Number of pairs:         36
Davidson threshold:      2000
Diagonalization method:  LAPACK
Iter:    0   L: 126.8406094172   Grad. norm: 3.251040e-04
   *** Likely close to a maximum now. ***
       Augmented Hessian eigenvalues:  4.19e-10 -2.07e+01 -2.37e+01 -2.46e+01 ... 
Iter:    1   L: 126.8406094174   Grad. norm: 9.982202e-16
LOCALIZATION HAS CONVERGED.

Eigenvalues of the Hessian:
  0 -2.066e+01
  1 -2.368e+01
  2 -2.464e+01
  3 -2.661e+01
  4 -2.883e+01
  5 -2.983e+01
  6 -2.987e+01
  7 -3.133e+01
  8 -3.393e+01
  9 -7.028e+01
    ...


--------------------------------------------------------------------------------
                    LOCALIZED MOLECULAR ORBITAL COMPOSITIONS
--------------------------------------------------------------------------------

The Mulliken populations for each LMO on each atom are computed
The LMO`s will be ordered according to atom index and type
  (A) Strongly localized MO`s have populations of >=0.950 on one atom
  (B) Two center bond orbitals have populations of >=0.850 on two atoms
  (C) Other MO`s are considered to be `delocalized`

FOUND  -   9 strongly local MO`s
       -   0 two center bond MO`s
       -   0 significantly delocalized MO`s

Rather strongly localized orbitals:
MO   8:   8O  -   0.999064
MO   7:   7C  -   1.000157
MO   6:   6C  -   1.000878
MO   5:   5C  -   1.001312
MO   4:   4C  -   1.001767
MO   3:   3C  -   1.000105
MO   2:   2O  -   0.999162
MO   1:   1C  -   0.999820
MO   0:   0O  -   0.999260
Localized MO's were stored in: calc.loc

Warning: reference  - re-canonicalizations have been set to INT 1 VIRT 1
Warning: internal orbitals are localized - no re-canonicalization of internal orbitals
Warning: UsePNO is turned on - no re-canonicalization of internal and virtual orbitals
Fock densities were made 
Making Fock matrix and reference energy:

--------------------------
CLOSED-SHELL FOCK OPERATOR
--------------------------

MDCI_FockCPCM: ediel   =  -0.096559615000
MDCI_FockCPCM: <VCPCM> =   4.771596637518
Time needed for Fock operator              ...            8.271 sec
Reference energy                           ...   -455.871523812

--------------
DLPNO SETTINGS (2015 fully linear scaling implementation)
--------------

TCutMKN:           1.000e-03
TCutPAO:           1.000e-03
TCutPNO:           3.330e-07
TCutPNOSingles:    9.990e-09
TCutEN:            9.700e-01
TCutPAOExt:        1.000e-01
TCutPairs:         1.000e-04
TCutPre:           1.000e-06
TCutOSV:           1.000e-06
TCutDOij:          1.000e-05
TCutDO:            1.000e-02
TCutC:             1.000e-04
TCutCPAO:          1.000e-03
TCutCMO:           1.000e-03
TScaleDOMP2PreScr: 2.000e+00
TScaleMKNMP2PreScr:1.000e+01
TScalePNOMP2PreScr:1.000e+00
PAO overlap thresh 1.000e-08
Using PNOs for Singles Fock computation
Use new domains
Use fully linear algorithm
TCutTNO:           1.000e-09
TCutMP2Pairs:      1.000e-05
TCutDOStrong:      2.000e-02
TCutDOWeak:        4.000e-02
TCutMKNStrong:     1.000e-02
TCutMKNWeak:       1.000e-01
NTCutTNO:          1

--------------------------
Creating C-PCM containers                  ... ok
Mulliken population of the LMOs            ... ok
Performing proximity check                 ... No problems found
Calculating differential overlap integrals ... ok

--------------------------
ELECTRON PAIR PRESCREENING
--------------------------

Dipole-based pair screening          .... used

   TCutDOij = 1.000000e-05
   TCutPre  = 1.000000e-06
   .... Finished loop over pairs
Total time spent in the prescreening                  ...     0.000 sec
sum of pair energies estimated for screened out pairs ...       0.000000000000 Eh
Thresholds for map construction and integral transformation for crude MP2:
   TCutMKN                    ...     1.0e-02
   TCutDO                     ...     2.0e-02
   TCutPairs                  ...     1.0e-04
   TCutPNO_CrudeMP2           ...     3.3e-07
   TCutPNOSingles_CrudeMP2    ...     1.0e-08
--------------------------------
LOCAL RI TRANSFORMATION (IAVPAO)
--------------------------------

Orbital window:       9 to 32
Number of PAOs:     377
Basis functions:    377 (141 shells)
Aux. functions:     894 (268 shells)
Use SHARK:           on
Have SHARK:         yes

Processing maps (0.0 sec)
Average map sizes:
   Aux shells -> MOs              24.0
   Aux shells -> PAOs            377.0
   MOs        -> AO shells       132.9
   PAOs       -> AO shells       140.1

Calculating integrals (0.8 sec, 61.724 MB)
Sorting integrals (0.1 sec, 61.714 MB)
Total time for the integral transformation: 0.9 sec
--------------------------------
INITIAL GUESS AND PNO GENERATION
--------------------------------

PNO truncation parameters                   .... 
    PAOOverlapThresh   =        1.000e-08

    TCutPairs          =        1.000e-04
    TCutPNO            =        3.330e-07
    TCutPNOSingles     =        9.990e-09
    TCutMP2Pairs       =        1.000e-05
    TCutMKN            =        1.000e-02
    TCutDO             =        2.000e-02

Pair selection                          .... not used
Type of local MP2 treatment                 .... semi-local MP2
Strategy for PNO selection                  .... occupation number selection
Pair density normalization                  .... MP2 norm
Spin component scaling                      .... not used

   .... Finished loop over pairs
Making pair pair interaction lists          ... done

                       ===========================
                        216 OF  300 PAIRS ARE KEPT CCSD PAIRS
                         73 OF  300 PAIRS ARE KEPT MP2 PAIRS FOR (T)
                         11 OF  300 PAIRS ARE SKIPPED
                       ===========================

Total time spent in the initial guess                 ...     3.083 sec
SL-MP2 correlation energy (all non-screened pairs)    ...      -1.545962080269 Eh

Initial PNO correlation energy                        ...      -1.539166620543 Eh
sum of pair energies prescreened and skipped MP2 pairs...      -0.000055595670 Eh
sum of pair energies of crude MP2 skipped pairs only  ...      -0.000055595670 Eh
sum of MP2 pair energies for pairs that were not kept ...      -0.002744954799 Eh
sum of PNO error estimates for the kept pairs         ...      -0.004050504927 Eh
                                                          --------------------
sum of all corrections                                         -0.006795459726
Initial total correlation energy                               -1.545962080269
Thresholds for map construction and integral transformation for fine MP2 and CCSD(T) calculation:
   TCutMKN   ...     1.0e-03
   TCutDO    ...     1.0e-02
   TCutPairs ...     1.0e-04
   TCutCMO   ...     1.0e-03
   TCutCPAO  ...     1.0e-03

Thresholds for map construction and integral transformation for strong Triples:
   TCutMKN   ...     1.0e-02
   TCutDO    ...     2.0e-02
   TCutCMO   ...     1.0e-03
   TCutCPAO  ...     1.0e-03

Thresholds for map construction and integral transformation for weak Triples:
   TCutMKN   ...     1.0e-01
   TCutDO    ...     4.0e-02
   TCutCMO   ...     1.0e-03
   TCutCPAO  ...     1.0e-03

--------------------------------
LOCAL RI TRANSFORMATION (IAVPAO)
--------------------------------

Orbital window:       9 to 32
Number of PAOs:     377
Basis functions:    377 (141 shells)
Aux. functions:     894 (268 shells)
Use SHARK:           on
Have SHARK:         yes

Processing maps (0.0 sec)
Average map sizes:
   Aux shells -> MOs              23.8
   Aux shells -> PAOs            377.0
   MOs        -> AO shells       132.9
   PAOs       -> AO shells       140.1

Calculating integrals (0.8 sec, 61.206 MB)
Sorting integrals (0.1 sec, 61.196 MB)
Total time for the integral transformation: 0.9 sec
--------------------------------
INITIAL GUESS AND PNO GENERATION
--------------------------------

PNO truncation parameters                   .... 
    PAOOverlapThresh   =        1.000e-08

    TCutPairs          =        1.000e-04
    TCutPNO            =        3.330e-07
    TCutPNOSingles     =        9.990e-09
    TCutMP2Pairs       =        1.000e-05
    TCutMKN            =        1.000e-03
    TCutDO             =        1.000e-02

Pair selection                          .... not used
Type of local MP2 treatment                 .... semi-local MP2
Strategy for PNO selection                  .... occupation number selection
Pair density normalization                  .... MP2 norm
Spin component scaling                      .... not used

   .... Finished loop over pairs

 PNO Occupation Number Statistics: 
  | Av. % of trace(Dij) retained        ...  97.734381049844
  | sigma^2 in % of trace(Dij) retained ...   7.49e+00
  | Av. % of trace(Di) retained         ...  99.999143593502
  | sigma^2 in % of trace(Di) retained  ...   7.06e-08
 Distributions of % trace(Dij) recovered:
  |       >= 99.9  ...    65 ( 22.5 % of all pairs)
  |   [80.0, 90.0) ...     7 (  2.4 % of all pairs)
  |   [90.0, 99.0) ...   146 ( 50.5 % of all pairs)
  |   [99.0, 99.9) ...    71 ( 24.6 % of all pairs)
 Distributions of % trace(Di) recovered :
  |       >= 99.9  ...    24 (100.0 % of all I-pairs )

Making pair pair interaction lists          ... done

                       ===========================
                        216 OF  289 PAIRS ARE KEPT
                       ===========================

Total time spent in the initial guess                 ...     4.003 sec
SL-MP2 correlation energy (all non-screened pairs)    ...      -1.546572841885 Eh

Initial PNO correlation energy                        ...      -1.539805387394 Eh
sum of pair energies estimated for screened out pairs ...      -0.000055595670 Eh
sum of MP2 pair energies for pairs that were not kept ...      -0.002688305743 Eh
sum of PNO error estimates for the kept pairs         ...      -0.004079148748 Eh
                                                          --------------------
sum of all corrections                                         -0.006823050160
Initial total correlation energy                               -1.546628437554
Thresholds for map construction and integral transformation for fine MP2 and CCSD(T) calculation:
   TCutMKN   ...     1.0e-03
   TCutDO    ...     1.0e-02
   TCutPairs ...     1.0e-04
   TCutCMO   ...     1.0e-03
   TCutCPAO  ...     1.0e-03

Time for aux screen maps:            0.003
Time for maps after fine MP2:            0.011
-----------------------------
LOCAL RI TRANSFORMATION (IJV)
-----------------------------

Orbital window:       9 to 32
Basis functions:    377 (141 shells)
Aux. functions:     894 (268 shells)
Use SHARK:           on

Processing maps (0.0 sec)
Average map sizes:
   Aux shells -> MOs(i)           23.4
   Aux shells -> MOs(j)           24.0
   MOs        -> AO shells       132.9

Calculating integrals (0.8 sec, 3.851 MB)
Sorting integrals (0.0 sec, 3.841 MB)
Total time for the integral transformation: 0.9 sec
--------------------------------
LOCAL RI TRANSFORMATION (VABPAO)
--------------------------------

Number of PAOs:     377
Basis functions:    377 (141 shells)
Aux. functions:     894 (268 shells)
Use SHARK:           on

Processing maps (0.0 sec)
Average map sizes:
   Aux shells -> PAOs            377.0
   PAOs       -> AO shells       140.1

Calculating integrals (1.6 sec, 969.426 MB)
Finished


-------------------------------------
Pair Pair Term precalculation with     
RI-(ij|mn) and (im|jn) transformation  
ON THE FLY                             
-------------------------------------

   IBatch   1 (of   1)              ... done (   33.778 sec)
Total EXT                           ...          33.778 sec

IAVPA Available = YES
VABPAO Available= YES
IJV Available   = YES
IJK Available   = NO
PNO3i Available = YES
PNO3j Available = YES
PNO4 Available  = YES
---------------------
RI-PNO TRANSFORMATION
---------------------

Total Number of PNOs                   ...  6857
Average number of PNOs per pair        ...    31
Maximal number of PNOs per pair        ...    71
   #pairs with  1 -  5 PNOs   :    0
   #pairs with  6 - 10 PNOs   :   13
   #pairs with 11 - 15 PNOs   :   22
   #pairs with 16 - 20 PNOs   :   24
   #pairs with 21 - 25 PNOs   :   15
   #pairs with 26 - 30 PNOs   :   18
   #pairs with 31 - 35 PNOs   :   26
   #pairs with 36 - 40 PNOs   :   30
   #pairs with 41 - 45 PNOs   :   33
   #pairs with 46 - 50 PNOs   :   22
   #pairs with 51 - 55 PNOs   :    8
   #pairs with 56 - 60 PNOs   :    4
   #pairs with 71 - 75 PNOs   :    1

Generation of (ij|ab)[P] integrals            ... on
Generation of (ia|bc)[P],(ja|bc)[P] integrals ... on
Storage of 3 and 4 external integrals         ... on
Generation of ALL (ka|bc)[P] integrals        ... on
Keep RI integrals in memory                   ... off

Ibatch:  1 (of  1)
Starting 2-4 index PNO integral generation ... done

Timings:
Total PNO integral transformation time     ...         15.352 sec
Size of the 3-external file                ...        82 MB
Size of the 4-external file                ...       465 MB
Size of the IKJL file                      ...         0 MB
Size of the all 3-external file            ...       987 MB
Size of the 1-external file                ...         3 MB

Making pair/pair overlap matrices          ... done (    1.949 sec)
Size of the pair overlap file              ... 279 MB
Redoing the guess amplitudes               ... done (    0.003 sec)

-------------------------
FINAL STARTUP INFORMATION
-------------------------

E(0)                                       ...   -455.871523812
E(SL-MP2)                                  ...     -1.546572842
E(SL-MP2) including corrections            ...     -1.546628438
Initial E(tot)                             ...   -457.418152249
<T|T>                                      ...      0.401813229
Number of pairs included                   ... 216
Total number of pairs                      ... 300

------------------------------------------------
                  RHF COUPLED CLUSTER ITERATIONS
------------------------------------------------

Number of PNO amplitudes to be optimized   ...       256711
Number of non-PNO amplitudes               ...     25560576
Untruncated number of regular amplitudes   ...     35500800

Iter       E(tot)           E(Corr)          Delta-E          Residual     Time
  0   -457.418217321     -1.539870459      0.006702382      0.019001428    5.41
                           *** Turning on DIIS ***
  1   -457.464294901     -1.585948039     -0.046077580      0.011704137    5.64
  2   -457.504087338     -1.625740477     -0.039792437      0.006646189    5.68
  3   -457.512480332     -1.634133470     -0.008392993      0.004066707    5.68
  4   -457.515456391     -1.637109529     -0.002976059      0.002549859    5.66
  5   -457.516537608     -1.638190746     -0.001081217      0.001315828    5.68
  6   -457.516803616     -1.638456754     -0.000266008      0.000559401    5.70
  7   -457.516846287     -1.638499425     -0.000042671      0.000304276    5.69
  8   -457.516871063     -1.638524201     -0.000024776      0.000174141    5.68
  9   -457.516855566     -1.638508704      0.000015497      0.000081601    5.69
 10   -457.516863977     -1.638517115     -0.000008411      0.000034500    5.70
 11   -457.516861380     -1.638514518      0.000002597      0.000013767    5.70
               --- The Coupled-Cluster iterations have converged ---

----------------------
COUPLED CLUSTER ENERGY
----------------------

E(0)                                       ...   -455.871523812
E(CORR)(strong-pairs)                      ...     -1.638583684
E(CORR)(weak-pairs)                        ...     -0.006823050
E(CORR)(corrected)                         ...     -1.645406734
C-PCM corr. term (included in E(CORR))     ...     -0.000069166
E(TOT)                                     ...   -457.516930546
Singles Norm <S|S>**1/2                    ...      0.114834059  
T1 diagnostic                              ...      0.016574869  

------------------
LARGEST AMPLITUDES
------------------
  23-> 33  23-> 33       0.052936
  17-> 33  17-> 33       0.052020
  18-> 36  18-> 36       0.048895
  13-> 33  13-> 33       0.048695
  14-> 33  14-> 33       0.048550
  20-> 33  20-> 33       0.046549
  21-> 33  21-> 33       0.045707
  25-> 33  -1-> -1       0.044234
  24-> 33  -1-> -1       0.042396
  25-> 33  25-> 33       0.039170
  24-> 33  24-> 33       0.037847
  32-> 37  32-> 37       0.037194
  21-> 33  20-> 33       0.036771
  14-> 33  13-> 33       0.036743
  20-> 34  20-> 34       0.035179
  30-> 34  30-> 34       0.034624


-------------------------------------------
DLPNO BASED TRIPLES CORRECTION
-------------------------------------------

Singles multiplier          ...  1.000000
TCutTNO                     ... 1.000e-09
TCutMP2Pairs                ... 1.000e-05
TCutDOStrong                ... 2.000e-02
TCutMKNStrong               ... 1.000e-02
TCutDOWeak                  ... 4.000e-02
TCutMKNWeak                 ... 1.000e-01

Fragment selection                          .... not used
Number of Triples that are to be computed   ...      1757

 . . . . . . . . .
10% done  
20% done  
30% done  
40% done  
50% done  
60% done  
70% done  
80% done  
90% done               (    103.263 sec)
Triples timings:
Total time for T0               ...   114.850 sec
Total time for Iterative (T)    ...     0.000 sec
Total time of overall (T)       ...   121.227 sec

Triples List generation         ...     0.000 sec
TNO generation                  ...    11.580 sec
Pair density generation         ...     0.004 sec
Look up tables                  ...     0.000 sec
Generating 3-index integrals    ...    70.589 sec
  Make 4-ind.int. from 3-ind.int...    10.171 sec
  Projecting amplitudes (D + S) ...    11.441 sec
  Downprojecting integrals      ...     0.002 sec
  Energy contr. (sum over a,b,c)...     3.347 sec
Fitting ET(->0)                 ...     0.000 sec

Everything after 3-index        ...    32.674 sec

Timing details:
 TNO integrals                  ...    79.960 sec
   Reading 3-index integrals    ...     0.335 sec
   Sorting integrals            ...    12.075 sec
       Sorting integrals 1      ...     0.001 sec
       Sorting integrals 2      ...     8.055 sec
       Sorting integrals 3      ...     0.324 sec
       Sorting integrals 4      ...     0.031 sec
       Sorting integrals 5      ...     0.088 sec
       Sorting integrals 6      ...     3.577 sec
   Calculating local VM**-1/2   ...     0.589 sec
   Orthogonal. integrals        ...     0.824 sec
   Multipl. 3-index integrals   ...    66.137 sec
   All concerning IRIab (w/TNO) ...     4.756 sec

 Calculate W0/W1                ...     7.701 sec
 W 3-ext contribution           ...     4.164 sec
 W 3-int contribution           ...     1.314 sec
 Sorting W                      ...     1.943 sec

 V exchange contribution        ...     1.289 sec

 Timings for Triples without generation
     of 3-index integrals       ...    32.672 sec
       0 weak pairs             ...    26.286 sec
       1 weak pair              ...     6.386 sec
       2 weak pairs             ...     0.000 sec
       3 weak pairs             ...     0.000 sec
  Extra time for extrapolation  ...     0.000 sec

Number of Triples   (0, 1, 2, 3 weak pairs; overall):   1192     565       0       0  (  1757)
Number of Atoms     (0, 1, 2, 3 weak pairs; overall):   12.2    11.6     0.0     0.0  (    16)
Number of PAOs      (0, 1, 2, 3 weak pairs; overall):  306.4   302.9     0.0     0.0  (   377)
Number of AuxFcns   (0, 1, 2, 3 weak pairs; overall):  359.4   350.3     0.0     0.0  (   894)
Number of TNOs      (0, 1, 2, 3 weak pairs         ):   82.6    57.0     0.0     0.0
Aver. Number of NTNO, Atoms, PAOs, AuxFcns / Triples:   1757    74.3    12.0   305.3   356.4

Triples Correction (T)                     ...     -0.071175356
Final correlation energy                   ...     -1.716582091
E(CCSD)                                    ...   -457.516930546
E(CCSD(T))                                 ...   -457.588105902


--------------------------------------------------------------------------------
                                    TIMINGS
--------------------------------------------------------------------------------


Total execution time                   ...      288.231 sec

Localization of occupied MO's          ...        0.201 sec (  0.1%)
Fock Matrix Formation                  ...        8.271 sec (  2.9%)
Global overlap, Fock, MKN matrices     ...       16.585 sec (  5.8%)
Differential overlap integrals         ...        0.621 sec (  0.2%)
Organizing maps                        ...        0.032 sec (  0.0%)
RI 3-index integral generations        ...        4.347 sec (  1.5%)
RI-PNO integral transformation         ...       61.301 sec ( 21.3%)
Initial Guess                          ...        7.162 sec (  2.5%)
DIIS Solver                            ...        0.266 sec (  0.1%)
State Vector Update                    ...        0.018 sec (  0.0%)
Sigma-vector construction              ...       67.620 sec ( 23.5%)
  <D|H|D>(0-ext)                       ...        2.964 sec (  4.4% of sigma)
  <D|H|D>(2-ext Fock)                  ...        0.014 sec (  0.0% of sigma)
  <D|H|D>(2-ext)                       ...        9.320 sec ( 13.8% of sigma)
  <D|H|D>(4-ext)                       ...        7.147 sec ( 10.6% of sigma)
  <D|H|D>(4-ext-corr)                  ...       30.546 sec ( 45.2% of sigma)
  CCSD doubles correction              ...        0.189 sec (  0.3% of sigma)
  <S|H|S>                              ...        0.554 sec (  0.8% of sigma)
  <S|H|D>(1-ext)                       ...        0.380 sec (  0.6% of sigma)
  <D|H|S>(1-ext)                       ...        0.010 sec (  0.0% of sigma)
  <S|H|D>(3-ext)                       ...        0.231 sec (  0.3% of sigma)
  Fock-dressing                        ...        8.303 sec ( 12.3% of sigma)
  Singles amplitudes                   ...        0.636 sec (  0.9% of sigma)
  (ik|jl)-dressing                     ...        2.100 sec (  3.1% of sigma)
  (ij|ab),(ia|jb)-dressing             ...        1.650 sec (  2.4% of sigma)
  C-PCM terms                          ...        2.178 sec (  3.2% of sigma)
  Pair energies                        ...        0.006 sec (  0.0% of sigma)
Total Time for computing (T)           ...      121.232 sec ( 42.1% of ALL)
C-PCM correction to E(CORR)            ...        0.151 sec (  0.1%)


Maximum memory used throughout the entire MDCI-calculation: 4201.8 MB

-------------------------   --------------------
FINAL SINGLE POINT ENERGY      -457.588105902254
-------------------------   --------------------


           ************************************************************
           *        Program running with 8 parallel MPI-processes     *
           *              working on a common directory               *
           ************************************************************

------------------------------------------------------------------------------
                              ORCA PROPERTY CALCULATIONS
------------------------------------------------------------------------------

GBWName                                 ... calc.gbw
Number of atoms                         ...     16
Number of basis functions               ...    377
Max core memory                         ...   8000 MB

Electric properties:
Dipole moment                           ... YES
Quadrupole moment                       ...  NO
Static polarizability (Dipole/Dipole)   ...  NO
Static polarizability (Dipole/Quad.)    ...  NO
Static polarizability (Quad./Quad.)     ...  NO
Static polarizability (Velocity)        ...  NO

Atomic electric properties:
Dipole moment                           ...  NO
Quadrupole moment                       ...  NO
Static polarizability                   ...  NO

Choice of electric origin               ... Center of mass
Position of electric origin             ...     0.042726     0.167998     0.258706

General magnetic properties:
Magnetizability                         ...  NO

EPR properties:
g-Tensor (aka g-matrix)                 ...  NO
Zero-Field splitting spin-orbit         ...  NO
Zero-field splitting spin-spin          ...  NO
Hyperfine couplings                     ...  NO (   0 nuclei)
Quadrupole couplings                    ...  NO (   0 nuclei)
Contact density                         ...  NO (   0 nuclei)

NMR properties:
Chemical shifts                         ...  NO (   0 nuclei)
Spin-rotation constants                 ...  NO (   0 nuclei)
Spin-spin couplings                     ...  NO (   0 nuclei,    0 pairs)

Choice of magnetic origin               ... GIAO
Position of magnetic origin             ...     0.000000     0.000000     0.000000

Properties with geometric perturbations:
SCF Hessian                             ...  NO
IR spectrum                             ...  NO
VCD spectrum                            ...  NO
X-ray spectroscopy properties:
SCF XES/XAS/RIXS spectra                ...  NO


-------------
DIPOLE MOMENT
-------------

Method             : SCF
Type of density    : Electron Density
Multiplicity       :   1
Irrep              :   0
Energy             :  -455.8715417763929167 Eh
Relativity type    : 
Basis              : AO
                                X                 Y                 Z
Electronic contribution:     -4.604283734       0.227515015       1.661435479
Nuclear contribution   :      1.613115133      -1.007410826      -2.110765048
                        -----------------------------------------
Total Dipole Moment    :     -2.991168601      -0.779895811      -0.449329569
                        -----------------------------------------
Magnitude (a.u.)       :      3.123655573
Magnitude (Debye)      :      7.939701488


--------------------
Rotational spectrum 
--------------------
 
Rotational constants in cm-1:             0.118206             0.039841             0.033386 
Rotational constants in MHz :          3543.734456          1194.399076          1000.889438 

Dipole components along the rotational axes: 
x,y,z [a.u.] :     2.997029    -0.756682    -0.449974 
x,y,z [Debye]:     7.617841    -1.923333    -1.143742 

 

Dipole moment calculation done in   0.0 sec 

Maximum memory used throughout the entire PROP-calculation: 18.9 MB

--------------------------------
SUGGESTED CITATIONS FOR THIS RUN
--------------------------------

Below you find a list of papers that are relevant to this ORCA run
We neither can nor want to force you to cite these papers, but we appreciate if you do
You receive ORCA, which is the product of decades of hard work by many enthusiastic individuals, for free
The only thing we kindly ask in return is that you cite our papers,
We deeply appreciate it, if you show your appreciation for ORCA by not just citing the generic ORCA reference.

Please note that relegating all ORCA citations to the supporting information does *not* help us.
SI sections are not indexed - citations you put there will not count into any citation statistics
But we need these citations in order to attract the funding resources that allow us to do what we are doing

Therefore, if you are a happy ORCA user, please consider citing a few of the papers listed below in the main body of your paper

In addition to the list printed below, the program has created the file calc.bibtex that contains the list in bibtex format
You can import this file easily into all common literature databanks and citation aid programs


List of essential papers. We consider these as the minimum necessary citations

  1. Neese,F.
     Software update: the ORCA program system, version 5.0
     WIRES Comput. Molec. Sci., 2022 12(1)e1606
     doi.org/10.1002/wcms.1606

List of papers to cite with high priority. The work reported in these papers was absolutely
necessary for this run to complete.
Our perspective: the developers of density functionals and basis sets usually get cited in chemistry papers
Good! But without the algorithms to do something with them, the functionals or basis sets would not do anything.
Hence, in our opinion, the algorithm design and method developments papers are equally worthy of getting cited

  1. Neese,F.; Hansen,A.; Liakos,D.G.
     Efficient and accurate approximations to the local coupled cluster singles doubles method using a truncated pair natural orbital basis
     J. Chem. Phys., 2009 131 064103
     doi.org/10.1063/1.3173827
  2. Neese,F.; Wennmohs,F.; Hansen,A.
     Efficient and accurate local approximations to coupled-electron pair approaches: An attempt to revive the pair natural orbital method
     J. Chem. Phys., 2009 130 114108
     doi.org/10.1063/1.3086717
  3. Riplinger,C.; Neese,F.
     An efficient and near linear scaling pair natural orbital based local coupled cluster method
     J. Chem. Phys., 2013 138(3)Art. No. 034106
     doi.org/10.1063/1.4773581
  4. Riplinger,C.; Sandhoefer,B.; Hansen,A.; Neese,F.
     Natural triple excitations in local coupled cluster calculations with pair natural orbitals
     J. Chem. Phys., 2013 139(13)Art. No. 134101
     doi.org/10.1063/1.4821834
  5. Riplinger,C.; Pinski,P.; Becker,U.; Valeev,E.F.; Neese,F.
     Sparse maps-A systematic infrastructure for reduced-scaling electronic structure methods. II. Linear scaling domain based pair natural orbital coupled cluster theory
     J. Chem. Phys., 2016 144 
     doi.org/10.1063/1.4939030
  6. Bistoni,G.; Riplinger,C.; Minenkov,Y.; Cavallo,L.; Auer,A.A.; Neese,F.
     Treating Subvalence Correlation Effects in Domain Based Pair Natural Orbital Coupled Cluster Calculations: An Out-of-the-Box Approach
     J. Theo. Comp. Chem., 2017 13 3220-3227
     doi.org/10.1021/acs.jctc.7b00352
  7. Garcia-Rates,M.; Neese,F.
     Effect of the Solute Cavity on the Solvation Energy and its Derivatives within the Framework of the Gaussian Charge Scheme
     J. Comput. Chem., 2020 41 922-939
     doi.org/10.1002/jcc.26139
  8. Garcia-Rates,M.; Becker,U.; Neese,F.
     Implicit solvation in domain based pair natural orbital coupled cluster (DLPNO-CCSD) theory
     J. Comput. Chem., 2021 42 1959-1973
     doi.org/10.1002/jcc.26726
  9. Neese,F.
     The SHARK Integral Generation and Digestion System
     J. Comp. Chem., 2022  1-16
     doi.org/10.1002/jcc.26942

List of suggested additional citations. These are papers that are important in the 'surrounding' of 
of this run, or papers that preceded the highly important papers. If you like your results we are grateful for a citation.

  1. Neese,F.
     The ORCA program system
     WIRES Comput. Molec. Sci., 2012 2(1)73-78
     doi.org/10.1002/wcms.81
  2. Neese,F.
     Software update: the ORCA program system, version 4.0
     WIRES Comput. Molec. Sci., 2018 8(1)1-6
     doi.org/10.1002/wcms.1327
  3. Neese,F.; Wennmohs,F.; Becker,U.; Riplinger,C.
     The ORCA quantum chemistry program package
     J. Chem. Phys., 2020 152 Art. No. L224108
     doi.org/10.1063/5.0004608

List of optional additional citations

  1. Neese,F.
     Approximate second-order SCF convergence for spin unrestricted wavefunctions
     Chem. Phys. Lett., 2000 325(1-3)93-98
     doi.org/10.1016/s0009-2614(00)00662-x

Timings for individual modules:

Sum of individual times          ...      313.837 sec (=   5.231 min)
Startup calculation              ...        1.214 sec (=   0.020 min)   0.4 %
SCF iterations                   ...       23.253 sec (=   0.388 min)   7.4 %
Property integrals               ...        0.327 sec (=   0.005 min)   0.1 %
Property calculations            ...        0.295 sec (=   0.005 min)   0.1 %
MDCI module                      ...      288.748 sec (=   4.812 min)  92.0 %
                             ****ORCA TERMINATED NORMALLY****
TOTAL RUN TIME: 0 days 0 hours 5 minutes 14 seconds 63 msec
'calc.bibtex' -> '/hsnfs/users/frank/ThermodynamicMap/2-EsterFuran/2_IsomerC/SP/calc.bibtex'
'calc.cpcm' -> '/hsnfs/users/frank/ThermodynamicMap/2-EsterFuran/2_IsomerC/SP/calc.cpcm'
'calc.cpcm_corr' -> '/hsnfs/users/frank/ThermodynamicMap/2-EsterFuran/2_IsomerC/SP/calc.cpcm_corr'
'calc.densities' -> '/hsnfs/users/frank/ThermodynamicMap/2-EsterFuran/2_IsomerC/SP/calc.densities'
'calc.densitiesinfo' -> '/hsnfs/users/frank/ThermodynamicMap/2-EsterFuran/2_IsomerC/SP/calc.densitiesinfo'
'calc.err' -> '/hsnfs/users/frank/ThermodynamicMap/2-EsterFuran/2_IsomerC/SP/calc.err'
'calc.gbw' -> '/hsnfs/users/frank/ThermodynamicMap/2-EsterFuran/2_IsomerC/SP/calc.gbw'
'calc.ges' -> '/hsnfs/users/frank/ThermodynamicMap/2-EsterFuran/2_IsomerC/SP/calc.ges'
'calc.job' -> '/hsnfs/users/frank/ThermodynamicMap/2-EsterFuran/2_IsomerC/SP/calc.job'
'calc.loc' -> '/hsnfs/users/frank/ThermodynamicMap/2-EsterFuran/2_IsomerC/SP/calc.loc'
'calc.property.txt' -> '/hsnfs/users/frank/ThermodynamicMap/2-EsterFuran/2_IsomerC/SP/calc.property.txt'
'calc.xyz' -> '/hsnfs/users/frank/ThermodynamicMap/2-EsterFuran/2_IsomerC/SP/calc.xyz'
cp: cannot stat 'calc.asa.inp': No such file or directory
cp: missing destination file operand after '/hsnfs/users/frank/ThermodynamicMap/2-EsterFuran/2_IsomerC/SP/'
Try 'cp --help' for more information.
cp: cannot stat 'calc.pc.tmp': No such file or directory
cp: cannot stat 'calc.QM2.pc.tmp': No such file or directory
