# Supplementary material for: Bro̷nsted Acid-Catalyzed Reduction of Furans
Source: J Am Chem Soc. 2025 Feb 19;147(9):7932–8. doi: 10.1021/jacs.4c18485 (PMC11887439; doi:10.1021/jacs.4c18485)
Supplement: Supplementary file 2 — ja4c18485_si_002.zip [file ja4c18485_si_002.zip › AllCoordinates/2-Methylester-Furan/2_3/calc.mpi8.out]

! Job execution by suborca V 10.00 !
Job started from head1.mpi-muelheim.mpg.de, running /hsnfs/software/orca/orca_stable_directory/orca_stable_20240818/orca on xe31th7.mpi-muelheim.mpg.de in /usr/scratch/frank/calc__9295289 (/bin/ksh)
Job execution start: Sun Aug 18 12:00:09 CEST 2024
Shared library path: /hsnfs/software/openmpi-4.1.0/lib:/hsnfs/software/orca/orca_stable_directory/orca_stable_20240818:/hsnfs/software/themis/llvm-14.0.1/lib::/hsnfs/software/cfour-2.1/lib:/hsnfs/software/orca/orca_stable:/usr/users/openmpi-2.0.4/lib:/opt/intel/lib/intel64:/opt/intel/mkl/lib/intel64
SLURM Job ID is: 9295289
SLURM_JOB_NODELIST: xe31th7
Maxcore enforced by SLURM: 9600 MB per core
Expanded nodelist (1 nodes):
xe31th7

                                 *****************
                                 * O   R   C   A *
                                 *****************

                                            #,                                       
                                            ###                                      
                                            ####                                     
                                            #####                                    
                                            ######                                   
                                           ########,                                 
                                     ,,################,,,,,                         
                               ,,#################################,,                 
                          ,,##########################################,,             
                       ,#########################################, ''#####,          
                    ,#############################################,,   '####,        
                  ,##################################################,,,,####,       
                ,###########''''           ''''###############################       
              ,#####''   ,,,,##########,,,,          '''####'''          '####       
            ,##' ,,,,###########################,,,                        '##       
           ' ,,###''''                  '''############,,,                           
         ,,##''                                '''############,,,,        ,,,,,,###''
      ,#''                                            '''#######################'''  
     '                                                          ''''####''''         
             ,#######,   #######,   ,#######,      ##                                
            ,#'     '#,  ##    ##  ,#'     '#,    #''#        ,####,   ,####,        
            ##       ##  ##   ,#'  ##            #'  '#       #'       #'  '#        
            ##       ##  #######   ##           ,######,      #####,   #    #        
            '#,     ,#'  ##    ##  '#,     ,#' ,#      #,     #,   #   #,  ,#        
             '#######'   ##     ##  '#######'  #'      '#     '####' # '####'        


                #########################################################
                #                        -***-                          #
                #          Department of theory and spectroscopy        #
                #                                                       #
                #                      Frank Neese                      #
                #                                                       #
                #     Directorship, Architecture, Infrastructure        #
                #                    SHARK, DRIVERS                     #
                #        Core code/Algorithms in most modules           #
                #                                                       #
                #        Max Planck Institute fuer Kohlenforschung      #
                #                Kaiser Wilhelm Platz 1                 #
                #                 D-45470 Muelheim/Ruhr                 #
                #                      Germany                          #
                #                                                       #
                #                  All rights reserved                  #
                #                        -***-                          #
                #########################################################


                         Program Version 6.0.x  -   STABLE   -
                                (GIT: $c601ac21$)
                ($2024-08-14 11:52:48 +0200 $)

                         (BUILD: $Sun 18 Aug 2024 01:04:00 AM CEST$)


 With contributions from (in alphabetic order):
   Daniel Aravena         : Magnetic Suceptibility
   Michael Atanasov       : Ab Initio Ligand Field Theory (pilot matlab implementation)
   Alexander A. Auer      : GIAO ZORA, VPT2 properties, NMR spectrum
   Ute Becker             : All parallelization in ORCA, NUMFREQ, NUMCALC
   Giovanni Bistoni       : ED, misc. LED, open-shell LED, HFLD
   Martin Brehm           : Molecular dynamics
   Dmytro Bykov           : pre 5.0 version of the SCF Hessian
   Marcos Casanova-Páez   : Triplet and SCS-CIS(D). UHF-(DLPNO)-IP/EA/STEOM-CCSD. UHF-CVS-IP/STEOM-CCSD
   Vijay G. Chilkuri      : MRCI spin determinant printing, contributions to CSF-ICE
   Pauline Colinet        : FMM embedding
   Dipayan Datta          : RHF DLPNO-CCSD density
   Achintya Kumar Dutta   : EOM-CC, STEOM-CC
   Nicolas Foglia         : Exact transition moments, OPA infrastructure, MCD improvements
   Dmitry Ganyushin       : Spin-Orbit,Spin-Spin,Magnetic field MRCI
   Miquel Garcia          : C-PCM and meta-GGA Hessian, CCSD/C-PCM, Gaussian charge scheme
   Tiago L. C. Gouveia    : GS-ROHF, GS-ROCIS
   Yang Guo               : DLPNO-NEVPT2, F12-NEVPT2, CIM, IAO-localization
   Andreas Hansen         : Spin unrestricted coupled pair/coupled cluster methods
   Ingolf Harden          : AUTO-CI MPn and infrastructure 
   Benjamin Helmich-Paris : MC-RPA, TRAH-(SCF,CASSCF), AVAS, COSX integrals, SCF dyn. polar.
   Lee Huntington         : MR-EOM, pCC
   Robert Izsak           : Overlap fitted RIJCOSX, COSX-SCS-MP3, EOM
   Riya Kayal             : Wick's Theorem for AUTO-CI, AUTO-CI UHF-CCSDT
   Emily Kempfer          : AUTO-CI, RHF CISDT and CCSDT
   Christian Kollmar      : KDIIS, OOCD, Brueckner-CCSD(T), CCSD density, CASPT2, CASPT2-K, improved NEVPT2
   Axel Koslowski         : Symmetry handling
   Simone Kossmann        : Meta GGA functionals, TD-DFT gradient, OOMP2, (MP2 Hessian; deprecated post 5.0)
   Lucas Lang             : DCDCAS
   Marvin Lechner         : AUTO-CI (C++ implementation), FIC-MRCC
   Spencer Leger          : CASSCF response
   Dagmar Lenk            : GEPOL surface, SMD, ORCA-2-JSON
   Dimitrios Liakos       : Extrapolation schemes; Compound Job, initial MDCI parallelization
   Dimitrios Manganas     : Further ROCIS development; embedding schemes. LFT, Crystal Embedding
   Dimitrios Pantazis     : SARC Basis sets
   Anastasios Papadopoulos: AUTO-CI, single reference methods and gradients
   Taras Petrenko         : pre 6.0 DFT Hessian and TD-DFT gradient, (ASA, deprecated), ECA, 1-Electron XAS/XES, NRVS
   Peter Pinski           : DLPNO-MP2, DLPNO-MP2 Gradient
   Christoph Reimann      : Effective Core Potentials
   Marius Retegan         : Local ZFS, SOC
   Christoph Riplinger    : Optimizer, TS searches, QM/MM, DLPNO-CCSD(T), (RO)-DLPNO pert. Triples
   Michael Roemelt        : Original ROCIS implementation
   Masaaki Saitow         : Open-shell DLPNO-CCSD energy and density
   Barbara Sandhoefer     : DKH picture change effects
   Kantharuban Sivalingam : CASSCF convergence/infrastructure, NEVPT2 and variants, FIC-MRCI
   Bernardo de Souza      : ESD, SOC TD-DFT
   Georgi Stoychev        : AutoAux, RI-MP2 NMR, DLPNO-MP2 response, X2C
   Van Anh Tran           : RI-MP2 g-tensors
   Willem Van den Heuvel  : Paramagnetic NMR
   Zikuan Wang            : NOTCH, Electric field optimization 
   Frank Wennmohs         : Technical directorship and infrastructure
   Hang Xu                : AUTO-CI-Response properties 


 We gratefully acknowledge several colleagues who have allowed us to
 interface, adapt or use parts of their codes:
   Stefan Grimme, W. Hujo, H. Kruse, P. Pracht,  : VdW corrections, initial TS optimization,
                  C. Bannwarth, S. Ehlert,         DFT functionals, gCP, sTDA/sTD-DF
                  L. Wittmann, M. Mueller
   Ed Valeev, F. Pavosevic, A. Kumar             : LibInt (2-el integral package), F12 methods
   Garnet Chan, S. Sharma, J. Yang, R. Olivares  : DMRG
   Ulf Ekstrom                                   : XCFun DFT Library
   Mihaly Kallay                                 : mrcc  (arbitrary order and MRCC methods)
   Frank Weinhold                                : gennbo (NPA and NBO analysis)
   Simon Mueller                                 : openCOSMO-RS
   Christopher J. Cramer and Donald G. Truhlar   : smd solvation model
   Lars Goerigk                                  : TD-DFT with DH, B97 family of functionals
   V. Asgeirsson, H. Jonsson                     : NEB implementation
   FAccTs GmbH                                   : IRC, NEB, NEB-TS, DLPNO-Multilevel, CI-OPT
                                                   MM, QMMM, 2- and 3-layer-ONIOM, Crystal-QMMM,
                                                   LR-CPCM, SF, NACMEs, symmetry and pop. for TD-DFT,
                                                   nearIR, NL-DFT gradient (VV10), updates on ESD,
                                                   ML-optimized integration grids, MBIS, APM,
                                                   GOAT, DOCKER, SOLVATOR, interface openCOSMO-RS
   S Lehtola, MJT Oliveira, MAL Marques          : LibXC Library
   Liviu Ungur et al                             : ANISO software


 Your calculation uses the libint2 library for the computation of 2-el integrals
 For citations please refer to: http://libint.valeyev.net

 Your ORCA version has been built with support for libXC version: 6.2.2
 For citations please refer to: https://libxc.gitlab.io

 This ORCA versions uses:
   CBLAS   interface :  Fast vector & matrix operations
   LAPACKE interface :  Fast linear algebra routines
   SCALAPACK package :  Parallel linear algebra routines
   Shared memory     :  Shared parallel matrices
   BLAS/LAPACK       :  OpenBLAS 0.3.26  USE64BITINT DYNAMIC_ARCH NO_AFFINITY Haswell SINGLE_THREADED
        Core in use  :  Haswell
   Copyright (c) 2011-2014, The OpenBLAS Project


NOTE: MaxCore=8000 MB was set to SCF,MP2,MDCI,CIPSI,MRCI and CIS
      => If you want to overwrite this, your respective input block should be placed after the MaxCore statement
Your calculation utilizes the atom-pairwise dispersion correction
with the Becke-Johnson damping scheme (D3BJ)


================================================================================

----- Orbital basis set information -----
Your calculation utilizes the basis: def2-SVP
   F. Weigend and R. Ahlrichs, Phys. Chem. Chem. Phys. 7, 3297 (2005).

----- AuxJ basis set information -----
Your calculation utilizes the auxiliary basis: def2/J
   F. Weigend, Phys. Chem. Chem. Phys. 8, 1057 (2006).

----- AuxC basis set information -----
Your calculation utilizes the auxiliary basis: def2-SVP/C
  H-La, Hf-Rn : A. Hellweg, C. Hattig, S. Hofener and W. Klopper, Theor. Chem. Acc. 117, 587 (2007).
        Ce-Lu : J. Chmela and M. E. Harding, Mol. Phys. (2018).

================================================================================
                                        WARNINGS
                       Please study these warnings very carefully!
================================================================================


WARNING: The frozen-core approximation for MP2-gradient calculations is turned on by default.

WARNING: Geometry Optimization
  ===> : Switching off AutoStart
         For restart on a previous wavefunction, please use MOREAD

WARNING: The frozen-core approximation is turned on by default for 
         the MP2 part of double-hybrid DFT.

================================================================================
                                       INPUT FILE
================================================================================
NAME = calc.inp
|  1> ! RI-B2PLYP D3BJ  def2-SVP def2-SVP/C RIJCOSX def2/J  TightOpt NumFreq
|  2> 
|  3> %cpcm
|  4> epsilon 16.7                    # Dielectric constant
|  5> refrac 1.275   
|  6> SURFACETYPE VDW_GAUSSIAN
|  7> end
|  8> 
|  9> %geom
| 10> MaxIter 100
| 11> end
| 12> 
| 13> %PAL NPROCS 8 END
| 14> 
| 15> %maxcore 8000
| 16> 
| 17> 
| 18> 
| 19> * xyz 1 1
| 20> O        1.4377239446      1.4520617931     -0.1966604226                 
| 21> C        0.9749952433      0.3217292620     -0.1281063145                 
| 22> O        1.7908185541     -0.7601290633     -0.0494987394                 
| 23> C        3.1674780774     -0.6864936806     -0.0565725895                 
| 24> C       -0.4854604212      0.1283636418     -0.1345504191                 
| 25> C       -1.4894549317      1.2412452207     -0.2218600873                 
| 26> C       -2.7272123091      0.4300006505     -0.1882424479                 
| 27> C       -2.3381647247     -0.8820409378     -0.0967332458                 
| 28> O       -0.9994978878     -0.9821272123     -0.0699157787                 
| 29> H        3.5242143898     -0.0861129232      0.8075526998                 
| 30> H        3.5204644338     -0.2267397878     -1.0045081213                 
| 31> H        3.5871402180     -1.7103785267      0.0215768456                 
| 32> H       -3.7473156732      0.7878512574     -0.2276233491                 
| 33> H       -3.0116855153     -1.7273916679     -0.0523086805                 
| 34> H       -1.4252540304      1.9232955104      0.6519876116                 
| 35> H       -1.3973117777      1.8041567464     -1.1744973578                 
| 36> *
| 37> 
| 38>                          ****END OF INPUT****
================================================================================

                       *****************************
                       * Geometry Optimization Run *
                       *****************************

Geometry optimization settings:
Update method            Update   .... BFGS
Choice of coordinates    CoordSys .... (2022) Redundant Internals
Initial Hessian          InHess   .... Almloef's Model
Max. no of cycles        MaxIter  .... 100

Convergence Tolerances:
Energy Change            TolE     ....  1.0000e-06 Eh
Max. Gradient            TolMAXG  ....  1.0000e-04 Eh/bohr
RMS Gradient             TolRMSG  ....  3.0000e-05 Eh/bohr
Max. Displacement        TolMAXD  ....  1.0000e-03 bohr
RMS Displacement         TolRMSD  ....  6.0000e-04 bohr
Strict Convergence                .... False

------------------------------------------------------------------------------
                        ORCA OPTIMIZATION COORDINATE SETUP
------------------------------------------------------------------------------

The optimization will be done in redundant internal coordinates (2022)
Making redundant internal coordinates   ...  (2022 redundants) done
Evaluating the initial hessian          ...  (Almloef) done
Evaluating the coordinates              ...  done
Calculating the B-matrix                .... done
Calculating the G-matrix                .... done
Diagonalizing the G-matrix              .... done
Small eigenvalue found = 1.949e-02
The first mode is                       ....   27
The number of degrees of freedom        ....   42

    -----------------------------------------------------------------
                    Redundant Internal Coordinates


    -----------------------------------------------------------------
         Definition                    Initial Value    Approx d2E/dq
    -----------------------------------------------------------------
      1. B(C   1,O   0)                  1.2233         1.032359   
      2. B(O   2,C   1)                  1.3573         0.631109   
      3. B(C   3,O   2)                  1.3786         0.583433   
      4. B(C   4,C   1)                  1.4732         0.460229   
      5. B(C   5,C   4)                  1.5014         0.414996   
      6. B(C   6,C   5)                  1.4803         0.448403   
      7. B(C   7,C   6)                  1.3716         0.668580   
      8. B(O   8,C   7)                  1.3427         0.665865   
      9. B(O   8,C   4)                  1.2254         1.024439   
     10. B(H   9,C   3)                  1.1110         0.333304   
     11. B(H  10,C   3)                  1.1111         0.333235   
     12. B(H  11,C   3)                  1.1093         0.335443   
     13. B(H  12,C   6)                  1.0818         0.371158   
     14. B(H  13,C   7)                  1.0818         0.371156   
     15. B(H  14,C   5)                  1.1104         0.334135   
     16. B(H  15,C   5)                  1.1104         0.334161   
     17. A(O   2,C   1,C   4)          119.4396         0.410194   
     18. A(O   0,C   1,O   2)          120.8232         0.471464   
     19. A(O   0,C   1,C   4)          119.7370         0.448039   
     20. A(C   1,O   2,C   3)          123.8722         0.425121   
     21. A(H   9,C   3,H  11)          108.8142         0.284179   
     22. A(H   9,C   3,H  10)          109.7514         0.283887   
     23. A(O   2,C   3,H  11)          109.1538         0.343049   
     24. A(O   2,C   3,H  10)          110.1031         0.342670   
     25. A(O   2,C   3,H   9)          110.2117         0.342682   
     26. A(H  10,C   3,H  11)          108.7740         0.284170   
     27. A(C   5,C   4,O   8)          113.2213         0.439119   
     28. A(C   1,C   4,O   8)          122.3146         0.447414   
     29. A(C   1,C   4,C   5)          124.4639         0.383543   
     30. A(H  14,C   5,H  15)          111.0387         0.284120   
     31. A(C   4,C   5,H  15)          111.7270         0.325943   
     32. A(C   4,C   5,C   6)           98.7201         0.381813   
     33. A(C   4,C   5,H  14)          111.7699         0.325939   
     34. A(C   6,C   5,H  15)          111.5125         0.330132   
     35. A(C   6,C   5,H  14)          111.5369         0.330128   
     36. A(C   5,C   6,C   7)          106.7731         0.415187   
     37. A(C   7,C   6,H  12)          125.8991         0.359298   
     38. A(C   5,C   6,H  12)          127.3278         0.335931   
     39. A(O   8,C   7,H  13)          124.1722         0.356827   
     40. A(C   6,C   7,H  13)          125.0069         0.359297   
     41. A(C   6,C   7,O   8)          110.8209         0.442789   
     42. A(C   4,O   8,C   7)          110.4646         0.475459   
     43. D(C   3,O   2,C   1,O   0)     -0.8245         0.029299   
     44. D(C   3,O   2,C   1,C   4)    179.0011         0.029299   
     45. D(H  10,C   3,O   2,C   1)    -60.8459         0.027323   
     46. D(H   9,C   3,O   2,C   1)     60.3676         0.027323   
     47. D(H  11,C   3,O   2,C   1)    179.8184         0.027323   
     48. D(C   5,C   4,C   1,O   0)      0.0283         0.014428   
     49. D(C   5,C   4,C   1,O   2)   -179.7993         0.014428   
     50. D(O   8,C   4,C   1,O   2)      0.0657         0.014428   
     51. D(O   8,C   4,C   1,O   0)    179.8932         0.014428   
     52. D(H  15,C   5,C   4,C   1)     62.4257         0.012744   
     53. D(H  14,C   5,C   4,O   8)    117.4311         0.012744   
     54. D(H  14,C   5,C   4,C   1)    -62.6931         0.012744   
     55. D(C   6,C   5,C   4,O   8)     -0.0316         0.012744   
     56. D(C   6,C   5,C   4,C   1)    179.8442         0.012744   
     57. D(C   7,C   6,C   5,C   4)      0.0300         0.014829   
     58. D(H  12,C   6,C   5,H  14)     62.4050         0.014829   
     59. D(H  12,C   6,C   5,C   4)   -179.9551         0.014829   
     60. D(C   7,C   6,C   5,H  15)    117.6117         0.014829   
     61. D(C   7,C   6,C   5,H  14)   -117.6099         0.014829   
     62. D(H  13,C   7,C   6,H  12)     -0.0031         0.031252   
     63. D(H  13,C   7,C   6,C   5)   -179.9884         0.031252   
     64. D(O   8,C   7,C   6,H  12)    179.9627         0.031252   
     65. D(O   8,C   7,C   6,C   5)     -0.0226         0.031252   
     66. D(C   4,O   8,C   7,H  13)    179.9680         0.032901   
     67. D(C   4,O   8,C   7,C   6)      0.0019         0.032901   
     68. D(C   7,O   8,C   4,C   5)      0.0203         0.086616   
     69. D(C   7,O   8,C   4,C   1)   -179.8586         0.086616   
    -----------------------------------------------------------------

Number of atoms                         .... 16
Number of degrees of freedom            .... 69


         *************************************************************
         *                GEOMETRY OPTIMIZATION CYCLE   1            *
         *************************************************************
---------------------------------
CARTESIAN COORDINATES (ANGSTROEM)
---------------------------------
  O      1.437724    1.452062   -0.196660
  C      0.974995    0.321729   -0.128106
  O      1.790819   -0.760129   -0.049499
  C      3.167478   -0.686494   -0.056573
  C     -0.485460    0.128364   -0.134550
  C     -1.489455    1.241245   -0.221860
  C     -2.727212    0.430001   -0.188242
  C     -2.338165   -0.882041   -0.096733
  O     -0.999498   -0.982127   -0.069916
  H      3.524214   -0.086113    0.807553
  H      3.520464   -0.226740   -1.004508
  H      3.587140   -1.710379    0.021577
  H     -3.747316    0.787851   -0.227623
  H     -3.011686   -1.727392   -0.052309
  H     -1.425254    1.923296    0.651988
  H     -1.397312    1.804157   -1.174497

----------------------------
CARTESIAN COORDINATES (A.U.)
----------------------------
  NO LB      ZA    FRAG     MASS         X           Y           Z
   0 O     8.0000    0    15.999    2.716905    2.743999   -0.371634
   1 C     6.0000    0    12.011    1.842474    0.607980   -0.242086
   2 O     8.0000    0    15.999    3.384157   -1.436436   -0.093539
   3 C     6.0000    0    12.011    5.985666   -1.297285   -0.106907
   4 C     6.0000    0    12.011   -0.917387    0.242572   -0.254263
   5 C     6.0000    0    12.011   -2.814662    2.345614   -0.419255
   6 C     6.0000    0    12.011   -5.153684    0.812583   -0.355727
   7 C     6.0000    0    12.011   -4.418491   -1.666816   -0.182799
   8 O     8.0000    0    15.999   -1.888777   -1.855951   -0.132122
   9 H     1.0000    0     1.008    6.659800   -0.162730    1.526053
  10 H     1.0000    0     1.008    6.652714   -0.428476   -1.898245
  11 H     1.0000    0     1.008    6.778713   -3.232147    0.040774
  12 H     1.0000    0     1.008   -7.081400    1.488823   -0.430146
  13 H     1.0000    0     1.008   -5.691261   -3.264297   -0.098849
  14 H     1.0000    0     1.008   -2.693340    3.634502    1.232078
  15 H     1.0000    0     1.008   -2.640537    3.409362   -2.219478

--------------------------------
INTERNAL COORDINATES (ANGSTROEM)
--------------------------------
 O      0   0   0     0.000000000000     0.00000000     0.00000000
 C      1   0   0     1.223302557672     0.00000000     0.00000000
 O      2   1   0     1.357263519486   120.82315964     0.00000000
 C      3   2   1     1.378645586086   123.87223799   359.17546100
 C      2   1   3     1.473215034382   119.73700649   180.17487623
 C      5   2   1     1.501377155791   124.46394386     0.02828506
 C      6   5   2     1.480301058456    98.72012496   179.84420022
 C      7   6   5     1.371563008551   106.77310599     0.02999057
 O      5   2   1     1.225398747693   122.31463645   179.89322974
 H      4   3   2     1.111049218554   110.21167385    60.36757607
 H      4   3   2     1.111105207529   110.10306069   299.15412634
 H      4   3   2     1.109307813248   109.15379900   179.81841315
 H      7   6   5     1.081766511631   127.32783285   180.04494100
 H      8   7   6     1.081767837502   125.00689542   180.01156496
 H      6   5   2     1.110371178607   111.76988724   297.30685169
 H      6   5   2     1.110350177080   111.72697392    62.42572394

---------------------------
INTERNAL COORDINATES (A.U.)
---------------------------
 O      0   0   0     0.000000000000     0.00000000     0.00000000
 C      1   0   0     2.311706812926     0.00000000     0.00000000
 O      2   1   0     2.564856343391   120.82315964     0.00000000
 C      3   2   1     2.605262593441   123.87223799   359.17546100
 C      2   1   3     2.783972951358   119.73700649   180.17487623
 C      5   2   1     2.837191648170   124.46394386     0.02828506
 C      6   5   2     2.797363596236    98.72012496   179.84420022
 C      7   6   5     2.591878461578   106.77310599     0.02999057
 O      5   2   1     2.315668037990   122.31463645   179.89322974
 H      4   3   2     2.099578744374   110.21167385    60.36757607
 H      4   3   2     2.099684548204   110.10306069   299.15412634
 H      4   3   2     2.096287965257   109.15379900   179.81841315
 H      7   6   5     2.044242447830   127.32783285   180.04494100
 H      8   7   6     2.044244953362   125.00689542   180.01156496
 H      6   5   2     2.098297434566   111.76988724   297.30685169
 H      6   5   2     2.098257747431   111.72697392    62.42572394

---------------------
BASIS SET INFORMATION
---------------------
There are 3 groups of distinct atoms

 Group   1 Type O   : 7s4p1d contracted to 3s2p1d pattern {511/31/1}
 Group   2 Type C   : 7s4p1d contracted to 3s2p1d pattern {511/31/1}
 Group   3 Type H   : 4s1p contracted to 2s1p pattern {31/1}

Atom   0O    basis set group =>   1
Atom   1C    basis set group =>   2
Atom   2O    basis set group =>   1
Atom   3C    basis set group =>   2
Atom   4C    basis set group =>   2
Atom   5C    basis set group =>   2
Atom   6C    basis set group =>   2
Atom   7C    basis set group =>   2
Atom   8O    basis set group =>   1
Atom   9H    basis set group =>   3
Atom  10H    basis set group =>   3
Atom  11H    basis set group =>   3
Atom  12H    basis set group =>   3
Atom  13H    basis set group =>   3
Atom  14H    basis set group =>   3
Atom  15H    basis set group =>   3
---------------------------------
AUXILIARY/J BASIS SET INFORMATION
---------------------------------
There are 3 groups of distinct atoms

 Group   1 Type O   : 12s5p4d2f1g contracted to 6s4p3d1f1g pattern {711111/2111/211/2/1}
 Group   2 Type C   : 12s5p4d2f1g contracted to 6s4p3d1f1g pattern {711111/2111/211/2/1}
 Group   3 Type H   : 5s2p1d contracted to 3s1p1d pattern {311/2/1}

Atom   0O    basis set group =>   1
Atom   1C    basis set group =>   2
Atom   2O    basis set group =>   1
Atom   3C    basis set group =>   2
Atom   4C    basis set group =>   2
Atom   5C    basis set group =>   2
Atom   6C    basis set group =>   2
Atom   7C    basis set group =>   2
Atom   8O    basis set group =>   1
Atom   9H    basis set group =>   3
Atom  10H    basis set group =>   3
Atom  11H    basis set group =>   3
Atom  12H    basis set group =>   3
Atom  13H    basis set group =>   3
Atom  14H    basis set group =>   3
Atom  15H    basis set group =>   3
---------------------------------
AUXILIARY/C BASIS SET INFORMATION
---------------------------------
There are 3 groups of distinct atoms

 Group   1 Type O   : 8s6p5d3f contracted to 6s5p4d1f pattern {311111/21111/2111/3}
 Group   2 Type C   : 8s6p5d3f contracted to 6s5p4d1f pattern {311111/21111/2111/3}
 Group   3 Type H   : 4s3p2d contracted to 3s2p1d pattern {211/21/2}

Atom   0O    basis set group =>   1
Atom   1C    basis set group =>   2
Atom   2O    basis set group =>   1
Atom   3C    basis set group =>   2
Atom   4C    basis set group =>   2
Atom   5C    basis set group =>   2
Atom   6C    basis set group =>   2
Atom   7C    basis set group =>   2
Atom   8O    basis set group =>   1
Atom   9H    basis set group =>   3
Atom  10H    basis set group =>   3
Atom  11H    basis set group =>   3
Atom  12H    basis set group =>   3
Atom  13H    basis set group =>   3
Atom  14H    basis set group =>   3
Atom  15H    basis set group =>   3


           ************************************************************
           *        Program running with 8 parallel MPI-processes     *
           *              working on a common directory               *
           ************************************************************
------------------------------------------------------------------------------
                             ORCA STARTUP CALCULATIONS
                           -- RI-GTO INTEGRALS CHOSEN --
------------------------------------------------------------------------------
------------------------------------------------------------------------------
                   ___                                                        
                  /   \      - P O W E R E D   B Y -                         
                 /     \                                                     
                 |  |  |   _    _      __       _____    __    __             
                 |  |  |  | |  | |    /  \     |  _  \  |  |  /  |          
                  \  \/   | |  | |   /    \    | | | |  |  | /  /          
                 / \  \   | |__| |  /  /\  \   | |_| |  |  |/  /          
                |  |  |   |  __  | /  /__\  \  |    /   |      \           
                |  |  |   | |  | | |   __   |  |    \   |  |\   \          
                \     /   | |  | | |  |  |  |  | |\  \  |  | \   \       
                 \___/    |_|  |_| |__|  |__|  |_| \__\ |__|  \__/        
                                                                              
                      - O R C A' S   B I G   F R I E N D -                    
                                      &                                       
                       - I N T E G R A L  F E E D E R -                       
                                                                              
 v1 FN, 2020, v2 2021, v3 2022-2024                                           
------------------------------------------------------------------------------


----------------------
SHARK INTEGRAL PACKAGE
----------------------

Number of atoms                             ...     16
Number of basis functions                   ...    161
Number of shells                            ...     75
Maximum angular momentum                    ...      2
Integral batch strategy                     ... SHARK/LIBINT Hybrid
RI-J (if used) integral strategy            ... SPLIT-RIJ (Revised 2003 algorithm where possible)
Printlevel                                  ...      1
Contraction scheme used                     ... SEGMENTED contraction
Prescreening option                         ... SCHWARTZ
   Thresh                                   ... 1.000e-12
   Tcut                                     ... 1.000e-14
   Tpresel                                  ... 1.000e-14 
Coulomb Range Separation                    ... NOT USED
Exchange Range Separation                   ... NOT USED
Multipole approximations                    ... NOT USED
Finite Nucleus Model                        ... NOT USED
CABS basis                                  ... NOT available
Auxiliary Coulomb fitting basis             ... AVAILABLE
   # of basis functions in Aux-J            ...    518
   # of shells in Aux-J                     ...    170
   Maximum angular momentum in Aux-J        ...      4
Auxiliary J/K fitting basis                 ... NOT available
Auxiliary Correlation fitting basis         ... AVAILABLE
   # of basis functions in Aux-C            ...    530
   # of shells in Aux-C                     ...    186
   Maximum angular momentum in Aux-C        ...      3
Auxiliary 'external' fitting basis          ... NOT available

Checking pre-screening integrals            ... done (  0.0 sec) Dimension = 75
Check shell pair data                       ... done (  0.0 sec)
Shell pair information
Shell pair cut-off parameter TPreSel        ...   1.0e-14
Total number of shell pairs                 ...      2850
Shell pairs after pre-screening             ...      2625
Total number of primitive shell pairs       ...     10434
Primitive shell pairs kept                  ...      7089
          la=0 lb=0:    793 shell pairs
          la=1 lb=0:    945 shell pairs
          la=1 lb=1:    300 shell pairs
          la=2 lb=0:    339 shell pairs
          la=2 lb=1:    205 shell pairs
          la=2 lb=2:     43 shell pairs

Calculating one electron integrals          ... done (  0.0 sec)
Calculating RI/J V-Matrix + Cholesky decomp.... done (  0.1 sec)
Calculating RI/C V-Matrix + Cholesky decomp.... done (  0.1 sec)
Calculating Nuclear repulsion               ... done (  0.0 sec) ENN=    443.620998030622 Eh

Diagonalization of the overlap matrix:
Smallest eigenvalue                        ... 7.482e-04
Time for diagonalization                   ...    0.004 sec
Threshold for overlap eigenvalues          ... 1.000e-07
Number of eigenvalues below threshold      ... 0
Time for construction of square roots      ...    0.027 sec
Total time needed                          ...    0.032 sec

-------------------
DFT GRID GENERATION
-------------------

General Integration Accuracy     IntAcc      ... 4.388
Radial Grid Type                 RadialGrid  ... OptM3 with GC (2021)
Angular Grid (max. ang.)         AngularGrid ... 4 (Lebedev-302)
Angular grid pruning method      GridPruning ... 4 (adaptive)
Weight generation scheme         WeightScheme... mBecke (2022)
Basis function cutoff            BFCut       ... 1.0000e-12
Integration weight cutoff        WCut        ... 1.0000e-14
Partially contracted basis set               ... off
Rotationally invariant grid construction     ... off
Angular grids for H and He will be reduced by one unit

Total number of grid points                  ...    76987
Total number of batches                      ...     1213
Average number of points per batch           ...       63
Average number of grid points per atom       ...     4812

--------------------
COSX GRID GENERATION
--------------------

GRIDX 1
-------
General Integration Accuracy     IntAcc      ... 3.816
Radial Grid Type                 RadialGrid  ... OptM3 with GC (2021)
Angular Grid (max. ang.)         AngularGrid ... 1 (Lebedev-50)
Angular grid pruning method      GridPruning ... 4 (adaptive)
Weight generation scheme         WeightScheme... mBecke (2022)
Basis function cutoff            BFCut       ... 1.0000e-12
Integration weight cutoff        WCut        ... 1.0000e-14
Partially contracted basis set               ... on
Rotationally invariant grid construction     ... off
Angular grids for H and He will be reduced by one unit

Total number of grid points                  ...     9843
Total number of batches                      ...       87
Average number of points per batch           ...      113
Average number of grid points per atom       ...      615
UseSFitting                                  ... on

GRIDX 2
-------
General Integration Accuracy     IntAcc      ... 4.020
Radial Grid Type                 RadialGrid  ... OptM3 with GC (2021)
Angular Grid (max. ang.)         AngularGrid ... 2 (Lebedev-110)
Angular grid pruning method      GridPruning ... 4 (adaptive)
Weight generation scheme         WeightScheme... mBecke (2022)
Basis function cutoff            BFCut       ... 1.0000e-12
Integration weight cutoff        WCut        ... 1.0000e-14
Partially contracted basis set               ... on
Rotationally invariant grid construction     ... off
Angular grids for H and He will be reduced by one unit

Total number of grid points                  ...    21679
Total number of batches                      ...      180
Average number of points per batch           ...      120
Average number of grid points per atom       ...     1355
UseSFitting                                  ... on

GRIDX 3
-------
General Integration Accuracy     IntAcc      ... 4.338
Radial Grid Type                 RadialGrid  ... OptM3 with GC (2021)
Angular Grid (max. ang.)         AngularGrid ... 3 (Lebedev-194)
Angular grid pruning method      GridPruning ... 4 (adaptive)
Weight generation scheme         WeightScheme... mBecke (2022)
Basis function cutoff            BFCut       ... 1.0000e-12
Integration weight cutoff        WCut        ... 1.0000e-14
Partially contracted basis set               ... on
Rotationally invariant grid construction     ... off
Angular grids for H and He will be reduced by one unit

Total number of grid points                  ...    47736
Total number of batches                      ...      383
Average number of points per batch           ...      124
Average number of grid points per atom       ...     2984
UseSFitting                                  ... on
Initializing property integral containers    ... done (  0.0 sec)

SHARK setup successfully completed in   1.3 seconds

Maximum memory used throughout the entire STARTUP-calculation: 20.7 MB


           ************************************************************
           *        Program running with 8 parallel MPI-processes     *
           *              working on a common directory               *
           ************************************************************
-------------------------------------------------------------------------------
                                 ORCA GUESS
                   Start orbitals & Density for SCF / CASSCF
-------------------------------------------------------------------------------

------------
SCF SETTINGS
------------
Hamiltonian:
 Density Functional     Method          .... DFT(GTOs)
 Exchange Functional    Exchange        .... B88
   X-Alpha parameter    XAlpha          ....  0.666667
   Becke's b parameter  XBeta           ....  0.004200
 Correlation Functional Correlation     .... LYP
 LDA part of GGA corr.  LDAOpt          .... VWN-3
 Gradients option       PostSCFGGA      .... off
 Hybrid DFT is turned on
   Fraction HF Exchange ScalHFX         ....  0.530000
   Scaling of DF-GGA-X  ScalDFX         ....  0.470000
   Scaling of DF-GGA-C  ScalDFC         ....  0.730000
   Scaling of DF-LDA-C  ScalLDAC        ....  0.730000
   Perturbative correction              ....  0.270000
   NL short-range parameter             ....  7.800000
 RI-approximation to the Coulomb term is turned on
   Number of AuxJ basis functions       .... 518
   RIJ-COSX (HFX calculated with COS-X)).... on


General Settings:
 Integral files         IntName         .... calc
 Hartree-Fock type      HFTyp           .... RHF
 Total Charge           Charge          ....    1
 Multiplicity           Mult            ....    1
 Number of Electrons    NEL             ....   66
 Basis Dimension        Dim             ....  161
 Nuclear Repulsion      ENuc            ....    443.6209980306 Eh

Convergence Acceleration:
 AO-DIIS                CNVDIIS         .... on
   Start iteration      DIISMaxIt       ....    12
   Startup error        DIISStart       ....  0.200000
   # of expansion vecs  DIISMaxEq       ....     5
   Bias factor          DIISBfac        ....   1.050
   Max. coefficient     DIISMaxC        ....  10.000
 MO-DIIS                CNVKDIIS        .... off
 Trust-Rad. Augm. Hess. CNVTRAH         .... auto
   Auto Start mean grad. ratio tolernc. ....  1.125000
   Auto Start start iteration           ....    50
   Auto Start num. interpolation iter.  ....    10
   Max. Number of Micro iterations      ....    24
   Max. Number of Macro iterations      .... Maxiter - #DIIS iter
   Number of Davidson start vectors     ....     2
   Converg. threshold    (grad. norm)   ....   2.000e-06
   Grad. Scal. Fac. for Micro threshold ....   0.100
   Minimum threshold for Micro iter.    ....   1.000e-02
   NR start threshold (gradient norm)   ....   1.000e-04
   Initial trust radius                 ....   0.400
   Minimum AH scaling param. (alpha)    ....   1.000
   Maximum AH scaling param. (alpha)    .... 1000.000
   Quad. conv. algorithm                .... NR
   White noise on init. David. guess    .... on
   Maximum white noise                  ....   0.010
   Pseudo random numbers                .... off
   Inactive MOs                         .... canonical
   Orbital update algorithm             .... Taylor
   Preconditioner                       .... Diag
   Full preconditioner red. dimension   ....   250
 SOSCF                  CNVSOSCF        .... on
   Start iteration      SOSCFMaxIt      ....   150
   Startup grad/error   SOSCFStart      ....  0.003300
   Hessian update       SOSCFHessUp     .... L-BFGS
 Level Shifting         CNVShift        .... on
   Level shift para.    LevelShift      ....    0.2500
   Turn off err/grad.   ShiftErr        ....    0.0010
 Zerner damping         CNVZerner       .... off
 Static damping         CNVDamp         .... on
   Fraction old density DampFac         ....    0.7000
   Max. Damping (<1)    DampMax         ....    0.9800
   Min. Damping (>=0)   DampMin         ....    0.0000
   Turn off err/grad.   DampErr         ....    0.1000

SCF Procedure:
 Maximum # iterations   MaxIter         ....   125
 SCF integral mode      SCFMode         .... Direct
   Integral package                     .... SHARK and LIBINT hybrid scheme
 Reset frequency        DirectResetFreq ....    20
 Integral Threshold     Thresh          ....  1.000e-12 Eh
 Primitive CutOff       TCut            ....  1.000e-14 Eh

Convergence Tolerance:
 Convergence Check Mode ConvCheckMode   .... Total+1el-Energy
 Convergence forced     ConvForced      .... 0
 Energy Change          TolE            ....  1.000e-09 Eh
 1-El. energy change                    ....  1.000e-06 Eh
 Orbital Gradient       TolG            ....  2.000e-06
 Orbital Rotation angle TolX            ....  2.000e-06
 DIIS Error             TolErr          ....  1.000e-08

------------------------------
INITIAL GUESS: MODEL POTENTIAL
------------------------------
Loading Hartree-Fock densities                     ... done
Calculating cut-offs                               ... done
Initializing the effective Hamiltonian             ... done
Setting up the integral package (SHARK)            ... done
Starting the Coulomb interaction                   ... done (   0.1 sec)
Making the grid                                    ... done (   0.1 sec)
Mapping shells                                     ... done
Starting the XC term evaluation                    ... done (   0.0 sec)
  promolecular density results
     # of electrons  =     66.994102331
     EX              =    -57.573313910
     EC              =     -0.775862888
     EX+EC           =    -58.349176798
Transforming the Hamiltonian                       ... done (   0.0 sec)
Diagonalizing the Hamiltonian                      ... done (   0.0 sec)
Back transforming the eigenvectors                 ... done (   0.0 sec)
Now organizing SCF variables                       ... done
                      ------------------
                      INITIAL GUESS DONE (   0.3 sec)
                      ------------------
             **** ENERGY FILE WAS UPDATED (calc.en.tmp) ****
Finished Guess after   0.4 sec
Maximum memory used throughout the entire GUESS-calculation: 11.6 MB


           ************************************************************
           *        Program running with 8 parallel MPI-processes     *
           *              working on a common directory               *
           ************************************************************

-------------------------------------------------------------------------------------------
                                      ORCA LEAN-SCF
                              memory conserving SCF solver
-------------------------------------------------------------------------------------------

--------------------
CPCM SOLVATION MODEL
--------------------
CPCM parameters:
  Epsilon                                         ...      16.7000
  Refrac                                          ...       1.2750
  Rsolv                                           ...       1.3000
  Surface type                                    ... GAUSSIAN VDW
  Discretization scheme                           ... Constant charge density
    Threshold for H atoms                         ...       5.0000 (charges/Ang^2)
    Threshold for non-H atoms                     ...       5.0000 (charges/Ang^2)
  Epsilon function type                           ...         CPCM
Solvent:                                          ... CUSTOM
Radii:
  Scheme                                          ... Element-dependent radii
  Radius for O  used is    3.4469 Bohr (=   1.8240 Ang.)
  Radius for C  used is    3.8550 Bohr (=   2.0400 Ang.)
  Radius for H  used is    2.4944 Bohr (=   1.3200 Ang.)
Calculating surface                               ...        done! (  0.0s)
Cavity surface points                             ...         1564
Cavity Volume                                     ...    1034.3772
Cavity Surface-area                               ...     599.9141
Calculating surface distance matrix               ...        done! (  0.0s)
Performing Cholesky decomposition & store         ...        done! (  0.1s)
Overall time for CPCM initialization              ...                 0.1s

----------------------------------------D-I-I-S--------------------------------------------
Iteration    Energy (Eh)           Delta-E    RMSDP     MaxDP     DIISErr   Damp  Time(sec)
-------------------------------------------------------------------------------------------
               ***  Starting incremental Fock matrix formation  ***
    1    -456.8297221895275015     0.00e+00  3.26e-03  8.58e-02  2.60e-01  0.700   1.1
    2    -456.9216361257425660    -9.19e-02  2.29e-03  5.55e-02  1.25e-01  0.700   0.7
                               ***Turning on AO-DIIS***
    3    -456.9612985502920992    -3.97e-02  1.22e-03  2.33e-02  4.81e-02  0.700   0.8
    4    -456.9856569956122030    -2.44e-02  2.72e-03  5.45e-02  3.19e-02  0.000   0.7
    5    -457.0402137349821032    -5.46e-02  2.58e-04  5.52e-03  3.94e-03  0.000   0.7
                              *** Initializing SOSCF ***
---------------------------------------S-O-S-C-F--------------------------------------
Iteration    Energy (Eh)           Delta-E    RMSDP     MaxDP     MaxGrad    Time(sec)
--------------------------------------------------------------------------------------
    6    -457.0403805843379814    -1.67e-04  1.26e-04  2.41e-03  2.51e-03     0.7
               *** Restarting incremental Fock matrix formation ***
    7    -457.0405077793370765    -1.27e-04  7.47e-05  1.93e-03  6.69e-04     1.0
    8    -457.0405174883277368    -9.71e-06  6.66e-05  1.34e-03  4.03e-04     0.9
    9    -457.0405203089877659    -2.82e-06  2.47e-05  4.11e-04  1.73e-04     0.9
   10    -457.0405210702623435    -7.61e-07  7.17e-06  1.76e-04  4.26e-05     0.9
   11    -457.0405211227265454    -5.25e-08  3.32e-06  7.53e-05  2.26e-05     0.8
   12    -457.0405211436743684    -2.09e-08  8.66e-07  2.15e-05  4.35e-06     0.8
   13    -457.0405211442715654    -5.97e-10  4.03e-07  1.11e-05  3.75e-06     0.8
                 **** Energy Check signals convergence ****

               *****************************************************
               *                     SUCCESS                       *
               *           SCF CONVERGED AFTER  13 CYCLES          *
               *****************************************************

Recomputing exchange energy using gridx3       ... done (    1.111 sec)
Old exchange energy                            :    -30.695033136 Eh
New exchange energy                            :    -30.694984926 Eh
Exchange energy change after final integration :      0.000048210 Eh
Total energy after final integration           :   -457.040472934 Eh
             **** ENERGY FILE WAS UPDATED (calc.en.tmp) ****

----------------
TOTAL SCF ENERGY
----------------

Total Energy       :       -457.04047293384906 Eh          -12436.70354 eV

Components:
Nuclear Repulsion  :        443.62099803062233 Eh           12071.54106 eV
Electronic Energy  :       -900.57058885775973 Eh          -24505.77157 eV
One Electron Energy:      -1488.26884932265421 Eh          -40497.85426 eV
Two Electron Energy:        587.69826046489447 Eh           15992.08269 eV
CPCM Dielectric    :         -0.09093031713412 Eh              -2.47434 eV

Virial components:
Potential Energy   :       -910.76270826938367 Eh          -24783.11324 eV
Kinetic Energy     :        453.72223533553455 Eh           12346.40970 eV
Virial Ratio       :          2.00731336782704

DFT components:
N(Alpha)           :       32.999997956939 electrons
N(Beta)            :       32.999997956939 electrons
N(Total)           :       65.999995913877 electrons
E(X)               :      -27.323601059534 Eh       
E(C)               :       -1.668874274641 Eh       
E(XC)              :      -28.992475334174 Eh       

CPCM Solvation Model Properties:
Surface-charge          :         -1.01124514607693
Corrected charge        :         -1.00000000000000
Outlying charge corr.   :          0.00000877747283 Eh               0.00024 eV
Free-energy (cav+disp)  :  This term is not implemented in the current solvation scheme

---------------
SCF CONVERGENCE
---------------

  Last Energy change         ...    5.9720e-10  Tolerance :   1.0000e-09
  Last MAX-Density change    ...    1.1114e-05  Tolerance :   1.0000e-08
  Last RMS-Density change    ...    4.0331e-07  Tolerance :   1.0000e-09
  Last DIIS Error            ...    2.5130e-03  Tolerance :   1.0000e-08
  Last Orbital Gradient      ...    3.7483e-06  Tolerance :   2.0000e-06
  Last Orbital Rotation      ...    4.4980e-06  Tolerance :   2.0000e-06


----------------
ORBITAL ENERGIES
----------------

  NO   OCC          E(Eh)            E(eV) 
   0   2.0000     -19.936802      -542.5080 
   1   2.0000     -19.813284      -539.1469 
   2   2.0000     -19.782661      -538.3136 
   3   2.0000     -10.841157      -295.0029 
   4   2.0000     -10.837701      -294.9088 
   5   2.0000     -10.747299      -292.4489 
   6   2.0000     -10.710773      -291.4549 
   7   2.0000     -10.703259      -291.2505 
   8   2.0000     -10.700846      -291.1848 
   9   2.0000      -1.425699       -38.7952 
  10   2.0000      -1.289261       -35.0826 
  11   2.0000      -1.199140       -32.6303 
  12   2.0000      -0.998276       -27.1645 
  13   2.0000      -0.984431       -26.7877 
  14   2.0000      -0.870701       -23.6930 
  15   2.0000      -0.798347       -21.7241 
  16   2.0000      -0.781056       -21.2536 
  17   2.0000      -0.728202       -19.8154 
  18   2.0000      -0.677121       -18.4254 
  19   2.0000      -0.672352       -18.2956 
  20   2.0000      -0.631604       -17.1868 
  21   2.0000      -0.604149       -16.4397 
  22   2.0000      -0.595197       -16.1961 
  23   2.0000      -0.556042       -15.1307 
  24   2.0000      -0.554077       -15.0772 
  25   2.0000      -0.549066       -14.9409 
  26   2.0000      -0.527848       -14.3635 
  27   2.0000      -0.505141       -13.7456 
  28   2.0000      -0.498260       -13.5583 
  29   2.0000      -0.448227       -12.1969 
  30   2.0000      -0.411461       -11.1964 
  31   2.0000      -0.397779       -10.8241 
  32   2.0000      -0.362308        -9.8589 
  33   0.0000      -0.122896        -3.3442 
  34   0.0000       0.018372         0.4999 
  35   0.0000       0.076452         2.0804 
  36   0.0000       0.100448         2.7333 
  37   0.0000       0.120119         3.2686 
  38   0.0000       0.130320         3.5462 
  39   0.0000       0.147982         4.0268 
  40   0.0000       0.160669         4.3720 
  41   0.0000       0.164960         4.4888 
  42   0.0000       0.170676         4.6443 
  43   0.0000       0.185930         5.0594 
*Only the first 10 virtual orbitals were printed.

                    ********************************
                    * MULLIKEN POPULATION ANALYSIS *
                    ********************************

-----------------------
MULLIKEN ATOMIC CHARGES
-----------------------
   0 O :   -0.272957
   1 C :    0.407918
   2 O :   -0.381721
   3 C :    0.169131
   4 C :    0.156729
   5 C :    0.066523
   6 C :   -0.046054
   7 C :    0.161283
   8 O :   -0.063852
   9 H :    0.059803
  10 H :    0.060216
  11 H :    0.075204
  12 H :    0.114046
  13 H :    0.115953
  14 H :    0.188823
  15 H :    0.188954
Sum of atomic charges:    1.0000000

--------------------------------
MULLIKEN REDUCED ORBITAL CHARGES
--------------------------------
  0 O s       :     3.766104  s :     3.766104
      pz      :     1.363492  p :     4.487746
      px      :     1.732944
      py      :     1.391310
      dz2     :     0.002157  d :     0.019106
      dxz     :     0.001018
      dyz     :     0.005284
      dx2y2   :     0.005342
      dxy     :     0.005305

  1 C s       :     2.989918  s :     2.989918
      pz      :     0.798029  p :     2.466327
      px      :     0.868707
      py      :     0.799591
      dz2     :     0.008104  d :     0.135837
      dxz     :     0.006477
      dyz     :     0.029732
      dx2y2   :     0.044476
      dxy     :     0.047048

  2 O s       :     3.734739  s :     3.734739
      pz      :     1.757935  p :     4.630390
      px      :     1.300661
      py      :     1.571794
      dz2     :     0.002253  d :     0.016592
      dxz     :     0.002348
      dyz     :     0.002107
      dx2y2   :     0.004320
      dxy     :     0.005563

  3 C s       :     3.035503  s :     3.035503
      pz      :     1.043520  p :     2.737130
      px      :     0.637935
      py      :     1.055675
      dz2     :     0.010736  d :     0.058236
      dxz     :     0.011546
      dyz     :     0.006064
      dx2y2   :     0.019718
      dxy     :     0.010171

  4 C s       :     3.172251  s :     3.172251
      pz      :     0.651371  p :     2.578119
      px      :     1.028824
      py      :     0.897925
      dz2     :     0.007009  d :     0.092901
      dxz     :     0.007459
      dyz     :     0.018738
      dx2y2   :     0.031529
      dxy     :     0.028165

  5 C s       :     2.945632  s :     2.945632
      pz      :     1.101307  p :     2.952567
      px      :     0.860442
      py      :     0.990819
      dz2     :     0.007798  d :     0.035278
      dxz     :     0.004952
      dyz     :     0.003790
      dx2y2   :     0.004266
      dxy     :     0.014472

  6 C s       :     3.248892  s :     3.248892
      pz      :     0.876453  p :     2.759889
      px      :     0.957730
      py      :     0.925706
      dz2     :     0.003384  d :     0.037273
      dxz     :     0.003115
      dyz     :     0.007951
      dx2y2   :     0.011921
      dxy     :     0.010903

  7 C s       :     3.140664  s :     3.140664
      pz      :     1.046959  p :     2.631520
      px      :     0.643456
      py      :     0.941105
      dz2     :     0.005898  d :     0.066533
      dxz     :     0.008814
      dyz     :     0.005867
      dx2y2   :     0.028236
      dxy     :     0.017717

  8 O s       :     3.687800  s :     3.687800
      pz      :     1.515929  p :     4.348348
      px      :     1.355222
      py      :     1.477198
      dz2     :     0.002793  d :     0.027704
      dxz     :     0.004041
      dyz     :     0.005310
      dx2y2   :     0.009411
      dxy     :     0.006150

  9 H s       :     0.916878  s :     0.916878
      pz      :     0.011909  p :     0.023319
      px      :     0.003293
      py      :     0.008117

 10 H s       :     0.916475  s :     0.916475
      pz      :     0.013435  p :     0.023309
      px      :     0.003259
      py      :     0.006615

 11 H s       :     0.901621  s :     0.901621
      pz      :     0.004595  p :     0.023175
      px      :     0.003624
      py      :     0.014956

 12 H s       :     0.860138  s :     0.860138
      pz      :     0.003612  p :     0.025816
      px      :     0.017703
      py      :     0.004501

 13 H s       :     0.857285  s :     0.857285
      pz      :     0.004633  p :     0.026762
      px      :     0.009664
      py      :     0.012464

 14 H s       :     0.785327  s :     0.785327
      pz      :     0.013095  p :     0.025850
      px      :     0.003304
      py      :     0.009451

 15 H s       :     0.785206  s :     0.785206
      pz      :     0.014873  p :     0.025840
      px      :     0.003339
      py      :     0.007629


                     *******************************
                     * LOEWDIN POPULATION ANALYSIS *
                     *******************************

----------------------
LOEWDIN ATOMIC CHARGES
----------------------
   0 O :   -0.177482
   1 C :    0.150093
   2 O :   -0.103940
   3 C :    0.096493
   4 C :    0.215429
   5 C :    0.000892
   6 C :    0.056310
   7 C :    0.077955
   8 O :    0.183629
   9 H :    0.031258
  10 H :    0.031522
  11 H :    0.042564
  12 H :    0.073201
  13 H :    0.066928
  14 H :    0.127539
  15 H :    0.127610

-------------------------------
LOEWDIN REDUCED ORBITAL CHARGES
-------------------------------
  0 O s       :     3.558514  s :     3.558514
      pz      :     1.352478  p :     4.588075
      px      :     1.732895
      py      :     1.502702
      dz2     :     0.004446  d :     0.030893
      dxz     :     0.001155
      dyz     :     0.006277
      dx2y2   :     0.009583
      dxy     :     0.009433

  1 C s       :     2.834810  s :     2.834810
      pz      :     0.801928  p :     2.725483
      px      :     0.963787
      py      :     0.959769
      dz2     :     0.017618  d :     0.289614
      dxz     :     0.012325
      dyz     :     0.053554
      dx2y2   :     0.102306
      dxy     :     0.103810

  2 O s       :     3.416018  s :     3.416018
      pz      :     1.720280  p :     4.656670
      px      :     1.335688
      py      :     1.600702
      dz2     :     0.003906  d :     0.031252
      dxz     :     0.004454
      dyz     :     0.002458
      dx2y2   :     0.008572
      dxy     :     0.011862

  3 C s       :     2.844993  s :     2.844993
      pz      :     1.082257  p :     2.926568
      px      :     0.752006
      py      :     1.092305
      dz2     :     0.023282  d :     0.131946
      dxz     :     0.028051
      dyz     :     0.014229
      dx2y2   :     0.041777
      dxy     :     0.024606

  4 C s       :     2.880373  s :     2.880373
      pz      :     0.672724  p :     2.708387
      px      :     1.059304
      py      :     0.976359
      dz2     :     0.015354  d :     0.195811
      dxz     :     0.012790
      dyz     :     0.032572
      dx2y2   :     0.070496
      dxy     :     0.064598

  5 C s       :     2.834391  s :     2.834391
      pz      :     1.074031  p :     3.077705
      px      :     0.979366
      py      :     1.024309
      dz2     :     0.017728  d :     0.087011
      dxz     :     0.009704
      dyz     :     0.011017
      dx2y2   :     0.010967
      dxy     :     0.037595

  6 C s       :     2.887481  s :     2.887481
      pz      :     0.871627  p :     2.970033
      px      :     1.048901
      py      :     1.049505
      dz2     :     0.006577  d :     0.086177
      dxz     :     0.005093
      dyz     :     0.013999
      dx2y2   :     0.030678
      dxy     :     0.029829

  7 C s       :     2.865579  s :     2.865579
      pz      :     1.030452  p :     2.911962
      px      :     0.793254
      py      :     1.088255
      dz2     :     0.011859  d :     0.144504
      dxz     :     0.017923
      dyz     :     0.009238
      dx2y2   :     0.063489
      dxy     :     0.041995

  8 O s       :     3.363672  s :     3.363672
      pz      :     1.463278  p :     4.402158
      px      :     1.384768
      py      :     1.554113
      dz2     :     0.004835  d :     0.050540
      dxz     :     0.007602
      dyz     :     0.005673
      dx2y2   :     0.019487
      dxy     :     0.012943

  9 H s       :     0.905029  s :     0.905029
      pz      :     0.031603  p :     0.063713
      px      :     0.010582
      py      :     0.021528

 10 H s       :     0.904820  s :     0.904820
      pz      :     0.035716  p :     0.063658
      px      :     0.010490
      py      :     0.017452

 11 H s       :     0.894461  s :     0.894461
      pz      :     0.011872  p :     0.062975
      px      :     0.011081
      py      :     0.040022

 12 H s       :     0.852225  s :     0.852225
      pz      :     0.012429  p :     0.074574
      px      :     0.047725
      py      :     0.014420

 13 H s       :     0.855807  s :     0.855807
      pz      :     0.015796  p :     0.077265
      px      :     0.026619
      py      :     0.034851

 14 H s       :     0.801882  s :     0.801882
      pz      :     0.034356  p :     0.070579
      px      :     0.010721
      py      :     0.025502

 15 H s       :     0.801805  s :     0.801805
      pz      :     0.038727  p :     0.070585
      px      :     0.010816
      py      :     0.021042


                      *****************************
                      * MAYER POPULATION ANALYSIS *
                      *****************************

  NA   - Mulliken gross atomic population
  ZA   - Total nuclear charge
  QA   - Mulliken gross atomic charge
  VA   - Mayer's total valence
  BVA  - Mayer's bonded valence
  FA   - Mayer's free valence

  ATOM       NA         ZA         QA         VA         BVA        FA
  0 O      8.2730     8.0000    -0.2730     2.2033     2.2033    -0.0000
  1 C      5.5921     6.0000     0.4079     4.2140     4.2140    -0.0000
  2 O      8.3817     8.0000    -0.3817     2.1270     2.1270    -0.0000
  3 C      5.8309     6.0000     0.1691     3.8511     3.8511    -0.0000
  4 C      5.8433     6.0000     0.1567     3.7400     3.7400    -0.0000
  5 C      5.9335     6.0000     0.0665     3.8804     3.8804    -0.0000
  6 C      6.0461     6.0000    -0.0461     3.9285     3.9285    -0.0000
  7 C      5.8387     6.0000     0.1613     3.7764     3.7764     0.0000
  8 O      8.0639     8.0000    -0.0639     2.5413     2.5413    -0.0000
  9 H      0.9402     1.0000     0.0598     0.9892     0.9892    -0.0000
 10 H      0.9398     1.0000     0.0602     0.9888     0.9888     0.0000
 11 H      0.9248     1.0000     0.0752     0.9859     0.9859    -0.0000
 12 H      0.8860     1.0000     0.1140     0.9893     0.9893     0.0000
 13 H      0.8840     1.0000     0.1160     0.9911     0.9911     0.0000
 14 H      0.8112     1.0000     0.1888     0.9669     0.9669     0.0000
 15 H      0.8110     1.0000     0.1890     0.9669     0.9669    -0.0000

  Mayer bond orders larger than 0.100000
B(  0-O ,  1-C ) :   2.0382 B(  1-C ,  2-O ) :   1.2122 B(  1-C ,  4-C ) :   0.9391 
B(  2-O ,  3-C ) :   0.8633 B(  3-C ,  9-H ) :   0.9792 B(  3-C , 10-H ) :   0.9791 
B(  3-C , 11-H ) :   0.9809 B(  4-C ,  5-C ) :   1.0821 B(  4-C ,  8-O ) :   1.5447 
B(  5-C ,  6-C ) :   1.0661 B(  5-C , 14-H ) :   0.8641 B(  5-C , 15-H ) :   0.8641 
B(  6-C ,  7-C ) :   1.7634 B(  6-C , 12-H ) :   0.9834 B(  7-C ,  8-O ) :   0.9579 
B(  7-C , 13-H ) :   0.9905 

-------
TIMINGS
-------

Total SCF time: 0 days 0 hours 0 min 12 sec 

Total time                  ....      12.363 sec
Sum of individual times     ....      12.355 sec  ( 99.9%)

SCF preparation             ....       0.386 sec  (  3.1%)
Fock matrix formation       ....      10.686 sec  ( 86.4%)
  Startup                   ....       0.080 sec  (  0.7% of F)
  Split-RI-J                ....       0.592 sec  (  5.5% of F)
  Chain of spheres X        ....       6.037 sec  ( 56.5% of F)
  XC integration            ....       1.210 sec  ( 11.3% of F)
    XC Preparation          ....       0.000 sec  (  0.0% of XC)
    Basis function eval.    ....       0.432 sec  ( 35.7% of XC)
    Density eval.           ....       0.274 sec  ( 22.7% of XC)
    XC-Functional eval.     ....       0.080 sec  (  6.6% of XC)
    XC-Potential eval.      ....       0.296 sec  ( 24.4% of XC)
  CPCM terms                ....       1.530 sec  ( 14.3% of F)
Diagonalization             ....       0.000 sec  (  0.0%)
Density matrix formation    ....       0.438 sec  (  3.5%)
Total Energy calculation    ....       0.125 sec  (  1.0%)
Population analysis         ....       0.017 sec  (  0.1%)
Orbital Transformation      ....       0.104 sec  (  0.8%)
Orbital Orthonormalization  ....       0.000 sec  (  0.0%)
DIIS solution               ....       0.308 sec  (  2.5%)
SOSCF solution              ....       0.290 sec  (  2.3%)
Finished LeanSCF after  12.4 sec

Maximum memory used throughout the entire LEANSCF-calculation: 16.6 MB


           ************************************************************
           *        Program running with 8 parallel MPI-processes     *
           *              working on a common directory               *
           ************************************************************

------------------------------------------------------------------------------
                                ORCA  MP2 
------------------------------------------------------------------------------

Freezing NCore=18 chemical core electrons

----------------------
RI-MP2 ENERGY+GRADIENT
----------------------
Dimension of the orbital basis            ...  161
Dimension of the AuxC basis               ...  530
Memory devoted to MP2                     ... 8000 MB   
Data format for matrix containers         ... DOUBLE
Compression type for matrix containers    ... UNCOMPRESSED
Overall scaling of the MP2 energy         ...   2.700e-01

-----------------------
SHARK RI TRANSFORMATION
-----------------------

Number of basis functions                ...    161
Number of aux functions                  ...    530
Number of operators                      ...      1
Generation of IJK                        ... YES
Generation of IAK                        ... YES
Generation of ABK                        ... NO
Orbital Range Operator  0:    0-  32 to   33- 160

Aux basis identifier                     ...   AUXC
Contraction scheme used                  ... SEGMENTED
Do orthogonalization                     ... YES
All operator combinations                ... NO
Transpose (ia|K)                         ... NO
Integral generator used                  ... LIBINT
Starting integral generation + trafo... 
Half trafo (segmented) done. Total time =  0.1 sec. integrals=  0.1 sec trafo=  0.0 sec
Integral generation and half transformation done (  0.1 sec)

Reading or making V^(-1/2)          ... done (  0.0 sec)
Sorting IJK integrals               ... done (  0.0 sec)
Sorting IAK integrals               ... done (  0.0 sec)

SHARK RI integral transformation done. Total time =  0.1 sec.

Opening buffers                              ... done
Frozen core precalculation                   ... done

Starting loop over batches of integrals:

Operator 0  - window                       ... (  9- 32)x( 33-160)
Operator 0  - Memory available             ...  8000 MB
Operator 0  - Memory needed per MO         ...   0.5 MB
Operator 0  - Number of orbitals per batch ... 3
Operator 0  - Number of batches            ... 1

OPERATOR  0   PASS   0:  MOs     9 ...   11 +   12 ...   14 +   15 ...   17 +   18 ...   20
                            +   21 ...   23 +   24 ...   26 +   27 ...   29 +   30 ...   32
  Reading integrals       ... ok
  Internal MO  11
Closing buffer GIPV ( 0.02 GB; CompressionRatio= 1.00)
Time spent in pair loops =     0.281 sec
Deleting buffers (Ka|jb) ...done

-----------------------------------------------
 RI-MP2 CORRELATION ENERGY:     -0.439156741 Eh
-----------------------------------------------


---------------------
MP2 DENSITY FORMATION
---------------------

Completing the external part of the density      ... done
Storing the unrelaxed density                    ... done

Re-sorting 3-index density container for op 0    ... done
Computing external part of the Lagrangian        ... done
Calculating the xc-kernel                        ... done
Calculating G(D)                                 ... done
Completing the Lagrangian                        ... done
Solving the Z-vector equations                   ... Using XC Grid                  ... (calc.grid_cpscf.tmp) 
Recalculating density on grid  ... (calc.grho_cpscf0.tmp) done
Calculating the xc-kernel      ... (calc.fxc_cpscf0.tmp) done

-------------------
SHARK CP-SCF DRIVER
-------------------

Dimension of the orbital basis          ...    161
Dimension of the CPSCF-problem          ...   4224
Number of operators                     ...      1
Max. number of iterations               ...    128
Convergence Tolerance                   ... 3.0e-05
Number of perturbations                 ...      1
Perturbation type                       ... REAL

----------------------------
POPLE LINEAR EQUATION SOLVER
----------------------------

  ITERATION   0:   ||err||_max =   7.0574e-02 (   0.5 sec)
  ITERATION   1:   ||err||_max =   2.1289e-02 (   0.6 sec)
  ITERATION   2:   ||err||_max =   1.2659e-02 (   0.6 sec)
  ITERATION   3:   ||err||_max =   4.1179e-03 (   0.5 sec)
  ITERATION   4:   ||err||_max =   1.3293e-03 (   0.5 sec)
  ITERATION   5:   ||err||_max =   5.1357e-04 (   0.5 sec)
  ITERATION   6:   ||err||_max =   1.8628e-04 (   0.5 sec)
  ITERATION   7:   ||err||_max =   5.1784e-05 (   0.5 sec)
  ITERATION   8:   ||err||_max =   1.8856e-05 (   0.5 sec)
done
Finalizing the relaxed density                   ... done
Transforming P to the AO basis                   ... done
Storing the relaxed density                      ... done

------------------------------------
ENERGY WEIGHTED DENSITY FINALIZATION
------------------------------------

Gathering the parts of the W-matrix              ... done
Forming the Z-density                            ... done
Transforming Z to the AO basis                   ... done
Calculating G(Z)                                 ... done
Finalizing the W-matrix                          ... done
Transforming W to the AO basis and storing       ... done

----------------------------------
MP2 DERIVATIVE INTEGRAL GENERATION
----------------------------------

Input SCF Electron Density              ... calc.scfp
Input Correlated Electron Density       ... calc.pmp2re
Input Energy Weighted Density           ... calc.wmp2.tmp

Nuclear repulsion gradient              ... done (  0.0 sec)
HCore & Overlap gradient  (SHARK)       ... done (  0.0 sec)
Two-electron RIJ gradient terms         ... done (  0.3 sec)

-----------------------------------------------------------
MP2 COSX Grid Generation
-----------------------------------------------------------

General Integration Accuracy     IntAcc      ... 4.871
Radial Grid Type                 RadialGrid  ... OptM3 with GC (2021)
Angular Grid (max. ang.)         AngularGrid ... 4 (Lebedev-302)
Angular grid pruning method      GridPruning ... 4 (adaptive)
Weight generation scheme         WeightScheme... mBecke (2022)
Basis function cutoff            BFCut       ... 1.0000e-12
Integration weight cutoff        WCut        ... 1.0000e-14
Partially contracted basis set               ... on
Rotationally invariant grid construction     ... off
Angular grids for H and He will be reduced by one unit

Total number of grid points                  ...    90069
Total number of batches                      ...      711
Average number of points per batch           ...      126
Average number of grid points per atom       ...     5629
UseSFitting                                  ... on
Two-electron COSX gradient terms        ... 
Integration Timings:
Total Time                  =     2.7 sec
Basis fcn evaluation        =     0.0 sec
Density evaluation          =     0.1 sec
A evaluation                =     2.1 sec
A derivative evaluation     =     0.0 sec
S-fit derivative evaluation =     0.0 sec
anal. over. der. evaluation =     0.0 sec
num. over. der. evaluation  =     0.2 sec
K(P) evaluation             =     0.0 sec
finalize                    =     0.0 sec

done (  3.3 sec)
CPCM gradient                           ... done (  0.3 sec)
DFT XC gradient                         ... Exchange-correlation gradient    ... done
done (  0.4 sec)
Empirical dispersion gradient           ... 
-------------------
DISPERSION GRADIENT
-------------------

   1   O   :    0.000072843    0.000103834   -0.000004703
   2   C   :    0.000174022    0.000017171    0.000002342
   3   O   :    0.000110884   -0.000037893    0.000004127
   4   C   :    0.000152585   -0.000049751    0.000004163
   5   C   :   -0.001278082   -0.000380755    0.000006267
   6   C   :   -0.000155941   -0.000090708    0.000003893
   7   C   :    0.000218266   -0.000056022    0.000007133
   8   C   :    0.000819454    0.000529434   -0.000021856
   9   O   :   -0.000107703   -0.000098151    0.000005305
  10   H   :    0.000076690   -0.000017671    0.000024966
  11   H   :    0.000077294   -0.000021488   -0.000022401
  12   H   :    0.000063738   -0.000046948    0.000003526
  13   H   :   -0.000093211    0.000018389   -0.000002622
  14   H   :   -0.000047833   -0.000062041    0.000003342
  15   H   :   -0.000042137    0.000099215    0.000038190
  16   H   :   -0.000040867    0.000093384   -0.000051671

Difference to translation invariance:
           :   -0.0000000000    0.0000000000    0.0000000000

Difference to rotation invariance:
           :   -0.0000000000   -0.0000000000   -0.0000000000

Norm of the Dispersion gradient    ...    0.0017271398
RMS gradient                       ...    0.0002492912
MAX gradient                       ...    0.0012780821
done (  0.0 sec)

                *********************************************
                * UNRELAXED MP2 DENSITY POPULATION ANALYSIS *
                *********************************************

------------------------------------------------------------------------------
                           ORCA POPULATION ANALYSIS
------------------------------------------------------------------------------
Input electron density              ... calc.pmp2ur
BaseName (.gbw .S,...)              ... calc

                    ********************************
                    * MULLIKEN POPULATION ANALYSIS *
                    ********************************

-----------------------
MULLIKEN ATOMIC CHARGES
-----------------------
   0 O :   -0.261339
   1 C :    0.390531
   2 O :   -0.371642
   3 C :    0.164425
   4 C :    0.146328
   5 C :    0.065730
   6 C :   -0.048194
   7 C :    0.160268
   8 O :   -0.054494
   9 H :    0.060428
  10 H :    0.060854
  11 H :    0.075909
  12 H :    0.115069
  13 H :    0.117061
  14 H :    0.189469
  15 H :    0.189599
Sum of atomic charges:    1.0000000

--------------------------------
MULLIKEN REDUCED ORBITAL CHARGES
--------------------------------
  0 O s       :     3.765193  s :     3.765193
      pz      :     1.357116  p :     4.471272
      px      :     1.726559
      py      :     1.387597
      dz2     :     0.003231  d :     0.024874
      dxz     :     0.002168
      dyz     :     0.006393
      dx2y2   :     0.006558
      dxy     :     0.006524
  1 C s       :     2.991106  s :     2.991106
      pz      :     0.807067  p :     2.478202
      px      :     0.870461
      py      :     0.800674
      dz2     :     0.008869  d :     0.140160
      dxz     :     0.007573
      dyz     :     0.030384
      dx2y2   :     0.045339
      dxy     :     0.047997
  2 O s       :     3.733740  s :     3.733740
      pz      :     1.750503  p :     4.614863
      px      :     1.297028
      py      :     1.567331
      dz2     :     0.003498  d :     0.023039
      dxz     :     0.003703
      dyz     :     0.003387
      dx2y2   :     0.005626
      dxy     :     0.006824
  3 C s       :     3.035924  s :     3.035924
      pz      :     1.042410  p :     2.736706
      px      :     0.639750
      py      :     1.054546
      dz2     :     0.011656  d :     0.062945
      dxz     :     0.012538
      dyz     :     0.007086
      dx2y2   :     0.020488
      dxy     :     0.011177
  4 C s       :     3.171336  s :     3.171336
      pz      :     0.659863  p :     2.584308
      px      :     1.026917
      py      :     0.897528
      dz2     :     0.007783  d :     0.098029
      dxz     :     0.008679
      dyz     :     0.019615
      dx2y2   :     0.032641
      dxy     :     0.029311
  5 C s       :     2.946486  s :     2.946486
      pz      :     1.097945  p :     2.946220
      px      :     0.859732
      py      :     0.988543
      dz2     :     0.008917  d :     0.041564
      dxz     :     0.006300
      dyz     :     0.005231
      dx2y2   :     0.005632
      dxy     :     0.015484
  6 C s       :     3.248416  s :     3.248416
      pz      :     0.876591  p :     2.756871
      px      :     0.956099
      py      :     0.924180
      dz2     :     0.004305  d :     0.042907
      dxz     :     0.004250
      dyz     :     0.009022
      dx2y2   :     0.013184
      dxy     :     0.012146
  7 C s       :     3.140813  s :     3.140813
      pz      :     1.042793  p :     2.627130
      px      :     0.644985
      py      :     0.939352
      dz2     :     0.006884  d :     0.071789
      dxz     :     0.009902
      dyz     :     0.007042
      dx2y2   :     0.029087
      dxy     :     0.018874
  8 O s       :     3.686993  s :     3.686993
      pz      :     1.509286  p :     4.333471
      px      :     1.351163
      py      :     1.473021
      dz2     :     0.003960  d :     0.034030
      dxz     :     0.005343
      dyz     :     0.006526
      dx2y2   :     0.010712
      dxy     :     0.007490
  9 H s       :     0.915045  s :     0.915045
      pz      :     0.012194  p :     0.024527
      px      :     0.003816
      py      :     0.008516
 10 H s       :     0.914629  s :     0.914629
      pz      :     0.013678  p :     0.024517
      px      :     0.003783
      py      :     0.007056
 11 H s       :     0.899763  s :     0.899763
      pz      :     0.005077  p :     0.024328
      px      :     0.004115
      py      :     0.015137
 12 H s       :     0.858137  s :     0.858137
      pz      :     0.004105  p :     0.026794
      px      :     0.017786
      py      :     0.004903
 13 H s       :     0.855252  s :     0.855252
      pz      :     0.005095  p :     0.027687
      px      :     0.009940
      py      :     0.012652
 14 H s       :     0.783719  s :     0.783719
      pz      :     0.013288  p :     0.026812
      px      :     0.003788
      py      :     0.009735
 15 H s       :     0.783599  s :     0.783599
      pz      :     0.015022  p :     0.026802
      px      :     0.003823
      py      :     0.007957


                     *******************************
                     * LOEWDIN POPULATION ANALYSIS *
                     *******************************

----------------------
LOEWDIN ATOMIC CHARGES
----------------------
   0 O :   -0.166330
   1 C :    0.135151
   2 O :   -0.095603
   3 C :    0.094542
   4 C :    0.204632
   5 C :    0.002242
   6 C :    0.055672
   7 C :    0.078072
   8 O :    0.191282
   9 H :    0.031104
  10 H :    0.031378
  11 H :    0.042526
  12 H :    0.073311
  13 H :    0.067140
  14 H :    0.127405
  15 H :    0.127476

-------------------------------
LOEWDIN REDUCED ORBITAL CHARGES
-------------------------------
  0 O s       :     3.557375  s :     3.557375
      pz      :     1.346337  p :     4.571495
      px      :     1.726616
      py      :     1.498543
      dz2     :     0.005668  d :     0.037460
      dxz     :     0.002326
      dyz     :     0.007509
      dx2y2   :     0.011059
      dxy     :     0.010898
  1 C s       :     2.836147  s :     2.836147
      pz      :     0.810230  p :     2.734118
      px      :     0.963531
      py      :     0.960357
      dz2     :     0.018973  d :     0.294584
      dxz     :     0.013533
      dyz     :     0.053966
      dx2y2   :     0.103246
      dxy     :     0.104866
  2 O s       :     3.415678  s :     3.415678
      pz      :     1.713087  p :     4.641577
      px      :     1.332038
      py      :     1.596452
      dz2     :     0.005327  d :     0.038349
      dxz     :     0.005824
      dyz     :     0.003775
      dx2y2   :     0.010086
      dxy     :     0.013338
  3 C s       :     2.845033  s :     2.845033
      pz      :     1.080189  p :     2.923183
      px      :     0.752764
      py      :     1.090231
      dz2     :     0.024365  d :     0.137242
      dxz     :     0.029033
      dyz     :     0.015439
      dx2y2   :     0.042693
      dxy     :     0.025712
  4 C s       :     2.880419  s :     2.880419
      pz      :     0.680494  p :     2.712808
      px      :     1.056936
      py      :     0.975378
      dz2     :     0.016622  d :     0.202141
      dxz     :     0.014135
      dyz     :     0.033424
      dx2y2   :     0.071869
      dxy     :     0.066090
  5 C s       :     2.834504  s :     2.834504
      pz      :     1.070156  p :     3.068639
      px      :     0.977095
      py      :     1.021388
      dz2     :     0.019140  d :     0.094615
      dxz     :     0.011029
      dyz     :     0.012962
      dx2y2   :     0.012534
      dxy     :     0.038950
  6 C s       :     2.887366  s :     2.887366
      pz      :     0.871273  p :     2.963831
      px      :     1.045942
      py      :     1.046616
      dz2     :     0.008006  d :     0.093130
      dxz     :     0.006266
      dyz     :     0.015117
      dx2y2   :     0.032344
      dxy     :     0.031397
  7 C s       :     2.865935  s :     2.865935
      pz      :     1.026330  p :     2.905202
      px      :     0.793612
      py      :     1.085261
      dz2     :     0.013394  d :     0.150790
      dxz     :     0.018970
      dyz     :     0.010487
      dx2y2   :     0.064578
      dxy     :     0.043362
  8 O s       :     3.363143  s :     3.363143
      pz      :     1.457360  p :     4.387814
      px      :     1.380810
      py      :     1.549643
      dz2     :     0.006245  d :     0.057761
      dxz     :     0.008893
      dyz     :     0.006992
      dx2y2   :     0.021118
      dxy     :     0.014513
  9 H s       :     0.902943  s :     0.902943
      pz      :     0.032415  p :     0.065953
      px      :     0.011295
      py      :     0.022242
 10 H s       :     0.902725  s :     0.902725
      pz      :     0.036581  p :     0.065896
      px      :     0.011202
      py      :     0.018113
 11 H s       :     0.892370  s :     0.892370
      pz      :     0.012430  p :     0.065104
      px      :     0.011779
      py      :     0.040895
 12 H s       :     0.850022  s :     0.850022
      pz      :     0.013048  p :     0.076667
      px      :     0.048556
      py      :     0.015063
 13 H s       :     0.853658  s :     0.853658
      pz      :     0.016297  p :     0.079202
      px      :     0.027327
      py      :     0.035577
 14 H s       :     0.800041  s :     0.800041
      pz      :     0.035052  p :     0.072554
      px      :     0.011343
      py      :     0.026160
 15 H s       :     0.799964  s :     0.799964
      pz      :     0.039443  p :     0.072560
      px      :     0.011439
      py      :     0.021678


                      *****************************
                      * MAYER POPULATION ANALYSIS *
                      *****************************

  NA   - Mulliken gross atomic population
  ZA   - Total nuclear charge
  QA   - Mulliken gross atomic charge
  VA   - Mayer's total valence
  BVA  - Mayer's bonded valence
  FA   - Mayer's free valence

  ATOM       NA         ZA         QA         VA         BVA        FA
  0 O      8.2613     8.0000    -0.2613     2.2993     2.1157     0.1837
  1 C      5.6095     6.0000     0.3905     4.2329     4.0892     0.1437
  2 O      8.3716     8.0000    -0.3716     2.2237     2.0651     0.1586
  3 C      5.8356     6.0000     0.1644     3.8813     3.7859     0.0953
  4 C      5.8537     6.0000     0.1463     3.7705     3.6265     0.1441
  5 C      5.9343     6.0000     0.0657     3.9121     3.7975     0.1145
  6 C      6.0482     6.0000    -0.0482     3.9574     3.8109     0.1464
  7 C      5.8397     6.0000     0.1603     3.8055     3.6646     0.1409
  8 O      8.0545     8.0000    -0.0545     2.6217     2.4658     0.1559
  9 H      0.9396     1.0000     0.0604     0.9929     0.9729     0.0200
 10 H      0.9391     1.0000     0.0609     0.9924     0.9725     0.0200
 11 H      0.9241     1.0000     0.0759     0.9891     0.9703     0.0188
 12 H      0.8849     1.0000     0.1151     0.9918     0.9734     0.0184
 13 H      0.8829     1.0000     0.1171     0.9935     0.9757     0.0178
 14 H      0.8105     1.0000     0.1895     0.9690     0.9481     0.0209
 15 H      0.8104     1.0000     0.1896     0.9690     0.9481     0.0209

  Mayer bond orders larger than 0.100000
B(  0-O ,  1-C ) :   1.9687 B(  1-C ,  2-O ) :   1.1801 B(  1-C ,  4-C ) :   0.9199 
B(  2-O ,  3-C ) :   0.8454 B(  3-C ,  9-H ) :   0.9640 B(  3-C , 10-H ) :   0.9640 
B(  3-C , 11-H ) :   0.9661 B(  4-C ,  5-C ) :   1.0558 B(  4-C ,  8-O ) :   1.4969 
B(  5-C ,  6-C ) :   1.0421 B(  5-C , 14-H ) :   0.8497 B(  5-C , 15-H ) :   0.8498 
B(  6-C ,  7-C ) :   1.6961 B(  6-C , 12-H ) :   0.9690 B(  7-C ,  8-O ) :   0.9375 
B(  7-C , 13-H ) :   0.9761 


                *******************************************
                * RELAXED MP2 DENSITY POPULATION ANALYSIS *
                *******************************************

------------------------------------------------------------------------------
                           ORCA POPULATION ANALYSIS
------------------------------------------------------------------------------
Input electron density              ... calc.pmp2re
BaseName (.gbw .S,...)              ... calc

                    ********************************
                    * MULLIKEN POPULATION ANALYSIS *
                    ********************************

-----------------------
MULLIKEN ATOMIC CHARGES
-----------------------
   0 O :   -0.220581
   1 C :    0.313351
   2 O :   -0.316857
   3 C :    0.148231
   4 C :    0.111959
   5 C :    0.065075
   6 C :   -0.039717
   7 C :    0.159831
   8 O :   -0.009557
   9 H :    0.060108
  10 H :    0.060650
  11 H :    0.075302
  12 H :    0.107756
  13 H :    0.110637
  14 H :    0.186850
  15 H :    0.186963
Sum of atomic charges:    1.0000000

--------------------------------
MULLIKEN REDUCED ORBITAL CHARGES
--------------------------------
  0 O s       :     3.756315  s :     3.756315
      pz      :     1.348435  p :     4.440061
      px      :     1.706231
      py      :     1.385395
      dz2     :     0.003168  d :     0.024206
      dxz     :     0.002096
      dyz     :     0.006093
      dx2y2   :     0.006446
      dxy     :     0.006404
  1 C s       :     2.997161  s :     2.997161
      pz      :     0.847330  p :     2.553320
      px      :     0.889710
      py      :     0.816280
      dz2     :     0.008567  d :     0.136167
      dxz     :     0.007525
      dyz     :     0.028907
      dx2y2   :     0.043853
      dxy     :     0.047316
  2 O s       :     3.725954  s :     3.725954
      pz      :     1.718443  p :     4.568095
      px      :     1.285216
      py      :     1.564437
      dz2     :     0.003421  d :     0.022808
      dxz     :     0.003795
      dyz     :     0.003410
      dx2y2   :     0.005581
      dxy     :     0.006601
  3 C s       :     3.034845  s :     3.034845
      pz      :     1.046302  p :     2.755699
      px      :     0.653490
      py      :     1.055907
      dz2     :     0.011211  d :     0.061226
      dxz     :     0.012321
      dyz     :     0.006826
      dx2y2   :     0.019622
      dxy     :     0.011245
  4 C s       :     3.169946  s :     3.169946
      pz      :     0.712572  p :     2.623118
      px      :     1.022574
      py      :     0.887971
      dz2     :     0.007507  d :     0.094977
      dxz     :     0.008846
      dyz     :     0.018499
      dx2y2   :     0.031507
      dxy     :     0.028618
  5 C s       :     2.935356  s :     2.935356
      pz      :     1.085061  p :     2.959817
      px      :     0.875655
      py      :     0.999101
      dz2     :     0.008384  d :     0.039753
      dxz     :     0.006422
      dyz     :     0.005019
      dx2y2   :     0.005673
      dxy     :     0.014255
  6 C s       :     3.250931  s :     3.250931
      pz      :     0.877495  p :     2.747710
      px      :     0.948173
      py      :     0.922041
      dz2     :     0.004091  d :     0.041076
      dxz     :     0.004238
      dyz     :     0.008275
      dx2y2   :     0.012942
      dxy     :     0.011530
  7 C s       :     3.148473  s :     3.148473
      pz      :     1.030492  p :     2.621952
      px      :     0.657820
      py      :     0.933640
      dz2     :     0.006666  d :     0.069744
      dxz     :     0.009830
      dyz     :     0.006450
      dx2y2   :     0.027908
      dxy     :     0.018890
  8 O s       :     3.680477  s :     3.680477
      pz      :     1.487149  p :     4.295387
      px      :     1.338510
      py      :     1.469728
      dz2     :     0.003880  d :     0.033693
      dxz     :     0.005439
      dyz     :     0.006384
      dx2y2   :     0.010539
      dxy     :     0.007451
  9 H s       :     0.915882  s :     0.915882
      pz      :     0.011778  p :     0.024011
      px      :     0.003856
      py      :     0.008377
 10 H s       :     0.915349  s :     0.915349
      pz      :     0.013158  p :     0.024002
      px      :     0.003824
      py      :     0.007020
 11 H s       :     0.901001  s :     0.901001
      pz      :     0.005143  p :     0.023697
      px      :     0.004033
      py      :     0.014521
 12 H s       :     0.866104  s :     0.866104
      pz      :     0.004195  p :     0.026139
      px      :     0.016978
      py      :     0.004966
 13 H s       :     0.862513  s :     0.862513
      pz      :     0.005034  p :     0.026850
      px      :     0.009493
      py      :     0.012323
 14 H s       :     0.786816  s :     0.786816
      pz      :     0.012815  p :     0.026335
      px      :     0.003990
      py      :     0.009530
 15 H s       :     0.786712  s :     0.786712
      pz      :     0.014432  p :     0.026325
      px      :     0.004025
      py      :     0.007867


                     *******************************
                     * LOEWDIN POPULATION ANALYSIS *
                     *******************************

----------------------
LOEWDIN ATOMIC CHARGES
----------------------
   0 O :   -0.146387
   1 C :    0.101790
   2 O :   -0.070508
   3 C :    0.083865
   4 C :    0.173860
   5 C :   -0.004187
   6 C :    0.057897
   7 C :    0.081898
   8 O :    0.212050
   9 H :    0.032591
  10 H :    0.032940
  11 H :    0.043599
  12 H :    0.073042
  13 H :    0.067069
  14 H :    0.130208
  15 H :    0.130274

-------------------------------
LOEWDIN REDUCED ORBITAL CHARGES
-------------------------------
  0 O s       :     3.557955  s :     3.557955
      pz      :     1.341124  p :     4.551330
      px      :     1.712122
      py      :     1.498085
      dz2     :     0.005612  d :     0.037102
      dxz     :     0.002293
      dyz     :     0.007427
      dx2y2   :     0.010994
      dxy     :     0.010777
  1 C s       :     2.838155  s :     2.838155
      pz      :     0.844075  p :     2.767341
      px      :     0.964260
      py      :     0.959007
      dz2     :     0.018792  d :     0.292714
      dxz     :     0.013500
      dyz     :     0.052441
      dx2y2   :     0.102303
      dxy     :     0.105678
  2 O s       :     3.418536  s :     3.418536
      pz      :     1.686292  p :     4.613397
      px      :     1.328982
      py      :     1.598122
      dz2     :     0.005354  d :     0.038576
      dxz     :     0.005970
      dyz     :     0.003869
      dx2y2   :     0.010211
      dxy     :     0.013173
  3 C s       :     2.846653  s :     2.846653
      pz      :     1.082815  p :     2.935045
      px      :     0.759358
      py      :     1.092872
      dz2     :     0.023702  d :     0.134437
      dxz     :     0.028427
      dyz     :     0.015045
      dx2y2   :     0.041489
      dxy     :     0.025774
  4 C s       :     2.879880  s :     2.879880
      pz      :     0.725943  p :     2.746164
      px      :     1.053150
      py      :     0.967071
      dz2     :     0.016525  d :     0.200097
      dxz     :     0.014476
      dyz     :     0.031912
      dx2y2   :     0.070852
      dxy     :     0.066331
  5 C s       :     2.836428  s :     2.836428
      pz      :     1.065410  p :     3.075731
      px      :     0.984183
      py      :     1.026139
      dz2     :     0.018416  d :     0.092028
      dxz     :     0.011326
      dyz     :     0.012497
      dx2y2   :     0.012573
      dxy     :     0.037216
  6 C s       :     2.888705  s :     2.888705
      pz      :     0.871175  p :     2.962070
      px      :     1.044825
      py      :     1.046070
      dz2     :     0.007833  d :     0.091327
      dxz     :     0.006212
      dyz     :     0.014231
      dx2y2   :     0.032323
      dxy     :     0.030728
  7 C s       :     2.869201  s :     2.869201
      pz      :     1.015690  p :     2.900584
      px      :     0.799587
      py      :     1.085306
      dz2     :     0.013120  d :     0.148317
      dxz     :     0.018494
      dyz     :     0.009917
      dx2y2   :     0.063278
      dxy     :     0.043509
  8 O s       :     3.365484  s :     3.365484
      pz      :     1.439025  p :     4.364438
      px      :     1.376198
      py      :     1.549215
      dz2     :     0.006250  d :     0.058028
      dxz     :     0.009045
      dyz     :     0.007109
      dx2y2   :     0.021156
      dxy     :     0.014469
  9 H s       :     0.901454  s :     0.901454
      pz      :     0.032185  p :     0.065955
      px      :     0.011554
      py      :     0.022216
 10 H s       :     0.901165  s :     0.901165
      pz      :     0.036307  p :     0.065895
      px      :     0.011459
      py      :     0.018130
 11 H s       :     0.891496  s :     0.891496
      pz      :     0.012471  p :     0.064905
      px      :     0.011899
      py      :     0.040535
 12 H s       :     0.850811  s :     0.850811
      pz      :     0.013107  p :     0.076147
      px      :     0.047785
      py      :     0.015256
 13 H s       :     0.854513  s :     0.854513
      pz      :     0.015934  p :     0.078418
      px      :     0.027014
      py      :     0.035470
 14 H s       :     0.797413  s :     0.797413
      pz      :     0.034678  p :     0.072379
      px      :     0.011691
      py      :     0.026010
 15 H s       :     0.797341  s :     0.797341
      pz      :     0.038963  p :     0.072385
      px      :     0.011793
      py      :     0.021629


                      *****************************
                      * MAYER POPULATION ANALYSIS *
                      *****************************

  NA   - Mulliken gross atomic population
  ZA   - Total nuclear charge
  QA   - Mulliken gross atomic charge
  VA   - Mayer's total valence
  BVA  - Mayer's bonded valence
  FA   - Mayer's free valence

  ATOM       NA         ZA         QA         VA         BVA        FA
  0 O      8.2206     8.0000    -0.2206     2.3573     2.1767     0.1806
  1 C      5.6866     6.0000     0.3134     4.2862     4.1471     0.1392
  2 O      8.3169     8.0000    -0.3169     2.2965     2.1407     0.1558
  3 C      5.8518     6.0000     0.1482     3.8994     3.8044     0.0950
  4 C      5.8880     6.0000     0.1120     3.8304     3.6911     0.1393
  5 C      5.9349     6.0000     0.0651     3.9281     3.8144     0.1137
  6 C      6.0397     6.0000    -0.0397     3.9626     3.8180     0.1446
  7 C      5.8402     6.0000     0.1598     3.8227     3.6840     0.1387
  8 O      8.0096     8.0000    -0.0096     2.6749     2.5211     0.1538
  9 H      0.9399     1.0000     0.0601     0.9932     0.9734     0.0199
 10 H      0.9394     1.0000     0.0606     0.9928     0.9729     0.0199
 11 H      0.9247     1.0000     0.0753     0.9890     0.9701     0.0188
 12 H      0.8922     1.0000     0.1078     0.9922     0.9738     0.0184
 13 H      0.8894     1.0000     0.1106     0.9937     0.9759     0.0178
 14 H      0.8132     1.0000     0.1868     0.9707     0.9499     0.0208
 15 H      0.8130     1.0000     0.1870     0.9707     0.9499     0.0208

  Mayer bond orders larger than 0.100000
B(  0-O ,  1-C ) :   1.9877 B(  1-C ,  2-O ) :   1.2047 B(  1-C ,  4-C ) :   0.9236 
B(  2-O ,  3-C ) :   0.8671 B(  3-C ,  9-H ) :   0.9597 B(  3-C , 10-H ) :   0.9596 
B(  3-C , 11-H ) :   0.9637 B(  4-C ,  5-C ) :   1.0682 B(  4-C ,  8-O ) :   1.5064 
B(  5-C ,  6-C ) :   1.0508 B(  5-C , 14-H ) :   0.8415 B(  5-C , 15-H ) :   0.8416 
B(  6-C ,  7-C ) :   1.6676 B(  6-C , 12-H ) :   0.9669 B(  7-C ,  8-O ) :   0.9681 
B(  7-C , 13-H ) :   0.9750 


-------
TIMINGS
-------

Total time                :   11.962 sec
Integral trafo            :    0.130 sec (  1.1%)
FC preparation            :    0.030 sec (  0.3%)
I/O of integrals          :    0.050 sec (  0.4%)
K(i,j) operators          :    0.036 sec (  0.3%)
T(i,j) pair energies      :    0.009 sec (  0.1%)
V**(-1/2)                 :    0.103 sec (  0.9%)
Gamma(ia|P)               :    0.035 sec (  0.3%)
Gamma-Trafo               :    0.015 sec (  0.1%)
D(virtual)                :    0.001 sec (  0.0%)
D(internal)               :    0.043 sec (  0.4%)
W(virtual)                :    0.003 sec (  0.0%)
W(internal)               :    0.055 sec (  0.5%)
L(virtual)                :    0.056 sec (  0.5%)
L(internal)               :    0.007 sec (  0.1%)
XC kernel                 :    0.017 sec (  0.1%)
G(D)                      :    0.881 sec (  7.4%)
G(Z)                      :    0.872 sec (  7.3%)
Z-vector solution         :    4.813 sec ( 40.2%)
3-index derivative        :    0.139 sec (  1.2%)
2-index derivative        :    0.030 sec (  0.3%)
Fock matrix gradient      :    4.374 sec ( 36.6%)


---------------------------------------
MP2 TOTAL ENERGY:     -457.479629675 Eh
---------------------------------------

The final MP2 gradient
  0:   0.01782492   0.00796658  -0.00021305
  1:  -0.07671175  -0.01011098   0.00008181
  2:   0.08317678   0.01010479  -0.00018552
  3:  -0.03983874  -0.01534829   0.00101029
  4:  -0.03576896  -0.07271688   0.00352490
  5:  -0.00126532   0.02112476  -0.00118611
  6:  -0.01185734   0.02639439  -0.00178682
  7:   0.07516372  -0.03219882   0.00338463
  8:  -0.00261864   0.06259726  -0.00411169
  9:   0.00062230   0.00245398   0.00719621
 10:   0.00051481   0.00124346  -0.00750978
 11:   0.00921881  -0.00727515   0.00051374
 12:   0.00355038  -0.00159585   0.00012672
 13:  -0.01157795   0.01260193  -0.00101294
 14:  -0.00529569  -0.00232444   0.00458603
 15:  -0.00514493  -0.00291574  -0.00439199

-----------------------------------
NORM OF THE MP2 GRADIENT:  0.185456
-----------------------------------

Maximum memory used throughout the entire MP2-calculation: 30.4 MB


-------------------------------------------------------------------------------
                          DFT DISPERSION CORRECTION                            
                                                                               
                              DFTD3 V3.1  Rev 1                                
                          USING Becke-Johnson damping                          
-------------------------------------------------------------------------------
The B2PLYP functional is recognized
Active option DFTDOPT                   ...         4   

molecular C6(AA) [au] = 2513.421727 


            DFT-D V3
 parameters
 s6 scaling factor         :     0.6400 
 a1 scaling factor         :     0.3065 
 s8 scaling factor         :     0.9147 
 a2 scaling factor         :     5.0570 
 ad hoc parameters k1-k3   :    16.0000     1.3333    -4.0000 

 Edisp/kcal,au: -6.384718242366  -0.010174695085 
 E6   /kcal   :  -3.640991307 
 E8   /kcal   :  -2.743726935 
 % E8         :  42.973344023 

-------------------------   ----------------
Dispersion correction           -0.010174695
-------------------------   ----------------


-------------------------   --------------------
FINAL SINGLE POINT ENERGY      -457.489804369693
-------------------------   --------------------

------------------------------------------------------------------------------
                         ORCA GEOMETRY RELAXATION STEP
------------------------------------------------------------------------------

Reading the OPT-File                    .... done
Getting information on internals        .... done
Copying old internal coords+grads       .... done
Making the new internal coordinates     .... (2022 redundants) done
Validating the new internal coordinates .... (2022 redundants) done
Calculating the B-matrix                .... done
Calculating the G,G- and P matrices     .... done
Transforming gradient to internals      .... done
Projecting the internal gradient        .... done
Number of atoms                         ....  16
Number of internal coordinates          ....  69
Current Energy                          ....  -457.489804370 Eh
Current gradient norm                   ....     0.185456370 Eh/bohr
Maximum allowed component of the step   ....  0.300
Current trust radius                    ....  0.300
Evaluating the initial hessian          ....  (Almloef) done
Projecting the Hessian                  .... done
Forming the augmented Hessian           .... done
Diagonalizing the augmented Hessian     .... done
Last element of RFO vector              ....  0.976560605
Lowest eigenvalues of augmented Hessian:
 -0.025383177  0.014428507  0.018193875  0.019459490  0.022164640
Length of the computed step             ....  0.220408869
The final length of the internal step   ....  0.220408869
Converting the step to Cartesian space:
 Initial RMS(Int)=    0.0265341098
Transforming coordinates:
 Iter   0:  RMS(Cart)=    0.0391290201 RMS(Int)=    0.7567457043
 Iter   5:  RMS(Cart)=    0.0000000227 RMS(Int)=    0.0000000142
done
Storing new coordinates                 .... done

                                .--------------------.
          ----------------------|Geometry convergence|-------------------------
          Item                value                   Tolerance       Converged
          ---------------------------------------------------------------------
          RMS gradient        0.0149316547            0.0000300000      NO
          MAX gradient        0.0673987208            0.0001000000      NO
          RMS step            0.0265341098            0.0006000000      NO
          MAX step            0.0714738146            0.0010000000      NO
          ........................................................
          Max(Bonds)      0.0363      Max(Angles)    4.10
          Max(Dihed)        1.97      Max(Improp)    0.00
          ---------------------------------------------------------------------

The optimization has not yet converged - more geometry cycles are needed


    ---------------------------------------------------------------------------
                         Redundant Internal Coordinates
                            (Angstroem and degrees)

        Definition                    Value    dE/dq     Step     New-Value
    ----------------------------------------------------------------------------
     1. B(C   1,O   0)                1.2233  0.014114 -0.0071    1.2162   
     2. B(O   2,C   1)                1.3573  0.039392 -0.0318    1.3255   
     3. B(C   3,O   2)                1.3786 -0.030466  0.0265    1.4051   
     4. B(C   4,C   1)                1.4732 -0.006591  0.0072    1.4804   
     5. B(C   5,C   4)                1.5014  0.017815 -0.0208    1.4806   
     6. B(C   6,C   5)                1.4803 -0.018636  0.0155    1.4958   
     7. B(C   7,C   6)                1.3716  0.019876 -0.0171    1.3544   
     8. B(O   8,C   7)                1.3427 -0.040575  0.0334    1.3760   
     9. B(O   8,C   4)                1.2254 -0.067399  0.0363    1.2617   
    10. B(H   9,C   3)                1.1110  0.007133 -0.0105    1.1005   
    11. B(H  10,C   3)                1.1111  0.007066 -0.0104    1.1007   
    12. B(H  11,C   3)                1.1093  0.010246 -0.0150    1.0943   
    13. B(H  12,C   6)                1.0818 -0.003879  0.0052    1.0869   
    14. B(H  13,C   7)                1.0818 -0.002684  0.0036    1.0854   
    15. B(H  14,C   5)                1.1104  0.001863 -0.0027    1.1076   
    16. B(H  15,C   5)                1.1104  0.001880 -0.0028    1.1076   
    17. A(O   2,C   1,C   4)          119.44  0.032557   -4.10    115.34   
    18. A(O   0,C   1,O   2)          120.82 -0.031876    3.84    124.66   
    19. A(O   0,C   1,C   4)          119.74 -0.000681    0.25    119.99   
    20. A(C   1,O   2,C   3)          123.87  0.031881   -4.05    119.82   
    21. A(H   9,C   3,H  11)          108.81 -0.002560    0.43    109.24   
    22. A(H   9,C   3,H  10)          109.75  0.003030   -0.51    109.25   
    23. A(O   2,C   3,H  11)          109.15  0.009504   -1.52    107.64   
    24. A(O   2,C   3,H  10)          110.10 -0.003727    0.59    110.69   
    25. A(O   2,C   3,H   9)          110.21 -0.003609    0.57    110.78   
    26. A(H  10,C   3,H  11)          108.77 -0.002574    0.43    109.21   
    27. A(C   5,C   4,O   8)          113.22  0.018627   -1.95    111.27   
    28. A(C   1,C   4,O   8)          122.31 -0.006995    0.60    122.92   
    29. A(C   1,C   4,C   5)          124.46 -0.011634    1.35    125.81   
    30. A(H  14,C   5,H  15)          111.04  0.003712   -1.63    109.41   
    31. A(C   4,C   5,H  15)          111.73  0.005978   -0.85    110.88   
    32. A(C   4,C   5,C   6)           98.72 -0.015754    1.80    100.52   
    33. A(C   4,C   5,H  14)          111.77  0.006010   -0.89    110.88   
    34. A(C   6,C   5,H  15)          111.51 -0.002160    1.05    112.56   
    35. A(C   6,C   5,H  14)          111.54  0.000406    0.92    112.46   
    36. A(C   5,C   6,C   7)          106.77 -0.012611    0.58    107.35   
    37. A(C   7,C   6,H  12)          125.90  0.005979   -0.23    125.67   
    38. A(C   5,C   6,H  12)          127.33  0.006632   -0.35    126.98   
    39. A(O   8,C   7,H  13)          124.17  0.013331   -2.00    122.18   
    40. A(C   6,C   7,H  13)          125.01 -0.021298    3.17    128.18   
    41. A(C   6,C   7,O   8)          110.82  0.007967   -1.18    109.64   
    42. A(C   4,O   8,C   7)          110.46  0.001771    0.74    111.20   
    43. D(C   3,O   2,C   1,O   0)     -0.82 -0.000284    0.28     -0.54   
    44. D(C   3,O   2,C   1,C   4)    179.00 -0.000220    0.24    179.25   
    45. D(H  10,C   3,O   2,C   1)    -60.85  0.000442   -0.02    -60.86   
    46. D(H   9,C   3,O   2,C   1)     60.37 -0.000554    0.11     60.47   
    47. D(H  11,C   3,O   2,C   1)    179.82 -0.000000    0.03    179.85   
    48. D(C   5,C   4,C   1,O   0)      0.03  0.000537    0.02      0.04   
    49. D(C   5,C   4,C   1,O   2)   -179.80  0.000530    0.05   -179.75   
    50. D(O   8,C   4,C   1,O   2)      0.07 -0.000601    0.08      0.14   
    51. D(O   8,C   4,C   1,O   0)    179.89 -0.000594    0.04    179.94   
    52. D(H  15,C   5,C   4,C   1)     62.43  0.008218   -1.97     60.45   
    53. D(H  14,C   5,C   4,O   8)    117.43 -0.004834    1.49    118.92   
    54. D(H  14,C   5,C   4,C   1)    -62.69 -0.005901    1.52    -61.17   
    55. D(C   6,C   5,C   4,O   8)     -0.03  0.000762   -0.18     -0.21   
    56. D(C   6,C   5,C   4,C   1)    179.84 -0.000304   -0.15    179.70   
    57. D(C   7,C   6,C   5,C   4)      0.03 -0.000354    0.13      0.16   
    58. D(H  12,C   6,C   5,H  14)     62.41  0.000811   -0.22     62.19   
    59. D(H  12,C   6,C   5,C   4)   -179.96 -0.000466    0.07   -179.89   
    60. D(C   7,C   6,C   5,H  15)    117.61 -0.002628    0.50    118.12   
    61. D(C   7,C   6,C   5,H  14)   -117.61  0.000923   -0.16   -117.77   
    62. D(H  13,C   7,C   6,H  12)     -0.00  0.000253   -0.01     -0.01   
    63. D(H  13,C   7,C   6,C   5)   -179.99  0.000143   -0.07   -180.06   
    64. D(O   8,C   7,C   6,H  12)    179.96  0.000003    0.00    179.96   
    65. D(O   8,C   7,C   6,C   5)     -0.02 -0.000107   -0.06     -0.08   
    66. D(C   4,O   8,C   7,H  13)    179.97  0.000370   -0.05    179.92   
    67. D(C   4,O   8,C   7,C   6)      0.00  0.000632   -0.06     -0.06   
    68. D(C   7,O   8,C   4,C   5)      0.02 -0.000891    0.16      0.18   
    69. D(C   7,O   8,C   4,C   1)   -179.86  0.000157    0.13   -179.73   
    ----------------------------------------------------------------------------

Geometry step timings:
Preparation and reading OPT file:      0.000 s ( 9.620 %)
Internal coordinates            :      0.000 s ( 1.181 %)
B/P matrices and projection     :      0.001 s (30.717 %)
Hessian update/contruction      :      0.000 s (10.970 %)
Making the step                 :      0.001 s (21.308 %)
Converting the step to Cartesian:      0.000 s ( 3.966 %)
Storing new data                :      0.000 s ( 1.350 %)
Checking convergence            :      0.000 s ( 0.127 %)
Final printing                  :      0.000 s (20.633 %)
Total time                      :      0.002 s

Time for energy+gradient        :     26.883 s
Time for complete geometry iter :     27.113 s

         *************************************************************
         *                GEOMETRY OPTIMIZATION CYCLE   2            *
         *************************************************************
---------------------------------
CARTESIAN COORDINATES (ANGSTROEM)
---------------------------------
  O      1.475778    1.474848   -0.201179
  C      1.014002    0.351853   -0.131264
  O      1.736334   -0.756752   -0.052441
  C      3.139264   -0.678386   -0.057411
  C     -0.453023    0.153369   -0.135499
  C     -1.471890    1.224337   -0.220634
  C     -2.727009    0.411127   -0.188327
  C     -2.363265   -0.890222   -0.095260
  O     -0.990953   -0.985813   -0.066638
  H      3.500354   -0.088358    0.798531
  H      3.499901   -0.220945   -0.991318
  H      3.528613   -1.698295    0.017730
  H     -3.747731    0.782357   -0.230292
  H     -3.004715   -1.764427   -0.047390
  H     -1.392109    1.913749    0.642608
  H     -1.362071    1.798851   -1.161174

----------------------------
CARTESIAN COORDINATES (A.U.)
----------------------------
  NO LB      ZA    FRAG     MASS         X           Y           Z
   0 O     8.0000    0    15.999    2.788816    2.787058   -0.380173
   1 C     6.0000    0    12.011    1.916185    0.664905   -0.248053
   2 O     8.0000    0    15.999    3.281195   -1.430053   -0.099100
   3 C     6.0000    0    12.011    5.932349   -1.281964   -0.108492
   4 C     6.0000    0    12.011   -0.856090    0.289826   -0.256056
   5 C     6.0000    0    12.011   -2.781469    2.313661   -0.416939
   6 C     6.0000    0    12.011   -5.153301    0.776917   -0.355886
   7 C     6.0000    0    12.011   -4.465924   -1.682276   -0.180015
   8 O     8.0000    0    15.999   -1.872630   -1.862917   -0.125928
   9 H     1.0000    0     1.008    6.614711   -0.166973    1.509005
  10 H     1.0000    0     1.008    6.613854   -0.417525   -1.873320
  11 H     1.0000    0     1.008    6.668113   -3.209313    0.033505
  12 H     1.0000    0     1.008   -7.082186    1.478440   -0.435188
  13 H     1.0000    0     1.008   -5.678089   -3.334285   -0.089555
  14 H     1.0000    0     1.008   -2.630704    3.616461    1.214352
  15 H     1.0000    0     1.008   -2.573942    3.399335   -2.194301

--------------------------------
INTERNAL COORDINATES (ANGSTROEM)
--------------------------------
 O      0   0   0     0.000000000000     0.00000000     0.00000000
 C      1   0   0     1.216241537886     0.00000000     0.00000000
 O      2   1   0     1.325511216527   124.66339229     0.00000000
 C      3   2   1     1.405126051931   119.81753125   359.46083619
 C      2   1   3     1.480397332382   119.99180473   180.22577646
 C      5   2   1     1.480644612548   125.80968701     0.04684003
 C      6   5   2     1.495886860194   100.53941970   179.69614474
 C      7   6   5     1.354430223823   107.36608161     0.15714160
 O      5   2   1     1.261683782651   122.91591381   179.93363779
 H      4   3   2     1.100525557820   110.77776185    60.47608188
 H      4   3   2     1.100678857445   110.69031809   299.13568148
 H      4   3   2     1.094281984539   107.63932982   179.84990391
 H      7   6   5     1.086943575942   126.97205778   180.11941271
 H      8   7   6     1.085350005906   128.18502416   179.94665274
 H      6   5   2     1.107628609151   110.84417177   298.81173190
 H      6   5   2     1.107583650872   110.84168619    60.47101856

---------------------------
INTERNAL COORDINATES (A.U.)
---------------------------
 O      0   0   0     0.000000000000     0.00000000     0.00000000
 C      1   0   0     2.298363419304     0.00000000     0.00000000
 O      2   1   0     2.504853186677   124.66339229     0.00000000
 C      3   2   1     2.655303421787   119.81753125   359.46083619
 C      2   1   3     2.797545527590   119.99180473   180.22577646
 C      5   2   1     2.798012819382   125.80968701     0.04684003
 C      6   5   2     2.826816493098   100.53941970   179.69614474
 C      7   6   5     2.559502190531   107.36608161     0.15714160
 O      5   2   1     2.384236816821   122.91591381   179.93363779
 H      4   3   2     2.079691907660   110.77776185    60.47608188
 H      4   3   2     2.079981601968   110.69031809   299.13568148
 H      4   3   2     2.067893264063   107.63932982   179.84990391
 H      7   6   5     2.054025681555   126.97205778   180.11941271
 H      8   7   6     2.051014270613   128.18502416   179.94665274
 H      6   5   2     2.093114729391   110.84417177   298.81173190
 H      6   5   2     2.093029770556   110.84168619    60.47101856


           ************************************************************
           *        Program running with 8 parallel MPI-processes     *
           *              working on a common directory               *
           ************************************************************
------------------------------------------------------------------------------
                   ___                                                        
                  /   \      - P O W E R E D   B Y -                         
                 /     \                                                     
                 |  |  |   _    _      __       _____    __    __             
                 |  |  |  | |  | |    /  \     |  _  \  |  |  /  |          
                  \  \/   | |  | |   /    \    | | | |  |  | /  /          
                 / \  \   | |__| |  /  /\  \   | |_| |  |  |/  /          
                |  |  |   |  __  | /  /__\  \  |    /   |      \           
                |  |  |   | |  | | |   __   |  |    \   |  |\   \          
                \     /   | |  | | |  |  |  |  | |\  \  |  | \   \       
                 \___/    |_|  |_| |__|  |__|  |_| \__\ |__|  \__/        
                                                                              
                      - O R C A' S   B I G   F R I E N D -                    
                                      &                                       
                       - I N T E G R A L  F E E D E R -                       
                                                                              
 v1 FN, 2020, v2 2021, v3 2022-2024                                           
------------------------------------------------------------------------------


----------------------
SHARK INTEGRAL PACKAGE
----------------------

Number of atoms                             ...     16
Number of basis functions                   ...    161
Number of shells                            ...     75
Maximum angular momentum                    ...      2
Integral batch strategy                     ... SHARK/LIBINT Hybrid
RI-J (if used) integral strategy            ... SPLIT-RIJ (Revised 2003 algorithm where possible)
Printlevel                                  ...      1
Contraction scheme used                     ... SEGMENTED contraction
Prescreening option                         ... SCHWARTZ
   Thresh                                   ... 1.000e-12
   Tcut                                     ... 1.000e-14
   Tpresel                                  ... 1.000e-14 
Coulomb Range Separation                    ... NOT USED
Exchange Range Separation                   ... NOT USED
Multipole approximations                    ... NOT USED
Finite Nucleus Model                        ... NOT USED
CABS basis                                  ... NOT available
Auxiliary Coulomb fitting basis             ... AVAILABLE
   # of basis functions in Aux-J            ...    518
   # of shells in Aux-J                     ...    170
   Maximum angular momentum in Aux-J        ...      4
Auxiliary J/K fitting basis                 ... NOT available
Auxiliary Correlation fitting basis         ... AVAILABLE
   # of basis functions in Aux-C            ...    530
   # of shells in Aux-C                     ...    186
   Maximum angular momentum in Aux-C        ...      3
Auxiliary 'external' fitting basis          ... NOT available

Checking pre-screening integrals            ... done (  0.0 sec) Dimension = 75
Check shell pair data                       ... done (  0.0 sec)
Shell pair information
Shell pair cut-off parameter TPreSel        ...   1.0e-14
Total number of shell pairs                 ...      2850
Shell pairs after pre-screening             ...      2626
Total number of primitive shell pairs       ...     10434
Primitive shell pairs kept                  ...      7080
          la=0 lb=0:    791 shell pairs
          la=1 lb=0:    947 shell pairs
          la=1 lb=1:    300 shell pairs
          la=2 lb=0:    339 shell pairs
          la=2 lb=1:    206 shell pairs
          la=2 lb=2:     43 shell pairs

Calculating one electron integrals          ... done (  0.0 sec)
Calculating RI/J V-Matrix + Cholesky decomp.... done (  0.1 sec)
Calculating RI/C V-Matrix + Cholesky decomp.... done (  0.1 sec)
Calculating Nuclear repulsion               ... done (  0.0 sec) ENN=    443.434322898519 Eh

Diagonalization of the overlap matrix:
Smallest eigenvalue                        ... 7.401e-04
Time for diagonalization                   ...    0.004 sec
Threshold for overlap eigenvalues          ... 1.000e-07
Number of eigenvalues below threshold      ... 0
Time for construction of square roots      ...    0.025 sec
Total time needed                          ...    0.030 sec

-------------------
DFT GRID GENERATION
-------------------

General Integration Accuracy     IntAcc      ... 4.388
Radial Grid Type                 RadialGrid  ... OptM3 with GC (2021)
Angular Grid (max. ang.)         AngularGrid ... 4 (Lebedev-302)
Angular grid pruning method      GridPruning ... 4 (adaptive)
Weight generation scheme         WeightScheme... mBecke (2022)
Basis function cutoff            BFCut       ... 1.0000e-12
Integration weight cutoff        WCut        ... 1.0000e-14
Partially contracted basis set               ... off
Rotationally invariant grid construction     ... off
Angular grids for H and He will be reduced by one unit

Total number of grid points                  ...    76998
Total number of batches                      ...     1215
Average number of points per batch           ...       63
Average number of grid points per atom       ...     4812

--------------------
COSX GRID GENERATION
--------------------

GRIDX 1
-------
General Integration Accuracy     IntAcc      ... 3.816
Radial Grid Type                 RadialGrid  ... OptM3 with GC (2021)
Angular Grid (max. ang.)         AngularGrid ... 1 (Lebedev-50)
Angular grid pruning method      GridPruning ... 4 (adaptive)
Weight generation scheme         WeightScheme... mBecke (2022)
Basis function cutoff            BFCut       ... 1.0000e-12
Integration weight cutoff        WCut        ... 1.0000e-14
Partially contracted basis set               ... on
Rotationally invariant grid construction     ... off
Angular grids for H and He will be reduced by one unit

Total number of grid points                  ...     9846
Total number of batches                      ...       86
Average number of points per batch           ...      114
Average number of grid points per atom       ...      615
UseSFitting                                  ... on

GRIDX 2
-------
General Integration Accuracy     IntAcc      ... 4.020
Radial Grid Type                 RadialGrid  ... OptM3 with GC (2021)
Angular Grid (max. ang.)         AngularGrid ... 2 (Lebedev-110)
Angular grid pruning method      GridPruning ... 4 (adaptive)
Weight generation scheme         WeightScheme... mBecke (2022)
Basis function cutoff            BFCut       ... 1.0000e-12
Integration weight cutoff        WCut        ... 1.0000e-14
Partially contracted basis set               ... on
Rotationally invariant grid construction     ... off
Angular grids for H and He will be reduced by one unit

Total number of grid points                  ...    21687
Total number of batches                      ...      179
Average number of points per batch           ...      121
Average number of grid points per atom       ...     1355
UseSFitting                                  ... on

GRIDX 3
-------
General Integration Accuracy     IntAcc      ... 4.338
Radial Grid Type                 RadialGrid  ... OptM3 with GC (2021)
Angular Grid (max. ang.)         AngularGrid ... 3 (Lebedev-194)
Angular grid pruning method      GridPruning ... 4 (adaptive)
Weight generation scheme         WeightScheme... mBecke (2022)
Basis function cutoff            BFCut       ... 1.0000e-12
Integration weight cutoff        WCut        ... 1.0000e-14
Partially contracted basis set               ... on
Rotationally invariant grid construction     ... off
Angular grids for H and He will be reduced by one unit

Total number of grid points                  ...    47730
Total number of batches                      ...      382
Average number of points per batch           ...      124
Average number of grid points per atom       ...     2983
UseSFitting                                  ... on
Initializing property integral containers    ... done (  0.0 sec)

SHARK setup successfully completed in   1.2 seconds

Maximum memory used throughout the entire STARTUP-calculation: 20.9 MB


           ************************************************************
           *        Program running with 8 parallel MPI-processes     *
           *              working on a common directory               *
           ************************************************************
Occupation numbers will be reassigned to an Aufbau configuration
             **** ENERGY FILE WAS UPDATED (calc.en.tmp) ****
Finished Guess after   0.2 sec
Maximum memory used throughout the entire GUESS-calculation: 9.2 MB


           ************************************************************
           *        Program running with 8 parallel MPI-processes     *
           *              working on a common directory               *
           ************************************************************
--------------------
CPCM SOLVATION MODEL
--------------------
CPCM parameters:
  Epsilon                                         ...      16.7000
  Refrac                                          ...       1.2750
  Rsolv                                           ...       1.3000
  Surface type                                    ... GAUSSIAN VDW
  Discretization scheme                           ... Constant charge density
    Threshold for H atoms                         ...       5.0000 (charges/Ang^2)
    Threshold for non-H atoms                     ...       5.0000 (charges/Ang^2)
  Epsilon function type                           ...         CPCM
Solvent:                                          ... CUSTOM
Radii:
  Scheme                                          ... Element-dependent radii
  Radius for O  used is    3.4469 Bohr (=   1.8240 Ang.)
  Radius for C  used is    3.8550 Bohr (=   2.0400 Ang.)
  Radius for H  used is    2.4944 Bohr (=   1.3200 Ang.)
Calculating surface                               ...        done! (  0.0s)
Cavity surface points                             ...         1559
Cavity Volume                                     ...    1033.8184
Cavity Surface-area                               ...     598.5521
Calculating surface distance matrix               ...        done! (  0.0s)
Performing Cholesky decomposition & store         ...        done! (  0.1s)
Overall time for CPCM initialization              ...                 0.2s

----------------------------------------D-I-I-S--------------------------------------------
Iteration    Energy (Eh)           Delta-E    RMSDP     MaxDP     DIISErr   Damp  Time(sec)
-------------------------------------------------------------------------------------------
               ***  Starting incremental Fock matrix formation  ***
    1    -457.0530177706055497     0.00e+00  3.47e-04  5.57e-03  2.04e-02  0.700   1.0
    2    -457.0542841248606578    -1.27e-03  2.85e-04  4.94e-03  1.43e-02  0.700   0.7
                               ***Turning on AO-DIIS***
    3    -457.0552401244465841    -9.56e-04  2.23e-04  4.14e-03  1.09e-02  0.700   0.7
    4    -457.0559452127372992    -7.05e-04  5.70e-04  1.06e-02  7.99e-03  0.000   0.7
                              *** Initializing SOSCF ***
---------------------------------------S-O-S-C-F--------------------------------------
Iteration    Energy (Eh)           Delta-E    RMSDP     MaxDP     MaxGrad    Time(sec)
--------------------------------------------------------------------------------------
    5    -457.0578061935058827    -1.86e-03  5.54e-05  1.04e-03  1.25e-03     0.7
               *** Restarting incremental Fock matrix formation ***
    6    -457.0578169984849524    -1.08e-05  4.17e-05  1.06e-03  4.02e-04     1.0
    7    -457.0578204551478052    -3.46e-06  3.33e-05  6.36e-04  2.17e-04     0.9
    8    -457.0578218321322197    -1.38e-06  9.39e-06  1.85e-04  9.77e-05     0.9
    9    -457.0578219794207939    -1.47e-07  3.12e-06  7.98e-05  1.44e-05     0.8
   10    -457.0578219832946729    -3.87e-09  1.12e-06  2.84e-05  9.76e-06     0.9
   11    -457.0578219884611713    -5.17e-09  4.27e-07  1.08e-05  3.04e-06     0.8
   12    -457.0578219889112574    -4.50e-10  1.95e-07  6.07e-06  2.32e-06     0.8
                 **** Energy Check signals convergence ****

               *****************************************************
               *                     SUCCESS                       *
               *           SCF CONVERGED AFTER  12 CYCLES          *
               *****************************************************

Recomputing exchange energy using gridx3       ... done (    1.023 sec)
Old exchange energy                            :    -30.690564706 Eh
New exchange energy                            :    -30.690529324 Eh
Exchange energy change after final integration :      0.000035382 Eh
Total energy after final integration           :   -457.057786607 Eh
             **** ENERGY FILE WAS UPDATED (calc.en.tmp) ****

----------------
TOTAL SCF ENERGY
----------------

Total Energy       :       -457.05778660679960 Eh          -12437.17467 eV

Components:
Nuclear Repulsion  :        443.43432289851950 Eh           12066.46137 eV
Electronic Energy  :       -900.40255850454878 Eh          -24501.19923 eV
One Electron Energy:      -1488.05644307541502 Eh          -40492.07439 eV
Two Electron Energy:        587.65388457086624 Eh           15990.87516 eV
CPCM Dielectric    :         -0.08958638288197 Eh              -2.43777 eV

Virial components:
Potential Energy   :       -910.73002402197471 Eh          -24782.22386 eV
Kinetic Energy     :        453.67223741517518 Eh           12345.04919 eV
Virial Ratio       :          2.00746254434901

DFT components:
N(Alpha)           :       33.000000699118 electrons
N(Beta)            :       33.000000699118 electrons
N(Total)           :       66.000001398235 electrons
E(X)               :      -27.319435494965 Eh       
E(C)               :       -1.668439449298 Eh       
E(XC)              :      -28.987874944263 Eh       

CPCM Solvation Model Properties:
Surface-charge          :         -1.01091402725607
Corrected charge        :         -1.00000000000000
Outlying charge corr.   :          0.00000827516252 Eh               0.00023 eV
Free-energy (cav+disp)  :  This term is not implemented in the current solvation scheme

---------------
SCF CONVERGENCE
---------------

  Last Energy change         ...    4.5009e-10  Tolerance :   1.0000e-09
  Last MAX-Density change    ...    6.0724e-06  Tolerance :   1.0000e-08
  Last RMS-Density change    ...    1.9536e-07  Tolerance :   1.0000e-09
  Last DIIS Error            ...    1.2544e-03  Tolerance :   1.0000e-08
  Last Orbital Gradient      ...    2.3195e-06  Tolerance :   2.0000e-06
  Last Orbital Rotation      ...    5.3992e-06  Tolerance :   2.0000e-06


Total SCF time: 0 days 0 hours 0 min 11 sec 
Finished LeanSCF after  11.6 sec

Maximum memory used throughout the entire LEANSCF-calculation: 16.9 MB


           ************************************************************
           *        Program running with 8 parallel MPI-processes     *
           *              working on a common directory               *
           ************************************************************

------------------------------------------------------------------------------
                                ORCA  MP2 
------------------------------------------------------------------------------

Freezing NCore=18 chemical core electrons

----------------------
RI-MP2 ENERGY+GRADIENT
----------------------
Dimension of the orbital basis            ...  161
Dimension of the AuxC basis               ...  530
Memory devoted to MP2                     ... 8000 MB   
Data format for matrix containers         ... DOUBLE
Compression type for matrix containers    ... UNCOMPRESSED
Overall scaling of the MP2 energy         ...   2.700e-01

-----------------------
SHARK RI TRANSFORMATION
-----------------------

Number of basis functions                ...    161
Number of aux functions                  ...    530
Number of operators                      ...      1
Generation of IJK                        ... YES
Generation of IAK                        ... YES
Generation of ABK                        ... NO
Orbital Range Operator  0:    0-  32 to   33- 160

Aux basis identifier                     ...   AUXC
Contraction scheme used                  ... SEGMENTED
Do orthogonalization                     ... YES
All operator combinations                ... NO
Transpose (ia|K)                         ... NO
Integral generator used                  ... LIBINT
Starting integral generation + trafo... 
Half trafo (segmented) done. Total time =  0.1 sec. integrals=  0.1 sec trafo=  0.0 sec
Integral generation and half transformation done (  0.1 sec)

Reading or making V^(-1/2)          ... done (  0.0 sec)
Sorting IJK integrals               ... done (  0.0 sec)
Sorting IAK integrals               ... done (  0.0 sec)

SHARK RI integral transformation done. Total time =  0.1 sec.

Opening buffers                              ... done
Frozen core precalculation                   ... done

Starting loop over batches of integrals:

Operator 0  - window                       ... (  9- 32)x( 33-160)
Operator 0  - Memory available             ...  8000 MB
Operator 0  - Memory needed per MO         ...   0.5 MB
Operator 0  - Number of orbitals per batch ... 3
Operator 0  - Number of batches            ... 1

OPERATOR  0   PASS   0:  MOs     9 ...   11 +   12 ...   14 +   15 ...   17 +   18 ...   20
                            +   21 ...   23 +   24 ...   26 +   27 ...   29 +   30 ...   32
  Reading integrals       ... ok
  Internal MO  11
Closing buffer GIPV ( 0.02 GB; CompressionRatio= 1.00)
Time spent in pair loops =     0.281 sec
Deleting buffers (Ka|jb) ...done

-----------------------------------------------
 RI-MP2 CORRELATION ENERGY:     -0.439322444 Eh
-----------------------------------------------


---------------------
MP2 DENSITY FORMATION
---------------------

Completing the external part of the density      ... done
Storing the unrelaxed density                    ... done

Re-sorting 3-index density container for op 0    ... done
Computing external part of the Lagrangian        ... done
Calculating the xc-kernel                        ... done
Calculating G(D)                                 ... done
Completing the Lagrangian                        ... done
Solving the Z-vector equations                   ... Using XC Grid                  ... (calc.grid_cpscf.tmp) 
Recalculating density on grid  ... (calc.grho_cpscf0.tmp) done
Calculating the xc-kernel      ... (calc.fxc_cpscf0.tmp) done

-------------------
SHARK CP-SCF DRIVER
-------------------

Dimension of the orbital basis          ...    161
Dimension of the CPSCF-problem          ...   4224
Number of operators                     ...      1
Max. number of iterations               ...    128
Convergence Tolerance                   ... 3.0e-05
Number of perturbations                 ...      1
Perturbation type                       ... REAL

----------------------------
POPLE LINEAR EQUATION SOLVER
----------------------------

  ITERATION   0:   ||err||_max =   7.1784e-02 (   0.5 sec)
  ITERATION   1:   ||err||_max =   2.1820e-02 (   0.5 sec)
  ITERATION   2:   ||err||_max =   1.2381e-02 (   0.5 sec)
  ITERATION   3:   ||err||_max =   4.1485e-03 (   0.5 sec)
  ITERATION   4:   ||err||_max =   1.3460e-03 (   0.7 sec)
  ITERATION   5:   ||err||_max =   5.5430e-04 (   0.5 sec)
  ITERATION   6:   ||err||_max =   1.7877e-04 (   0.5 sec)
  ITERATION   7:   ||err||_max =   4.6066e-05 (   0.5 sec)
  ITERATION   8:   ||err||_max =   1.6613e-05 (   0.5 sec)
done
Finalizing the relaxed density                   ... done
Transforming P to the AO basis                   ... done
Storing the relaxed density                      ... done

------------------------------------
ENERGY WEIGHTED DENSITY FINALIZATION
------------------------------------

Gathering the parts of the W-matrix              ... done
Forming the Z-density                            ... done
Transforming Z to the AO basis                   ... done
Calculating G(Z)                                 ... done
Finalizing the W-matrix                          ... done
Transforming W to the AO basis and storing       ... done

----------------------------------
MP2 DERIVATIVE INTEGRAL GENERATION
----------------------------------

Input SCF Electron Density              ... calc.scfp
Input Correlated Electron Density       ... calc.pmp2re
Input Energy Weighted Density           ... calc.wmp2.tmp

Nuclear repulsion gradient              ... done (  0.0 sec)
HCore & Overlap gradient  (SHARK)       ... done (  0.0 sec)
Two-electron RIJ gradient terms         ... done (  0.3 sec)

-----------------------------------------------------------
MP2 COSX Grid Generation
-----------------------------------------------------------

General Integration Accuracy     IntAcc      ... 4.871
Radial Grid Type                 RadialGrid  ... OptM3 with GC (2021)
Angular Grid (max. ang.)         AngularGrid ... 4 (Lebedev-302)
Angular grid pruning method      GridPruning ... 4 (adaptive)
Weight generation scheme         WeightScheme... mBecke (2022)
Basis function cutoff            BFCut       ... 1.0000e-12
Integration weight cutoff        WCut        ... 1.0000e-14
Partially contracted basis set               ... on
Rotationally invariant grid construction     ... off
Angular grids for H and He will be reduced by one unit

Total number of grid points                  ...    90072
Total number of batches                      ...      711
Average number of points per batch           ...      126
Average number of grid points per atom       ...     5630
UseSFitting                                  ... on
Two-electron COSX gradient terms        ... 
Integration Timings:
Total Time                  =     2.6 sec
Basis fcn evaluation        =     0.0 sec
Density evaluation          =     0.1 sec
A evaluation                =     2.2 sec
A derivative evaluation     =     0.0 sec
S-fit derivative evaluation =     0.0 sec
anal. over. der. evaluation =     0.0 sec
num. over. der. evaluation  =     0.2 sec
K(P) evaluation             =     0.0 sec
finalize                    =     0.0 sec

done (  3.2 sec)
CPCM gradient                           ... done (  0.4 sec)
DFT XC gradient                         ... Exchange-correlation gradient    ... done
done (  0.4 sec)
Empirical dispersion gradient           ... 
-------------------
DISPERSION GRADIENT
-------------------

   1   O   :    0.000083054    0.000110345   -0.000005394
   2   C   :    0.000189976    0.000018207    0.000002076
   3   O   :    0.000102363   -0.000036616    0.000003845
   4   C   :    0.000143723   -0.000044845    0.000003867
   5   C   :   -0.000803662   -0.000209833    0.000002415
   6   C   :   -0.000146455   -0.000028536    0.000000171
   7   C   :    0.000121348   -0.000034843    0.000004481
   8   C   :    0.000427497    0.000270082   -0.000011093
   9   O   :   -0.000109511   -0.000099058    0.000005584
  10   H   :    0.000077179   -0.000017287    0.000025760
  11   H   :    0.000077746   -0.000021023   -0.000023013
  12   H   :    0.000066361   -0.000050900    0.000003784
  13   H   :   -0.000095637    0.000019105   -0.000002851
  14   H   :   -0.000053883   -0.000069271    0.000003789
  15   H   :   -0.000040749    0.000100065    0.000038367
  16   H   :   -0.000039351    0.000094407   -0.000051789

Difference to translation invariance:
           :    0.0000000000    0.0000000000   -0.0000000000

Difference to rotation invariance:
           :   -0.0000000000    0.0000000000    0.0000000000

Norm of the Dispersion gradient    ...    0.0010771735
RMS gradient                       ...    0.0001554766
MAX gradient                       ...    0.0008036617
done (  0.0 sec)

-------
TIMINGS
-------

Total time                :   11.802 sec
Integral trafo            :    0.130 sec (  1.1%)
FC preparation            :    0.028 sec (  0.2%)
I/O of integrals          :    0.048 sec (  0.4%)
K(i,j) operators          :    0.036 sec (  0.3%)
T(i,j) pair energies      :    0.009 sec (  0.1%)
V**(-1/2)                 :    0.094 sec (  0.8%)
Gamma(ia|P)               :    0.035 sec (  0.3%)
Gamma-Trafo               :    0.015 sec (  0.1%)
D(virtual)                :    0.001 sec (  0.0%)
D(internal)               :    0.046 sec (  0.4%)
W(virtual)                :    0.003 sec (  0.0%)
W(internal)               :    0.056 sec (  0.5%)
L(virtual)                :    0.056 sec (  0.5%)
L(internal)               :    0.007 sec (  0.1%)
XC kernel                 :    0.015 sec (  0.1%)
G(D)                      :    0.881 sec (  7.5%)
G(Z)                      :    0.880 sec (  7.5%)
Z-vector solution         :    4.784 sec ( 40.5%)
3-index derivative        :    0.141 sec (  1.2%)
2-index derivative        :    0.030 sec (  0.3%)
Fock matrix gradient      :    4.325 sec ( 36.6%)


---------------------------------------
MP2 TOTAL ENERGY:     -457.497109051 Eh
---------------------------------------

The final MP2 gradient
  0:   0.00949052   0.00351627  -0.00008186
  1:  -0.03777518  -0.00592599   0.00025511
  2:   0.03812144   0.00755799  -0.00023254
  3:  -0.02328270  -0.00745085   0.00042192
  4:   0.00232226  -0.02392016   0.00060452
  5:   0.00612129   0.01514645  -0.00018505
  6:  -0.00885289   0.00718987  -0.00060602
  7:   0.03515981  -0.02202717   0.00207872
  8:  -0.01112590   0.02637856  -0.00173711
  9:   0.00159926  -0.00035438   0.00149630
 10:   0.00156738  -0.00061657  -0.00149292
 11:   0.00391260   0.00065721  -0.00007454
 12:  -0.00035312  -0.00127114   0.00002296
 13:  -0.01110270   0.00787306  -0.00071630
 14:  -0.00299572  -0.00324744   0.00244167
 15:  -0.00282907  -0.00352532  -0.00216446

-----------------------------------
NORM OF THE MP2 GRADIENT:  0.086373
-----------------------------------

Maximum memory used throughout the entire MP2-calculation: 30.6 MB


-------------------------------------------------------------------------------
                          DFT DISPERSION CORRECTION                            
                                                                               
                              DFTD3 V3.1  Rev 1                                
                          USING Becke-Johnson damping                          
-------------------------------------------------------------------------------
-------------------------   ----------------
Dispersion correction           -0.010308202
-------------------------   ----------------


-------------------------   --------------------
FINAL SINGLE POINT ENERGY      -457.507417252818
-------------------------   --------------------

------------------------------------------------------------------------------
                         ORCA GEOMETRY RELAXATION STEP
------------------------------------------------------------------------------

Reading the OPT-File                    .... done
Getting information on internals        .... done
Copying old internal coords+grads       .... done
Making the new internal coordinates     .... (2022 redundants) done
Validating the new internal coordinates .... (2022 redundants) done
Calculating the B-matrix                .... done
Calculating the G,G- and P matrices     .... done
Transforming gradient to internals      .... done
Projecting the internal gradient        .... done
Number of atoms                         ....  16
Number of internal coordinates          ....  69
Current Energy                          ....  -457.507417253 Eh
Current gradient norm                   ....     0.086372890 Eh/bohr
Maximum allowed component of the step   ....  0.300
Current trust radius                    ....  0.300
Updating the Hessian (BFGS)             .... done
Forming the augmented Hessian           .... done
Diagonalizing the augmented Hessian     .... done
Last element of RFO vector              ....  0.981854860
Lowest eigenvalues of augmented Hessian:
 -0.009070082  0.014429547  0.018195444  0.019459499  0.022165036
Length of the computed step             ....  0.193138470
The final length of the internal step   ....  0.193138470
Converting the step to Cartesian space:
 Initial RMS(Int)=    0.0232511395
Transforming coordinates:
 Iter   0:  RMS(Cart)=    0.0372881998 RMS(Int)=    0.7565930608
 Iter   5:  RMS(Cart)=    0.0000000169 RMS(Int)=    0.0000000129
done
Storing new coordinates                 .... done
The predicted energy change is          ....    -0.004704209
Previously predicted energy change      ....    -0.013308147
Actually observed energy change         ....    -0.017612883
Ratio of predicted to observed change   ....     1.323466233
New trust radius                        ....     0.300000000

                                .--------------------.
          ----------------------|Geometry convergence|-------------------------
          Item                value                   Tolerance       Converged
          ---------------------------------------------------------------------
          Energy change      -0.0176128831            0.0000010000      NO
          RMS gradient        0.0060419843            0.0000300000      NO
          MAX gradient        0.0176048303            0.0001000000      NO
          RMS step            0.0232511395            0.0006000000      NO
          MAX step            0.0661531200            0.0010000000      NO
          ........................................................
          Max(Bonds)      0.0263      Max(Angles)    3.79
          Max(Dihed)        2.08      Max(Improp)    0.00
          ---------------------------------------------------------------------

The optimization has not yet converged - more geometry cycles are needed


    ---------------------------------------------------------------------------
                         Redundant Internal Coordinates
                            (Angstroem and degrees)

        Definition                    Value    dE/dq     Step     New-Value
    ----------------------------------------------------------------------------
     1. B(C   1,O   0)                1.2162  0.006855 -0.0063    1.2099   
     2. B(O   2,C   1)                1.3255  0.012147 -0.0190    1.3065   
     3. B(C   3,O   2)                1.4051 -0.016616  0.0263    1.4314   
     4. B(C   4,C   1)                1.4804 -0.006658  0.0127    1.4931   
     5. B(C   5,C   4)                1.4806  0.006631 -0.0150    1.4656   
     6. B(C   6,C   5)                1.4959 -0.000030 -0.0016    1.4943   
     7. B(C   7,C   6)                1.3544  0.007438 -0.0116    1.3428   
     8. B(O   8,C   7)                1.3759 -0.015859  0.0244    1.4003   
     9. B(O   8,C   4)                1.2617 -0.017605  0.0192    1.2809   
    10. B(H   9,C   3)                1.1005  0.001516 -0.0045    1.0961   
    11. B(H  10,C   3)                1.1007  0.001500 -0.0044    1.0963   
    12. B(H  11,C   3)                1.0943  0.000780 -0.0029    1.0914   
    13. B(H  12,C   6)                1.0869 -0.000103  0.0006    1.0875   
    14. B(H  13,C   7)                1.0854  0.000184 -0.0002    1.0852   
    15. B(H  14,C   5)                1.1076 -0.000355  0.0007    1.1083   
    16. B(H  15,C   5)                1.1076 -0.000244  0.0004    1.1080   
    17. A(O   2,C   1,C   4)          115.34  0.015397   -3.55    111.79   
    18. A(O   0,C   1,O   2)          124.66 -0.016261    3.57    128.23   
    19. A(O   0,C   1,C   4)          119.99  0.000864   -0.02    119.97   
    20. A(C   1,O   2,C   3)          119.82  0.014042   -3.30    116.52   
    21. A(H   9,C   3,H  11)          109.24 -0.003004    0.94    110.18   
    22. A(H   9,C   3,H  10)          109.24 -0.000354   -0.02    109.22   
    23. A(O   2,C   3,H  11)          107.64  0.005002   -1.45    106.19   
    24. A(O   2,C   3,H  10)          110.69  0.000625   -0.19    110.50   
    25. A(O   2,C   3,H   9)          110.78  0.000676   -0.20    110.57   
    26. A(H  10,C   3,H  11)          109.21 -0.003014    0.95    110.16   
    27. A(C   5,C   4,O   8)          111.27  0.001627   -0.44    110.84   
    28. A(C   1,C   4,O   8)          122.92  0.003952   -0.86    122.06   
    29. A(C   1,C   4,C   5)          125.81 -0.005580    1.30    127.11   
    30. A(H  14,C   5,H  15)          109.38  0.003642   -2.15    107.23   
    31. A(C   4,C   5,H  15)          110.84  0.001846   -0.44    110.40   
    32. A(C   4,C   5,C   6)          100.54 -0.004818    1.14    101.68   
    33. A(C   4,C   5,H  14)          110.84  0.002102   -0.60    110.24   
    34. A(C   6,C   5,H  15)          112.55 -0.002308    1.28    113.83   
    35. A(C   6,C   5,H  14)          112.46 -0.000984    1.13    113.58   
    36. A(C   5,C   6,C   7)          107.37 -0.003482    0.23    107.59   
    37. A(C   7,C   6,H  12)          125.66  0.000401    0.24    125.90   
    38. A(C   5,C   6,H  12)          126.97  0.003081   -0.47    126.50   
    39. A(O   8,C   7,H  13)          122.18  0.013922   -3.63    118.55   
    40. A(C   6,C   7,H  13)          128.19 -0.014044    3.79    131.98   
    41. A(C   6,C   7,O   8)          109.64  0.000123   -0.17    109.47   
    42. A(C   4,O   8,C   7)          111.18  0.006551   -0.77    110.41   
    43. D(C   3,O   2,C   1,O   0)     -0.54 -0.000201    0.37     -0.17   
    44. D(C   3,O   2,C   1,C   4)    179.24 -0.000148    0.30    179.55   
    45. D(H  10,C   3,O   2,C   1)    -60.86 -0.000287    0.29    -60.58   
    46. D(H   9,C   3,O   2,C   1)     60.48  0.000143    0.01     60.49   
    47. D(H  11,C   3,O   2,C   1)    179.85 -0.000045    0.14    179.99   
    48. D(C   5,C   4,C   1,O   0)      0.05  0.000164    0.35      0.40   
    49. D(C   5,C   4,C   1,O   2)   -179.75  0.000156    0.41   -179.33   
    50. D(O   8,C   4,C   1,O   2)      0.14 -0.000289    0.08      0.22   
    51. D(O   8,C   4,C   1,O   0)    179.93 -0.000281    0.03    179.96   
    52. D(H  15,C   5,C   4,C   1)     60.47  0.004308   -2.08     58.39   
    53. D(H  14,C   5,C   4,O   8)    118.91 -0.002608    1.77    120.69   
    54. D(H  14,C   5,C   4,C   1)    -61.19 -0.003006    1.47    -59.72   
    55. D(C   6,C   5,C   4,O   8)     -0.20  0.000231    0.12     -0.08   
    56. D(C   6,C   5,C   4,C   1)    179.70 -0.000167   -0.19    179.51   
    57. D(C   7,C   6,C   5,C   4)      0.16 -0.000057   -0.10      0.06   
    58. D(H  12,C   6,C   5,H  14)     62.18  0.000497   -0.41     61.77   
    59. D(H  12,C   6,C   5,C   4)   -179.88 -0.000209   -0.03   -179.91   
    60. D(C   7,C   6,C   5,H  15)    118.13 -0.001643    0.53    118.66   
    61. D(C   7,C   6,C   5,H  14)   -117.78  0.000648   -0.47   -118.26   
    62. D(H  13,C   7,C   6,H  12)     -0.02  0.000142    0.01     -0.01   
    63. D(H  13,C   7,C   6,C   5)    179.95 -0.000005    0.07    180.02   
    64. D(O   8,C   7,C   6,H  12)    179.96  0.000006    0.00    179.97   
    65. D(O   8,C   7,C   6,C   5)     -0.07 -0.000142    0.06     -0.01   
    66. D(C   4,O   8,C   7,H  13)    179.92  0.000163    0.01    179.93   
    67. D(C   4,O   8,C   7,C   6)     -0.06  0.000296    0.01     -0.05   
    68. D(C   7,O   8,C   4,C   5)      0.17 -0.000324   -0.09      0.09   
    69. D(C   7,O   8,C   4,C   1)   -179.73  0.000071    0.21   -179.52   
    ----------------------------------------------------------------------------

Geometry step timings:
Preparation and reading OPT file:      0.000 s ( 2.785 %)
Internal coordinates            :      0.000 s ( 0.232 %)
B/P matrices and projection     :      0.001 s ( 6.058 %)
Hessian update/contruction      :      0.010 s (80.789 %)
Making the step                 :      0.001 s ( 4.326 %)
Converting the step to Cartesian:      0.000 s ( 0.597 %)
Storing new data                :      0.000 s ( 0.249 %)
Checking convergence            :      0.000 s ( 0.091 %)
Final printing                  :      0.001 s ( 4.848 %)
Total time                      :      0.012 s

Time for energy+gradient        :     25.546 s
Time for complete geometry iter :     25.759 s

         *************************************************************
         *                GEOMETRY OPTIMIZATION CYCLE   3            *
         *************************************************************
---------------------------------
CARTESIAN COORDINATES (ANGSTROEM)
---------------------------------
  O      1.500071    1.496632   -0.202816
  C      1.041306    0.379243   -0.132886
  O      1.684380   -0.755504   -0.056424
  C      3.113840   -0.681382   -0.057915
  C     -0.438304    0.178893   -0.134208
  C     -1.470786    1.215441   -0.221852
  C     -2.722256    0.399534   -0.187887
  C     -2.363298   -0.890906   -0.093340
  O     -0.966588   -0.985696   -0.062649
  H      3.470184   -0.098804    0.799406
  H      3.473297   -0.217655   -0.983962
  H      3.471949   -1.710053    0.011071
  H     -3.741470    0.776311   -0.231979
  H     -2.946507   -1.804558   -0.041297
  H     -1.377875    1.920458    0.628296
  H     -1.346465    1.805338   -1.151518

----------------------------
CARTESIAN COORDINATES (A.U.)
----------------------------
  NO LB      ZA    FRAG     MASS         X           Y           Z
   0 O     8.0000    0    15.999    2.834723    2.828224   -0.383266
   1 C     6.0000    0    12.011    1.967783    0.716665   -0.251118
   2 O     8.0000    0    15.999    3.183018   -1.427696   -0.106627
   3 C     6.0000    0    12.011    5.884305   -1.287625   -0.109444
   4 C     6.0000    0    12.011   -0.828274    0.338059   -0.253616
   5 C     6.0000    0    12.011   -2.779383    2.296850   -0.419239
   6 C     6.0000    0    12.011   -5.144318    0.755010   -0.355056
   7 C     6.0000    0    12.011   -4.465986   -1.683568   -0.176388
   8 O     8.0000    0    15.999   -1.826587   -1.862696   -0.118389
   9 H     1.0000    0     1.008    6.557697   -0.186713    1.510658
  10 H     1.0000    0     1.008    6.563580   -0.411308   -1.859418
  11 H     1.0000    0     1.008    6.561033   -3.231531    0.020920
  12 H     1.0000    0     1.008   -7.070354    1.467015   -0.438376
  13 H     1.0000    0     1.008   -5.568092   -3.410121   -0.078041
  14 H     1.0000    0     1.008   -2.603807    3.629140    1.187307
  15 H     1.0000    0     1.008   -2.544450    3.411594   -2.176053

--------------------------------
INTERNAL COORDINATES (ANGSTROEM)
--------------------------------
 O      0   0   0     0.000000000000     0.00000000     0.00000000
 C      1   0   0     1.209923118722     0.00000000     0.00000000
 O      2   1   0     1.306538252907   128.23200656     0.00000000
 C      3   2   1     1.431380910598   116.51938261   359.83384670
 C      2   1   3     1.493112960666   119.97411917   180.30938554
 C      5   2   1     1.465650330262   127.10214704     0.40644940
 C      6   5   2     1.494333891100   101.68074209   179.50902070
 C      7   6   5     1.342767881810   107.60436730     0.05155149
 O      5   2   1     1.280809939863   122.05197381   179.95640974
 H      4   3   2     1.096073639292   110.57186919    60.48344146
 H      4   3   2     1.096272489113   110.50167765   299.42995003
 H      4   3   2     1.091405175414   106.18879896   179.98868354
 H      7   6   5     1.087521151669   126.49761548   180.08549720
 H      8   7   6     1.085174237274   131.97733142   180.01958999
 H      6   5   2     1.108346748827   110.17843425   300.25496607
 H      6   5   2     1.108022396444   110.34372589    58.42214981

---------------------------
INTERNAL COORDINATES (A.U.)
---------------------------
 O      0   0   0     0.000000000000     0.00000000     0.00000000
 C      1   0   0     2.286423337484     0.00000000     0.00000000
 O      2   1   0     2.468999481486   128.23200656     0.00000000
 C      3   2   1     2.704917914353   116.51938261   359.83384670
 C      2   1   3     2.821574582668   119.97411917   180.30938554
 C      5   2   1     2.769677732286   127.10214704     0.40644940
 C      6   5   2     2.823881806816   101.68074209   179.50902070
 C      7   6   5     2.537463558047   107.60436730     0.05155149
 O      5   2   1     2.420380015946   122.05197381   179.95640974
 H      4   3   2     2.071279000872   110.57186919    60.48344146
 H      4   3   2     2.071654772576   110.50167765   299.42995003
 H      4   3   2     2.062456882677   106.18879896   179.98868354
 H      7   6   5     2.055117141502   126.49761548   180.08549720
 H      8   7   6     2.050682116034   131.97733142   180.01958999
 H      6   5   2     2.094471816704   110.17843425   300.25496607
 H      6   5   2     2.093858879530   110.34372589    58.42214981


           ************************************************************
           *        Program running with 8 parallel MPI-processes     *
           *              working on a common directory               *
           ************************************************************
------------------------------------------------------------------------------
                   ___                                                        
                  /   \      - P O W E R E D   B Y -                         
                 /     \                                                     
                 |  |  |   _    _      __       _____    __    __             
                 |  |  |  | |  | |    /  \     |  _  \  |  |  /  |          
                  \  \/   | |  | |   /    \    | | | |  |  | /  /          
                 / \  \   | |__| |  /  /\  \   | |_| |  |  |/  /          
                |  |  |   |  __  | /  /__\  \  |    /   |      \           
                |  |  |   | |  | | |   __   |  |    \   |  |\   \          
                \     /   | |  | | |  |  |  |  | |\  \  |  | \   \       
                 \___/    |_|  |_| |__|  |__|  |_| \__\ |__|  \__/        
                                                                              
                      - O R C A' S   B I G   F R I E N D -                    
                                      &                                       
                       - I N T E G R A L  F E E D E R -                       
                                                                              
 v1 FN, 2020, v2 2021, v3 2022-2024                                           
------------------------------------------------------------------------------


----------------------
SHARK INTEGRAL PACKAGE
----------------------

Number of atoms                             ...     16
Number of basis functions                   ...    161
Number of shells                            ...     75
Maximum angular momentum                    ...      2
Integral batch strategy                     ... SHARK/LIBINT Hybrid
RI-J (if used) integral strategy            ... SPLIT-RIJ (Revised 2003 algorithm where possible)
Printlevel                                  ...      1
Contraction scheme used                     ... SEGMENTED contraction
Prescreening option                         ... SCHWARTZ
   Thresh                                   ... 1.000e-12
   Tcut                                     ... 1.000e-14
   Tpresel                                  ... 1.000e-14 
Coulomb Range Separation                    ... NOT USED
Exchange Range Separation                   ... NOT USED
Multipole approximations                    ... NOT USED
Finite Nucleus Model                        ... NOT USED
CABS basis                                  ... NOT available
Auxiliary Coulomb fitting basis             ... AVAILABLE
   # of basis functions in Aux-J            ...    518
   # of shells in Aux-J                     ...    170
   Maximum angular momentum in Aux-J        ...      4
Auxiliary J/K fitting basis                 ... NOT available
Auxiliary Correlation fitting basis         ... AVAILABLE
   # of basis functions in Aux-C            ...    530
   # of shells in Aux-C                     ...    186
   Maximum angular momentum in Aux-C        ...      3
Auxiliary 'external' fitting basis          ... NOT available

Checking pre-screening integrals            ... done (  0.0 sec) Dimension = 75
Check shell pair data                       ... done (  0.0 sec)
Shell pair information
Shell pair cut-off parameter TPreSel        ...   1.0e-14
Total number of shell pairs                 ...      2850
Shell pairs after pre-screening             ...      2629
Total number of primitive shell pairs       ...     10434
Primitive shell pairs kept                  ...      7092
          la=0 lb=0:    791 shell pairs
          la=1 lb=0:    950 shell pairs
          la=1 lb=1:    300 shell pairs
          la=2 lb=0:    339 shell pairs
          la=2 lb=1:    206 shell pairs
          la=2 lb=2:     43 shell pairs

Calculating one electron integrals          ... done (  0.0 sec)
Calculating RI/J V-Matrix + Cholesky decomp.... done (  0.1 sec)
Calculating RI/C V-Matrix + Cholesky decomp.... done (  0.1 sec)
Calculating Nuclear repulsion               ... done (  0.0 sec) ENN=    443.794712500187 Eh

Diagonalization of the overlap matrix:
Smallest eigenvalue                        ... 7.071e-04
Time for diagonalization                   ...    0.004 sec
Threshold for overlap eigenvalues          ... 1.000e-07
Number of eigenvalues below threshold      ... 0
Time for construction of square roots      ...    0.035 sec
Total time needed                          ...    0.039 sec

-------------------
DFT GRID GENERATION
-------------------

General Integration Accuracy     IntAcc      ... 4.388
Radial Grid Type                 RadialGrid  ... OptM3 with GC (2021)
Angular Grid (max. ang.)         AngularGrid ... 4 (Lebedev-302)
Angular grid pruning method      GridPruning ... 4 (adaptive)
Weight generation scheme         WeightScheme... mBecke (2022)
Basis function cutoff            BFCut       ... 1.0000e-12
Integration weight cutoff        WCut        ... 1.0000e-14
Partially contracted basis set               ... off
Rotationally invariant grid construction     ... off
Angular grids for H and He will be reduced by one unit

Total number of grid points                  ...    77005
Total number of batches                      ...     1214
Average number of points per batch           ...       63
Average number of grid points per atom       ...     4813

--------------------
COSX GRID GENERATION
--------------------

GRIDX 1
-------
General Integration Accuracy     IntAcc      ... 3.816
Radial Grid Type                 RadialGrid  ... OptM3 with GC (2021)
Angular Grid (max. ang.)         AngularGrid ... 1 (Lebedev-50)
Angular grid pruning method      GridPruning ... 4 (adaptive)
Weight generation scheme         WeightScheme... mBecke (2022)
Basis function cutoff            BFCut       ... 1.0000e-12
Integration weight cutoff        WCut        ... 1.0000e-14
Partially contracted basis set               ... on
Rotationally invariant grid construction     ... off
Angular grids for H and He will be reduced by one unit

Total number of grid points                  ...     9842
Total number of batches                      ...       87
Average number of points per batch           ...      113
Average number of grid points per atom       ...      615
UseSFitting                                  ... on

GRIDX 2
-------
General Integration Accuracy     IntAcc      ... 4.020
Radial Grid Type                 RadialGrid  ... OptM3 with GC (2021)
Angular Grid (max. ang.)         AngularGrid ... 2 (Lebedev-110)
Angular grid pruning method      GridPruning ... 4 (adaptive)
Weight generation scheme         WeightScheme... mBecke (2022)
Basis function cutoff            BFCut       ... 1.0000e-12
Integration weight cutoff        WCut        ... 1.0000e-14
Partially contracted basis set               ... on
Rotationally invariant grid construction     ... off
Angular grids for H and He will be reduced by one unit

Total number of grid points                  ...    21681
Total number of batches                      ...      179
Average number of points per batch           ...      121
Average number of grid points per atom       ...     1355
UseSFitting                                  ... on

GRIDX 3
-------
General Integration Accuracy     IntAcc      ... 4.338
Radial Grid Type                 RadialGrid  ... OptM3 with GC (2021)
Angular Grid (max. ang.)         AngularGrid ... 3 (Lebedev-194)
Angular grid pruning method      GridPruning ... 4 (adaptive)
Weight generation scheme         WeightScheme... mBecke (2022)
Basis function cutoff            BFCut       ... 1.0000e-12
Integration weight cutoff        WCut        ... 1.0000e-14
Partially contracted basis set               ... on
Rotationally invariant grid construction     ... off
Angular grids for H and He will be reduced by one unit

Total number of grid points                  ...    47711
Total number of batches                      ...      380
Average number of points per batch           ...      125
Average number of grid points per atom       ...     2982
UseSFitting                                  ... on
Initializing property integral containers    ... done (  0.0 sec)

SHARK setup successfully completed in   1.2 seconds

Maximum memory used throughout the entire STARTUP-calculation: 20.9 MB


           ************************************************************
           *        Program running with 8 parallel MPI-processes     *
           *              working on a common directory               *
           ************************************************************
Occupation numbers will be reassigned to an Aufbau configuration
             **** ENERGY FILE WAS UPDATED (calc.en.tmp) ****
Finished Guess after   0.2 sec
Maximum memory used throughout the entire GUESS-calculation: 9.2 MB


           ************************************************************
           *        Program running with 8 parallel MPI-processes     *
           *              working on a common directory               *
           ************************************************************
--------------------
CPCM SOLVATION MODEL
--------------------
CPCM parameters:
  Epsilon                                         ...      16.7000
  Refrac                                          ...       1.2750
  Rsolv                                           ...       1.3000
  Surface type                                    ... GAUSSIAN VDW
  Discretization scheme                           ... Constant charge density
    Threshold for H atoms                         ...       5.0000 (charges/Ang^2)
    Threshold for non-H atoms                     ...       5.0000 (charges/Ang^2)
  Epsilon function type                           ...         CPCM
Solvent:                                          ... CUSTOM
Radii:
  Scheme                                          ... Element-dependent radii
  Radius for O  used is    3.4469 Bohr (=   1.8240 Ang.)
  Radius for C  used is    3.8550 Bohr (=   2.0400 Ang.)
  Radius for H  used is    2.4944 Bohr (=   1.3200 Ang.)
Calculating surface                               ...        done! (  0.0s)
Cavity surface points                             ...         1560
Cavity Volume                                     ...    1033.0942
Cavity Surface-area                               ...     597.5150
Calculating surface distance matrix               ...        done! (  0.0s)
Performing Cholesky decomposition & store         ...        done! (  0.1s)
Overall time for CPCM initialization              ...                 0.2s

----------------------------------------D-I-I-S--------------------------------------------
Iteration    Energy (Eh)           Delta-E    RMSDP     MaxDP     DIISErr   Damp  Time(sec)
-------------------------------------------------------------------------------------------
               ***  Starting incremental Fock matrix formation  ***
    1    -457.0597533599222970     0.00e+00  2.81e-04  4.90e-03  1.92e-02  0.700   1.0
    2    -457.0606036559440781    -8.50e-04  2.33e-04  4.36e-03  1.51e-02  0.700   0.7
                               ***Turning on AO-DIIS***
    3    -457.0612625688147546    -6.59e-04  1.86e-04  3.71e-03  1.15e-02  0.700   0.7
    4    -457.0617553995400613    -4.93e-04  4.71e-04  9.47e-03  8.43e-03  0.000   0.6
                              *** Initializing SOSCF ***
---------------------------------------S-O-S-C-F--------------------------------------
Iteration    Energy (Eh)           Delta-E    RMSDP     MaxDP     MaxGrad    Time(sec)
--------------------------------------------------------------------------------------
    5    -457.0630785807539951    -1.32e-03  4.53e-05  8.17e-04  9.08e-04     0.7
               *** Restarting incremental Fock matrix formation ***
    6    -457.0630849329785406    -6.35e-06  3.68e-05  8.73e-04  4.47e-04     1.3
    7    -457.0630883255890922    -3.39e-06  3.42e-05  7.60e-04  1.59e-04     0.8
    8    -457.0630892462012298    -9.21e-07  1.11e-05  2.02e-04  1.34e-04     0.9
    9    -457.0630895420794104    -2.96e-07  2.45e-06  5.54e-05  1.18e-05     0.8
   10    -457.0630895427369751    -6.58e-10  9.22e-07  2.59e-05  8.33e-06     0.8
                 **** Energy Check signals convergence ****

               *****************************************************
               *                     SUCCESS                       *
               *           SCF CONVERGED AFTER  10 CYCLES          *
               *****************************************************

Recomputing exchange energy using gridx3       ... done (    1.011 sec)
Old exchange energy                            :    -30.689738946 Eh
New exchange energy                            :    -30.689715255 Eh
Exchange energy change after final integration :      0.000023691 Eh
Total energy after final integration           :   -457.063065852 Eh
             **** ENERGY FILE WAS UPDATED (calc.en.tmp) ****

----------------
TOTAL SCF ENERGY
----------------

Total Energy       :       -457.06306585178635 Eh          -12437.31832 eV

Components:
Nuclear Repulsion  :        443.79471250018719 Eh           12076.26807 eV
Electronic Energy  :       -900.76893115424173 Eh          -24511.16874 eV
One Electron Energy:      -1488.87116644925845 Eh          -40514.24414 eV
Two Electron Energy:        588.10223529501673 Eh           16003.07540 eV
CPCM Dielectric    :         -0.08887088868240 Eh              -2.41830 eV

Virial components:
Potential Energy   :       -910.74741163676947 Eh          -24782.69700 eV
Kinetic Energy     :        453.68434578498312 Eh           12345.37868 eV
Virial Ratio       :          2.00744729259053

DFT components:
N(Alpha)           :       33.000004769123 electrons
N(Beta)            :       33.000004769123 electrons
N(Total)           :       66.000009538245 electrons
E(X)               :      -27.318408014728 Eh       
E(C)               :       -1.668294236290 Eh       
E(XC)              :      -28.986702251018 Eh       

CPCM Solvation Model Properties:
Surface-charge          :         -1.01072671844550
Corrected charge        :         -1.00000000000000
Outlying charge corr.   :          0.00000800062577 Eh               0.00022 eV
Free-energy (cav+disp)  :  This term is not implemented in the current solvation scheme

---------------
SCF CONVERGENCE
---------------

  Last Energy change         ...    6.5756e-10  Tolerance :   1.0000e-09
  Last MAX-Density change    ...    2.5944e-05  Tolerance :   1.0000e-08
  Last RMS-Density change    ...    9.2228e-07  Tolerance :   1.0000e-09
  Last DIIS Error            ...    9.0785e-04  Tolerance :   1.0000e-08
  Last Orbital Gradient      ...    8.3323e-06  Tolerance :   2.0000e-06
  Last Orbital Rotation      ...    3.3589e-05  Tolerance :   2.0000e-06


Total SCF time: 0 days 0 hours 0 min 10 sec 
Finished LeanSCF after  10.1 sec

Maximum memory used throughout the entire LEANSCF-calculation: 17.1 MB


           ************************************************************
           *        Program running with 8 parallel MPI-processes     *
           *              working on a common directory               *
           ************************************************************

------------------------------------------------------------------------------
                                ORCA  MP2 
------------------------------------------------------------------------------

Freezing NCore=18 chemical core electrons

----------------------
RI-MP2 ENERGY+GRADIENT
----------------------
Dimension of the orbital basis            ...  161
Dimension of the AuxC basis               ...  530
Memory devoted to MP2                     ... 8000 MB   
Data format for matrix containers         ... DOUBLE
Compression type for matrix containers    ... UNCOMPRESSED
Overall scaling of the MP2 energy         ...   2.700e-01

-----------------------
SHARK RI TRANSFORMATION
-----------------------

Number of basis functions                ...    161
Number of aux functions                  ...    530
Number of operators                      ...      1
Generation of IJK                        ... YES
Generation of IAK                        ... YES
Generation of ABK                        ... NO
Orbital Range Operator  0:    0-  32 to   33- 160

Aux basis identifier                     ...   AUXC
Contraction scheme used                  ... SEGMENTED
Do orthogonalization                     ... YES
All operator combinations                ... NO
Transpose (ia|K)                         ... NO
Integral generator used                  ... LIBINT
Starting integral generation + trafo... 
Half trafo (segmented) done. Total time =  0.1 sec. integrals=  0.0 sec trafo=  0.0 sec
Integral generation and half transformation done (  0.1 sec)

Reading or making V^(-1/2)          ... done (  0.0 sec)
Sorting IJK integrals               ... done (  0.0 sec)
Sorting IAK integrals               ... done (  0.0 sec)

SHARK RI integral transformation done. Total time =  0.1 sec.

Opening buffers                              ... done
Frozen core precalculation                   ... done

Starting loop over batches of integrals:

Operator 0  - window                       ... (  9- 32)x( 33-160)
Operator 0  - Memory available             ...  8000 MB
Operator 0  - Memory needed per MO         ...   0.5 MB
Operator 0  - Number of orbitals per batch ... 3
Operator 0  - Number of batches            ... 1

OPERATOR  0   PASS   0:  MOs     9 ...   11 +   12 ...   14 +   15 ...   17 +   18 ...   20
                            +   21 ...   23 +   24 ...   26 +   27 ...   29 +   30 ...   32
  Reading integrals       ... ok
  Internal MO  11
Closing buffer GIPV ( 0.02 GB; CompressionRatio= 1.00)
Time spent in pair loops =     0.289 sec
Deleting buffers (Ka|jb) ...done

-----------------------------------------------
 RI-MP2 CORRELATION ENERGY:     -0.439405476 Eh
-----------------------------------------------


---------------------
MP2 DENSITY FORMATION
---------------------

Completing the external part of the density      ... done
Storing the unrelaxed density                    ... done

Re-sorting 3-index density container for op 0    ... done
Computing external part of the Lagrangian        ... done
Calculating the xc-kernel                        ... done
Calculating G(D)                                 ... done
Completing the Lagrangian                        ... done
Solving the Z-vector equations                   ... Using XC Grid                  ... (calc.grid_cpscf.tmp) 
Recalculating density on grid  ... (calc.grho_cpscf0.tmp) done
Calculating the xc-kernel      ... (calc.fxc_cpscf0.tmp) done

-------------------
SHARK CP-SCF DRIVER
-------------------

Dimension of the orbital basis          ...    161
Dimension of the CPSCF-problem          ...   4224
Number of operators                     ...      1
Max. number of iterations               ...    128
Convergence Tolerance                   ... 3.0e-05
Number of perturbations                 ...      1
Perturbation type                       ... REAL

----------------------------
POPLE LINEAR EQUATION SOLVER
----------------------------

  ITERATION   0:   ||err||_max =   7.2562e-02 (   0.5 sec)
  ITERATION   1:   ||err||_max =   2.1996e-02 (   0.5 sec)
  ITERATION   2:   ||err||_max =   1.2076e-02 (   0.7 sec)
  ITERATION   3:   ||err||_max =   4.1186e-03 (   0.5 sec)
  ITERATION   4:   ||err||_max =   1.2965e-03 (   0.5 sec)
  ITERATION   5:   ||err||_max =   5.4514e-04 (   0.5 sec)
  ITERATION   6:   ||err||_max =   1.6743e-04 (   0.5 sec)
  ITERATION   7:   ||err||_max =   4.1565e-05 (   0.5 sec)
  ITERATION   8:   ||err||_max =   1.5257e-05 (   0.5 sec)
done
Finalizing the relaxed density                   ... done
Transforming P to the AO basis                   ... done
Storing the relaxed density                      ... done

------------------------------------
ENERGY WEIGHTED DENSITY FINALIZATION
------------------------------------

Gathering the parts of the W-matrix              ... done
Forming the Z-density                            ... done
Transforming Z to the AO basis                   ... done
Calculating G(Z)                                 ... done
Finalizing the W-matrix                          ... done
Transforming W to the AO basis and storing       ... done

----------------------------------
MP2 DERIVATIVE INTEGRAL GENERATION
----------------------------------

Input SCF Electron Density              ... calc.scfp
Input Correlated Electron Density       ... calc.pmp2re
Input Energy Weighted Density           ... calc.wmp2.tmp

Nuclear repulsion gradient              ... done (  0.0 sec)
HCore & Overlap gradient  (SHARK)       ... done (  0.0 sec)
Two-electron RIJ gradient terms         ... done (  0.3 sec)

-----------------------------------------------------------
MP2 COSX Grid Generation
-----------------------------------------------------------

General Integration Accuracy     IntAcc      ... 4.871
Radial Grid Type                 RadialGrid  ... OptM3 with GC (2021)
Angular Grid (max. ang.)         AngularGrid ... 4 (Lebedev-302)
Angular grid pruning method      GridPruning ... 4 (adaptive)
Weight generation scheme         WeightScheme... mBecke (2022)
Basis function cutoff            BFCut       ... 1.0000e-12
Integration weight cutoff        WCut        ... 1.0000e-14
Partially contracted basis set               ... on
Rotationally invariant grid construction     ... off
Angular grids for H and He will be reduced by one unit

Total number of grid points                  ...    90036
Total number of batches                      ...      711
Average number of points per batch           ...      126
Average number of grid points per atom       ...     5627
UseSFitting                                  ... on
Two-electron COSX gradient terms        ... 
Integration Timings:
Total Time                  =     2.7 sec
Basis fcn evaluation        =     0.0 sec
Density evaluation          =     0.1 sec
A evaluation                =     2.2 sec
A derivative evaluation     =     0.0 sec
S-fit derivative evaluation =     0.0 sec
anal. over. der. evaluation =     0.0 sec
num. over. der. evaluation  =     0.2 sec
K(P) evaluation             =     0.0 sec
finalize                    =     0.0 sec

done (  3.3 sec)
CPCM gradient                           ... done (  0.3 sec)
DFT XC gradient                         ... Exchange-correlation gradient    ... done
done (  0.4 sec)
Empirical dispersion gradient           ... 
-------------------
DISPERSION GRADIENT
-------------------

   1   O   :    0.000090268    0.000115653   -0.000005702
   2   C   :    0.000200853    0.000015786    0.000002248
   3   O   :    0.000091954   -0.000033328    0.000003454
   4   C   :    0.000135394   -0.000040553    0.000003504
   5   C   :   -0.000654725   -0.000169704    0.000001404
   6   C   :   -0.000150250   -0.000015013   -0.000000631
   7   C   :    0.000091552   -0.000025858    0.000003764
   8   C   :    0.000316164    0.000203987   -0.000008096
   9   O   :   -0.000111055   -0.000099975    0.000005948
  10   H   :    0.000077210   -0.000017451    0.000026217
  11   H   :    0.000077672   -0.000020806   -0.000023191
  12   H   :    0.000067450   -0.000053342    0.000003770
  13   H   :   -0.000096619    0.000019199   -0.000002983
  14   H   :   -0.000055587   -0.000073444    0.000004124
  15   H   :   -0.000040832    0.000100155    0.000037510
  16   H   :   -0.000039450    0.000094694   -0.000051342

Difference to translation invariance:
           :   -0.0000000000   -0.0000000000    0.0000000000

Difference to rotation invariance:
           :    0.0000000000   -0.0000000000   -0.0000000000

Norm of the Dispersion gradient    ...    0.0009004964
RMS gradient                       ...    0.0001299755
MAX gradient                       ...    0.0006547246
done (  0.0 sec)

-------
TIMINGS
-------

Total time                :   12.028 sec
Integral trafo            :    0.126 sec (  1.0%)
FC preparation            :    0.027 sec (  0.2%)
I/O of integrals          :    0.050 sec (  0.4%)
K(i,j) operators          :    0.036 sec (  0.3%)
T(i,j) pair energies      :    0.008 sec (  0.1%)
V**(-1/2)                 :    0.098 sec (  0.8%)
Gamma(ia|P)               :    0.035 sec (  0.3%)
Gamma-Trafo               :    0.015 sec (  0.1%)
D(virtual)                :    0.001 sec (  0.0%)
D(internal)               :    0.043 sec (  0.4%)
W(virtual)                :    0.003 sec (  0.0%)
W(internal)               :    0.055 sec (  0.5%)
L(virtual)                :    0.056 sec (  0.5%)
L(internal)               :    0.007 sec (  0.1%)
XC kernel                 :    0.014 sec (  0.1%)
G(D)                      :    0.870 sec (  7.2%)
G(Z)                      :    0.869 sec (  7.2%)
Z-vector solution         :    4.983 sec ( 41.4%)
3-index derivative        :    0.141 sec (  1.2%)
2-index derivative        :    0.031 sec (  0.3%)
Fock matrix gradient      :    4.362 sec ( 36.3%)


---------------------------------------
MP2 TOTAL ENERGY:     -457.502471327 Eh
---------------------------------------

The final MP2 gradient
  0:   0.00083936   0.00038363  -0.00004914
  1:  -0.00261772  -0.00502742   0.00047297
  2:   0.00216123   0.00582126  -0.00046530
  3:  -0.01048379   0.00079627  -0.00002783
  4:   0.01028936  -0.00041622  -0.00023456
  5:   0.00556676   0.00582831  -0.00010566
  6:  -0.00396222  -0.00171811   0.00028700
  7:   0.01304755  -0.00731534   0.00068480
  8:  -0.00954406   0.00366794  -0.00034951
  9:   0.00167276  -0.00075164  -0.00092358
 10:   0.00164007  -0.00062729   0.00092025
 11:   0.00103267   0.00122614  -0.00010429
 12:  -0.00065973  -0.00089676  -0.00001299
 13:  -0.00664891   0.00387524  -0.00041995
 14:  -0.00122564  -0.00238474   0.00145288
 15:  -0.00112943  -0.00246821  -0.00112643

-----------------------------------
NORM OF THE MP2 GRADIENT:  0.028116
-----------------------------------

Maximum memory used throughout the entire MP2-calculation: 30.7 MB


-------------------------------------------------------------------------------
                          DFT DISPERSION CORRECTION                            
                                                                               
                              DFTD3 V3.1  Rev 1                                
                          USING Becke-Johnson damping                          
-------------------------------------------------------------------------------
-------------------------   ----------------
Dispersion correction           -0.010355970
-------------------------   ----------------


-------------------------   --------------------
FINAL SINGLE POINT ENERGY      -457.512827297864
-------------------------   --------------------

------------------------------------------------------------------------------
                         ORCA GEOMETRY RELAXATION STEP
------------------------------------------------------------------------------

Reading the OPT-File                    .... done
Getting information on internals        .... done
Copying old internal coords+grads       .... done
Making the new internal coordinates     .... (2022 redundants) done
Validating the new internal coordinates .... (2022 redundants) done
Calculating the B-matrix                .... done
Calculating the G,G- and P matrices     .... done
Transforming gradient to internals      .... done
Projecting the internal gradient        .... done
Number of atoms                         ....  16
Number of internal coordinates          ....  69
Current Energy                          ....  -457.512827298 Eh
Current gradient norm                   ....     0.028116146 Eh/bohr
Maximum allowed component of the step   ....  0.300
Current trust radius                    ....  0.300
Updating the Hessian (BFGS)             .... done
Forming the augmented Hessian           .... done
Diagonalizing the augmented Hessian     .... done
Last element of RFO vector              ....  0.996244409
Lowest eigenvalues of augmented Hessian:
 -0.001370582  0.014427961  0.018196039  0.019459495  0.022161805
Length of the computed step             ....  0.086912071
The final length of the internal step   ....  0.086912071
Converting the step to Cartesian space:
 Initial RMS(Int)=    0.0104629838
Transforming coordinates:
 Iter   0:  RMS(Cart)=    0.0159209421 RMS(Int)=    1.3097233636
done
Storing new coordinates                 .... done
The predicted energy change is          ....    -0.000690467
Previously predicted energy change      ....    -0.004704209
Actually observed energy change         ....    -0.005410045
Ratio of predicted to observed change   ....     1.150043407
New trust radius                        ....     0.450000000

                                .--------------------.
          ----------------------|Geometry convergence|-------------------------
          Item                value                   Tolerance       Converged
          ---------------------------------------------------------------------
          Energy change      -0.0054100450            0.0000010000      NO
          RMS gradient        0.0023345006            0.0000300000      NO
          MAX gradient        0.0081825967            0.0001000000      NO
          RMS step            0.0104629838            0.0006000000      NO
          MAX step            0.0384053493            0.0010000000      NO
          ........................................................
          Max(Bonds)      0.0118      Max(Angles)    2.20
          Max(Dihed)        1.14      Max(Improp)    0.00
          ---------------------------------------------------------------------

The optimization has not yet converged - more geometry cycles are needed


    ---------------------------------------------------------------------------
                         Redundant Internal Coordinates
                            (Angstroem and degrees)

        Definition                    Value    dE/dq     Step     New-Value
    ----------------------------------------------------------------------------
     1. B(C   1,O   0)                1.2099  0.000674 -0.0017    1.2082   
     2. B(O   2,C   1)                1.3065 -0.007574  0.0035    1.3100   
     3. B(C   3,O   2)                1.4314 -0.006102  0.0118    1.4432   
     4. B(C   4,C   1)                1.4931 -0.005462  0.0098    1.5029   
     5. B(C   5,C   4)                1.4657 -0.000587 -0.0028    1.4629   
     6. B(C   6,C   5)                1.4943  0.002941 -0.0036    1.4907   
     7. B(C   7,C   6)                1.3428 -0.000785 -0.0015    1.3413   
     8. B(O   8,C   7)                1.4003 -0.004788  0.0101    1.4104   
     9. B(O   8,C   4)                1.2808  0.003094  0.0027    1.2835   
    10. B(H   9,C   3)                1.0961 -0.000558 -0.0001    1.0960   
    11. B(H  10,C   3)                1.0963 -0.000534 -0.0001    1.0961   
    12. B(H  11,C   3)                1.0914 -0.000816  0.0003    1.0917   
    13. B(H  12,C   6)                1.0875  0.000309 -0.0001    1.0874   
    14. B(H  13,C   7)                1.0852  0.000285 -0.0003    1.0849   
    15. B(H  14,C   5)                1.1083 -0.000527  0.0009    1.1093   
    16. B(H  15,C   5)                1.1080 -0.000467  0.0008    1.1088   
    17. A(O   2,C   1,C   4)          111.79 -0.000216   -0.66    111.13   
    18. A(O   0,C   1,O   2)          128.23 -0.000619    0.78    129.01   
    19. A(O   0,C   1,C   4)          119.97  0.000835   -0.12    119.86   
    20. A(C   1,O   2,C   3)          116.52 -0.001124   -0.48    116.04   
    21. A(H   9,C   3,H  11)          110.17 -0.001822    0.59    110.76   
    22. A(H   9,C   3,H  10)          109.23 -0.001795    0.32    109.54   
    23. A(O   2,C   3,H  11)          106.19  0.001029   -0.49    105.70   
    24. A(O   2,C   3,H  10)          110.50  0.002199   -0.48    110.02   
    25. A(O   2,C   3,H   9)          110.57  0.002264   -0.50    110.07   
    26. A(H  10,C   3,H  11)          110.15 -0.001813    0.59    110.74   
    27. A(C   5,C   4,O   8)          110.84 -0.002651    0.13    110.98   
    28. A(C   1,C   4,O   8)          122.05  0.004375   -0.73    121.32   
    29. A(C   1,C   4,C   5)          127.10 -0.001725    0.60    127.70   
    30. A(H  14,C   5,H  15)          107.19  0.002513   -1.38    105.81   
    31. A(C   4,C   5,H  15)          110.34 -0.000072   -0.07    110.28   
    32. A(C   4,C   5,C   6)          101.68 -0.000107    0.34    102.02   
    33. A(C   4,C   5,H  14)          110.18  0.000061   -0.13    110.05   
    34. A(C   6,C   5,H  15)          113.81 -0.001515    0.71    114.52   
    35. A(C   6,C   5,H  14)          113.58 -0.001035    0.69    114.27   
    36. A(C   5,C   6,C   7)          107.60  0.000242    0.01    107.62   
    37. A(C   7,C   6,H  12)          125.90 -0.001207    0.26    126.16   
    38. A(C   5,C   6,H  12)          126.50  0.000965   -0.27    126.22   
    39. A(O   8,C   7,H  13)          118.56  0.008183   -2.20    116.36   
    40. A(C   6,C   7,H  13)          131.98 -0.007627    2.15    134.13   
    41. A(C   6,C   7,O   8)          109.47 -0.000556    0.05    109.51   
    42. A(C   4,O   8,C   7)          110.40  0.003072   -0.53    109.87   
    43. D(C   3,O   2,C   1,O   0)     -0.17 -0.000016    0.07     -0.10   
    44. D(C   3,O   2,C   1,C   4)    179.55 -0.000007    0.05    179.59   
    45. D(H  10,C   3,O   2,C   1)    -60.57 -0.000414    0.28    -60.29   
    46. D(H   9,C   3,O   2,C   1)     60.48  0.000288    0.03     60.52   
    47. D(H  11,C   3,O   2,C   1)    179.99 -0.000049    0.15    180.14   
    48. D(C   5,C   4,C   1,O   0)      0.41  0.000042    0.36      0.77   
    49. D(C   5,C   4,C   1,O   2)   -179.33  0.000039    0.38   -178.95   
    50. D(O   8,C   4,C   1,O   2)      0.22 -0.000170    0.21      0.43   
    51. D(O   8,C   4,C   1,O   0)    179.96 -0.000166    0.19    180.15   
    52. D(H  15,C   5,C   4,C   1)     58.42  0.001819   -1.14     57.29   
    53. D(H  14,C   5,C   4,O   8)    120.66 -0.001107    0.90    121.56   
    54. D(H  14,C   5,C   4,C   1)    -59.75 -0.001269    0.75    -59.00   
    55. D(C   6,C   5,C   4,O   8)     -0.08  0.000125   -0.01     -0.09   
    56. D(C   6,C   5,C   4,C   1)    179.51 -0.000037   -0.17    179.34   
    57. D(C   7,C   6,C   5,C   4)      0.05 -0.000050    0.05      0.10   
    58. D(H  12,C   6,C   5,H  14)     61.75  0.000369   -0.40     61.35   
    59. D(H  12,C   6,C   5,C   4)   -179.91 -0.000110   -0.07   -179.98   
    60. D(C   7,C   6,C   5,H  15)    118.69 -0.000923    0.47    119.16   
    61. D(C   7,C   6,C   5,H  14)   -118.28  0.000430   -0.29   -118.57   
    62. D(H  13,C   7,C   6,H  12)     -0.01  0.000071    0.07      0.06   
    63. D(H  13,C   7,C   6,C   5)   -179.98  0.000010   -0.04   -180.02   
    64. D(O   8,C   7,C   6,H  12)    179.96  0.000032    0.04    180.00   
    65. D(O   8,C   7,C   6,C   5)     -0.01 -0.000029   -0.07     -0.08   
    66. D(C   4,O   8,C   7,H  13)    179.93  0.000074    0.04    179.97   
    67. D(C   4,O   8,C   7,C   6)     -0.05  0.000112    0.07      0.02   
    68. D(C   7,O   8,C   4,C   5)      0.08 -0.000148   -0.03      0.05   
    69. D(C   7,O   8,C   4,C   1)   -179.53  0.000032    0.11   -179.42   
    ----------------------------------------------------------------------------

Geometry step timings:
Preparation and reading OPT file:      0.000 s ( 5.733 %)
Internal coordinates            :      0.000 s ( 0.378 %)
B/P matrices and projection     :      0.001 s (10.361 %)
Hessian update/contruction      :      0.000 s ( 3.957 %)
Making the step                 :      0.001 s ( 7.285 %)
Converting the step to Cartesian:      0.000 s ( 1.300 %)
Storing new data                :      0.000 s ( 0.447 %)
Checking convergence            :      0.000 s ( 0.168 %)
Final printing                  :      0.005 s (70.274 %)
Total time                      :      0.007 s

Time for energy+gradient        :     24.266 s
Time for complete geometry iter :     24.460 s

         *************************************************************
         *                GEOMETRY OPTIMIZATION CYCLE   4            *
         *************************************************************
---------------------------------
CARTESIAN COORDINATES (ANGSTROEM)
---------------------------------
  O      1.505063    1.505500   -0.199243
  C      1.047242    0.389408   -0.131457
  O      1.676799   -0.757019   -0.057715
  C      3.118395   -0.689462   -0.058733
  C     -0.442429    0.190481   -0.132288
  C     -1.481774    1.215884   -0.223529
  C     -2.727819    0.398301   -0.190320
  C     -2.365930   -0.889426   -0.091481
  O     -0.958978   -0.982188   -0.058528
  H      3.468277   -0.110243    0.803371
  H      3.471240   -0.219236   -0.983871
  H      3.462479   -1.723574    0.004727
  H     -3.746141    0.776816   -0.236460
  H     -2.911747   -1.825329   -0.035567
  H     -1.383809    1.931976    0.617985
  H     -1.349391    1.815401   -1.146852

----------------------------
CARTESIAN COORDINATES (A.U.)
----------------------------
  NO LB      ZA    FRAG     MASS         X           Y           Z
   0 O     8.0000    0    15.999    2.844157    2.844982   -0.376515
   1 C     6.0000    0    12.011    1.979001    0.735875   -0.248418
   2 O     8.0000    0    15.999    3.168691   -1.430559   -0.109066
   3 C     6.0000    0    12.011    5.892912   -1.302894   -0.110989
   4 C     6.0000    0    12.011   -0.836069    0.359957   -0.249988
   5 C     6.0000    0    12.011   -2.800146    2.297687   -0.422409
   6 C     6.0000    0    12.011   -5.154830    0.752679   -0.359652
   7 C     6.0000    0    12.011   -4.470960   -1.680771   -0.172873
   8 O     8.0000    0    15.999   -1.812206   -1.856066   -0.110602
   9 H     1.0000    0     1.008    6.554094   -0.208329    1.518151
  10 H     1.0000    0     1.008    6.559693   -0.414296   -1.859247
  11 H     1.0000    0     1.008    6.543137   -3.257082    0.008932
  12 H     1.0000    0     1.008   -7.079180    1.467969   -0.446844
  13 H     1.0000    0     1.008   -5.502405   -3.449371   -0.067212
  14 H     1.0000    0     1.008   -2.615020    3.650905    1.167822
  15 H     1.0000    0     1.008   -2.549979    3.430611   -2.167235

--------------------------------
INTERNAL COORDINATES (ANGSTROEM)
--------------------------------
 O      0   0   0     0.000000000000     0.00000000     0.00000000
 C      1   0   0     1.208244588630     0.00000000     0.00000000
 O      2   1   0     1.309990494633   129.00981277     0.00000000
 C      3   2   1     1.443178273307   116.04314653   359.90288866
 C      2   1   3     1.502894725490   119.85564464   180.33546461
 C      5   2   1     1.462878107703   127.69681771     0.76933475
 C      6   5   2     1.490695413102   102.00791863   179.34155448
 C      7   6   5     1.341257744721   107.61851043     0.09987873
 O      5   2   1     1.283516925798   121.31928668   180.14929951
 H      4   3   2     1.095963049438   110.06474845    60.51031559
 H      4   3   2     1.096126594458   110.01251781   299.71700892
 H      4   3   2     1.091699673767   105.69126754   180.13895741
 H      7   6   5     1.087374103172   126.22355150   180.02370348
 H      8   7   6     1.084876153690   134.13107967   179.98015829
 H      6   5   2     1.109292683772   110.02503902   300.99108278
 H      6   5   2     1.108815275547   110.24916073    57.29699066

---------------------------
INTERNAL COORDINATES (A.U.)
---------------------------
 O      0   0   0     0.000000000000     0.00000000     0.00000000
 C      1   0   0     2.283251375303     0.00000000     0.00000000
 O      2   1   0     2.475523272897   129.00981277     0.00000000
 C      3   2   1     2.727211698975   116.04314653   359.90288866
 C      2   1   3     2.840059439291   119.85564464   180.33546461
 C      5   2   1     2.764438990867   127.69681771     0.76933475
 C      6   5   2     2.817006079856   102.00791863   179.34155448
 C      7   6   5     2.534609812523   107.61851043     0.09987873
 O      5   2   1     2.425495478010   121.31928668   180.14929951
 H      4   3   2     2.071070016336   110.06474845    60.51031559
 H      4   3   2     2.071379071634   110.01251781   299.71700892
 H      4   3   2     2.063013403911   105.69126754   180.13895741
 H      7   6   5     2.054839260113   126.22355150   180.02370348
 H      8   7   6     2.050118819696   134.13107967   179.98015829
 H      6   5   2     2.096259374691   110.02503902   300.99108278
 H      6   5   2     2.095357203893   110.24916073    57.29699066


           ************************************************************
           *        Program running with 8 parallel MPI-processes     *
           *              working on a common directory               *
           ************************************************************
------------------------------------------------------------------------------
                   ___                                                        
                  /   \      - P O W E R E D   B Y -                         
                 /     \                                                     
                 |  |  |   _    _      __       _____    __    __             
                 |  |  |  | |  | |    /  \     |  _  \  |  |  /  |          
                  \  \/   | |  | |   /    \    | | | |  |  | /  /          
                 / \  \   | |__| |  /  /\  \   | |_| |  |  |/  /          
                |  |  |   |  __  | /  /__\  \  |    /   |      \           
                |  |  |   | |  | | |   __   |  |    \   |  |\   \          
                \     /   | |  | | |  |  |  |  | |\  \  |  | \   \       
                 \___/    |_|  |_| |__|  |__|  |_| \__\ |__|  \__/        
                                                                              
                      - O R C A' S   B I G   F R I E N D -                    
                                      &                                       
                       - I N T E G R A L  F E E D E R -                       
                                                                              
 v1 FN, 2020, v2 2021, v3 2022-2024                                           
------------------------------------------------------------------------------


----------------------
SHARK INTEGRAL PACKAGE
----------------------

Number of atoms                             ...     16
Number of basis functions                   ...    161
Number of shells                            ...     75
Maximum angular momentum                    ...      2
Integral batch strategy                     ... SHARK/LIBINT Hybrid
RI-J (if used) integral strategy            ... SPLIT-RIJ (Revised 2003 algorithm where possible)
Printlevel                                  ...      1
Contraction scheme used                     ... SEGMENTED contraction
Prescreening option                         ... SCHWARTZ
   Thresh                                   ... 1.000e-12
   Tcut                                     ... 1.000e-14
   Tpresel                                  ... 1.000e-14 
Coulomb Range Separation                    ... NOT USED
Exchange Range Separation                   ... NOT USED
Multipole approximations                    ... NOT USED
Finite Nucleus Model                        ... NOT USED
CABS basis                                  ... NOT available
Auxiliary Coulomb fitting basis             ... AVAILABLE
   # of basis functions in Aux-J            ...    518
   # of shells in Aux-J                     ...    170
   Maximum angular momentum in Aux-J        ...      4
Auxiliary J/K fitting basis                 ... NOT available
Auxiliary Correlation fitting basis         ... AVAILABLE
   # of basis functions in Aux-C            ...    530
   # of shells in Aux-C                     ...    186
   Maximum angular momentum in Aux-C        ...      3
Auxiliary 'external' fitting basis          ... NOT available

Checking pre-screening integrals            ... done (  0.0 sec) Dimension = 75
Check shell pair data                       ... done (  0.0 sec)
Shell pair information
Shell pair cut-off parameter TPreSel        ...   1.0e-14
Total number of shell pairs                 ...      2850
Shell pairs after pre-screening             ...      2630
Total number of primitive shell pairs       ...     10434
Primitive shell pairs kept                  ...      7090
          la=0 lb=0:    791 shell pairs
          la=1 lb=0:    950 shell pairs
          la=1 lb=1:    301 shell pairs
          la=2 lb=0:    339 shell pairs
          la=2 lb=1:    206 shell pairs
          la=2 lb=2:     43 shell pairs

Calculating one electron integrals          ... done (  0.0 sec)
Calculating RI/J V-Matrix + Cholesky decomp.... done (  0.1 sec)
Calculating RI/C V-Matrix + Cholesky decomp.... done (  0.1 sec)
Calculating Nuclear repulsion               ... done (  0.0 sec) ENN=    443.071639288458 Eh

Diagonalization of the overlap matrix:
Smallest eigenvalue                        ... 6.988e-04
Time for diagonalization                   ...    0.004 sec
Threshold for overlap eigenvalues          ... 1.000e-07
Number of eigenvalues below threshold      ... 0
Time for construction of square roots      ...    0.028 sec
Total time needed                          ...    0.033 sec

-------------------
DFT GRID GENERATION
-------------------

General Integration Accuracy     IntAcc      ... 4.388
Radial Grid Type                 RadialGrid  ... OptM3 with GC (2021)
Angular Grid (max. ang.)         AngularGrid ... 4 (Lebedev-302)
Angular grid pruning method      GridPruning ... 4 (adaptive)
Weight generation scheme         WeightScheme... mBecke (2022)
Basis function cutoff            BFCut       ... 1.0000e-12
Integration weight cutoff        WCut        ... 1.0000e-14
Partially contracted basis set               ... off
Rotationally invariant grid construction     ... off
Angular grids for H and He will be reduced by one unit

Total number of grid points                  ...    77011
Total number of batches                      ...     1211
Average number of points per batch           ...       63
Average number of grid points per atom       ...     4813

--------------------
COSX GRID GENERATION
--------------------

GRIDX 1
-------
General Integration Accuracy     IntAcc      ... 3.816
Radial Grid Type                 RadialGrid  ... OptM3 with GC (2021)
Angular Grid (max. ang.)         AngularGrid ... 1 (Lebedev-50)
Angular grid pruning method      GridPruning ... 4 (adaptive)
Weight generation scheme         WeightScheme... mBecke (2022)
Basis function cutoff            BFCut       ... 1.0000e-12
Integration weight cutoff        WCut        ... 1.0000e-14
Partially contracted basis set               ... on
Rotationally invariant grid construction     ... off
Angular grids for H and He will be reduced by one unit

Total number of grid points                  ...     9844
Total number of batches                      ...       87
Average number of points per batch           ...      113
Average number of grid points per atom       ...      615
UseSFitting                                  ... on

GRIDX 2
-------
General Integration Accuracy     IntAcc      ... 4.020
Radial Grid Type                 RadialGrid  ... OptM3 with GC (2021)
Angular Grid (max. ang.)         AngularGrid ... 2 (Lebedev-110)
Angular grid pruning method      GridPruning ... 4 (adaptive)
Weight generation scheme         WeightScheme... mBecke (2022)
Basis function cutoff            BFCut       ... 1.0000e-12
Integration weight cutoff        WCut        ... 1.0000e-14
Partially contracted basis set               ... on
Rotationally invariant grid construction     ... off
Angular grids for H and He will be reduced by one unit

Total number of grid points                  ...    21679
Total number of batches                      ...      179
Average number of points per batch           ...      121
Average number of grid points per atom       ...     1355
UseSFitting                                  ... on

GRIDX 3
-------
General Integration Accuracy     IntAcc      ... 4.338
Radial Grid Type                 RadialGrid  ... OptM3 with GC (2021)
Angular Grid (max. ang.)         AngularGrid ... 3 (Lebedev-194)
Angular grid pruning method      GridPruning ... 4 (adaptive)
Weight generation scheme         WeightScheme... mBecke (2022)
Basis function cutoff            BFCut       ... 1.0000e-12
Integration weight cutoff        WCut        ... 1.0000e-14
Partially contracted basis set               ... on
Rotationally invariant grid construction     ... off
Angular grids for H and He will be reduced by one unit

Total number of grid points                  ...    47725
Total number of batches                      ...      380
Average number of points per batch           ...      125
Average number of grid points per atom       ...     2983
UseSFitting                                  ... on
Initializing property integral containers    ... done (  0.0 sec)

SHARK setup successfully completed in   1.2 seconds

Maximum memory used throughout the entire STARTUP-calculation: 20.9 MB


           ************************************************************
           *        Program running with 8 parallel MPI-processes     *
           *              working on a common directory               *
           ************************************************************
Occupation numbers will be reassigned to an Aufbau configuration
             **** ENERGY FILE WAS UPDATED (calc.en.tmp) ****
Finished Guess after   0.2 sec
Maximum memory used throughout the entire GUESS-calculation: 9.2 MB


           ************************************************************
           *        Program running with 8 parallel MPI-processes     *
           *              working on a common directory               *
           ************************************************************
--------------------
CPCM SOLVATION MODEL
--------------------
CPCM parameters:
  Epsilon                                         ...      16.7000
  Refrac                                          ...       1.2750
  Rsolv                                           ...       1.3000
  Surface type                                    ... GAUSSIAN VDW
  Discretization scheme                           ... Constant charge density
    Threshold for H atoms                         ...       5.0000 (charges/Ang^2)
    Threshold for non-H atoms                     ...       5.0000 (charges/Ang^2)
  Epsilon function type                           ...         CPCM
Solvent:                                          ... CUSTOM
Radii:
  Scheme                                          ... Element-dependent radii
  Radius for O  used is    3.4469 Bohr (=   1.8240 Ang.)
  Radius for C  used is    3.8550 Bohr (=   2.0400 Ang.)
  Radius for H  used is    2.4944 Bohr (=   1.3200 Ang.)
Calculating surface                               ...        done! (  0.0s)
Cavity surface points                             ...         1560
Cavity Volume                                     ...    1034.8479
Cavity Surface-area                               ...     598.4954
Calculating surface distance matrix               ...        done! (  0.0s)
Performing Cholesky decomposition & store         ...        done! (  0.1s)
Overall time for CPCM initialization              ...                 0.2s

----------------------------------------D-I-I-S--------------------------------------------
Iteration    Energy (Eh)           Delta-E    RMSDP     MaxDP     DIISErr   Damp  Time(sec)
-------------------------------------------------------------------------------------------
               ***  Starting incremental Fock matrix formation  ***
    1    -457.0632849690696844     0.00e+00  1.22e-04  2.57e-03  5.15e-03  0.700   1.0
    2    -457.0633953923145896    -1.10e-04  1.02e-04  2.10e-03  4.09e-03  0.700   0.8
                               ***Turning on AO-DIIS***
                              *** Initializing SOSCF ***
---------------------------------------S-O-S-C-F--------------------------------------
Iteration    Energy (Eh)           Delta-E    RMSDP     MaxDP     MaxGrad    Time(sec)
--------------------------------------------------------------------------------------
    3    -457.0634820421078643    -8.66e-05  2.67e-04  4.91e-03  3.19e-03     0.7
               *** Restarting incremental Fock matrix formation ***
    4    -457.0637187550558451    -2.37e-04  5.79e-05  1.50e-03  4.13e-04     1.0
    5    -457.0637206470764227    -1.89e-06  3.13e-05  9.15e-04  5.02e-04     0.9
    6    -457.0637264255054220    -5.78e-06  7.54e-06  1.82e-04  4.30e-05     0.8
    7    -457.0637265121343376    -8.66e-08  3.96e-06  1.12e-04  4.16e-05     0.8
    8    -457.0637265589925278    -4.69e-08  1.31e-06  3.66e-05  1.12e-05     0.8
    9    -457.0637265628859609    -3.89e-09  5.64e-07  1.99e-05  7.69e-06     0.8
   10    -457.0637265633180846    -4.32e-10  1.59e-07  4.00e-06  1.05e-06     0.8
                 **** Energy Check signals convergence ****

               *****************************************************
               *                     SUCCESS                       *
               *           SCF CONVERGED AFTER  10 CYCLES          *
               *****************************************************

Recomputing exchange energy using gridx3       ... done (    1.009 sec)
Old exchange energy                            :    -30.683087353 Eh
New exchange energy                            :    -30.683067659 Eh
Exchange energy change after final integration :      0.000019694 Eh
Total energy after final integration           :   -457.063706869 Eh
             **** ENERGY FILE WAS UPDATED (calc.en.tmp) ****

----------------
TOTAL SCF ENERGY
----------------

Total Energy       :       -457.06370686917916 Eh          -12437.33577 eV

Components:
Nuclear Repulsion  :        443.07163928845836 Eh           12056.59225 eV
Electronic Energy  :       -900.04662151269099 Eh          -24491.51370 eV
One Electron Energy:      -1487.49507859432629 Eh          -40476.79889 eV
Two Electron Energy:        587.44845708163530 Eh           15985.28519 eV
CPCM Dielectric    :         -0.08874433908543 Eh              -2.41486 eV

Virial components:
Potential Energy   :       -910.70795445728834 Eh          -24781.62331 eV
Kinetic Energy     :        453.64424758810918 Eh           12344.28755 eV
Virial Ratio       :          2.00753775518868

DFT components:
N(Alpha)           :       33.000007904000 electrons
N(Beta)            :       33.000007904000 electrons
N(Total)           :       66.000015808000 electrons
E(X)               :      -27.313214172177 Eh       
E(C)               :       -1.667704294670 Eh       
E(XC)              :      -28.980918466847 Eh       

CPCM Solvation Model Properties:
Surface-charge          :         -1.01070556116979
Corrected charge        :         -1.00000000000000
Outlying charge corr.   :          0.00000796350031 Eh               0.00022 eV
Free-energy (cav+disp)  :  This term is not implemented in the current solvation scheme

---------------
SCF CONVERGENCE
---------------

  Last Energy change         ...    4.3212e-10  Tolerance :   1.0000e-09
  Last MAX-Density change    ...    3.9974e-06  Tolerance :   1.0000e-08
  Last RMS-Density change    ...    1.5935e-07  Tolerance :   1.0000e-09
  Last DIIS Error            ...    3.1871e-03  Tolerance :   1.0000e-08
  Last Orbital Gradient      ...    1.0494e-06  Tolerance :   2.0000e-06
  Last Orbital Rotation      ...    4.7979e-06  Tolerance :   2.0000e-06


Total SCF time: 0 days 0 hours 0 min 9 sec 
Finished LeanSCF after   9.9 sec

Maximum memory used throughout the entire LEANSCF-calculation: 17.2 MB


           ************************************************************
           *        Program running with 8 parallel MPI-processes     *
           *              working on a common directory               *
           ************************************************************

------------------------------------------------------------------------------
                                ORCA  MP2 
------------------------------------------------------------------------------

Freezing NCore=18 chemical core electrons

----------------------
RI-MP2 ENERGY+GRADIENT
----------------------
Dimension of the orbital basis            ...  161
Dimension of the AuxC basis               ...  530
Memory devoted to MP2                     ... 8000 MB   
Data format for matrix containers         ... DOUBLE
Compression type for matrix containers    ... UNCOMPRESSED
Overall scaling of the MP2 energy         ...   2.700e-01

-----------------------
SHARK RI TRANSFORMATION
-----------------------

Number of basis functions                ...    161
Number of aux functions                  ...    530
Number of operators                      ...      1
Generation of IJK                        ... YES
Generation of IAK                        ... YES
Generation of ABK                        ... NO
Orbital Range Operator  0:    0-  32 to   33- 160

Aux basis identifier                     ...   AUXC
Contraction scheme used                  ... SEGMENTED
Do orthogonalization                     ... YES
All operator combinations                ... NO
Transpose (ia|K)                         ... NO
Integral generator used                  ... LIBINT
Starting integral generation + trafo... 
Half trafo (segmented) done. Total time =  0.1 sec. integrals=  0.0 sec trafo=  0.0 sec
Integral generation and half transformation done (  0.1 sec)

Reading or making V^(-1/2)          ... done (  0.0 sec)
Sorting IJK integrals               ... done (  0.0 sec)
Sorting IAK integrals               ... done (  0.0 sec)

SHARK RI integral transformation done. Total time =  0.1 sec.

Opening buffers                              ... done
Frozen core precalculation                   ... done

Starting loop over batches of integrals:

Operator 0  - window                       ... (  9- 32)x( 33-160)
Operator 0  - Memory available             ...  8000 MB
Operator 0  - Memory needed per MO         ...   0.5 MB
Operator 0  - Number of orbitals per batch ... 3
Operator 0  - Number of batches            ... 1

OPERATOR  0   PASS   0:  MOs     9 ...   11 +   12 ...   14 +   15 ...   17 +   18 ...   20
                            +   21 ...   23 +   24 ...   26 +   27 ...   29 +   30 ...   32
  Reading integrals       ... ok
  Internal MO  11
Closing buffer GIPV ( 0.02 GB; CompressionRatio= 1.00)
Time spent in pair loops =     0.292 sec
Deleting buffers (Ka|jb) ...done

-----------------------------------------------
 RI-MP2 CORRELATION ENERGY:     -0.439689847 Eh
-----------------------------------------------


---------------------
MP2 DENSITY FORMATION
---------------------

Completing the external part of the density      ... done
Storing the unrelaxed density                    ... done

Re-sorting 3-index density container for op 0    ... done
Computing external part of the Lagrangian        ... done
Calculating the xc-kernel                        ... done
Calculating G(D)                                 ... done
Completing the Lagrangian                        ... done
Solving the Z-vector equations                   ... Using XC Grid                  ... (calc.grid_cpscf.tmp) 
Recalculating density on grid  ... (calc.grho_cpscf0.tmp) done
Calculating the xc-kernel      ... (calc.fxc_cpscf0.tmp) done

-------------------
SHARK CP-SCF DRIVER
-------------------

Dimension of the orbital basis          ...    161
Dimension of the CPSCF-problem          ...   4224
Number of operators                     ...      1
Max. number of iterations               ...    128
Convergence Tolerance                   ... 3.0e-05
Number of perturbations                 ...      1
Perturbation type                       ... REAL

----------------------------
POPLE LINEAR EQUATION SOLVER
----------------------------

  ITERATION   0:   ||err||_max =   7.3059e-02 (   0.5 sec)
  ITERATION   1:   ||err||_max =   2.1994e-02 (   0.5 sec)
  ITERATION   2:   ||err||_max =   1.1928e-02 (   0.5 sec)
  ITERATION   3:   ||err||_max =   4.0871e-03 (   0.5 sec)
  ITERATION   4:   ||err||_max =   1.2673e-03 (   0.5 sec)
  ITERATION   5:   ||err||_max =   5.3258e-04 (   0.5 sec)
  ITERATION   6:   ||err||_max =   1.6499e-04 (   0.5 sec)
  ITERATION   7:   ||err||_max =   4.0877e-05 (   0.5 sec)
  ITERATION   8:   ||err||_max =   1.5350e-05 (   0.5 sec)
done
Finalizing the relaxed density                   ... done
Transforming P to the AO basis                   ... done
Storing the relaxed density                      ... done

------------------------------------
ENERGY WEIGHTED DENSITY FINALIZATION
------------------------------------

Gathering the parts of the W-matrix              ... done
Forming the Z-density                            ... done
Transforming Z to the AO basis                   ... done
Calculating G(Z)                                 ... done
Finalizing the W-matrix                          ... done
Transforming W to the AO basis and storing       ... done

----------------------------------
MP2 DERIVATIVE INTEGRAL GENERATION
----------------------------------

Input SCF Electron Density              ... calc.scfp
Input Correlated Electron Density       ... calc.pmp2re
Input Energy Weighted Density           ... calc.wmp2.tmp

Nuclear repulsion gradient              ... done (  0.0 sec)
HCore & Overlap gradient  (SHARK)       ... done (  0.0 sec)
Two-electron RIJ gradient terms         ... done (  0.3 sec)

-----------------------------------------------------------
MP2 COSX Grid Generation
-----------------------------------------------------------

General Integration Accuracy     IntAcc      ... 4.871
Radial Grid Type                 RadialGrid  ... OptM3 with GC (2021)
Angular Grid (max. ang.)         AngularGrid ... 4 (Lebedev-302)
Angular grid pruning method      GridPruning ... 4 (adaptive)
Weight generation scheme         WeightScheme... mBecke (2022)
Basis function cutoff            BFCut       ... 1.0000e-12
Integration weight cutoff        WCut        ... 1.0000e-14
Partially contracted basis set               ... on
Rotationally invariant grid construction     ... off
Angular grids for H and He will be reduced by one unit

Total number of grid points                  ...    90044
Total number of batches                      ...      711
Average number of points per batch           ...      126
Average number of grid points per atom       ...     5628
UseSFitting                                  ... on
Two-electron COSX gradient terms        ... 
Integration Timings:
Total Time                  =     2.6 sec
Basis fcn evaluation        =     0.0 sec
Density evaluation          =     0.1 sec
A evaluation                =     2.1 sec
A derivative evaluation     =     0.0 sec
S-fit derivative evaluation =     0.0 sec
anal. over. der. evaluation =     0.0 sec
num. over. der. evaluation  =     0.2 sec
K(P) evaluation             =     0.0 sec
finalize                    =     0.0 sec

done (  3.2 sec)
CPCM gradient                           ... done (  0.3 sec)
DFT XC gradient                         ... Exchange-correlation gradient    ... done
done (  0.4 sec)
Empirical dispersion gradient           ... 
-------------------
DISPERSION GRADIENT
-------------------

   1   O   :    0.000093045    0.000119039   -0.000005472
   2   C   :    0.000196871    0.000017723    0.000002402
   3   O   :    0.000093948   -0.000034252    0.000003508
   4   C   :    0.000137648   -0.000042872    0.000003499
   5   C   :   -0.000633068   -0.000165151    0.000000871
   6   C   :   -0.000153066   -0.000015193   -0.000000675
   7   C   :    0.000084955   -0.000022845    0.000003804
   8   C   :    0.000303040    0.000197676   -0.000007657
   9   O   :   -0.000112037   -0.000101231    0.000006286
  10   H   :    0.000077129   -0.000017975    0.000026293
  11   H   :    0.000077522   -0.000021022   -0.000023229
  12   H   :    0.000067099   -0.000053613    0.000003547
  13   H   :   -0.000096977    0.000019355   -0.000003222
  14   H   :   -0.000055403   -0.000074985    0.000004347
  15   H   :   -0.000041072    0.000100390    0.000036810
  16   H   :   -0.000039634    0.000094958   -0.000051112

Difference to translation invariance:
           :    0.0000000000    0.0000000000    0.0000000000

Difference to rotation invariance:
           :    0.0000000000    0.0000000000    0.0000000000

Norm of the Dispersion gradient    ...    0.0008787386
RMS gradient                       ...    0.0001268350
MAX gradient                       ...    0.0006330680
done (  0.0 sec)

-------
TIMINGS
-------

Total time                :   11.651 sec
Integral trafo            :    0.126 sec (  1.1%)
FC preparation            :    0.025 sec (  0.2%)
I/O of integrals          :    0.048 sec (  0.4%)
K(i,j) operators          :    0.036 sec (  0.3%)
T(i,j) pair energies      :    0.009 sec (  0.1%)
V**(-1/2)                 :    0.100 sec (  0.9%)
Gamma(ia|P)               :    0.035 sec (  0.3%)
Gamma-Trafo               :    0.015 sec (  0.1%)
D(virtual)                :    0.001 sec (  0.0%)
D(internal)               :    0.045 sec (  0.4%)
W(virtual)                :    0.003 sec (  0.0%)
W(internal)               :    0.059 sec (  0.5%)
L(virtual)                :    0.056 sec (  0.5%)
L(internal)               :    0.007 sec (  0.1%)
XC kernel                 :    0.015 sec (  0.1%)
G(D)                      :    0.868 sec (  7.4%)
G(Z)                      :    0.866 sec (  7.4%)
Z-vector solution         :    4.671 sec ( 40.1%)
3-index derivative        :    0.140 sec (  1.2%)
2-index derivative        :    0.031 sec (  0.3%)
Fock matrix gradient      :    4.297 sec ( 36.9%)


---------------------------------------
MP2 TOTAL ENERGY:     -457.503396716 Eh
---------------------------------------

The final MP2 gradient
  0:  -0.00118856   0.00041239  -0.00007137
  1:   0.00370608  -0.00084416   0.00018635
  2:  -0.00274195   0.00050051  -0.00017692
  3:  -0.00361678   0.00100840  -0.00001868
  4:   0.00540937   0.00488861  -0.00036018
  5:   0.00246880   0.00189695   0.00002000
  6:  -0.00228284  -0.00111588   0.00010259
  7:   0.00618454  -0.00235720   0.00031634
  8:  -0.00566728  -0.00315874   0.00007800
  9:   0.00104490  -0.00024161  -0.00071925
 10:   0.00102082  -0.00015423   0.00066233
 11:   0.00038424   0.00052688  -0.00005973
 12:  -0.00038127  -0.00052003  -0.00000035
 13:  -0.00347600   0.00183325  -0.00022490
 14:  -0.00044730  -0.00132336   0.00090549
 15:  -0.00042781  -0.00135674  -0.00064583

-----------------------------------
NORM OF THE MP2 GRADIENT:  0.014770
-----------------------------------

Maximum memory used throughout the entire MP2-calculation: 30.9 MB


-------------------------------------------------------------------------------
                          DFT DISPERSION CORRECTION                            
                                                                               
                              DFTD3 V3.1  Rev 1                                
                          USING Becke-Johnson damping                          
-------------------------------------------------------------------------------
-------------------------   ----------------
Dispersion correction           -0.010345799
-------------------------   ----------------


-------------------------   --------------------
FINAL SINGLE POINT ENERGY      -457.513742515039
-------------------------   --------------------

------------------------------------------------------------------------------
                         ORCA GEOMETRY RELAXATION STEP
------------------------------------------------------------------------------

Reading the OPT-File                    .... done
Getting information on internals        .... done
Copying old internal coords+grads       .... done
Making the new internal coordinates     .... (2022 redundants) done
Validating the new internal coordinates .... (2022 redundants) done
Calculating the B-matrix                .... done
Calculating the G,G- and P matrices     .... done
Transforming gradient to internals      .... done
Projecting the internal gradient        .... done
Number of atoms                         ....  16
Number of internal coordinates          ....  69
Current Energy                          ....  -457.513742515 Eh
Current gradient norm                   ....     0.014769852 Eh/bohr
Maximum allowed component of the step   ....  0.300
Current trust radius                    ....  0.450
Updating the Hessian (BFGS)             .... done
Forming the augmented Hessian           .... done
Diagonalizing the augmented Hessian     .... done
Last element of RFO vector              ....  0.998274121
Lowest eigenvalues of augmented Hessian:
 -0.000469263  0.014405958  0.018192550  0.019459545  0.022145465
Length of the computed step             ....  0.058827846
The final length of the internal step   ....  0.058827846
Converting the step to Cartesian space:
 Initial RMS(Int)=    0.0070820405
Transforming coordinates:
 Iter   0:  RMS(Cart)=    0.0107726067 RMS(Int)=    1.0695096530
done
Storing new coordinates                 .... done
The predicted energy change is          ....    -0.000235443
Previously predicted energy change      ....    -0.000690467
Actually observed energy change         ....    -0.000915217
Ratio of predicted to observed change   ....     1.325504022
New trust radius                        ....     0.450000000

                                .--------------------.
          ----------------------|Geometry convergence|-------------------------
          Item                value                   Tolerance       Converged
          ---------------------------------------------------------------------
          Energy change      -0.0009152172            0.0000010000      NO
          RMS gradient        0.0013534736            0.0000300000      NO
          MAX gradient        0.0059880878            0.0001000000      NO
          RMS step            0.0070820405            0.0006000000      NO
          MAX step            0.0279847373            0.0010000000      NO
          ........................................................
          Max(Bonds)      0.0059      Max(Angles)    1.60
          Max(Dihed)        0.68      Max(Improp)    0.00
          ---------------------------------------------------------------------

The optimization has not yet converged - more geometry cycles are needed


    ---------------------------------------------------------------------------
                         Redundant Internal Coordinates
                            (Angstroem and degrees)

        Definition                    Value    dE/dq     Step     New-Value
    ----------------------------------------------------------------------------
     1. B(C   1,O   0)                1.2082 -0.000067 -0.0007    1.2076   
     2. B(O   2,C   1)                1.3100 -0.003298  0.0030    1.3130   
     3. B(C   3,O   2)                1.4432 -0.001121  0.0054    1.4486   
     4. B(C   4,C   1)                1.5029 -0.001227  0.0045    1.5074   
     5. B(C   5,C   4)                1.4629 -0.000956 -0.0004    1.4625   
     6. B(C   6,C   5)                1.4907  0.001603 -0.0027    1.4880   
     7. B(C   7,C   6)                1.3413 -0.000757  0.0000    1.3413   
     8. B(O   8,C   7)                1.4104 -0.001717  0.0059    1.4163   
     9. B(O   8,C   4)                1.2835  0.005988 -0.0026    1.2810   
    10. B(H   9,C   3)                1.0960 -0.000340  0.0003    1.0962   
    11. B(H  10,C   3)                1.0961 -0.000326  0.0002    1.0964   
    12. B(H  11,C   3)                1.0917 -0.000374  0.0003    1.0920   
    13. B(H  12,C   6)                1.0874  0.000178 -0.0002    1.0872   
    14. B(H  13,C   7)                1.0849  0.000150 -0.0002    1.0846   
    15. B(H  14,C   5)                1.1093 -0.000228  0.0006    1.1099   
    16. B(H  15,C   5)                1.1088 -0.000220  0.0006    1.1094   
    17. A(O   2,C   1,C   4)          111.13 -0.002157    0.06    111.20   
    18. A(O   0,C   1,O   2)          129.01  0.002508   -0.10    128.91   
    19. A(O   0,C   1,C   4)          119.86 -0.000351    0.04    119.89   
    20. A(C   1,O   2,C   3)          116.04 -0.001921    0.06    116.10   
    21. A(H   9,C   3,H  11)          110.75 -0.000857    0.39    111.14   
    22. A(H   9,C   3,H  10)          109.54 -0.001319    0.39    109.93   
    23. A(O   2,C   3,H  11)          105.69  0.000249   -0.26    105.43   
    24. A(O   2,C   3,H  10)          110.01  0.001422   -0.46    109.56   
    25. A(O   2,C   3,H   9)          110.06  0.001463   -0.47    109.59   
    26. A(H  10,C   3,H  11)          110.73 -0.000851    0.39    111.12   
    27. A(C   5,C   4,O   8)          110.98 -0.001930    0.21    111.19   
    28. A(C   1,C   4,O   8)          121.32  0.001966   -0.47    120.85   
    29. A(C   1,C   4,C   5)          127.70 -0.000037    0.26    127.95   
    30. A(H  14,C   5,H  15)          105.79  0.001440   -1.06    104.73   
    31. A(C   4,C   5,H  15)          110.25 -0.000422    0.06    110.30   
    32. A(C   4,C   5,C   6)          102.01  0.000746    0.06    102.07   
    33. A(C   4,C   5,H  14)          110.03 -0.000353    0.03    110.05   
    34. A(C   6,C   5,H  15)          114.51 -0.000870    0.50    115.01   
    35. A(C   6,C   5,H  14)          114.27 -0.000641    0.49    114.75   
    36. A(C   5,C   6,C   7)          107.62  0.000362    0.04    107.65   
    37. A(C   7,C   6,H  12)          126.16 -0.000806    0.20    126.36   
    38. A(C   5,C   6,H  12)          126.22  0.000444   -0.23    125.99   
    39. A(O   8,C   7,H  13)          116.36  0.003863   -1.54    114.81   
    40. A(C   6,C   7,H  13)          134.13 -0.004218    1.60    135.73   
    41. A(C   6,C   7,O   8)          109.51  0.000355   -0.06    109.45   
    42. A(C   4,O   8,C   7)          109.88  0.000468   -0.25    109.63   
    43. D(C   3,O   2,C   1,O   0)     -0.10  0.000031   -0.05     -0.14   
    44. D(C   3,O   2,C   1,C   4)    179.59  0.000022   -0.05    179.55   
    45. D(H  10,C   3,O   2,C   1)    -60.28 -0.000158    0.24    -60.04   
    46. D(H   9,C   3,O   2,C   1)     60.51  0.000056    0.13     60.64   
    47. D(H  11,C   3,O   2,C   1)   -179.86 -0.000043    0.18   -179.68   
    48. D(C   5,C   4,C   1,O   0)      0.77  0.000012    0.34      1.11   
    49. D(C   5,C   4,C   1,O   2)   -178.95  0.000010    0.34   -178.61   
    50. D(O   8,C   4,C   1,O   2)      0.43 -0.000103    0.27      0.70   
    51. D(O   8,C   4,C   1,O   0)   -179.85 -0.000101    0.27   -179.58   
    52. D(H  15,C   5,C   4,C   1)     57.30  0.000756   -0.68     56.62   
    53. D(H  14,C   5,C   4,O   8)    121.56 -0.000455    0.64    122.19   
    54. D(H  14,C   5,C   4,C   1)    -59.01 -0.000539    0.57    -58.44   
    55. D(C   6,C   5,C   4,O   8)     -0.09  0.000043    0.03     -0.06   
    56. D(C   6,C   5,C   4,C   1)    179.34 -0.000041   -0.04    179.31   
    57. D(C   7,C   6,C   5,C   4)      0.10  0.000003   -0.04      0.06   
    58. D(H  12,C   6,C   5,H  14)     61.34  0.000215   -0.38     60.97   
    59. D(H  12,C   6,C   5,C   4)   -179.98 -0.000053   -0.08   -180.05   
    60. D(C   7,C   6,C   5,H  15)    119.17 -0.000461    0.31    119.48   
    61. D(C   7,C   6,C   5,H  14)   -118.58  0.000271   -0.33   -118.91   
    62. D(H  13,C   7,C   6,H  12)      0.06  0.000045    0.04      0.10   
    63. D(H  13,C   7,C   6,C   5)    179.98 -0.000010   -0.00    179.98   
    64. D(O   8,C   7,C   6,H  12)    180.00  0.000015    0.08    180.08   
    65. D(O   8,C   7,C   6,C   5)     -0.08 -0.000040    0.04     -0.04   
    66. D(C   4,O   8,C   7,H  13)    179.97  0.000040    0.03    180.00   
    67. D(C   4,O   8,C   7,C   6)      0.02  0.000069   -0.02      0.00   
    68. D(C   7,O   8,C   4,C   5)      0.05 -0.000068   -0.01      0.04   
    69. D(C   7,O   8,C   4,C   1)   -179.43  0.000021    0.05   -179.38   
    ----------------------------------------------------------------------------

Geometry step timings:
Preparation and reading OPT file:      0.001 s ( 7.727 %)
Internal coordinates            :      0.000 s ( 0.372 %)
B/P matrices and projection     :      0.001 s ( 9.602 %)
Hessian update/contruction      :      0.000 s ( 3.671 %)
Making the step                 :      0.001 s ( 7.089 %)
Converting the step to Cartesian:      0.000 s ( 0.891 %)
Storing new data                :      0.000 s ( 0.439 %)
Checking convergence            :      0.000 s ( 0.160 %)
Final printing                  :      0.005 s (70.023 %)
Total time                      :      0.008 s

Time for energy+gradient        :     23.740 s
Time for complete geometry iter :     23.938 s

         *************************************************************
         *                GEOMETRY OPTIMIZATION CYCLE   5            *
         *************************************************************
---------------------------------
CARTESIAN COORDINATES (ANGSTROEM)
---------------------------------
  O      1.507296    1.505519   -0.193405
  C      1.046765    0.391097   -0.128967
  O      1.676711   -0.758764   -0.058191
  C      3.123807   -0.693834   -0.059736
  C     -0.447739    0.194557   -0.130677
  C     -1.489273    1.216837   -0.225755
  C     -2.731905    0.398991   -0.191885
  C     -2.369073   -0.888288   -0.090098
  O     -0.956112   -0.978745   -0.054926
  H      3.466761   -0.117866    0.807644
  H      3.468686   -0.217143   -0.984836
  H      3.461072   -1.730819   -0.002108
  H     -3.749004    0.780080   -0.239240
  H     -2.887641   -1.839089   -0.031018
  H     -1.387565    1.942225    0.608143
  H     -1.351308    1.822533   -1.144905

----------------------------
CARTESIAN COORDINATES (A.U.)
----------------------------
  NO LB      ZA    FRAG     MASS         X           Y           Z
   0 O     8.0000    0    15.999    2.848376    2.845019   -0.365482
   1 C     6.0000    0    12.011    1.978098    0.739066   -0.243712
   2 O     8.0000    0    15.999    3.168524   -1.433856   -0.109964
   3 C     6.0000    0    12.011    5.903139   -1.311156   -0.112885
   4 C     6.0000    0    12.011   -0.846105    0.367660   -0.246943
   5 C     6.0000    0    12.011   -2.814318    2.299488   -0.426616
   6 C     6.0000    0    12.011   -5.162552    0.753983   -0.362611
   7 C     6.0000    0    12.011   -4.476899   -1.678622   -0.170260
   8 O     8.0000    0    15.999   -1.806789   -1.849560   -0.103795
   9 H     1.0000    0     1.008    6.551230   -0.222735    1.526226
  10 H     1.0000    0     1.008    6.554867   -0.410340   -1.861070
  11 H     1.0000    0     1.008    6.540479   -3.270773   -0.003984
  12 H     1.0000    0     1.008   -7.084590    1.474138   -0.452099
  13 H     1.0000    0     1.008   -5.456851   -3.475374   -0.058616
  14 H     1.0000    0     1.008   -2.622119    3.670273    1.149224
  15 H     1.0000    0     1.008   -2.553603    3.444088   -2.163557

--------------------------------
INTERNAL COORDINATES (ANGSTROEM)
--------------------------------
 O      0   0   0     0.000000000000     0.00000000     0.00000000
 C      1   0   0     1.207550592981     0.00000000     0.00000000
 O      2   1   0     1.313019927187   128.91030392     0.00000000
 C      3   2   1     1.448552650151   116.10226863   359.85475055
 C      2   1   3     1.507372802568   119.89353647   180.33212637
 C      5   2   1     1.462493588302   127.95319519     1.11210720
 C      6   5   2     1.488002959607   102.06726306   179.30496127
 C      7   6   5     1.341303429044   107.65687876     0.06015534
 O      5   2   1     1.280944196535   120.85362324   180.42255235
 H      4   3   2     1.096222961854   109.58735931    60.63514869
 H      4   3   2     1.096351196924   109.55086966   299.95689995
 H      4   3   2     1.091973760030   105.42192677   180.31616514
 H      7   6   5     1.087180845998   125.98801299   179.94345489
 H      8   7   6     1.084631356620   135.73395377   179.97420022
 H      6   5   2     1.109918596741   110.04311921   301.55964655
 H      6   5   2     1.109386553387   110.29979902    56.61723467

---------------------------
INTERNAL COORDINATES (A.U.)
---------------------------
 O      0   0   0     0.000000000000     0.00000000     0.00000000
 C      1   0   0     2.281939913588     0.00000000     0.00000000
 O      2   1   0     2.481248070765   128.91030392     0.00000000
 C      3   2   1     2.737367799350   116.10226863   359.85475055
 C      2   1   3     2.848521778575   119.89353647   180.33212637
 C      5   2   1     2.763712354506   127.95319519     1.11210720
 C      6   5   2     2.811918080122   102.06726306   179.30496127
 C      7   6   5     2.534696143383   107.65687876     0.06015534
 O      5   2   1     2.420633724287   120.85362324   180.42255235
 H      4   3   2     2.071561179619   109.58735931    60.63514869
 H      4   3   2     2.071803508782   109.55086966   299.95689995
 H      4   3   2     2.063531351886   105.42192677   180.31616514
 H      7   6   5     2.054474056981   125.98801299   179.94345489
 H      8   7   6     2.049656220275   135.73395377   179.97420022
 H      6   5   2     2.097442178786   110.04311921   301.55964655
 H      6   5   2     2.096436762556   110.29979902    56.61723467


           ************************************************************
           *        Program running with 8 parallel MPI-processes     *
           *              working on a common directory               *
           ************************************************************
------------------------------------------------------------------------------
                   ___                                                        
                  /   \      - P O W E R E D   B Y -                         
                 /     \                                                     
                 |  |  |   _    _      __       _____    __    __             
                 |  |  |  | |  | |    /  \     |  _  \  |  |  /  |          
                  \  \/   | |  | |   /    \    | | | |  |  | /  /          
                 / \  \   | |__| |  /  /\  \   | |_| |  |  |/  /          
                |  |  |   |  __  | /  /__\  \  |    /   |      \           
                |  |  |   | |  | | |   __   |  |    \   |  |\   \          
                \     /   | |  | | |  |  |  |  | |\  \  |  | \   \       
                 \___/    |_|  |_| |__|  |__|  |_| \__\ |__|  \__/        
                                                                              
                      - O R C A' S   B I G   F R I E N D -                    
                                      &                                       
                       - I N T E G R A L  F E E D E R -                       
                                                                              
 v1 FN, 2020, v2 2021, v3 2022-2024                                           
------------------------------------------------------------------------------


----------------------
SHARK INTEGRAL PACKAGE
----------------------

Number of atoms                             ...     16
Number of basis functions                   ...    161
Number of shells                            ...     75
Maximum angular momentum                    ...      2
Integral batch strategy                     ... SHARK/LIBINT Hybrid
RI-J (if used) integral strategy            ... SPLIT-RIJ (Revised 2003 algorithm where possible)
Printlevel                                  ...      1
Contraction scheme used                     ... SEGMENTED contraction
Prescreening option                         ... SCHWARTZ
   Thresh                                   ... 1.000e-12
   Tcut                                     ... 1.000e-14
   Tpresel                                  ... 1.000e-14 
Coulomb Range Separation                    ... NOT USED
Exchange Range Separation                   ... NOT USED
Multipole approximations                    ... NOT USED
Finite Nucleus Model                        ... NOT USED
CABS basis                                  ... NOT available
Auxiliary Coulomb fitting basis             ... AVAILABLE
   # of basis functions in Aux-J            ...    518
   # of shells in Aux-J                     ...    170
   Maximum angular momentum in Aux-J        ...      4
Auxiliary J/K fitting basis                 ... NOT available
Auxiliary Correlation fitting basis         ... AVAILABLE
   # of basis functions in Aux-C            ...    530
   # of shells in Aux-C                     ...    186
   Maximum angular momentum in Aux-C        ...      3
Auxiliary 'external' fitting basis          ... NOT available

Checking pre-screening integrals            ... done (  0.0 sec) Dimension = 75
Check shell pair data                       ... done (  0.0 sec)
Shell pair information
Shell pair cut-off parameter TPreSel        ...   1.0e-14
Total number of shell pairs                 ...      2850
Shell pairs after pre-screening             ...      2631
Total number of primitive shell pairs       ...     10434
Primitive shell pairs kept                  ...      7088
          la=0 lb=0:    791 shell pairs
          la=1 lb=0:    950 shell pairs
          la=1 lb=1:    301 shell pairs
          la=2 lb=0:    339 shell pairs
          la=2 lb=1:    207 shell pairs
          la=2 lb=2:     43 shell pairs

Calculating one electron integrals          ... done (  0.0 sec)
Calculating RI/J V-Matrix + Cholesky decomp.... done (  0.1 sec)
Calculating RI/C V-Matrix + Cholesky decomp.... done (  0.1 sec)
Calculating Nuclear repulsion               ... done (  0.0 sec) ENN=    442.696286663946 Eh

Diagonalization of the overlap matrix:
Smallest eigenvalue                        ... 6.965e-04
Time for diagonalization                   ...    0.004 sec
Threshold for overlap eigenvalues          ... 1.000e-07
Number of eigenvalues below threshold      ... 0
Time for construction of square roots      ...    0.039 sec
Total time needed                          ...    0.043 sec

-------------------
DFT GRID GENERATION
-------------------

General Integration Accuracy     IntAcc      ... 4.388
Radial Grid Type                 RadialGrid  ... OptM3 with GC (2021)
Angular Grid (max. ang.)         AngularGrid ... 4 (Lebedev-302)
Angular grid pruning method      GridPruning ... 4 (adaptive)
Weight generation scheme         WeightScheme... mBecke (2022)
Basis function cutoff            BFCut       ... 1.0000e-12
Integration weight cutoff        WCut        ... 1.0000e-14
Partially contracted basis set               ... off
Rotationally invariant grid construction     ... off
Angular grids for H and He will be reduced by one unit

Total number of grid points                  ...    77012
Total number of batches                      ...     1214
Average number of points per batch           ...       63
Average number of grid points per atom       ...     4813

--------------------
COSX GRID GENERATION
--------------------

GRIDX 1
-------
General Integration Accuracy     IntAcc      ... 3.816
Radial Grid Type                 RadialGrid  ... OptM3 with GC (2021)
Angular Grid (max. ang.)         AngularGrid ... 1 (Lebedev-50)
Angular grid pruning method      GridPruning ... 4 (adaptive)
Weight generation scheme         WeightScheme... mBecke (2022)
Basis function cutoff            BFCut       ... 1.0000e-12
Integration weight cutoff        WCut        ... 1.0000e-14
Partially contracted basis set               ... on
Rotationally invariant grid construction     ... off
Angular grids for H and He will be reduced by one unit

Total number of grid points                  ...     9842
Total number of batches                      ...       87
Average number of points per batch           ...      113
Average number of grid points per atom       ...      615
UseSFitting                                  ... on

GRIDX 2
-------
General Integration Accuracy     IntAcc      ... 4.020
Radial Grid Type                 RadialGrid  ... OptM3 with GC (2021)
Angular Grid (max. ang.)         AngularGrid ... 2 (Lebedev-110)
Angular grid pruning method      GridPruning ... 4 (adaptive)
Weight generation scheme         WeightScheme... mBecke (2022)
Basis function cutoff            BFCut       ... 1.0000e-12
Integration weight cutoff        WCut        ... 1.0000e-14
Partially contracted basis set               ... on
Rotationally invariant grid construction     ... off
Angular grids for H and He will be reduced by one unit

Total number of grid points                  ...    21679
Total number of batches                      ...      180
Average number of points per batch           ...      120
Average number of grid points per atom       ...     1355
UseSFitting                                  ... on

GRIDX 3
-------
General Integration Accuracy     IntAcc      ... 4.338
Radial Grid Type                 RadialGrid  ... OptM3 with GC (2021)
Angular Grid (max. ang.)         AngularGrid ... 3 (Lebedev-194)
Angular grid pruning method      GridPruning ... 4 (adaptive)
Weight generation scheme         WeightScheme... mBecke (2022)
Basis function cutoff            BFCut       ... 1.0000e-12
Integration weight cutoff        WCut        ... 1.0000e-14
Partially contracted basis set               ... on
Rotationally invariant grid construction     ... off
Angular grids for H and He will be reduced by one unit

Total number of grid points                  ...    47735
Total number of batches                      ...      380
Average number of points per batch           ...      125
Average number of grid points per atom       ...     2983
UseSFitting                                  ... on
Initializing property integral containers    ... done (  0.0 sec)

SHARK setup successfully completed in   1.3 seconds

Maximum memory used throughout the entire STARTUP-calculation: 20.9 MB


           ************************************************************
           *        Program running with 8 parallel MPI-processes     *
           *              working on a common directory               *
           ************************************************************
Occupation numbers will be reassigned to an Aufbau configuration
             **** ENERGY FILE WAS UPDATED (calc.en.tmp) ****
Finished Guess after   0.2 sec
Maximum memory used throughout the entire GUESS-calculation: 9.2 MB


           ************************************************************
           *        Program running with 8 parallel MPI-processes     *
           *              working on a common directory               *
           ************************************************************
--------------------
CPCM SOLVATION MODEL
--------------------
CPCM parameters:
  Epsilon                                         ...      16.7000
  Refrac                                          ...       1.2750
  Rsolv                                           ...       1.3000
  Surface type                                    ... GAUSSIAN VDW
  Discretization scheme                           ... Constant charge density
    Threshold for H atoms                         ...       5.0000 (charges/Ang^2)
    Threshold for non-H atoms                     ...       5.0000 (charges/Ang^2)
  Epsilon function type                           ...         CPCM
Solvent:                                          ... CUSTOM
Radii:
  Scheme                                          ... Element-dependent radii
  Radius for O  used is    3.4469 Bohr (=   1.8240 Ang.)
  Radius for C  used is    3.8550 Bohr (=   2.0400 Ang.)
  Radius for H  used is    2.4944 Bohr (=   1.3200 Ang.)
Calculating surface                               ...        done! (  0.0s)
Cavity surface points                             ...         1560
Cavity Volume                                     ...    1035.7897
Cavity Surface-area                               ...     599.0715
Calculating surface distance matrix               ...        done! (  0.0s)
Performing Cholesky decomposition & store         ...        done! (  0.1s)
Overall time for CPCM initialization              ...                 0.2s

----------------------------------------D-I-I-S--------------------------------------------
Iteration    Energy (Eh)           Delta-E    RMSDP     MaxDP     DIISErr   Damp  Time(sec)
-------------------------------------------------------------------------------------------
               ***  Starting incremental Fock matrix formation  ***
    1    -457.0638549507924040     0.00e+00  6.80e-05  1.22e-03  3.57e-03  0.700   1.0
                              *** Initializing SOSCF ***
---------------------------------------S-O-S-C-F--------------------------------------
Iteration    Energy (Eh)           Delta-E    RMSDP     MaxDP     MaxGrad    Time(sec)
--------------------------------------------------------------------------------------
    2    -457.0638909881195673    -3.60e-05  1.91e-04  3.39e-03  2.88e-03     1.0
               *** Restarting incremental Fock matrix formation ***
    3    -457.0639936425824885    -1.03e-04  4.34e-05  7.15e-04  2.80e-04     1.4
    4    -457.0639993736143083    -5.73e-06  3.12e-05  5.42e-04  1.78e-04     1.3
    5    -457.0640003232830963    -9.50e-07  1.35e-05  2.93e-04  1.45e-04     0.8
    6    -457.0640008994122923    -5.76e-07  3.92e-06  1.16e-04  2.98e-05     0.8
    7    -457.0640009106858201    -1.13e-08  1.75e-06  5.33e-05  3.29e-05     0.8
    8    -457.0640009269934012    -1.63e-08  5.74e-07  1.72e-05  4.25e-06     0.8
    9    -457.0640009281731295    -1.18e-09  2.45e-07  7.50e-06  2.45e-06     0.8
   10    -457.0640009281281095     4.50e-11  9.44e-08  2.84e-06  7.89e-07     0.8
                 **** Energy Check signals convergence ****

               *****************************************************
               *                     SUCCESS                       *
               *           SCF CONVERGED AFTER  10 CYCLES          *
               *****************************************************

Recomputing exchange energy using gridx3       ... done (    1.010 sec)
Old exchange energy                            :    -30.680446055 Eh
New exchange energy                            :    -30.680429590 Eh
Exchange energy change after final integration :      0.000016465 Eh
Total energy after final integration           :   -457.063984463 Eh
             **** ENERGY FILE WAS UPDATED (calc.en.tmp) ****

----------------
TOTAL SCF ENERGY
----------------

Total Energy       :       -457.06398446263097 Eh          -12437.34332 eV

Components:
Nuclear Repulsion  :        442.69628666394573 Eh           12046.37839 eV
Electronic Energy  :       -899.67151670140311 Eh          -24481.30658 eV
One Electron Energy:      -1486.78120332620119 Eh          -40457.37336 eV
Two Electron Energy:        587.10968662479809 Eh           15976.06678 eV
CPCM Dielectric    :         -0.08877089067076 Eh              -2.41558 eV

Virial components:
Potential Energy   :       -910.69194556413481 Eh          -24781.18769 eV
Kinetic Energy     :        453.62796110150384 Eh           12343.84437 eV
Virial Ratio       :          2.00757454049522

DFT components:
N(Alpha)           :       33.000011459688 electrons
N(Beta)            :       33.000011459688 electrons
N(Total)           :       66.000022919376 electrons
E(X)               :      -27.311079928843 Eh       
E(C)               :       -1.667433953860 Eh       
E(XC)              :      -28.978513882703 Eh       

CPCM Solvation Model Properties:
Surface-charge          :         -1.01070732799071
Corrected charge        :         -1.00000000000000
Outlying charge corr.   :          0.00000796248736 Eh               0.00022 eV
Free-energy (cav+disp)  :  This term is not implemented in the current solvation scheme

---------------
SCF CONVERGENCE
---------------

  Last Energy change         ...   -4.5020e-11  Tolerance :   1.0000e-09
  Last MAX-Density change    ...    2.8411e-06  Tolerance :   1.0000e-08
  Last RMS-Density change    ...    9.4416e-08  Tolerance :   1.0000e-09
  Last DIIS Error            ...    2.8778e-03  Tolerance :   1.0000e-08
  Last Orbital Gradient      ...    7.8912e-07  Tolerance :   2.0000e-06
  Last Orbital Rotation      ...    1.3322e-06  Tolerance :   2.0000e-06


Total SCF time: 0 days 0 hours 0 min 11 sec 
Finished LeanSCF after  11.1 sec

Maximum memory used throughout the entire LEANSCF-calculation: 17.3 MB


           ************************************************************
           *        Program running with 8 parallel MPI-processes     *
           *              working on a common directory               *
           ************************************************************

------------------------------------------------------------------------------
                                ORCA  MP2 
------------------------------------------------------------------------------

Freezing NCore=18 chemical core electrons

----------------------
RI-MP2 ENERGY+GRADIENT
----------------------
Dimension of the orbital basis            ...  161
Dimension of the AuxC basis               ...  530
Memory devoted to MP2                     ... 8000 MB   
Data format for matrix containers         ... DOUBLE
Compression type for matrix containers    ... UNCOMPRESSED
Overall scaling of the MP2 energy         ...   2.700e-01

-----------------------
SHARK RI TRANSFORMATION
-----------------------

Number of basis functions                ...    161
Number of aux functions                  ...    530
Number of operators                      ...      1
Generation of IJK                        ... YES
Generation of IAK                        ... YES
Generation of ABK                        ... NO
Orbital Range Operator  0:    0-  32 to   33- 160

Aux basis identifier                     ...   AUXC
Contraction scheme used                  ... SEGMENTED
Do orthogonalization                     ... YES
All operator combinations                ... NO
Transpose (ia|K)                         ... NO
Integral generator used                  ... LIBINT
Starting integral generation + trafo... 
Half trafo (segmented) done. Total time =  0.1 sec. integrals=  0.0 sec trafo=  0.0 sec
Integral generation and half transformation done (  0.1 sec)

Reading or making V^(-1/2)          ... done (  0.0 sec)
Sorting IJK integrals               ... done (  0.0 sec)
Sorting IAK integrals               ... done (  0.0 sec)

SHARK RI integral transformation done. Total time =  0.1 sec.

Opening buffers                              ... done
Frozen core precalculation                   ... done

Starting loop over batches of integrals:

Operator 0  - window                       ... (  9- 32)x( 33-160)
Operator 0  - Memory available             ...  8000 MB
Operator 0  - Memory needed per MO         ...   0.5 MB
Operator 0  - Number of orbitals per batch ... 3
Operator 0  - Number of batches            ... 1

OPERATOR  0   PASS   0:  MOs     9 ...   11 +   12 ...   14 +   15 ...   17 +   18 ...   20
                            +   21 ...   23 +   24 ...   26 +   27 ...   29 +   30 ...   32
  Reading integrals       ... ok
  Internal MO  11
Closing buffer GIPV ( 0.02 GB; CompressionRatio= 1.00)
Time spent in pair loops =     0.286 sec
Deleting buffers (Ka|jb) ...done

-----------------------------------------------
 RI-MP2 CORRELATION ENERGY:     -0.439704192 Eh
-----------------------------------------------


---------------------
MP2 DENSITY FORMATION
---------------------

Completing the external part of the density      ... done
Storing the unrelaxed density                    ... done

Re-sorting 3-index density container for op 0    ... done
Computing external part of the Lagrangian        ... done
Calculating the xc-kernel                        ... done
Calculating G(D)                                 ... done
Completing the Lagrangian                        ... done
Solving the Z-vector equations                   ... Using XC Grid                  ... (calc.grid_cpscf.tmp) 
Recalculating density on grid  ... (calc.grho_cpscf0.tmp) done
Calculating the xc-kernel      ... (calc.fxc_cpscf0.tmp) done

-------------------
SHARK CP-SCF DRIVER
-------------------

Dimension of the orbital basis          ...    161
Dimension of the CPSCF-problem          ...   4224
Number of operators                     ...      1
Max. number of iterations               ...    128
Convergence Tolerance                   ... 3.0e-05
Number of perturbations                 ...      1
Perturbation type                       ... REAL

----------------------------
POPLE LINEAR EQUATION SOLVER
----------------------------

  ITERATION   0:   ||err||_max =   7.2947e-02 (   0.5 sec)
  ITERATION   1:   ||err||_max =   2.1770e-02 (   0.5 sec)
  ITERATION   2:   ||err||_max =   1.1732e-02 (   0.5 sec)
  ITERATION   3:   ||err||_max =   4.0198e-03 (   0.5 sec)
  ITERATION   4:   ||err||_max =   1.2395e-03 (   0.5 sec)
  ITERATION   5:   ||err||_max =   5.1858e-04 (   0.5 sec)
  ITERATION   6:   ||err||_max =   1.6253e-04 (   0.5 sec)
  ITERATION   7:   ||err||_max =   4.0315e-05 (   0.5 sec)
  ITERATION   8:   ||err||_max =   1.5306e-05 (   0.5 sec)
done
Finalizing the relaxed density                   ... done
Transforming P to the AO basis                   ... done
Storing the relaxed density                      ... done

------------------------------------
ENERGY WEIGHTED DENSITY FINALIZATION
------------------------------------

Gathering the parts of the W-matrix              ... done
Forming the Z-density                            ... done
Transforming Z to the AO basis                   ... done
Calculating G(Z)                                 ... done
Finalizing the W-matrix                          ... done
Transforming W to the AO basis and storing       ... done

----------------------------------
MP2 DERIVATIVE INTEGRAL GENERATION
----------------------------------

Input SCF Electron Density              ... calc.scfp
Input Correlated Electron Density       ... calc.pmp2re
Input Energy Weighted Density           ... calc.wmp2.tmp

Nuclear repulsion gradient              ... done (  0.0 sec)
HCore & Overlap gradient  (SHARK)       ... done (  0.0 sec)
Two-electron RIJ gradient terms         ... done (  0.3 sec)

-----------------------------------------------------------
MP2 COSX Grid Generation
-----------------------------------------------------------

General Integration Accuracy     IntAcc      ... 4.871
Radial Grid Type                 RadialGrid  ... OptM3 with GC (2021)
Angular Grid (max. ang.)         AngularGrid ... 4 (Lebedev-302)
Angular grid pruning method      GridPruning ... 4 (adaptive)
Weight generation scheme         WeightScheme... mBecke (2022)
Basis function cutoff            BFCut       ... 1.0000e-12
Integration weight cutoff        WCut        ... 1.0000e-14
Partially contracted basis set               ... on
Rotationally invariant grid construction     ... off
Angular grids for H and He will be reduced by one unit

Total number of grid points                  ...    90042
Total number of batches                      ...      712
Average number of points per batch           ...      126
Average number of grid points per atom       ...     5628
UseSFitting                                  ... on
Two-electron COSX gradient terms        ... 
Integration Timings:
Total Time                  =     2.7 sec
Basis fcn evaluation        =     0.0 sec
Density evaluation          =     0.1 sec
A evaluation                =     2.3 sec
A derivative evaluation     =     0.0 sec
S-fit derivative evaluation =     0.0 sec
anal. over. der. evaluation =     0.0 sec
num. over. der. evaluation  =     0.2 sec
K(P) evaluation             =     0.0 sec
finalize                    =     0.0 sec

done (  3.3 sec)
CPCM gradient                           ... done (  0.4 sec)
DFT XC gradient                         ... Exchange-correlation gradient    ... done
done (  0.4 sec)
Empirical dispersion gradient           ... 
-------------------
DISPERSION GRADIENT
-------------------

   1   O   :    0.000094604    0.000120090   -0.000004925
   2   C   :    0.000193385    0.000018808    0.000002703
   3   O   :    0.000096421   -0.000035177    0.000003572
   4   C   :    0.000139436   -0.000044492    0.000003440
   5   C   :   -0.000636315   -0.000165772    0.000000561
   6   C   :   -0.000154490   -0.000016230   -0.000000735
   7   C   :    0.000085726   -0.000021954    0.000003969
   8   C   :    0.000306323    0.000199648   -0.000007618
   9   O   :   -0.000113170   -0.000101814    0.000006523
  10   H   :    0.000076995   -0.000018225    0.000026290
  11   H   :    0.000077347   -0.000020969   -0.000023271
  12   H   :    0.000066859   -0.000053622    0.000003293
  13   H   :   -0.000097130    0.000019582   -0.000003367
  14   H   :   -0.000055166   -0.000075853    0.000004513
  15   H   :   -0.000041141    0.000100744    0.000036137
  16   H   :   -0.000039683    0.000095237   -0.000051084

Difference to translation invariance:
           :    0.0000000000   -0.0000000000    0.0000000000

Difference to rotation invariance:
           :    0.0000000000    0.0000000000    0.0000000000

Norm of the Dispersion gradient    ...    0.0008836165
RMS gradient                       ...    0.0001275391
MAX gradient                       ...    0.0006363148
done (  0.0 sec)

-------
TIMINGS
-------

Total time                :   11.779 sec
Integral trafo            :    0.126 sec (  1.1%)
FC preparation            :    0.031 sec (  0.3%)
I/O of integrals          :    0.048 sec (  0.4%)
K(i,j) operators          :    0.035 sec (  0.3%)
T(i,j) pair energies      :    0.009 sec (  0.1%)
V**(-1/2)                 :    0.097 sec (  0.8%)
Gamma(ia|P)               :    0.035 sec (  0.3%)
Gamma-Trafo               :    0.015 sec (  0.1%)
D(virtual)                :    0.001 sec (  0.0%)
D(internal)               :    0.043 sec (  0.4%)
W(virtual)                :    0.003 sec (  0.0%)
W(internal)               :    0.055 sec (  0.5%)
L(virtual)                :    0.057 sec (  0.5%)
L(internal)               :    0.007 sec (  0.1%)
XC kernel                 :    0.014 sec (  0.1%)
G(D)                      :    0.873 sec (  7.4%)
G(Z)                      :    0.874 sec (  7.4%)
Z-vector solution         :    4.674 sec ( 39.7%)
3-index derivative        :    0.141 sec (  1.2%)
2-index derivative        :    0.030 sec (  0.3%)
Fock matrix gradient      :    4.418 sec ( 37.5%)


---------------------------------------
MP2 TOTAL ENERGY:     -457.503688655 Eh
---------------------------------------

The final MP2 gradient
  0:  -0.00127156  -0.00029064  -0.00000473
  1:   0.00347377   0.00134000  -0.00001190
  2:  -0.00209845  -0.00145347  -0.00001763
  3:   0.00047419   0.00018697   0.00000157
  4:   0.00060899   0.00436370  -0.00020943
  5:  -0.00001928  -0.00018840  -0.00006191
  6:  -0.00100731   0.00026215   0.00003611
  7:   0.00261187  -0.00026430   0.00003015
  8:  -0.00221916  -0.00376995   0.00020795
  9:   0.00025054   0.00011758  -0.00019535
 10:   0.00024139   0.00013417   0.00011705
 11:   0.00000856   0.00003936  -0.00003539
 12:  -0.00006713  -0.00020896   0.00003321
 13:  -0.00101561   0.00052829  -0.00008224
 14:   0.00001459  -0.00041637   0.00040752
 15:   0.00000748  -0.00038632  -0.00021884

-----------------------------------
NORM OF THE MP2 GRADIENT:  0.008432
-----------------------------------

Maximum memory used throughout the entire MP2-calculation: 31.0 MB


-------------------------------------------------------------------------------
                          DFT DISPERSION CORRECTION                            
                                                                               
                              DFTD3 V3.1  Rev 1                                
                          USING Becke-Johnson damping                          
-------------------------------------------------------------------------------
-------------------------   ----------------
Dispersion correction           -0.010336481
-------------------------   ----------------


-------------------------   --------------------
FINAL SINGLE POINT ENERGY      -457.514025135704
-------------------------   --------------------

------------------------------------------------------------------------------
                         ORCA GEOMETRY RELAXATION STEP
------------------------------------------------------------------------------

Reading the OPT-File                    .... done
Getting information on internals        .... done
Copying old internal coords+grads       .... done
Making the new internal coordinates     .... (2022 redundants) done
Validating the new internal coordinates .... (2022 redundants) done
Calculating the B-matrix                .... done
Calculating the G,G- and P matrices     .... done
Transforming gradient to internals      .... done
Projecting the internal gradient        .... done
Number of atoms                         ....  16
Number of internal coordinates          ....  69
Current Energy                          ....  -457.514025136 Eh
Current gradient norm                   ....     0.008432407 Eh/bohr
Maximum allowed component of the step   ....  0.300
Current trust radius                    ....  0.450
Updating the Hessian (BFGS)             .... done
Forming the augmented Hessian           .... done
Diagonalizing the augmented Hessian     .... done
Last element of RFO vector              ....  0.999781978
Lowest eigenvalues of augmented Hessian:
 -0.000075991  0.014361445  0.018192902  0.019459556  0.022138455
Length of the computed step             ....  0.020885096
The final length of the internal step   ....  0.020885096
Converting the step to Cartesian space:
 Initial RMS(Int)=    0.0025142702
Transforming coordinates:
 Iter   0:  RMS(Cart)=    0.0040807757 RMS(Int)=    0.0025143976
done
Storing new coordinates                 .... done
The predicted energy change is          ....    -0.000038012
Previously predicted energy change      ....    -0.000235443
Actually observed energy change         ....    -0.000282621
Ratio of predicted to observed change   ....     1.200376579
New trust radius                        ....     0.675000000

                                .--------------------.
          ----------------------|Geometry convergence|-------------------------
          Item                value                   Tolerance       Converged
          ---------------------------------------------------------------------
          Energy change      -0.0002826207            0.0000010000      NO
          RMS gradient        0.0006619596            0.0000300000      NO
          MAX gradient        0.0038694334            0.0001000000      NO
          RMS step            0.0025142702            0.0006000000      NO
          MAX step            0.0098667030            0.0010000000      NO
          ........................................................
          Max(Bonds)      0.0028      Max(Angles)    0.57
          Max(Dihed)        0.20      Max(Improp)    0.00
          ---------------------------------------------------------------------

The optimization has not yet converged - more geometry cycles are needed


    ---------------------------------------------------------------------------
                         Redundant Internal Coordinates
                            (Angstroem and degrees)

        Definition                    Value    dE/dq     Step     New-Value
    ----------------------------------------------------------------------------
     1. B(C   1,O   0)                1.2076 -0.000755  0.0004    1.2079   
     2. B(O   2,C   1)                1.3130  0.000341  0.0002    1.3132   
     3. B(C   3,O   2)                1.4486  0.000985 -0.0000    1.4485   
     4. B(C   4,C   1)                1.5074  0.001069 -0.0006    1.5067   
     5. B(C   5,C   4)                1.4625 -0.000415  0.0003    1.4628   
     6. B(C   6,C   5)                1.4880  0.000112 -0.0004    1.4876   
     7. B(C   7,C   6)                1.3413  0.000131 -0.0000    1.3413   
     8. B(O   8,C   7)                1.4163 -0.000748  0.0019    1.4182   
     9. B(O   8,C   4)                1.2809  0.003869 -0.0028    1.2781   
    10. B(H   9,C   3)                1.0962  0.000005  0.0000    1.0962   
    11. B(H  10,C   3)                1.0964  0.000007 -0.0000    1.0963   
    12. B(H  11,C   3)                1.0920 -0.000029  0.0001    1.0920   
    13. B(H  12,C   6)                1.0872 -0.000010  0.0000    1.0872   
    14. B(H  13,C   7)                1.0846  0.000012 -0.0000    1.0846   
    15. B(H  14,C   5)                1.1099  0.000016  0.0001    1.1100   
    16. B(H  15,C   5)                1.1094 -0.000003  0.0001    1.1095   
    17. A(O   2,C   1,C   4)          111.20 -0.001115    0.17    111.37   
    18. A(O   0,C   1,O   2)          128.91  0.001766   -0.27    128.64   
    19. A(O   0,C   1,C   4)          119.89 -0.000651    0.10    119.99   
    20. A(C   1,O   2,C   3)          116.10 -0.000790    0.13    116.23   
    21. A(H   9,C   3,H  11)          111.14 -0.000067    0.07    111.21   
    22. A(H   9,C   3,H  10)          109.92 -0.000409    0.17    110.09   
    23. A(O   2,C   3,H  11)          105.42 -0.000039   -0.05    105.37   
    24. A(O   2,C   3,H  10)          109.55  0.000306   -0.14    109.41   
    25. A(O   2,C   3,H   9)          109.59  0.000313   -0.14    109.44   
    26. A(H  10,C   3,H  11)          111.12 -0.000069    0.08    111.19   
    27. A(C   5,C   4,O   8)          111.19 -0.000587    0.09    111.28   
    28. A(C   1,C   4,O   8)          120.85 -0.000090   -0.04    120.81   
    29. A(C   1,C   4,C   5)          127.95  0.000676   -0.05    127.91   
    30. A(H  14,C   5,H  15)          104.73  0.000467   -0.36    104.37   
    31. A(C   4,C   5,H  15)          110.30 -0.000315    0.07    110.37   
    32. A(C   4,C   5,C   6)          102.07  0.000523   -0.05    102.01   
    33. A(C   4,C   5,H  14)          110.04 -0.000325    0.09    110.13   
    34. A(C   6,C   5,H  15)          115.01 -0.000219    0.13    115.14   
    35. A(C   6,C   5,H  14)          114.75 -0.000194    0.14    114.89   
    36. A(C   5,C   6,C   7)          107.66  0.000008    0.05    107.71   
    37. A(C   7,C   6,H  12)          126.35 -0.000219    0.05    126.41   
    38. A(C   5,C   6,H  12)          125.99  0.000211   -0.11    125.88   
    39. A(O   8,C   7,H  13)          114.81  0.000810   -0.45    114.36   
    40. A(C   6,C   7,H  13)          135.73 -0.001560    0.57    136.30   
    41. A(C   6,C   7,O   8)          109.45  0.000750   -0.11    109.34   
    42. A(C   4,O   8,C   7)          109.63 -0.000695    0.03    109.66   
    43. D(C   3,O   2,C   1,O   0)     -0.15  0.000018   -0.03     -0.18   
    44. D(C   3,O   2,C   1,C   4)    179.55  0.000013   -0.04    179.51   
    45. D(H  10,C   3,O   2,C   1)    -60.04  0.000019    0.11    -59.93   
    46. D(H   9,C   3,O   2,C   1)     60.64 -0.000098    0.14     60.78   
    47. D(H  11,C   3,O   2,C   1)   -179.68 -0.000036    0.13   -179.56   
    48. D(C   5,C   4,C   1,O   0)      1.11 -0.000006    0.16      1.28   
    49. D(C   5,C   4,C   1,O   2)   -178.61 -0.000010    0.17   -178.44   
    50. D(O   8,C   4,C   1,O   2)      0.70 -0.000048    0.20      0.90   
    51. D(O   8,C   4,C   1,O   0)   -179.58 -0.000044    0.20   -179.38   
    52. D(H  15,C   5,C   4,C   1)     56.62  0.000095   -0.14     56.47   
    53. D(H  14,C   5,C   4,O   8)    122.19 -0.000069    0.16    122.35   
    54. D(H  14,C   5,C   4,C   1)    -58.44 -0.000102    0.19    -58.25   
    55. D(C   6,C   5,C   4,O   8)     -0.06  0.000018   -0.02     -0.08   
    56. D(C   6,C   5,C   4,C   1)    179.30 -0.000015    0.01    179.32   
    57. D(C   7,C   6,C   5,C   4)      0.06 -0.000019    0.02      0.08   
    58. D(H  12,C   6,C   5,H  14)     60.97  0.000111   -0.15     60.81   
    59. D(H  12,C   6,C   5,C   4)    179.94 -0.000040   -0.01    179.93   
    60. D(C   7,C   6,C   5,H  15)    119.48 -0.000169    0.15    119.63   
    61. D(C   7,C   6,C   5,H  14)   -118.92  0.000133   -0.12   -119.04   
    62. D(H  13,C   7,C   6,H  12)      0.09  0.000016    0.02      0.11   
    63. D(H  13,C   7,C   6,C   5)    179.97 -0.000006   -0.01    179.96   
    64. D(O   8,C   7,C   6,H  12)   -179.93  0.000036    0.00   -179.92   
    65. D(O   8,C   7,C   6,C   5)     -0.04  0.000014   -0.03     -0.07   
    66. D(C   4,O   8,C   7,H  13)    179.99  0.000012    0.00    179.99   
    67. D(C   4,O   8,C   7,C   6)      0.00 -0.000003    0.02      0.02   
    68. D(C   7,O   8,C   4,C   5)      0.04 -0.000010   -0.00      0.04   
    69. D(C   7,O   8,C   4,C   1)   -179.38  0.000014   -0.03   -179.41   
    ----------------------------------------------------------------------------

Geometry step timings:
Preparation and reading OPT file:      0.001 s (20.121 %)
Internal coordinates            :      0.000 s ( 0.908 %)
B/P matrices and projection     :      0.001 s (22.663 %)
Hessian update/contruction      :      0.000 s ( 9.440 %)
Making the step                 :      0.001 s (15.946 %)
Converting the step to Cartesian:      0.000 s ( 1.876 %)
Storing new data                :      0.000 s ( 0.938 %)
Checking convergence            :      0.000 s ( 0.333 %)
Final printing                  :      0.001 s (27.685 %)
Total time                      :      0.003 s

Time for energy+gradient        :     25.064 s
Time for complete geometry iter :     25.254 s

         *************************************************************
         *                GEOMETRY OPTIMIZATION CYCLE   6            *
         *************************************************************
---------------------------------
CARTESIAN COORDINATES (ANGSTROEM)
---------------------------------
  O      1.507511    1.503183   -0.189555
  C      1.044608    0.389229   -0.127372
  O      1.677702   -0.759240   -0.058659
  C      3.124724   -0.693701   -0.060485
  C     -0.449325    0.193250   -0.130002
  C     -1.489883    1.216794   -0.226969
  C     -2.732351    0.399443   -0.192871
  C     -2.371074   -0.888093   -0.088771
  O     -0.956200   -0.977516   -0.052983
  H      3.465162   -0.120782    0.809900
  H      3.466544   -0.213266   -0.984772
  H      3.461528   -1.731113   -0.006919
  H     -3.748631    0.782601   -0.241295
  H     -2.881349   -1.843209   -0.027973
  H     -1.387357    1.945782    0.603773
  H     -1.350132    1.823929   -1.145011

----------------------------
CARTESIAN COORDINATES (A.U.)
----------------------------
  NO LB      ZA    FRAG     MASS         X           Y           Z
   0 O     8.0000    0    15.999    2.848783    2.840605   -0.358207
   1 C     6.0000    0    12.011    1.974023    0.735536   -0.240698
   2 O     8.0000    0    15.999    3.170398   -1.434756   -0.110849
   3 C     6.0000    0    12.011    5.904873   -1.310906   -0.114300
   4 C     6.0000    0    12.011   -0.849101    0.365190   -0.245669
   5 C     6.0000    0    12.011   -2.815471    2.299407   -0.428909
   6 C     6.0000    0    12.011   -5.163395    0.754838   -0.364473
   7 C     6.0000    0    12.011   -4.480681   -1.678253   -0.167753
   8 O     8.0000    0    15.999   -1.806956   -1.847238   -0.100123
   9 H     1.0000    0     1.008    6.548208   -0.228244    1.530490
  10 H     1.0000    0     1.008    6.550818   -0.403015   -1.860949
  11 H     1.0000    0     1.008    6.541340   -3.271329   -0.013074
  12 H     1.0000    0     1.008   -7.083886    1.478901   -0.455981
  13 H     1.0000    0     1.008   -5.444960   -3.483160   -0.052861
  14 H     1.0000    0     1.008   -2.621724    3.676995    1.140966
  15 H     1.0000    0     1.008   -2.551380    3.446726   -2.163757

--------------------------------
INTERNAL COORDINATES (ANGSTROEM)
--------------------------------
 O      0   0   0     0.000000000000     0.00000000     0.00000000
 C      1   0   0     1.207907542922     0.00000000     0.00000000
 O      2   1   0     1.313206267396   128.64328017     0.00000000
 C      3   2   1     1.448506627645   116.22952842   359.82153748
 C      2   1   3     1.506734840429   119.98893947   180.33811823
 C      5   2   1     1.462807700580   127.90866999     1.27594457
 C      6   5   2     1.487598816465   102.01423097   179.31802488
 C      7   6   5     1.341307996686   107.71200693     0.08630003
 O      5   2   1     1.278103270413   120.81408888   180.61799838
 H      4   3   2     1.096223188363   109.44385580    60.77963615
 H      4   3   2     1.096341890267   109.41161727   300.07173245
 H      4   3   2     1.092029534594   105.37048599   180.44380628
 H      7   6   5     1.087189324068   125.87941683   179.93682506
 H      8   7   6     1.084584231497   136.29890089   179.96269794
 H      6   5   2     1.109985389180   110.13433552   301.74984451
 H      6   5   2     1.109479199360   110.37411022    56.47242237

---------------------------
INTERNAL COORDINATES (A.U.)
---------------------------
 O      0   0   0     0.000000000000     0.00000000     0.00000000
 C      1   0   0     2.282614451220     0.00000000     0.00000000
 O      2   1   0     2.481600202728   128.64328017     0.00000000
 C      3   2   1     2.737280829419   116.22952842   359.82153748
 C      2   1   3     2.847316204848   119.98893947   180.33811823
 C      5   2   1     2.764305940688   127.90866999     1.27594457
 C      6   5   2     2.811154360263   102.01423097   179.31802488
 C      7   6   5     2.534704774976   107.71200693     0.08630003
 O      5   2   1     2.415265151949   120.81408888   180.61799838
 H      4   3   2     2.071561607659   109.44385580    60.77963615
 H      4   3   2     2.071785921750   109.41161727   300.07173245
 H      4   3   2     2.063636750536   105.37048599   180.44380628
 H      7   6   5     2.054490078211   125.87941683   179.93682506
 H      8   7   6     2.049567166699   136.29890089   179.96269794
 H      6   5   2     2.097568398204   110.13433552   301.74984451
 H      6   5   2     2.096611838072   110.37411022    56.47242237


           ************************************************************
           *        Program running with 8 parallel MPI-processes     *
           *              working on a common directory               *
           ************************************************************
------------------------------------------------------------------------------
                   ___                                                        
                  /   \      - P O W E R E D   B Y -                         
                 /     \                                                     
                 |  |  |   _    _      __       _____    __    __             
                 |  |  |  | |  | |    /  \     |  _  \  |  |  /  |          
                  \  \/   | |  | |   /    \    | | | |  |  | /  /          
                 / \  \   | |__| |  /  /\  \   | |_| |  |  |/  /          
                |  |  |   |  __  | /  /__\  \  |    /   |      \           
                |  |  |   | |  | | |   __   |  |    \   |  |\   \          
                \     /   | |  | | |  |  |  |  | |\  \  |  | \   \       
                 \___/    |_|  |_| |__|  |__|  |_| \__\ |__|  \__/        
                                                                              
                      - O R C A' S   B I G   F R I E N D -                    
                                      &                                       
                       - I N T E G R A L  F E E D E R -                       
                                                                              
 v1 FN, 2020, v2 2021, v3 2022-2024                                           
------------------------------------------------------------------------------


----------------------
SHARK INTEGRAL PACKAGE
----------------------

Number of atoms                             ...     16
Number of basis functions                   ...    161
Number of shells                            ...     75
Maximum angular momentum                    ...      2
Integral batch strategy                     ... SHARK/LIBINT Hybrid
RI-J (if used) integral strategy            ... SPLIT-RIJ (Revised 2003 algorithm where possible)
Printlevel                                  ...      1
Contraction scheme used                     ... SEGMENTED contraction
Prescreening option                         ... SCHWARTZ
   Thresh                                   ... 1.000e-12
   Tcut                                     ... 1.000e-14
   Tpresel                                  ... 1.000e-14 
Coulomb Range Separation                    ... NOT USED
Exchange Range Separation                   ... NOT USED
Multipole approximations                    ... NOT USED
Finite Nucleus Model                        ... NOT USED
CABS basis                                  ... NOT available
Auxiliary Coulomb fitting basis             ... AVAILABLE
   # of basis functions in Aux-J            ...    518
   # of shells in Aux-J                     ...    170
   Maximum angular momentum in Aux-J        ...      4
Auxiliary J/K fitting basis                 ... NOT available
Auxiliary Correlation fitting basis         ... AVAILABLE
   # of basis functions in Aux-C            ...    530
   # of shells in Aux-C                     ...    186
   Maximum angular momentum in Aux-C        ...      3
Auxiliary 'external' fitting basis          ... NOT available

Checking pre-screening integrals            ... done (  0.0 sec) Dimension = 75
Check shell pair data                       ... done (  0.0 sec)
Shell pair information
Shell pair cut-off parameter TPreSel        ...   1.0e-14
Total number of shell pairs                 ...      2850
Shell pairs after pre-screening             ...      2631
Total number of primitive shell pairs       ...     10434
Primitive shell pairs kept                  ...      7088
          la=0 lb=0:    791 shell pairs
          la=1 lb=0:    950 shell pairs
          la=1 lb=1:    301 shell pairs
          la=2 lb=0:    339 shell pairs
          la=2 lb=1:    207 shell pairs
          la=2 lb=2:     43 shell pairs

Calculating one electron integrals          ... done (  0.0 sec)
Calculating RI/J V-Matrix + Cholesky decomp.... done (  0.1 sec)
Calculating RI/C V-Matrix + Cholesky decomp.... done (  0.1 sec)
Calculating Nuclear repulsion               ... done (  0.0 sec) ENN=    442.731313380283 Eh

Diagonalization of the overlap matrix:
Smallest eigenvalue                        ... 6.973e-04
Time for diagonalization                   ...    0.004 sec
Threshold for overlap eigenvalues          ... 1.000e-07
Number of eigenvalues below threshold      ... 0
Time for construction of square roots      ...    0.026 sec
Total time needed                          ...    0.031 sec

-------------------
DFT GRID GENERATION
-------------------

General Integration Accuracy     IntAcc      ... 4.388
Radial Grid Type                 RadialGrid  ... OptM3 with GC (2021)
Angular Grid (max. ang.)         AngularGrid ... 4 (Lebedev-302)
Angular grid pruning method      GridPruning ... 4 (adaptive)
Weight generation scheme         WeightScheme... mBecke (2022)
Basis function cutoff            BFCut       ... 1.0000e-12
Integration weight cutoff        WCut        ... 1.0000e-14
Partially contracted basis set               ... off
Rotationally invariant grid construction     ... off
Angular grids for H and He will be reduced by one unit

Total number of grid points                  ...    77008
Total number of batches                      ...     1213
Average number of points per batch           ...       63
Average number of grid points per atom       ...     4813

--------------------
COSX GRID GENERATION
--------------------

GRIDX 1
-------
General Integration Accuracy     IntAcc      ... 3.816
Radial Grid Type                 RadialGrid  ... OptM3 with GC (2021)
Angular Grid (max. ang.)         AngularGrid ... 1 (Lebedev-50)
Angular grid pruning method      GridPruning ... 4 (adaptive)
Weight generation scheme         WeightScheme... mBecke (2022)
Basis function cutoff            BFCut       ... 1.0000e-12
Integration weight cutoff        WCut        ... 1.0000e-14
Partially contracted basis set               ... on
Rotationally invariant grid construction     ... off
Angular grids for H and He will be reduced by one unit

Total number of grid points                  ...     9842
Total number of batches                      ...       87
Average number of points per batch           ...      113
Average number of grid points per atom       ...      615
UseSFitting                                  ... on

GRIDX 2
-------
General Integration Accuracy     IntAcc      ... 4.020
Radial Grid Type                 RadialGrid  ... OptM3 with GC (2021)
Angular Grid (max. ang.)         AngularGrid ... 2 (Lebedev-110)
Angular grid pruning method      GridPruning ... 4 (adaptive)
Weight generation scheme         WeightScheme... mBecke (2022)
Basis function cutoff            BFCut       ... 1.0000e-12
Integration weight cutoff        WCut        ... 1.0000e-14
Partially contracted basis set               ... on
Rotationally invariant grid construction     ... off
Angular grids for H and He will be reduced by one unit

Total number of grid points                  ...    21678
Total number of batches                      ...      179
Average number of points per batch           ...      121
Average number of grid points per atom       ...     1355
UseSFitting                                  ... on

GRIDX 3
-------
General Integration Accuracy     IntAcc      ... 4.338
Radial Grid Type                 RadialGrid  ... OptM3 with GC (2021)
Angular Grid (max. ang.)         AngularGrid ... 3 (Lebedev-194)
Angular grid pruning method      GridPruning ... 4 (adaptive)
Weight generation scheme         WeightScheme... mBecke (2022)
Basis function cutoff            BFCut       ... 1.0000e-12
Integration weight cutoff        WCut        ... 1.0000e-14
Partially contracted basis set               ... on
Rotationally invariant grid construction     ... off
Angular grids for H and He will be reduced by one unit

Total number of grid points                  ...    47734
Total number of batches                      ...      380
Average number of points per batch           ...      125
Average number of grid points per atom       ...     2983
UseSFitting                                  ... on
Initializing property integral containers    ... done (  0.0 sec)

SHARK setup successfully completed in   1.3 seconds

Maximum memory used throughout the entire STARTUP-calculation: 20.9 MB


           ************************************************************
           *        Program running with 8 parallel MPI-processes     *
           *              working on a common directory               *
           ************************************************************
Occupation numbers will be reassigned to an Aufbau configuration
             **** ENERGY FILE WAS UPDATED (calc.en.tmp) ****
Finished Guess after   0.2 sec
Maximum memory used throughout the entire GUESS-calculation: 9.2 MB


           ************************************************************
           *        Program running with 8 parallel MPI-processes     *
           *              working on a common directory               *
           ************************************************************
--------------------
CPCM SOLVATION MODEL
--------------------
CPCM parameters:
  Epsilon                                         ...      16.7000
  Refrac                                          ...       1.2750
  Rsolv                                           ...       1.3000
  Surface type                                    ... GAUSSIAN VDW
  Discretization scheme                           ... Constant charge density
    Threshold for H atoms                         ...       5.0000 (charges/Ang^2)
    Threshold for non-H atoms                     ...       5.0000 (charges/Ang^2)
  Epsilon function type                           ...         CPCM
Solvent:                                          ... CUSTOM
Radii:
  Scheme                                          ... Element-dependent radii
  Radius for O  used is    3.4469 Bohr (=   1.8240 Ang.)
  Radius for C  used is    3.8550 Bohr (=   2.0400 Ang.)
  Radius for H  used is    2.4944 Bohr (=   1.3200 Ang.)
Calculating surface                               ...        done! (  0.0s)
Cavity surface points                             ...         1561
Cavity Volume                                     ...    1035.7079
Cavity Surface-area                               ...     599.0435
Calculating surface distance matrix               ...        done! (  0.0s)
Performing Cholesky decomposition & store         ...        done! (  0.1s)
Overall time for CPCM initialization              ...                 0.2s

----------------------------------------D-I-I-S--------------------------------------------
Iteration    Energy (Eh)           Delta-E    RMSDP     MaxDP     DIISErr   Damp  Time(sec)
-------------------------------------------------------------------------------------------
               ***  Starting incremental Fock matrix formation  ***
                              *** Initializing SOSCF ***
---------------------------------------S-O-S-C-F--------------------------------------
Iteration    Energy (Eh)           Delta-E    RMSDP     MaxDP     MaxGrad    Time(sec)
--------------------------------------------------------------------------------------
    1    -457.0641255786622992     0.00e+00  8.77e-05  1.32e-03  8.81e-05     1.0
               *** Restarting incremental Fock matrix formation ***
    2    -457.0641513921574983    -2.58e-05  3.16e-05  6.45e-04  1.53e-04     1.2
    3    -457.0641547889791241    -3.40e-06  1.72e-05  4.10e-04  7.81e-05     0.9
    4    -457.0641549887702126    -2.00e-07  7.30e-06  2.08e-04  9.10e-05     0.9
    5    -457.0641552149672293    -2.26e-07  2.70e-06  6.75e-05  2.12e-05     0.8
    6    -457.0641552180446183    -3.08e-09  1.33e-06  3.10e-05  1.51e-05     0.8
    7    -457.0641552278944459    -9.85e-09  2.69e-07  8.16e-06  1.40e-06     1.0
    8    -457.0641552279744815    -8.00e-11  1.22e-07  3.32e-06  1.50e-06     0.7
                 **** Energy Check signals convergence ****

               *****************************************************
               *                     SUCCESS                       *
               *           SCF CONVERGED AFTER   8 CYCLES          *
               *****************************************************

Recomputing exchange energy using gridx3       ... done (    1.018 sec)
Old exchange energy                            :    -30.681162515 Eh
New exchange energy                            :    -30.681146918 Eh
Exchange energy change after final integration :      0.000015596 Eh
Total energy after final integration           :   -457.064139632 Eh
             **** ENERGY FILE WAS UPDATED (calc.en.tmp) ****

----------------
TOTAL SCF ENERGY
----------------

Total Energy       :       -457.06413963157848 Eh          -12437.34754 eV

Components:
Nuclear Repulsion  :        442.73131338028298 Eh           12047.33151 eV
Electronic Energy  :       -899.70664929665907 Eh          -24482.26258 eV
One Electron Energy:      -1486.85330863464628 Eh          -40459.33544 eV
Two Electron Energy:        587.14665933798722 Eh           15977.07286 eV
CPCM Dielectric    :         -0.08881931159841 Eh              -2.41690 eV

Virial components:
Potential Energy   :       -910.69669848350509 Eh          -24781.31702 eV
Kinetic Energy     :        453.63255885192655 Eh           12343.96948 eV
Virial Ratio       :          2.00756467037626

DFT components:
N(Alpha)           :       33.000013582044 electrons
N(Beta)            :       33.000013582044 electrons
N(Total)           :       66.000027164088 electrons
E(X)               :      -27.311568480908 Eh       
E(C)               :       -1.667465818243 Eh       
E(XC)              :      -28.979034299151 Eh       

CPCM Solvation Model Properties:
Surface-charge          :         -1.01070928514332
Corrected charge        :         -1.00000000000000
Outlying charge corr.   :          0.00000796526713 Eh               0.00022 eV
Free-energy (cav+disp)  :  This term is not implemented in the current solvation scheme

---------------
SCF CONVERGENCE
---------------

  Last Energy change         ...    8.0036e-11  Tolerance :   1.0000e-09
  Last MAX-Density change    ...    3.3179e-06  Tolerance :   1.0000e-08
  Last RMS-Density change    ...    1.2153e-07  Tolerance :   1.0000e-09
  Last DIIS Error            ...    1.4326e-03  Tolerance :   1.0000e-08
  Last Orbital Gradient      ...    1.5019e-06  Tolerance :   2.0000e-06
  Last Orbital Rotation      ...    3.6684e-06  Tolerance :   2.0000e-06


Total SCF time: 0 days 0 hours 0 min 8 sec 
Finished LeanSCF after   8.8 sec

Maximum memory used throughout the entire LEANSCF-calculation: 17.4 MB


           ************************************************************
           *        Program running with 8 parallel MPI-processes     *
           *              working on a common directory               *
           ************************************************************

------------------------------------------------------------------------------
                                ORCA  MP2 
------------------------------------------------------------------------------

Freezing NCore=18 chemical core electrons

----------------------
RI-MP2 ENERGY+GRADIENT
----------------------
Dimension of the orbital basis            ...  161
Dimension of the AuxC basis               ...  530
Memory devoted to MP2                     ... 8000 MB   
Data format for matrix containers         ... DOUBLE
Compression type for matrix containers    ... UNCOMPRESSED
Overall scaling of the MP2 energy         ...   2.700e-01

-----------------------
SHARK RI TRANSFORMATION
-----------------------

Number of basis functions                ...    161
Number of aux functions                  ...    530
Number of operators                      ...      1
Generation of IJK                        ... YES
Generation of IAK                        ... YES
Generation of ABK                        ... NO
Orbital Range Operator  0:    0-  32 to   33- 160

Aux basis identifier                     ...   AUXC
Contraction scheme used                  ... SEGMENTED
Do orthogonalization                     ... YES
All operator combinations                ... NO
Transpose (ia|K)                         ... NO
Integral generator used                  ... LIBINT
Starting integral generation + trafo... 
Half trafo (segmented) done. Total time =  0.1 sec. integrals=  0.0 sec trafo=  0.0 sec
Integral generation and half transformation done (  0.1 sec)

Reading or making V^(-1/2)          ... done (  0.0 sec)
Sorting IJK integrals               ... done (  0.0 sec)
Sorting IAK integrals               ... done (  0.0 sec)

SHARK RI integral transformation done. Total time =  0.1 sec.

Opening buffers                              ... done
Frozen core precalculation                   ... done

Starting loop over batches of integrals:

Operator 0  - window                       ... (  9- 32)x( 33-160)
Operator 0  - Memory available             ...  8000 MB
Operator 0  - Memory needed per MO         ...   0.5 MB
Operator 0  - Number of orbitals per batch ... 3
Operator 0  - Number of batches            ... 1

OPERATOR  0   PASS   0:  MOs     9 ...   11 +   12 ...   14 +   15 ...   17 +   18 ...   20
                            +   21 ...   23 +   24 ...   26 +   27 ...   29 +   30 ...   32
  Reading integrals       ... ok
  Internal MO  11
Closing buffer GIPV ( 0.02 GB; CompressionRatio= 1.00)
Time spent in pair loops =     0.288 sec
Deleting buffers (Ka|jb) ...done

-----------------------------------------------
 RI-MP2 CORRELATION ENERGY:     -0.439601361 Eh
-----------------------------------------------


---------------------
MP2 DENSITY FORMATION
---------------------

Completing the external part of the density      ... done
Storing the unrelaxed density                    ... done

Re-sorting 3-index density container for op 0    ... done
Computing external part of the Lagrangian        ... done
Calculating the xc-kernel                        ... done
Calculating G(D)                                 ... done
Completing the Lagrangian                        ... done
Solving the Z-vector equations                   ... Using XC Grid                  ... (calc.grid_cpscf.tmp) 
Recalculating density on grid  ... (calc.grho_cpscf0.tmp) done
Calculating the xc-kernel      ... (calc.fxc_cpscf0.tmp) done

-------------------
SHARK CP-SCF DRIVER
-------------------

Dimension of the orbital basis          ...    161
Dimension of the CPSCF-problem          ...   4224
Number of operators                     ...      1
Max. number of iterations               ...    128
Convergence Tolerance                   ... 3.0e-05
Number of perturbations                 ...      1
Perturbation type                       ... REAL

----------------------------
POPLE LINEAR EQUATION SOLVER
----------------------------

  ITERATION   0:   ||err||_max =   7.2679e-02 (   0.5 sec)
  ITERATION   1:   ||err||_max =   2.1576e-02 (   0.5 sec)
  ITERATION   2:   ||err||_max =   1.1622e-02 (   0.5 sec)
  ITERATION   3:   ||err||_max =   3.9785e-03 (   0.5 sec)
  ITERATION   4:   ||err||_max =   1.2272e-03 (   0.5 sec)
  ITERATION   5:   ||err||_max =   5.1256e-04 (   0.5 sec)
  ITERATION   6:   ||err||_max =   1.6111e-04 (   0.5 sec)
  ITERATION   7:   ||err||_max =   3.9908e-05 (   0.5 sec)
  ITERATION   8:   ||err||_max =   1.5165e-05 (   0.5 sec)
done
Finalizing the relaxed density                   ... done
Transforming P to the AO basis                   ... done
Storing the relaxed density                      ... done

------------------------------------
ENERGY WEIGHTED DENSITY FINALIZATION
------------------------------------

Gathering the parts of the W-matrix              ... done
Forming the Z-density                            ... done
Transforming Z to the AO basis                   ... done
Calculating G(Z)                                 ... done
Finalizing the W-matrix                          ... done
Transforming W to the AO basis and storing       ... done

----------------------------------
MP2 DERIVATIVE INTEGRAL GENERATION
----------------------------------

Input SCF Electron Density              ... calc.scfp
Input Correlated Electron Density       ... calc.pmp2re
Input Energy Weighted Density           ... calc.wmp2.tmp

Nuclear repulsion gradient              ... done (  0.0 sec)
HCore & Overlap gradient  (SHARK)       ... done (  0.0 sec)
Two-electron RIJ gradient terms         ... done (  0.3 sec)

-----------------------------------------------------------
MP2 COSX Grid Generation
-----------------------------------------------------------

General Integration Accuracy     IntAcc      ... 4.871
Radial Grid Type                 RadialGrid  ... OptM3 with GC (2021)
Angular Grid (max. ang.)         AngularGrid ... 4 (Lebedev-302)
Angular grid pruning method      GridPruning ... 4 (adaptive)
Weight generation scheme         WeightScheme... mBecke (2022)
Basis function cutoff            BFCut       ... 1.0000e-12
Integration weight cutoff        WCut        ... 1.0000e-14
Partially contracted basis set               ... on
Rotationally invariant grid construction     ... off
Angular grids for H and He will be reduced by one unit

Total number of grid points                  ...    90047
Total number of batches                      ...      712
Average number of points per batch           ...      126
Average number of grid points per atom       ...     5628
UseSFitting                                  ... on
Two-electron COSX gradient terms        ... 
Integration Timings:
Total Time                  =     2.6 sec
Basis fcn evaluation        =     0.0 sec
Density evaluation          =     0.1 sec
A evaluation                =     2.2 sec
A derivative evaluation     =     0.0 sec
S-fit derivative evaluation =     0.0 sec
anal. over. der. evaluation =     0.0 sec
num. over. der. evaluation  =     0.2 sec
K(P) evaluation             =     0.0 sec
finalize                    =     0.0 sec

done (  3.2 sec)
CPCM gradient                           ... done (  0.4 sec)
DFT XC gradient                         ... Exchange-correlation gradient    ... done
done (  0.4 sec)
Empirical dispersion gradient           ... 
-------------------
DISPERSION GRADIENT
-------------------

   1   O   :    0.000094973    0.000119818   -0.000004539
   2   C   :    0.000192935    0.000018742    0.000002909
   3   O   :    0.000096909   -0.000035323    0.000003559
   4   C   :    0.000139672   -0.000044609    0.000003359
   5   C   :   -0.000640346   -0.000165577    0.000000556
   6   C   :   -0.000154282   -0.000015819   -0.000000821
   7   C   :    0.000087524   -0.000022191    0.000004090
   8   C   :    0.000308267    0.000199418   -0.000007715
   9   O   :   -0.000113768   -0.000101767    0.000006629
  10   H   :    0.000076968   -0.000018256    0.000026298
  11   H   :    0.000077294   -0.000020789   -0.000023296
  12   H   :    0.000066875   -0.000053609    0.000003130
  13   H   :   -0.000097135    0.000019732   -0.000003462
  14   H   :   -0.000055177   -0.000076117    0.000004625
  15   H   :   -0.000041093    0.000100978    0.000035854
  16   H   :   -0.000039618    0.000095369   -0.000051177

Difference to translation invariance:
           :   -0.0000000000   -0.0000000000   -0.0000000000

Difference to rotation invariance:
           :   -0.0000000000   -0.0000000000   -0.0000000000

Norm of the Dispersion gradient    ...    0.0008873711
RMS gradient                       ...    0.0001280810
MAX gradient                       ...    0.0006403455
done (  0.0 sec)

-------
TIMINGS
-------

Total time                :   11.734 sec
Integral trafo            :    0.127 sec (  1.1%)
FC preparation            :    0.027 sec (  0.2%)
I/O of integrals          :    0.049 sec (  0.4%)
K(i,j) operators          :    0.036 sec (  0.3%)
T(i,j) pair energies      :    0.009 sec (  0.1%)
V**(-1/2)                 :    0.097 sec (  0.8%)
Gamma(ia|P)               :    0.035 sec (  0.3%)
Gamma-Trafo               :    0.016 sec (  0.1%)
D(virtual)                :    0.001 sec (  0.0%)
D(internal)               :    0.044 sec (  0.4%)
W(virtual)                :    0.003 sec (  0.0%)
W(internal)               :    0.061 sec (  0.5%)
L(virtual)                :    0.057 sec (  0.5%)
L(internal)               :    0.007 sec (  0.1%)
XC kernel                 :    0.014 sec (  0.1%)
G(D)                      :    0.868 sec (  7.4%)
G(Z)                      :    0.873 sec (  7.4%)
Z-vector solution         :    4.727 sec ( 40.3%)
3-index derivative        :    0.139 sec (  1.2%)
2-index derivative        :    0.030 sec (  0.3%)
Fock matrix gradient      :    4.327 sec ( 36.9%)


---------------------------------------
MP2 TOTAL ENERGY:     -457.503740992 Eh
---------------------------------------

The final MP2 gradient
  0:  -0.00053516  -0.00033856   0.00000428
  1:   0.00152410   0.00082428   0.00001813
  2:  -0.00090455  -0.00082400  -0.00003470
  3:   0.00113000  -0.00005366   0.00000461
  4:  -0.00058386   0.00205072  -0.00009627
  5:  -0.00049132  -0.00047908  -0.00000963
  6:  -0.00041938   0.00042945  -0.00002562
  7:   0.00144567  -0.00001074   0.00002713
  8:  -0.00088122  -0.00169323   0.00007580
  9:  -0.00008215   0.00011406  -0.00001784
 10:  -0.00008931   0.00011386  -0.00005577
 11:  -0.00009538  -0.00006139  -0.00003365
 12:   0.00001075  -0.00008643   0.00003445
 13:  -0.00024936   0.00012755  -0.00003314
 14:   0.00011224  -0.00008474   0.00016492
 15:   0.00010161  -0.00003627  -0.00002428

-----------------------------------
NORM OF THE MP2 GRADIENT:  0.004185
-----------------------------------

Maximum memory used throughout the entire MP2-calculation: 31.1 MB


-------------------------------------------------------------------------------
                          DFT DISPERSION CORRECTION                            
                                                                               
                              DFTD3 V3.1  Rev 1                                
                          USING Becke-Johnson damping                          
-------------------------------------------------------------------------------
-------------------------   ----------------
Dispersion correction           -0.010336205
-------------------------   ----------------


-------------------------   --------------------
FINAL SINGLE POINT ENERGY      -457.514077197138
-------------------------   --------------------

------------------------------------------------------------------------------
                         ORCA GEOMETRY RELAXATION STEP
------------------------------------------------------------------------------

Reading the OPT-File                    .... done
Getting information on internals        .... done
Copying old internal coords+grads       .... done
Making the new internal coordinates     .... (2022 redundants) done
Validating the new internal coordinates .... (2022 redundants) done
Calculating the B-matrix                .... done
Calculating the G,G- and P matrices     .... done
Transforming gradient to internals      .... done
Projecting the internal gradient        .... done
Number of atoms                         ....  16
Number of internal coordinates          ....  69
Current Energy                          ....  -457.514077197 Eh
Current gradient norm                   ....     0.004185119 Eh/bohr
Maximum allowed component of the step   ....  0.300
Current trust radius                    ....  0.675
Updating the Hessian (BFGS)             .... done
Forming the augmented Hessian           .... done
Diagonalizing the augmented Hessian     .... done
Last element of RFO vector              ....  0.999931497
Lowest eigenvalues of augmented Hessian:
 -0.000021043  0.014226223  0.018173342  0.019460416  0.022145864
Length of the computed step             ....  0.011705534
The final length of the internal step   ....  0.011705534
Converting the step to Cartesian space:
 Initial RMS(Int)=    0.0014091807
Transforming coordinates:
 Iter   0:  RMS(Cart)=    0.0028964185 RMS(Int)=    0.0014091510
done
Storing new coordinates                 .... done
The predicted energy change is          ....    -0.000010523
Previously predicted energy change      ....    -0.000038012
Actually observed energy change         ....    -0.000052061
Ratio of predicted to observed change   ....     1.369598068
New trust radius                        ....     0.675000000

                                .--------------------.
          ----------------------|Geometry convergence|-------------------------
          Item                value                   Tolerance       Converged
          ---------------------------------------------------------------------
          Energy change      -0.0000520614            0.0000010000      NO
          RMS gradient        0.0003130306            0.0000300000      NO
          MAX gradient        0.0013802011            0.0001000000      NO
          RMS step            0.0014091807            0.0006000000      NO
          MAX step            0.0038644501            0.0010000000      NO
          ........................................................
          Max(Bonds)      0.0017      Max(Angles)    0.22
          Max(Dihed)        0.19      Max(Improp)    0.00
          ---------------------------------------------------------------------

The optimization has not yet converged - more geometry cycles are needed


    ---------------------------------------------------------------------------
                         Redundant Internal Coordinates
                            (Angstroem and degrees)

        Definition                    Value    dE/dq     Step     New-Value
    ----------------------------------------------------------------------------
     1. B(C   1,O   0)                1.2079 -0.000519  0.0005    1.2084   
     2. B(O   2,C   1)                1.3132  0.000627 -0.0004    1.3128   
     3. B(C   3,O   2)                1.4485  0.000858 -0.0011    1.4474   
     4. B(C   4,C   1)                1.5067  0.000901 -0.0014    1.5053   
     5. B(C   5,C   4)                1.4628 -0.000157  0.0003    1.4632   
     6. B(C   6,C   5)                1.4876 -0.000212  0.0002    1.4878   
     7. B(C   7,C   6)                1.3413  0.000278 -0.0001    1.3412   
     8. B(O   8,C   7)                1.4181 -0.000654  0.0010    1.4192   
     9. B(O   8,C   4)                1.2781  0.001380 -0.0017    1.2764   
    10. B(H   9,C   3)                1.0962  0.000039 -0.0000    1.0962   
    11. B(H  10,C   3)                1.0963  0.000041 -0.0000    1.0963   
    12. B(H  11,C   3)                1.0920  0.000035 -0.0000    1.0920   
    13. B(H  12,C   6)                1.0872 -0.000040  0.0001    1.0873   
    14. B(H  13,C   7)                1.0846 -0.000003 -0.0000    1.0846   
    15. B(H  14,C   5)                1.1100  0.000059 -0.0001    1.1099   
    16. B(H  15,C   5)                1.1095  0.000039 -0.0000    1.1094   
    17. A(O   2,C   1,C   4)          111.37 -0.000275    0.10    111.47   
    18. A(O   0,C   1,O   2)          128.64  0.000547   -0.16    128.48   
    19. A(O   0,C   1,C   4)          119.99 -0.000272    0.06    120.05   
    20. A(C   1,O   2,C   3)          116.23 -0.000181    0.08    116.31   
    21. A(H   9,C   3,H  11)          111.21  0.000156   -0.03    111.18   
    22. A(H   9,C   3,H  10)          110.09  0.000028    0.04    110.14   
    23. A(O   2,C   3,H  11)          105.37 -0.000096    0.01    105.38   
    24. A(O   2,C   3,H  10)          109.41 -0.000128   -0.00    109.41   
    25. A(O   2,C   3,H   9)          109.44 -0.000125   -0.00    109.44   
    26. A(H  10,C   3,H  11)          111.19  0.000150   -0.03    111.16   
    27. A(C   5,C   4,O   8)          111.27 -0.000069    0.03    111.30   
    28. A(C   1,C   4,O   8)          120.81 -0.000517    0.09    120.90   
    29. A(C   1,C   4,C   5)          127.91  0.000586   -0.12    127.79   
    30. A(H  14,C   5,H  15)          104.37  0.000081   -0.11    104.27   
    31. A(C   4,C   5,H  15)          110.37 -0.000161    0.06    110.44   
    32. A(C   4,C   5,C   6)          102.01  0.000167   -0.05    101.97   
    33. A(C   4,C   5,H  14)          110.13 -0.000161    0.08    110.22   
    34. A(C   6,C   5,H  15)          115.14  0.000033    0.00    115.14   
    35. A(C   6,C   5,H  14)          114.89  0.000012    0.02    114.90   
    36. A(C   5,C   6,C   7)          107.71 -0.000140    0.05    107.77   
    37. A(C   7,C   6,H  12)          126.41  0.000001    0.01    126.42   
    38. A(C   5,C   6,H  12)          125.88  0.000139   -0.06    125.82   
    39. A(O   8,C   7,H  13)          114.36  0.000057   -0.13    114.23   
    40. A(C   6,C   7,H  13)          136.30 -0.000537    0.22    136.52   
    41. A(C   6,C   7,O   8)          109.34  0.000480   -0.09    109.25   
    42. A(C   4,O   8,C   7)          109.66 -0.000438    0.06    109.72   
    43. D(C   3,O   2,C   1,O   0)     -0.18  0.000010   -0.04     -0.22   
    44. D(C   3,O   2,C   1,C   4)    179.51 -0.000002    0.00    179.51   
    45. D(H  10,C   3,O   2,C   1)    -59.93  0.000028    0.09    -59.83   
    46. D(H   9,C   3,O   2,C   1)     60.78 -0.000095    0.15     60.93   
    47. D(H  11,C   3,O   2,C   1)   -179.56 -0.000029    0.12   -179.44   
    48. D(C   5,C   4,C   1,O   0)      1.28 -0.000023    0.16      1.44   
    49. D(C   5,C   4,C   1,O   2)   -178.44 -0.000015    0.12   -178.32   
    50. D(O   8,C   4,C   1,O   2)      0.90 -0.000018    0.15      1.05   
    51. D(O   8,C   4,C   1,O   0)   -179.38 -0.000026    0.19   -179.19   
    52. D(H  15,C   5,C   4,C   1)     56.47 -0.000068    0.04     56.52   
    53. D(H  14,C   5,C   4,O   8)    122.36  0.000024    0.05    122.41   
    54. D(H  14,C   5,C   4,C   1)    -58.25  0.000019    0.08    -58.17   
    55. D(C   6,C   5,C   4,O   8)     -0.08 -0.000006    0.02     -0.06   
    56. D(C   6,C   5,C   4,C   1)    179.32 -0.000012    0.05    179.37   
    57. D(C   7,C   6,C   5,C   4)      0.09  0.000004   -0.02      0.06   
    58. D(H  12,C   6,C   5,H  14)     60.81  0.000061   -0.08     60.73   
    59. D(H  12,C   6,C   5,C   4)    179.94 -0.000020   -0.00    179.93   
    60. D(C   7,C   6,C   5,H  15)    119.63 -0.000064    0.03    119.65   
    61. D(C   7,C   6,C   5,H  14)   -119.04  0.000085   -0.10   -119.14   
    62. D(H  13,C   7,C   6,H  12)      0.11  0.000012   -0.00      0.11   
    63. D(H  13,C   7,C   6,C   5)    179.96 -0.000012    0.02    179.98   
    64. D(O   8,C   7,C   6,H  12)   -179.92  0.000023    0.01   -179.91   
    65. D(O   8,C   7,C   6,C   5)     -0.07 -0.000001    0.02     -0.05   
    66. D(C   4,O   8,C   7,H  13)    180.00  0.000005    0.00    180.00   
    67. D(C   4,O   8,C   7,C   6)      0.02 -0.000003   -0.01      0.01   
    68. D(C   7,O   8,C   4,C   5)      0.04  0.000006   -0.01      0.03   
    69. D(C   7,O   8,C   4,C   1)   -179.41  0.000003   -0.03   -179.44   
    ----------------------------------------------------------------------------

Geometry step timings:
Preparation and reading OPT file:      0.001 s (12.230 %)
Internal coordinates            :      0.000 s ( 0.452 %)
B/P matrices and projection     :      0.001 s (11.697 %)
Hessian update/contruction      :      0.000 s ( 4.663 %)
Making the step                 :      0.001 s ( 8.874 %)
Converting the step to Cartesian:      0.000 s ( 0.968 %)
Storing new data                :      0.000 s ( 0.532 %)
Checking convergence            :      0.000 s ( 0.194 %)
Final printing                  :      0.004 s (60.326 %)
Total time                      :      0.006 s

Time for energy+gradient        :     22.788 s
Time for complete geometry iter :     22.999 s

         *************************************************************
         *                GEOMETRY OPTIMIZATION CYCLE   7            *
         *************************************************************
---------------------------------
CARTESIAN COORDINATES (ANGSTROEM)
---------------------------------
  O      1.506660    1.501707   -0.186471
  C      1.042956    0.387460   -0.126663
  O      1.678407   -0.759338   -0.059519
  C      3.124291   -0.692610   -0.060903
  C     -0.449455    0.190971   -0.129818
  C     -1.488633    1.216291   -0.228080
  C     -2.731892    0.399795   -0.192877
  C     -2.372819   -0.888124   -0.087744
  O     -0.956910   -0.977615   -0.051835
  H      3.464083   -0.122907    0.811804
  H      3.465834   -0.209045   -0.983614
  H      3.462208   -1.729833   -0.010939
  H     -3.747532    0.784769   -0.241698
  H     -2.880994   -1.844274   -0.025954
  H     -1.385880    1.947213    0.600803
  H     -1.348848    1.822830   -1.146452

----------------------------
CARTESIAN COORDINATES (A.U.)
----------------------------
  NO LB      ZA    FRAG     MASS         X           Y           Z
   0 O     8.0000    0    15.999    2.847175    2.837815   -0.352379
   1 C     6.0000    0    12.011    1.970901    0.732194   -0.239358
   2 O     8.0000    0    15.999    3.171729   -1.434941   -0.112474
   3 C     6.0000    0    12.011    5.904055   -1.308843   -0.115090
   4 C     6.0000    0    12.011   -0.849346    0.360884   -0.245321
   5 C     6.0000    0    12.011   -2.813108    2.298456   -0.431008
   6 C     6.0000    0    12.011   -5.162528    0.755502   -0.364485
   7 C     6.0000    0    12.011   -4.483978   -1.678310   -0.165811
   8 O     8.0000    0    15.999   -1.808297   -1.847425   -0.097954
   9 H     1.0000    0     1.008    6.546169   -0.232261    1.534088
  10 H     1.0000    0     1.008    6.549478   -0.395038   -1.858761
  11 H     1.0000    0     1.008    6.542625   -3.268911   -0.020672
  12 H     1.0000    0     1.008   -7.081809    1.482999   -0.456744
  13 H     1.0000    0     1.008   -5.444289   -3.485173   -0.049046
  14 H     1.0000    0     1.008   -2.618934    3.679699    1.135352
  15 H     1.0000    0     1.008   -2.548954    3.444649   -2.166481

--------------------------------
INTERNAL COORDINATES (ANGSTROEM)
--------------------------------
 O      0   0   0     0.000000000000     0.00000000     0.00000000
 C      1   0   0     1.208364198229     0.00000000     0.00000000
 O      2   1   0     1.312803414116   128.48378027     0.00000000
 C      3   2   1     1.447424165632   116.30857447   359.78285853
 C      2   1   3     1.505293094080   120.04780976   180.29052908
 C      5   2   1     1.463156032954   127.79380454     1.43415447
 C      6   5   2     1.487816749146   101.96596871   179.36720208
 C      7   6   5     1.341163525897   107.76603898     0.06154729
 O      5   2   1     1.276396330555   120.90024662   180.80761769
 H      4   3   2     1.096192535213   109.44144565    60.92726092
 H      4   3   2     1.096303975802   109.41140104   300.16649460
 H      4   3   2     1.092023835532   105.38359798   180.56293933
 H      7   6   5     1.087250574377   125.81791843   179.93038071
 H      8   7   6     1.084565928454   136.52016296   179.97682463
 H      6   5   2     1.109888264612   110.21729068   301.83081239
 H      6   5   2     1.109431410198   110.43951137    56.51280592

---------------------------
INTERNAL COORDINATES (A.U.)
---------------------------
 O      0   0   0     0.000000000000     0.00000000     0.00000000
 C      1   0   0     2.283477404687     0.00000000     0.00000000
 O      2   1   0     2.480838920356   128.48378027     0.00000000
 C      3   2   1     2.735235272664   116.30857447   359.78285853
 C      2   1   3     2.844591699094   120.04780976   180.29052908
 C      5   2   1     2.764964193478   127.79380454     1.43415447
 C      6   5   2     2.811566193348   101.96596871   179.36720208
 C      7   6   5     2.534431764749   107.76603898     0.06154729
 O      5   2   1     2.412039503091   120.90024662   180.80761769
 H      4   3   2     2.071503681601   109.44144565    60.92726092
 H      4   3   2     2.071714273795   109.41140104   300.16649460
 H      4   3   2     2.063625980870   105.38359798   180.56293933
 H      7   6   5     2.054605824520   125.81791843   179.93038071
 H      8   7   6     2.049532578960   136.52016296   179.97682463
 H      6   5   2     2.097384859369   110.21729068   301.83081239
 H      6   5   2     2.096521529644   110.43951137    56.51280592


           ************************************************************
           *        Program running with 8 parallel MPI-processes     *
           *              working on a common directory               *
           ************************************************************
------------------------------------------------------------------------------
                   ___                                                        
                  /   \      - P O W E R E D   B Y -                         
                 /     \                                                     
                 |  |  |   _    _      __       _____    __    __             
                 |  |  |  | |  | |    /  \     |  _  \  |  |  /  |          
                  \  \/   | |  | |   /    \    | | | |  |  | /  /          
                 / \  \   | |__| |  /  /\  \   | |_| |  |  |/  /          
                |  |  |   |  __  | /  /__\  \  |    /   |      \           
                |  |  |   | |  | | |   __   |  |    \   |  |\   \          
                \     /   | |  | | |  |  |  |  | |\  \  |  | \   \       
                 \___/    |_|  |_| |__|  |__|  |_| \__\ |__|  \__/        
                                                                              
                      - O R C A' S   B I G   F R I E N D -                    
                                      &                                       
                       - I N T E G R A L  F E E D E R -                       
                                                                              
 v1 FN, 2020, v2 2021, v3 2022-2024                                           
------------------------------------------------------------------------------


----------------------
SHARK INTEGRAL PACKAGE
----------------------

Number of atoms                             ...     16
Number of basis functions                   ...    161
Number of shells                            ...     75
Maximum angular momentum                    ...      2
Integral batch strategy                     ... SHARK/LIBINT Hybrid
RI-J (if used) integral strategy            ... SPLIT-RIJ (Revised 2003 algorithm where possible)
Printlevel                                  ...      1
Contraction scheme used                     ... SEGMENTED contraction
Prescreening option                         ... SCHWARTZ
   Thresh                                   ... 1.000e-12
   Tcut                                     ... 1.000e-14
   Tpresel                                  ... 1.000e-14 
Coulomb Range Separation                    ... NOT USED
Exchange Range Separation                   ... NOT USED
Multipole approximations                    ... NOT USED
Finite Nucleus Model                        ... NOT USED
CABS basis                                  ... NOT available
Auxiliary Coulomb fitting basis             ... AVAILABLE
   # of basis functions in Aux-J            ...    518
   # of shells in Aux-J                     ...    170
   Maximum angular momentum in Aux-J        ...      4
Auxiliary J/K fitting basis                 ... NOT available
Auxiliary Correlation fitting basis         ... AVAILABLE
   # of basis functions in Aux-C            ...    530
   # of shells in Aux-C                     ...    186
   Maximum angular momentum in Aux-C        ...      3
Auxiliary 'external' fitting basis          ... NOT available

Checking pre-screening integrals            ... done (  0.0 sec) Dimension = 75
Check shell pair data                       ... done (  0.0 sec)
Shell pair information
Shell pair cut-off parameter TPreSel        ...   1.0e-14
Total number of shell pairs                 ...      2850
Shell pairs after pre-screening             ...      2631
Total number of primitive shell pairs       ...     10434
Primitive shell pairs kept                  ...      7089
          la=0 lb=0:    791 shell pairs
          la=1 lb=0:    950 shell pairs
          la=1 lb=1:    301 shell pairs
          la=2 lb=0:    339 shell pairs
          la=2 lb=1:    207 shell pairs
          la=2 lb=2:     43 shell pairs

Calculating one electron integrals          ... done (  0.0 sec)
Calculating RI/J V-Matrix + Cholesky decomp.... done (  0.1 sec)
Calculating RI/C V-Matrix + Cholesky decomp.... done (  0.1 sec)
Calculating Nuclear repulsion               ... done (  0.0 sec) ENN=    442.816464922160 Eh

Diagonalization of the overlap matrix:
Smallest eigenvalue                        ... 6.985e-04
Time for diagonalization                   ...    0.004 sec
Threshold for overlap eigenvalues          ... 1.000e-07
Number of eigenvalues below threshold      ... 0
Time for construction of square roots      ...    0.036 sec
Total time needed                          ...    0.041 sec

-------------------
DFT GRID GENERATION
-------------------

General Integration Accuracy     IntAcc      ... 4.388
Radial Grid Type                 RadialGrid  ... OptM3 with GC (2021)
Angular Grid (max. ang.)         AngularGrid ... 4 (Lebedev-302)
Angular grid pruning method      GridPruning ... 4 (adaptive)
Weight generation scheme         WeightScheme... mBecke (2022)
Basis function cutoff            BFCut       ... 1.0000e-12
Integration weight cutoff        WCut        ... 1.0000e-14
Partially contracted basis set               ... off
Rotationally invariant grid construction     ... off
Angular grids for H and He will be reduced by one unit

Total number of grid points                  ...    77009
Total number of batches                      ...     1212
Average number of points per batch           ...       63
Average number of grid points per atom       ...     4813

--------------------
COSX GRID GENERATION
--------------------

GRIDX 1
-------
General Integration Accuracy     IntAcc      ... 3.816
Radial Grid Type                 RadialGrid  ... OptM3 with GC (2021)
Angular Grid (max. ang.)         AngularGrid ... 1 (Lebedev-50)
Angular grid pruning method      GridPruning ... 4 (adaptive)
Weight generation scheme         WeightScheme... mBecke (2022)
Basis function cutoff            BFCut       ... 1.0000e-12
Integration weight cutoff        WCut        ... 1.0000e-14
Partially contracted basis set               ... on
Rotationally invariant grid construction     ... off
Angular grids for H and He will be reduced by one unit

Total number of grid points                  ...     9842
Total number of batches                      ...       87
Average number of points per batch           ...      113
Average number of grid points per atom       ...      615
UseSFitting                                  ... on

GRIDX 2
-------
General Integration Accuracy     IntAcc      ... 4.020
Radial Grid Type                 RadialGrid  ... OptM3 with GC (2021)
Angular Grid (max. ang.)         AngularGrid ... 2 (Lebedev-110)
Angular grid pruning method      GridPruning ... 4 (adaptive)
Weight generation scheme         WeightScheme... mBecke (2022)
Basis function cutoff            BFCut       ... 1.0000e-12
Integration weight cutoff        WCut        ... 1.0000e-14
Partially contracted basis set               ... on
Rotationally invariant grid construction     ... off
Angular grids for H and He will be reduced by one unit

Total number of grid points                  ...    21678
Total number of batches                      ...      179
Average number of points per batch           ...      121
Average number of grid points per atom       ...     1355
UseSFitting                                  ... on

GRIDX 3
-------
General Integration Accuracy     IntAcc      ... 4.338
Radial Grid Type                 RadialGrid  ... OptM3 with GC (2021)
Angular Grid (max. ang.)         AngularGrid ... 3 (Lebedev-194)
Angular grid pruning method      GridPruning ... 4 (adaptive)
Weight generation scheme         WeightScheme... mBecke (2022)
Basis function cutoff            BFCut       ... 1.0000e-12
Integration weight cutoff        WCut        ... 1.0000e-14
Partially contracted basis set               ... on
Rotationally invariant grid construction     ... off
Angular grids for H and He will be reduced by one unit

Total number of grid points                  ...    47736
Total number of batches                      ...      380
Average number of points per batch           ...      125
Average number of grid points per atom       ...     2984
UseSFitting                                  ... on
Initializing property integral containers    ... done (  0.0 sec)

SHARK setup successfully completed in   1.3 seconds

Maximum memory used throughout the entire STARTUP-calculation: 20.9 MB


           ************************************************************
           *        Program running with 8 parallel MPI-processes     *
           *              working on a common directory               *
           ************************************************************
Occupation numbers will be reassigned to an Aufbau configuration
             **** ENERGY FILE WAS UPDATED (calc.en.tmp) ****
Finished Guess after   0.2 sec
Maximum memory used throughout the entire GUESS-calculation: 9.2 MB


           ************************************************************
           *        Program running with 8 parallel MPI-processes     *
           *              working on a common directory               *
           ************************************************************
--------------------
CPCM SOLVATION MODEL
--------------------
CPCM parameters:
  Epsilon                                         ...      16.7000
  Refrac                                          ...       1.2750
  Rsolv                                           ...       1.3000
  Surface type                                    ... GAUSSIAN VDW
  Discretization scheme                           ... Constant charge density
    Threshold for H atoms                         ...       5.0000 (charges/Ang^2)
    Threshold for non-H atoms                     ...       5.0000 (charges/Ang^2)
  Epsilon function type                           ...         CPCM
Solvent:                                          ... CUSTOM
Radii:
  Scheme                                          ... Element-dependent radii
  Radius for O  used is    3.4469 Bohr (=   1.8240 Ang.)
  Radius for C  used is    3.8550 Bohr (=   2.0400 Ang.)
  Radius for H  used is    2.4944 Bohr (=   1.3200 Ang.)
Calculating surface                               ...        done! (  0.0s)
Cavity surface points                             ...         1561
Cavity Volume                                     ...    1035.4659
Cavity Surface-area                               ...     598.9062
Calculating surface distance matrix               ...        done! (  0.0s)
Performing Cholesky decomposition & store         ...        done! (  0.1s)
Overall time for CPCM initialization              ...                 0.1s

----------------------------------------D-I-I-S--------------------------------------------
Iteration    Energy (Eh)           Delta-E    RMSDP     MaxDP     DIISErr   Damp  Time(sec)
-------------------------------------------------------------------------------------------
               ***  Starting incremental Fock matrix formation  ***
                              *** Initializing SOSCF ***
---------------------------------------S-O-S-C-F--------------------------------------
Iteration    Energy (Eh)           Delta-E    RMSDP     MaxDP     MaxGrad    Time(sec)
--------------------------------------------------------------------------------------
    1    -457.0642251696834251     0.00e+00  6.89e-05  1.21e-03  7.70e-05     1.0
               *** Restarting incremental Fock matrix formation ***
    2    -457.0642402239540729    -1.51e-05  2.42e-05  4.72e-04  1.47e-04     1.1
    3    -457.0642421736653773    -1.95e-06  1.52e-05  3.84e-04  8.47e-05     0.9
    4    -457.0642422590603360    -8.54e-08  7.18e-06  2.08e-04  1.01e-04     0.9
    5    -457.0642424735165719    -2.14e-07  1.82e-06  5.54e-05  9.85e-06     0.8
    6    -457.0642424778209829    -4.30e-09  8.41e-07  2.59e-05  8.61e-06     0.8
    7    -457.0642424811175601    -3.30e-09  1.65e-07  3.50e-06  8.13e-07     0.8
    8    -457.0642424811597380    -4.22e-11  7.79e-08  2.05e-06  8.37e-07     0.7
                 **** Energy Check signals convergence ****

               *****************************************************
               *                     SUCCESS                       *
               *           SCF CONVERGED AFTER   8 CYCLES          *
               *****************************************************

Recomputing exchange energy using gridx3       ... done (    1.006 sec)
Old exchange energy                            :    -30.682061461 Eh
New exchange energy                            :    -30.682045790 Eh
Exchange energy change after final integration :      0.000015671 Eh
Total energy after final integration           :   -457.064226810 Eh
             **** ENERGY FILE WAS UPDATED (calc.en.tmp) ****

----------------
TOTAL SCF ENERGY
----------------

Total Energy       :       -457.06422681017290 Eh          -12437.34991 eV

Components:
Nuclear Repulsion  :        442.81646492215958 Eh           12049.64860 eV
Electronic Energy  :       -899.79186425834132 Eh          -24484.58140 eV
One Electron Energy:      -1487.01900472491320 Eh          -40463.84426 eV
Two Electron Energy:        587.22714046657188 Eh           15979.26286 eV
CPCM Dielectric    :         -0.08884314497801 Eh              -2.41754 eV

Virial components:
Potential Energy   :       -910.70251784776633 Eh          -24781.47538 eV
Kinetic Energy     :        453.63829103759343 Eh           12344.12546 eV
Virial Ratio       :          2.00755213093838

DFT components:
N(Alpha)           :       33.000014947785 electrons
N(Beta)            :       33.000014947785 electrons
N(Total)           :       66.000029895570 electrons
E(X)               :      -27.312229496195 Eh       
E(C)               :       -1.667527395448 Eh       
E(XC)              :      -28.979756891643 Eh       

CPCM Solvation Model Properties:
Surface-charge          :         -1.01071099583534
Corrected charge        :         -1.00000000000000
Outlying charge corr.   :          0.00000796834981 Eh               0.00022 eV
Free-energy (cav+disp)  :  This term is not implemented in the current solvation scheme

---------------
SCF CONVERGENCE
---------------

  Last Energy change         ...    4.2178e-11  Tolerance :   1.0000e-09
  Last MAX-Density change    ...    2.0454e-06  Tolerance :   1.0000e-08
  Last RMS-Density change    ...    7.7866e-08  Tolerance :   1.0000e-09
  Last DIIS Error            ...    1.3613e-03  Tolerance :   1.0000e-08
  Last Orbital Gradient      ...    8.3742e-07  Tolerance :   2.0000e-06
  Last Orbital Rotation      ...    1.4470e-06  Tolerance :   2.0000e-06


Total SCF time: 0 days 0 hours 0 min 8 sec 
Finished LeanSCF after   8.6 sec

Maximum memory used throughout the entire LEANSCF-calculation: 17.6 MB


           ************************************************************
           *        Program running with 8 parallel MPI-processes     *
           *              working on a common directory               *
           ************************************************************

------------------------------------------------------------------------------
                                ORCA  MP2 
------------------------------------------------------------------------------

Freezing NCore=18 chemical core electrons

----------------------
RI-MP2 ENERGY+GRADIENT
----------------------
Dimension of the orbital basis            ...  161
Dimension of the AuxC basis               ...  530
Memory devoted to MP2                     ... 8000 MB   
Data format for matrix containers         ... DOUBLE
Compression type for matrix containers    ... UNCOMPRESSED
Overall scaling of the MP2 energy         ...   2.700e-01

-----------------------
SHARK RI TRANSFORMATION
-----------------------

Number of basis functions                ...    161
Number of aux functions                  ...    530
Number of operators                      ...      1
Generation of IJK                        ... YES
Generation of IAK                        ... YES
Generation of ABK                        ... NO
Orbital Range Operator  0:    0-  32 to   33- 160

Aux basis identifier                     ...   AUXC
Contraction scheme used                  ... SEGMENTED
Do orthogonalization                     ... YES
All operator combinations                ... NO
Transpose (ia|K)                         ... NO
Integral generator used                  ... LIBINT
Starting integral generation + trafo... 
Half trafo (segmented) done. Total time =  0.1 sec. integrals=  0.0 sec trafo=  0.0 sec
Integral generation and half transformation done (  0.1 sec)

Reading or making V^(-1/2)          ... done (  0.0 sec)
Sorting IJK integrals               ... done (  0.0 sec)
Sorting IAK integrals               ... done (  0.0 sec)

SHARK RI integral transformation done. Total time =  0.1 sec.

Opening buffers                              ... done
Frozen core precalculation                   ... done

Starting loop over batches of integrals:

Operator 0  - window                       ... (  9- 32)x( 33-160)
Operator 0  - Memory available             ...  8000 MB
Operator 0  - Memory needed per MO         ...   0.5 MB
Operator 0  - Number of orbitals per batch ... 3
Operator 0  - Number of batches            ... 1

OPERATOR  0   PASS   0:  MOs     9 ...   11 +   12 ...   14 +   15 ...   17 +   18 ...   20
                            +   21 ...   23 +   24 ...   26 +   27 ...   29 +   30 ...   32
  Reading integrals       ... ok
  Internal MO  11
Closing buffer GIPV ( 0.02 GB; CompressionRatio= 1.00)
Time spent in pair loops =     0.289 sec
Deleting buffers (Ka|jb) ...done

-----------------------------------------------
 RI-MP2 CORRELATION ENERGY:     -0.439527515 Eh
-----------------------------------------------


---------------------
MP2 DENSITY FORMATION
---------------------

Completing the external part of the density      ... done
Storing the unrelaxed density                    ... done

Re-sorting 3-index density container for op 0    ... done
Computing external part of the Lagrangian        ... done
Calculating the xc-kernel                        ... done
Calculating G(D)                                 ... done
Completing the Lagrangian                        ... done
Solving the Z-vector equations                   ... Using XC Grid                  ... (calc.grid_cpscf.tmp) 
Recalculating density on grid  ... (calc.grho_cpscf0.tmp) done
Calculating the xc-kernel      ... (calc.fxc_cpscf0.tmp) done

-------------------
SHARK CP-SCF DRIVER
-------------------

Dimension of the orbital basis          ...    161
Dimension of the CPSCF-problem          ...   4224
Number of operators                     ...      1
Max. number of iterations               ...    128
Convergence Tolerance                   ... 3.0e-05
Number of perturbations                 ...      1
Perturbation type                       ... REAL

----------------------------
POPLE LINEAR EQUATION SOLVER
----------------------------

  ITERATION   0:   ||err||_max =   7.2514e-02 (   0.5 sec)
  ITERATION   1:   ||err||_max =   2.1466e-02 (   0.5 sec)
  ITERATION   2:   ||err||_max =   1.1570e-02 (   0.5 sec)
  ITERATION   3:   ||err||_max =   3.9587e-03 (   0.5 sec)
  ITERATION   4:   ||err||_max =   1.2221e-03 (   0.5 sec)
  ITERATION   5:   ||err||_max =   5.1026e-04 (   0.5 sec)
  ITERATION   6:   ||err||_max =   1.6040e-04 (   0.5 sec)
  ITERATION   7:   ||err||_max =   3.9666e-05 (   0.5 sec)
  ITERATION   8:   ||err||_max =   1.5064e-05 (   0.5 sec)
done
Finalizing the relaxed density                   ... done
Transforming P to the AO basis                   ... done
Storing the relaxed density                      ... done

------------------------------------
ENERGY WEIGHTED DENSITY FINALIZATION
------------------------------------

Gathering the parts of the W-matrix              ... done
Forming the Z-density                            ... done
Transforming Z to the AO basis                   ... done
Calculating G(Z)                                 ... done
Finalizing the W-matrix                          ... done
Transforming W to the AO basis and storing       ... done

----------------------------------
MP2 DERIVATIVE INTEGRAL GENERATION
----------------------------------

Input SCF Electron Density              ... calc.scfp
Input Correlated Electron Density       ... calc.pmp2re
Input Energy Weighted Density           ... calc.wmp2.tmp

Nuclear repulsion gradient              ... done (  0.0 sec)
HCore & Overlap gradient  (SHARK)       ... done (  0.0 sec)
Two-electron RIJ gradient terms         ... done (  0.3 sec)

-----------------------------------------------------------
MP2 COSX Grid Generation
-----------------------------------------------------------

General Integration Accuracy     IntAcc      ... 4.871
Radial Grid Type                 RadialGrid  ... OptM3 with GC (2021)
Angular Grid (max. ang.)         AngularGrid ... 4 (Lebedev-302)
Angular grid pruning method      GridPruning ... 4 (adaptive)
Weight generation scheme         WeightScheme... mBecke (2022)
Basis function cutoff            BFCut       ... 1.0000e-12
Integration weight cutoff        WCut        ... 1.0000e-14
Partially contracted basis set               ... on
Rotationally invariant grid construction     ... off
Angular grids for H and He will be reduced by one unit

Total number of grid points                  ...    90047
Total number of batches                      ...      712
Average number of points per batch           ...      126
Average number of grid points per atom       ...     5628
UseSFitting                                  ... on
Two-electron COSX gradient terms        ... 
Integration Timings:
Total Time                  =     2.7 sec
Basis fcn evaluation        =     0.0 sec
Density evaluation          =     0.1 sec
A evaluation                =     2.1 sec
A derivative evaluation     =     0.0 sec
S-fit derivative evaluation =     0.0 sec
anal. over. der. evaluation =     0.0 sec
num. over. der. evaluation  =     0.2 sec
K(P) evaluation             =     0.0 sec
finalize                    =     0.0 sec

done (  3.3 sec)
CPCM gradient                           ... done (  0.3 sec)
DFT XC gradient                         ... Exchange-correlation gradient    ... done
done (  0.4 sec)
Empirical dispersion gradient           ... 
-------------------
DISPERSION GRADIENT
-------------------

   1   O   :    0.000094923    0.000119490   -0.000004228
   2   C   :    0.000193289    0.000018494    0.000003013
   3   O   :    0.000096794   -0.000035293    0.000003515
   4   C   :    0.000139553   -0.000044394    0.000003295
   5   C   :   -0.000640183   -0.000163935    0.000000684
   6   C   :   -0.000153650   -0.000014786   -0.000000938
   7   C   :    0.000088117   -0.000022491    0.000004104
   8   C   :    0.000307003    0.000196929   -0.000007765
   9   O   :   -0.000114101   -0.000101688    0.000006695
  10   H   :    0.000076999   -0.000018282    0.000026336
  11   H   :    0.000077301   -0.000020617   -0.000023287
  12   H   :    0.000066941   -0.000053588    0.000003006
  13   H   :   -0.000097117    0.000019863   -0.000003475
  14   H   :   -0.000055291   -0.000076256    0.000004708
  15   H   :   -0.000041014    0.000101146    0.000035678
  16   H   :   -0.000039563    0.000095408   -0.000051342

Difference to translation invariance:
           :    0.0000000000   -0.0000000000    0.0000000000

Difference to rotation invariance:
           :    0.0000000000    0.0000000000    0.0000000000

Norm of the Dispersion gradient    ...    0.0008859494
RMS gradient                       ...    0.0001278758
MAX gradient                       ...    0.0006401834
done (  0.0 sec)

-------
TIMINGS
-------

Total time                :   11.758 sec
Integral trafo            :    0.127 sec (  1.1%)
FC preparation            :    0.031 sec (  0.3%)
I/O of integrals          :    0.050 sec (  0.4%)
K(i,j) operators          :    0.035 sec (  0.3%)
T(i,j) pair energies      :    0.008 sec (  0.1%)
V**(-1/2)                 :    0.094 sec (  0.8%)
Gamma(ia|P)               :    0.035 sec (  0.3%)
Gamma-Trafo               :    0.016 sec (  0.1%)
D(virtual)                :    0.001 sec (  0.0%)
D(internal)               :    0.043 sec (  0.4%)
W(virtual)                :    0.003 sec (  0.0%)
W(internal)               :    0.055 sec (  0.5%)
L(virtual)                :    0.056 sec (  0.5%)
L(internal)               :    0.007 sec (  0.1%)
XC kernel                 :    0.014 sec (  0.1%)
G(D)                      :    0.869 sec (  7.4%)
G(Z)                      :    0.872 sec (  7.4%)
Z-vector solution         :    4.704 sec ( 40.0%)
3-index derivative        :    0.138 sec (  1.2%)
2-index derivative        :    0.030 sec (  0.3%)
Fock matrix gradient      :    4.377 sec ( 37.2%)


---------------------------------------
MP2 TOTAL ENERGY:     -457.503754325 Eh
---------------------------------------

The final MP2 gradient
  0:   0.00002555  -0.00010502   0.00003038
  1:   0.00007967   0.00001816  -0.00002876
  2:  -0.00021246  -0.00008278  -0.00004023
  3:   0.00077580  -0.00004164   0.00000477
  4:  -0.00041133   0.00033893   0.00004962
  5:  -0.00034870  -0.00031057  -0.00006262
  6:  -0.00012120   0.00021122   0.00003821
  7:   0.00075974  -0.00009271   0.00000085
  8:  -0.00031558  -0.00007184  -0.00002140
  9:  -0.00014295   0.00003951   0.00001604
 10:  -0.00015497   0.00004263  -0.00008262
 11:  -0.00009555  -0.00004301  -0.00003687
 12:   0.00001243  -0.00003024   0.00003454
 13:  -0.00003102   0.00001063  -0.00002387
 14:   0.00008786   0.00001928   0.00004768
 15:   0.00008402   0.00008531   0.00007373

-----------------------------------
NORM OF THE MP2 GRADIENT:  0.001428
-----------------------------------

Maximum memory used throughout the entire MP2-calculation: 31.3 MB


-------------------------------------------------------------------------------
                          DFT DISPERSION CORRECTION                            
                                                                               
                              DFTD3 V3.1  Rev 1                                
                          USING Becke-Johnson damping                          
-------------------------------------------------------------------------------
-------------------------   ----------------
Dispersion correction           -0.010338287
-------------------------   ----------------


-------------------------   --------------------
FINAL SINGLE POINT ENERGY      -457.514092611588
-------------------------   --------------------

------------------------------------------------------------------------------
                         ORCA GEOMETRY RELAXATION STEP
------------------------------------------------------------------------------

Reading the OPT-File                    .... done
Getting information on internals        .... done
Copying old internal coords+grads       .... done
Making the new internal coordinates     .... (2022 redundants) done
Validating the new internal coordinates .... (2022 redundants) done
Calculating the B-matrix                .... done
Calculating the G,G- and P matrices     .... done
Transforming gradient to internals      .... done
Projecting the internal gradient        .... done
Number of atoms                         ....  16
Number of internal coordinates          ....  69
Current Energy                          ....  -457.514092612 Eh
Current gradient norm                   ....     0.001427901 Eh/bohr
Maximum allowed component of the step   ....  0.300
Current trust radius                    ....  0.675
Updating the Hessian (BFGS)             .... done
Forming the augmented Hessian           .... done
Diagonalizing the augmented Hessian     .... done
Last element of RFO vector              ....  0.999979272
Lowest eigenvalues of augmented Hessian:
 -0.000003744  0.013930654  0.018183828  0.019536190  0.022147187
Length of the computed step             ....  0.006438791
The final length of the internal step   ....  0.006438791
Converting the step to Cartesian space:
 Initial RMS(Int)=    0.0007751394
Transforming coordinates:
 Iter   0:  RMS(Cart)=    0.0022356059 RMS(Int)=    0.0007751608
done
Storing new coordinates                 .... done
The predicted energy change is          ....    -0.000001872
Previously predicted energy change      ....    -0.000010523
Actually observed energy change         ....    -0.000015414
Ratio of predicted to observed change   ....     1.464847814
New trust radius                        ....     0.675000000

                                .--------------------.
          ----------------------|Geometry convergence|-------------------------
          Item                value                   Tolerance       Converged
          ---------------------------------------------------------------------
          Energy change      -0.0000154144            0.0000010000      NO
          RMS gradient        0.0001235423            0.0000300000      NO
          MAX gradient        0.0005077965            0.0001000000      NO
          RMS step            0.0007751394            0.0006000000      NO
          MAX step            0.0029476991            0.0010000000      NO
          ........................................................
          Max(Bonds)      0.0006      Max(Angles)    0.08
          Max(Dihed)        0.17      Max(Improp)    0.00
          ---------------------------------------------------------------------

The optimization has not yet converged - more geometry cycles are needed


    ---------------------------------------------------------------------------
                         Redundant Internal Coordinates
                            (Angstroem and degrees)

        Definition                    Value    dE/dq     Step     New-Value
    ----------------------------------------------------------------------------
     1. B(C   1,O   0)                1.2084 -0.000090  0.0001    1.2085   
     2. B(O   2,C   1)                1.3128  0.000181 -0.0002    1.3126   
     3. B(C   3,O   2)                1.4474  0.000373 -0.0006    1.4468   
     4. B(C   4,C   1)                1.5053  0.000241 -0.0006    1.5047   
     5. B(C   5,C   4)                1.4632 -0.000035  0.0001    1.4633   
     6. B(C   6,C   5)                1.4878 -0.000137  0.0002    1.4880   
     7. B(C   7,C   6)                1.3412  0.000159 -0.0001    1.3410   
     8. B(O   8,C   7)                1.4192 -0.000508  0.0006    1.4198   
     9. B(O   8,C   4)                1.2764 -0.000057 -0.0003    1.2761   
    10. B(H   9,C   3)                1.0962  0.000008  0.0000    1.0962   
    11. B(H  10,C   3)                1.0963  0.000012 -0.0000    1.0963   
    12. B(H  11,C   3)                1.0920  0.000017 -0.0000    1.0920   
    13. B(H  12,C   6)                1.0873 -0.000022  0.0000    1.0873   
    14. B(H  13,C   7)                1.0846 -0.000002 -0.0000    1.0846   
    15. B(H  14,C   5)                1.1099  0.000038 -0.0001    1.1098   
    16. B(H  15,C   5)                1.1094  0.000022 -0.0000    1.1094   
    17. A(O   2,C   1,C   4)          111.47  0.000064    0.02    111.48   
    18. A(O   0,C   1,O   2)          128.48 -0.000112   -0.02    128.46   
    19. A(O   0,C   1,C   4)          120.05  0.000048    0.00    120.05   
    20. A(C   1,O   2,C   3)          116.31  0.000029    0.02    116.33   
    21. A(H   9,C   3,H  11)          111.18  0.000148   -0.04    111.14   
    22. A(H   9,C   3,H  10)          110.14  0.000154   -0.02    110.11   
    23. A(O   2,C   3,H  11)          105.38 -0.000091    0.02    105.41   
    24. A(O   2,C   3,H  10)          109.41 -0.000197    0.04    109.45   
    25. A(O   2,C   3,H   9)          109.44 -0.000183    0.04    109.48   
    26. A(H  10,C   3,H  11)          111.17  0.000144   -0.04    111.13   
    27. A(C   5,C   4,O   8)          111.30  0.000051    0.00    111.31   
    28. A(C   1,C   4,O   8)          120.90 -0.000364    0.07    120.97   
    29. A(C   1,C   4,C   5)          127.79  0.000313   -0.08    127.72   
    30. A(H  14,C   5,H  15)          104.27 -0.000066    0.01    104.28   
    31. A(C   4,C   5,H  15)          110.44 -0.000028    0.02    110.46   
    32. A(C   4,C   5,C   6)          101.97 -0.000037   -0.01    101.95   
    33. A(C   4,C   5,H  14)          110.22 -0.000048    0.04    110.26   
    34. A(C   6,C   5,H  15)          115.14  0.000113   -0.04    115.11   
    35. A(C   6,C   5,H  14)          114.90  0.000061   -0.02    114.89   
    36. A(C   5,C   6,C   7)          107.77 -0.000127    0.03    107.79   
    37. A(C   7,C   6,H  12)          126.42  0.000049   -0.00    126.41   
    38. A(C   5,C   6,H  12)          125.82  0.000078   -0.02    125.80   
    39. A(O   8,C   7,H  13)          114.23 -0.000029   -0.02    114.22   
    40. A(C   6,C   7,H  13)          136.52 -0.000116    0.05    136.57   
    41. A(C   6,C   7,O   8)          109.25  0.000146   -0.04    109.21   
    42. A(C   4,O   8,C   7)          109.72 -0.000033    0.02    109.73   
    43. D(C   3,O   2,C   1,O   0)     -0.22 -0.000015    0.05     -0.17   
    44. D(C   3,O   2,C   1,C   4)    179.51  0.000015   -0.05    179.46   
    45. D(H  10,C   3,O   2,C   1)    -59.83 -0.000005    0.08    -59.76   
    46. D(H   9,C   3,O   2,C   1)     60.93 -0.000051    0.10     61.03   
    47. D(H  11,C   3,O   2,C   1)   -179.44 -0.000022    0.09   -179.35   
    48. D(C   5,C   4,C   1,O   0)      1.43 -0.000004    0.04      1.47   
    49. D(C   5,C   4,C   1,O   2)   -178.32 -0.000031    0.14   -178.18   
    50. D(O   8,C   4,C   1,O   2)      1.05 -0.000027    0.17      1.22   
    51. D(O   8,C   4,C   1,O   0)   -179.19 -0.000001    0.07   -179.12   
    52. D(H  15,C   5,C   4,C   1)     56.51 -0.000091    0.07     56.58   
    53. D(H  14,C   5,C   4,O   8)    122.41  0.000032   -0.02    122.39   
    54. D(H  14,C   5,C   4,C   1)    -58.17  0.000033    0.01    -58.16   
    55. D(C   6,C   5,C   4,O   8)     -0.06  0.000006   -0.01     -0.06   
    56. D(C   6,C   5,C   4,C   1)    179.37  0.000006    0.02    179.39   
    57. D(C   7,C   6,C   5,C   4)      0.06 -0.000014    0.01      0.07   
    58. D(H  12,C   6,C   5,H  14)     60.73  0.000036   -0.03     60.70   
    59. D(H  12,C   6,C   5,C   4)    179.93 -0.000016    0.00    179.94   
    60. D(C   7,C   6,C   5,H  15)    119.65 -0.000015    0.01    119.67   
    61. D(C   7,C   6,C   5,H  14)   -119.14  0.000038   -0.02   -119.16   
    62. D(H  13,C   7,C   6,H  12)      0.11  0.000003    0.00      0.11   
    63. D(H  13,C   7,C   6,C   5)    179.98  0.000000   -0.01    179.97   
    64. D(O   8,C   7,C   6,H  12)   -179.92  0.000019   -0.01   -179.92   
    65. D(O   8,C   7,C   6,C   5)     -0.05  0.000016   -0.01     -0.06   
    66. D(C   4,O   8,C   7,H  13)    179.99 -0.000001    0.00    179.99   
    67. D(C   4,O   8,C   7,C   6)      0.01 -0.000013    0.01      0.02   
    68. D(C   7,O   8,C   4,C   5)      0.03  0.000004   -0.00      0.03   
    69. D(C   7,O   8,C   4,C   1)   -179.44 -0.000001   -0.03   -179.47   
    ----------------------------------------------------------------------------

Geometry step timings:
Preparation and reading OPT file:      0.001 s (21.617 %)
Internal coordinates            :      0.000 s ( 0.857 %)
B/P matrices and projection     :      0.001 s (21.188 %)
Hessian update/contruction      :      0.000 s ( 8.543 %)
Making the step                 :      0.001 s (17.697 %)
Converting the step to Cartesian:      0.000 s ( 1.745 %)
Storing new data                :      0.000 s ( 0.919 %)
Checking convergence            :      0.000 s ( 0.367 %)
Final printing                  :      0.001 s (26.975 %)
Total time                      :      0.003 s

Time for energy+gradient        :     22.559 s
Time for complete geometry iter :     22.747 s

         *************************************************************
         *                GEOMETRY OPTIMIZATION CYCLE   8            *
         *************************************************************
---------------------------------
CARTESIAN COORDINATES (ANGSTROEM)
---------------------------------
  O      1.505686    1.501501   -0.184344
  C      1.042447    0.386882   -0.124942
  O      1.678741   -0.759344   -0.059580
  C      3.123945   -0.691961   -0.061515
  C     -0.449270    0.189659   -0.129054
  C     -1.487671    1.215837   -0.228753
  C     -2.731568    0.399986   -0.193535
  C     -2.373960   -0.888067   -0.086849
  O     -0.957495   -0.978179   -0.050242
  H      3.464623   -0.124855    0.812540
  H      3.465557   -0.205894   -0.982875
  H      3.462832   -1.729010   -0.014634
  H     -3.746838    0.785914   -0.243351
  H     -2.882321   -1.844064   -0.024318
  H     -1.385552    1.947665    0.599297
  H     -1.347678    1.821221   -1.147805

----------------------------
CARTESIAN COORDINATES (A.U.)
----------------------------
  NO LB      ZA    FRAG     MASS         X           Y           Z
   0 O     8.0000    0    15.999    2.845334    2.837426   -0.348360
   1 C     6.0000    0    12.011    1.969940    0.731101   -0.236106
   2 O     8.0000    0    15.999    3.172361   -1.434952   -0.112589
   3 C     6.0000    0    12.011    5.903401   -1.307617   -0.116246
   4 C     6.0000    0    12.011   -0.848996    0.358403   -0.243876
   5 C     6.0000    0    12.011   -2.811291    2.297600   -0.432281
   6 C     6.0000    0    12.011   -5.161915    0.755865   -0.365728
   7 C     6.0000    0    12.011   -4.486135   -1.678203   -0.164121
   8 O     8.0000    0    15.999   -1.809404   -1.848491   -0.094943
   9 H     1.0000    0     1.008    6.547189   -0.235942    1.535478
  10 H     1.0000    0     1.008    6.548954   -0.389084   -1.857365
  11 H     1.0000    0     1.008    6.543803   -3.267355   -0.027655
  12 H     1.0000    0     1.008   -7.080498    1.485162   -0.459867
  13 H     1.0000    0     1.008   -5.446797   -3.484776   -0.045955
  14 H     1.0000    0     1.008   -2.618315    3.680553    1.132506
  15 H     1.0000    0     1.008   -2.546743    3.441608   -2.169037

--------------------------------
INTERNAL COORDINATES (ANGSTROEM)
--------------------------------
 O      0   0   0     0.000000000000     0.00000000     0.00000000
 C      1   0   0     1.208509234023     0.00000000     0.00000000
 O      2   1   0     1.312621671716   128.46435063     0.00000000
 C      3   2   1     1.446775467105   116.32657373   359.83284604
 C      2   1   3     1.504703573708   120.05027340   180.40439838
 C      5   2   1     1.463304515640   127.71776371     1.47347072
 C      6   5   2     1.487996331890   101.95262443   179.38937532
 C      7   6   5     1.341024449044   107.79377552     0.07487858
 O      5   2   1     1.276068563221   120.97224725   180.87882986
 H      4   3   2     1.096194412080   109.47972059    61.02780536
 H      4   3   2     1.096296225535   109.45346716   300.24360411
 H      4   3   2     1.092021580147   105.40886016   180.64940893
 H      7   6   5     1.087288245220   125.79501426   179.93674953
 H      8   7   6     1.084560085947   136.57173438   179.97125099
 H      6   5   2     1.109804391976   110.26133215   301.84560896
 H      6   5   2     1.109388205357   110.46137624    56.57727255

---------------------------
INTERNAL COORDINATES (A.U.)
---------------------------
 O      0   0   0     0.000000000000     0.00000000     0.00000000
 C      1   0   0     2.283751482618     0.00000000     0.00000000
 O      2   1   0     2.480495476993   128.46435063     0.00000000
 C      3   2   1     2.734009410104   116.32657373   359.83284604
 C      2   1   3     2.843477667041   120.05027340   180.40439838
 C      5   2   1     2.765244785090   127.71776371     1.47347072
 C      6   5   2     2.811905555552   101.95262443   179.38937532
 C      7   6   5     2.534168947586   107.79377552     0.07487858
 O      5   2   1     2.411420112593   120.97224725   180.87882986
 H      4   3   2     2.071507228367   109.47972059    61.02780536
 H      4   3   2     2.071699627912   109.45346716   300.24360411
 H      4   3   2     2.063621718810   105.40886016   180.64940893
 H      7   6   5     2.054677012098   125.79501426   179.93674953
 H      8   7   6     2.049521538221   136.57173438   179.97125099
 H      6   5   2     2.097226363057   110.26133215   301.84560896
 H      6   5   2     2.096439884326   110.46137624    56.57727255


           ************************************************************
           *        Program running with 8 parallel MPI-processes     *
           *              working on a common directory               *
           ************************************************************
------------------------------------------------------------------------------
                   ___                                                        
                  /   \      - P O W E R E D   B Y -                         
                 /     \                                                     
                 |  |  |   _    _      __       _____    __    __             
                 |  |  |  | |  | |    /  \     |  _  \  |  |  /  |          
                  \  \/   | |  | |   /    \    | | | |  |  | /  /          
                 / \  \   | |__| |  /  /\  \   | |_| |  |  |/  /          
                |  |  |   |  __  | /  /__\  \  |    /   |      \           
                |  |  |   | |  | | |   __   |  |    \   |  |\   \          
                \     /   | |  | | |  |  |  |  | |\  \  |  | \   \       
                 \___/    |_|  |_| |__|  |__|  |_| \__\ |__|  \__/        
                                                                              
                      - O R C A' S   B I G   F R I E N D -                    
                                      &                                       
                       - I N T E G R A L  F E E D E R -                       
                                                                              
 v1 FN, 2020, v2 2021, v3 2022-2024                                           
------------------------------------------------------------------------------


----------------------
SHARK INTEGRAL PACKAGE
----------------------

Number of atoms                             ...     16
Number of basis functions                   ...    161
Number of shells                            ...     75
Maximum angular momentum                    ...      2
Integral batch strategy                     ... SHARK/LIBINT Hybrid
RI-J (if used) integral strategy            ... SPLIT-RIJ (Revised 2003 algorithm where possible)
Printlevel                                  ...      1
Contraction scheme used                     ... SEGMENTED contraction
Prescreening option                         ... SCHWARTZ
   Thresh                                   ... 1.000e-12
   Tcut                                     ... 1.000e-14
   Tpresel                                  ... 1.000e-14 
Coulomb Range Separation                    ... NOT USED
Exchange Range Separation                   ... NOT USED
Multipole approximations                    ... NOT USED
Finite Nucleus Model                        ... NOT USED
CABS basis                                  ... NOT available
Auxiliary Coulomb fitting basis             ... AVAILABLE
   # of basis functions in Aux-J            ...    518
   # of shells in Aux-J                     ...    170
   Maximum angular momentum in Aux-J        ...      4
Auxiliary J/K fitting basis                 ... NOT available
Auxiliary Correlation fitting basis         ... AVAILABLE
   # of basis functions in Aux-C            ...    530
   # of shells in Aux-C                     ...    186
   Maximum angular momentum in Aux-C        ...      3
Auxiliary 'external' fitting basis          ... NOT available

Checking pre-screening integrals            ... done (  0.0 sec) Dimension = 75
Check shell pair data                       ... done (  0.0 sec)
Shell pair information
Shell pair cut-off parameter TPreSel        ...   1.0e-14
Total number of shell pairs                 ...      2850
Shell pairs after pre-screening             ...      2631
Total number of primitive shell pairs       ...     10434
Primitive shell pairs kept                  ...      7090
          la=0 lb=0:    791 shell pairs
          la=1 lb=0:    950 shell pairs
          la=1 lb=1:    301 shell pairs
          la=2 lb=0:    339 shell pairs
          la=2 lb=1:    207 shell pairs
          la=2 lb=2:     43 shell pairs

Calculating one electron integrals          ... done (  0.0 sec)
Calculating RI/J V-Matrix + Cholesky decomp.... done (  0.1 sec)
Calculating RI/C V-Matrix + Cholesky decomp.... done (  0.1 sec)
Calculating Nuclear repulsion               ... done (  0.0 sec) ENN=    442.840096612252 Eh

Diagonalization of the overlap matrix:
Smallest eigenvalue                        ... 6.992e-04
Time for diagonalization                   ...    0.004 sec
Threshold for overlap eigenvalues          ... 1.000e-07
Number of eigenvalues below threshold      ... 0
Time for construction of square roots      ...    0.031 sec
Total time needed                          ...    0.036 sec

-------------------
DFT GRID GENERATION
-------------------

General Integration Accuracy     IntAcc      ... 4.388
Radial Grid Type                 RadialGrid  ... OptM3 with GC (2021)
Angular Grid (max. ang.)         AngularGrid ... 4 (Lebedev-302)
Angular grid pruning method      GridPruning ... 4 (adaptive)
Weight generation scheme         WeightScheme... mBecke (2022)
Basis function cutoff            BFCut       ... 1.0000e-12
Integration weight cutoff        WCut        ... 1.0000e-14
Partially contracted basis set               ... off
Rotationally invariant grid construction     ... off
Angular grids for H and He will be reduced by one unit

Total number of grid points                  ...    77008
Total number of batches                      ...     1212
Average number of points per batch           ...       63
Average number of grid points per atom       ...     4813

--------------------
COSX GRID GENERATION
--------------------

GRIDX 1
-------
General Integration Accuracy     IntAcc      ... 3.816
Radial Grid Type                 RadialGrid  ... OptM3 with GC (2021)
Angular Grid (max. ang.)         AngularGrid ... 1 (Lebedev-50)
Angular grid pruning method      GridPruning ... 4 (adaptive)
Weight generation scheme         WeightScheme... mBecke (2022)
Basis function cutoff            BFCut       ... 1.0000e-12
Integration weight cutoff        WCut        ... 1.0000e-14
Partially contracted basis set               ... on
Rotationally invariant grid construction     ... off
Angular grids for H and He will be reduced by one unit

Total number of grid points                  ...     9842
Total number of batches                      ...       87
Average number of points per batch           ...      113
Average number of grid points per atom       ...      615
UseSFitting                                  ... on

GRIDX 2
-------
General Integration Accuracy     IntAcc      ... 4.020
Radial Grid Type                 RadialGrid  ... OptM3 with GC (2021)
Angular Grid (max. ang.)         AngularGrid ... 2 (Lebedev-110)
Angular grid pruning method      GridPruning ... 4 (adaptive)
Weight generation scheme         WeightScheme... mBecke (2022)
Basis function cutoff            BFCut       ... 1.0000e-12
Integration weight cutoff        WCut        ... 1.0000e-14
Partially contracted basis set               ... on
Rotationally invariant grid construction     ... off
Angular grids for H and He will be reduced by one unit

Total number of grid points                  ...    21678
Total number of batches                      ...      179
Average number of points per batch           ...      121
Average number of grid points per atom       ...     1355
UseSFitting                                  ... on

GRIDX 3
-------
General Integration Accuracy     IntAcc      ... 4.338
Radial Grid Type                 RadialGrid  ... OptM3 with GC (2021)
Angular Grid (max. ang.)         AngularGrid ... 3 (Lebedev-194)
Angular grid pruning method      GridPruning ... 4 (adaptive)
Weight generation scheme         WeightScheme... mBecke (2022)
Basis function cutoff            BFCut       ... 1.0000e-12
Integration weight cutoff        WCut        ... 1.0000e-14
Partially contracted basis set               ... on
Rotationally invariant grid construction     ... off
Angular grids for H and He will be reduced by one unit

Total number of grid points                  ...    47733
Total number of batches                      ...      380
Average number of points per batch           ...      125
Average number of grid points per atom       ...     2983
UseSFitting                                  ... on
Initializing property integral containers    ... done (  0.0 sec)

SHARK setup successfully completed in   1.2 seconds

Maximum memory used throughout the entire STARTUP-calculation: 20.9 MB


           ************************************************************
           *        Program running with 8 parallel MPI-processes     *
           *              working on a common directory               *
           ************************************************************
Occupation numbers will be reassigned to an Aufbau configuration
             **** ENERGY FILE WAS UPDATED (calc.en.tmp) ****
Finished Guess after   0.2 sec
Maximum memory used throughout the entire GUESS-calculation: 9.2 MB


           ************************************************************
           *        Program running with 8 parallel MPI-processes     *
           *              working on a common directory               *
           ************************************************************
--------------------
CPCM SOLVATION MODEL
--------------------
CPCM parameters:
  Epsilon                                         ...      16.7000
  Refrac                                          ...       1.2750
  Rsolv                                           ...       1.3000
  Surface type                                    ... GAUSSIAN VDW
  Discretization scheme                           ... Constant charge density
    Threshold for H atoms                         ...       5.0000 (charges/Ang^2)
    Threshold for non-H atoms                     ...       5.0000 (charges/Ang^2)
  Epsilon function type                           ...         CPCM
Solvent:                                          ... CUSTOM
Radii:
  Scheme                                          ... Element-dependent radii
  Radius for O  used is    3.4469 Bohr (=   1.8240 Ang.)
  Radius for C  used is    3.8550 Bohr (=   2.0400 Ang.)
  Radius for H  used is    2.4944 Bohr (=   1.3200 Ang.)
Calculating surface                               ...        done! (  0.0s)
Cavity surface points                             ...         1560
Cavity Volume                                     ...    1035.3619
Cavity Surface-area                               ...     598.8458
Calculating surface distance matrix               ...        done! (  0.0s)
Performing Cholesky decomposition & store         ...        done! (  0.1s)
Overall time for CPCM initialization              ...                 0.2s

----------------------------------------D-I-I-S--------------------------------------------
Iteration    Energy (Eh)           Delta-E    RMSDP     MaxDP     DIISErr   Damp  Time(sec)
-------------------------------------------------------------------------------------------
               ***  Starting incremental Fock matrix formation  ***
                              *** Initializing SOSCF ***
---------------------------------------S-O-S-C-F--------------------------------------
Iteration    Energy (Eh)           Delta-E    RMSDP     MaxDP     MaxGrad    Time(sec)
--------------------------------------------------------------------------------------
    1    -457.0642531943174731     0.00e+00  3.69e-05  6.87e-04  5.57e-05     1.0
               *** Restarting incremental Fock matrix formation ***
    2    -457.0642591853441559    -5.99e-06  1.33e-05  2.65e-04  1.06e-04     1.0
    3    -457.0642600306976533    -8.45e-07  6.95e-06  1.41e-04  3.08e-05     0.8
    4    -457.0642600517061851    -2.10e-08  3.15e-06  9.73e-05  4.61e-05     0.8
    5    -457.0642601066326165    -5.49e-08  8.72e-07  2.05e-05  8.44e-06     0.8
    6    -457.0642601090124231    -2.38e-09  3.92e-07  1.31e-05  3.70e-06     0.7
    7    -457.0642601092704922    -2.58e-10  1.43e-07  3.45e-06  1.04e-06     0.7
                 **** Energy Check signals convergence ****

               *****************************************************
               *                     SUCCESS                       *
               *           SCF CONVERGED AFTER   7 CYCLES          *
               *****************************************************

Recomputing exchange energy using gridx3       ... done (    1.017 sec)
Old exchange energy                            :    -30.682285957 Eh
New exchange energy                            :    -30.682269728 Eh
Exchange energy change after final integration :      0.000016229 Eh
Total energy after final integration           :   -457.064243880 Eh
             **** ENERGY FILE WAS UPDATED (calc.en.tmp) ****

----------------
TOTAL SCF ENERGY
----------------

Total Energy       :       -457.06424388013147 Eh          -12437.35038 eV

Components:
Nuclear Repulsion  :        442.84009661225156 Eh           12050.29165 eV
Electronic Energy  :       -899.81551460999867 Eh          -24485.22496 eV
One Electron Energy:      -1487.06387199695996 Eh          -40465.06516 eV
Two Electron Energy:        587.24835738696129 Eh           15979.84020 eV
CPCM Dielectric    :         -0.08884211152334 Eh              -2.41752 eV

Virial components:
Potential Energy   :       -910.70397222591282 Eh          -24781.51495 eV
Kinetic Energy     :        453.63972834578141 Eh           12344.16457 eV
Virial Ratio       :          2.00754897624782

DFT components:
N(Alpha)           :       33.000016134783 electrons
N(Beta)            :       33.000016134783 electrons
N(Total)           :       66.000032269566 electrons
E(X)               :      -27.312396975259 Eh       
E(C)               :       -1.667543099735 Eh       
E(XC)              :      -28.979940074994 Eh       

CPCM Solvation Model Properties:
Surface-charge          :         -1.01071263418066
Corrected charge        :         -1.00000000000000
Outlying charge corr.   :          0.00000797102253 Eh               0.00022 eV
Free-energy (cav+disp)  :  This term is not implemented in the current solvation scheme

---------------
SCF CONVERGENCE
---------------

  Last Energy change         ...    2.5807e-10  Tolerance :   1.0000e-09
  Last MAX-Density change    ...    3.4529e-06  Tolerance :   1.0000e-08
  Last RMS-Density change    ...    1.4325e-07  Tolerance :   1.0000e-09
  Last DIIS Error            ...    9.1668e-04  Tolerance :   1.0000e-08
  Last Orbital Gradient      ...    1.0381e-06  Tolerance :   2.0000e-06
  Last Orbital Rotation      ...    3.8339e-06  Tolerance :   2.0000e-06


Total SCF time: 0 days 0 hours 0 min 7 sec 
Finished LeanSCF after   7.7 sec

Maximum memory used throughout the entire LEANSCF-calculation: 17.7 MB


           ************************************************************
           *        Program running with 8 parallel MPI-processes     *
           *              working on a common directory               *
           ************************************************************

------------------------------------------------------------------------------
                                ORCA  MP2 
------------------------------------------------------------------------------

Freezing NCore=18 chemical core electrons

----------------------
RI-MP2 ENERGY+GRADIENT
----------------------
Dimension of the orbital basis            ...  161
Dimension of the AuxC basis               ...  530
Memory devoted to MP2                     ... 8000 MB   
Data format for matrix containers         ... DOUBLE
Compression type for matrix containers    ... UNCOMPRESSED
Overall scaling of the MP2 energy         ...   2.700e-01

-----------------------
SHARK RI TRANSFORMATION
-----------------------

Number of basis functions                ...    161
Number of aux functions                  ...    530
Number of operators                      ...      1
Generation of IJK                        ... YES
Generation of IAK                        ... YES
Generation of ABK                        ... NO
Orbital Range Operator  0:    0-  32 to   33- 160

Aux basis identifier                     ...   AUXC
Contraction scheme used                  ... SEGMENTED
Do orthogonalization                     ... YES
All operator combinations                ... NO
Transpose (ia|K)                         ... NO
Integral generator used                  ... LIBINT
Starting integral generation + trafo... 
Half trafo (segmented) done. Total time =  0.1 sec. integrals=  0.0 sec trafo=  0.0 sec
Integral generation and half transformation done (  0.1 sec)

Reading or making V^(-1/2)          ... done (  0.0 sec)
Sorting IJK integrals               ... done (  0.0 sec)
Sorting IAK integrals               ... done (  0.0 sec)

SHARK RI integral transformation done. Total time =  0.1 sec.

Opening buffers                              ... done
Frozen core precalculation                   ... done

Starting loop over batches of integrals:

Operator 0  - window                       ... (  9- 32)x( 33-160)
Operator 0  - Memory available             ...  8000 MB
Operator 0  - Memory needed per MO         ...   0.5 MB
Operator 0  - Number of orbitals per batch ... 3
Operator 0  - Number of batches            ... 1

OPERATOR  0   PASS   0:  MOs     9 ...   11 +   12 ...   14 +   15 ...   17 +   18 ...   20
                            +   21 ...   23 +   24 ...   26 +   27 ...   29 +   30 ...   32
  Reading integrals       ... ok
  Internal MO  11
Closing buffer GIPV ( 0.02 GB; CompressionRatio= 1.00)
Time spent in pair loops =     0.288 sec
Deleting buffers (Ka|jb) ...done

-----------------------------------------------
 RI-MP2 CORRELATION ENERGY:     -0.439512508 Eh
-----------------------------------------------


---------------------
MP2 DENSITY FORMATION
---------------------

Completing the external part of the density      ... done
Storing the unrelaxed density                    ... done

Re-sorting 3-index density container for op 0    ... done
Computing external part of the Lagrangian        ... done
Calculating the xc-kernel                        ... done
Calculating G(D)                                 ... done
Completing the Lagrangian                        ... done
Solving the Z-vector equations                   ... Using XC Grid                  ... (calc.grid_cpscf.tmp) 
Recalculating density on grid  ... (calc.grho_cpscf0.tmp) done
Calculating the xc-kernel      ... (calc.fxc_cpscf0.tmp) done

-------------------
SHARK CP-SCF DRIVER
-------------------

Dimension of the orbital basis          ...    161
Dimension of the CPSCF-problem          ...   4224
Number of operators                     ...      1
Max. number of iterations               ...    128
Convergence Tolerance                   ... 3.0e-05
Number of perturbations                 ...      1
Perturbation type                       ... REAL

----------------------------
POPLE LINEAR EQUATION SOLVER
----------------------------

  ITERATION   0:   ||err||_max =   7.2492e-02 (   0.5 sec)
  ITERATION   1:   ||err||_max =   2.1447e-02 (   0.5 sec)
  ITERATION   2:   ||err||_max =   1.1563e-02 (   0.5 sec)
  ITERATION   3:   ||err||_max =   3.9555e-03 (   0.5 sec)
  ITERATION   4:   ||err||_max =   1.2211e-03 (   0.5 sec)
  ITERATION   5:   ||err||_max =   5.1000e-04 (   0.5 sec)
  ITERATION   6:   ||err||_max =   1.6026e-04 (   0.5 sec)
  ITERATION   7:   ||err||_max =   3.9605e-05 (   0.5 sec)
  ITERATION   8:   ||err||_max =   1.5040e-05 (   0.5 sec)
done
Finalizing the relaxed density                   ... done
Transforming P to the AO basis                   ... done
Storing the relaxed density                      ... done

------------------------------------
ENERGY WEIGHTED DENSITY FINALIZATION
------------------------------------

Gathering the parts of the W-matrix              ... done
Forming the Z-density                            ... done
Transforming Z to the AO basis                   ... done
Calculating G(Z)                                 ... done
Finalizing the W-matrix                          ... done
Transforming W to the AO basis and storing       ... done

----------------------------------
MP2 DERIVATIVE INTEGRAL GENERATION
----------------------------------

Input SCF Electron Density              ... calc.scfp
Input Correlated Electron Density       ... calc.pmp2re
Input Energy Weighted Density           ... calc.wmp2.tmp

Nuclear repulsion gradient              ... done (  0.0 sec)
HCore & Overlap gradient  (SHARK)       ... done (  0.0 sec)
Two-electron RIJ gradient terms         ... done (  0.3 sec)

-----------------------------------------------------------
MP2 COSX Grid Generation
-----------------------------------------------------------

General Integration Accuracy     IntAcc      ... 4.871
Radial Grid Type                 RadialGrid  ... OptM3 with GC (2021)
Angular Grid (max. ang.)         AngularGrid ... 4 (Lebedev-302)
Angular grid pruning method      GridPruning ... 4 (adaptive)
Weight generation scheme         WeightScheme... mBecke (2022)
Basis function cutoff            BFCut       ... 1.0000e-12
Integration weight cutoff        WCut        ... 1.0000e-14
Partially contracted basis set               ... on
Rotationally invariant grid construction     ... off
Angular grids for H and He will be reduced by one unit

Total number of grid points                  ...    90047
Total number of batches                      ...      712
Average number of points per batch           ...      126
Average number of grid points per atom       ...     5628
UseSFitting                                  ... on
Two-electron COSX gradient terms        ... 
Integration Timings:
Total Time                  =     2.6 sec
Basis fcn evaluation        =     0.0 sec
Density evaluation          =     0.1 sec
A evaluation                =     2.2 sec
A derivative evaluation     =     0.0 sec
S-fit derivative evaluation =     0.0 sec
anal. over. der. evaluation =     0.0 sec
num. over. der. evaluation  =     0.2 sec
K(P) evaluation             =     0.0 sec
finalize                    =     0.0 sec

done (  3.2 sec)
CPCM gradient                           ... done (  0.3 sec)
DFT XC gradient                         ... Exchange-correlation gradient    ... done
done (  0.4 sec)
Empirical dispersion gradient           ... 
-------------------
DISPERSION GRADIENT
-------------------

   1   O   :    0.000094777    0.000119406   -0.000004011
   2   C   :    0.000193535    0.000018383    0.000003228
   3   O   :    0.000096685   -0.000035294    0.000003517
   4   C   :    0.000139461   -0.000044262    0.000003230
   5   C   :   -0.000638005   -0.000162333    0.000000594
   6   C   :   -0.000153251   -0.000014066   -0.000001030
   7   C   :    0.000087738   -0.000022579    0.000004159
   8   C   :    0.000304958    0.000194657   -0.000007686
   9   O   :   -0.000114228   -0.000101711    0.000006790
  10   H   :    0.000077036   -0.000018338    0.000026331
  11   H   :    0.000077318   -0.000020513   -0.000023303
  12   H   :    0.000066971   -0.000053568    0.000002878
  13   H   :   -0.000097104    0.000019937   -0.000003551
  14   H   :   -0.000055381   -0.000076317    0.000004768
  15   H   :   -0.000040988    0.000101221    0.000035571
  16   H   :   -0.000039523    0.000095377   -0.000051486

Difference to translation invariance:
           :   -0.0000000000    0.0000000000    0.0000000000

Difference to rotation invariance:
           :    0.0000000000    0.0000000000   -0.0000000000

Norm of the Dispersion gradient    ...    0.0008827857
RMS gradient                       ...    0.0001274191
MAX gradient                       ...    0.0006380052
done (  0.0 sec)

-------
TIMINGS
-------

Total time                :   11.677 sec
Integral trafo            :    0.130 sec (  1.1%)
FC preparation            :    0.025 sec (  0.2%)
I/O of integrals          :    0.050 sec (  0.4%)
K(i,j) operators          :    0.036 sec (  0.3%)
T(i,j) pair energies      :    0.009 sec (  0.1%)
V**(-1/2)                 :    0.097 sec (  0.8%)
Gamma(ia|P)               :    0.036 sec (  0.3%)
Gamma-Trafo               :    0.015 sec (  0.1%)
D(virtual)                :    0.001 sec (  0.0%)
D(internal)               :    0.044 sec (  0.4%)
W(virtual)                :    0.003 sec (  0.0%)
W(internal)               :    0.058 sec (  0.5%)
L(virtual)                :    0.057 sec (  0.5%)
L(internal)               :    0.007 sec (  0.1%)
XC kernel                 :    0.014 sec (  0.1%)
G(D)                      :    0.869 sec (  7.4%)
G(Z)                      :    0.868 sec (  7.4%)
Z-vector solution         :    4.663 sec ( 39.9%)
3-index derivative        :    0.140 sec (  1.2%)
2-index derivative        :    0.030 sec (  0.3%)
Fock matrix gradient      :    4.336 sec ( 37.1%)


---------------------------------------
MP2 TOTAL ENERGY:     -457.503756388 Eh
---------------------------------------

The final MP2 gradient
  0:   0.00013255   0.00003144  -0.00005776
  1:  -0.00025965  -0.00020012   0.00019664
  2:  -0.00005541   0.00010446  -0.00011417
  3:   0.00036700   0.00001415  -0.00000339
  4:  -0.00004151  -0.00009846  -0.00001322
  5:  -0.00016540  -0.00014890  -0.00002417
  6:  -0.00003566   0.00004430   0.00002380
  7:   0.00039205  -0.00011246   0.00002213
  8:  -0.00017808   0.00025892  -0.00005130
  9:  -0.00008411   0.00000253  -0.00000263
 10:  -0.00009376   0.00000864  -0.00005578
 11:  -0.00005638  -0.00001276  -0.00004027
 12:   0.00000115  -0.00001368   0.00003246
 13:  -0.00001658   0.00000207  -0.00001957
 14:   0.00004148   0.00002323   0.00001975
 15:   0.00004189   0.00008336   0.00008730

-----------------------------------
NORM OF THE MP2 GRADIENT:  0.000842
-----------------------------------

Maximum memory used throughout the entire MP2-calculation: 31.4 MB


-------------------------------------------------------------------------------
                          DFT DISPERSION CORRECTION                            
                                                                               
                              DFTD3 V3.1  Rev 1                                
                          USING Becke-Johnson damping                          
-------------------------------------------------------------------------------
-------------------------   ----------------
Dispersion correction           -0.010339523
-------------------------   ----------------


-------------------------   --------------------
FINAL SINGLE POINT ENERGY      -457.514095911137
-------------------------   --------------------

------------------------------------------------------------------------------
                         ORCA GEOMETRY RELAXATION STEP
------------------------------------------------------------------------------

Reading the OPT-File                    .... done
Getting information on internals        .... done
Copying old internal coords+grads       .... done
Making the new internal coordinates     .... (2022 redundants) done
Validating the new internal coordinates .... (2022 redundants) done
Calculating the B-matrix                .... done
Calculating the G,G- and P matrices     .... done
Transforming gradient to internals      .... done
Projecting the internal gradient        .... done
Number of atoms                         ....  16
Number of internal coordinates          ....  69
Current Energy                          ....  -457.514095911 Eh
Current gradient norm                   ....     0.000841774 Eh/bohr
Maximum allowed component of the step   ....  0.300
Current trust radius                    ....  0.675
Updating the Hessian (BFGS)             .... done
Forming the augmented Hessian           .... done
Diagonalizing the augmented Hessian     .... done
Last element of RFO vector              ....  0.999959687
Lowest eigenvalues of augmented Hessian:
 -0.000002319  0.012485499  0.018152802  0.021783743  0.022153600
Length of the computed step             ....  0.008979439
The final length of the internal step   ....  0.008979439
Converting the step to Cartesian space:
 Initial RMS(Int)=    0.0010809974
Transforming coordinates:
 Iter   0:  RMS(Cart)=    0.0023416346 RMS(Int)=    0.0010800620
done
Storing new coordinates                 .... done
The predicted energy change is          ....    -0.000001160
Previously predicted energy change      ....    -0.000001872
Actually observed energy change         ....    -0.000003300
Ratio of predicted to observed change   ....     1.762675520
New trust radius                        ....     0.450000000

                                .--------------------.
          ----------------------|Geometry convergence|-------------------------
          Item                value                   Tolerance       Converged
          ---------------------------------------------------------------------
          Energy change      -0.0000032995            0.0000010000      NO
          RMS gradient        0.0000724005            0.0000300000      NO
          MAX gradient        0.0003054099            0.0001000000      NO
          RMS step            0.0010809974            0.0006000000      NO
          MAX step            0.0048027322            0.0010000000      NO
          ........................................................
          Max(Bonds)      0.0007      Max(Angles)    0.07
          Max(Dihed)        0.28      Max(Improp)    0.00
          ---------------------------------------------------------------------

The optimization has not yet converged - more geometry cycles are needed


    ---------------------------------------------------------------------------
                         Redundant Internal Coordinates
                            (Angstroem and degrees)

        Definition                    Value    dE/dq     Step     New-Value
    ----------------------------------------------------------------------------
     1. B(C   1,O   0)                1.2085  0.000081  0.0000    1.2085   
     2. B(O   2,C   1)                1.3126 -0.000044 -0.0001    1.3126   
     3. B(C   3,O   2)                1.4468  0.000124 -0.0005    1.4462   
     4. B(C   4,C   1)                1.5047 -0.000064 -0.0003    1.5045   
     5. B(C   5,C   4)                1.4633  0.000005  0.0001    1.4634   
     6. B(C   6,C   5)                1.4880 -0.000036  0.0001    1.4881   
     7. B(C   7,C   6)                1.3410  0.000053 -0.0001    1.3409   
     8. B(O   8,C   7)                1.4198 -0.000305  0.0007    1.4205   
     9. B(O   8,C   4)                1.2761 -0.000242 -0.0001    1.2760   
    10. B(H   9,C   3)                1.0962 -0.000008  0.0000    1.0962   
    11. B(H  10,C   3)                1.0963 -0.000006  0.0000    1.0963   
    12. B(H  11,C   3)                1.0920  0.000000  0.0000    1.0920   
    13. B(H  12,C   6)                1.0873 -0.000006  0.0000    1.0873   
    14. B(H  13,C   7)                1.0846 -0.000001 -0.0000    1.0846   
    15. B(H  14,C   5)                1.1098  0.000016 -0.0001    1.1097   
    16. B(H  15,C   5)                1.1094  0.000004 -0.0000    1.1094   
    17. A(O   2,C   1,C   4)          111.48  0.000063    0.00    111.49   
    18. A(O   0,C   1,O   2)          128.46 -0.000163    0.01    128.48   
    19. A(O   0,C   1,C   4)          120.05  0.000099   -0.01    120.04   
    20. A(C   1,O   2,C   3)          116.33  0.000026    0.01    116.33   
    21. A(H   9,C   3,H  11)          111.14  0.000078   -0.04    111.10   
    22. A(H   9,C   3,H  10)          110.11  0.000106   -0.04    110.08   
    23. A(O   2,C   3,H  11)          105.41 -0.000062    0.03    105.44   
    24. A(O   2,C   3,H  10)          109.45 -0.000108    0.05    109.50   
    25. A(O   2,C   3,H   9)          109.48 -0.000100    0.04    109.52   
    26. A(H  10,C   3,H  11)          111.13  0.000072   -0.04    111.09   
    27. A(C   5,C   4,O   8)          111.31  0.000011    0.01    111.31   
    28. A(C   1,C   4,O   8)          120.97 -0.000145    0.06    121.04   
    29. A(C   1,C   4,C   5)          127.72  0.000134   -0.07    127.65   
    30. A(H  14,C   5,H  15)          104.28 -0.000072    0.03    104.31   
    31. A(C   4,C   5,H  15)          110.46  0.000006    0.01    110.47   
    32. A(C   4,C   5,C   6)          101.95 -0.000055   -0.01    101.95   
    33. A(C   4,C   5,H  14)          110.26 -0.000003    0.04    110.30   
    34. A(C   6,C   5,H  15)          115.11  0.000085   -0.05    115.06   
    35. A(C   6,C   5,H  14)          114.89  0.000040   -0.02    114.86   
    36. A(C   5,C   6,C   7)          107.79 -0.000060    0.02    107.82   
    37. A(C   7,C   6,H  12)          126.41  0.000028   -0.01    126.41   
    38. A(C   5,C   6,H  12)          125.80  0.000032   -0.02    125.78   
    39. A(O   8,C   7,H  13)          114.22  0.000019   -0.02    114.20   
    40. A(C   6,C   7,H  13)          136.57 -0.000033    0.04    136.61   
    41. A(C   6,C   7,O   8)          109.21  0.000014   -0.02    109.19   
    42. A(C   4,O   8,C   7)          109.73  0.000090   -0.00    109.73   
    43. D(C   3,O   2,C   1,O   0)     -0.17  0.000041   -0.13     -0.30   
    44. D(C   3,O   2,C   1,C   4)    179.46 -0.000041    0.13    179.59   
    45. D(H  10,C   3,O   2,C   1)    -59.76 -0.000024    0.11    -59.65   
    46. D(H   9,C   3,O   2,C   1)     61.03 -0.000024    0.12     61.15   
    47. D(H  11,C   3,O   2,C   1)   -179.35 -0.000019    0.11   -179.24   
    48. D(C   5,C   4,C   1,O   0)      1.47 -0.000056    0.26      1.73   
    49. D(C   5,C   4,C   1,O   2)   -178.19  0.000019   -0.01   -178.20   
    50. D(O   8,C   4,C   1,O   2)      1.22  0.000029    0.01      1.22   
    51. D(O   8,C   4,C   1,O   0)   -179.12 -0.000046    0.28   -178.85   
    52. D(H  15,C   5,C   4,C   1)     56.58 -0.000062    0.08     56.66   
    53. D(H  14,C   5,C   4,O   8)    122.39  0.000015   -0.00    122.39   
    54. D(H  14,C   5,C   4,C   1)    -58.15  0.000023    0.01    -58.14   
    55. D(C   6,C   5,C   4,O   8)     -0.06  0.000001    0.01     -0.06   
    56. D(C   6,C   5,C   4,C   1)    179.39  0.000009    0.02    179.41   
    57. D(C   7,C   6,C   5,C   4)      0.07 -0.000002   -0.01      0.07   
    58. D(H  12,C   6,C   5,H  14)     60.70  0.000013   -0.03     60.68   
    59. D(H  12,C   6,C   5,C   4)    179.94 -0.000006    0.00    179.94   
    60. D(C   7,C   6,C   5,H  15)    119.67  0.000012   -0.02    119.64   
    61. D(C   7,C   6,C   5,H  14)   -119.16  0.000017   -0.04   -119.20   
    62. D(H  13,C   7,C   6,H  12)      0.11  0.000002   -0.01      0.10   
    63. D(H  13,C   7,C   6,C   5)    179.97 -0.000002    0.01    179.98   
    64. D(O   8,C   7,C   6,H  12)   -179.92  0.000006   -0.00   -179.93   
    65. D(O   8,C   7,C   6,C   5)     -0.06  0.000003    0.01     -0.05   
    66. D(C   4,O   8,C   7,H  13)    180.00  0.000001    0.00    180.00   
    67. D(C   4,O   8,C   7,C   6)      0.02 -0.000002   -0.00      0.02   
    68. D(C   7,O   8,C   4,C   5)      0.03  0.000000   -0.00      0.03   
    69. D(C   7,O   8,C   4,C   1)   -179.47 -0.000009   -0.02   -179.48   
    ----------------------------------------------------------------------------

Geometry step timings:
Preparation and reading OPT file:      0.001 s ( 9.581 %)
Internal coordinates            :      0.000 s ( 0.397 %)
B/P matrices and projection     :      0.001 s ( 9.362 %)
Hessian update/contruction      :      0.000 s ( 4.065 %)
Making the step                 :      0.001 s ( 7.651 %)
Converting the step to Cartesian:      0.000 s ( 0.780 %)
Storing new data                :      0.000 s ( 0.506 %)
Checking convergence            :      0.000 s ( 0.164 %)
Final printing                  :      0.005 s (67.479 %)
Total time                      :      0.007 s

Time for energy+gradient        :     21.539 s
Time for complete geometry iter :     21.743 s

         *************************************************************
         *                GEOMETRY OPTIMIZATION CYCLE   9            *
         *************************************************************
---------------------------------
CARTESIAN COORDINATES (ANGSTROEM)
---------------------------------
  O      1.504623    1.501541   -0.182367
  C      1.042245    0.386326   -0.126972
  O      1.679123   -0.759500   -0.061599
  C      3.123769   -0.691412   -0.061278
  C     -0.449130    0.188412   -0.130091
  C     -1.486886    1.215389   -0.229522
  C     -2.731413    0.400329   -0.192849
  C     -2.375157   -0.887933   -0.085951
  O     -0.958045   -0.979010   -0.050388
  H      3.463718   -0.126813    0.814707
  H      3.467332   -0.202753   -0.980553
  H      3.463650   -1.728246   -0.016799
  H     -3.746365    0.787247   -0.242120
  H     -2.883827   -1.843709   -0.022610
  H     -1.384211    1.947767    0.597865
  H     -1.347948    1.819654   -1.149433

----------------------------
CARTESIAN COORDINATES (A.U.)
----------------------------
  NO LB      ZA    FRAG     MASS         X           Y           Z
   0 O     8.0000    0    15.999    2.843325    2.837502   -0.344624
   1 C     6.0000    0    12.011    1.969557    0.730051   -0.239942
   2 O     8.0000    0    15.999    3.173083   -1.435248   -0.116406
   3 C     6.0000    0    12.011    5.903068   -1.306578   -0.115799
   4 C     6.0000    0    12.011   -0.848733    0.356047   -0.245837
   5 C     6.0000    0    12.011   -2.809807    2.296752   -0.433733
   6 C     6.0000    0    12.011   -5.161623    0.756513   -0.364432
   7 C     6.0000    0    12.011   -4.488397   -1.677950   -0.162425
   8 O     8.0000    0    15.999   -1.810443   -1.850061   -0.095220
   9 H     1.0000    0     1.008    6.545478   -0.239642    1.539572
  10 H     1.0000    0     1.008    6.552308   -0.383147   -1.852976
  11 H     1.0000    0     1.008    6.545350   -3.265911   -0.031745
  12 H     1.0000    0     1.008   -7.079604    1.487680   -0.457540
  13 H     1.0000    0     1.008   -5.449643   -3.484104   -0.042727
  14 H     1.0000    0     1.008   -2.615780    3.680746    1.129802
  15 H     1.0000    0     1.008   -2.547252    3.438647   -2.172113

--------------------------------
INTERNAL COORDINATES (ANGSTROEM)
--------------------------------
 O      0   0   0     0.000000000000     0.00000000     0.00000000
 C      1   0   0     1.208539037692     0.00000000     0.00000000
 O      2   1   0     1.312557374512   128.47716027     0.00000000
 C      3   2   1     1.446249324116   116.33339118   359.68797525
[truncated: 384,639 more chars]
