# Supplementary material for: Bro̷nsted Acid-Catalyzed Reduction of Furans
Source: J Am Chem Soc. 2025 Feb 19;147(9):7932–8. doi: 10.1021/jacs.4c18485 (PMC11887439; doi:10.1021/jacs.4c18485)
Supplement: Supplementary file 2 — ja4c18485_si_002.zip [file ja4c18485_si_002.zip › AllCoordinates/2-Methylester-Furan/2_3/calc.xyz]

16
Coordinates from ORCA-job calc E -457.514098546240
  O           1.50472174680594      1.50224846315927     -0.17614484672377
  C           1.04251511788492      0.38701369565311     -0.12277882776852
  O           1.67908079320808     -0.75936749049300     -0.06184982127666
  C           3.12385334664157     -0.69175430388354     -0.06273314419239
  C          -0.44932917782126      0.18896966960204     -0.12806257629367
  C          -1.48710566804351      1.21544413390294     -0.23176830253253
  C          -2.73153966080904      0.40027343171075     -0.19410939840479
  C          -2.37515719232142     -0.88761051481002     -0.08331926147490
  O          -0.95789712500206     -0.97856168967048     -0.04581963950772
  H           3.46488501623311     -0.13576248503032      0.81836951883866
  H           3.46654053079312     -0.19401196644839     -0.97744584779067
  H           3.46353494603495     -1.72905705704089     -0.02873098781179
  H          -3.74654130630882      0.78671653334412     -0.24578498442770
  H          -2.88360477135757     -1.84336641948339     -0.01792070671451
  H          -1.38522159944978      1.95100818053914      0.59277462195602
  H          -1.34725740658823      1.81510810164866     -1.15463619237507
