# Supplementary material for: Bro̷nsted Acid-Catalyzed Reduction of Furans
Source: J Am Chem Soc. 2025 Feb 19;147(9):7932–8. doi: 10.1021/jacs.4c18485 (PMC11887439; doi:10.1021/jacs.4c18485)
Supplement: Supplementary file 2 — ja4c18485_si_002.zip [file ja4c18485_si_002.zip › AllCoordinates/2-Methylester-Furan/2_3/SP/calc.mpi8.out]

! Job execution by suborca V 10.00 !
Job started from head1.mpi-muelheim.mpg.de, running /hsnfs/software/orca/orca_stable_directory/orca_stable_20240818/orca on xe31th14.mpi-muelheim.mpg.de in /usr/scratch/frank/calc__9295321 (/bin/ksh)
Job execution start: Sun Aug 18 13:09:09 CEST 2024
Shared library path: /hsnfs/software/openmpi-4.1.0/lib:/hsnfs/software/orca/orca_stable_directory/orca_stable_20240818:/hsnfs/software/themis/llvm-14.0.1/lib::/hsnfs/software/cfour-2.1/lib:/hsnfs/software/orca/orca_stable:/usr/users/openmpi-2.0.4/lib:/opt/intel/lib/intel64:/opt/intel/mkl/lib/intel64
SLURM Job ID is: 9295321
SLURM_JOB_NODELIST: xe31th14
Maxcore enforced by SLURM: 9600 MB per core
Expanded nodelist (1 nodes):
xe31th14

                                 *****************
                                 * O   R   C   A *
                                 *****************

                                            #,                                       
                                            ###                                      
                                            ####                                     
                                            #####                                    
                                            ######                                   
                                           ########,                                 
                                     ,,################,,,,,                         
                               ,,#################################,,                 
                          ,,##########################################,,             
                       ,#########################################, ''#####,          
                    ,#############################################,,   '####,        
                  ,##################################################,,,,####,       
                ,###########''''           ''''###############################       
              ,#####''   ,,,,##########,,,,          '''####'''          '####       
            ,##' ,,,,###########################,,,                        '##       
           ' ,,###''''                  '''############,,,                           
         ,,##''                                '''############,,,,        ,,,,,,###''
      ,#''                                            '''#######################'''  
     '                                                          ''''####''''         
             ,#######,   #######,   ,#######,      ##                                
            ,#'     '#,  ##    ##  ,#'     '#,    #''#        ,####,   ,####,        
            ##       ##  ##   ,#'  ##            #'  '#       #'       #'  '#        
            ##       ##  #######   ##           ,######,      #####,   #    #        
            '#,     ,#'  ##    ##  '#,     ,#' ,#      #,     #,   #   #,  ,#        
             '#######'   ##     ##  '#######'  #'      '#     '####' # '####'        


                #########################################################
                #                        -***-                          #
                #          Department of theory and spectroscopy        #
                #                                                       #
                #                      Frank Neese                      #
                #                                                       #
                #     Directorship, Architecture, Infrastructure        #
                #                    SHARK, DRIVERS                     #
                #        Core code/Algorithms in most modules           #
                #                                                       #
                #        Max Planck Institute fuer Kohlenforschung      #
                #                Kaiser Wilhelm Platz 1                 #
                #                 D-45470 Muelheim/Ruhr                 #
                #                      Germany                          #
                #                                                       #
                #                  All rights reserved                  #
                #                        -***-                          #
                #########################################################


                         Program Version 6.0.x  -   STABLE   -
                                (GIT: $c601ac21$)
                ($2024-08-14 11:52:48 +0200 $)

                         (BUILD: $Sun 18 Aug 2024 01:04:00 AM CEST$)


 With contributions from (in alphabetic order):
   Daniel Aravena         : Magnetic Suceptibility
   Michael Atanasov       : Ab Initio Ligand Field Theory (pilot matlab implementation)
   Alexander A. Auer      : GIAO ZORA, VPT2 properties, NMR spectrum
   Ute Becker             : All parallelization in ORCA, NUMFREQ, NUMCALC
   Giovanni Bistoni       : ED, misc. LED, open-shell LED, HFLD
   Martin Brehm           : Molecular dynamics
   Dmytro Bykov           : pre 5.0 version of the SCF Hessian
   Marcos Casanova-Páez   : Triplet and SCS-CIS(D). UHF-(DLPNO)-IP/EA/STEOM-CCSD. UHF-CVS-IP/STEOM-CCSD
   Vijay G. Chilkuri      : MRCI spin determinant printing, contributions to CSF-ICE
   Pauline Colinet        : FMM embedding
   Dipayan Datta          : RHF DLPNO-CCSD density
   Achintya Kumar Dutta   : EOM-CC, STEOM-CC
   Nicolas Foglia         : Exact transition moments, OPA infrastructure, MCD improvements
   Dmitry Ganyushin       : Spin-Orbit,Spin-Spin,Magnetic field MRCI
   Miquel Garcia          : C-PCM and meta-GGA Hessian, CCSD/C-PCM, Gaussian charge scheme
   Tiago L. C. Gouveia    : GS-ROHF, GS-ROCIS
   Yang Guo               : DLPNO-NEVPT2, F12-NEVPT2, CIM, IAO-localization
   Andreas Hansen         : Spin unrestricted coupled pair/coupled cluster methods
   Ingolf Harden          : AUTO-CI MPn and infrastructure 
   Benjamin Helmich-Paris : MC-RPA, TRAH-(SCF,CASSCF), AVAS, COSX integrals, SCF dyn. polar.
   Lee Huntington         : MR-EOM, pCC
   Robert Izsak           : Overlap fitted RIJCOSX, COSX-SCS-MP3, EOM
   Riya Kayal             : Wick's Theorem for AUTO-CI, AUTO-CI UHF-CCSDT
   Emily Kempfer          : AUTO-CI, RHF CISDT and CCSDT
   Christian Kollmar      : KDIIS, OOCD, Brueckner-CCSD(T), CCSD density, CASPT2, CASPT2-K, improved NEVPT2
   Axel Koslowski         : Symmetry handling
   Simone Kossmann        : Meta GGA functionals, TD-DFT gradient, OOMP2, (MP2 Hessian; deprecated post 5.0)
   Lucas Lang             : DCDCAS
   Marvin Lechner         : AUTO-CI (C++ implementation), FIC-MRCC
   Spencer Leger          : CASSCF response
   Dagmar Lenk            : GEPOL surface, SMD, ORCA-2-JSON
   Dimitrios Liakos       : Extrapolation schemes; Compound Job, initial MDCI parallelization
   Dimitrios Manganas     : Further ROCIS development; embedding schemes. LFT, Crystal Embedding
   Dimitrios Pantazis     : SARC Basis sets
   Anastasios Papadopoulos: AUTO-CI, single reference methods and gradients
   Taras Petrenko         : pre 6.0 DFT Hessian and TD-DFT gradient, (ASA, deprecated), ECA, 1-Electron XAS/XES, NRVS
   Peter Pinski           : DLPNO-MP2, DLPNO-MP2 Gradient
   Christoph Reimann      : Effective Core Potentials
   Marius Retegan         : Local ZFS, SOC
   Christoph Riplinger    : Optimizer, TS searches, QM/MM, DLPNO-CCSD(T), (RO)-DLPNO pert. Triples
   Michael Roemelt        : Original ROCIS implementation
   Masaaki Saitow         : Open-shell DLPNO-CCSD energy and density
   Barbara Sandhoefer     : DKH picture change effects
   Kantharuban Sivalingam : CASSCF convergence/infrastructure, NEVPT2 and variants, FIC-MRCI
   Bernardo de Souza      : ESD, SOC TD-DFT
   Georgi Stoychev        : AutoAux, RI-MP2 NMR, DLPNO-MP2 response, X2C
   Van Anh Tran           : RI-MP2 g-tensors
   Willem Van den Heuvel  : Paramagnetic NMR
   Zikuan Wang            : NOTCH, Electric field optimization 
   Frank Wennmohs         : Technical directorship and infrastructure
   Hang Xu                : AUTO-CI-Response properties 


 We gratefully acknowledge several colleagues who have allowed us to
 interface, adapt or use parts of their codes:
   Stefan Grimme, W. Hujo, H. Kruse, P. Pracht,  : VdW corrections, initial TS optimization,
                  C. Bannwarth, S. Ehlert,         DFT functionals, gCP, sTDA/sTD-DF
                  L. Wittmann, M. Mueller
   Ed Valeev, F. Pavosevic, A. Kumar             : LibInt (2-el integral package), F12 methods
   Garnet Chan, S. Sharma, J. Yang, R. Olivares  : DMRG
   Ulf Ekstrom                                   : XCFun DFT Library
   Mihaly Kallay                                 : mrcc  (arbitrary order and MRCC methods)
   Frank Weinhold                                : gennbo (NPA and NBO analysis)
   Simon Mueller                                 : openCOSMO-RS
   Christopher J. Cramer and Donald G. Truhlar   : smd solvation model
   Lars Goerigk                                  : TD-DFT with DH, B97 family of functionals
   V. Asgeirsson, H. Jonsson                     : NEB implementation
   FAccTs GmbH                                   : IRC, NEB, NEB-TS, DLPNO-Multilevel, CI-OPT
                                                   MM, QMMM, 2- and 3-layer-ONIOM, Crystal-QMMM,
                                                   LR-CPCM, SF, NACMEs, symmetry and pop. for TD-DFT,
                                                   nearIR, NL-DFT gradient (VV10), updates on ESD,
                                                   ML-optimized integration grids, MBIS, APM,
                                                   GOAT, DOCKER, SOLVATOR, interface openCOSMO-RS
   S Lehtola, MJT Oliveira, MAL Marques          : LibXC Library
   Liviu Ungur et al                             : ANISO software


 Your calculation uses the libint2 library for the computation of 2-el integrals
 For citations please refer to: http://libint.valeyev.net

 Your ORCA version has been built with support for libXC version: 6.2.2
 For citations please refer to: https://libxc.gitlab.io

 This ORCA versions uses:
   CBLAS   interface :  Fast vector & matrix operations
   LAPACKE interface :  Fast linear algebra routines
   SCALAPACK package :  Parallel linear algebra routines
   Shared memory     :  Shared parallel matrices
   BLAS/LAPACK       :  OpenBLAS 0.3.26  USE64BITINT DYNAMIC_ARCH NO_AFFINITY Haswell SINGLE_THREADED
        Core in use  :  Haswell
   Copyright (c) 2011-2014, The OpenBLAS Project


NOTE: MaxCore=8000 MB was set to SCF,MP2,MDCI,CIPSI,MRCI and CIS
      => If you want to overwrite this, your respective input block should be placed after the MaxCore statement


***************************************
The coordinates will be read from file: calc.xyz
***************************************


================================================================================

----- Orbital basis set information -----
Your calculation utilizes the basis: def2-TZVPP
   F. Weigend and R. Ahlrichs, Phys. Chem. Chem. Phys. 7, 3297 (2005).

----- AuxC basis set information -----
Your calculation utilizes the auxiliary basis: def2-TZVPP/C
  H-La, Hf-Rn : A. Hellweg, C. Hattig, S. Hofener and W. Klopper, Theor. Chem. Acc. 117, 587 (2007).
        Ce-Lu : J. Chmela and M. E. Harding, Mol. Phys. (2018).

================================================================================
                                        WARNINGS
                       Please study these warnings very carefully!
================================================================================


WARNING: Post HF methods need fully converged wavefunctions
  ===> : Setting SCFConvForced true
         You can overwrite this default with %scf ConvForced false 


WARNING: MDCI localization with Augmented Hessian Foster-Boys
  ===> : Switching off randomization!

================================================================================
                                       INPUT FILE
================================================================================
NAME = calc.inp
|  1> ! DLPNO-CCSD(T) def2-TZVPP def2-TZVPP/C
|  2> 
|  3> %cpcm
|  4> epsilon 16.7                    # Dielectric constant
|  5> refrac 1.275
|  6> SURFACETYPE VDW_GAUSSIAN
|  7> end
|  8> 
|  9> %PAL NPROCS 8 END
| 10> 
| 11> %maxcore 8000
| 12> 
| 13> * xyzfile 1 1 calc.xyz 
| 14> 
| 15>                          ****END OF INPUT****
================================================================================

                       ****************************
                       * Single Point Calculation *
                       ****************************

---------------------------------
CARTESIAN COORDINATES (ANGSTROEM)
---------------------------------
  O      1.504722    1.502248   -0.176145
  C      1.042515    0.387014   -0.122779
  O      1.679081   -0.759367   -0.061850
  C      3.123853   -0.691754   -0.062733
  C     -0.449329    0.188970   -0.128063
  C     -1.487106    1.215444   -0.231768
  C     -2.731540    0.400273   -0.194109
  C     -2.375157   -0.887611   -0.083319
  O     -0.957897   -0.978562   -0.045820
  H      3.464885   -0.135762    0.818370
  H      3.466541   -0.194012   -0.977446
  H      3.463535   -1.729057   -0.028731
  H     -3.746541    0.786717   -0.245785
  H     -2.883605   -1.843366   -0.017921
  H     -1.385222    1.951008    0.592775
  H     -1.347257    1.815108   -1.154636

----------------------------
CARTESIAN COORDINATES (A.U.)
----------------------------
  NO LB      ZA    FRAG     MASS         X           Y           Z
   0 O     8.0000    0    15.999    2.843512    2.838838   -0.332866
   1 C     6.0000    0    12.011    1.970068    0.731350   -0.232018
   2 O     8.0000    0    15.999    3.173003   -1.434997   -0.116879
   3 C     6.0000    0    12.011    5.903227   -1.307226   -0.118548
   4 C     6.0000    0    12.011   -0.849109    0.357101   -0.242003
   5 C     6.0000    0    12.011   -2.810222    2.296857   -0.437979
   6 C     6.0000    0    12.011   -5.161862    0.756407   -0.366814
   7 C     6.0000    0    12.011   -4.488397   -1.677341   -0.157451
   8 O     8.0000    0    15.999   -1.810163   -1.849214   -0.086587
   9 H     1.0000    0     1.008    6.547684   -0.256554    1.546494
  10 H     1.0000    0     1.008    6.550812   -0.366629   -1.847105
  11 H     1.0000    0     1.008    6.545133   -3.267444   -0.054294
  12 H     1.0000    0     1.008   -7.079937    1.486679   -0.464466
  13 H     1.0000    0     1.008   -5.449223   -3.483458   -0.033865
  14 H     1.0000    0     1.008   -2.617689    3.686871    1.120182
  15 H     1.0000    0     1.008   -2.545948    3.430057   -2.181946

--------------------------------
INTERNAL COORDINATES (ANGSTROEM)
--------------------------------
 O      0   0   0     0.000000000000     0.00000000     0.00000000
 C      1   0   0     1.208400383338     0.00000000     0.00000000
 O      2   1   0     1.312675903177   128.50251114     0.00000000
 C      3   2   1     1.446354055692   116.33083747   359.76220028
 C      2   1   3     1.504941446331   120.03049189   180.31005596
 C      5   2   1     1.463347104133   127.65809693     1.93967122
 C      6   5   2     1.488132194774   101.94694172   179.45980663
 C      7   6   5     1.340868367138   107.81634236     0.04958908
 O      5   2   1     1.276140561394   121.01228563   181.39335405
 H      4   3   2     1.096253348956   109.50969799    61.51602953
 H      4   3   2     1.096303457434   109.51029179   300.73804704
 H      4   3   2     1.092033304123   105.44365874   181.12515126
 H      7   6   5     1.087307213881   125.78448619   179.94449782
 H      8   7   6     1.084557633743   136.61869049   179.98081771
 H      6   5   2     1.109642223629   110.31669575   301.96034766
 H      6   5   2     1.109432085595   110.40805710    56.80692249

---------------------------
INTERNAL COORDINATES (A.U.)
---------------------------
 O      0   0   0     0.000000000000     0.00000000     0.00000000
 C      1   0   0     2.283545784635     0.00000000     0.00000000
 O      2   1   0     2.480597959602   128.50251114     0.00000000
 C      3   2   1     2.733213057945   116.33083747   359.76220028
 C      2   1   3     2.843927181152   120.03049189   180.31005596
 C      5   2   1     2.765325265678   127.65809693     1.93967122
 C      6   5   2     2.812162299194   101.94694172   179.45980663
 C      7   6   5     2.533873995530   107.81634236     0.04958908
 O      5   2   1     2.411556169424   121.01228563   181.39335405
 H      4   3   2     2.071618602920   109.50969799    61.51602953
 H      4   3   2     2.071713294221   109.51029179   300.73804704
 H      4   3   2     2.063643873913   105.44365874   181.12515126
 H      7   6   5     2.054712857672   125.78448619   179.94449782
 H      8   7   6     2.049516904228   136.61869049   179.98081771
 H      6   5   2     2.096919909295   110.31669575   301.96034766
 H      6   5   2     2.096522805959   110.40805710    56.80692249

---------------------
BASIS SET INFORMATION
---------------------
There are 3 groups of distinct atoms

 Group   1 Type O   : 11s6p2d1f contracted to 5s3p2d1f pattern {62111/411/11/1}
 Group   2 Type C   : 11s6p2d1f contracted to 5s3p2d1f pattern {62111/411/11/1}
 Group   3 Type H   : 5s2p1d contracted to 3s2p1d pattern {311/11/1}

Atom   0O    basis set group =>   1
Atom   1C    basis set group =>   2
Atom   2O    basis set group =>   1
Atom   3C    basis set group =>   2
Atom   4C    basis set group =>   2
Atom   5C    basis set group =>   2
Atom   6C    basis set group =>   2
Atom   7C    basis set group =>   2
Atom   8O    basis set group =>   1
Atom   9H    basis set group =>   3
Atom  10H    basis set group =>   3
Atom  11H    basis set group =>   3
Atom  12H    basis set group =>   3
Atom  13H    basis set group =>   3
Atom  14H    basis set group =>   3
Atom  15H    basis set group =>   3
---------------------------------
AUXILIARY/C BASIS SET INFORMATION
---------------------------------
There are 3 groups of distinct atoms

 Group   1 Type O   : 8s6p5d3f1g contracted to 8s6p4d3f1g pattern {11111111/111111/2111/111/1}
 Group   2 Type C   : 8s6p5d3f1g contracted to 8s6p4d3f1g pattern {11111111/111111/2111/111/1}
 Group   3 Type H   : 4s3p2d1f contracted to 4s3p2d1f pattern {1111/111/11/1}

Atom   0O    basis set group =>   1
Atom   1C    basis set group =>   2
Atom   2O    basis set group =>   1
Atom   3C    basis set group =>   2
Atom   4C    basis set group =>   2
Atom   5C    basis set group =>   2
Atom   6C    basis set group =>   2
Atom   7C    basis set group =>   2
Atom   8O    basis set group =>   1
Atom   9H    basis set group =>   3
Atom  10H    basis set group =>   3
Atom  11H    basis set group =>   3
Atom  12H    basis set group =>   3
Atom  13H    basis set group =>   3
Atom  14H    basis set group =>   3
Atom  15H    basis set group =>   3


           ************************************************************
           *        Program running with 8 parallel MPI-processes     *
           *              working on a common directory               *
           ************************************************************
------------------------------------------------------------------------------
                             ORCA STARTUP CALCULATIONS
------------------------------------------------------------------------------
------------------------------------------------------------------------------
                   ___                                                        
                  /   \      - P O W E R E D   B Y -                         
                 /     \                                                     
                 |  |  |   _    _      __       _____    __    __             
                 |  |  |  | |  | |    /  \     |  _  \  |  |  /  |          
                  \  \/   | |  | |   /    \    | | | |  |  | /  /          
                 / \  \   | |__| |  /  /\  \   | |_| |  |  |/  /          
                |  |  |   |  __  | /  /__\  \  |    /   |      \           
                |  |  |   | |  | | |   __   |  |    \   |  |\   \          
                \     /   | |  | | |  |  |  |  | |\  \  |  | \   \       
                 \___/    |_|  |_| |__|  |__|  |_| \__\ |__|  \__/        
                                                                              
                      - O R C A' S   B I G   F R I E N D -                    
                                      &                                       
                       - I N T E G R A L  F E E D E R -                       
                                                                              
 v1 FN, 2020, v2 2021, v3 2022-2024                                           
------------------------------------------------------------------------------


----------------------
SHARK INTEGRAL PACKAGE
----------------------

Number of atoms                             ...     16
Number of basis functions                   ...    377
Number of shells                            ...    141
Maximum angular momentum                    ...      3
Integral batch strategy                     ... SHARK/LIBINT Hybrid
RI-J (if used) integral strategy            ... SPLIT-RIJ (Revised 2003 algorithm where possible)
Printlevel                                  ...      1
Contraction scheme used                     ... SEGMENTED contraction
Prescreening option                         ... SCHWARTZ
   Thresh                                   ... 1.000e-10
   Tcut                                     ... 1.000e-11
   Tpresel                                  ... 1.000e-11 
Coulomb Range Separation                    ... NOT USED
Exchange Range Separation                   ... NOT USED
Multipole approximations                    ... NOT USED
Finite Nucleus Model                        ... NOT USED
CABS basis                                  ... NOT available
Auxiliary Coulomb fitting basis             ... NOT available
Auxiliary J/K fitting basis                 ... NOT available
Auxiliary Correlation fitting basis         ... AVAILABLE
   # of basis functions in Aux-C            ...    894
   # of shells in Aux-C                     ...    268
   Maximum angular momentum in Aux-C        ...      4
Auxiliary 'external' fitting basis          ... NOT available

Checking pre-screening integrals            ... done (  0.0 sec) Dimension = 141
Check shell pair data                       ... done (  0.0 sec)
Shell pair information
Shell pair cut-off parameter TPreSel        ...   1.0e-11
Total number of shell pairs                 ...     10011
Shell pairs after pre-screening             ...      8361
Total number of primitive shell pairs       ...     28185
Primitive shell pairs kept                  ...     17658
          la=0 lb=0:   1809 shell pairs
          la=1 lb=0:   2294 shell pairs
          la=1 lb=1:    755 shell pairs
          la=2 lb=0:   1331 shell pairs
          la=2 lb=1:    865 shell pairs
          la=2 lb=2:    267 shell pairs
          la=3 lb=0:    497 shell pairs
          la=3 lb=1:    318 shell pairs
          la=3 lb=2:    184 shell pairs
          la=3 lb=3:     41 shell pairs

Calculating one electron integrals          ... done (  0.0 sec)
Calculating RI/C V-Matrix + Cholesky decomp.... done (  0.1 sec)
Calculating Nuclear repulsion               ... done (  0.0 sec) ENN=    442.814281767868 Eh

Diagonalization of the overlap matrix:
Smallest eigenvalue                        ... 5.021e-05
Time for diagonalization                   ...    0.025 sec
Threshold for overlap eigenvalues          ... 1.000e-07
Number of eigenvalues below threshold      ... 0
Time for construction of square roots      ...    0.045 sec
Total time needed                          ...    0.071 sec

-------------------
DFT GRID GENERATION
-------------------

General Integration Accuracy     IntAcc      ... 4.388
Radial Grid Type                 RadialGrid  ... OptM3 with GC (2021)
Angular Grid (max. ang.)         AngularGrid ... 4 (Lebedev-302)
Angular grid pruning method      GridPruning ... 4 (adaptive)
Weight generation scheme         WeightScheme... mBecke (2022)
Basis function cutoff            BFCut       ... 1.0000e-10
Integration weight cutoff        WCut        ... 1.0000e-14
Partially contracted basis set               ... off
Rotationally invariant grid construction     ... off
Angular grids for H and He will be reduced by one unit

Total number of grid points                  ...    77007
Total number of batches                      ...     1212
Average number of points per batch           ...       63
Average number of grid points per atom       ...     4813
Initializing property integral containers    ... done (  0.0 sec)

SHARK setup successfully completed in   1.0 seconds

Maximum memory used throughout the entire STARTUP-calculation: 28.2 MB


           ************************************************************
           *        Program running with 8 parallel MPI-processes     *
           *              working on a common directory               *
           ************************************************************
-------------------------------------------------------------------------------
                                 ORCA GUESS
                   Start orbitals & Density for SCF / CASSCF
-------------------------------------------------------------------------------

------------
SCF SETTINGS
------------
Hamiltonian:
 Ab initio Hamiltonian  Method          .... Hartree-Fock(GTOs)


General Settings:
 Integral files         IntName         .... calc
 Hartree-Fock type      HFTyp           .... RHF
 Total Charge           Charge          ....    1
 Multiplicity           Mult            ....    1
 Number of Electrons    NEL             ....   66
 Basis Dimension        Dim             ....  377
 Nuclear Repulsion      ENuc            ....    442.8142817679 Eh

Convergence Acceleration:
 AO-DIIS                CNVDIIS         .... on
   Start iteration      DIISMaxIt       ....    12
   Startup error        DIISStart       ....  0.200000
   # of expansion vecs  DIISMaxEq       ....     5
   Bias factor          DIISBfac        ....   1.050
   Max. coefficient     DIISMaxC        ....  10.000
 MO-DIIS                CNVKDIIS        .... off
 Trust-Rad. Augm. Hess. CNVTRAH         .... auto
   Auto Start mean grad. ratio tolernc. ....  1.125000
   Auto Start start iteration           ....    50
   Auto Start num. interpolation iter.  ....    10
   Max. Number of Micro iterations      ....    24
   Max. Number of Macro iterations      .... Maxiter - #DIIS iter
   Number of Davidson start vectors     ....     2
   Converg. threshold    (grad. norm)   ....   5.000e-05
   Grad. Scal. Fac. for Micro threshold ....   0.100
   Minimum threshold for Micro iter.    ....   1.000e-02
   NR start threshold (gradient norm)   ....   1.000e-04
   Initial trust radius                 ....   0.400
   Minimum AH scaling param. (alpha)    ....   1.000
   Maximum AH scaling param. (alpha)    .... 1000.000
   Quad. conv. algorithm                .... NR
   White noise on init. David. guess    .... on
   Maximum white noise                  ....   0.010
   Pseudo random numbers                .... off
   Inactive MOs                         .... canonical
   Orbital update algorithm             .... Taylor
   Preconditioner                       .... Diag
   Full preconditioner red. dimension   ....   250
 SOSCF                  CNVSOSCF        .... on
   Start iteration      SOSCFMaxIt      ....   150
   Startup grad/error   SOSCFStart      ....  0.003300
   Hessian update       SOSCFHessUp     .... L-BFGS
 Level Shifting         CNVShift        .... on
   Level shift para.    LevelShift      ....    0.2500
   Turn off err/grad.   ShiftErr        ....    0.0010
 Zerner damping         CNVZerner       .... off
 Static damping         CNVDamp         .... on
   Fraction old density DampFac         ....    0.7000
   Max. Damping (<1)    DampMax         ....    0.9800
   Min. Damping (>=0)   DampMin         ....    0.0000
   Turn off err/grad.   DampErr         ....    0.1000

SCF Procedure:
 Maximum # iterations   MaxIter         ....   125
 SCF integral mode      SCFMode         .... Direct
   Integral package                     .... SHARK and LIBINT hybrid scheme
 Reset frequency        DirectResetFreq ....    20
 Integral Threshold     Thresh          ....  1.000e-10 Eh
 Primitive CutOff       TCut            ....  1.000e-11 Eh

Convergence Tolerance:
 Convergence Check Mode ConvCheckMode   .... Total+1el-Energy
 Convergence forced     ConvForced      .... 1
 Energy Change          TolE            ....  1.000e-06 Eh
 1-El. energy change                    ....  1.000e-03 Eh
 Orbital Gradient       TolG            ....  5.000e-05
 Orbital Rotation angle TolX            ....  5.000e-05
 DIIS Error             TolErr          ....  1.000e-06

------------------------------
INITIAL GUESS: MODEL POTENTIAL
------------------------------
Loading Hartree-Fock densities                     ... done
Calculating cut-offs                               ... done
Initializing the effective Hamiltonian             ... done
Setting up the integral package (SHARK)            ... done
Starting the Coulomb interaction                   ... done (   0.1 sec)
Making the grid                                    ... done (   0.1 sec)
Mapping shells                                     ... done
Starting the XC term evaluation                    ... done (   0.0 sec)
Transforming the Hamiltonian                       ... done (   0.0 sec)
Diagonalizing the Hamiltonian                      ... done (   0.0 sec)
Back transforming the eigenvectors                 ... done (   0.0 sec)
Now organizing SCF variables                       ... done
                      ------------------
                      INITIAL GUESS DONE (   0.4 sec)
                      ------------------
             **** ENERGY FILE WAS UPDATED (calc.en.tmp) ****
Finished Guess after   0.6 sec
Maximum memory used throughout the entire GUESS-calculation: 19.7 MB


           ************************************************************
           *        Program running with 8 parallel MPI-processes     *
           *              working on a common directory               *
           ************************************************************

-------------------------------------------------------------------------------------------
                                      ORCA LEAN-SCF
                              memory conserving SCF solver
-------------------------------------------------------------------------------------------

--------------------
CPCM SOLVATION MODEL
--------------------
CPCM parameters:
  Epsilon                                         ...      16.7000
  Refrac                                          ...       1.2750
  Rsolv                                           ...       1.3000
  Surface type                                    ... GAUSSIAN VDW
  Discretization scheme                           ... Constant charge density
    Threshold for H atoms                         ...       5.0000 (charges/Ang^2)
    Threshold for non-H atoms                     ...       5.0000 (charges/Ang^2)
  Epsilon function type                           ...         CPCM
Solvent:                                          ... CUSTOM
Radii:
  Scheme                                          ... Element-dependent radii
  Radius for O  used is    3.4469 Bohr (=   1.8240 Ang.)
  Radius for C  used is    3.8550 Bohr (=   2.0400 Ang.)
  Radius for H  used is    2.4944 Bohr (=   1.3200 Ang.)
Calculating surface                               ...        done! (  0.0s)
Cavity surface points                             ...         1561
Cavity Volume                                     ...    1035.3045
Cavity Surface-area                               ...     598.8187
Calculating surface distance matrix               ...        done! (  0.0s)
Performing Cholesky decomposition & store         ...        done! (  0.1s)
Overall time for CPCM initialization              ...                 0.2s

----------------------------------------D-I-I-S--------------------------------------------
Iteration    Energy (Eh)           Delta-E    RMSDP     MaxDP     DIISErr   Damp  Time(sec)
-------------------------------------------------------------------------------------------
               ***  Starting incremental Fock matrix formation  ***
    1    -455.5371595833062202     0.00e+00  8.43e-04  4.22e-02  3.10e-01  0.700   6.3
    2    -455.6414996371153165    -1.04e-01  6.26e-04  2.94e-02  2.24e-01  0.700   6.0
                               ***Turning on AO-DIIS***
    3    -455.7042811574995085    -6.28e-02  4.09e-04  1.35e-02  1.63e-01  0.700   5.8
    4    -455.7452516209332316    -4.10e-02  3.06e-04  9.80e-03  1.14e-01  0.700   5.7
    5    -455.7739073181135154    -2.87e-02  2.32e-04  7.78e-03  8.02e-02  0.700   5.6
    6    -455.7942771830701076    -2.04e-02  5.84e-04  2.06e-02  5.62e-02  0.000   5.6
    7    -455.8431729850333340    -4.89e-02  6.65e-05  3.30e-03  3.33e-03  0.000   5.8
                              *** Initializing SOSCF ***
---------------------------------------S-O-S-C-F--------------------------------------
Iteration    Energy (Eh)           Delta-E    RMSDP     MaxDP     MaxGrad    Time(sec)
--------------------------------------------------------------------------------------
    8    -455.8433733518244253    -2.00e-04  4.97e-05  2.20e-03  2.37e-03     5.3
               *** Restarting incremental Fock matrix formation ***
    9    -455.8434730524409133    -9.97e-05  2.93e-05  1.40e-03  1.37e-03     6.3
   10    -455.8435079852494027    -3.49e-05  4.15e-05  1.64e-03  7.37e-04     4.9
   11    -455.8435255076628891    -1.75e-05  6.67e-06  2.10e-04  2.21e-04     5.1
   12    -455.8435269593895782    -1.45e-06  1.76e-06  6.98e-05  5.41e-05     4.5
   13    -455.8435270657380443    -1.06e-07  1.28e-06  7.24e-05  3.05e-05     4.1
                 **** Energy Check signals convergence ****

               *****************************************************
               *                     SUCCESS                       *
               *           SCF CONVERGED AFTER  13 CYCLES          *
               *****************************************************

             **** ENERGY FILE WAS UPDATED (calc.en.tmp) ****

----------------
TOTAL SCF ENERGY
----------------

Total Energy       :       -455.84352706573804 Eh          -12404.13299 eV

Components:
Nuclear Repulsion  :        442.81428176786801 Eh           12049.58920 eV
Electronic Energy  :       -898.56766779345401 Eh          -24451.26932 eV
One Electron Energy:      -1487.23040487256367 Eh          -40469.59675 eV
Two Electron Energy:        588.66273707910966 Eh           16018.32743 eV
CPCM Dielectric    :         -0.09014104015206 Eh              -2.45286 eV

Virial components:
Potential Energy   :       -910.85227440112794 Eh          -24785.55046 eV
Kinetic Energy     :        455.00874733538984 Eh           12381.41747 eV
Virial Ratio       :          2.00183464545514

CPCM Solvation Model Properties:
Surface-charge          :         -1.01403046074621
Corrected charge        :         -1.00000000000000
Outlying charge corr.   :          0.00001367287779 Eh               0.00037 eV
Free-energy (cav+disp)  :  This term is not implemented in the current solvation scheme

---------------
SCF CONVERGENCE
---------------

  Last Energy change         ...    1.0635e-07  Tolerance :   1.0000e-06
  Last MAX-Density change    ...    7.2446e-05  Tolerance :   1.0000e-05
  Last RMS-Density change    ...    1.2766e-06  Tolerance :   1.0000e-06
  Last DIIS Error            ...    2.3685e-03  Tolerance :   1.0000e-06
  Last Orbital Gradient      ...    3.0464e-05  Tolerance :   5.0000e-05
  Last Orbital Rotation      ...    8.3110e-05  Tolerance :   5.0000e-05


----------------
ORBITAL ENERGIES
----------------

  NO   OCC          E(Eh)            E(eV) 
   0   2.0000     -20.739723      -564.3565 
   1   2.0000     -20.654936      -562.0494 
   2   2.0000     -20.613212      -560.9140 
   3   2.0000     -11.462207      -311.9025 
   4   2.0000     -11.456591      -311.7497 
   5   2.0000     -11.349506      -308.8358 
   6   2.0000     -11.307274      -307.6866 
   7   2.0000     -11.305934      -307.6501 
   8   2.0000     -11.298427      -307.4458 
   9   2.0000      -1.583944       -43.1013 
  10   2.0000      -1.519153       -41.3382 
  11   2.0000      -1.424341       -38.7583 
  12   2.0000      -1.160873       -31.5890 
  13   2.0000      -1.119273       -30.4570 
  14   2.0000      -1.016217       -27.6527 
  15   2.0000      -0.914377       -24.8815 
  16   2.0000      -0.895858       -24.3775 
  17   2.0000      -0.833478       -22.6801 
  18   2.0000      -0.804703       -21.8971 
  19   2.0000      -0.745998       -20.2996 
  20   2.0000      -0.737727       -20.0746 
  21   2.0000      -0.717522       -19.5248 
  22   2.0000      -0.703829       -19.1522 
  23   2.0000      -0.653569       -17.7845 
  24   2.0000      -0.640079       -17.4174 
  25   2.0000      -0.618371       -16.8267 
  26   2.0000      -0.614485       -16.7210 
  27   2.0000      -0.597979       -16.2718 
  28   2.0000      -0.589372       -16.0376 
  29   2.0000      -0.562619       -15.3096 
  30   2.0000      -0.526657       -14.3311 
  31   2.0000      -0.504264       -13.7217 
  32   2.0000      -0.419092       -11.4041 
  33   0.0000      -0.021994        -0.5985 
  34   0.0000       0.112992         3.0747 
  35   0.0000       0.129402         3.5212 
  36   0.0000       0.154599         4.2068 
  37   0.0000       0.175948         4.7878 
  38   0.0000       0.176908         4.8139 
  39   0.0000       0.181520         4.9394 
  40   0.0000       0.193458         5.2643 
  41   0.0000       0.208615         5.6767 
  42   0.0000       0.212438         5.7807 
  43   0.0000       0.217966         5.9312 
*Only the first 10 virtual orbitals were printed.

                    ********************************
                    * MULLIKEN POPULATION ANALYSIS *
                    ********************************

-----------------------
MULLIKEN ATOMIC CHARGES
-----------------------
   0 O :   -0.452334
   1 C :    0.494788
   2 O :   -0.326311
   3 C :   -0.015348
   4 C :    0.476223
   5 C :    0.056503
   6 C :   -0.117206
   7 C :    0.071733
   8 O :   -0.204958
   9 H :    0.108684
  10 H :    0.108423
  11 H :    0.119067
  12 H :    0.165673
  13 H :    0.194061
  14 H :    0.160710
  15 H :    0.160291
Sum of atomic charges:    1.0000000

--------------------------------
MULLIKEN REDUCED ORBITAL CHARGES
--------------------------------
  0 O s       :     3.848841  s :     3.848841
      pz      :     1.403286  p :     4.564292
      px      :     1.749420
      py      :     1.411586
      dz2     :     0.003479  d :     0.036954
      dxz     :     0.002334
      dyz     :     0.011314
      dx2y2   :     0.009902
      dxy     :     0.009925
      f0      :     0.000219  f :     0.002247
      f+1     :     0.000050
      f-1     :     0.000235
      f+2     :     0.000262
      f-2     :     0.000285
      f+3     :     0.000634
      f-3     :     0.000562

  1 C s       :     3.050880  s :     3.050880
      pz      :     0.676673  p :     2.132731
      px      :     0.768612
      py      :     0.687445
      dz2     :     0.007942  d :     0.294569
      dxz     :     0.011971
      dyz     :     0.093473
      dx2y2   :     0.102555
      dxy     :     0.078628
      f0      :     0.003587  f :     0.027032
      f+1     :     0.001389
      f-1     :     0.001507
      f+2     :     0.001804
      f-2     :     0.003691
      f+3     :     0.005198
      f-3     :     0.009856

  2 O s       :     3.763947  s :     3.763947
      pz      :     1.732722  p :     4.518111
      px      :     1.324682
      py      :     1.460707
      dz2     :     0.004948  d :     0.041923
      dxz     :     0.004294
      dyz     :     0.005634
      dx2y2   :     0.014670
      dxy     :     0.012377
      f0      :     0.000303  f :     0.002329
      f+1     :     0.000377
      f-1     :     0.000298
      f+2     :     0.000140
      f-2     :     0.000198
      f+3     :     0.000652
      f-3     :     0.000362

  3 C s       :     3.137664  s :     3.137664
      pz      :     1.091970  p :     2.762136
      px      :     0.565523
      py      :     1.104644
      dz2     :     0.016564  d :     0.106958
      dxz     :     0.025702
      dyz     :     0.018016
      dx2y2   :     0.028128
      dxy     :     0.018547
      f0      :     0.000962  f :     0.008590
      f+1     :     0.001302
      f-1     :     0.000851
      f+2     :     0.001576
      f-2     :     0.000202
      f+3     :     0.002061
      f-3     :     0.001636

  4 C s       :     3.169446  s :     3.169446
      pz      :     0.482180  p :     2.150184
      px      :     0.908010
      py      :     0.759994
      dz2     :     0.005192  d :     0.185208
      dxz     :     0.019362
      dyz     :     0.050385
      dx2y2   :     0.054958
      dxy     :     0.055311
      f0      :     0.002535  f :     0.018939
      f+1     :     0.001254
      f-1     :     0.001199
      f+2     :     0.001417
      f-2     :     0.002412
      f+3     :     0.004354
      f-3     :     0.005768

  5 C s       :     2.922849  s :     2.922849
      pz      :     1.086617  p :     2.899735
      px      :     0.853402
      py      :     0.959715
      dz2     :     0.019660  d :     0.114030
      dxz     :     0.020714
      dyz     :     0.019627
      dx2y2   :     0.020449
      dxy     :     0.033579
      f0      :     0.000468  f :     0.006883
      f+1     :     0.000709
      f-1     :     0.001099
      f+2     :     0.000215
      f-2     :     0.001024
      f+3     :     0.001701
      f-3     :     0.001666

  6 C s       :     3.179091  s :     3.179091
      pz      :     0.890917  p :     2.828093
      px      :     1.007837
      py      :     0.929339
      dz2     :     0.005202  d :     0.101141
      dxz     :     0.007698
      dyz     :     0.027624
      dx2y2   :     0.028121
      dxy     :     0.032496
      f0      :     0.001470  f :     0.008881
      f+1     :     0.001040
      f-1     :     0.000838
      f+2     :     0.000668
      f-2     :     0.000905
      f+3     :     0.002015
      f-3     :     0.001945

  7 C s       :     3.148865  s :     3.148865
      pz      :     1.028058  p :     2.635965
      px      :     0.572711
      py      :     1.035196
      dz2     :     0.005461  d :     0.129885
      dxz     :     0.019277
      dyz     :     0.021284
      dx2y2   :     0.049387
      dxy     :     0.034476
      f0      :     0.002133  f :     0.013551
      f+1     :     0.001421
      f-1     :     0.001040
      f+2     :     0.002236
      f-2     :     0.000136
      f+3     :     0.003414
      f-3     :     0.003172

  8 O s       :     3.767234  s :     3.767234
      pz      :     1.540270  p :     4.381722
      px      :     1.365968
      py      :     1.475484
      dz2     :     0.005126  d :     0.053364
      dxz     :     0.006487
      dyz     :     0.009131
      dx2y2   :     0.020107
      dxy     :     0.012514
      f0      :     0.000372  f :     0.002638
      f+1     :     0.000334
      f-1     :     0.000292
      f+2     :     0.000208
      f-2     :     0.000229
      f+3     :     0.000662
      f-3     :     0.000542

  9 H s       :     0.855009  s :     0.855009
      pz      :     0.018825  p :     0.034170
      px      :     0.004991
      py      :     0.010354
      dz2     :     0.000665  d :     0.002137
      dxz     :     0.000440
      dyz     :     0.000524
      dx2y2   :     0.000301
      dxy     :     0.000208

 10 H s       :     0.855331  s :     0.855331
      pz      :     0.019492  p :     0.034111
      px      :     0.005011
      py      :     0.009608
      dz2     :     0.000692  d :     0.002136
      dxz     :     0.000470
      dyz     :     0.000523
      dx2y2   :     0.000273
      dxy     :     0.000178

 11 H s       :     0.844184  s :     0.844184
      pz      :     0.008207  p :     0.034648
      px      :     0.004481
      py      :     0.021959
      dz2     :     0.000233  d :     0.002102
      dxz     :     0.000050
      dyz     :     0.000579
      dx2y2   :     0.000654
      dxy     :     0.000587

 12 H s       :     0.792846  s :     0.792846
      pz      :     0.007899  p :     0.039439
      px      :     0.022136
      py      :     0.009405
      dz2     :     0.000234  d :     0.002041
      dxz     :     0.000345
      dyz     :     0.000105
      dx2y2   :     0.000672
      dxy     :     0.000685

 13 H s       :     0.768748  s :     0.768748
      pz      :     0.009472  p :     0.035217
      px      :     0.007334
      py      :     0.018411
      dz2     :     0.000266  d :     0.001974
      dxz     :     0.000041
      dyz     :     0.000411
      dx2y2   :     0.000556
      dxy     :     0.000700

 14 H s       :     0.790172  s :     0.790172
      pz      :     0.018715  p :     0.046674
      px      :     0.007155
      py      :     0.020804
      dz2     :     0.000700  d :     0.002445
      dxz     :     0.000341
      dyz     :     0.000701
      dx2y2   :     0.000347
      dxy     :     0.000355

 15 H s       :     0.790601  s :     0.790601
      pz      :     0.021835  p :     0.046665
      px      :     0.007249
      py      :     0.017581
      dz2     :     0.000761  d :     0.002443
      dxz     :     0.000443
      dyz     :     0.000752
      dx2y2   :     0.000234
      dxy     :     0.000252


                     *******************************
                     * LOEWDIN POPULATION ANALYSIS *
                     *******************************

----------------------
LOEWDIN ATOMIC CHARGES
----------------------
   0 O :    0.093278
   1 C :   -0.363209
   2 O :    0.270470
   3 C :    0.044192
   4 C :    0.082722
   5 C :    0.043198
   6 C :    0.060224
   7 C :    0.012752
   8 O :    0.427344
   9 H :    0.018669
  10 H :    0.018678
  11 H :    0.020922
  12 H :    0.045218
  13 H :    0.036098
  14 H :    0.094873
  15 H :    0.094572

-------------------------------
LOEWDIN REDUCED ORBITAL CHARGES
-------------------------------
  0 O s       :     3.399095  s :     3.399095
      pz      :     1.308792  p :     4.435941
      px      :     1.617217
      py      :     1.509933
      dz2     :     0.008178  d :     0.065893
      dxz     :     0.002387
      dyz     :     0.012110
      dx2y2   :     0.021617
      dxy     :     0.021602
      f0      :     0.000384  f :     0.005793
      f+1     :     0.000209
      f-1     :     0.000838
      f+2     :     0.000438
      f-2     :     0.000376
      f+3     :     0.001830
      f-3     :     0.001717

  1 C s       :     2.724262  s :     2.724262
      pz      :     0.669992  p :     2.524098
      px      :     0.913179
      py      :     0.940928
      dz2     :     0.065835  d :     0.955508
      dxz     :     0.042610
      dyz     :     0.218685
      dx2y2   :     0.352918
      dxy     :     0.275460
      f0      :     0.011626  f :     0.159340
      f+1     :     0.006929
      f-1     :     0.013118
      f+2     :     0.010392
      f-2     :     0.024197
      f+3     :     0.030023
      f-3     :     0.063054

  2 O s       :     3.236838  s :     3.236838
      pz      :     1.573644  p :     4.383950
      px      :     1.316312
      py      :     1.493993
      dz2     :     0.010401  d :     0.102395
      dxz     :     0.015130
      dyz     :     0.007974
      dx2y2   :     0.032588
      dxy     :     0.036301
      f0      :     0.000515  f :     0.006347
      f+1     :     0.000572
      f-1     :     0.000552
      f+2     :     0.000744
      f-2     :     0.000317
      f+3     :     0.001488
      f-3     :     0.002160

  3 C s       :     2.728922  s :     2.728922
      pz      :     1.048180  p :     2.770086
      px      :     0.668269
      py      :     1.053638
      dz2     :     0.066565  d :     0.398049
      dxz     :     0.091172
      dyz     :     0.049443
      dx2y2   :     0.112598
      dxy     :     0.078270
      f0      :     0.005308  f :     0.058750
      f+1     :     0.009478
      f-1     :     0.004931
      f+2     :     0.009173
      f-2     :     0.003139
      f+3     :     0.014255
      f-3     :     0.012467

  4 C s       :     2.752022  s :     2.752022
      pz      :     0.496421  p :     2.416747
      px      :     1.008002
      py      :     0.912324
      dz2     :     0.052402  d :     0.641553
      dxz     :     0.058443
      dyz     :     0.123666
      dx2y2   :     0.228441
      dxy     :     0.178601
      f0      :     0.008743  f :     0.106956
      f+1     :     0.005391
      f-1     :     0.008323
      f+2     :     0.009561
      f-2     :     0.014749
      f+3     :     0.023088
      f-3     :     0.037101

  5 C s       :     2.674882  s :     2.674882
      pz      :     0.997234  p :     2.858092
      px      :     0.911268
      py      :     0.949589
      dz2     :     0.053534  d :     0.377886
      dxz     :     0.057344
      dyz     :     0.062683
      dx2y2   :     0.080444
      dxy     :     0.123881
      f0      :     0.002153  f :     0.045943
      f+1     :     0.005368
      f-1     :     0.005668
      f+2     :     0.002876
      f-2     :     0.006976
      f+3     :     0.012954
      f-3     :     0.009947

  6 C s       :     2.734315  s :     2.734315
      pz      :     0.801688  p :     2.793292
      px      :     0.974335
      py      :     1.017269
      dz2     :     0.026046  d :     0.367649
      dxz     :     0.027509
      dyz     :     0.075834
      dx2y2   :     0.124684
      dxy     :     0.113576
      f0      :     0.002983  f :     0.044520
      f+1     :     0.003277
      f-1     :     0.003714
      f+2     :     0.005395
      f-2     :     0.005502
      f+3     :     0.013490
      f-3     :     0.010159

  7 C s       :     2.755998  s :     2.755998
      pz      :     0.919103  p :     2.692504
      px      :     0.696767
      py      :     1.076634
      dz2     :     0.037675  d :     0.463868
      dxz     :     0.065982
      dyz     :     0.042414
      dx2y2   :     0.170182
      dxy     :     0.147615
      f0      :     0.004706  f :     0.074878
      f+1     :     0.008283
      f-1     :     0.004075
      f+2     :     0.012638
      f-2     :     0.001626
      f+3     :     0.021501
      f-3     :     0.022050

  8 O s       :     3.213338  s :     3.213338
      pz      :     1.400410  p :     4.233475
      px      :     1.338504
      py      :     1.494561
      dz2     :     0.009986  d :     0.117912
      dxz     :     0.019946
      dyz     :     0.007549
      dx2y2   :     0.045344
      dxy     :     0.035087
      f0      :     0.000329  f :     0.007932
      f+1     :     0.000559
      f-1     :     0.000568
      f+2     :     0.001065
      f-2     :     0.000335
      f+3     :     0.001857
      f-3     :     0.003221

  9 H s       :     0.817770  s :     0.817770
      pz      :     0.063034  p :     0.136785
      px      :     0.025822
      py      :     0.047930
      dz2     :     0.008836  d :     0.026776
      dxz     :     0.005080
      dyz     :     0.007033
      dx2y2   :     0.003416
      dxy     :     0.002410

 10 H s       :     0.817692  s :     0.817692
      pz      :     0.065080  p :     0.136842
      px      :     0.025828
      py      :     0.045935
      dz2     :     0.008948  d :     0.026789
      dxz     :     0.005436
      dyz     :     0.007334
      dx2y2   :     0.002991
      dxy     :     0.002081

 11 H s       :     0.816113  s :     0.816113
      pz      :     0.038197  p :     0.135931
      px      :     0.025068
      py      :     0.072667
      dz2     :     0.002600  d :     0.027034
      dxz     :     0.000680
      dyz     :     0.009368
      dx2y2   :     0.007508
      dxy     :     0.006878

 12 H s       :     0.782789  s :     0.782789
      pz      :     0.034975  p :     0.145800
      px      :     0.075908
      py      :     0.034917
      dz2     :     0.002694  d :     0.026194
      dxz     :     0.006075
      dyz     :     0.001252
      dx2y2   :     0.008394
      dxy     :     0.007779

 13 H s       :     0.790939  s :     0.790939
      pz      :     0.040309  p :     0.146406
      px      :     0.032992
      py      :     0.073105
      dz2     :     0.002953  d :     0.026557
      dxz     :     0.001711
      dyz     :     0.007046
      dx2y2   :     0.006533
      dxy     :     0.008314

 14 H s       :     0.736034  s :     0.736034
      pz      :     0.059188  p :     0.141875
      px      :     0.030762
      py      :     0.051925
      dz2     :     0.008409  d :     0.027218
      dxz     :     0.003808
      dyz     :     0.007272
      dx2y2   :     0.003496
      dxy     :     0.004233

 15 H s       :     0.736376  s :     0.736376
      pz      :     0.064491  p :     0.141827
      px      :     0.031044
      py      :     0.046292
      dz2     :     0.009076  d :     0.027225
      dxz     :     0.005015
      dyz     :     0.007681
      dx2y2   :     0.002390
      dxy     :     0.003063


                      *****************************
                      * MAYER POPULATION ANALYSIS *
                      *****************************

  NA   - Mulliken gross atomic population
  ZA   - Total nuclear charge
  QA   - Mulliken gross atomic charge
  VA   - Mayer's total valence
  BVA  - Mayer's bonded valence
  FA   - Mayer's free valence

  ATOM       NA         ZA         QA         VA         BVA        FA
  0 O      8.4523     8.0000    -0.4523     2.0386     2.0386    -0.0000
  1 C      5.5052     6.0000     0.4948     4.1956     4.1956     0.0000
  2 O      8.3263     8.0000    -0.3263     2.0551     2.0551     0.0000
  3 C      6.0153     6.0000    -0.0153     3.8071     3.8071     0.0000
  4 C      5.5238     6.0000     0.4762     3.6295     3.6295     0.0000
  5 C      5.9435     6.0000     0.0565     3.9127     3.9127    -0.0000
  6 C      6.1172     6.0000    -0.1172     4.0018     4.0018    -0.0000
  7 C      5.9283     6.0000     0.0717     3.7307     3.7307    -0.0000
  8 O      8.2050     8.0000    -0.2050     2.3573     2.3573    -0.0000
  9 H      0.8913     1.0000     0.1087     0.9951     0.9951     0.0000
 10 H      0.8916     1.0000     0.1084     0.9950     0.9950     0.0000
 11 H      0.8809     1.0000     0.1191     0.9945     0.9945     0.0000
 12 H      0.8343     1.0000     0.1657     0.9966     0.9966    -0.0000
 13 H      0.8059     1.0000     0.1941     0.9816     0.9816     0.0000
 14 H      0.8393     1.0000     0.1607     1.0098     1.0098    -0.0000
 15 H      0.8397     1.0000     0.1603     1.0095     1.0095    -0.0000

  Mayer bond orders larger than 0.100000
B(  0-O ,  1-C ) :   1.9535 B(  1-C ,  2-O ) :   1.2594 B(  1-C ,  4-C ) :   0.9662 
B(  2-O ,  3-C ) :   0.8015 B(  3-C ,  9-H ) :   0.9942 B(  3-C , 10-H ) :   0.9940 
B(  3-C , 11-H ) :   0.9918 B(  4-C ,  5-C ) :   1.0705 B(  4-C ,  8-O ) :   1.4639 
B(  5-C ,  6-C ) :   1.0163 B(  5-C , 14-H ) :   0.9188 B(  5-C , 15-H ) :   0.9188 
B(  6-C ,  7-C ) :   1.9130 B(  6-C , 12-H ) :   0.9625 B(  7-C ,  8-O ) :   0.8568 
B(  7-C , 13-H ) :   0.9511 

-------
TIMINGS
-------

Total SCF time: 0 days 0 hours 1 min 11 sec 

Total time                  ....      71.508 sec
Sum of individual times     ....      71.559 sec  (100.1%)

SCF preparation             ....       0.388 sec  (  0.5%)
Fock matrix formation       ....      68.910 sec  ( 96.4%)
  Startup                   ....       0.056 sec  (  0.1% of F)
  Coulomb+Exchange Fock     ....      64.978 sec  ( 94.3% of F)
  CPCM terms                ....       2.946 sec  (  4.3% of F)
Diagonalization             ....       0.000 sec  (  0.0%)
Density matrix formation    ....       0.656 sec  (  0.9%)
Total Energy calculation    ....       0.048 sec  (  0.1%)
Population analysis         ....       0.040 sec  (  0.1%)
Orbital Transformation      ....       0.226 sec  (  0.3%)
Orbital Orthonormalization  ....       0.000 sec  (  0.0%)
DIIS solution               ....       0.816 sec  (  1.1%)
SOSCF solution              ....       0.470 sec  (  0.7%)
Finished LeanSCF after  71.6 sec

Maximum memory used throughout the entire LEANSCF-calculation: 27.2 MB


           ************************************************************
           *        Program running with 8 parallel MPI-processes     *
           *              working on a common directory               *
           ************************************************************

------------------------------------------------------------------------------
                         ORCA PROPERTY INTEGRAL CALCULATIONS
------------------------------------------------------------------------------

GBWName                                   ... calc.gbw
Number of atoms                           ...     16
Number of basis functions                 ...    377
Max core memory                           ...   8000 MB

Dipole integrals                          ... YES
Quadrupole integrals                      ...  NO
Linear momentum integrals                 ... YES
Angular momentum integrals                ... YES
Higher moments length integrals           ...  NO
Higher moments velocity integrals         ...  NO
Kinetic energy integrals                  ...  NO
GIAO right hand sides                     ...  NO
GIAO dipole derivative integrals          ...  NO
SOC integrals                             ...  NO
EPR diamagnetic integrals (GIAO)          ...  NO
EPR gauge integrals                       ...  NO
Field gradient integrals                  ...  NO (   0 nuclei)
Spin-dipole/Fermi contact integrals       ...  NO (   0 nuclei)
Contact density integrals                 ...  NO (   0 nuclei)
Nucleus-orbit integrals                   ...  NO (   0 nuclei)
Geometric perturbations                   ...  NO (  16 nuclei)

Choice of electric origin   ... Center of mass
Position of electric origin ... (  0.0312,  0.0630, -0.2296) 
Choice of magnetic origin   ... GIAO
Position of magnetic origin ... (  0.0000,  0.0000,  0.0000) 

Calculating integrals                     ... Electric Dipole (Length)     done (  0.0 sec)
Calculating integrals                     ... Linear Momentum              done (  0.0 sec)
Calculating integrals                     ... Angular Momentum  (ElOri)    done (  0.0 sec)

Property integrals calculated in   0.1 sec

Maximum memory used throughout the entire PROPINT-calculation: 21.6 MB


           ************************************************************
           *        Program running with 8 parallel MPI-processes     *
           *              working on a common directory               *
           ************************************************************


--------------------------------------------------------------------------------
                             ORCA-MATRIX DRIVEN CI
--------------------------------------------------------------------------------


Wavefunction type
-----------------
Correlation treatment                      ...      CCSD     
Single excitations                         ... ON
Orbital optimization                       ... OFF
Calculation of Z vector                    ... OFF
Calculation of Brueckner orbitals          ... OFF
Perturbative triple excitations            ... ON
CPCM scheme                                ... PTES
Calculation of F12 correction              ... OFF
Frozen core treatment                      ... chemical core (18 el)
Reference Wavefunction                     ... RHF
  Internal Orbitals:     9 ...   32 ( 24 MO's/ 48 electrons)
  Virtual  Orbitals:    33 ...  376 (344 MO's              )
Number of AO's                             ...    377
Number of electrons                        ...     66
Number of correlated electrons             ...     48

Algorithmic settings
--------------------
Integral transformation                    ... All integrals via the RI transformation
K(C) Formation                             ... RI-DLPNO
   PNO-Integral Storage                    ... ON DISK
   PNO occupation number cut-off           ... 3.330e-07
   Singles PNO occupation number cut-off   ... 9.990e-09
   PNO Mulliken prescreening cut-off       ... 1.000e-03
   Domain cut-off (Mulliken population)    ... 1.000e-03
   PNO Normalization                       ...    1
Maximum number of iterations               ...        50
Convergence tolerance (max. residuum)      ... 2.500e-05
Level shift for amplitude update           ... 2.000e-01
Maximum number of DIIS vectors             ...         7
DIIS turned on at iteration                ...         0
Damping before turning on DIIS             ...     0.500
Damping after turning on DIIS              ...     0.000
Pair specific amplitude update             ... OFF
Natural orbital iterations                 ... OFF
Perturbative natural orbital generation    ... OFF
Printlevel                                 ... 2

Singles Fock matrix elements calculated using PNOs.

Memory handling:
----------------
Maximum memory for working arrays          ...   8000 MB
Data storage in matrix containers          ... UNCOMPRESSED
Data type for integral storage             ... DOUBLE
In-Core Storage of quantities:
   Amplitudes+Sigma Vector      ... NO
   J+K operators                ... NO
   DIIS vectors                 ... NO
   3-external integrals         ... NO
   4-external integrals         ... NO

Localization treatment:
-----------------------
Localization option                        ...    6
Localization threshhold                    ... -1.0e+00
Using relative localization threshhold     ... 1.0e-08
Neglect threshold for strong pairs         ... 1.000e-04 Eh
Prescreening threshold for very weak pairs ... 1.000e-06 Eh

Initializing the integral package          ... done
Localizing the valence orbitals
Localizing the valence orbitals
------------------------------------------------------------------------------
                           ORCA ORBITAL LOCALIZATION
------------------------------------------------------------------------------

Input orbitals are from                  ... calc.gbw
Output orbitals are to                   ... calc.loc
Max. number of iterations                ... 128
Localizations seeded randomly            ... off
Convergence tolerance                    ... 1.000e-06
Using relative localization threshhold   ... 1.000e-08
Threshold for strong local MOs           ... 9.500e-01
Threshold for bond MOs                   ... 8.500e-01
Operator                                 ... 0
Orbital range for localization           ... 9 to 32
Localization criterion                   ... FOSTER-BOYS (AUGMENTED HESSIAN)
Doing the dipole integrals     ... o.k.
Initial value of the localization sum :   411.759385
ITERATION   0 : L=  443.5594445465 DL=  3.18e+01 (AVERGE_DL)=    0.3394371912 
ITERATION   1 : L=  445.4938321043 DL=  1.93e+00 (AVERGE_DL)=    0.0837176837 
ITERATION   2 : L=  445.5364806748 DL=  4.26e-02 (AVERGE_DL)=    0.0124307605 
ITERATION   3 : L=  445.5411102436 DL=  4.63e-03 (AVERGE_DL)=    0.0040955830 
ITERATION   4 : L=  445.5416616047 DL=  5.51e-04 (AVERGE_DL)=    0.0014133950 
ITERATION   5 : L=  445.5417329124 DL=  7.13e-05 (AVERGE_DL)=    0.0005082924 
ITERATION   6 : L=  445.5417429013 DL=  9.99e-06 (AVERGE_DL)=    0.0001902412 
ITERATION   7 : L=  445.5417452727 DL=  2.37e-06 (AVERGE_DL)=    0.0000926921 
ITERATION   8 : L=  445.5417464915 DL=  1.22e-06 (AVERGE_DL)=    0.0000664535 
ITERATION   9 : L=  445.5417473676 DL=  8.76e-07 (AVERGE_DL)=    0.0000563393 
LOCALIZATION SUM CONVERGED

------------------------------------------------------
AUGMENTED HESSIAN OPTIMIZATION OF FOSTER-BOYS ORBITALS
------------------------------------------------------

Spin operator:           0
Orbital window:          9 to 32
Number of iterations:    128
Gradient tolerance:      1.000e-06
Number of pairs:         276
Davidson threshold:      2000
Diagonalization method:  LAPACK
Iter:    0   L: 445.5417473676   Grad. norm: 2.022162e-03
   *** Likely close to a maximum now. ***
       Augmented Hessian eigenvalues:  5.94e-06 -1.29e-01 -1.31e+00 -1.31e+00 ... 
Iter:    1   L: 445.5417503778   Grad. norm: 5.304560e-05
Iter:    2   L: 445.5417503794   Grad. norm: 2.243154e-08
LOCALIZATION HAS CONVERGED.

Eigenvalues of the Hessian:
  0 -1.242e-01
  1 -1.307e+00
  2 -1.314e+00
  3 -2.160e+00
  4 -2.177e+00
  5 -2.587e+00
  6 -3.495e+00
  7 -4.450e+00
  8 -4.492e+00
  9 -4.594e+00
    ...


--------------------------------------------------------------------------------
                    LOCALIZED MOLECULAR ORBITAL COMPOSITIONS
--------------------------------------------------------------------------------

The Mulliken populations for each LMO on each atom are computed
The LMO`s will be ordered according to atom index and type
  (A) Strongly localized MO`s have populations of >=0.950 on one atom
  (B) Two center bond orbitals have populations of >=0.850 on two atoms
  (C) Other MO`s are considered to be `delocalized`

FOUND  -   4 strongly local MO`s
       -  20 two center bond MO`s
       -   0 significantly delocalized MO`s

Rather strongly localized orbitals:
MO  12:   8O  -   0.995950
MO  11:   2O  -   0.977111
MO  10:   0O  -   0.965592
MO   9:   0O  -   0.961595
Bond-like localized orbitals:
MO  32:  15H  -   0.412422  and   5C  -   0.560916
MO  31:  14H  -   0.412031  and   5C  -   0.561480
MO  30:  13H  -   0.400920  and   7C  -   0.602743
MO  29:  12H  -   0.414870  and   6C  -   0.586234
MO  28:  11H  -   0.447544  and   3C  -   0.569443
MO  27:  10H  -   0.453941  and   3C  -   0.569611
MO  26:   9H  -   0.453645  and   3C  -   0.569836
MO  25:   8O  -   0.710618  and   7C  -   0.302658
MO  24:   8O  -   0.718371  and   4C  -   0.282296
MO  23:   8O  -   0.717428  and   4C  -   0.283048
MO  22:   7C  -   0.540342  and   6C  -   0.467379
MO  21:   7C  -   0.539868  and   6C  -   0.468015
MO  20:   6C  -   0.536762  and   5C  -   0.463914
MO  19:   5C  -   0.406463  and   4C  -   0.606350
MO  18:   4C  -   0.555956  and   1C  -   0.479038
MO  17:   3C  -   0.289526  and   2O  -   0.704049
MO  16:   2O  -   0.641873  and   1C  -   0.380584
MO  15:   2O  -   0.906107  and   1C  -   0.087505
MO  14:   1C  -   0.354797  and   0O  -   0.656286
MO  13:   1C  -   0.355990  and   0O  -   0.657074
Localized MO's were stored in: calc.loc

Localizing the core orbitals
------------------------------------------------------------------------------
                           ORCA ORBITAL LOCALIZATION
------------------------------------------------------------------------------

Input orbitals are from                  ... calc.loc
Output orbitals are to                   ... calc.loc
Max. number of iterations                ... 128
Localizations seeded randomly            ... off
Convergence tolerance                    ... 1.000e-06
Using relative localization threshhold   ... 1.000e-08
Threshold for strong local MOs           ... 9.500e-01
Threshold for bond MOs                   ... 8.500e-01
Operator                                 ... 0
Orbital range for localization           ... 0 to 8
Localization criterion                   ... FOSTER-BOYS (AUGMENTED HESSIAN)
Doing the dipole integrals     ... o.k.
Initial value of the localization sum :   140.281311
ITERATION   0 : L=  140.2813174395 DL=  6.07e-06 (AVERGE_DL)=    0.0004106844 
ITERATION   1 : L=  140.2813174395 DL=  0.00e+00 (AVERGE_DL)=    0.0000000000 
LOCALIZATION SUM CONVERGED

------------------------------------------------------
AUGMENTED HESSIAN OPTIMIZATION OF FOSTER-BOYS ORBITALS
------------------------------------------------------

Spin operator:           0
Orbital window:          0 to 8
Number of iterations:    128
Gradient tolerance:      1.000e-06
Number of pairs:         36
Davidson threshold:      2000
Diagonalization method:  LAPACK
Iter:    0   L: 140.2813174395   Grad. norm: 4.543690e-04
   *** Likely close to a maximum now. ***
       Augmented Hessian eigenvalues:  5.42e-10 -2.09e+01 -2.33e+01 -2.46e+01 ... 
Iter:    1   L: 140.2813174398   Grad. norm: 1.371423e-15
LOCALIZATION HAS CONVERGED.

Eigenvalues of the Hessian:
  0 -2.085e+01
  1 -2.325e+01
  2 -2.461e+01
  3 -2.568e+01
  4 -2.882e+01
  5 -2.987e+01
  6 -3.059e+01
  7 -3.163e+01
  8 -3.235e+01
  9 -6.955e+01
    ...


--------------------------------------------------------------------------------
                    LOCALIZED MOLECULAR ORBITAL COMPOSITIONS
--------------------------------------------------------------------------------

The Mulliken populations for each LMO on each atom are computed
The LMO`s will be ordered according to atom index and type
  (A) Strongly localized MO`s have populations of >=0.950 on one atom
  (B) Two center bond orbitals have populations of >=0.850 on two atoms
  (C) Other MO`s are considered to be `delocalized`

FOUND  -   9 strongly local MO`s
       -   0 two center bond MO`s
       -   0 significantly delocalized MO`s

Rather strongly localized orbitals:
MO   8:   8O  -   0.998931
MO   7:   7C  -   0.999974
MO   6:   6C  -   1.001404
MO   5:   5C  -   1.002643
MO   4:   4C  -   1.001040
MO   3:   3C  -   1.000038
MO   2:   2O  -   0.999113
MO   1:   1C  -   0.999216
MO   0:   0O  -   0.999187
Localized MO's were stored in: calc.loc

Warning: reference  - re-canonicalizations have been set to INT 1 VIRT 1
Warning: internal orbitals are localized - no re-canonicalization of internal orbitals
Warning: UsePNO is turned on - no re-canonicalization of internal and virtual orbitals
Fock densities were made 
Making Fock matrix and reference energy:

--------------------------
CLOSED-SHELL FOCK OPERATOR
--------------------------

MDCI_FockCPCM: ediel   =  -0.090141040000
MDCI_FockCPCM: <VCPCM> =   4.860878109080
Time needed for Fock operator              ...            7.911 sec
Reference energy                           ...   -455.843531694

--------------
DLPNO SETTINGS (2015 fully linear scaling implementation)
--------------

TCutMKN:           1.000e-03
TCutPAO:           1.000e-03
TCutPNO:           3.330e-07
TCutPNOSingles:    9.990e-09
TCutEN:            9.700e-01
TCutPAOExt:        1.000e-01
TCutPairs:         1.000e-04
TCutPre:           1.000e-06
TCutOSV:           1.000e-06
TCutDOij:          1.000e-05
TCutDO:            1.000e-02
TCutC:             1.000e-04
TCutCPAO:          1.000e-03
TCutCMO:           1.000e-03
TScaleDOMP2PreScr: 2.000e+00
TScaleMKNMP2PreScr:1.000e+01
TScalePNOMP2PreScr:1.000e+00
PAO overlap thresh 1.000e-08
Using PNOs for Singles Fock computation
Use new domains
Use fully linear algorithm
TCutTNO:           1.000e-09
TCutMP2Pairs:      1.000e-05
TCutDOStrong:      2.000e-02
TCutDOWeak:        4.000e-02
TCutMKNStrong:     1.000e-02
TCutMKNWeak:       1.000e-01
NTCutTNO:          1

--------------------------
Creating C-PCM containers                  ... ok
Mulliken population of the LMOs            ... ok
Performing proximity check                 ... No problems found
Calculating differential overlap integrals ... ok

--------------------------
ELECTRON PAIR PRESCREENING
--------------------------

Dipole-based pair screening          .... used

   TCutDOij = 1.000000e-05
   TCutPre  = 1.000000e-06
   .... Finished loop over pairs
Total time spent in the prescreening                  ...     0.000 sec
sum of pair energies estimated for screened out pairs ...       0.000000000000 Eh
Thresholds for map construction and integral transformation for crude MP2:
   TCutMKN                    ...     1.0e-02
   TCutDO                     ...     2.0e-02
   TCutPairs                  ...     1.0e-04
   TCutPNO_CrudeMP2           ...     3.3e-07
   TCutPNOSingles_CrudeMP2    ...     1.0e-08
--------------------------------
LOCAL RI TRANSFORMATION (IAVPAO)
--------------------------------

Orbital window:       9 to 32
Number of PAOs:     377
Basis functions:    377 (141 shells)
Aux. functions:     894 (268 shells)
Use SHARK:           on
Have SHARK:         yes

Processing maps (0.0 sec)
Average map sizes:
   Aux shells -> MOs              24.0
   Aux shells -> PAOs            377.0
   MOs        -> AO shells       134.2
   PAOs       -> AO shells       140.3

Calculating integrals (0.8 sec, 61.724 MB)
Sorting integrals (0.1 sec, 61.714 MB)
Total time for the integral transformation: 0.9 sec
--------------------------------
INITIAL GUESS AND PNO GENERATION
--------------------------------

PNO truncation parameters                   .... 
    PAOOverlapThresh   =        1.000e-08

    TCutPairs          =        1.000e-04
    TCutPNO            =        3.330e-07
    TCutPNOSingles     =        9.990e-09
    TCutMP2Pairs       =        1.000e-05
    TCutMKN            =        1.000e-02
    TCutDO             =        2.000e-02

Pair selection                          .... not used
Type of local MP2 treatment                 .... semi-local MP2
Strategy for PNO selection                  .... occupation number selection
Pair density normalization                  .... MP2 norm
Spin component scaling                      .... not used

   .... Finished loop over pairs
Making pair pair interaction lists          ... done

                       ===========================
                        216 OF  300 PAIRS ARE KEPT CCSD PAIRS
                         69 OF  300 PAIRS ARE KEPT MP2 PAIRS FOR (T)
                         15 OF  300 PAIRS ARE SKIPPED
                       ===========================

Total time spent in the initial guess                 ...     3.194 sec
SL-MP2 correlation energy (all non-screened pairs)    ...      -1.553913499382 Eh

Initial PNO correlation energy                        ...      -1.547031022883 Eh
sum of pair energies prescreened and skipped MP2 pairs...      -0.000102891037 Eh
sum of pair energies of crude MP2 skipped pairs only  ...      -0.000102891037 Eh
sum of MP2 pair energies for pairs that were not kept ...      -0.002809878949 Eh
sum of PNO error estimates for the kept pairs         ...      -0.004072597551 Eh
                                                          --------------------
sum of all corrections                                         -0.006882476500
Initial total correlation energy                               -1.553913499382
Thresholds for map construction and integral transformation for fine MP2 and CCSD(T) calculation:
   TCutMKN   ...     1.0e-03
   TCutDO    ...     1.0e-02
   TCutPairs ...     1.0e-04
   TCutCMO   ...     1.0e-03
   TCutCPAO  ...     1.0e-03

Thresholds for map construction and integral transformation for strong Triples:
   TCutMKN   ...     1.0e-02
   TCutDO    ...     2.0e-02
   TCutCMO   ...     1.0e-03
   TCutCPAO  ...     1.0e-03

Thresholds for map construction and integral transformation for weak Triples:
   TCutMKN   ...     1.0e-01
   TCutDO    ...     4.0e-02
   TCutCMO   ...     1.0e-03
   TCutCPAO  ...     1.0e-03

--------------------------------
LOCAL RI TRANSFORMATION (IAVPAO)
--------------------------------

Orbital window:       9 to 32
Number of PAOs:     377
Basis functions:    377 (141 shells)
Aux. functions:     894 (268 shells)
Use SHARK:           on
Have SHARK:         yes

Processing maps (0.0 sec)
Average map sizes:
   Aux shells -> MOs              23.8
   Aux shells -> PAOs            377.0
   MOs        -> AO shells       134.2
   PAOs       -> AO shells       140.3

Calculating integrals (1.7 sec, 61.206 MB)
Sorting integrals (0.1 sec, 61.196 MB)
Total time for the integral transformation: 1.8 sec
--------------------------------
INITIAL GUESS AND PNO GENERATION
--------------------------------

PNO truncation parameters                   .... 
    PAOOverlapThresh   =        1.000e-08

    TCutPairs          =        1.000e-04
    TCutPNO            =        3.330e-07
    TCutPNOSingles     =        9.990e-09
    TCutMP2Pairs       =        1.000e-05
    TCutMKN            =        1.000e-03
    TCutDO             =        1.000e-02

Pair selection                          .... not used
Type of local MP2 treatment                 .... semi-local MP2
Strategy for PNO selection                  .... occupation number selection
Pair density normalization                  .... MP2 norm
Spin component scaling                      .... not used

   .... Finished loop over pairs

 PNO Occupation Number Statistics: 
  | Av. % of trace(Dij) retained        ...  97.640816612769
  | sigma^2 in % of trace(Dij) retained ...   9.01e+00
  | Av. % of trace(Di) retained         ...  99.999190575965
  | sigma^2 in % of trace(Di) retained  ...   4.39e-08
 Distributions of % trace(Dij) recovered:
  |       >= 99.9  ...    65 ( 22.8 % of all pairs)
  |   [80.0, 90.0) ...     8 (  2.8 % of all pairs)
  |   [90.0, 99.0) ...   138 ( 48.4 % of all pairs)
  |   [99.0, 99.9) ...    74 ( 26.0 % of all pairs)
 Distributions of % trace(Di) recovered :
  |       >= 99.9  ...    24 (100.0 % of all I-pairs )

Making pair pair interaction lists          ... done

                       ===========================
                        216 OF  285 PAIRS ARE KEPT
                       ===========================

Total time spent in the initial guess                 ...     3.788 sec
SL-MP2 correlation energy (all non-screened pairs)    ...      -1.554332500606 Eh

Initial PNO correlation energy                        ...      -1.547605090628 Eh
sum of pair energies estimated for screened out pairs ...      -0.000102891037 Eh
sum of MP2 pair energies for pairs that were not kept ...      -0.002716882057 Eh
sum of PNO error estimates for the kept pairs         ...      -0.004100183269 Eh
                                                          --------------------
sum of all corrections                                         -0.006919956363
Initial total correlation energy                               -1.554525046991
Thresholds for map construction and integral transformation for fine MP2 and CCSD(T) calculation:
   TCutMKN   ...     1.0e-03
   TCutDO    ...     1.0e-02
   TCutPairs ...     1.0e-04
   TCutCMO   ...     1.0e-03
   TCutCPAO  ...     1.0e-03

Time for aux screen maps:            0.002
Time for maps after fine MP2:            0.009
-----------------------------
LOCAL RI TRANSFORMATION (IJV)
-----------------------------

Orbital window:       9 to 32
Basis functions:    377 (141 shells)
Aux. functions:     894 (268 shells)
Use SHARK:           on

Processing maps (0.0 sec)
Average map sizes:
   Aux shells -> MOs(i)           23.2
   Aux shells -> MOs(j)           24.0
   MOs        -> AO shells       134.2

Calculating integrals (0.8 sec, 3.818 MB)
Sorting integrals (0.0 sec, 3.808 MB)
Total time for the integral transformation: 0.8 sec
--------------------------------
LOCAL RI TRANSFORMATION (VABPAO)
--------------------------------

Number of PAOs:     377
Basis functions:    377 (141 shells)
Aux. functions:     894 (268 shells)
Use SHARK:           on

Processing maps (0.0 sec)
Average map sizes:
   Aux shells -> PAOs            377.0
   PAOs       -> AO shells       140.3

Calculating integrals (1.6 sec, 969.426 MB)
Finished


-------------------------------------
Pair Pair Term precalculation with     
RI-(ij|mn) and (im|jn) transformation  
ON THE FLY                             
-------------------------------------

   IBatch   1 (of   1)              ... done (   31.904 sec)
Total EXT                           ...          31.904 sec

IAVPA Available = YES
VABPAO Available= YES
IJV Available   = YES
IJK Available   = NO
PNO3i Available = YES
PNO3j Available = YES
PNO4 Available  = YES
---------------------
RI-PNO TRANSFORMATION
---------------------

Total Number of PNOs                   ...  6856
Average number of PNOs per pair        ...    31
Maximal number of PNOs per pair        ...    62
   #pairs with  1 -  5 PNOs   :    0
   #pairs with  6 - 10 PNOs   :    4
   #pairs with 11 - 15 PNOs   :   29
   #pairs with 16 - 20 PNOs   :   31
   #pairs with 21 - 25 PNOs   :    9
   #pairs with 26 - 30 PNOs   :   17
   #pairs with 31 - 35 PNOs   :   35
   #pairs with 36 - 40 PNOs   :   20
   #pairs with 41 - 45 PNOs   :   35
   #pairs with 46 - 50 PNOs   :   25
   #pairs with 51 - 55 PNOs   :    8
   #pairs with 56 - 60 PNOs   :    2
   #pairs with 61 - 65 PNOs   :    1

Generation of (ij|ab)[P] integrals            ... on
Generation of (ia|bc)[P],(ja|bc)[P] integrals ... on
Storage of 3 and 4 external integrals         ... on
Generation of ALL (ka|bc)[P] integrals        ... on
Keep RI integrals in memory                   ... off

Ibatch:  1 (of  1)
Starting 2-4 index PNO integral generation ... done

Timings:
Total PNO integral transformation time     ...         13.167 sec
Size of the 3-external file                ...        80 MB
Size of the 4-external file                ...       446 MB
Size of the IKJL file                      ...         0 MB
Size of the all 3-external file            ...       965 MB
Size of the 1-external file                ...         3 MB

Making pair/pair overlap matrices          ... done (    1.824 sec)
Size of the pair overlap file              ... 279 MB
Redoing the guess amplitudes               ... done (    0.002 sec)

-------------------------
FINAL STARTUP INFORMATION
-------------------------

E(0)                                       ...   -455.843531694
E(SL-MP2)                                  ...     -1.554332501
E(SL-MP2) including corrections            ...     -1.554525047
Initial E(tot)                             ...   -457.398056741
<T|T>                                      ...      0.405673351
Number of pairs included                   ... 216
Total number of pairs                      ... 300

------------------------------------------------
                  RHF COUPLED CLUSTER ITERATIONS
------------------------------------------------

Number of PNO amplitudes to be optimized   ...       254266
Number of non-PNO amplitudes               ...     25560576
Untruncated number of regular amplitudes   ...     35500800

Iter       E(tot)           E(Corr)          Delta-E          Residual     Time
  0   -457.398031493     -1.547579843      0.006752658      0.020041741    4.71
                           *** Turning on DIIS ***
  1   -457.443730419     -1.593278769     -0.045698926      0.010873210    4.90
  2   -457.484364649     -1.633912999     -0.040634230      0.005699794    4.93
  3   -457.493333255     -1.642881604     -0.008968606      0.003278416    4.90
  4   -457.496526177     -1.646074526     -0.003192922      0.001982175    4.91
  5   -457.497625741     -1.647174090     -0.001099564      0.001035545    4.92
  6   -457.497855966     -1.647404316     -0.000230225      0.000588524    4.92
  7   -457.497887598     -1.647435948     -0.000031632      0.000376096    4.93
  8   -457.497917771     -1.647466120     -0.000030172      0.000201141    4.92
  9   -457.497898781     -1.647447130      0.000018990      0.000073825    4.93
 10   -457.497910329     -1.647458679     -0.000011549      0.000022332    4.92
               --- The Coupled-Cluster iterations have converged ---

----------------------
COUPLED CLUSTER ENERGY
----------------------

E(0)                                       ...   -455.843531694
E(CORR)(strong-pairs)                      ...     -1.647534090
E(CORR)(weak-pairs)                        ...     -0.006919956
E(CORR)(corrected)                         ...     -1.654454046
C-PCM corr. term (included in E(CORR))     ...     -0.000075411
E(TOT)                                     ...   -457.497985740
Singles Norm <S|S>**1/2                    ...      0.112207867  
T1 diagnostic                              ...      0.016195811  

------------------
LARGEST AMPLITUDES
------------------
  22-> 34  22-> 34       0.051958
  17-> 33  17-> 33       0.050997
  25-> 34  25-> 34       0.049665
  18-> 36  18-> 36       0.048977
  23-> 33  23-> 33       0.046606
  24-> 33  24-> 33       0.046427
  13-> 33  13-> 33       0.043691
  14-> 33  14-> 33       0.043346
  21-> 34  21-> 34       0.042934
  22-> 34  21-> 34       0.040457
  24-> 33  -1-> -1       0.037968
  23-> 33  -1-> -1       0.037805
  19-> 35  19-> 35       0.035886
  30-> 37  30-> 37       0.035262
  24-> 33  23-> 33       0.034516
  28-> 36  28-> 36       0.034256


-------------------------------------------
DLPNO BASED TRIPLES CORRECTION
-------------------------------------------

Singles multiplier          ...  1.000000
TCutTNO                     ... 1.000e-09
TCutMP2Pairs                ... 1.000e-05
TCutDOStrong                ... 2.000e-02
TCutMKNStrong               ... 1.000e-02
TCutDOWeak                  ... 4.000e-02
TCutMKNWeak                 ... 1.000e-01

Fragment selection                          .... not used
Fock matrix occ-virt block is zero --> Setting DT_in_Triples to false.
Number of Triples that are to be computed   ...      1735

 . . . . . . . . .
10% done  
20% done  
30% done  
40% done  
50% done  
60% done  
70% done  
80% done  
90% done               (    103.990 sec)
Triples timings:
Total time for T0               ...   115.639 sec
Total time for Iterative (T)    ...     0.000 sec
Total time of overall (T)       ...   118.200 sec

Triples List generation         ...     0.000 sec
TNO generation                  ...    11.642 sec
Pair density generation         ...     0.004 sec
Look up tables                  ...     0.000 sec
Generating 3-index integrals    ...    72.979 sec
  Make 4-ind.int. from 3-ind.int...    10.536 sec
  Projecting amplitudes (D + S) ...    10.949 sec
  Downprojecting integrals      ...     0.002 sec
  Energy contr. (sum over a,b,c)...     1.891 sec
Fitting ET(->0)                 ...     0.000 sec

Everything after 3-index        ...    31.011 sec

Timing details:
 TNO integrals                  ...    82.697 sec
   Reading 3-index integrals    ...     0.298 sec
   Sorting integrals            ...    12.406 sec
       Sorting integrals 1      ...     0.001 sec
       Sorting integrals 2      ...     8.334 sec
       Sorting integrals 3      ...     0.298 sec
       Sorting integrals 4      ...     0.032 sec
       Sorting integrals 5      ...     0.090 sec
       Sorting integrals 6      ...     3.651 sec
   Calculating local VM**-1/2   ...     0.608 sec
   Orthogonal. integrals        ...     0.852 sec
   Multipl. 3-index integrals   ...    68.533 sec
   All concerning IRIab (w/TNO) ...     4.991 sec

 Calculate W0/W1                ...     7.628 sec
 W 3-ext contribution           ...     4.163 sec
 W 3-int contribution           ...     1.277 sec
 Sorting W                      ...     1.911 sec

 V exchange contribution        ...     0.591 sec

 Timings for Triples without generation
     of 3-index integrals       ...    31.009 sec
       0 weak pairs             ...    25.609 sec
       1 weak pair              ...     5.400 sec
       2 weak pairs             ...     0.000 sec
       3 weak pairs             ...     0.000 sec
  Extra time for extrapolation  ...     0.000 sec

Number of Triples   (0, 1, 2, 3 weak pairs; overall):   1198     537       0       0  (  1735)
Number of Atoms     (0, 1, 2, 3 weak pairs; overall):   12.4    11.8     0.0     0.0  (    16)
Number of PAOs      (0, 1, 2, 3 weak pairs; overall):  308.7   310.8     0.0     0.0  (   377)
Number of AuxFcns   (0, 1, 2, 3 weak pairs; overall):  364.6   351.0     0.0     0.0  (   894)
Number of TNOs      (0, 1, 2, 3 weak pairs         ):   82.4    56.6     0.0     0.0
Aver. Number of NTNO, Atoms, PAOs, AuxFcns / Triples:   1735    74.4    12.2   309.3   360.4

Triples Correction (T)                     ...     -0.071929807
Final correlation energy                   ...     -1.726383853
E(CCSD)                                    ...   -457.497985740
E(CCSD(T))                                 ...   -457.569915547


--------------------------------------------------------------------------------
                                    TIMINGS
--------------------------------------------------------------------------------


Total execution time                   ...      263.873 sec

Localization of occupied MO's          ...        0.178 sec (  0.1%)
Fock Matrix Formation                  ...        7.911 sec (  3.0%)
Global overlap, Fock, MKN matrices     ...       16.848 sec (  6.4%)
Differential overlap integrals         ...        0.619 sec (  0.2%)
Organizing maps                        ...        0.029 sec (  0.0%)
RI 3-index integral generations        ...        5.108 sec (  1.9%)
RI-PNO integral transformation         ...       53.498 sec ( 20.3%)
Initial Guess                          ...        7.047 sec (  2.7%)
DIIS Solver                            ...        0.227 sec (  0.1%)
State Vector Update                    ...        0.016 sec (  0.0%)
Sigma-vector construction              ...       53.644 sec ( 20.3%)
  <D|H|D>(0-ext)                       ...        2.677 sec (  5.0% of sigma)
  <D|H|D>(2-ext Fock)                  ...        0.011 sec (  0.0% of sigma)
  <D|H|D>(2-ext)                       ...        8.064 sec ( 15.0% of sigma)
  <D|H|D>(4-ext)                       ...        5.272 sec (  9.8% of sigma)
  <D|H|D>(4-ext-corr)                  ...       22.783 sec ( 42.5% of sigma)
  CCSD doubles correction              ...        0.163 sec (  0.3% of sigma)
  <S|H|S>                              ...        0.447 sec (  0.8% of sigma)
  <S|H|D>(1-ext)                       ...        0.325 sec (  0.6% of sigma)
  <D|H|S>(1-ext)                       ...        0.009 sec (  0.0% of sigma)
  <S|H|D>(3-ext)                       ...        0.173 sec (  0.3% of sigma)
  Fock-dressing                        ...        6.795 sec ( 12.7% of sigma)
  Singles amplitudes                   ...        0.576 sec (  1.1% of sigma)
  (ik|jl)-dressing                     ...        1.891 sec (  3.5% of sigma)
  (ij|ab),(ia|jb)-dressing             ...        1.287 sec (  2.4% of sigma)
  C-PCM terms                          ...        1.956 sec (  3.6% of sigma)
  Pair energies                        ...        0.005 sec (  0.0% of sigma)
Total Time for computing (T)           ...      118.205 sec ( 44.8% of ALL)
C-PCM correction to E(CORR)            ...        0.145 sec (  0.1%)


Maximum memory used throughout the entire MDCI-calculation: 3791.4 MB

-------------------------   --------------------
FINAL SINGLE POINT ENERGY      -457.569915547256
-------------------------   --------------------


           ************************************************************
           *        Program running with 8 parallel MPI-processes     *
           *              working on a common directory               *
           ************************************************************

------------------------------------------------------------------------------
                              ORCA PROPERTY CALCULATIONS
------------------------------------------------------------------------------

GBWName                                 ... calc.gbw
Number of atoms                         ...     16
Number of basis functions               ...    377
Max core memory                         ...   8000 MB

Electric properties:
Dipole moment                           ... YES
Quadrupole moment                       ...  NO
Static polarizability (Dipole/Dipole)   ...  NO
Static polarizability (Dipole/Quad.)    ...  NO
Static polarizability (Quad./Quad.)     ...  NO
Static polarizability (Velocity)        ...  NO

Atomic electric properties:
Dipole moment                           ...  NO
Quadrupole moment                       ...  NO
Static polarizability                   ...  NO

Choice of electric origin               ... Center of mass
Position of electric origin             ...     0.031219     0.063030    -0.229595

General magnetic properties:
Magnetizability                         ...  NO

EPR properties:
g-Tensor (aka g-matrix)                 ...  NO
Zero-Field splitting spin-orbit         ...  NO
Zero-field splitting spin-spin          ...  NO
Hyperfine couplings                     ...  NO (   0 nuclei)
Quadrupole couplings                    ...  NO (   0 nuclei)
Contact density                         ...  NO (   0 nuclei)

NMR properties:
Chemical shifts                         ...  NO (   0 nuclei)
Spin-rotation constants                 ...  NO (   0 nuclei)
Spin-spin couplings                     ...  NO (   0 nuclei,    0 pairs)

Choice of magnetic origin               ... GIAO
Position of magnetic origin             ...     0.000000     0.000000     0.000000

Properties with geometric perturbations:
SCF Hessian                             ...  NO
IR spectrum                             ...  NO
VCD spectrum                            ...  NO
X-ray spectroscopy properties:
SCF XES/XAS/RIXS spectra                ...  NO


-------------
DIPOLE MOMENT
-------------

Method             : SCF
Type of density    : Electron Density
Multiplicity       :   1
Irrep              :   0
Energy             :  -455.8435270657380443 Eh
Relativity type    : 
Basis              : AO
                                X                 Y                 Z
Electronic contribution:     -2.813736902      -0.509060510       0.104646080
Nuclear contribution   :      0.892206256       0.386399998      -0.151633815
                        -----------------------------------------
Total Dipole Moment    :     -1.921530646      -0.122660513      -0.046987735
                        -----------------------------------------
Magnitude (a.u.)       :      1.926014920
Magnitude (Debye)      :      4.895540872


--------------------
Rotational spectrum 
--------------------
 
Rotational constants in cm-1:             0.146325             0.035206             0.028689 
Rotational constants in MHz :          4386.700249          1055.461108           860.069161 

Dipole components along the rotational axes: 
x,y,z [a.u.] :    -1.917369    -0.179110    -0.033876 
x,y,z [Debye]:    -4.873566    -0.455263    -0.086105 

 

Dipole moment calculation done in   0.0 sec 

Maximum memory used throughout the entire PROP-calculation: 18.5 MB

--------------------------------
SUGGESTED CITATIONS FOR THIS RUN
--------------------------------

Below you find a list of papers that are relevant to this ORCA run
We neither can nor want to force you to cite these papers, but we appreciate if you do
You receive ORCA, which is the product of decades of hard work by many enthusiastic individuals, for free
The only thing we kindly ask in return is that you cite our papers,
We deeply appreciate it, if you show your appreciation for ORCA by not just citing the generic ORCA reference.

Please note that relegating all ORCA citations to the supporting information does *not* help us.
SI sections are not indexed - citations you put there will not count into any citation statistics
But we need these citations in order to attract the funding resources that allow us to do what we are doing

Therefore, if you are a happy ORCA user, please consider citing a few of the papers listed below in the main body of your paper

In addition to the list printed below, the program has created the file calc.bibtex that contains the list in bibtex format
You can import this file easily into all common literature databanks and citation aid programs


List of essential papers. We consider these as the minimum necessary citations

  1. Neese,F.
     Software update: the ORCA program system, version 5.0
     WIRES Comput. Molec. Sci., 2022 12(1)e1606
     doi.org/10.1002/wcms.1606

List of papers to cite with high priority. The work reported in these papers was absolutely
necessary for this run to complete.
Our perspective: the developers of density functionals and basis sets usually get cited in chemistry papers
Good! But without the algorithms to do something with them, the functionals or basis sets would not do anything.
Hence, in our opinion, the algorithm design and method developments papers are equally worthy of getting cited

  1. Neese,F.; Hansen,A.; Liakos,D.G.
     Efficient and accurate approximations to the local coupled cluster singles doubles method using a truncated pair natural orbital basis
     J. Chem. Phys., 2009 131 064103
     doi.org/10.1063/1.3173827
  2. Neese,F.; Wennmohs,F.; Hansen,A.
     Efficient and accurate local approximations to coupled-electron pair approaches: An attempt to revive the pair natural orbital method
     J. Chem. Phys., 2009 130 114108
     doi.org/10.1063/1.3086717
  3. Riplinger,C.; Neese,F.
     An efficient and near linear scaling pair natural orbital based local coupled cluster method
     J. Chem. Phys., 2013 138(3)Art. No. 034106
     doi.org/10.1063/1.4773581
  4. Riplinger,C.; Sandhoefer,B.; Hansen,A.; Neese,F.
     Natural triple excitations in local coupled cluster calculations with pair natural orbitals
     J. Chem. Phys., 2013 139(13)Art. No. 134101
     doi.org/10.1063/1.4821834
  5. Riplinger,C.; Pinski,P.; Becker,U.; Valeev,E.F.; Neese,F.
     Sparse maps-A systematic infrastructure for reduced-scaling electronic structure methods. II. Linear scaling domain based pair natural orbital coupled cluster theory
     J. Chem. Phys., 2016 144 
     doi.org/10.1063/1.4939030
  6. Bistoni,G.; Riplinger,C.; Minenkov,Y.; Cavallo,L.; Auer,A.A.; Neese,F.
     Treating Subvalence Correlation Effects in Domain Based Pair Natural Orbital Coupled Cluster Calculations: An Out-of-the-Box Approach
     J. Theo. Comp. Chem., 2017 13 3220-3227
     doi.org/10.1021/acs.jctc.7b00352
  7. Garcia-Rates,M.; Neese,F.
     Effect of the Solute Cavity on the Solvation Energy and its Derivatives within the Framework of the Gaussian Charge Scheme
     J. Comput. Chem., 2020 41 922-939
     doi.org/10.1002/jcc.26139
  8. Garcia-Rates,M.; Becker,U.; Neese,F.
     Implicit solvation in domain based pair natural orbital coupled cluster (DLPNO-CCSD) theory
     J. Comput. Chem., 2021 42 1959-1973
     doi.org/10.1002/jcc.26726
  9. Neese,F.
     The SHARK Integral Generation and Digestion System
     J. Comp. Chem., 2022  1-16
     doi.org/10.1002/jcc.26942

List of suggested additional citations. These are papers that are important in the 'surrounding' of 
of this run, or papers that preceded the highly important papers. If you like your results we are grateful for a citation.

  1. Neese,F.
     The ORCA program system
     WIRES Comput. Molec. Sci., 2012 2(1)73-78
     doi.org/10.1002/wcms.81
  2. Neese,F.
     Software update: the ORCA program system, version 4.0
     WIRES Comput. Molec. Sci., 2018 8(1)1-6
     doi.org/10.1002/wcms.1327
  3. Neese,F.; Wennmohs,F.; Becker,U.; Riplinger,C.
     The ORCA quantum chemistry program package
     J. Chem. Phys., 2020 152 Art. No. L224108
     doi.org/10.1063/5.0004608

List of optional additional citations

  1. Neese,F.
     Approximate second-order SCF convergence for spin unrestricted wavefunctions
     Chem. Phys. Lett., 2000 325(1-3)93-98
     doi.org/10.1016/s0009-2614(00)00662-x

Timings for individual modules:

Sum of individual times          ...      338.625 sec (=   5.644 min)
Startup calculation              ...        1.266 sec (=   0.021 min)   0.4 %
SCF iterations                   ...       72.447 sec (=   1.207 min)  21.4 %
Property integrals               ...        0.315 sec (=   0.005 min)   0.1 %
Property calculations            ...        0.290 sec (=   0.005 min)   0.1 %
MDCI module                      ...      264.308 sec (=   4.405 min)  78.1 %
                             ****ORCA TERMINATED NORMALLY****
TOTAL RUN TIME: 0 days 0 hours 5 minutes 38 seconds 932 msec
'calc.bibtex' -> '/hsnfs/users/frank/ThermodynamicMap/2-EsterFuran/2_3/SP/calc.bibtex'
'calc.cpcm' -> '/hsnfs/users/frank/ThermodynamicMap/2-EsterFuran/2_3/SP/calc.cpcm'
'calc.cpcm_corr' -> '/hsnfs/users/frank/ThermodynamicMap/2-EsterFuran/2_3/SP/calc.cpcm_corr'
'calc.densities' -> '/hsnfs/users/frank/ThermodynamicMap/2-EsterFuran/2_3/SP/calc.densities'
'calc.densitiesinfo' -> '/hsnfs/users/frank/ThermodynamicMap/2-EsterFuran/2_3/SP/calc.densitiesinfo'
'calc.err' -> '/hsnfs/users/frank/ThermodynamicMap/2-EsterFuran/2_3/SP/calc.err'
'calc.gbw' -> '/hsnfs/users/frank/ThermodynamicMap/2-EsterFuran/2_3/SP/calc.gbw'
'calc.job' -> '/hsnfs/users/frank/ThermodynamicMap/2-EsterFuran/2_3/SP/calc.job'
'calc.loc' -> '/hsnfs/users/frank/ThermodynamicMap/2-EsterFuran/2_3/SP/calc.loc'
'calc.property.txt' -> '/hsnfs/users/frank/ThermodynamicMap/2-EsterFuran/2_3/SP/calc.property.txt'
'calc.xyz' -> '/hsnfs/users/frank/ThermodynamicMap/2-EsterFuran/2_3/SP/calc.xyz'
cp: cannot stat 'calc.asa.inp': No such file or directory
cp: missing destination file operand after '/hsnfs/users/frank/ThermodynamicMap/2-EsterFuran/2_3/SP/'
Try 'cp --help' for more information.
cp: cannot stat 'calc.pc.tmp': No such file or directory
cp: cannot stat 'calc.QM2.pc.tmp': No such file or directory
